# Supplementary material for: Automated conserved non-coding sequence (CNS) discovery reveals differences in gene content and promoter evolution among grasses
Source: Front Plant Sci. 2013 Jul 2;4:170. doi: 10.3389/fpls.2013.00170 (PMC3708275; doi:10.3389/fpls.2013.00170)
Supplement: Table S1 — Table comparing manual CNSs to pipeline output. [file 52502__Data_Sheet_1.CSV]

ST1 Turco et al. (Freeling lab) 2012-13 Comparing Manual CNSs to Pipeline Output. TAIR V.8 accn	CNS ID	seqid	start	end	strand	position	seen by pipeline
AT1G01110	10;1;CNS_q2	1	54965	55029	1	3-Prime Proximal	Found in CNS Pipeline
AT4G00820	10;1;CNS_s2	4	351703	351768	1	3-Prime Proximal	Found in CNS Pipeline
AT1G01110	10;2;CNS_q1	1	52024	52060	1	5-Prime Proximal	Found in CNS Pipeline
AT4G00820	10;2;CNS_s1	4	349058	349094	1	5-Prime Proximal	Found in CNS Pipeline
AT1G17150	100;1;CNS_q171	1	5864849	5864878	1	5-Prime Distal	Found in CNS Pipeline
AT1G78400	100;1;CNS_s171	1	29506689	29506718	-1	5-Prime Distal	Found in CNS Pipeline
AT1G17150	100;2;CNS_q172	1	5864753	5864779	1	5-Prime Distal	Found in CNS Pipeline
AT1G78400	100;2;CNS_s172	1	29506787	29506813	-1	5-Prime Distal	Found in CNS Pipeline
AT1G28400	1004;1;CNS_q1924	1	9973914	9973997	-1	5-Prime Proximal	Found in CNS Pipeline
AT2G33850	1004;1;CNS_s1924	2	14329208	14329291	-1	5-Prime Proximal	Found in CNS Pipeline
AT1G28550	1005;1;CNS_q1923	1	10037853	10037882	-1	5-Prime Proximal	Repeat blast filter
AT2G33870	1005;1;CNS_s1923	2	14345458	14345487	-1	5-Prime Proximal	Repeat blast filter
AT1G29030	1009;1;CNS_q1943	1	10133779	10133804	-1	Intronic	Found in CNS Pipeline
AT2G34040	1009;1;CNS_s1943	2	14389413	14389438	-1	Intronic	Found in CNS Pipeline
AT1G29050	1010;1;CNS_q1944	1	10141471	10141525	-1	5-Prime Distal	Found in CNS Pipeline
AT2G34070	1010;1;CNS_s1944	2	14398884	14398939	-1	5-Prime Distal	Found in CNS Pipeline
AT1G14400	1016;1;CNS_q400	1	4928382	4928426	-1	Intronic	Found in CNS Pipeline
AT2G02760	1016;1;CNS_s400	2	773952	773996	1	Intronic	Found in CNS Pipeline
AT1G14400	1016;2;CNS_q399	1	4928582	4928601	-1	Intronic	Found in CNS Pipeline
AT2G02760	1016;2;CNS_s399	2	773780	773799	1	Intronic	Found in CNS Pipeline
AT1G14400	1016;3;CNS_q398	1	4928654	4928670	-1	Intronic	Found in CNS Pipeline
AT2G02760	1016;3;CNS_s398	2	773722	773738	1	Intronic	Found in CNS Pipeline
AT1G14410	1017;1;CNS_q413	1	4930945	4930965	-1	5-Prime Proximal	Not ortho gene found
AT2G02740	1017;1;CNS_s413	2	767583	767603	1	5-Prime Distal	Not ortho gene found
AT1G14420	1018;1;CNS_q402	1	4933686	4933722	-1	5-Prime Proximal	Found in CNS Pipeline
AT2G02720	1018;1;CNS_s402	2	762820	762857	1	5-Prime Proximal	Found in CNS Pipeline
AT1G17240	102;1;CNS_q177	1	5898842	5898873	-1	5-Prime Proximal	Not ortho gene found
AT1G72300	102;1;CNS_s177	1	27224773	27224804	-1	5-Prime Proximal	Not ortho gene found
AT1G14440	1020;1;CNS_q1948	1	4940335	4940376	-1	Intronic	Found in CNS Pipeline
AT2G02540	1020;1;CNS_s1948	2	683963	684004	1	Intronic	Found in CNS Pipeline
AT1G14440	1020;12;CNS_q411	1	4938753	4938767	-1	3-Prime Proximal	Found in CNS Pipeline
AT2G02540	1020;12;CNS_s411	2	685500	685514	1	3-Prime Proximal	Found in CNS Pipeline
AT1G14440	1020;13;CNS_q412	1	4941035	4941055	-1	5-Prime Proximal	Not syntenic
AT2G02540	1020;13;CNS_s412	2	681284	681304	1	5-Prime Distal	Found in CNS Pipeline
AT1G14440	1020;2;CNS_q401	1	4940052	4940080	-1	Intronic	Found in CNS Pipeline
AT2G02540	1020;2;CNS_s401	2	684213	684241	1	Intronic	Found in CNS Pipeline
AT1G14440	1020;3;CNS_q404	1	4940765	4940816	-1	5 prime UTR	Found in CNS Pipeline
AT2G02540	1020;3;CNS_s404	2	683584	683639	1	5-Prime Proximal	Found in CNS Pipeline
AT1G14440	1020;4;CNS_q403	1	4941061	4941095	-1	5-Prime Proximal	Found in CNS Pipeline
AT2G02540	1020;4;CNS_s403	2	682851	682885	1	5-Prime Distal	Found in CNS Pipeline
AT1G14440	1020;5;CNS_q405	1	4938390	4938444	-1	3-Prime Proximal	rna or protein
AT2G02540	1020;5;CNS_s405	2	685925	685979	1	3-Prime Distal	rna or protein
AT1G14440	1020;6;CNS_q406	1	4941396	4941442	-1	5-Prime Proximal	Found in CNS Pipeline
AT2G02540	1020;6;CNS_s406	2	682479	682526	1	5-Prime Distal	Found in CNS Pipeline
AT1G14440	1020;7;CNS_q407	1	4940705	4940739	-1	Intronic	Found in CNS Pipeline
AT2G02540	1020;7;CNS_s407	2	683690	683726	1	Intronic	Found in CNS Pipeline
AT1G14440	1020;8;CNS_q408	1	4941168	4941184	-1	5-Prime Proximal	Found in CNS Pipeline
AT2G02540	1020;8;CNS_s408	2	682769	682785	1	5-Prime Distal	Found in CNS Pipeline
AT1G14440	1020;9;CNS_q409	1	4942538	4942556	-1	5-Prime Distal	Found in CNS Pipeline
AT2G02540	1020;9;CNS_s409	2	681271	681289	1	5-Prime Distal	Found in CNS Pipeline
AT1G14460	1022;1;CNS_q415	1	4953288	4953309	-1	5-Prime Proximal	Found in CNS Pipeline
AT2G02480	1022;1;CNS_s415	2	658179	658200	1	5-Prime Distal	Found in CNS Pipeline
AT1G14460	1022;3;CNS_q414	1	4953338	4953355	-1	5-Prime Proximal	Found in CNS Pipeline
AT2G02480	1022;3;CNS_s414	2	658139	658156	1	5-Prime Distal	Found in CNS Pipeline
AT1G14510	1023;2;CNS_q417	1	4964344	4964361	-1	Intronic	Found in CNS Pipeline
AT2G02470	1023;2;CNS_s417	2	652634	652651	1	Intronic	Found in CNS Pipeline
AT1G14380	1025;1;CNS_q1824	1	4921135	4921175	-1	Intronic	Found in CNS Pipeline
AT2G02790	1025;1;CNS_s1824	2	788306	788346	1	Intronic	Found in CNS Pipeline
AT1G14380	1025;2;CNS_q1827	1	4918179	4918200	-1	Intronic	Found in CNS Pipeline
AT2G02790	1025;2;CNS_s1827	2	791095	791116	1	3-Prime Proximal	Found in CNS Pipeline
AT1G14380	1025;4;CNS_q1826	1	4918185	4918199	-1	Intronic	Found in CNS Pipeline
AT2G02790	1025;4;CNS_s1826	2	791073	791087	1	3-Prime Proximal	Found in CNS Pipeline
AT1G14380	1025;5;CNS_q1828	1	4921062	4921079	-1	Intronic	Found in CNS Pipeline
AT2G02790	1025;5;CNS_s1828	2	788398	788415	1	Intronic	Found in CNS Pipeline
AT1G14630	1028;1;CNS_q457	1	5019991	5020052	1	5-Prime Proximal	Not syntenic
AT2G01990	1028;1;CNS_s457	2	466687	466748	-1	5-Prime Proximal	Not syntenic
AT1G14630	1028;2;CNS_q456	1	5018593	5018621	1	5-Prime Distal	Found in CNS Pipeline
AT2G01990	1028;2;CNS_s456	2	468306	468333	-1	5-Prime Distal	Found in CNS Pipeline
AT1G14630	1028;3;CNS_q455	1	5018510	5018552	1	5-Prime Distal	Found in CNS Pipeline
AT2G01990	1028;3;CNS_s455	2	468352	468394	-1	5-Prime Distal	Found in CNS Pipeline
AT1G14630	1028;4;CNS_q454	1	5019777	5019794	1	5-Prime Distal	Found in CNS Pipeline
AT2G01990	1028;4;CNS_s454	2	466968	466985	-1	5-Prime Proximal	Found in CNS Pipeline
AT1G14630	1028;5;CNS_q449	1	5019904	5019929	1	5-Prime Proximal	Found in CNS Pipeline
AT2G01990	1028;5;CNS_s449	2	466843	466868	-1	5-Prime Proximal	Found in CNS Pipeline
AT1G14660	1029;1;CNS_q458	1	5034776	5034797	-1	Intronic	Not syntenic
AT2G01980	1029;1;CNS_s458	2	456738	456759	1	5-Prime Proximal	Not syntenic
AT1G14670	1030;1;CNS_q463	1	5037633	5037650	1	Intronic	Found in CNS Pipeline
AT2G01970	1030;1;CNS_s463	2	454851	454868	-1	Intronic	Found in CNS Pipeline
AT1G14670	1030;2;CNS_q462	1	5037887	5037902	1	Intronic	Found in CNS Pipeline
AT2G01970	1030;2;CNS_s462	2	454586	454601	-1	Intronic	Found in CNS Pipeline
AT1G14670	1030;3;CNS_q461	1	5038056	5038071	1	Intronic	Found in CNS Pipeline
AT2G01970	1030;3;CNS_s461	2	454468	454483	-1	Intronic	Found in CNS Pipeline
AT1G14670	1030;4;CNS_q460	1	5040250	5040279	1	Intronic	Found in CNS Pipeline
AT2G01970	1030;4;CNS_s460	2	452142	452170	-1	Intronic	Found in CNS Pipeline
AT1G14685	1031;1;CNS_q473	1	5042834	5042866	1	Intronic	Found in CNS Pipeline
AT2G01930	1031;1;CNS_s473	2	428395	428427	-1	Intronic	Found in CNS Pipeline
AT1G14685	1031;2;CNS_q472	1	5042718	5042764	1	Intronic	Found in CNS Pipeline
AT2G01930	1031;2;CNS_s472	2	428469	428515	-1	Intronic	Found in CNS Pipeline
AT1G14685	1031;3;CNS_q471	1	5042148	5042167	1	5-Prime Proximal	Found in CNS Pipeline
AT2G01930	1031;3;CNS_s471	2	428950	428969	-1	5-Prime Proximal	Found in CNS Pipeline
AT1G14690	1032;1;CNS_q477	1	5054837	5054934	-1	Intronic	50x repeat hit
AT2G01910	1032;1;CNS_s477	2	417189	417286	1	Intronic	50x repeat hit
AT1G14690	1032;2;CNS_q476	1	5055804	5055831	-1	5-Prime Distal	Found in CNS Pipeline
AT2G01910	1032;2;CNS_s476	2	415681	415708	1	5-Prime Distal	Found in CNS Pipeline
AT1G14690	1032;4;CNS_q474	1	5053124	5053141	-1	Intronic	Found in CNS Pipeline
AT2G01910	1032;4;CNS_s474	2	419096	419113	1	Intronic	Found in CNS Pipeline
AT1G14700	1033;2;CNS_q483	1	5058055	5058073	1	5-Prime Distal	Not ortho gene found
AT2G01890	1033;2;CNS_s483	2	400566	400584	-1	5-Prime Distal	Not ortho gene found
AT1G14700	1033;4;CNS_q481	1	5059202	5059220	1	Intronic	Not ortho gene found
AT2G01890	1033;4;CNS_s481	2	394631	394649	-1	3-Prime Distal	Not ortho gene found
AT1G14700	1033;6;CNS_q480	1	5057891	5057908	1	5-Prime Distal	Not ortho gene found
AT2G01890	1033;6;CNS_s480	2	398037	398054	-1	Intronic	Not ortho gene found
AT1G14700	1033;7;CNS_q479	1	5061273	5061290	1	3-Prime Proximal	Not ortho gene found
AT2G01890	1033;7;CNS_s479	2	396494	396511	-1	3-Prime Proximal	Not ortho gene found
AT1G14720	1034;1;CNS_q490	1	5069127	5069192	-1	5-Prime Proximal	Found in CNS Pipeline
AT2G01850	1034;1;CNS_s490	2	384361	384426	1	5-Prime Distal	Found in CNS Pipeline
AT1G14720	1034;2;CNS_q489	1	5070912	5070935	-1	5-Prime Distal	Found in CNS Pipeline
AT2G01850	1034;2;CNS_s489	2	383219	383242	1	5-Prime Distal	Found in CNS Pipeline
AT1G14720	1034;3;CNS_q488	1	5069517	5069540	-1	5-Prime Distal	Found in CNS Pipeline
AT2G01850	1034;3;CNS_s488	2	384011	384034	1	5-Prime Distal	Found in CNS Pipeline
AT1G14720	1034;4;CNS_q487	1	5070694	5070723	-1	5-Prime Distal	Found in CNS Pipeline
AT2G01850	1034;4;CNS_s487	2	383389	383418	1	5-Prime Distal	Found in CNS Pipeline
AT1G14720	1034;5;CNS_q485	1	5071024	5071039	-1	5-Prime Distal	Found in CNS Pipeline
AT2G01850	1034;5;CNS_s485	2	383115	383130	1	5-Prime Distal	Not syntenic
AT1G14720	1034;7;CNS_q486	1	5067514	5067528	-1	Intronic	Found in CNS Pipeline
AT2G01850	1034;7;CNS_s486	2	386186	386200	1	Intronic	Found in CNS Pipeline
AT1G14720	1034;8;CNS_q475	1	5071016	5071030	-1	5-Prime Distal	Found in CNS Pipeline
AT2G01850	1034;8;CNS_s475	2	383132	383146	1	5-Prime Distal	Found in CNS Pipeline
AT1G14840	1035;1;CNS_q492	1	5113544	5113578	-1	Intronic	Found in CNS Pipeline
AT2G01750	1035;1;CNS_s492	2	330626	330660	1	Intronic	Found in CNS Pipeline
AT1G14840	1035;2;CNS_q491	1	5114569	5114614	-1	Intronic	Found in CNS Pipeline
AT2G01750	1035;2;CNS_s491	2	329603	329648	1	Intronic	Found in CNS Pipeline
AT1G14840	1035;4;CNS_q469	1	5110805	5110819	-1	3-Prime Distal	Not syntenic
AT2G01750	1035;4;CNS_s469	2	334047	334061	1	3-Prime Distal	Not syntenic
AT1G14860	1036;1;CNS_q495	1	5124736	5124757	1	5 prime UTR	Found in CNS Pipeline
AT2G01670	1036;1;CNS_s495	2	298071	298092	-1	Intronic	Found in CNS Pipeline
AT1G14860	1036;2;CNS_q494	1	5126483	5126506	1	3-Prime Proximal	Found in CNS Pipeline
AT2G01670	1036;2;CNS_s494	2	296296	296319	-1	3-Prime Proximal	Found in CNS Pipeline
AT1G14890	1037;1;CNS_q500	1	5136086	5136107	1	5-Prime Distal	Found in CNS Pipeline
AT2G01610	1037;1;CNS_s500	2	276217	276238	-1	5-Prime Distal	Found in CNS Pipeline
AT1G14890	1037;2;CNS_q499	1	5136938	5136955	1	5-Prime Proximal	Found in CNS Pipeline
AT2G01610	1037;2;CNS_s499	2	274938	274955	-1	5-Prime Proximal	Found in CNS Pipeline
AT1G14890	1037;5;CNS_q497	1	5136563	5136577	1	5-Prime Proximal	Found in CNS Pipeline
AT2G01610	1037;5;CNS_s497	2	275590	275604	-1	5-Prime Distal	Found in CNS Pipeline
AT1G14910	1038;1;CNS_q504	1	5145892	5145909	-1	5-Prime Distal	Found in CNS Pipeline
AT2G01600	1038;1;CNS_s504	2	261538	261555	1	5-Prime Distal	Found in CNS Pipeline
AT1G14910	1038;2;CNS_q465	1	5147139	5147162	-1	5-Prime Distal	Found in CNS Pipeline
AT2G01600	1038;2;CNS_s465	2	261317	261340	1	5-Prime Distal	Found in CNS Pipeline
AT1G14910	1038;3;CNS_q466	1	5144162	5144178	-1	5-Prime Proximal	Found in CNS Pipeline
AT2G01600	1038;3;CNS_s466	2	264275	264291	1	5-Prime Distal	Found in CNS Pipeline
AT1G14910	1038;4;CNS_q467	1	5145660	5145679	-1	5-Prime Distal	Found in CNS Pipeline
AT2G01600	1038;4;CNS_s467	2	262865	262884	1	5-Prime Distal	Found in CNS Pipeline
AT1G17170	104;1;CNS_q176	1	5869360	5869390	1	5-Prime Proximal	Not syntenic
AT1G78380	104;1;CNS_s176	1	29478962	29478992	-1	3-Prime Distal	Not ortho gene found
AT1G17170	104;2;CNS_q175	1	5873861	5873879	1	3-Prime Distal	50x repeat hit
AT1G78380	104;2;CNS_s175	1	29486906	29486924	-1	3-Prime Distal	Not ortho gene found
AT1G17170	104;3;CNS_q174	1	5874050	5874071	1	3-Prime Distal	50x repeat hit
AT1G78380	104;3;CNS_s174	1	29485729	29485750	-1	3-Prime Distal	Not ortho gene found
AT1G17170	104;5;CNS_q173	1	5874664	5874681	1	3-Prime Distal	50x repeat hit
AT1G78380	104;5;CNS_s173	1	29486177	29486194	-1	3-Prime Distal	Not ortho gene found
AT1G17170	104;6;CNS_q179	1	5871577	5871597	1	3-Prime Distal	Not syntenic
AT1G78380	104;6;CNS_s179	1	29478965	29478985	-1	3-Prime Distal	Not ortho gene found
AT1G14930	1040;1;CNS_q586	1	5160000	5160015	-1	5-Prime Distal	Found in CNS Pipeline
AT2G01520	1040;1;CNS_s586	2	239177	239192	1	3-Prime Distal	Found in CNS Pipeline
AT1G14930	1040;3;CNS_q585	1	5160982	5160999	-1	5-Prime Distal	Not ortho gene found
AT2G01520	1040;3;CNS_s585	2	237043	237060	1	Intronic	Not ortho gene found
AT1G14930	1040;4;CNS_q584	1	5157149	5157172	-1	5-Prime Distal	Not ortho gene found
AT2G01520	1040;4;CNS_s584	2	235928	235951	1	Intronic	Not ortho gene found
AT1G14970	1041;1;CNS_q589	1	5161907	5161936	-1	3-Prime Proximal	Not syntenic
AT2G01480	1041;1;CNS_s589	2	220546	220575	1	Intronic	Not syntenic
AT1G14970	1041;2;CNS_q588	1	5163987	5164021	-1	Intronic	Found in CNS Pipeline
AT2G01480	1041;2;CNS_s588	2	218341	218375	1	Intronic	Found in CNS Pipeline
AT1G14970	1041;3;CNS_q587	1	5164352	5164377	-1	Intronic	Found in CNS Pipeline
AT2G01480	1041;3;CNS_s587	2	217891	217916	1	Intronic	Found in CNS Pipeline
AT1G15020	1043;1;CNS_q590	1	5173209	5173240	-1	Intronic	Found in CNS Pipeline
AT2G01270	1043;1;CNS_s590	2	142212	142243	1	Intronic	Found in CNS Pipeline
AT1G15050	1047;1;CNS_q592	1	5183106	5183144	-1	Intronic	Found in CNS Pipeline
AT2G01200	1047;1;CNS_s592	2	118223	118261	1	Intronic	Found in CNS Pipeline
AT1G15050	1047;2;CNS_q591	1	5183085	5183104	-1	Intronic	Found in CNS Pipeline
AT2G01200	1047;2;CNS_s591	2	118270	118289	1	Intronic	Found in CNS Pipeline
AT1G29080	1052;1;CNS_q576	1	10164551	10164587	-1	5-Prime Distal	Found in CNS Pipeline
AT2G34080	1052;1;CNS_s576	2	14402046	14402082	-1	5-Prime Proximal	Found in CNS Pipeline
AT1G29080	1052;2;CNS_q459	1	10166140	10166164	-1	5-Prime Distal	Found in CNS Pipeline
AT2G34080	1052;2;CNS_s459	2	14402681	14402705	-1	5-Prime Distal	Found in CNS Pipeline
AT1G29080	1052;3;CNS_q448	1	10158849	10158873	-1	5-Prime Proximal	Not ortho gene found
AT2G34080	1052;3;CNS_s448	2	14402036	14402061	-1	5-Prime Proximal	Found in CNS Pipeline
AT1G29080	1052;5;CNS_q447	1	10162875	10162895	-1	5-Prime Distal	Found in CNS Pipeline
AT2G34080	1052;5;CNS_s447	2	14400291	14400311	-1	Intronic	Found in CNS Pipeline
AT1G29170	1054;1;CNS_q445	1	10189306	10189351	-1	3-Prime Distal	Found in CNS Pipeline
AT2G34150	1054;1;CNS_s445	2	14426445	14426492	-1	Intronic	Found in CNS Pipeline
AT1G29170	1054;3;CNS_q443	1	10195165	10195191	-1	5-Prime Proximal	Found in CNS Pipeline
AT2G34150	1054;3;CNS_s443	2	14430542	14430568	-1	5 prime UTR	Found in CNS Pipeline
AT1G29170	1054;6;CNS_q441	1	10188972	10188989	-1	3-Prime Distal	Found in CNS Pipeline
AT2G34150	1054;6;CNS_s441	2	14426206	14426223	-1	3-Prime Proximal	Found in CNS Pipeline
AT1G29230	1055;1;CNS_q593	1	10213908	10213974	1	5-Prime Distal	Found in CNS Pipeline
AT2G34180	1055;1;CNS_s593	2	14439918	14439986	-1	5-Prime Distal	Found in CNS Pipeline
AT1G29240	1056;1;CNS_q439	1	10219754	10219801	-1	Intronic	Found in CNS Pipeline
AT2G34170	1056;1;CNS_s439	2	14434720	14434767	1	5-Prime Distal	Found in CNS Pipeline
AT1G29250	1057;2;CNS_q440	1	10224103	10224117	-1	Intronic	Not ortho gene found
AT2G34160	1057;2;CNS_s440	2	14432957	14432971	1	5-Prime Proximal	Not ortho gene found
AT1G29470	1059;2;CNS_q437	1	10310279	10310305	-1	Intronic	Found in CNS Pipeline
AT2G34300	1059;2;CNS_s437	2	14480845	14480871	-1	Intronic	Found in CNS Pipeline
AT1G29530	1060;1;CNS_q436	1	10324961	10324988	-1	Intronic	Found in CNS Pipeline
AT2G34310	1060;1;CNS_s436	2	14484975	14485002	-1	Intronic	Found in CNS Pipeline
AT1G29540	1061;1;CNS_q425	1	10328128	10328193	1	3-Prime Proximal	Found in CNS Pipeline
AT2G34330	1061;1;CNS_s425	2	14494445	14494510	1	3-Prime Proximal	Found in CNS Pipeline
AT1G29540	1061;2;CNS_q424	1	10329421	10329439	1	3-Prime Distal	Not syntenic
AT2G34330	1061;2;CNS_s424	2	14496649	14496667	1	3-Prime Distal	Found in CNS Pipeline
AT1G29540	1061;3;CNS_q423	1	10328767	10328791	1	3-Prime Distal	Found in CNS Pipeline
AT2G34330	1061;3;CNS_s423	2	14494755	14494779	1	3-Prime Proximal	Found in CNS Pipeline
AT1G29540	1061;4;CNS_q422	1	10327871	10327889	1	3-Prime Proximal	Found in CNS Pipeline
AT2G34330	1061;4;CNS_s422	2	14494176	14494194	1	Intronic	Found in CNS Pipeline
AT1G29540	1061;6;CNS_q420	1	10328900	10328914	1	3-Prime Distal	Found in CNS Pipeline
AT2G34330	1061;6;CNS_s420	2	14494953	14494967	1	3-Prime Proximal	Found in CNS Pipeline
AT1G29640	1062;1;CNS_q421	1	10355517	10355573	-1	3-Prime Proximal	Found in CNS Pipeline
AT2G34340	1062;1;CNS_s421	2	14495716	14495772	-1	3-Prime Proximal	Found in CNS Pipeline
AT1G29640	1062;2;CNS_q419	1	10356565	10356616	-1	5-Prime Proximal	Found in CNS Pipeline
AT2G34340	1062;2;CNS_s419	2	14496740	14496790	-1	5-Prime Proximal	Found in CNS Pipeline
AT1G29640	1062;3;CNS_q418	1	10356510	10356525	-1	5-Prime Proximal	Found in CNS Pipeline
AT2G34340	1062;3;CNS_s418	2	14496666	14496681	-1	5 prime UTR	Found in CNS Pipeline
AT1G29890	1066;1;CNS_q1950	1	10463286	10463343	1	5-Prime Proximal	Found in CNS Pipeline
AT2G34410	1066;1;CNS_s1950	2	14525509	14525569	1	Intronic	Found in CNS Pipeline
AT1G29910	1067;1;CNS_q1951	1	10473277	10473446	-1	5 prime UTR	Not ortho gene found
AT2G34420	1067;1;CNS_s1951	2	14530637	14530805	-1	5 prime UTR	Found in CNS Pipeline
AT1G29910	1067;2;CNS_q1952	1	10475972	10476083	-1	5-Prime Distal	Found in CNS Pipeline
AT2G34420	1067;2;CNS_s1952	2	14530692	14530802	-1	5-Prime Proximal	Found in CNS Pipeline
AT1G29910	1067;3;CNS_q1953	1	10475922	10475943	-1	5-Prime Distal	Found in CNS Pipeline
AT2G34420	1067;3;CNS_s1953	2	14530637	14530658	-1	5 prime UTR	Found in CNS Pipeline
AT1G29980	1068;1;CNS_q1955	1	10506084	10506132	-1	5 prime UTR	Found in CNS Pipeline
AT2G34510	1068;1;CNS_s1955	2	14553853	14553901	-1	5 prime UTR	Found in CNS Pipeline
AT1G30040	1069;1;CNS_q1958	1	10539729	10539748	1	Intronic	Not ortho gene found
AT2G34555	1069;1;CNS_s1958	2	14567294	14567313	1	3-Prime Distal	Not ortho gene found
AT1G17350	107;1;CNS_q181	1	5942114	5942138	1	Intronic	Found in CNS Pipeline
AT1G72420	107;1;CNS_s181	1	27267132	27267156	-1	Intronic	Found in CNS Pipeline
AT1G30120	1070;1;CNS_q1959	1	10586568	10586583	-1	Intronic	Found in CNS Pipeline
AT2G34590	1070;1;CNS_s1959	2	14578037	14578052	-1	5 prime UTR	Found in CNS Pipeline
AT1G17345	1073;1;CNS_q180	1	5940131	5940157	1	5-Prime Proximal	Found in CNS Pipeline
AT1G72430	1073;1;CNS_s180	1	27270113	27270139	-1	5-Prime Distal	Found in CNS Pipeline
AT1G30135	1074;1;CNS_q1960	1	10596345	10596360	1	5-Prime Proximal	Found in CNS Pipeline
AT2G34600	1074;1;CNS_s1960	2	14580107	14580122	1	5-Prime Proximal	Found in CNS Pipeline
AT1G30135	1074;3;CNS_q1961	1	10596152	10596166	1	5-Prime Proximal	Found in CNS Pipeline
AT2G34600	1074;3;CNS_s1961	2	14579766	14579780	1	5-Prime Proximal	Found in CNS Pipeline
AT1G30490	1077;1;CNS_q1968	1	10802048	10802109	-1	5-Prime Distal	Found in CNS Pipeline
AT2G34710	1077;1;CNS_s1968	2	14652112	14652172	-1	5-Prime Distal	Found in CNS Pipeline
AT1G30490	1077;10;CNS_q1976	1	10795964	10795981	-1	3-Prime Proximal	Not syntenic
AT2G34710	1077;10;CNS_s1976	2	14652048	14652065	-1	5-Prime Distal	Not syntenic
AT1G30490	1077;11;CNS_q1977	1	10796278	10796301	-1	Intronic	Found in CNS Pipeline
AT2G34710	1077;11;CNS_s1977	2	14646550	14646573	-1	Intronic	Found in CNS Pipeline
AT1G30490	1077;4;CNS_q1971	1	10795807	10795830	-1	3-Prime Proximal	Found in CNS Pipeline
AT2G34710	1077;4;CNS_s1971	2	14645863	14645886	-1	3-Prime Distal	Found in CNS Pipeline
AT1G30490	1077;6;CNS_q1973	1	10795736	10795760	-1	3-Prime Proximal	Found in CNS Pipeline
AT2G34710	1077;6;CNS_s1973	2	14645768	14645792	-1	3-Prime Distal	Found in CNS Pipeline
AT1G30490	1077;7;CNS_q1974	1	10802315	10802333	-1	5-Prime Distal	Found in CNS Pipeline
AT2G34710	1077;7;CNS_s1974	2	14652393	14652411	-1	5-Prime Distal	Found in CNS Pipeline
AT1G30490	1077;8;CNS_q1975	1	10801184	10801202	-1	5-Prime Proximal	Found in CNS Pipeline
AT2G34710	1077;8;CNS_s1975	2	14651578	14651596	-1	5-Prime Proximal	Found in CNS Pipeline
AT1G17360	108;1;CNS_q182	1	5947181	5947199	1	Intronic	Found in CNS Pipeline
AT1G72410	108;1;CNS_s182	1	27260250	27260268	-1	Intronic	Found in CNS Pipeline
AT1G17360	108;4;CNS_q184	1	5946947	5946961	1	Intronic	Not syntenic
AT1G72410	108;4;CNS_s184	1	27260398	27260412	-1	Intronic	Not syntenic
AT1G30620	1080;1;CNS_q1982	1	10855752	10855797	1	Intronic	Not ortho gene found
AT2G34850	1080;1;CNS_s1982	2	14713682	14713727	-1	5-Prime Proximal	Not syntenic
AT1G30630	1081;1;CNS_q1983	1	10860188	10860219	-1	Intronic	Found in CNS Pipeline
AT2G34840	1081;1;CNS_s1983	2	14709569	14709600	1	Intronic	Found in CNS Pipeline
AT1G30650	1082;1;CNS_q1984	1	10873184	10873258	1	3-Prime Distal	Found in CNS Pipeline
AT2G34830	1082;1;CNS_s1984	2	14700283	14700356	-1	3-Prime Proximal	Found in CNS Pipeline
AT1G30650	1082;2;CNS_q1985	1	10866593	10866626	1	5-Prime Distal	Found in CNS Pipeline
AT2G34830	1082;2;CNS_s1985	2	14706862	14706895	-1	5-Prime Distal	Found in CNS Pipeline
AT1G30650	1082;3;CNS_q1986	1	10871667	10871689	1	3-Prime Proximal	Not syntenic
AT2G34830	1082;3;CNS_s1986	2	14702851	14702873	-1	Intronic	Not syntenic
AT1G30650	1082;4;CNS_q1987	1	10872233	10872254	1	3-Prime Distal	rna or protein
AT2G34830	1082;4;CNS_s1987	2	14704262	14704283	-1	5-Prime Distal	rna or protein
AT1G30650	1082;6;CNS_q1988	1	10873606	10873620	1	3-Prime Distal	Not syntenic
AT2G34830	1082;6;CNS_s1988	2	14707381	14707395	-1	5-Prime Distal	Not syntenic
AT1G30670	1084;1;CNS_q2000	1	10881294	10881353	-1	5-Prime Distal	Found in CNS Pipeline
AT2G34820	1084;1;CNS_s2000	2	14695615	14695676	1	5-Prime Distal	Found in CNS Pipeline
AT1G30670	1084;2;CNS_q1999	1	10880393	10880430	-1	5-Prime Proximal	Not syntenic
AT2G34820	1084;2;CNS_s1999	2	14696524	14696561	1	5-Prime Proximal	Not syntenic
AT1G30670	1084;3;CNS_q1998	1	10880277	10880299	-1	5-Prime Proximal	Found in CNS Pipeline
AT2G34820	1084;3;CNS_s1998	2	14696665	14696687	1	5-Prime Proximal	Found in CNS Pipeline
AT1G30670	1084;4;CNS_q1997	1	10880537	10880567	-1	5-Prime Proximal	Found in CNS Pipeline
AT2G34820	1084;4;CNS_s1997	2	14696355	14696385	1	5-Prime Proximal	Found in CNS Pipeline
AT1G30670	1084;5;CNS_q1996	1	10876482	10876511	-1	3-Prime Distal	Not syntenic
AT2G34820	1084;5;CNS_s1996	2	14695628	14695657	1	5-Prime Distal	Found in CNS Pipeline
AT1G30670	1084;6;CNS_q1994	1	10881161	10881179	-1	5-Prime Distal	Found in CNS Pipeline
AT2G34820	1084;6;CNS_s1994	2	14696558	14696576	1	5-Prime Proximal	Not syntenic
AT1G30670	1084;7;CNS_q1995	1	10878167	10878185	-1	3-Prime Distal	Not syntenic
AT2G34820	1084;7;CNS_s1995	2	14695647	14695665	1	5-Prime Distal	Found in CNS Pipeline
AT1G30670	1084;9;CNS_q1992	1	10881171	10881188	-1	5-Prime Distal	Found in CNS Pipeline
AT2G34820	1084;9;CNS_s1992	2	14696123	14696140	1	5-Prime Distal	Found in CNS Pipeline
AT1G30810	1086;1;CNS_q1993	1	10942246	10942273	-1	5 prime UTR	Found in CNS Pipeline
AT2G34880	1086;1;CNS_s1993	2	14724297	14724324	-1	5-Prime Distal	Found in CNS Pipeline
AT1G06250	1088;1;CNS_q1491	1	1915762	1915878	-1	5-Prime Distal	Not ortho gene found
AT1G06250	1088;2;CNS_q1991	1	1915255	1915292	-1	5-Prime Proximal	Not ortho gene found
AT1G06250	1088;3;CNS_q1989	1	1914934	1914962	-1	5-Prime Proximal	Not ortho gene found
AT2G31100	1088;3;CNS_s1989	2	13265324	13265352	-1	5-Prime Proximal	Not ortho gene found
AT1G06250	1088;5;CNS_q1990	1	1921159	1921179	-1	5-Prime Distal	Not ortho gene found
AT2G31100	1088;5;CNS_s1990	2	13269983	13270003	-1	5-Prime Distal	Not ortho gene found
AT1G17380	109;1;CNS_q185	1	5957227	5957247	-1	5-Prime Proximal	Found in CNS Pipeline
AT1G72450	109;1;CNS_s185	1	27279941	27279961	-1	5 prime UTR	Found in CNS Pipeline
AT1G14040	1092;2;CNS_q342	1	4812395	4812420	1	Intronic	Found in CNS Pipeline
AT2G03260	1092;2;CNS_s342	2	990188	990213	-1	Intronic	Not ortho gene found
AT1G14040	1092;3;CNS_q343	1	4812540	4812565	1	Intronic	Not syntenic
AT2G03260	1092;3;CNS_s343	2	990063	990088	-1	Intronic	Not ortho gene found
AT1G14040	1092;5;CNS_q344	1	4813338	4813356	1	Intronic	Not syntenic
AT2G03260	1092;5;CNS_s344	2	983443	983461	-1	3-Prime Distal	Not ortho gene found
AT1G14040	1092;6;CNS_q345	1	4808949	4808964	1	5-Prime Distal	Found in CNS Pipeline
AT2G03260	1092;6;CNS_s345	2	982026	982041	-1	3-Prime Distal	Found in CNS Pipeline
AT1G14040	1092;9;CNS_q347	1	4812784	4812804	1	Intronic	Not syntenic
AT2G03260	1092;9;CNS_s347	2	989826	989846	-1	Intronic	Not ortho gene found
AT1G16300	1093;1;CNS_q101	1	5574544	5574575	1	Intronic	Found in CNS Pipeline
AT1G79530	1093;1;CNS_s101	1	29923791	29923822	-1	Intronic	Found in CNS Pipeline
AT1G16300	1093;2;CNS_q100	1	5570939	5570960	1	5-Prime Distal	50x repeat hit
AT1G79530	1093;2;CNS_s100	1	29924834	29924855	-1	5-Prime Distal	50x repeat hit
AT1G77870	1095;1;CNS_s99	1	29290993	29291022	1	3-Prime Proximal	50x repeat hit
AT1G77870	1095;2;CNS_s97	1	29291043	29291064	1	3-Prime Proximal	50x repeat hit
AT1G22070	1096;1;CNS_q878	1	7789485	7789513	1	5 prime UTR	Found in CNS Pipeline
AT1G77920	1096;1;CNS_s878	1	29303337	29303365	1	Intronic	Found in CNS Pipeline
AT1G22070	1096;2;CNS_q877	1	7789254	7789273	1	5-Prime Proximal	Found in CNS Pipeline
AT1G77920	1096;2;CNS_s877	1	29303098	29303117	1	5-Prime Proximal	Found in CNS Pipeline
AT1G22070	1096;3;CNS_q881	1	7788637	7788676	1	5-Prime Distal	Found in CNS Pipeline
AT1G77920	1096;3;CNS_s881	1	29302257	29302296	1	5-Prime Distal	Found in CNS Pipeline
AT1G22070	1096;5;CNS_q882	1	7791976	7791993	1	Intronic	Found in CNS Pipeline
AT1G77920	1096;5;CNS_s882	1	29305685	29305702	1	Intronic	Found in CNS Pipeline
AT1G22070	1096;6;CNS_q880	1	7788523	7788575	1	5-Prime Distal	Found in CNS Pipeline
AT1G77920	1096;6;CNS_s880	1	29302153	29302207	1	5-Prime Distal	Found in CNS Pipeline
AT1G22070	1096;7;CNS_q883	1	7788480	7788500	1	5-Prime Distal	Found in CNS Pipeline
AT1G77920	1096;7;CNS_s883	1	29302092	29302112	1	5-Prime Distal	Found in CNS Pipeline
AT1G17400	110;1;CNS_q186	1	5964693	5964734	-1	5-Prime Distal	Found in CNS Pipeline
AT1G72490	110;1;CNS_s186	1	27297073	27297114	-1	5-Prime Distal	Found in CNS Pipeline
AT1G17400	110;10;CNS_q194	1	5960541	5960561	-1	Intronic	Found in CNS Pipeline
AT1G72490	110;10;CNS_s194	1	27292768	27292788	-1	Intronic	Found in CNS Pipeline
AT1G17400	110;2;CNS_q187	1	5962645	5962674	-1	5-Prime Proximal	Found in CNS Pipeline
AT1G72490	110;2;CNS_s187	1	27294854	27294883	-1	5-Prime Proximal	Found in CNS Pipeline
AT1G17400	110;3;CNS_q188	1	5965105	5965149	-1	5-Prime Distal	Found in CNS Pipeline
AT1G72490	110;3;CNS_s188	1	27297485	27297528	-1	5-Prime Distal	Found in CNS Pipeline
AT1G17400	110;4;CNS_q189	1	5962767	5962786	-1	5-Prime Proximal	Found in CNS Pipeline
AT1G72490	110;4;CNS_s189	1	27295011	27295030	-1	5-Prime Proximal	Found in CNS Pipeline
AT1G17400	110;5;CNS_q190	1	5962813	5962828	-1	5-Prime Proximal	Found in CNS Pipeline
AT1G72490	110;5;CNS_s190	1	27296492	27296507	-1	5-Prime Distal	Found in CNS Pipeline
AT1G17400	110;6;CNS_q191	1	5960507	5960525	-1	Intronic	Found in CNS Pipeline
AT1G72490	110;6;CNS_s191	1	27292704	27292722	-1	Intronic	Found in CNS Pipeline
AT1G17400	110;8;CNS_q192	1	5963809	5963826	-1	5-Prime Distal	Not syntenic
AT1G72490	110;8;CNS_s192	1	27296401	27296418	-1	5-Prime Distal	Not syntenic
AT1G17400	110;9;CNS_q193	1	5962740	5962754	-1	5-Prime Proximal	Found in CNS Pipeline
AT1G72490	110;9;CNS_s193	1	27294980	27294994	-1	5-Prime Proximal	Found in CNS Pipeline
AT1G48110	1102;1;CNS_q600	1	17776947	17777013	-1	Intronic	Found in CNS Pipeline
AT3G17330	1102;1;CNS_s600	3	5919943	5920009	-1	Intronic	Found in CNS Pipeline
AT1G48110	1102;2;CNS_q598	1	17776516	17776536	-1	Intronic	Found in CNS Pipeline
AT3G17330	1102;2;CNS_s598	3	5919512	5919532	-1	Intronic	Found in CNS Pipeline
AT1G48110	1102;3;CNS_q599	1	17777164	17777186	-1	5-Prime Proximal	Found in CNS Pipeline
AT3G17330	1102;3;CNS_s599	3	5920190	5920212	-1	5 prime UTR	Found in CNS Pipeline
AT1G48110	1102;5;CNS_q597	1	17773791	17773808	-1	Intronic	Found in CNS Pipeline
AT3G17330	1102;5;CNS_s597	3	5917071	5917088	-1	Intronic	Found in CNS Pipeline
AT1G14600	1103;1;CNS_q95	1	5004240	5004285	-1	5-Prime Distal	Found in CNS Pipeline
AT2G02060	1103;1;CNS_s95	2	494719	494764	1	5-Prime Distal	Found in CNS Pipeline
AT1G14600	1103;10;CNS_q85	1	5006963	5006986	-1	5-Prime Distal	Found in CNS Pipeline
AT2G02060	1103;10;CNS_s85	2	492705	492728	1	5-Prime Distal	Found in CNS Pipeline
AT1G14600	1103;11;CNS_q86	1	5000793	5000809	-1	3-Prime Proximal	Found in CNS Pipeline
AT2G02060	1103;11;CNS_s86	2	497719	497735	1	Intronic	Not syntenic
AT1G14600	1103;13;CNS_q84	1	5000793	5000811	-1	3-Prime Proximal	Found in CNS Pipeline
AT2G02060	1103;13;CNS_s84	2	497766	497784	1	3-Prime Proximal	Found in CNS Pipeline
AT1G14600	1103;16;CNS_q82	1	5003578	5003593	-1	5-Prime Proximal	Found in CNS Pipeline
AT2G02060	1103;16;CNS_s82	2	495461	495476	1	5-Prime Proximal	Found in CNS Pipeline
AT1G14600	1103;17;CNS_q80	1	5007417	5007438	-1	5-Prime Distal	Not syntenic
AT2G02060	1103;17;CNS_s80	2	491494	491515	1	5-Prime Distal	Not syntenic
AT1G14600	1103;19;CNS_q81	1	5004851	5004868	-1	5-Prime Distal	Repeat blast filter
AT2G02060	1103;19;CNS_s81	2	503348	503365	1	3-Prime Distal	Repeat blast filter
AT1G14600	1103;2;CNS_q94	1	5006424	5006504	-1	5-Prime Distal	Found in CNS Pipeline
AT2G02060	1103;2;CNS_s94	2	493263	493346	1	5-Prime Distal	Found in CNS Pipeline
AT1G14600	1103;22;CNS_q79	1	5003451	5003471	-1	5-Prime Proximal	Not syntenic
AT2G02060	1103;22;CNS_s79	2	498328	498348	1	3-Prime Distal	Not syntenic
AT1G14600	1103;3;CNS_q92	1	5006796	5006836	-1	5-Prime Distal	Found in CNS Pipeline
AT2G02060	1103;3;CNS_s92	2	492864	492904	1	5-Prime Distal	Found in CNS Pipeline
AT1G14600	1103;4;CNS_q93	1	5006691	5006725	-1	5-Prime Distal	Found in CNS Pipeline
AT2G02060	1103;4;CNS_s93	2	493031	493065	1	5-Prime Distal	Found in CNS Pipeline
AT1G14600	1103;5;CNS_q91	1	5004360	5004382	-1	5-Prime Distal	Found in CNS Pipeline
AT2G02060	1103;5;CNS_s91	2	494619	494641	1	5-Prime Distal	Found in CNS Pipeline
AT1G14600	1103;6;CNS_q89	1	5002200	5002236	-1	Intronic	Found in CNS Pipeline
AT2G02060	1103;6;CNS_s89	2	496924	496961	1	Intronic	Found in CNS Pipeline
AT1G14600	1103;7;CNS_q90	1	5003798	5003815	-1	5-Prime Proximal	Found in CNS Pipeline
AT2G02060	1103;7;CNS_s90	2	495114	495131	1	5-Prime Proximal	Found in CNS Pipeline
AT1G14600	1103;8;CNS_q87	1	5004745	5004780	-1	5-Prime Distal	Found in CNS Pipeline
AT2G02060	1103;8;CNS_s87	2	494259	494294	1	5-Prime Distal	Found in CNS Pipeline
AT1G14600	1103;9;CNS_q88	1	5006632	5006655	-1	5-Prime Distal	Found in CNS Pipeline
AT2G02060	1103;9;CNS_s88	2	493105	493128	1	5-Prime Distal	Found in CNS Pipeline
AT3G17140	1105;1;CNS_s98	3	5846644	5846660	-1	5-Prime Proximal	Not ortho gene found
AT1G47960	1105;2;CNS_q594	1	17687671	17687693	-1	5-Prime Proximal	Not ortho gene found
AT1G48030	1108;1;CNS_q596	1	17720950	17720972	-1	Intronic	Found in CNS Pipeline
AT3G17240	1108;1;CNS_s596	3	5890124	5890146	-1	Intronic	Found in CNS Pipeline
AT1G48210	1109;1;CNS_q606	1	17802440	17802465	1	Intronic	Found in CNS Pipeline
AT3G17410	1109;1;CNS_s606	3	5956243	5956268	1	Intronic	Found in CNS Pipeline
AT1G48210	1109;2;CNS_q605	1	17802721	17802744	1	Intronic	Found in CNS Pipeline
AT3G17410	1109;2;CNS_s605	3	5956527	5956550	1	Intronic	Found in CNS Pipeline
AT1G48210	1109;5;CNS_q602	1	17802520	17802535	1	Intronic	Found in CNS Pipeline
AT3G17410	1109;5;CNS_s602	3	5956333	5956348	1	Intronic	Found in CNS Pipeline
AT1G48210	1109;6;CNS_q601	1	17806226	17806250	1	3-Prime Distal	Not syntenic
AT3G17410	1109;6;CNS_s601	3	5956243	5956267	1	Intronic	Found in CNS Pipeline
AT1G17420	111;1;CNS_q195	1	5976446	5976477	1	5-Prime Distal	Found in CNS Pipeline
AT1G72520	111;1;CNS_s195	1	27311724	27311755	1	5-Prime Proximal	Found in CNS Pipeline
AT1G17420	111;2;CNS_q196	1	5977319	5977348	1	5-Prime Proximal	Found in CNS Pipeline
AT1G72520	111;2;CNS_s196	1	27312066	27312095	1	5-Prime Proximal	Found in CNS Pipeline
AT1G72520	111;5;CNS_s198	1	27318559	27318579	1	3-Prime Distal	Not syntenic
AT1G48230	1110;1;CNS_q607	1	17809360	17809375	1	5-Prime Distal	Found in CNS Pipeline
AT3G17430	1110;1;CNS_s607	3	5965839	5965854	1	5-Prime Proximal	Found in CNS Pipeline
AT1G48240	1111;1;CNS_q609	1	17815539	17815560	-1	Intronic	Found in CNS Pipeline
AT3G17440	1111;1;CNS_s609	3	5972473	5972494	-1	5 prime UTR	Found in CNS Pipeline
AT1G48260	1112;2;CNS_q612	1	17821092	17821112	-1	5-Prime Proximal	Not ortho gene found
AT3G17510	1112;2;CNS_s612	3	5992914	5992934	-1	5 prime UTR	Not ortho gene found
AT1G48260	1112;3;CNS_q611	1	17821017	17821056	-1	5-Prime Proximal	Not ortho gene found
AT3G17510	1112;3;CNS_s611	3	5992853	5992893	-1	Intronic	Not ortho gene found
AT1G48330	1113;2;CNS_q616	1	17867319	17867346	1	5-Prime Proximal	Found in CNS Pipeline
AT3G17580	1113;2;CNS_s616	3	6015045	6015072	1	5-Prime Proximal	Found in CNS Pipeline
AT1G48330	1113;5;CNS_q614	1	17863992	17864018	1	5-Prime Distal	Found in CNS Pipeline
AT3G17580	1113;5;CNS_s614	3	6013731	6013757	1	5-Prime Distal	Found in CNS Pipeline
AT1G48330	1113;6;CNS_q613	1	17862983	17863006	1	5-Prime Distal	Found in CNS Pipeline
AT3G17580	1113;6;CNS_s613	3	6012856	6012879	1	5-Prime Distal	Found in CNS Pipeline
AT1G48330	1113;7;CNS_q610	1	17867814	17867831	1	Intronic	Not syntenic
AT3G17580	1113;7;CNS_s610	3	6012169	6012186	1	5-Prime Distal	Not syntenic
AT1G48370	1114;1;CNS_q618	1	17881014	17881032	1	Intronic	Found in CNS Pipeline
AT3G17650	1114;1;CNS_s618	3	6037128	6037146	1	Intronic	Found in CNS Pipeline
AT1G48440	1116;1;CNS_q620	1	17912187	17912216	1	3 prime UTR	Found in CNS Pipeline
AT3G17780	1116;1;CNS_s620	3	6088310	6088339	1	Intronic	Found in CNS Pipeline
AT1G48490	1119;4;CNS_q624	1	17931572	17931609	-1	5-Prime Proximal	Not syntenic
AT1G48490	1119;5;CNS_q625	1	17931404	17931432	-1	5-Prime Proximal	Not syntenic
AT1G48490	1119;6;CNS_q626	1	17925700	17925715	-1	Intronic	Not syntenic
AT1G48490	1119;7;CNS_q627	1	17925968	17925995	-1	Intronic	Found in CNS Pipeline
AT3G17850	1119;7;CNS_s627	3	6109752	6109779	-1	Intronic	Found in CNS Pipeline
AT1G48540	1121;4;CNS_q630	1	17954155	17954178	1	Intronic	Found in CNS Pipeline
AT3G17920	1121;4;CNS_s630	3	6142067	6142090	1	3-Prime Proximal	Found in CNS Pipeline
AT1G48940	1130;1;CNS_q1079	1	18110232	18110282	-1	5-Prime Proximal	Found in CNS Pipeline
AT3G18590	1130;1;CNS_s1079	3	6398491	6398540	1	5-Prime Proximal	Found in CNS Pipeline
AT1G48940	1130;3;CNS_q1078	1	18109183	18109200	-1	3-Prime Proximal	Not syntenic
AT3G18590	1130;3;CNS_s1078	3	6395873	6395890	1	5-Prime Distal	Not syntenic
AT1G49000	1131;1;CNS_q1082	1	18127874	18127918	-1	5-Prime Proximal	Found in CNS Pipeline
AT3G18560	1131;1;CNS_s1082	3	6393807	6393851	1	5-Prime Proximal	Found in CNS Pipeline
AT1G49160	1132;1;CNS_q1453	1	18185839	18185866	-1	Intronic	Found in CNS Pipeline
AT3G18750	1132;1;CNS_s1453	3	6457400	6457427	-1	Intronic	Found in CNS Pipeline
AT1G49240	1133;1;CNS_q1449	1	18219413	18219490	1	5-Prime Proximal	Found in CNS Pipeline
AT3G18780	1133;1;CNS_s1449	3	6474770	6474844	1	5-Prime Proximal	Found in CNS Pipeline
AT1G49240	1133;2;CNS_q1452	1	18219530	18219551	1	5-Prime Proximal	Found in CNS Pipeline
AT3G18780	1133;2;CNS_s1452	3	6474874	6474895	1	5 prime UTR	Found in CNS Pipeline
AT1G49240	1133;3;CNS_q1451	1	18221836	18221854	1	Intronic	Found in CNS Pipeline
AT3G18780	1133;3;CNS_s1451	3	6476915	6476933	1	Intronic	Found in CNS Pipeline
AT1G49240	1133;5;CNS_q1450	1	18219576	18219602	1	5 prime UTR	Found in CNS Pipeline
AT3G18780	1133;5;CNS_s1450	3	6474908	6474934	1	Intronic	Found in CNS Pipeline
AT1G49220	1135;1;CNS_q2003	1	18212582	18212709	1	3-Prime Distal	Found in CNS Pipeline
AT3G18773	1135;1;CNS_s2003	3	6469960	6470085	1	3-Prime Distal	Found in CNS Pipeline
AT1G49220	1135;10;CNS_q1523	1	18204703	18204730	1	5-Prime Distal	Not ortho gene found
AT3G18773	1135;10;CNS_s1523	3	6468585	6468612	1	3-Prime Distal	Not syntenic
AT1G49220	1135;11;CNS_q1074	1	18204123	18204147	1	5-Prime Distal	Found in CNS Pipeline
AT3G18773	1135;11;CNS_s1074	3	6468216	6468240	1	3-Prime Distal	Found in CNS Pipeline
AT1G49220	1135;12;CNS_q1075	1	18207035	18207053	1	5-Prime Distal	Not ortho gene found
AT3G18773	1135;12;CNS_s1075	3	6467610	6467628	1	3-Prime Proximal	Not syntenic
AT1G49220	1135;13;CNS_q1077	1	18205639	18205660	1	5-Prime Distal	Not ortho gene found
AT3G18773	1135;13;CNS_s1077	3	6466288	6466309	1	Intronic	Not syntenic
AT1G49220	1135;14;CNS_q1080	1	18200615	18200636	1	5-Prime Distal	Found in CNS Pipeline
AT3G18773	1135;14;CNS_s1080	3	6465526	6465547	1	5-Prime Proximal	Found in CNS Pipeline
AT1G49220	1135;16;CNS_q1454	1	18207792	18207838	1	5-Prime Distal	Found in CNS Pipeline
AT3G18773	1135;16;CNS_s1454	3	6468145	6468190	1	3-Prime Distal	Found in CNS Pipeline
AT1G49220	1135;17;CNS_q2004	1	18205549	18205579	1	5-Prime Distal	Not ortho gene found
AT3G18773	1135;17;CNS_s2004	3	6466195	6466226	1	Intronic	Not syntenic
AT1G49220	1135;2;CNS_q2002	1	18207980	18208037	1	5-Prime Distal	Found in CNS Pipeline
AT3G18773	1135;2;CNS_s2002	3	6468329	6468386	1	3-Prime Distal	Found in CNS Pipeline
AT1G49220	1135;3;CNS_q2001	1	18204213	18204324	1	5-Prime Distal	Not ortho gene found
AT3G18773	1135;3;CNS_s2001	3	6468303	6468415	1	3-Prime Distal	Found in CNS Pipeline
AT1G49220	1135;4;CNS_q1598	1	18205401	18205432	1	5-Prime Distal	Not ortho gene found
AT3G18773	1135;4;CNS_s1598	3	6466066	6466097	1	Intronic	Not syntenic
AT1G49220	1135;5;CNS_q1599	1	18211641	18211704	1	3-Prime Distal	Found in CNS Pipeline
AT3G18773	1135;5;CNS_s1599	3	6469296	6469357	1	3-Prime Distal	Found in CNS Pipeline
AT1G49220	1135;6;CNS_q1601	1	18211922	18211954	1	3-Prime Distal	Found in CNS Pipeline
AT3G18773	1135;6;CNS_s1601	3	6469559	6469591	1	3-Prime Distal	Found in CNS Pipeline
AT1G49220	1135;7;CNS_q1600	1	18203196	18203228	1	5-Prime Distal	Found in CNS Pipeline
AT3G18773	1135;7;CNS_s1600	3	6467492	6467524	1	3-Prime Proximal	Found in CNS Pipeline
AT1G49220	1135;8;CNS_q1525	1	18212130	18212149	1	3-Prime Distal	Found in CNS Pipeline
AT3G18773	1135;8;CNS_s1525	3	6469729	6469748	1	3-Prime Distal	Found in CNS Pipeline
AT1G49220	1135;9;CNS_q1524	1	18206946	18206965	1	5-Prime Distal	Not ortho gene found
AT3G18773	1135;9;CNS_s1524	3	6467505	6467524	1	3-Prime Proximal	Found in CNS Pipeline
AT1G30820	1136;1;CNS_q2005	1	10949681	10949699	-1	5-Prime Proximal	Not syntenic
AT1G30850	1137;2;CNS_q2006	1	10984945	10984962	1	5-Prime Proximal	Found in CNS Pipeline
AT2G34910	1137;2;CNS_s2006	2	14733825	14733842	1	5-Prime Proximal	Found in CNS Pipeline
AT2G34920	1139;2;CNS_s2007	2	14743971	14744011	-1	5-Prime Distal	50x repeat hit
AT1G30860	1139;3;CNS_q2008	1	10989842	10989870	-1	5-Prime Proximal	Found in CNS Pipeline
AT2G34920	1139;3;CNS_s2008	2	14738575	14738603	-1	5-Prime Proximal	Found in CNS Pipeline
AT1G30860	1139;4;CNS_q2009	1	10989543	10989576	-1	5-Prime Proximal	Found in CNS Pipeline
AT2G34920	1139;4;CNS_s2009	2	14738246	14738279	-1	5-Prime Proximal	Found in CNS Pipeline
AT1G17460	114;2;CNS_q201	1	5998627	5998682	1	5-Prime Proximal	Found in CNS Pipeline
AT1G72650	114;2;CNS_s201	1	27352967	27353020	1	5-Prime Proximal	Found in CNS Pipeline
AT1G17460	114;3;CNS_q202	1	5998736	5998762	1	5-Prime Proximal	Found in CNS Pipeline
AT1G72650	114;3;CNS_s202	1	27353089	27353115	1	5-Prime Proximal	Found in CNS Pipeline
AT1G30900	1141;1;CNS_q2010	1	10996986	10997031	1	5-Prime Proximal	Found in CNS Pipeline
AT2G34940	1141;1;CNS_s2010	2	14747457	14747501	1	5-Prime Proximal	Found in CNS Pipeline
AT2G34940	1141;2;CNS_s2011	2	14750985	14751018	1	3-Prime Proximal	50x repeat hit
AT1G31020	1143;2;CNS_q1730	1	11057082	11057099	1	5-Prime Proximal	Not ortho gene found
AT2G35010	1143;2;CNS_s1730	2	14761333	14761350	1	5-Prime Proximal	Not ortho gene found
AT1G49450	1144;1;CNS_q1732	1	18308579	18308625	1	5-Prime Distal	Found in CNS Pipeline
AT3G18950	1144;1;CNS_s1732	3	6536267	6536313	1	5-Prime Proximal	Found in CNS Pipeline
AT1G49450	1144;5;CNS_q2013	1	18301943	18301966	1	5-Prime Distal	Found in CNS Pipeline
AT3G18950	1144;5;CNS_s2013	3	6532791	6532814	1	5-Prime Distal	Found in CNS Pipeline
AT1G49480	1145;1;CNS_q1735	1	18319408	18319438	-1	Intronic	Found in CNS Pipeline
AT1G31070	1146;2;CNS_q1733	1	11091266	11091305	1	3-Prime Distal	50x repeat hit
AT1G31310	1148;1;CNS_q2014	1	11200185	11200232	-1	5-Prime Proximal	50x repeat hit
AT2G35640	1148;1;CNS_s2014	2	14989745	14989793	1	5-Prime Proximal	50x repeat hit
AT1G31310	1148;2;CNS_q2015	1	11200064	11200092	-1	Intronic	50x repeat hit
AT2G35640	1148;2;CNS_s2015	2	14989800	14989828	1	5-Prime Proximal	50x repeat hit
AT1G31420	1150;1;CNS_q2016	1	11250288	11250341	1	Intronic	Found in CNS Pipeline
AT2G35620	1150;1;CNS_s2016	2	14971724	14971776	-1	Intronic	Found in CNS Pipeline
AT1G31420	1150;2;CNS_q2017	1	11249508	11249580	1	5-Prime Proximal	Found in CNS Pipeline
AT2G35620	1150;2;CNS_s2017	2	14972531	14972602	-1	5-Prime Proximal	Found in CNS Pipeline
AT1G31420	1150;3;CNS_q2018	1	11249788	11249811	1	Intronic	Found in CNS Pipeline
AT2G35620	1150;3;CNS_s2018	2	14972329	14972352	-1	Intronic	Found in CNS Pipeline
AT1G31420	1150;4;CNS_q2019	1	11250113	11250165	1	Intronic	Found in CNS Pipeline
AT2G35620	1150;4;CNS_s2019	2	14971993	14972045	-1	Intronic	Found in CNS Pipeline
AT1G31420	1150;5;CNS_q2020	1	11249743	11249773	1	Intronic	Found in CNS Pipeline
AT2G35620	1150;5;CNS_s2020	2	14972372	14972402	-1	Intronic	Found in CNS Pipeline
AT1G31420	1150;6;CNS_q2021	1	11249768	11249783	1	Intronic	Found in CNS Pipeline
AT2G35620	1150;6;CNS_s2021	2	14972368	14972383	-1	Intronic	Found in CNS Pipeline
AT1G31880	1152;1;CNS_q2022	1	11445276	11445331	1	5-Prime Proximal	Found in CNS Pipeline
AT2G35600	1152;1;CNS_s2022	2	14952572	14952628	-1	5-Prime Proximal	Found in CNS Pipeline
AT1G31880	1152;10;CNS_q2031	1	11446019	11446034	1	Intronic	Found in CNS Pipeline
AT2G35600	1152;10;CNS_s2031	2	14951903	14951918	-1	Intronic	Found in CNS Pipeline
AT1G31880	1152;11;CNS_q2032	1	11448469	11448484	1	Intronic	Found in CNS Pipeline
AT2G35600	1152;11;CNS_s2032	2	14949637	14949652	-1	Intronic	Found in CNS Pipeline
AT1G31880	1152;13;CNS_q2033	1	11450067	11450084	1	Intronic	Not syntenic
AT2G35600	1152;13;CNS_s2033	2	14950518	14950535	-1	Intronic	Not syntenic
AT1G31880	1152;14;CNS_q2034	1	11447750	11447764	1	Intronic	Found in CNS Pipeline
AT2G35600	1152;14;CNS_s2034	2	14950379	14950393	-1	Intronic	Found in CNS Pipeline
AT1G31880	1152;2;CNS_q2023	1	11447199	11447227	1	Intronic	Found in CNS Pipeline
AT2G35600	1152;2;CNS_s2023	2	14950847	14950875	-1	Intronic	Found in CNS Pipeline
AT1G31880	1152;3;CNS_q2024	1	11448164	11448236	1	Intronic	Found in CNS Pipeline
AT2G35600	1152;3;CNS_s2024	2	14949873	14949947	-1	Intronic	Found in CNS Pipeline
AT1G31880	1152;4;CNS_q2025	1	11447970	11447999	1	Intronic	Found in CNS Pipeline
AT2G35600	1152;4;CNS_s2025	2	14950130	14950159	-1	Intronic	Found in CNS Pipeline
AT1G31880	1152;5;CNS_q2026	1	11445052	11445085	1	5-Prime Proximal	Found in CNS Pipeline
AT2G35600	1152;5;CNS_s2026	2	14952833	14952866	-1	5-Prime Proximal	Found in CNS Pipeline
AT1G31880	1152;6;CNS_q2027	1	11446589	11446607	1	Intronic	Found in CNS Pipeline
AT2G35600	1152;6;CNS_s2027	2	14951467	14951485	-1	Intronic	Found in CNS Pipeline
AT1G31880	1152;7;CNS_q2028	1	11448571	11448627	1	Intronic	Found in CNS Pipeline
AT2G35600	1152;7;CNS_s2028	2	14949512	14949567	-1	Intronic	Found in CNS Pipeline
AT1G31880	1152;8;CNS_q2029	1	11447104	11447126	1	Intronic	Found in CNS Pipeline
AT2G35600	1152;8;CNS_s2029	2	14950881	14950903	-1	Intronic	Found in CNS Pipeline
AT1G31880	1152;9;CNS_q2030	1	11448103	11448125	1	Intronic	Found in CNS Pipeline
AT2G35600	1152;9;CNS_s2030	2	14950013	14950035	-1	Intronic	Found in CNS Pipeline
AT1G31940	1153;1;CNS_q2035	1	11470139	11470164	-1	Intronic	Found in CNS Pipeline
AT2G35585	1153;1;CNS_s2035	2	14945001	14945026	1	Intronic	Found in CNS Pipeline
AT1G32230	1157;1;CNS_q2037	1	11614939	11614995	1	Intronic	Found in CNS Pipeline
AT2G35510	1157;1;CNS_s2037	2	14924708	14924764	-1	Intronic	Found in CNS Pipeline
AT1G32230	1157;2;CNS_q2038	1	11612215	11612248	1	Intronic	Found in CNS Pipeline
AT2G35510	1157;2;CNS_s2038	2	14927349	14927382	-1	Intronic	Found in CNS Pipeline
AT1G32230	1157;3;CNS_q2039	1	11613357	11613397	1	Intronic	rna or protein
AT2G35510	1157;3;CNS_s2039	2	14926289	14926328	-1	Intronic	rna or protein
AT1G32230	1157;4;CNS_q2040	1	11616011	11616040	1	Intronic	Found in CNS Pipeline
AT2G35510	1157;4;CNS_s2040	2	14923944	14923974	-1	Intronic	Found in CNS Pipeline
AT1G32260	1158;2;CNS_q2041	1	11643145	11643159	-1	5-Prime Distal	Not syntenic
AT2G35480	1158;2;CNS_s2041	2	14920100	14920114	1	3-Prime Distal	Not syntenic
AT1G32260	1158;3;CNS_q2042	1	11639615	11639644	-1	3-Prime Distal	Found in CNS Pipeline
AT2G35480	1158;3;CNS_s2042	2	14919181	14919210	1	3-Prime Proximal	Found in CNS Pipeline
AT1G17480	116;1;CNS_q206	1	6006543	6006584	-1	Intronic	Found in CNS Pipeline
AT1G72670	116;1;CNS_s206	1	27360478	27360519	-1	Intronic	Found in CNS Pipeline
AT1G32380	1161;1;CNS_q2043	1	11685089	11685124	1	3-Prime Distal	50x repeat hit
AT2G35390	1161;1;CNS_s2043	2	14901630	14901665	-1	3-Prime Distal	50x repeat hit
AT1G32380	1161;2;CNS_q2044	1	11684888	11684981	1	3-Prime Proximal	50x repeat hit
AT2G35390	1161;2;CNS_s2044	2	14901792	14901878	-1	3-Prime Proximal	50x repeat hit
AT1G32380	1161;3;CNS_q2045	1	11685066	11685085	1	3-Prime Distal	50x repeat hit
AT2G35390	1161;3;CNS_s2045	2	14901494	14901513	-1	3-Prime Distal	50x repeat hit
AT1G32380	1161;4;CNS_q2046	1	11684783	11684813	1	3-Prime Proximal	Found in CNS Pipeline
AT2G35390	1161;4;CNS_s2046	2	14902005	14902035	-1	3-Prime Proximal	Found in CNS Pipeline
AT1G32470	1162;1;CNS_q2047	1	11740325	11740368	-1	5-Prime Proximal	Found in CNS Pipeline
AT2G35370	1162;1;CNS_s2047	2	14898170	14898215	1	5-Prime Proximal	Found in CNS Pipeline
AT1G32470	1162;2;CNS_q2048	1	11740386	11740407	-1	5-Prime Proximal	Found in CNS Pipeline
AT2G35370	1162;2;CNS_s2048	2	14898128	14898149	1	5-Prime Proximal	Found in CNS Pipeline
AT1G32490	1163;1;CNS_q2049	1	11744456	11744493	-1	Intronic	Found in CNS Pipeline
AT2G35340	1163;1;CNS_s2049	2	14884592	14884629	1	Intronic	Found in CNS Pipeline
AT1G32490	1163;2;CNS_q2050	1	11748820	11748835	-1	Intronic	Found in CNS Pipeline
AT2G35340	1163;2;CNS_s2050	2	14880213	14880228	1	Intronic	Found in CNS Pipeline
AT1G32490	1163;5;CNS_q2052	1	11746914	11746940	-1	Intronic	Found in CNS Pipeline
AT2G35340	1163;5;CNS_s2052	2	14882093	14882119	1	Intronic	Found in CNS Pipeline
AT1G32530	1164;2;CNS_q2053	1	11762511	11762528	-1	Intronic	Found in CNS Pipeline
AT2G35330	1164;2;CNS_s2053	2	14876134	14876151	1	Intronic	Found in CNS Pipeline
AT1G32690	1168;1;CNS_q2054	1	11815864	11815894	-1	3-Prime Distal	50x repeat hit
AT2G35200	1168;1;CNS_s2054	2	14842166	14842196	1	3-Prime Proximal	50x repeat hit
AT1G32690	1168;2;CNS_q2055	1	11815166	11815184	-1	3-Prime Distal	Not syntenic
AT2G35200	1168;2;CNS_s2055	2	14842272	14842290	1	3-Prime Distal	Not syntenic
AT1G32790	1170;1;CNS_q2056	1	11875052	11875077	-1	Intronic	50x repeat hit
AT4G10610	1170;1;CNS_s2056	4	6559176	6559202	1	Intronic	50x repeat hit
AT1G32850	1173;1;CNS_q2057	1	11902377	11902407	1	5-Prime Proximal	Repeat blast filter
AT4G10570	1173;1;CNS_s2057	4	6528092	6528122	-1	Intronic	Repeat blast filter
AT1G32850	1173;4;CNS_q2059	1	11901935	11901952	1	5-Prime Distal	Found in CNS Pipeline
AT4G10570	1173;4;CNS_s2059	4	6528811	6528828	-1	5-Prime Distal	Found in CNS Pipeline
AT1G32940	1174;1;CNS_q2060	1	11944735	11944763	1	3-Prime Distal	Found in CNS Pipeline
AT4G10550	1174;1;CNS_s2060	4	6519850	6519877	-1	Intronic	Not ortho gene found
AT1G32940	1174;5;CNS_q2063	1	11944668	11944688	1	3-Prime Distal	Not syntenic
AT4G10550	1174;5;CNS_s2063	4	6515996	6516016	-1	3-Prime Proximal	Not ortho gene found
AT1G33050	1176;1;CNS_q2065	1	11968312	11968331	-1	Intronic	Found in CNS Pipeline
AT4G10470	1176;1;CNS_s2065	4	6477528	6477547	1	Intronic	Found in CNS Pipeline
AT1G33050	1176;2;CNS_q2066	1	11970934	11970961	-1	Intronic	Found in CNS Pipeline
AT4G10470	1176;2;CNS_s2066	4	6476037	6476064	1	Intronic	Found in CNS Pipeline
AT1G33050	1176;4;CNS_q2067	1	11968222	11968242	-1	Intronic	Found in CNS Pipeline
AT4G10470	1176;4;CNS_s2067	4	6477624	6477644	1	Intronic	Found in CNS Pipeline
AT1G17500	118;1;CNS_q207	1	6023440	6023464	1	Intronic	Found in CNS Pipeline
AT1G72700	118;1;CNS_s207	1	27375345	27375369	1	Intronic	Found in CNS Pipeline
AT1G17500	118;2;CNS_q208	1	6018065	6018095	1	5-Prime Distal	Found in CNS Pipeline
AT1G72700	118;2;CNS_s208	1	27369694	27369724	1	5-Prime Distal	Found in CNS Pipeline
AT1G17500	118;3;CNS_q209	1	6016888	6016917	1	5-Prime Distal	Found in CNS Pipeline
AT1G72700	118;3;CNS_s209	1	27367659	27367688	1	5-Prime Distal	Found in CNS Pipeline
AT1G17500	118;4;CNS_q210	1	6023287	6023314	1	Intronic	Found in CNS Pipeline
AT1G72700	118;4;CNS_s210	1	27375203	27375230	1	Intronic	Found in CNS Pipeline
AT1G17500	118;5;CNS_q211	1	6017280	6017298	1	5-Prime Distal	Found in CNS Pipeline
AT1G72700	118;5;CNS_s211	1	27368689	27368707	1	5-Prime Distal	Found in CNS Pipeline
AT1G17500	118;9;CNS_q214	1	6016010	6016024	1	5-Prime Distal	Found in CNS Pipeline
AT1G72700	118;9;CNS_s214	1	27366773	27366787	1	5-Prime Distal	Found in CNS Pipeline
AT1G33230	1180;1;CNS_q2068	1	12049916	12049956	1	Intronic	Found in CNS Pipeline
AT4G10430	1180;1;CNS_s2068	4	6454964	6455003	-1	Intronic	Found in CNS Pipeline
AT1G33230	1180;2;CNS_q2069	1	12047753	12047789	1	Intronic	rna or protein
AT4G10430	1180;2;CNS_s2069	4	6456684	6456720	-1	Intronic	rna or protein
AT1G33260	1181;1;CNS_q2070	1	12061526	12061541	1	5-Prime Distal	Found in CNS Pipeline
AT4G10390	1181;1;CNS_s2070	4	6444767	6444782	-1	5-Prime Distal	Found in CNS Pipeline
AT1G33260	1181;4;CNS_q2072	1	12064652	12064690	1	Intronic	Found in CNS Pipeline
AT4G10390	1181;4;CNS_s2072	4	6443279	6443317	-1	Intronic	Found in CNS Pipeline
AT1G33280	1182;1;CNS_q2073	1	12072466	12072520	1	5-Prime Proximal	Found in CNS Pipeline
AT4G10350	1182;1;CNS_s2073	4	6417029	6417083	-1	5-Prime Proximal	Found in CNS Pipeline
AT1G33280	1182;2;CNS_q2074	1	12072272	12072298	1	5-Prime Proximal	Found in CNS Pipeline
AT4G10350	1182;2;CNS_s2074	4	6417274	6417300	-1	5-Prime Proximal	Found in CNS Pipeline
AT1G33280	1182;3;CNS_q2075	1	12073898	12073917	1	3-Prime Proximal	Found in CNS Pipeline
AT4G10350	1182;3;CNS_s2075	4	6415176	6415195	-1	3-Prime Proximal	Found in CNS Pipeline
AT1G33480	1184;1;CNS_q2076	1	12148670	12148692	-1	Intronic	Found in CNS Pipeline
AT4G10170	1184;1;CNS_s2076	4	6329626	6329648	1	3-Prime Proximal	Found in CNS Pipeline
AT1G33680	1186;1;CNS_q2080	1	12206245	12206377	1	Intronic	Found in CNS Pipeline
AT4G10070	1186;1;CNS_s2080	4	6297528	6297663	-1	Intronic	Found in CNS Pipeline
AT1G33680	1186;2;CNS_q2079	1	12206964	12206983	1	Intronic	Found in CNS Pipeline
AT4G10070	1186;2;CNS_s2079	4	6296981	6297000	-1	Intronic	Found in CNS Pipeline
AT1G33680	1186;4;CNS_q2077	1	12205358	12205384	1	Intronic	50x repeat hit
AT4G10070	1186;4;CNS_s2077	4	6298526	6298552	-1	Intronic	50x repeat hit
AT1G33680	1186;5;CNS_q2078	1	12206402	12206445	1	Intronic	50x repeat hit
AT4G10070	1186;5;CNS_s2078	4	6297460	6297502	-1	Intronic	50x repeat hit
AT1G33700	1187;1;CNS_q2081	1	12213495	12213513	-1	Intronic	Found in CNS Pipeline
AT4G10060	1187;1;CNS_s2081	4	6290898	6290916	1	Intronic	Not syntenic
AT1G33700	1187;2;CNS_q2082	1	12213495	12213513	-1	Intronic	Found in CNS Pipeline
AT4G10060	1187;2;CNS_s2082	4	6289406	6289424	1	Intronic	Found in CNS Pipeline
AT1G33770	1188;1;CNS_q2083	1	12241969	12242019	1	5-Prime Proximal	Found in CNS Pipeline
AT4G10010	1188;1;CNS_s2083	4	6266391	6266439	-1	5-Prime Proximal	Found in CNS Pipeline
AT1G33800	1189;1;CNS_q2084	1	12261303	12261342	1	5-Prime Proximal	Found in CNS Pipeline
AT4G09990	1189;1;CNS_s2084	4	6260175	6260214	-1	5-Prime Proximal	Found in CNS Pipeline
AT1G33800	1189;2;CNS_q2085	1	12261148	12261170	1	5-Prime Proximal	Not syntenic
AT4G09990	1189;2;CNS_s2085	4	6260309	6260331	-1	5-Prime Proximal	Not syntenic
AT1G33990	1191;2;CNS_q2086	1	12356609	12356632	1	Intronic	Found in CNS Pipeline
AT4G09900	1191;2;CNS_s2086	4	6223179	6223202	-1	Intronic	Found in CNS Pipeline
AT1G34020	1192;2;CNS_q2087	1	12366819	12366833	1	5-Prime Proximal	Not ortho gene found
AT4G09810	1192;2;CNS_s2087	4	6176952	6176966	-1	Intronic	Not ortho gene found
AT1G34030	1193;1;CNS_q2088	1	12370222	12370264	-1	Intronic	Found in CNS Pipeline
AT4G09800	1193;1;CNS_s2088	4	6174969	6175011	1	Intronic	Found in CNS Pipeline
AT1G34200	1195;2;CNS_q2089	1	12458314	12458328	1	3-Prime Distal	Not ortho gene found
AT4G09670	1195;2;CNS_s2089	4	6110518	6110532	-1	5-Prime Distal	Not ortho gene found
AT1G34470	1196;2;CNS_q2090	1	12604318	12604338	1	Intronic	Not ortho gene found
AT4G09640	1196;2;CNS_s2090	4	6090832	6090852	-1	Intronic	Not ortho gene found
AT1G34550	1197;1;CNS_q2091	1	12646749	12646772	-1	Intronic	Not ortho gene found
AT4G09630	1197;1;CNS_s2091	4	6088049	6088072	1	Intronic	Not ortho gene found
AT1G34550	1197;2;CNS_q2092	1	12648585	12648617	-1	Intronic	Not ortho gene found
AT4G09630	1197;2;CNS_s2092	4	6086491	6086523	1	Intronic	Not ortho gene found
AT1G17530	120;1;CNS_q219	1	6028319	6028352	1	Intronic	rna or protein
AT1G72750	120;1;CNS_s219	1	27387905	27387938	1	Intronic	rna or protein
AT1G17530	120;2;CNS_q220	1	6027533	6027580	1	5-Prime Proximal	Found in CNS Pipeline
AT1G72750	120;2;CNS_s220	1	27386929	27386976	1	5-Prime Proximal	Found in CNS Pipeline
AT1G17530	120;3;CNS_q221	1	6027539	6027580	1	5-Prime Proximal	Found in CNS Pipeline
AT1G72750	120;3;CNS_s221	1	27386849	27386890	1	5-Prime Proximal	Not syntenic
AT1G17530	120;4;CNS_q222	1	6027660	6027687	1	Intronic	Found in CNS Pipeline
AT1G72750	120;4;CNS_s222	1	27387174	27387201	1	Intronic	Found in CNS Pipeline
AT1G49500	1200;1;CNS_q1738	1	18327540	18327561	-1	5-Prime Distal	Found in CNS Pipeline
AT3G19030	1200;1;CNS_s1738	3	6565921	6565942	-1	5-Prime Distal	Found in CNS Pipeline
AT1G49500	1200;3;CNS_q1737	1	18326137	18326157	-1	5-Prime Proximal	Found in CNS Pipeline
AT3G19030	1200;3;CNS_s1737	3	6564639	6564659	-1	5-Prime Proximal	Found in CNS Pipeline
AT1G49500	1200;4;CNS_q1736	1	18325957	18325986	-1	5-Prime Proximal	Found in CNS Pipeline
AT3G19030	1200;4;CNS_s1736	3	6564432	6564461	-1	5-Prime Proximal	Found in CNS Pipeline
AT1G49520	1201;2;CNS_q1739	1	18333284	18333301	1	5-Prime Proximal	Found in CNS Pipeline
AT3G19080	1201;2;CNS_s1739	3	6595991	6596008	1	5-Prime Proximal	Found in CNS Pipeline
AT1G49600	1203;2;CNS_q1745	1	18364092	18364122	-1	5-Prime Proximal	Found in CNS Pipeline
AT3G19130	1203;2;CNS_s1745	3	6614085	6614115	-1	5-Prime Proximal	Found in CNS Pipeline
AT1G35140	1204;1;CNS_q2108	1	12851245	12851270	1	5-Prime Distal	Not syntenic
AT4G08950	1204;1;CNS_s2108	4	5741344	5741369	1	Intronic	Not syntenic
AT1G35160	1205;1;CNS_q2109	1	12868594	12868643	1	Intronic	Found in CNS Pipeline
AT4G09000	1205;1;CNS_s2109	4	5777270	5777321	1	Intronic	Found in CNS Pipeline
AT1G49620	1206;1;CNS_q1750	1	18370350	18370384	-1	5-Prime Proximal	Found in CNS Pipeline
AT3G19150	1206;1;CNS_s1750	3	6617782	6617816	-1	5-Prime Proximal	Found in CNS Pipeline
AT1G49620	1206;2;CNS_q1749	1	18368420	18368454	-1	3-Prime Distal	Found in CNS Pipeline
AT3G19150	1206;2;CNS_s1749	3	6615763	6615797	-1	3-Prime Distal	Found in CNS Pipeline
AT1G49620	1206;3;CNS_q1748	1	18370526	18370557	-1	5-Prime Proximal	Found in CNS Pipeline
AT3G19150	1206;3;CNS_s1748	3	6617936	6617966	-1	5-Prime Proximal	Found in CNS Pipeline
AT1G49620	1206;4;CNS_q1747	1	18370975	18370990	-1	5-Prime Distal	Found in CNS Pipeline
AT3G19150	1206;4;CNS_s1747	3	6619242	6619257	-1	5-Prime Distal	Found in CNS Pipeline
AT1G49620	1206;5;CNS_q2110	1	18370473	18370491	-1	5-Prime Proximal	Found in CNS Pipeline
AT3G19150	1206;5;CNS_s2110	3	6617849	6617867	-1	5-Prime Proximal	Found in CNS Pipeline
AT1G35330	1209;1;CNS_q2116	1	12964788	12964827	1	5-Prime Proximal	Found in CNS Pipeline
AT4G09130	1209;1;CNS_s2116	4	5812274	5812312	1	5-Prime Distal	Found in CNS Pipeline
AT1G35330	1209;3;CNS_q2114	1	12964785	12964802	1	5-Prime Proximal	Found in CNS Pipeline
AT4G09130	1209;3;CNS_s2114	4	5813789	5813806	1	5-Prime Distal	Not ortho gene found
AT1G35460	1210;1;CNS_q2115	1	13044610	13044681	1	3-Prime Distal	50x repeat hit
AT4G09180	1210;1;CNS_s2115	4	5846445	5846516	1	5-Prime Distal	50x repeat hit
AT1G35460	1210;2;CNS_q2113	1	13041945	13041977	1	Intronic	Found in CNS Pipeline
AT4G09180	1210;2;CNS_s2113	4	5849537	5849570	1	Intronic	Found in CNS Pipeline
AT1G35460	1210;3;CNS_q2111	1	13042020	13042038	1	Intronic	Found in CNS Pipeline
AT4G09180	1210;3;CNS_s2111	4	5849636	5849654	1	Intronic	Found in CNS Pipeline
AT1G35460	1210;5;CNS_q2118	1	13039958	13039974	1	Intronic	Found in CNS Pipeline
AT4G09180	1210;5;CNS_s2118	4	5847381	5847397	1	5-Prime Proximal	Found in CNS Pipeline
AT1G35460	1210;8;CNS_q2120	1	13044396	13044410	1	3-Prime Distal	Not syntenic
AT4G09180	1210;8;CNS_s2120	4	5846319	5846333	1	5-Prime Distal	Not syntenic
AT4G09510	1212;2;CNS_s2123	4	6021291	6021306	-1	Intronic	Found in CNS Pipeline
AT1G35580	1212;4;CNS_q2124	1	13122372	13122389	-1	Intronic	Not syntenic
AT4G09510	1212;4;CNS_s2124	4	6023350	6023367	-1	Intronic	Not syntenic
AT1G35580	1212;5;CNS_q2125	1	13122371	13122385	-1	Intronic	Not syntenic
AT4G09510	1212;5;CNS_s2125	4	6023346	6023360	-1	Intronic	Not syntenic
AT1G35515	1213;1;CNS_q2126	1	13077812	13077840	1	5-Prime Proximal	Found in CNS Pipeline
AT4G09460	1213;1;CNS_s2126	4	5992934	5992962	1	5-Prime Proximal	Found in CNS Pipeline
AT1G35670	1218;1;CNS_q2129	1	13209392	13209416	1	Intronic	Found in CNS Pipeline
AT4G09570	1218;1;CNS_s2129	4	6052271	6052295	1	Intronic	Found in CNS Pipeline
AT1G72760	122;1;CNS_s217	1	27388951	27388987	-1	3-Prime Proximal	Not ortho gene found
AT1G72760	122;3;CNS_s216	1	27388915	27388935	-1	3-Prime Proximal	Not ortho gene found
AT1G49720	1221;1;CNS_q1760	1	18402526	18402566	1	5-Prime Distal	Found in CNS Pipeline
AT3G19290	1221;1;CNS_s1760	3	6685832	6685872	1	5-Prime Distal	Found in CNS Pipeline
AT1G49720	1221;3;CNS_q1759	1	18406111	18406132	1	Intronic	50x repeat hit
AT3G19290	1221;3;CNS_s1759	3	6689849	6689871	1	Intronic	50x repeat hit
AT1G49780	1225;1;CNS_q2127	1	18436633	18436711	-1	5-Prime Distal	Found in CNS Pipeline
AT3G19380	1225;1;CNS_s2127	3	6720023	6720102	-1	5-Prime Distal	Found in CNS Pipeline
AT1G49780	1225;11;CNS_q2138	1	18436281	18436319	-1	5-Prime Distal	Found in CNS Pipeline
AT3G19380	1225;11;CNS_s2138	3	6719287	6719325	-1	5-Prime Distal	Found in CNS Pipeline
AT1G49780	1225;12;CNS_q2139	1	18435741	18435773	-1	5-Prime Distal	Found in CNS Pipeline
AT3G19380	1225;12;CNS_s2139	3	6718781	6718813	-1	5-Prime Distal	Found in CNS Pipeline
AT1G49780	1225;13;CNS_q2140	1	18436852	18436866	-1	5-Prime Distal	Not syntenic
AT3G19380	1225;13;CNS_s2140	3	6717736	6717750	-1	5-Prime Distal	Not syntenic
AT1G49780	1225;2;CNS_q2130	1	18434911	18434968	-1	5-Prime Distal	Found in CNS Pipeline
AT3G19380	1225;2;CNS_s2130	3	6716763	6716820	-1	5-Prime Distal	Found in CNS Pipeline
AT1G49780	1225;3;CNS_q2131	1	18435522	18435583	-1	5-Prime Distal	Found in CNS Pipeline
AT3G19380	1225;3;CNS_s2131	3	6718615	6718677	-1	5-Prime Distal	Found in CNS Pipeline
AT1G49780	1225;4;CNS_q2132	1	18436810	18436840	-1	5-Prime Distal	rna or protein
AT3G19380	1225;4;CNS_s2132	3	6720230	6720260	-1	5-Prime Distal	rna or protein
AT1G49780	1225;5;CNS_q2133	1	18434057	18434084	-1	5-Prime Proximal	Found in CNS Pipeline
AT3G19380	1225;5;CNS_s2133	3	6715978	6716005	-1	Intronic	Found in CNS Pipeline
AT1G49780	1225;6;CNS_q2134	1	18435167	18435208	-1	5-Prime Distal	Found in CNS Pipeline
AT3G19380	1225;6;CNS_s2134	3	6718348	6718389	-1	5-Prime Distal	Found in CNS Pipeline
AT1G49780	1225;7;CNS_q2135	1	18434629	18434649	-1	5-Prime Distal	Found in CNS Pipeline
AT3G19380	1225;7;CNS_s2135	3	6716118	6716138	-1	5-Prime Proximal	Found in CNS Pipeline
AT1G49780	1225;9;CNS_q2137	1	18430474	18430495	-1	3-Prime Distal	Found in CNS Pipeline
AT3G19380	1225;9;CNS_s2137	3	6709871	6709892	-1	3-Prime Distal	Found in CNS Pipeline
AT1G49840	1228;1;CNS_q2142	1	18457986	18458010	1	Intronic	Found in CNS Pipeline
AT3G19540	1228;1;CNS_s2142	3	6782929	6782953	1	Intronic	Found in CNS Pipeline
AT1G49840	1228;2;CNS_q2143	1	18458026	18458044	1	3 prime UTR	Found in CNS Pipeline
AT3G19540	1228;2;CNS_s2143	3	6782956	6782974	1	Intronic	Found in CNS Pipeline
AT1G49840	1228;3;CNS_q2144	1	18455665	18455685	1	5-Prime Proximal	Found in CNS Pipeline
AT3G19540	1228;3;CNS_s2144	3	6780529	6780549	1	5-Prime Proximal	Found in CNS Pipeline
AT1G49840	1228;4;CNS_q2145	1	18454587	18454604	1	5-Prime Distal	Found in CNS Pipeline
AT3G19540	1228;4;CNS_s2145	3	6777294	6777311	1	5-Prime Distal	Found in CNS Pipeline
AT1G49840	1228;5;CNS_q2146	1	18454705	18454721	1	5-Prime Distal	Found in CNS Pipeline
AT3G19540	1228;5;CNS_s2146	3	6777385	6777401	1	5-Prime Distal	Found in CNS Pipeline
AT1G49840	1228;8;CNS_q2148	1	18458395	18458415	1	3-Prime Proximal	Found in CNS Pipeline
AT3G19540	1228;8;CNS_s2148	3	6783641	6783661	1	3-Prime Proximal	Found in CNS Pipeline
AT1G49840	1228;9;CNS_q2149	1	18455537	18455557	1	5-Prime Proximal	Not syntenic
AT3G19540	1228;9;CNS_s2149	3	6777310	6777330	1	5-Prime Distal	Found in CNS Pipeline
AT1G49890	1229;1;CNS_q2150	1	18473726	18473754	1	5 prime UTR	Found in CNS Pipeline
AT3G19570	1229;1;CNS_s2150	3	6797538	6797566	1	Intronic	Found in CNS Pipeline
AT1G49900	1230;1;CNS_q2154	1	18481719	18481760	-1	5-Prime Proximal	Found in CNS Pipeline
AT3G19580	1230;1;CNS_s2154	3	6804865	6804906	-1	5-Prime Distal	Found in CNS Pipeline
AT1G50040	1232;1;CNS_q2156	1	18545718	18545736	1	5-Prime Proximal	Found in CNS Pipeline
AT3G19680	1232;1;CNS_s2156	3	6840276	6840294	1	5 prime UTR	Found in CNS Pipeline
AT1G50040	1232;3;CNS_q2157	1	18547535	18547549	1	Intronic	Found in CNS Pipeline
AT3G19680	1232;3;CNS_s2157	3	6842147	6842161	1	Intronic	Found in CNS Pipeline
AT1G50040	1232;4;CNS_q2158	1	18545660	18545677	1	5-Prime Proximal	Found in CNS Pipeline
AT3G19680	1232;4;CNS_s2158	3	6840197	6840214	1	5-Prime Proximal	Found in CNS Pipeline
AT1G50260	1239;1;CNS_q2169	1	18621424	18621470	-1	Intronic	Found in CNS Pipeline
AT3G19830	1239;1;CNS_s2169	3	6885784	6885830	-1	Intronic	Found in CNS Pipeline
AT1G50260	1239;5;CNS_q2164	1	18620659	18620673	-1	3-Prime Distal	Not syntenic
AT1G17545	124;1;CNS_q240	1	6034425	6034445	1	3-Prime Distal	Found in CNS Pipeline
AT1G72770	124;1;CNS_s240	1	27394182	27394202	1	Intronic	Found in CNS Pipeline
AT1G17545	124;2;CNS_q239	1	6037113	6037234	1	3-Prime Distal	Found in CNS Pipeline
AT1G72770	124;2;CNS_s239	1	27396783	27396910	1	Intronic	Found in CNS Pipeline
AT1G17545	124;4;CNS_q237	1	6037081	6037108	1	3-Prime Distal	Not ortho gene found
AT1G72770	124;4;CNS_s237	1	27396759	27396787	1	Intronic	50x repeat hit
AT1G17545	124;5;CNS_q238	1	6034705	6034722	1	3-Prime Distal	Found in CNS Pipeline
AT1G72770	124;5;CNS_s238	1	27394399	27394416	1	Intronic	Found in CNS Pipeline
AT1G50360	1243;1;CNS_q2173	1	18653379	18653405	1	5-Prime Proximal	Found in CNS Pipeline
AT3G19960	1243;1;CNS_s2173	3	6948633	6948659	1	5-Prime Proximal	Found in CNS Pipeline
AT1G50360	1243;2;CNS_q2174	1	18654206	18654246	1	Intronic	Found in CNS Pipeline
AT3G19960	1243;2;CNS_s2174	3	6949555	6949595	1	Intronic	Found in CNS Pipeline
AT1G50360	1243;6;CNS_q2178	1	18653466	18653481	1	Intronic	Found in CNS Pipeline
AT3G19960	1243;6;CNS_s2178	3	6948785	6948800	1	Intronic	Found in CNS Pipeline
AT1G50370	1244;6;CNS_q2183	1	18662401	18662415	1	Intronic	Found in CNS Pipeline
AT3G19980	1244;6;CNS_s2183	3	6961863	6961877	1	Intronic	Found in CNS Pipeline
AT1G50490	1248;1;CNS_q2188	1	18710045	18710092	-1	Intronic	Found in CNS Pipeline
AT3G20060	1248;1;CNS_s2188	3	7004365	7004414	-1	Intronic	Found in CNS Pipeline
AT1G50610	1250;1;CNS_q2190	1	18745701	18745726	1	5-Prime Proximal	Found in CNS Pipeline
AT3G20190	1250;1;CNS_s2190	3	7044810	7044835	1	5-Prime Proximal	Found in CNS Pipeline
AT1G50610	1250;2;CNS_q2191	1	18745526	18745563	1	5-Prime Proximal	Found in CNS Pipeline
AT3G20190	1250;2;CNS_s2191	3	7044648	7044685	1	5-Prime Proximal	Found in CNS Pipeline
AT1G50620	1251;2;CNS_q2192	1	18752078	18752092	1	5-Prime Proximal	Not ortho gene found
AT3G20280	1251;2;CNS_s2192	3	7071385	7071399	1	Intronic	Not ortho gene found
AT1G50630	1252;1;CNS_q2193	1	18757785	18757807	-1	5-Prime Proximal	Found in CNS Pipeline
AT3G20300	1252;1;CNS_s2193	3	7082642	7082664	-1	5-Prime Distal	Found in CNS Pipeline
AT1G50630	1252;4;CNS_q2195	1	18759711	18759734	-1	5-Prime Distal	Found in CNS Pipeline
AT3G20300	1252;4;CNS_s2195	3	7083972	7083995	-1	5-Prime Distal	Found in CNS Pipeline
AT1G50640	1253;1;CNS_q2196	1	18762268	18762300	-1	5-Prime Proximal	Found in CNS Pipeline
AT3G20310	1253;1;CNS_s2196	3	7086986	7087018	-1	5-Prime Proximal	Found in CNS Pipeline
AT1G50640	1253;2;CNS_q2197	1	18762722	18762746	-1	5-Prime Distal	Not syntenic
AT1G50700	1255;1;CNS_q2198	1	18785812	18785854	1	Intronic	Found in CNS Pipeline
AT3G20410	1255;1;CNS_s2198	3	7116343	7116385	1	Intronic	Found in CNS Pipeline
AT1G50740	1256;2;CNS_q2199	1	18811371	18811388	1	Intronic	Found in CNS Pipeline
AT3G20510	1256;2;CNS_s2199	3	7160723	7160740	1	Intronic	Found in CNS Pipeline
AT1G50840	1257;1;CNS_q2200	1	18842916	18842936	1	Intronic	rna or protein
AT3G20540	1257;1;CNS_s2200	3	7168229	7168249	1	Intronic	rna or protein
AT1G50840	1257;2;CNS_q2201	1	18842858	18842892	1	Intronic	Found in CNS Pipeline
AT3G20540	1257;2;CNS_s2201	3	7168174	7168209	1	5 prime UTR	Found in CNS Pipeline
AT1G50840	1257;4;CNS_q2202	1	18850770	18850784	1	3-Prime Distal	Not syntenic
AT1G50950	1258;1;CNS_q2204	1	18888542	18888557	1	3-Prime Distal	Found in CNS Pipeline
AT3G20560	1258;1;CNS_s2204	3	7187626	7187641	1	3-Prime Distal	Found in CNS Pipeline
AT1G51060	1259;1;CNS_q2205	1	18930464	18930500	1	5-Prime Proximal	Found in CNS Pipeline
AT3G20670	1259;1;CNS_s2205	3	7229323	7229359	1	5-Prime Proximal	Found in CNS Pipeline
AT1G51130	1260;2;CNS_q2207	1	18945350	18945364	-1	Intronic	Not ortho gene found
AT3G20760	1260;2;CNS_s2207	3	7257152	7257166	-1	3-Prime Proximal	Not ortho gene found
AT1G51130	1260;3;CNS_q2208	1	18945949	18945963	-1	5-Prime Distal	Not ortho gene found
AT3G20760	1260;3;CNS_s2208	3	7256690	7256704	-1	3-Prime Distal	Not ortho gene found
AT1G51130	1260;4;CNS_q2209	1	18946841	18946858	-1	5-Prime Distal	Not ortho gene found
AT3G20760	1260;4;CNS_s2209	3	7256687	7256704	-1	3-Prime Distal	Not ortho gene found
AT1G51170	1261;1;CNS_q2210	1	18965341	18965391	-1	5-Prime Distal	Found in CNS Pipeline
AT3G20830	1261;1;CNS_s2210	3	7295911	7295961	-1	5-Prime Distal	Found in CNS Pipeline
AT1G51170	1261;10;CNS_q2219	1	18960883	18960905	-1	5-Prime Distal	Repeat blast filter
AT3G20830	1261;10;CNS_s2219	3	7287886	7287909	-1	5-Prime Distal	Repeat blast filter
AT1G51170	1261;13;CNS_q2221	1	18964392	18964406	-1	5-Prime Distal	Found in CNS Pipeline
AT3G20830	1261;13;CNS_s2221	3	7292042	7292056	-1	5-Prime Distal	Found in CNS Pipeline
AT1G51170	1261;14;CNS_q2222	1	18963215	18963229	-1	5-Prime Distal	Found in CNS Pipeline
AT3G20830	1261;14;CNS_s2222	3	7290811	7290825	-1	5-Prime Distal	Not syntenic
AT1G51170	1261;15;CNS_q2223	1	18960865	18960879	-1	5-Prime Distal	Found in CNS Pipeline
AT3G20830	1261;15;CNS_s2223	3	7287860	7287874	-1	5-Prime Distal	Found in CNS Pipeline
AT1G51170	1261;2;CNS_q2211	1	18963207	18963227	-1	5-Prime Distal	Found in CNS Pipeline
AT3G20830	1261;2;CNS_s2211	3	7290768	7290788	-1	5-Prime Distal	Found in CNS Pipeline
AT1G51170	1261;3;CNS_q2212	1	18960739	18960839	-1	5-Prime Distal	Found in CNS Pipeline
AT3G20830	1261;3;CNS_s2212	3	7287754	7287847	-1	5-Prime Distal	Found in CNS Pipeline
AT1G51170	1261;4;CNS_q2213	1	18963335	18963375	-1	5-Prime Distal	Found in CNS Pipeline
AT3G20830	1261;4;CNS_s2213	3	7290905	7290945	-1	5-Prime Distal	Found in CNS Pipeline
AT1G51170	1261;5;CNS_q2214	1	18962672	18962699	-1	5-Prime Distal	Found in CNS Pipeline
AT3G20830	1261;5;CNS_s2214	3	7290002	7290029	-1	5-Prime Distal	Found in CNS Pipeline
AT1G51170	1261;6;CNS_q2215	1	18958539	18958556	-1	Intronic	Repeat blast filter
AT3G20830	1261;6;CNS_s2215	3	7286274	7286291	-1	5-Prime Proximal	Repeat blast filter
AT1G51170	1261;7;CNS_q2216	1	18965089	18965108	-1	5-Prime Distal	Repeat blast filter
AT3G20830	1261;7;CNS_s2216	3	7295442	7295461	-1	5-Prime Distal	Repeat blast filter
AT1G51170	1261;9;CNS_q2218	1	18960594	18960609	-1	5-Prime Distal	Not syntenic
AT3G20830	1261;9;CNS_s2218	3	7295383	7295398	-1	5-Prime Distal	Not syntenic
AT1G51190	1262;1;CNS_q2224	1	18980317	18980408	1	5-Prime Distal	Found in CNS Pipeline
AT3G20840	1262;1;CNS_s2224	3	7299404	7299494	1	5-Prime Distal	Found in CNS Pipeline
AT1G51190	1262;10;CNS_q2233	1	18976232	18976253	1	5-Prime Distal	Found in CNS Pipeline
AT3G20840	1262;10;CNS_s2233	3	7296374	7296395	1	5-Prime Distal	Found in CNS Pipeline
AT1G51190	1262;12;CNS_q2234	1	18985209	18985226	1	3-Prime Distal	Not syntenic
AT1G51190	1262;13;CNS_q2235	1	18980093	18980110	1	5-Prime Distal	Found in CNS Pipeline
AT3G20840	1262;13;CNS_s2235	3	7299174	7299191	1	5-Prime Distal	Found in CNS Pipeline
AT1G51190	1262;2;CNS_q2225	1	18979819	18979886	1	5-Prime Distal	Found in CNS Pipeline
AT3G20840	1262;2;CNS_s2225	3	7298858	7298925	1	5-Prime Distal	Found in CNS Pipeline
AT1G51190	1262;3;CNS_q2226	1	18979666	18979719	1	5-Prime Distal	Found in CNS Pipeline
AT3G20840	1262;3;CNS_s2226	3	7298725	7298778	1	5-Prime Distal	Found in CNS Pipeline
AT1G51190	1262;4;CNS_q2227	1	18976295	18976332	1	5-Prime Distal	Found in CNS Pipeline
AT3G20840	1262;4;CNS_s2227	3	7296424	7296461	1	5-Prime Distal	Found in CNS Pipeline
AT1G51190	1262;5;CNS_q2228	1	18984198	18984239	1	Intronic	rna or protein
AT3G20840	1262;5;CNS_s2228	3	7303617	7303657	1	Intronic	rna or protein
AT1G51190	1262;6;CNS_q2229	1	18979975	18980014	1	5-Prime Distal	Found in CNS Pipeline
AT3G20840	1262;6;CNS_s2229	3	7299037	7299076	1	5-Prime Distal	Found in CNS Pipeline
AT1G51190	1262;7;CNS_q2230	1	18980061	18980084	1	5-Prime Distal	Found in CNS Pipeline
AT3G20840	1262;7;CNS_s2230	3	7299137	7299160	1	5-Prime Distal	Found in CNS Pipeline
AT1G51220	1263;1;CNS_q2236	1	18996813	18996915	-1	5-Prime Distal	Found in CNS Pipeline
AT3G20880	1263;1;CNS_s2236	3	7316572	7316674	-1	5-Prime Distal	Found in CNS Pipeline
AT1G51220	1263;3;CNS_q2238	1	18997930	18997969	-1	5-Prime Distal	rna or protein
AT3G20880	1263;3;CNS_s2238	3	7318047	7318085	-1	5-Prime Distal	rna or protein
AT1G51220	1263;4;CNS_q2239	1	18995923	18995991	-1	5-Prime Proximal	Found in CNS Pipeline
AT3G20880	1263;4;CNS_s2239	3	7315812	7315882	-1	Intronic	Found in CNS Pipeline
AT1G51220	1263;5;CNS_q2240	1	18997824	18997855	-1	5-Prime Distal	Found in CNS Pipeline
AT3G20880	1263;5;CNS_s2240	3	7317923	7317954	-1	5-Prime Distal	Found in CNS Pipeline
AT1G51390	1264;1;CNS_q2243	1	19058016	19058041	1	3-Prime Distal	Not ortho gene found
AT3G20970	1264;1;CNS_s2243	3	7355427	7355452	1	3-Prime Distal	Not ortho gene found
AT3G21055	1265;1;CNS_s2244	3	7377194	7377248	-1	5-Prime Proximal	50x repeat hit
AT1G51460	1267;1;CNS_q2245	1	19104823	19104847	-1	5-Prime Distal	Found in CNS Pipeline
AT3G21090	1267;1;CNS_s2245	3	7395097	7395121	-1	5-Prime Proximal	Found in CNS Pipeline
AT3G21090	1267;3;CNS_s2246	3	7396262	7396279	-1	5-Prime Distal	Not ortho gene found
AT1G51520	1268;1;CNS_q2247	1	19112977	19113003	1	Intronic	Found in CNS Pipeline
AT3G21100	1268;1;CNS_s2247	3	7402104	7402130	1	Intronic	Found in CNS Pipeline
AT1G51520	1268;2;CNS_q2248	1	19109357	19109404	1	5-Prime Distal	Found in CNS Pipeline
AT3G21100	1268;2;CNS_s2248	3	7397574	7397621	1	5-Prime Distal	Found in CNS Pipeline
AT1G51520	1268;3;CNS_q2249	1	19116072	19116109	1	3-Prime Distal	Not syntenic
AT3G21100	1268;3;CNS_s2249	3	7402112	7402149	1	Intronic	Found in CNS Pipeline
AT1G51520	1268;4;CNS_q2250	1	19108959	19108979	1	5-Prime Distal	Found in CNS Pipeline
AT3G21100	1268;4;CNS_s2250	3	7397222	7397242	1	5-Prime Distal	Found in CNS Pipeline
AT1G51520	1268;5;CNS_q2251	1	19116128	19116146	1	3-Prime Distal	Found in CNS Pipeline
AT3G21100	1268;5;CNS_s2251	3	7402165	7402183	1	Intronic	Found in CNS Pipeline
AT1G51630	1272;1;CNS_q2256	1	19148001	19148039	-1	5-Prime Proximal	Found in CNS Pipeline
AT3G21190	1272;1;CNS_s2256	3	7434809	7434847	-1	5-Prime Proximal	Found in CNS Pipeline
AT1G51630	1272;2;CNS_q2257	1	19145570	19145595	-1	3-Prime Proximal	Found in CNS Pipeline
AT3G21190	1272;2;CNS_s2257	3	7432412	7432437	-1	Intronic	Found in CNS Pipeline
AT1G51660	1273;2;CNS_q2258	1	19158094	19158108	1	Intronic	Found in CNS Pipeline
AT3G21220	1273;2;CNS_s2258	3	7445811	7445825	1	Intronic	Found in CNS Pipeline
AT1G51680	1274;2;CNS_q2259	1	19166878	19166898	-1	5-Prime Distal	Not ortho gene found
AT1G51700	1275;2;CNS_q2261	1	19174370	19174398	1	5-Prime Distal	Found in CNS Pipeline
AT3G21270	1275;2;CNS_s2261	3	7473161	7473189	1	5-Prime Distal	Found in CNS Pipeline
AT1G51700	1275;3;CNS_q2262	1	19174873	19174901	1	5-Prime Distal	Found in CNS Pipeline
AT3G21270	1275;3;CNS_s2262	3	7474478	7474507	1	5-Prime Proximal	Found in CNS Pipeline
AT1G51700	1275;5;CNS_q2263	1	19173657	19173671	1	5-Prime Distal	Not syntenic
AT3G21270	1275;5;CNS_s2263	3	7474575	7474589	1	5-Prime Proximal	Not syntenic
AT1G51700	1275;6;CNS_q2264	1	19177229	19177243	1	5-Prime Distal	50x repeat hit
AT3G21270	1275;6;CNS_s2264	3	7474566	7474580	1	5-Prime Proximal	Not syntenic
AT1G51710	1276;3;CNS_q2267	1	19179428	19179448	-1	Intronic	Found in CNS Pipeline
AT3G21280	1276;3;CNS_s2267	3	7478126	7478146	-1	Intronic	Found in CNS Pipeline
AT1G51800	1278;1;CNS_q2270	1	19245968	19245983	1	3-Prime Distal	Not ortho gene found
AT3G21340	1278;1;CNS_s2270	3	7511445	7511460	-1	3-Prime Proximal	Not ortho gene found
AT1G51800	1278;4;CNS_q2272	1	19266086	19266103	1	3-Prime Distal	Not ortho gene found
AT3G21340	1278;4;CNS_s2272	3	7513382	7513399	-1	Intronic	Not ortho gene found
AT1G51950	1279;1;CNS_q2274	1	19306952	19307037	1	5-Prime Distal	Found in CNS Pipeline
AT3G16500	1279;1;CNS_s2274	3	5615634	5615719	-1	5-Prime Distal	Found in CNS Pipeline
AT1G51950	1279;2;CNS_q2275	1	19306285	19306313	1	5-Prime Distal	Repeat blast filter
AT3G16500	1279;2;CNS_s2275	3	5616063	5616091	-1	5-Prime Distal	Repeat blast filter
AT1G51950	1279;3;CNS_q2276	1	19306798	19306828	1	5-Prime Distal	Found in CNS Pipeline
AT3G16500	1279;3;CNS_s2276	3	5615743	5615773	-1	5-Prime Distal	Found in CNS Pipeline
AT1G51950	1279;4;CNS_q2277	1	19306859	19306886	1	5-Prime Distal	Not syntenic
AT3G16500	1279;4;CNS_s2277	3	5615692	5615719	-1	5-Prime Distal	Found in CNS Pipeline
AT1G51950	1279;7;CNS_q2279	1	19308739	19308762	1	5-Prime Proximal	Found in CNS Pipeline
AT3G16500	1279;7;CNS_s2279	3	5614835	5614858	-1	5-Prime Proximal	Found in CNS Pipeline
AT1G51960	1280;1;CNS_q2280	1	19313306	19313354	1	5-Prime Distal	Found in CNS Pipeline
AT3G16490	1280;1;CNS_s2280	3	5606360	5606407	-1	5-Prime Distal	Found in CNS Pipeline
AT1G51960	1280;2;CNS_q2281	1	19313639	19313664	1	5-Prime Proximal	Found in CNS Pipeline
AT3G16490	1280;2;CNS_s2281	3	5606140	5606165	-1	5-Prime Proximal	Found in CNS Pipeline
AT1G51960	1280;4;CNS_q2282	1	19313418	19313435	1	5-Prime Distal	Repeat blast filter
AT3G16490	1280;4;CNS_s2282	3	5606049	5606066	-1	5-Prime Proximal	Repeat blast filter
AT1G51980	1281;2;CNS_q2283	1	19327307	19327327	-1	Intronic	Found in CNS Pipeline
AT3G16480	1281;2;CNS_s2283	3	5602768	5602788	1	Intronic	Found in CNS Pipeline
AT1G52030	1283;1;CNS_q2285	1	19355593	19355614	-1	5-Prime Distal	Not ortho gene found
AT3G21380	1283;1;CNS_s2285	3	7530586	7530607	1	Intronic	Not ortho gene found
AT1G52140	1284;1;CNS_q2286	1	19410099	19410130	-1	3-Prime Distal	Found in CNS Pipeline
AT3G16330	1284;1;CNS_s2286	3	5537079	5537110	1	3-Prime Distal	Found in CNS Pipeline
AT1G52140	1284;2;CNS_q2287	1	19412763	19412794	-1	5-Prime Distal	Found in CNS Pipeline
AT3G16330	1284;2;CNS_s2287	3	5534981	5535012	1	5-Prime Proximal	Found in CNS Pipeline
AT1G52180	1287;2;CNS_q2293	1	19428376	19428390	-1	3-Prime Proximal	Not ortho gene found
AT3G16240	1287;2;CNS_s2293	3	5506902	5506916	1	Intronic	Not ortho gene found
AT1G52190	1288;1;CNS_q2288	1	19437049	19437081	1	5-Prime Distal	Found in CNS Pipeline
AT3G16180	1288;1;CNS_s2288	3	5485882	5485914	-1	5-Prime Distal	Found in CNS Pipeline
AT1G52190	1288;11;CNS_q2298	1	19440097	19440120	1	Intronic	Found in CNS Pipeline
AT3G16180	1288;11;CNS_s2298	3	5483351	5483374	-1	Intronic	Found in CNS Pipeline
AT1G52190	1288;12;CNS_q2299	1	19440308	19440328	1	Intronic	Found in CNS Pipeline
AT3G16180	1288;12;CNS_s2299	3	5483148	5483168	-1	Intronic	Found in CNS Pipeline
AT1G52190	1288;2;CNS_q2289	1	19436578	19436611	1	5-Prime Distal	Found in CNS Pipeline
AT3G16180	1288;2;CNS_s2289	3	5486983	5487017	-1	5-Prime Distal	Found in CNS Pipeline
AT1G52190	1288;3;CNS_q2290	1	19436927	19436946	1	5-Prime Distal	Found in CNS Pipeline
AT3G16180	1288;3;CNS_s2290	3	5486003	5486022	-1	5-Prime Distal	Found in CNS Pipeline
AT1G52190	1288;4;CNS_q2291	1	19438216	19438232	1	Intronic	Repeat blast filter
AT3G16180	1288;4;CNS_s2291	3	5485017	5485033	-1	Intronic	Repeat blast filter
AT1G52190	1288;6;CNS_q2294	1	19435641	19435702	1	5-Prime Distal	Found in CNS Pipeline
AT3G16180	1288;6;CNS_s2294	3	5487423	5487486	-1	5-Prime Distal	Found in CNS Pipeline
AT1G52190	1288;8;CNS_q2295	1	19442946	19442966	1	3-Prime Proximal	Not syntenic
AT3G16180	1288;8;CNS_s2295	3	5490296	5490316	-1	5-Prime Distal	Not syntenic
AT1G52190	1288;9;CNS_q2296	1	19431063	19431080	1	5-Prime Distal	Found in CNS Pipeline
AT3G16180	1288;9;CNS_s2296	3	5489405	5489422	-1	5-Prime Distal	Found in CNS Pipeline
AT1G52230	1289;1;CNS_q2300	1	19458376	19458422	1	5-Prime Proximal	Found in CNS Pipeline
AT3G16140	1289;1;CNS_s2300	3	5469562	5469608	-1	5-Prime Proximal	Found in CNS Pipeline
AT1G52240	1290;2;CNS_q2301	1	19461892	19461909	-1	5-Prime Proximal	Found in CNS Pipeline
AT3G16130	1290;2;CNS_s2301	3	5465793	5465810	1	5-Prime Proximal	Found in CNS Pipeline
AT1G52250	1291;1;CNS_q2302	1	19463443	19463459	-1	5-Prime Proximal	50x repeat hit
AT3G16120	1291;1;CNS_s2302	3	5464595	5464611	1	5-Prime Proximal	50x repeat hit
AT1G52260	1292;1;CNS_q2303	1	19464251	19464278	1	Intronic	Found in CNS Pipeline
AT3G16110	1292;1;CNS_s2303	3	5463768	5463795	-1	5-Prime Proximal	Found in CNS Pipeline
AT1G52360	1295;1;CNS_q2304	1	19509069	19509130	1	Intronic	Found in CNS Pipeline
AT3G15980	1295;1;CNS_s2304	3	5411959	5412019	-1	Intronic	Found in CNS Pipeline
AT1G52360	1295;2;CNS_q2305	1	19509800	19509829	1	Intronic	Found in CNS Pipeline
AT3G15980	1295;2;CNS_s2305	3	5411364	5411393	-1	Intronic	Found in CNS Pipeline
AT1G52360	1295;3;CNS_q2306	1	19502868	19502912	1	Intronic	Found in CNS Pipeline
AT3G15980	1295;3;CNS_s2306	3	5418352	5418395	-1	Intronic	Found in CNS Pipeline
AT1G52410	1297;1;CNS_q2307	1	19529040	19529154	1	Intronic	Found in CNS Pipeline
AT3G15960	1297;1;CNS_s2307	3	5397670	5397784	-1	3-Prime Distal	Found in CNS Pipeline
AT1G52410	1297;2;CNS_q2308	1	19524791	19524826	1	Intronic	rna or protein
AT3G15960	1297;2;CNS_s2308	3	5402239	5402274	-1	3-Prime Distal	Not ortho gene found
AT1G52410	1297;3;CNS_q2309	1	19526199	19526215	1	Intronic	Found in CNS Pipeline
AT3G15960	1297;3;CNS_s2309	3	5401772	5401788	-1	3-Prime Distal	Found in CNS Pipeline
AT1G52410	1297;5;CNS_q2310	1	19524799	19524819	1	Intronic	rna or protein
AT3G15960	1297;5;CNS_s2310	3	5396874	5396894	-1	3-Prime Distal	Not ortho gene found
AT1G52420	1298;1;CNS_q2311	1	19531776	19531825	1	Intronic	Not ortho gene found
AT3G15940	1298;1;CNS_s2311	3	5396563	5396613	-1	Intronic	Not ortho gene found
AT1G52540	1299;1;CNS_q2312	1	19575368	19575393	-1	Intronic	Found in CNS Pipeline
AT3G15890	1299;1;CNS_s2312	3	5374562	5374587	1	Intronic	Found in CNS Pipeline
AT1G52540	1299;3;CNS_q2313	1	19576413	19576436	-1	5-Prime Distal	Not syntenic
AT3G15890	1299;3;CNS_s2313	3	5377254	5377277	1	3-Prime Distal	Not syntenic
AT1G52660	1302;1;CNS_q2314	1	19618432	19618464	1	3-Prime Proximal	Found in CNS Pipeline
AT3G15700	1302;1;CNS_s2314	3	5321026	5321058	-1	3-Prime Proximal	Found in CNS Pipeline
AT1G52670	1303;1;CNS_q2315	1	19621258	19621284	-1	5-Prime Proximal	Not ortho gene found
AT3G15690	1303;1;CNS_s2315	3	5316925	5316951	1	Intronic	Not ortho gene found
AT1G52700	1305;1;CNS_q2316	1	19637146	19637263	-1	5-Prime Proximal	Found in CNS Pipeline
AT3G15650	1305;1;CNS_s2316	3	5305784	5305903	1	5-Prime Proximal	Found in CNS Pipeline
AT1G52700	1305;2;CNS_q2317	1	19637368	19637404	-1	5-Prime Proximal	Repeat blast filter
AT3G15650	1305;2;CNS_s2317	3	5305664	5305700	1	5-Prime Proximal	Repeat blast filter
AT1G52700	1305;3;CNS_q2318	1	19637553	19637587	-1	5-Prime Proximal	Found in CNS Pipeline
AT3G15650	1305;3;CNS_s2318	3	5305474	5305508	1	5-Prime Proximal	Found in CNS Pipeline
AT1G52700	1305;4;CNS_q2319	1	19637630	19637663	-1	5-Prime Distal	Found in CNS Pipeline
AT3G15650	1305;4;CNS_s2319	3	5305381	5305414	1	5-Prime Distal	Found in CNS Pipeline
AT1G52700	1305;5;CNS_q2320	1	19637461	19637482	-1	5-Prime Proximal	Found in CNS Pipeline
AT3G15650	1305;5;CNS_s2320	3	5305585	5305606	1	5-Prime Proximal	Found in CNS Pipeline
AT1G52700	1305;6;CNS_q2321	1	19636463	19636498	-1	Intronic	Found in CNS Pipeline
AT3G15650	1305;6;CNS_s2321	3	5306525	5306560	1	Intronic	Found in CNS Pipeline
AT1G52700	1305;7;CNS_q2322	1	19639701	19639729	-1	5-Prime Distal	Found in CNS Pipeline
AT3G15650	1305;7;CNS_s2322	3	5304135	5304163	1	5-Prime Distal	Found in CNS Pipeline
AT1G52700	1305;8;CNS_q2323	1	19630193	19630237	-1	3-Prime Distal	Not syntenic
AT3G15650	1305;8;CNS_s2323	3	5305890	5305935	1	5-Prime Proximal	Found in CNS Pipeline
AT1G52830	1309;1;CNS_q2326	1	19677429	19677510	-1	5-Prime Proximal	Found in CNS Pipeline
AT3G15540	1309;1;CNS_s2326	3	5263815	5263896	1	5-Prime Proximal	Found in CNS Pipeline
AT1G52830	1309;2;CNS_q2327	1	19685099	19685136	-1	5-Prime Distal	50x repeat hit
AT3G15540	1309;2;CNS_s2327	3	5260985	5261022	1	5-Prime Distal	50x repeat hit
AT1G52830	1309;3;CNS_q2328	1	19685378	19685405	-1	5-Prime Distal	Found in CNS Pipeline
AT3G15540	1309;3;CNS_s2328	3	5260723	5260750	1	5-Prime Distal	Found in CNS Pipeline
AT1G52830	1309;6;CNS_q2330	1	19678256	19678282	-1	5-Prime Distal	Not syntenic
AT3G15540	1309;6;CNS_s2330	3	5262601	5262627	1	5-Prime Distal	Not syntenic
AT1G17710	131;1;CNS_q244	1	6092191	6092225	-1	5-Prime Proximal	Found in CNS Pipeline
AT1G73010	131;1;CNS_s244	1	27470064	27470098	-1	5-Prime Proximal	Found in CNS Pipeline
AT1G17710	131;2;CNS_q243	1	6092106	6092125	-1	5-Prime Proximal	Found in CNS Pipeline
AT1G73010	131;2;CNS_s243	1	27469988	27470007	-1	5-Prime Proximal	Found in CNS Pipeline
AT1G52880	1310;1;CNS_q2331	1	19694914	19695041	-1	5-Prime Distal	Not ortho gene found
AT3G15510	1310;1;CNS_s2331	3	5242852	5242977	1	5-Prime Distal	Not ortho gene found
AT1G52880	1310;10;CNS_q2340	1	19698873	19698893	-1	5-Prime Distal	Not ortho gene found
AT3G15510	1310;10;CNS_s2340	3	5238600	5238620	1	5-Prime Distal	Not ortho gene found
AT1G52880	1310;11;CNS_q2341	1	19692545	19692564	-1	3-Prime Proximal	Not ortho gene found
AT3G15510	1310;11;CNS_s2341	3	5248249	5248268	1	3-Prime Distal	Not ortho gene found
AT1G52880	1310;13;CNS_q2343	1	19692697	19692712	-1	Intronic	Not ortho gene found
AT3G15510	1310;13;CNS_s2343	3	5245295	5245310	1	Intronic	Not ortho gene found
AT1G52880	1310;16;CNS_q2345	1	19702209	19702226	-1	5-Prime Distal	Not ortho gene found
AT3G15510	1310;16;CNS_s2345	3	5241450	5241467	1	5-Prime Distal	Not ortho gene found
AT1G52880	1310;18;CNS_q2347	1	19695871	19695885	-1	5-Prime Distal	Not ortho gene found
AT3G15510	1310;18;CNS_s2347	3	5234229	5234243	1	5-Prime Distal	Not ortho gene found
AT1G52880	1310;19;CNS_q2348	1	19703183	19703197	-1	5-Prime Distal	Found in CNS Pipeline
AT3G15510	1310;19;CNS_s2348	3	5233946	5233960	1	5-Prime Distal	Found in CNS Pipeline
AT1G52880	1310;2;CNS_q2332	1	19702269	19702328	-1	5-Prime Distal	Found in CNS Pipeline
AT3G15510	1310;2;CNS_s2332	3	5234461	5234520	1	5-Prime Distal	Found in CNS Pipeline
AT1G52880	1310;20;CNS_q2349	1	19692651	19692671	-1	Intronic	Not ortho gene found
AT3G15510	1310;20;CNS_s2349	3	5232161	5232181	1	5-Prime Distal	Not ortho gene found
AT1G52880	1310;3;CNS_q2333	1	19703056	19703108	-1	5-Prime Distal	Found in CNS Pipeline
AT3G15510	1310;3;CNS_s2333	3	5234040	5234092	1	5-Prime Distal	Found in CNS Pipeline
AT1G52880	1310;4;CNS_q2334	1	19704152	19704184	-1	5-Prime Distal	Found in CNS Pipeline
AT3G15510	1310;4;CNS_s2334	3	5233241	5233273	1	5-Prime Distal	Found in CNS Pipeline
AT1G52880	1310;5;CNS_q2335	1	19698277	19698299	-1	5-Prime Distal	Not ortho gene found
AT3G15510	1310;5;CNS_s2335	3	5239728	5239750	1	5-Prime Distal	Not ortho gene found
AT1G52880	1310;6;CNS_q2336	1	19698757	19698793	-1	5-Prime Distal	Not ortho gene found
AT3G15510	1310;6;CNS_s2336	3	5238701	5238735	1	5-Prime Distal	Not ortho gene found
AT1G52880	1310;7;CNS_q2337	1	19700417	19700448	-1	5-Prime Distal	Not ortho gene found
AT3G15510	1310;7;CNS_s2337	3	5236852	5236883	1	5-Prime Distal	Not ortho gene found
AT1G52880	1310;8;CNS_q2338	1	19695714	19695746	-1	5-Prime Distal	Not ortho gene found
AT3G15510	1310;8;CNS_s2338	3	5242281	5242315	1	5-Prime Distal	Not ortho gene found
AT1G52880	1310;9;CNS_q2339	1	19697617	19697634	-1	5-Prime Distal	Not ortho gene found
AT3G15510	1310;9;CNS_s2339	3	5240582	5240599	1	5-Prime Distal	Not ortho gene found
AT1G52910	1311;1;CNS_q2350	1	19712066	19712106	1	Intronic	Found in CNS Pipeline
AT3G15480	1311;1;CNS_s2350	3	5227369	5227408	-1	Intronic	Found in CNS Pipeline
AT1G53020	1313;2;CNS_q2352	1	19760553	19760573	-1	Intronic	Repeat blast filter
AT3G15355	1313;2;CNS_s2352	3	5185503	5185523	1	Intronic	Repeat blast filter
AT1G53100	1315;1;CNS_q2353	1	19792353	19792384	-1	Intronic	Found in CNS Pipeline
AT3G15350	1315;1;CNS_s2353	3	5166829	5166860	1	Intronic	Found in CNS Pipeline
AT1G53100	1315;2;CNS_q2354	1	19790626	19790641	-1	Intronic	Found in CNS Pipeline
AT3G15350	1315;2;CNS_s2354	3	5168970	5168985	1	Intronic	Found in CNS Pipeline
AT1G53100	1315;4;CNS_q2355	1	19793081	19793098	-1	5-Prime Proximal	Found in CNS Pipeline
AT3G15350	1315;4;CNS_s2355	3	5165920	5165937	1	5-Prime Proximal	Found in CNS Pipeline
AT1G53160	1318;1;CNS_q2369	1	19809951	19810051	1	5-Prime Proximal	Not syntenic
AT3G15270	1318;1;CNS_s2369	3	5141369	5141469	-1	5-Prime Proximal	Not syntenic
AT1G53160	1318;2;CNS_q2368	1	19808847	19808906	1	5-Prime Distal	Found in CNS Pipeline
AT3G15270	1318;2;CNS_s2368	3	5142715	5142775	-1	5-Prime Distal	Found in CNS Pipeline
AT1G53160	1318;3;CNS_q2367	1	19810761	19810782	1	Intronic	Found in CNS Pipeline
AT3G15270	1318;3;CNS_s2367	3	5140602	5140623	-1	Intronic	Found in CNS Pipeline
AT1G53160	1318;4;CNS_q2366	1	19808068	19808098	1	5-Prime Distal	Found in CNS Pipeline
AT3G15270	1318;4;CNS_s2366	3	5143276	5143306	-1	5-Prime Distal	Found in CNS Pipeline
AT1G53160	1318;5;CNS_q2365	1	19807074	19807089	1	5-Prime Distal	Found in CNS Pipeline
AT3G15270	1318;5;CNS_s2365	3	5143762	5143777	-1	5-Prime Distal	Found in CNS Pipeline
AT1G53160	1318;6;CNS_q2364	1	19808568	19808595	1	5-Prime Distal	Not syntenic
AT3G15270	1318;6;CNS_s2364	3	5143555	5143582	-1	5-Prime Distal	Not syntenic
AT1G53165	1319;1;CNS_q2363	1	19814485	19814530	1	5-Prime Distal	Found in CNS Pipeline
AT3G15250	1319;1;CNS_s2363	3	5138402	5138446	-1	5-Prime Distal	Found in CNS Pipeline
AT1G53165	1319;3;CNS_q2361	1	19817258	19817272	1	5-Prime Proximal	Found in CNS Pipeline
AT3G15250	1319;3;CNS_s2361	3	5137410	5137424	-1	5-Prime Proximal	Found in CNS Pipeline
AT1G17730	132;2;CNS_q241	1	6100237	6100254	1	Intronic	Found in CNS Pipeline
AT1G73030	132;2;CNS_s241	1	27478604	27478621	1	Intronic	Found in CNS Pipeline
AT1G17730	132;3;CNS_q242	1	6098670	6098690	1	5-Prime Proximal	Found in CNS Pipeline
AT1G73030	132;3;CNS_s242	1	27472516	27472536	1	5-Prime Distal	Found in CNS Pipeline
AT1G53165	1320;1;CNS_q2362	1	19821232	19821268	1	Intronic	Found in CNS Pipeline
AT3G15220	1320;1;CNS_s2362	3	5128605	5128640	-1	Intronic	Found in CNS Pipeline
AT1G53165	1320;2;CNS_q2359	1	19820429	19820474	1	Intronic	Found in CNS Pipeline
AT3G15220	1320;2;CNS_s2359	3	5129385	5129430	-1	Intronic	Found in CNS Pipeline
AT1G53165	1320;3;CNS_q2360	1	19818755	19818789	1	Intronic	Found in CNS Pipeline
AT3G15220	1320;3;CNS_s2360	3	5131196	5131230	-1	Intronic	Found in CNS Pipeline
AT1G53165	1320;4;CNS_q2356	1	19822957	19822978	1	Intronic	Found in CNS Pipeline
AT3G15220	1320;4;CNS_s2356	3	5126826	5126847	-1	Intronic	Found in CNS Pipeline
AT1G53165	1320;5;CNS_q2357	1	19814693	19814719	1	5-Prime Distal	Not syntenic
AT3G15220	1320;5;CNS_s2357	3	5134209	5134235	-1	5-Prime Distal	Not syntenic
AT1G53165	1320;6;CNS_q2358	1	19820704	19820725	1	Intronic	Found in CNS Pipeline
AT3G15220	1320;6;CNS_s2358	3	5129153	5129174	-1	Intronic	Found in CNS Pipeline
AT1G53170	1322;1;CNS_q2381	1	19825859	19825904	-1	Intronic	Found in CNS Pipeline
AT3G15210	1322;1;CNS_s2381	3	5121332	5121377	1	5-Prime Proximal	Found in CNS Pipeline
AT1G53170	1322;2;CNS_q2380	1	19825963	19826003	-1	5-Prime Proximal	Found in CNS Pipeline
AT3G15210	1322;2;CNS_s2380	3	5121245	5121285	1	5-Prime Proximal	Found in CNS Pipeline
AT1G53170	1322;3;CNS_q2379	1	19829037	19829064	-1	5-Prime Distal	Found in CNS Pipeline
AT3G15210	1322;3;CNS_s2379	3	5120093	5120120	1	5-Prime Distal	Found in CNS Pipeline
AT1G53170	1322;4;CNS_q2378	1	19824525	19824542	-1	3-Prime Proximal	Found in CNS Pipeline
AT3G15210	1322;4;CNS_s2378	3	5123468	5123485	1	3-Prime Distal	Found in CNS Pipeline
AT1G53170	1322;5;CNS_q2377	1	19824785	19824814	-1	3-Prime Proximal	Found in CNS Pipeline
AT3G15210	1322;5;CNS_s2377	3	5122719	5122748	1	3-Prime Proximal	Found in CNS Pipeline
AT1G53170	1322;6;CNS_q2376	1	19825037	19825056	-1	Intronic	Found in CNS Pipeline
AT3G15210	1322;6;CNS_s2376	3	5122330	5122349	1	Intronic	Found in CNS Pipeline
AT1G53170	1322;7;CNS_q2375	1	19824709	19824750	-1	3-Prime Proximal	Found in CNS Pipeline
AT3G15210	1322;7;CNS_s2375	3	5122779	5122816	1	3-Prime Proximal	Found in CNS Pipeline
AT1G53170	1322;9;CNS_q2374	1	19829471	19829503	-1	5-Prime Distal	Found in CNS Pipeline
AT3G15210	1322;9;CNS_s2374	3	5119542	5119574	1	5-Prime Distal	Found in CNS Pipeline
AT1G53180	1323;1;CNS_q2373	1	19835009	19835078	1	5-Prime Proximal	Not syntenic
AT3G15115	1323;1;CNS_s2373	3	5087443	5087512	-1	5-Prime Proximal	Not syntenic
AT1G53180	1323;2;CNS_q2370	1	19834684	19834712	1	5-Prime Proximal	Found in CNS Pipeline
AT3G15115	1323;2;CNS_s2370	3	5087926	5087954	-1	5-Prime Proximal	Found in CNS Pipeline
AT1G53180	1323;4;CNS_q2371	1	19833145	19833165	1	5-Prime Distal	Found in CNS Pipeline
AT3G15115	1323;4;CNS_s2371	3	5088183	5088203	-1	5-Prime Distal	Found in CNS Pipeline
AT1G53190	1324;1;CNS_q2372	1	19841365	19841390	1	Intronic	Found in CNS Pipeline
AT3G15070	1324;1;CNS_s2372	3	5072693	5072718	-1	Intronic	Found in CNS Pipeline
AT1G53190	1324;2;CNS_q2382	1	19840892	19840942	1	Intronic	Found in CNS Pipeline
AT3G15070	1324;2;CNS_s2382	3	5073217	5073267	-1	Intronic	Found in CNS Pipeline
AT1G53190	1324;3;CNS_q2383	1	19843777	19843792	1	Intronic	Found in CNS Pipeline
AT3G15070	1324;3;CNS_s2383	3	5070350	5070365	-1	Intronic	Found in CNS Pipeline
AT1G53230	1325;2;CNS_q2384	1	19852829	19852937	-1	3-Prime Distal	Found in CNS Pipeline
AT3G15030	1325;2;CNS_s2384	3	5064326	5064433	1	3-Prime Proximal	Found in CNS Pipeline
AT1G53230	1325;3;CNS_q2385	1	19852289	19852312	-1	3-Prime Distal	Not syntenic
AT3G15030	1325;3;CNS_s2385	3	5064886	5064909	1	3-Prime Distal	Not syntenic
AT1G53230	1325;4;CNS_q2386	1	19853676	19853696	-1	Intronic	Found in CNS Pipeline
AT3G15030	1325;4;CNS_s2386	3	5063809	5063829	1	Intronic	Found in CNS Pipeline
AT1G53230	1325;5;CNS_q2387	1	19855163	19855184	-1	Intronic	50x repeat hit
AT3G15030	1325;5;CNS_s2387	3	5062266	5062287	1	Intronic	50x repeat hit
AT1G53230	1325;6;CNS_q2388	1	19855161	19855179	-1	Intronic	50x repeat hit
AT3G15030	1325;6;CNS_s2388	3	5062277	5062295	1	Intronic	50x repeat hit
AT1G53230	1325;8;CNS_q2389	1	19852378	19852395	-1	3-Prime Distal	Found in CNS Pipeline
AT3G15030	1325;8;CNS_s2389	3	5066712	5066729	1	3-Prime Distal	Found in CNS Pipeline
AT1G53280	1328;1;CNS_q2391	1	19869389	19869413	-1	Intronic	Found in CNS Pipeline
AT3G14990	1328;1;CNS_s2391	3	5048861	5048885	1	Intronic	Found in CNS Pipeline
AT1G53280	1328;2;CNS_q2392	1	19868563	19868590	-1	Intronic	Found in CNS Pipeline
AT3G14990	1328;2;CNS_s2392	3	5049650	5049677	1	Intronic	Found in CNS Pipeline
AT1G53280	1328;3;CNS_q2393	1	19870016	19870046	-1	Intronic	Found in CNS Pipeline
AT3G14990	1328;3;CNS_s2393	3	5048548	5048578	1	Intronic	Found in CNS Pipeline
AT1G53290	1329;2;CNS_q2394	1	19877140	19877154	1	Intronic	Not ortho gene found
AT3G14960	1329;2;CNS_s2394	3	5038209	5038223	-1	5-Prime Proximal	Not ortho gene found
AT1G53300	1330;1;CNS_q2395	1	19880386	19880404	1	5-Prime Distal	Found in CNS Pipeline
AT3G14950	1330;1;CNS_s2395	3	5034607	5034625	-1	5-Prime Distal	Found in CNS Pipeline
AT1G53300	1330;2;CNS_q2396	1	19881316	19881334	1	5-Prime Distal	Found in CNS Pipeline
AT3G14950	1330;2;CNS_s2396	3	5034607	5034625	-1	5-Prime Distal	Found in CNS Pipeline
AT1G53300	1330;3;CNS_q2397	1	19884949	19884967	1	Intronic	Found in CNS Pipeline
AT3G14950	1330;3;CNS_s2397	3	5031262	5031280	-1	Intronic	Found in CNS Pipeline
AT1G53310	1338;1;CNS_q2403	1	19887795	19887844	-1	Intronic	Found in CNS Pipeline
AT3G14940	1338;1;CNS_s2403	3	5029577	5029626	1	Intronic	Found in CNS Pipeline
AT1G53380	1339;1;CNS_q2404	1	19919552	19919637	-1	Intronic	Found in CNS Pipeline
AT3G14870	1339;1;CNS_s2404	3	5002805	5002891	1	Intronic	Found in CNS Pipeline
AT1G53380	1339;2;CNS_q2405	1	19918923	19918954	-1	Intronic	Found in CNS Pipeline
AT3G14870	1339;2;CNS_s2405	3	5003596	5003627	1	Intronic	Found in CNS Pipeline
AT1G53380	1339;3;CNS_q2406	1	19915881	19915901	-1	3-Prime Distal	rna or protein
AT3G14870	1339;3;CNS_s2406	3	5008301	5008321	1	3-Prime Distal	rna or protein
AT1G53380	1339;4;CNS_q2407	1	19916788	19916814	-1	Intronic	Found in CNS Pipeline
AT3G14870	1339;4;CNS_s2407	3	5005780	5005806	1	3-Prime Proximal	Found in CNS Pipeline
AT1G53380	1339;5;CNS_q2408	1	19919399	19919416	-1	Intronic	Found in CNS Pipeline
AT3G14870	1339;5;CNS_s2408	3	5003051	5003068	1	Intronic	Found in CNS Pipeline
AT1G53380	1339;6;CNS_q2409	1	19916894	19916918	-1	Intronic	Found in CNS Pipeline
AT3G14870	1339;6;CNS_s2409	3	5005670	5005694	1	Intronic	Found in CNS Pipeline
AT1G53420	1340;10;CNS_q2419	1	19936473	19936487	-1	5-Prime Distal	Found in CNS Pipeline
AT3G14840	1340;10;CNS_s2419	3	4987801	4987815	1	5-Prime Proximal	Found in CNS Pipeline
AT1G53420	1340;4;CNS_q2414	1	19947097	19947124	-1	5-Prime Distal	rna or protein
AT3G14840	1340;4;CNS_s2414	3	4988041	4988068	1	5-Prime Proximal	rna or protein
AT1G53420	1340;8;CNS_q2417	1	19935668	19935688	-1	5-Prime Distal	Repeat blast filter
AT3G14840	1340;8;CNS_s2417	3	4994193	4994213	1	3-Prime Proximal	Repeat blast filter
AT1G53450	1341;1;CNS_q2420	1	19956905	19956952	-1	Intronic	Found in CNS Pipeline
AT3G14830	1341;1;CNS_s2420	3	4984080	4984127	1	Intronic	Found in CNS Pipeline
AT1G53450	1341;2;CNS_q2421	1	19957852	19957907	-1	5-Prime Proximal	Not syntenic
AT3G14830	1341;2;CNS_s2421	3	4982934	4982988	1	5-Prime Proximal	Not syntenic
AT1G53450	1341;3;CNS_q2422	1	19957521	19957538	-1	Intronic	Found in CNS Pipeline
AT3G14830	1341;3;CNS_s2422	3	4983358	4983375	1	Intronic	Found in CNS Pipeline
AT1G53450	1341;4;CNS_q2423	1	19956779	19956806	-1	Intronic	Found in CNS Pipeline
AT3G14830	1341;4;CNS_s2423	3	4984215	4984242	1	Intronic	Found in CNS Pipeline
AT1G53470	1342;1;CNS_q2424	1	19961419	19961443	1	5-Prime Distal	Found in CNS Pipeline
AT3G14810	1342;1;CNS_s2424	3	4976132	4976156	-1	5-Prime Distal	Found in CNS Pipeline
AT1G53500	1343;1;CNS_q2427	1	19973321	19973344	-1	Intronic	Found in CNS Pipeline
AT3G14790	1343;1;CNS_s2427	3	4964121	4964144	1	5-Prime Proximal	Found in CNS Pipeline
AT1G53500	1343;3;CNS_q2428	1	19970667	19970687	-1	Intronic	Found in CNS Pipeline
AT3G14790	1343;3;CNS_s2428	3	4966919	4966939	1	Intronic	Found in CNS Pipeline
AT1G53510	1344;1;CNS_q2429	1	19979771	19979799	-1	5-Prime Distal	Found in CNS Pipeline
AT3G14720	1344;1;CNS_s2429	3	4943236	4943264	1	5-Prime Distal	Found in CNS Pipeline
AT1G53510	1344;10;CNS_q2437	1	19973440	19973454	-1	3-Prime Distal	Repeat blast filter
AT3G14720	1344;10;CNS_s2437	3	4943593	4943607	1	5-Prime Distal	Repeat blast filter
AT1G53510	1344;2;CNS_q2430	1	19978068	19978107	-1	5-Prime Proximal	Found in CNS Pipeline
AT3G14720	1344;2;CNS_s2430	3	4945551	4945589	1	5-Prime Proximal	Found in CNS Pipeline
AT1G53510	1344;3;CNS_q2431	1	19977801	19977834	-1	Intronic	50x repeat hit
AT3G14720	1344;3;CNS_s2431	3	4946058	4946091	1	Intronic	50x repeat hit
AT1G53510	1344;4;CNS_q2432	1	19979496	19979521	-1	5-Prime Distal	Found in CNS Pipeline
AT3G14720	1344;4;CNS_s2432	3	4943612	4943637	1	5-Prime Distal	Found in CNS Pipeline
AT1G53510	1344;5;CNS_q2433	1	19977977	19977995	-1	Intronic	Repeat blast filter
AT3G14720	1344;5;CNS_s2433	3	4945718	4945736	1	Intronic	Repeat blast filter
AT1G53510	1344;7;CNS_q2434	1	19974552	19974566	-1	Intronic	Found in CNS Pipeline
AT3G14720	1344;7;CNS_s2434	3	4948977	4948991	1	Intronic	Found in CNS Pipeline
AT1G53510	1344;8;CNS_q2435	1	19977839	19977853	-1	Intronic	Found in CNS Pipeline
AT3G14720	1344;8;CNS_s2435	3	4946144	4946158	1	Intronic	Found in CNS Pipeline
AT1G53650	1347;2;CNS_q2438	1	20035672	20035689	-1	5-Prime Proximal	Found in CNS Pipeline
AT3G14450	1347;2;CNS_s2438	3	4849588	4849605	1	5-Prime Proximal	Found in CNS Pipeline
AT1G53650	1347;3;CNS_q2439	1	20035404	20035418	-1	5-Prime Proximal	Not syntenic
AT3G14450	1347;3;CNS_s2439	3	4848389	4848403	1	5-Prime Distal	Not syntenic
AT1G53700	1349;10;CNS_q2447	1	20056534	20056560	1	3-Prime Distal	Not syntenic
AT3G14370	1349;10;CNS_s2447	3	4793939	4793965	-1	3-Prime Distal	Not syntenic
AT1G53700	1349;11;CNS_q2448	1	20048049	20048067	1	5-Prime Distal	Found in CNS Pipeline
AT3G14370	1349;11;CNS_s2448	3	4802553	4802571	-1	5-Prime Distal	Found in CNS Pipeline
AT1G53700	1349;12;CNS_q2449	1	20056028	20056058	1	3-Prime Distal	Repeat blast filter
AT3G14370	1349;12;CNS_s2449	3	4794447	4794477	-1	3-Prime Distal	Repeat blast filter
AT1G53700	1349;14;CNS_q2450	1	20047485	20047499	1	5-Prime Distal	Repeat blast filter
AT3G14370	1349;14;CNS_s2450	3	4800426	4800440	-1	5-Prime Distal	Repeat blast filter
AT1G53700	1349;15;CNS_q2451	1	20055948	20055962	1	3-Prime Distal	Found in CNS Pipeline
AT3G14370	1349;15;CNS_s2451	3	4794532	4794546	-1	3-Prime Distal	Found in CNS Pipeline
AT1G53700	1349;16;CNS_q2452	1	20056068	20056103	1	3-Prime Distal	Repeat blast filter
AT3G14370	1349;16;CNS_s2452	3	4794390	4794425	-1	3-Prime Distal	Repeat blast filter
AT1G53700	1349;17;CNS_q2453	1	20056582	20056602	1	3-Prime Distal	Not syntenic
AT3G14370	1349;17;CNS_s2453	3	4793908	4793928	-1	3-Prime Distal	Not syntenic
AT1G53700	1349;2;CNS_q2440	1	20048676	20048747	1	5-Prime Distal	Found in CNS Pipeline
AT3G14370	1349;2;CNS_s2440	3	4801913	4801984	-1	5-Prime Distal	Found in CNS Pipeline
AT1G53700	1349;3;CNS_q2441	1	20049087	20049149	1	5-Prime Distal	Found in CNS Pipeline
AT3G14370	1349;3;CNS_s2441	3	4801429	4801493	-1	5-Prime Distal	Found in CNS Pipeline
AT1G53700	1349;4;CNS_q2442	1	20051669	20051705	1	5-Prime Distal	Found in CNS Pipeline
AT3G14370	1349;4;CNS_s2442	3	4800090	4800126	-1	5-Prime Distal	Found in CNS Pipeline
AT1G53700	1349;5;CNS_q2443	1	20048122	20048159	1	5-Prime Distal	Found in CNS Pipeline
AT3G14370	1349;5;CNS_s2443	3	4802465	4802502	-1	5-Prime Distal	Found in CNS Pipeline
AT1G53700	1349;6;CNS_q2444	1	20045255	20045279	1	5-Prime Distal	50x repeat hit
AT3G14370	1349;6;CNS_s2444	3	4805803	4805827	-1	5-Prime Distal	50x repeat hit
AT1G53700	1349;8;CNS_q2445	1	20055446	20055518	1	3-Prime Distal	Found in CNS Pipeline
AT3G14370	1349;8;CNS_s2445	3	4794884	4794954	-1	3-Prime Distal	Found in CNS Pipeline
AT1G53700	1349;9;CNS_q2446	1	20050297	20050347	1	5-Prime Distal	Found in CNS Pipeline
AT3G14370	1349;9;CNS_s2446	3	4800733	4800784	-1	5-Prime Distal	Found in CNS Pipeline
AT1G53850	1353;1;CNS_q2454	1	20109623	20109644	-1	Intronic	Found in CNS Pipeline
AT3G14290	1353;1;CNS_s2454	3	4764202	4764223	1	Intronic	Found in CNS Pipeline
AT1G53880	1355;1;CNS_q2455	1	20118512	20118539	1	5-Prime Proximal	Not ortho gene found
AT3G14260	1355;1;CNS_s2455	3	4749140	4749167	-1	5-Prime Proximal	Found in CNS Pipeline
AT1G53880	1355;2;CNS_q2456	1	20131077	20131104	1	3-Prime Distal	Found in CNS Pipeline
AT3G14260	1355;2;CNS_s2456	3	4749140	4749167	-1	5-Prime Proximal	Found in CNS Pipeline
AT1G53910	1356;1;CNS_q2457	1	20138858	20138895	1	Intronic	Found in CNS Pipeline
AT3G14230	1356;1;CNS_s2457	3	4739040	4739077	-1	Intronic	Found in CNS Pipeline
AT1G53910	1356;2;CNS_q2458	1	20138711	20138728	1	5-Prime Proximal	Found in CNS Pipeline
AT3G14230	1356;2;CNS_s2458	3	4739190	4739207	-1	5-Prime Proximal	Found in CNS Pipeline
AT1G53910	1356;3;CNS_q2459	1	20137566	20137617	1	5-Prime Distal	Found in CNS Pipeline
AT3G14230	1356;3;CNS_s2459	3	4740568	4740619	-1	5-Prime Distal	Found in CNS Pipeline
AT1G53920	1357;3;CNS_q2461	1	20146719	20146736	1	3-Prime Distal	Found in CNS Pipeline
AT3G14225	1357;3;CNS_s2461	3	4736231	4736248	-1	5-Prime Proximal	Found in CNS Pipeline
AT1G54060	1359;2;CNS_q2462	1	20186166	20186201	1	3-Prime Proximal	Found in CNS Pipeline
AT3G14180	1359;2;CNS_s2462	3	4710192	4710227	-1	5-Prime Distal	Found in CNS Pipeline
AT1G17790	136;2;CNS_q227	1	6127472	6127501	-1	5-Prime Proximal	Found in CNS Pipeline
AT1G73150	136;2;CNS_s227	1	27509836	27509865	-1	5-Prime Proximal	Found in CNS Pipeline
AT1G54130	1364;2;CNS_q2465	1	20214385	20214399	1	5-Prime Proximal	Found in CNS Pipeline
AT3G14050	1364;2;CNS_s2465	3	4654103	4654117	-1	5-Prime Proximal	Found in CNS Pipeline
AT1G54160	1365;1;CNS_q2466	1	20221162	20221185	-1	Intronic	Found in CNS Pipeline
AT3G14020	1365;1;CNS_s2466	3	4644339	4644362	1	3-Prime Proximal	Found in CNS Pipeline
AT1G54160	1365;2;CNS_q2467	1	20222961	20222984	-1	Intronic	Found in CNS Pipeline
AT3G14020	1365;2;CNS_s2467	3	4642345	4642368	1	5-Prime Distal	Found in CNS Pipeline
AT1G54160	1365;3;CNS_q2468	1	20223040	20223059	-1	Intronic	Found in CNS Pipeline
AT3G14020	1365;3;CNS_s2468	3	4642253	4642272	1	5-Prime Distal	Found in CNS Pipeline
AT1G54170	1366;1;CNS_q2470	1	20227912	20227934	-1	Intronic	Found in CNS Pipeline
AT3G14010	1366;1;CNS_s2470	3	4637806	4637828	1	Intronic	Found in CNS Pipeline
AT1G54170	1366;3;CNS_q2471	1	20226091	20226111	-1	Intronic	Found in CNS Pipeline
AT3G14010	1366;3;CNS_s2471	3	4639350	4639370	1	Intronic	Found in CNS Pipeline
AT1G54180	1367;1;CNS_q2472	1	20231576	20231604	1	Intronic	Found in CNS Pipeline
AT3G14000	1367;1;CNS_s2472	3	4633119	4633147	-1	Intronic	Found in CNS Pipeline
AT3G13990	1368;1;CNS_s2473	3	4623272	4623305	-1	3-Prime Distal	Found in CNS Pipeline
AT3G13990	1368;2;CNS_s2474	3	4625182	4625223	-1	3-Prime Proximal	Found in CNS Pipeline
AT3G13990	1368;3;CNS_s2475	3	4625263	4625289	-1	3-Prime Proximal	Not ortho gene found
AT3G13990	1368;4;CNS_s2476	3	4625028	4625054	-1	3-Prime Distal	Found in CNS Pipeline
AT3G13990	1368;5;CNS_s2477	3	4623471	4623501	-1	3-Prime Distal	Not ortho gene found
AT3G13990	1368;6;CNS_s2478	3	4625593	4625613	-1	Intronic	Not ortho gene found
AT3G13990	1368;8;CNS_s2479	3	4624005	4624028	-1	3-Prime Distal	Found in CNS Pipeline
AT3G13990	1368;9;CNS_s2480	3	4622942	4622968	-1	3-Prime Distal	Found in CNS Pipeline
AT1G54200	1369;1;CNS_q2481	1	20241321	20241375	1	3-Prime Distal	Found in CNS Pipeline
AT3G13980	1369;1;CNS_s2481	3	4618677	4618731	-1	3-Prime Proximal	Found in CNS Pipeline
AT1G54200	1369;10;CNS_q2489	1	20241533	20241553	1	3-Prime Distal	Not syntenic
AT3G13980	1369;10;CNS_s2489	3	4621445	4621465	-1	5-Prime Distal	Not syntenic
AT1G54200	1369;2;CNS_q2482	1	20237968	20237986	1	5-Prime Distal	Found in CNS Pipeline
AT3G13980	1369;2;CNS_s2482	3	4621626	4621644	-1	5-Prime Distal	Found in CNS Pipeline
AT1G54200	1369;3;CNS_q2483	1	20238586	20238626	1	5-Prime Distal	Found in CNS Pipeline
AT3G13980	1369;3;CNS_s2483	3	4620867	4620908	-1	5-Prime Distal	Found in CNS Pipeline
AT1G54200	1369;4;CNS_q2484	1	20243198	20243214	1	3-Prime Distal	Not syntenic
AT3G13980	1369;4;CNS_s2484	3	4621560	4621576	-1	5-Prime Distal	Not syntenic
AT1G54200	1369;5;CNS_q2485	1	20241388	20241410	1	3-Prime Distal	Repeat blast filter
AT3G13980	1369;5;CNS_s2485	3	4619106	4619128	-1	Intronic	Repeat blast filter
AT1G54200	1369;6;CNS_q2486	1	20241273	20241292	1	3-Prime Distal	50x repeat hit
AT3G13980	1369;6;CNS_s2486	3	4618748	4618767	-1	3-Prime Proximal	50x repeat hit
AT1G54200	1369;8;CNS_q2487	1	20237891	20237923	1	5-Prime Distal	Found in CNS Pipeline
AT3G13980	1369;8;CNS_s2487	3	4621686	4621718	-1	5-Prime Distal	Found in CNS Pipeline
AT1G54200	1369;9;CNS_q2488	1	20238009	20238023	1	5-Prime Distal	Found in CNS Pipeline
AT3G13980	1369;9;CNS_s2488	3	4621588	4621602	-1	5-Prime Distal	Found in CNS Pipeline
AT1G17810	137;1;CNS_q245	1	6130044	6130081	1	Intronic	Found in CNS Pipeline
AT1G73190	137;1;CNS_s245	1	27525678	27525715	1	Intronic	Found in CNS Pipeline
AT1G17810	137;2;CNS_q246	1	6129879	6129899	1	5-Prime Proximal	Found in CNS Pipeline
AT1G73190	137;2;CNS_s246	1	27525473	27525493	1	5-Prime Proximal	Found in CNS Pipeline
AT1G54210	1370;1;CNS_q2490	1	20243389	20243425	1	5-Prime Distal	Found in CNS Pipeline
AT3G13970	1370;1;CNS_s2490	3	4616496	4616532	-1	5-Prime Distal	Found in CNS Pipeline
AT1G54210	1370;2;CNS_q2491	1	20242626	20242655	1	5-Prime Distal	Found in CNS Pipeline
AT3G13970	1370;2;CNS_s2491	3	4617020	4617049	-1	5-Prime Distal	Found in CNS Pipeline
AT1G54220	1371;1;CNS_q2492	1	20251223	20251254	-1	Intronic	Found in CNS Pipeline
AT3G13930	1371;1;CNS_s2492	3	4598991	4599022	1	Intronic	Found in CNS Pipeline
AT1G54220	1371;2;CNS_q2493	1	20251534	20251556	-1	Intronic	Found in CNS Pipeline
AT3G13930	1371;2;CNS_s2493	3	4598653	4598675	1	Intronic	Found in CNS Pipeline
AT1G54270	1372;1;CNS_q2495	1	20264005	20264066	1	Intronic	Found in CNS Pipeline
AT3G13920	1372;1;CNS_s2495	3	4594234	4594294	-1	Intronic	Found in CNS Pipeline
AT1G54270	1372;2;CNS_q2496	1	20263039	20263090	1	5-Prime Proximal	Found in CNS Pipeline
AT3G13920	1372;2;CNS_s2496	3	4595212	4595263	-1	5-Prime Proximal	Found in CNS Pipeline
AT1G54270	1372;4;CNS_q2497	1	20266295	20266309	1	3-Prime Proximal	Found in CNS Pipeline
AT3G13920	1372;4;CNS_s2497	3	4595193	4595207	-1	5-Prime Proximal	Found in CNS Pipeline
AT1G54280	1373;1;CNS_q2498	1	20271487	20271511	-1	5-Prime Distal	Found in CNS Pipeline
AT3G13900	1373;1;CNS_s2498	3	4585671	4585695	1	5-Prime Proximal	Found in CNS Pipeline
AT1G54280	1373;2;CNS_q2499	1	20268368	20268396	-1	Intronic	Found in CNS Pipeline
AT3G13900	1373;2;CNS_s2499	3	4588726	4588754	1	Intronic	Found in CNS Pipeline
AT1G54280	1373;3;CNS_q2500	1	20271214	20271232	-1	5-Prime Proximal	Found in CNS Pipeline
AT3G13900	1373;3;CNS_s2500	3	4585918	4585936	1	5-Prime Proximal	Found in CNS Pipeline
AT1G55110	1374;1;CNS_q2501	1	20565111	20565150	-1	Intronic	Found in CNS Pipeline
AT3G13810	1374;1;CNS_s2501	3	4546100	4546139	1	Intronic	Found in CNS Pipeline
AT1G55110	1374;2;CNS_q2502	1	20566461	20566484	-1	Intronic	Found in CNS Pipeline
AT3G13810	1374;2;CNS_s2502	3	4544669	4544692	1	Intronic	Found in CNS Pipeline
AT1G55110	1374;3;CNS_q2503	1	20566400	20566422	-1	Intronic	Found in CNS Pipeline
AT3G13810	1374;3;CNS_s2503	3	4544784	4544806	1	Intronic	Found in CNS Pipeline
AT1G55110	1374;5;CNS_q2505	1	20566635	20566656	-1	Intronic	Found in CNS Pipeline
AT3G13810	1374;5;CNS_s2505	3	4544245	4544266	1	5-Prime Proximal	Found in CNS Pipeline
AT1G55110	1374;6;CNS_q2506	1	20567576	20567623	-1	5-Prime Distal	Found in CNS Pipeline
AT3G13810	1374;6;CNS_s2506	3	4543856	4543902	1	5-Prime Distal	Found in CNS Pipeline
AT1G55110	1374;8;CNS_q2507	1	20566816	20566833	-1	Intronic	Not syntenic
AT3G13810	1374;8;CNS_s2507	3	4544439	4544456	1	5-Prime Proximal	Not syntenic
AT1G55120	1375;2;CNS_q2508	1	20568639	20568659	1	5-Prime Distal	Found in CNS Pipeline
AT3G13790	1375;2;CNS_s2508	3	4537063	4537083	-1	5-Prime Distal	Found in CNS Pipeline
AT1G55140	1377;1;CNS_q2509	1	20578062	20578113	-1	5-Prime Proximal	Found in CNS Pipeline
AT3G13740	1377;1;CNS_s2509	3	4504200	4504252	1	5-Prime Proximal	Found in CNS Pipeline
AT1G55190	1378;2;CNS_q2510	1	20587338	20587355	1	5-Prime Distal	Not ortho gene found
AT3G13720	1378;2;CNS_s2510	3	4495087	4495104	-1	Intronic	Not ortho gene found
AT1G55200	1379;1;CNS_q2511	1	20595885	20595923	-1	5-Prime Proximal	Not ortho gene found
AT3G13690	1379;1;CNS_s2511	3	4486637	4486674	1	Intronic	Not ortho gene found
AT1G55200	1379;2;CNS_q2512	1	20595835	20595853	-1	5-Prime Proximal	Not ortho gene found
AT3G13690	1379;2;CNS_s2512	3	4486722	4486740	1	Intronic	Not ortho gene found
AT1G55200	1379;3;CNS_q2513	1	20596421	20596451	-1	5-Prime Distal	Not ortho gene found
AT3G13690	1379;3;CNS_s2513	3	4486049	4486079	1	Intronic	Not ortho gene found
AT1G55200	1379;4;CNS_q2514	1	20596703	20596725	-1	5-Prime Distal	Not ortho gene found
AT3G13690	1379;4;CNS_s2514	3	4485810	4485832	1	Intronic	Not ortho gene found
AT1G55200	1379;6;CNS_q2515	1	20604137	20604151	-1	5-Prime Distal	Not ortho gene found
AT3G13690	1379;6;CNS_s2515	3	4484054	4484068	1	5-Prime Distal	Not ortho gene found
AT1G17820	138;2;CNS_q247	1	6135297	6135317	-1	Intronic	Not ortho gene found
AT1G73200	138;2;CNS_s247	1	27530396	27530416	-1	5-Prime Proximal	Not ortho gene found
AT1G55210	1380;2;CNS_q2516	1	20603925	20603948	-1	5-Prime Distal	Not ortho gene found
AT3G13662	1380;2;CNS_s2516	3	4465113	4465136	1	5-Prime Distal	Not ortho gene found
AT1G55330	1384;1;CNS_q2519	1	20652622	20652693	-1	5-Prime Proximal	Found in CNS Pipeline
AT3G13520	1384;1;CNS_s2519	3	4408275	4408345	1	5-Prime Distal	Found in CNS Pipeline
AT1G55330	1384;2;CNS_q2520	1	20653411	20653441	-1	5-Prime Distal	Found in CNS Pipeline
AT3G13520	1384;2;CNS_s2520	3	4407602	4407632	1	5-Prime Distal	Found in CNS Pipeline
AT1G55330	1384;3;CNS_q2521	1	20651329	20651381	-1	3-Prime Distal	Found in CNS Pipeline
AT3G13520	1384;3;CNS_s2521	3	4410074	4410129	1	3-Prime Distal	Found in CNS Pipeline
AT1G55330	1384;4;CNS_q2522	1	20653350	20653375	-1	5-Prime Distal	Found in CNS Pipeline
AT3G13520	1384;4;CNS_s2522	3	4407692	4407717	1	5-Prime Distal	Found in CNS Pipeline
AT1G55330	1384;6;CNS_q2523	1	20651957	20651977	-1	3-Prime Proximal	Found in CNS Pipeline
AT3G13520	1384;6;CNS_s2523	3	4409563	4409583	1	3-Prime Proximal	Found in CNS Pipeline
AT1G55360	1385;1;CNS_q2524	1	20672317	20672376	-1	Intronic	Found in CNS Pipeline
AT3G13510	1385;1;CNS_s2524	3	4403539	4403600	1	Intronic	Found in CNS Pipeline
AT1G55360	1385;2;CNS_q2525	1	20673681	20673717	-1	5-Prime Distal	Found in CNS Pipeline
AT3G13510	1385;2;CNS_s2525	3	4402771	4402807	1	5-Prime Distal	Found in CNS Pipeline
AT1G55360	1385;3;CNS_q2526	1	20668736	20668755	-1	3-Prime Distal	Not syntenic
AT3G13510	1385;3;CNS_s2526	3	4403496	4403515	1	5-Prime Proximal	Not syntenic
AT1G55360	1385;4;CNS_q2527	1	20669960	20669978	-1	Intronic	Found in CNS Pipeline
AT3G13510	1385;4;CNS_s2527	3	4406003	4406021	1	Intronic	Found in CNS Pipeline
AT1G55360	1385;5;CNS_q2528	1	20670012	20670039	-1	Intronic	Found in CNS Pipeline
AT3G13510	1385;5;CNS_s2528	3	4405944	4405971	1	Intronic	Found in CNS Pipeline
AT1G55360	1385;7;CNS_q2529	1	20670088	20670105	-1	Intronic	Found in CNS Pipeline
AT3G13510	1385;7;CNS_s2529	3	4405806	4405823	1	Intronic	Found in CNS Pipeline
AT1G55490	1387;1;CNS_q2530	1	20721652	20721678	-1	Intronic	Found in CNS Pipeline
AT3G13470	1387;1;CNS_s2530	3	4390329	4390355	1	Intronic	Found in CNS Pipeline
AT1G55490	1387;2;CNS_q2531	1	20722885	20722910	-1	5-Prime Proximal	Found in CNS Pipeline
AT3G13470	1387;2;CNS_s2531	3	4389183	4389208	1	5-Prime Proximal	Found in CNS Pipeline
AT1G55490	1387;3;CNS_q2532	1	20719343	20719361	-1	Intronic	Found in CNS Pipeline
AT3G13470	1387;3;CNS_s2532	3	4392706	4392724	1	Intronic	Found in CNS Pipeline
AT1G55490	1387;5;CNS_q2533	1	20719634	20719651	-1	Intronic	Found in CNS Pipeline
AT3G13470	1387;5;CNS_s2533	3	4392368	4392385	1	Intronic	Found in CNS Pipeline
AT1G55500	1388;1;CNS_q2534	1	20723285	20723308	1	Intronic	rna or protein
AT3G13460	1388;1;CNS_s2534	3	4388365	4388388	-1	Intronic	rna or protein
AT1G55500	1388;4;CNS_q2535	1	20723367	20723384	1	Intronic	Found in CNS Pipeline
AT3G13460	1388;4;CNS_s2535	3	4388258	4388275	-1	Intronic	Found in CNS Pipeline
AT1G55500	1388;5;CNS_q2536	1	20726237	20726263	1	Intronic	Found in CNS Pipeline
AT3G13460	1388;5;CNS_s2536	3	4384833	4384859	-1	Intronic	Found in CNS Pipeline
AT1G55510	1389;3;CNS_q2537	1	20727117	20727138	1	Intronic	Found in CNS Pipeline
AT3G13450	1389;3;CNS_s2537	3	4384326	4384348	-1	Intronic	Found in CNS Pipeline
AT1G17830	139;3;CNS_q249	1	6139370	6139393	-1	5-Prime Distal	Found in CNS Pipeline
AT1G73210	139;3;CNS_s249	1	27536935	27536958	-1	5-Prime Distal	Found in CNS Pipeline
AT1G55520	1390;1;CNS_q2538	1	20731574	20731625	-1	Intronic	Found in CNS Pipeline
AT3G13445	1390;1;CNS_s2538	3	4379933	4379983	1	Intronic	Found in CNS Pipeline
AT1G55520	1390;2;CNS_q2539	1	20731522	20731540	-1	Intronic	Found in CNS Pipeline
AT3G13445	1390;2;CNS_s2539	3	4380023	4380041	1	Intronic	Found in CNS Pipeline
AT1G55520	1390;3;CNS_q2540	1	20731640	20731661	-1	Intronic	Found in CNS Pipeline
AT3G13445	1390;3;CNS_s2540	3	4379899	4379920	1	Intronic	Found in CNS Pipeline
AT1G55530	1391;1;CNS_q2541	1	20733034	20733054	-1	Intronic	Found in CNS Pipeline
AT3G13430	1391;1;CNS_s2541	3	4368811	4368831	1	Intronic	Found in CNS Pipeline
AT1G55560	1392;1;CNS_q2542	1	20760492	20760533	-1	5-Prime Proximal	Found in CNS Pipeline
AT3G13400	1392;1;CNS_s2542	3	4354933	4354974	1	5-Prime Proximal	Found in CNS Pipeline
AT1G55560	1392;10;CNS_q2551	1	20760257	20760272	-1	Intronic	Found in CNS Pipeline
AT3G13400	1392;10;CNS_s2551	3	4355210	4355225	1	Intronic	Found in CNS Pipeline
AT1G55560	1392;12;CNS_q2552	1	20758020	20758037	-1	Intronic	Found in CNS Pipeline
AT3G13400	1392;12;CNS_s2552	3	4357418	4357435	1	3-Prime Proximal	Found in CNS Pipeline
AT1G55560	1392;2;CNS_q2543	1	20763588	20763636	-1	5-Prime Distal	Not syntenic
AT3G13400	1392;2;CNS_s2543	3	4351178	4351227	1	5-Prime Distal	Not syntenic
AT1G55560	1392;3;CNS_q2544	1	20761288	20761322	-1	5-Prime Distal	Found in CNS Pipeline
AT3G13400	1392;3;CNS_s2544	3	4353520	4353555	1	5-Prime Distal	Found in CNS Pipeline
AT1G55560	1392;4;CNS_q2545	1	20758069	20758086	-1	Intronic	Found in CNS Pipeline
AT3G13400	1392;4;CNS_s2545	3	4357383	4357400	1	Intronic	Found in CNS Pipeline
AT1G55560	1392;5;CNS_q2546	1	20763638	20763654	-1	5-Prime Distal	Not syntenic
AT3G13400	1392;5;CNS_s2546	3	4357637	4357653	1	3-Prime Proximal	Not syntenic
AT1G55560	1392;8;CNS_q2549	1	20757266	20757285	-1	3-Prime Distal	Not syntenic
AT3G13400	1392;8;CNS_s2549	3	4351347	4351366	1	5-Prime Distal	Not syntenic
AT1G55560	1392;9;CNS_q2550	1	20763639	20763654	-1	5-Prime Distal	Not syntenic
AT3G13400	1392;9;CNS_s2550	3	4357634	4357649	1	3-Prime Proximal	Not syntenic
AT1G55610	1393;1;CNS_q2554	1	20787395	20787422	-1	Intronic	Found in CNS Pipeline
AT3G13380	1393;1;CNS_s2554	3	4346835	4346862	1	Intronic	Found in CNS Pipeline
AT1G55610	1393;2;CNS_q2555	1	20787904	20787931	-1	5-Prime Proximal	Found in CNS Pipeline
AT3G13380	1393;2;CNS_s2555	3	4346441	4346468	1	5-Prime Proximal	Found in CNS Pipeline
AT1G55610	1393;3;CNS_q2556	1	20788475	20788508	-1	5-Prime Distal	Found in CNS Pipeline
AT3G13380	1393;3;CNS_s2556	3	4345643	4345676	1	5-Prime Distal	Found in CNS Pipeline
AT1G55610	1393;5;CNS_q2557	1	20780424	20780438	-1	3-Prime Distal	Found in CNS Pipeline
AT3G13380	1393;5;CNS_s2557	3	4354768	4354782	1	3-Prime Distal	Found in CNS Pipeline
AT1G55610	1393;6;CNS_q2558	1	20783338	20783355	-1	3-Prime Proximal	Not syntenic
AT3G13380	1393;6;CNS_s2558	3	4350876	4350893	1	Intronic	Not syntenic
AT1G55610	1393;7;CNS_q2559	1	20783475	20783489	-1	3-Prime Proximal	Not syntenic
AT3G13380	1393;7;CNS_s2559	3	4350799	4350813	1	Intronic	Not syntenic
AT1G55680	1395;1;CNS_q2560	1	20808503	20808531	-1	Intronic	Found in CNS Pipeline
AT3G13340	1395;1;CNS_s2560	3	4334719	4334747	1	Intronic	Found in CNS Pipeline
AT1G55680	1395;3;CNS_q2561	1	20811592	20811609	-1	5-Prime Proximal	Found in CNS Pipeline
AT3G13340	1395;3;CNS_s2561	3	4331744	4331761	1	5-Prime Proximal	Found in CNS Pipeline
AT1G55720	1396;1;CNS_q2562	1	20838002	20838025	-1	5-Prime Distal	Found in CNS Pipeline
AT3G13320	1396;1;CNS_s2562	3	4314887	4314910	1	Intronic	Found in CNS Pipeline
AT1G55720	1396;3;CNS_q2563	1	20833767	20833796	-1	Intronic	Not ortho gene found
AT3G13320	1396;3;CNS_s2563	3	4315883	4315912	1	Intronic	Not syntenic
AT1G55720	1396;4;CNS_q2564	1	20838173	20838199	-1	5-Prime Distal	Found in CNS Pipeline
AT3G13320	1396;4;CNS_s2564	3	4314647	4314673	1	Intronic	Found in CNS Pipeline
AT1G55820	1397;1;CNS_q2565	1	20867905	20867923	1	5-Prime Proximal	Not syntenic
AT3G13222	1397;1;CNS_s2565	3	4254451	4254469	-1	5-Prime Proximal	Not syntenic
AT1G55820	1397;2;CNS_q2566	1	20867905	20867923	1	5-Prime Proximal	Not syntenic
AT3G13222	1397;2;CNS_s2566	3	4254346	4254364	-1	5-Prime Proximal	Not syntenic
AT1G55820	1397;3;CNS_q2567	1	20871130	20871157	1	Intronic	Found in CNS Pipeline
AT3G13222	1397;3;CNS_s2567	3	4251225	4251252	-1	Intronic	Not syntenic
AT1G55820	1397;4;CNS_q2568	1	20871155	20871182	1	Intronic	Found in CNS Pipeline
AT3G13222	1397;4;CNS_s2568	3	4251192	4251219	-1	Intronic	Found in CNS Pipeline
AT1G55820	1397;6;CNS_q2569	1	20868400	20868429	1	Intronic	Found in CNS Pipeline
AT3G13222	1397;6;CNS_s2569	3	4253965	4253994	-1	Intronic	Found in CNS Pipeline
AT1G55960	1401;1;CNS_q2570	1	20932479	20932516	-1	Intronic	rna or protein
AT3G13062	1401;1;CNS_s2570	3	4185894	4185931	1	Intronic	rna or protein
AT1G55960	1401;2;CNS_q2571	1	20933492	20933507	-1	Intronic	Found in CNS Pipeline
AT3G13062	1401;2;CNS_s2571	3	4184769	4184784	1	Intronic	Found in CNS Pipeline
AT1G55970	1402;1;CNS_q2572	1	20939370	20939388	-1	Intronic	Found in CNS Pipeline
AT3G12980	1402;1;CNS_s2572	3	4150630	4150648	1	Intronic	Found in CNS Pipeline
AT1G56020	1403;1;CNS_q2573	1	20959710	20959763	1	3-Prime Distal	Found in CNS Pipeline
AT3G12970	1403;1;CNS_s2573	3	4138110	4138163	-1	3-Prime Distal	Found in CNS Pipeline
AT1G56020	1403;2;CNS_q2574	1	20959190	20959231	1	3-Prime Distal	Found in CNS Pipeline
AT3G12970	1403;2;CNS_s2574	3	4139160	4139201	-1	3-Prime Distal	Found in CNS Pipeline
AT1G56020	1403;3;CNS_q2575	1	20959313	20959368	1	3-Prime Distal	Found in CNS Pipeline
AT3G12970	1403;3;CNS_s2575	3	4138997	4139051	-1	3-Prime Distal	Found in CNS Pipeline
AT1G56020	1403;4;CNS_q2576	1	20955758	20955796	1	5-Prime Proximal	Found in CNS Pipeline
AT3G12970	1403;4;CNS_s2576	3	4142557	4142595	-1	5-Prime Proximal	Found in CNS Pipeline
AT1G56020	1403;5;CNS_q2577	1	20958596	20958646	1	3-Prime Distal	Found in CNS Pipeline
AT3G12970	1403;5;CNS_s2577	3	4140518	4140568	-1	3-Prime Proximal	Found in CNS Pipeline
AT1G56020	1403;6;CNS_q2578	1	20957390	20957423	1	3-Prime Proximal	Not syntenic
AT3G12970	1403;6;CNS_s2578	3	4141100	4141133	-1	Intronic	Not syntenic
AT1G56020	1403;8;CNS_q2579	1	20958453	20958476	1	3-Prime Distal	Found in CNS Pipeline
AT3G12970	1403;8;CNS_s2579	3	4140660	4140683	-1	3-Prime Proximal	Found in CNS Pipeline
AT1G56020	1403;9;CNS_q2580	1	20960027	20960044	1	3-Prime Distal	Repeat blast filter
AT3G12970	1403;9;CNS_s2580	3	4137841	4137858	-1	3-Prime Distal	Repeat blast filter
AT1G56150	1406;2;CNS_q2582	1	21021822	21021851	1	3-Prime Proximal	Found in CNS Pipeline
AT3G12830	1406;2;CNS_s2582	3	4077947	4077976	-1	3-Prime Distal	Found in CNS Pipeline
AT1G56160	1407;1;CNS_q2583	1	21025122	21025189	1	5-Prime Distal	Not syntenic
AT3G12820	1407;1;CNS_s2583	3	4082928	4082995	-1	5-Prime Distal	Not syntenic
AT1G56160	1407;3;CNS_q2584	1	21025472	21025492	1	5-Prime Distal	Found in CNS Pipeline
AT3G12820	1407;3;CNS_s2584	3	4075711	4075731	-1	5-Prime Proximal	Found in CNS Pipeline
AT1G56190	1408;2;CNS_q2585	1	21031962	21031982	1	Intronic	Found in CNS Pipeline
AT3G12780	1408;2;CNS_s2585	3	4063260	4063280	-1	Intronic	Found in CNS Pipeline
AT1G55475	1409;1;CNS_q2586	1	20716497	20716523	1	Intronic	Found in CNS Pipeline
AT3G13480	1409;1;CNS_s2586	3	4392930	4392956	-1	3-Prime Proximal	Found in CNS Pipeline
AT1G55475	1409;3;CNS_q2587	1	20715092	20715109	1	5-Prime Proximal	Found in CNS Pipeline
AT3G13480	1409;3;CNS_s2587	3	4394349	4394366	-1	5-Prime Proximal	Found in CNS Pipeline
AT1G17880	141;1;CNS_q252	1	6153957	6153981	-1	5-Prime Proximal	Found in CNS Pipeline
AT1G73230	141;1;CNS_s252	1	27545580	27545604	-1	5 prime UTR	Found in CNS Pipeline
AT1G17880	141;2;CNS_q253	1	6153632	6153648	-1	Intronic	Found in CNS Pipeline
AT1G73230	141;2;CNS_s253	1	27545255	27545271	-1	Intronic	Found in CNS Pipeline
AT1G17880	141;3;CNS_q254	1	6153868	6153889	-1	Intronic	Repeat blast filter
AT1G73230	141;3;CNS_s254	1	27545498	27545519	-1	Intronic	Repeat blast filter
AT1G63300	1416;1;CNS_q2596	1	23480608	23480636	1	5-Prime Distal	Found in CNS Pipeline
AT5G41140	1416;1;CNS_s2596	5	16483070	16483098	1	5-Prime Distal	Found in CNS Pipeline
AT1G63300	1416;2;CNS_q2597	1	23485730	23485767	1	5-Prime Proximal	Found in CNS Pipeline
AT5G41140	1416;2;CNS_s2597	5	16485821	16485858	1	Intronic	Found in CNS Pipeline
AT1G63300	1416;3;CNS_q2598	1	23485604	23485626	1	5-Prime Proximal	Found in CNS Pipeline
AT5G41140	1416;3;CNS_s2598	5	16485668	16485690	1	5 prime UTR	Found in CNS Pipeline
AT1G63300	1416;6;CNS_q2601	1	23483632	23483647	1	5-Prime Distal	Not syntenic
AT1G63300	1416;7;CNS_q2602	1	23484658	23484679	1	5-Prime Distal	Found in CNS Pipeline
AT5G41140	1416;7;CNS_s2602	5	16484525	16484546	1	5-Prime Distal	Found in CNS Pipeline
AT1G63300	1416;9;CNS_q2603	1	23483729	23483743	1	5-Prime Distal	Not syntenic
AT5G41140	1416;9;CNS_s2603	5	16481914	16481928	1	5-Prime Distal	Not syntenic
AT1G63400	1417;1;CNS_q2604	1	23508420	23508439	1	5-Prime Distal	Not ortho gene found
AT5G41170	1417;1;CNS_s2604	5	16498317	16498336	-1	5-Prime Distal	Not ortho gene found
AT1G63430	1418;1;CNS_q2605	1	23526171	23526197	1	5-Prime Proximal	Found in CNS Pipeline
AT5G41180	1418;1;CNS_s2605	5	16500977	16501003	1	5-Prime Proximal	Found in CNS Pipeline
AT1G63430	1418;3;CNS_q2606	1	23526535	23526552	1	Intronic	Found in CNS Pipeline
AT5G41180	1418;3;CNS_s2606	5	16501237	16501254	1	Intronic	Found in CNS Pipeline
AT1G63430	1418;4;CNS_q2607	1	23526270	23526296	1	5 prime UTR	Found in CNS Pipeline
AT5G41180	1418;4;CNS_s2607	5	16501049	16501075	1	5-Prime Proximal	Found in CNS Pipeline
AT1G63500	1420;2;CNS_q2608	1	23559153	23559209	1	5-Prime Proximal	rna or protein
AT5G41260	1420;2;CNS_s2608	5	16520771	16520831	1	5-Prime Proximal	rna or protein
AT1G63820	1425;1;CNS_q2630	1	23688010	23688067	-1	5-Prime Proximal	Found in CNS Pipeline
AT5G41380	1425;1;CNS_s2630	5	16580933	16580990	-1	5-Prime Proximal	Found in CNS Pipeline
AT1G63820	1425;10;CNS_q2622	1	23687904	23687924	-1	Intronic	Found in CNS Pipeline
AT5G41380	1425;10;CNS_s2622	5	16580869	16580889	-1	Intronic	Found in CNS Pipeline
AT5G41380	1425;14;CNS_s2619	5	16574238	16574252	-1	3-Prime Distal	Not syntenic
AT1G63820	1425;3;CNS_q2628	1	23680322	23680344	-1	3-Prime Distal	Found in CNS Pipeline
AT5G41380	1425;3;CNS_s2628	5	16573247	16573269	-1	3-Prime Distal	Found in CNS Pipeline
AT1G63820	1425;4;CNS_q2627	1	23680504	23680525	-1	3-Prime Distal	Found in CNS Pipeline
AT5G41380	1425;4;CNS_s2627	5	16573469	16573490	-1	3-Prime Distal	Found in CNS Pipeline
AT1G63820	1425;5;CNS_q2626	1	23685576	23685598	-1	3-Prime Distal	Found in CNS Pipeline
AT5G41380	1425;5;CNS_s2626	5	16578962	16578984	-1	Intronic	Found in CNS Pipeline
AT1G63820	1425;6;CNS_q2625	1	23683114	23683130	-1	3-Prime Distal	Found in CNS Pipeline
AT5G41380	1425;6;CNS_s2625	5	16576922	16576938	-1	3-Prime Distal	Found in CNS Pipeline
AT1G63820	1425;7;CNS_q2624	1	23682996	23683042	-1	3-Prime Distal	Found in CNS Pipeline
AT5G41380	1425;7;CNS_s2624	5	16576781	16576829	-1	3-Prime Distal	Found in CNS Pipeline
AT1G63840	1427;1;CNS_q2617	1	23696307	23696363	-1	5-Prime Distal	50x repeat hit
AT1G63840	1427;2;CNS_q2616	1	23695631	23695667	-1	5-Prime Distal	Found in CNS Pipeline
AT5G41400	1427;2;CNS_s2616	5	16588663	16588699	-1	5-Prime Distal	Found in CNS Pipeline
AT1G63840	1427;3;CNS_q2614	1	23692166	23692199	-1	3-Prime Distal	Found in CNS Pipeline
AT5G41400	1427;3;CNS_s2614	5	16585597	16585630	-1	3-Prime Distal	Found in CNS Pipeline
AT1G63840	1427;4;CNS_q2615	1	23698550	23698572	-1	5-Prime Distal	Found in CNS Pipeline
AT5G41400	1427;4;CNS_s2615	5	16590002	16590024	-1	5-Prime Distal	Found in CNS Pipeline
AT1G63840	1427;5;CNS_q2631	1	23691781	23691812	-1	3-Prime Distal	Found in CNS Pipeline
AT5G41400	1427;5;CNS_s2631	5	16584899	16584930	-1	3-Prime Distal	Found in CNS Pipeline
AT1G63840	1427;6;CNS_q2632	1	23692225	23692285	-1	3-Prime Distal	Found in CNS Pipeline
AT5G41400	1427;6;CNS_s2632	5	16585656	16585716	-1	3-Prime Distal	Found in CNS Pipeline
AT1G64000	1428;1;CNS_q2633	1	23750883	23750924	1	5-Prime Proximal	Not ortho gene found
AT5G41570	1428;1;CNS_s2633	5	16641301	16641341	1	5-Prime Proximal	Not ortho gene found
AT1G64000	1428;2;CNS_q2634	1	23749780	23749807	1	5-Prime Distal	Not ortho gene found
AT5G41570	1428;2;CNS_s2634	5	16640681	16640708	1	5-Prime Distal	Not ortho gene found
AT1G64090	1429;1;CNS_q2635	1	23792776	23792799	1	5-Prime Proximal	Found in CNS Pipeline
AT5G41600	1429;1;CNS_s2635	5	16653160	16653183	1	5-Prime Proximal	Found in CNS Pipeline
AT1G17920	143;1;CNS_q255	1	6165828	6165881	-1	5-Prime Proximal	Found in CNS Pipeline
AT1G73360	143;1;CNS_s255	1	27586308	27586361	-1	5-Prime Proximal	Found in CNS Pipeline
AT1G17920	143;2;CNS_q256	1	6161951	6162015	-1	Intronic	Found in CNS Pipeline
AT1G73360	143;2;CNS_s256	1	27582168	27582234	-1	3-Prime Proximal	Found in CNS Pipeline
AT1G17920	143;3;CNS_q257	1	6165222	6165249	-1	Intronic	Found in CNS Pipeline
AT1G73360	143;3;CNS_s257	1	27585673	27585700	-1	Intronic	Found in CNS Pipeline
AT1G17920	143;4;CNS_q258	1	6165490	6165513	-1	5-Prime Proximal	Found in CNS Pipeline
AT1G73360	143;4;CNS_s258	1	27585973	27585996	-1	Intronic	Found in CNS Pipeline
AT1G17920	143;5;CNS_q259	1	6165566	6165581	-1	5-Prime Proximal	Found in CNS Pipeline
AT1G73360	143;5;CNS_s259	1	27586025	27586040	-1	Intronic	Found in CNS Pipeline
AT1G17920	143;6;CNS_q260	1	6165445	6165460	-1	5-Prime Proximal	Found in CNS Pipeline
AT1G73360	143;6;CNS_s260	1	27585930	27585945	-1	Intronic	Found in CNS Pipeline
AT1G17920	143;8;CNS_q261	1	6165618	6165638	-1	5-Prime Proximal	Found in CNS Pipeline
AT1G73360	143;8;CNS_s261	1	27586083	27586103	-1	Intronic	Found in CNS Pipeline
AT1G17920	143;9;CNS_q262	1	6165130	6165153	-1	Intronic	Found in CNS Pipeline
AT1G73360	143;9;CNS_s262	1	27585571	27585594	-1	Intronic	Found in CNS Pipeline
AT1G64190	1433;1;CNS_q2639	1	23830743	23830809	-1	5 prime UTR	Found in CNS Pipeline
AT5G41670	1433;1;CNS_s2639	5	16684408	16684473	-1	5-Prime Proximal	Found in CNS Pipeline
AT1G64210	1434;1;CNS_q2640	1	23834557	23834596	1	5-Prime Proximal	Found in CNS Pipeline
AT5G41680	1434;1;CNS_s2640	5	16684917	16684954	1	5-Prime Proximal	Found in CNS Pipeline
AT1G64230	1436;1;CNS_q2641	1	23837282	23837325	1	Intronic	Found in CNS Pipeline
AT5G41700	1436;1;CNS_s2641	5	16693068	16693109	1	Intronic	Found in CNS Pipeline
AT1G64300	1439;1;CNS_q2642	1	23867050	23867067	1	Intronic	Found in CNS Pipeline
AT5G41730	1439;1;CNS_s2642	5	16704548	16704565	-1	5-Prime Proximal	Found in CNS Pipeline
AT1G64300	1439;3;CNS_q2643	1	23866606	23866623	1	5-Prime Proximal	Found in CNS Pipeline
AT5G41730	1439;3;CNS_s2643	5	16704949	16704966	-1	5-Prime Distal	Found in CNS Pipeline
AT1G17940	144;1;CNS_q263	1	6172390	6172428	-1	Intronic	Found in CNS Pipeline
AT1G73390	144;1;CNS_s263	1	27598068	27598106	-1	Intronic	Found in CNS Pipeline
AT1G17940	144;2;CNS_q264	1	6172639	6172711	-1	Intronic	Found in CNS Pipeline
AT1G73390	144;2;CNS_s264	1	27598318	27598391	-1	Intronic	Found in CNS Pipeline
AT1G17940	144;3;CNS_q265	1	6174754	6174788	-1	5-Prime Distal	Found in CNS Pipeline
AT1G73390	144;3;CNS_s265	1	27599908	27599942	-1	5-Prime Distal	Found in CNS Pipeline
AT1G17940	144;4;CNS_q266	1	6172805	6172830	-1	Intronic	Found in CNS Pipeline
AT1G73390	144;4;CNS_s266	1	27598464	27598489	-1	Intronic	Found in CNS Pipeline
AT1G17940	144;5;CNS_q267	1	6172254	6172343	-1	Intronic	Found in CNS Pipeline
AT1G73390	144;5;CNS_s267	1	27597956	27598039	-1	Intronic	Found in CNS Pipeline
AT1G17940	144;6;CNS_q268	1	6172559	6172578	-1	Intronic	Found in CNS Pipeline
AT1G73390	144;6;CNS_s268	1	27598265	27598284	-1	Intronic	Found in CNS Pipeline
AT1G17940	144;9;CNS_q270	1	6174841	6174855	-1	5-Prime Distal	Found in CNS Pipeline
AT1G73390	144;9;CNS_s270	1	27600029	27600043	-1	5-Prime Distal	Found in CNS Pipeline
AT1G64330	1441;1;CNS_q2644	1	23875194	23875209	1	Intronic	Found in CNS Pipeline
AT5G41790	1441;1;CNS_s2644	5	16744106	16744121	1	5-Prime Distal	Found in CNS Pipeline
AT1G64330	1441;2;CNS_q2645	1	23875171	23875186	1	Intronic	Found in CNS Pipeline
AT5G41790	1441;2;CNS_s2645	5	16744062	16744077	1	5-Prime Distal	Found in CNS Pipeline
AT1G64610	1445;2;CNS_q2646	1	24005608	24005628	-1	5-Prime Proximal	Found in CNS Pipeline
AT5G42010	1445;2;CNS_s2646	5	16818989	16819009	1	5-Prime Proximal	Found in CNS Pipeline
AT1G64670	1448;1;CNS_q2648	1	24037278	24037347	-1	5-Prime Proximal	Found in CNS Pipeline
AT5G41900	1448;1;CNS_s2648	5	16786062	16786130	1	5-Prime Proximal	Found in CNS Pipeline
AT1G64670	1448;2;CNS_q2649	1	24037700	24037721	-1	5-Prime Proximal	Found in CNS Pipeline
AT5G41900	1448;2;CNS_s2649	5	16785945	16785966	1	5-Prime Proximal	Found in CNS Pipeline
AT1G17950	145;1;CNS_q272	1	6177596	6177644	1	5 prime UTR	Found in CNS Pipeline
AT1G73410	145;1;CNS_s272	1	27605267	27605315	1	5 prime UTR	Found in CNS Pipeline
AT1G17950	145;10;CNS_q280	1	6176343	6176361	1	5-Prime Distal	Found in CNS Pipeline
AT1G73410	145;10;CNS_s280	1	27604415	27604433	1	5-Prime Distal	Found in CNS Pipeline
AT1G17950	145;11;CNS_q281	1	6175845	6175863	1	5-Prime Distal	Found in CNS Pipeline
AT1G73410	145;11;CNS_s281	1	27604219	27604237	1	5-Prime Distal	Found in CNS Pipeline
AT1G17950	145;13;CNS_q282	1	6185002	6185022	1	3-Prime Distal	Not syntenic
AT1G17950	145;14;CNS_q283	1	6177286	6177300	1	5-Prime Proximal	Found in CNS Pipeline
AT1G73410	145;14;CNS_s283	1	27604891	27604905	1	5-Prime Proximal	Found in CNS Pipeline
AT1G17950	145;17;CNS_q285	1	6176681	6176701	1	5-Prime Distal	Not syntenic
AT1G73410	145;17;CNS_s285	1	27599339	27599359	1	5-Prime Distal	Not syntenic
AT1G17950	145;2;CNS_q273	1	6177447	6177531	1	5-Prime Proximal	Found in CNS Pipeline
AT1G73410	145;2;CNS_s273	1	27605023	27605106	1	5-Prime Proximal	Found in CNS Pipeline
AT1G17950	145;3;CNS_q274	1	6175754	6175782	1	5-Prime Distal	Found in CNS Pipeline
AT1G73410	145;3;CNS_s274	1	27604067	27604095	1	5-Prime Distal	Found in CNS Pipeline
AT1G17950	145;5;CNS_q275	1	6177193	6177235	1	5-Prime Proximal	Found in CNS Pipeline
AT1G73410	145;5;CNS_s275	1	27604775	27604817	1	5-Prime Distal	Found in CNS Pipeline
AT1G17950	145;6;CNS_q276	1	6175867	6175896	1	5-Prime Distal	Found in CNS Pipeline
AT1G73410	145;6;CNS_s276	1	27604249	27604278	1	5-Prime Distal	Found in CNS Pipeline
AT1G17950	145;7;CNS_q277	1	6179891	6179912	1	3-Prime Distal	Not syntenic
AT3G01040	1452;1;CNS_q2650	3	12094	12155	1	Intronic	Found in CNS Pipeline
AT5G15470	1452;1;CNS_s2650	5	5021169	5021231	-1	Intronic	Found in CNS Pipeline
AT3G01040	1452;2;CNS_q2651	3	8798	8824	1	5-Prime Proximal	Not syntenic
AT5G15470	1452;2;CNS_s2651	5	5024730	5024756	-1	5-Prime Proximal	Not syntenic
AT3G01040	1452;3;CNS_q2652	3	9168	9197	1	Intronic	Found in CNS Pipeline
AT5G15470	1452;3;CNS_s2652	5	5024371	5024400	-1	Intronic	Found in CNS Pipeline
AT3G01040	1452;4;CNS_q2653	3	8937	8963	1	5-Prime Proximal	Not syntenic
AT5G15470	1452;4;CNS_s2653	5	5024630	5024656	-1	Intronic	Not syntenic
AT3G01040	1452;6;CNS_q2654	3	8381	8398	1	5-Prime Distal	Found in CNS Pipeline
AT5G15470	1452;6;CNS_s2654	5	5025565	5025582	-1	5-Prime Distal	Found in CNS Pipeline
AT3G01040	1452;7;CNS_q2655	3	9127	9141	1	Intronic	Found in CNS Pipeline
AT5G15470	1452;7;CNS_s2655	5	5024423	5024437	-1	Intronic	Found in CNS Pipeline
AT3G01040	1452;8;CNS_q2656	3	9958	9978	1	Intronic	Found in CNS Pipeline
AT5G15470	1452;8;CNS_s2656	5	5023519	5023539	-1	Intronic	Found in CNS Pipeline
AT3G01070	1455;1;CNS_q2664	3	25155	25171	1	3-Prime Distal	Not ortho gene found
AT5G15350	1455;1;CNS_s2664	5	4987300	4987316	-1	5-Prime Distal	Not ortho gene found
AT3G01130	1456;1;CNS_q2661	3	45892	45963	-1	5-Prime Proximal	Found in CNS Pipeline
AT5G15320	1456;1;CNS_s2661	5	4977025	4977096	1	5-Prime Proximal	Found in CNS Pipeline
AT3G01130	1456;2;CNS_q2662	3	45549	45591	-1	Intronic	Found in CNS Pipeline
AT5G15320	1456;2;CNS_s2662	5	4977564	4977606	1	Intronic	Found in CNS Pipeline
AT3G01130	1456;3;CNS_q2663	3	45651	45673	-1	5-Prime Proximal	Found in CNS Pipeline
AT5G15320	1456;3;CNS_s2663	5	4977462	4977484	1	5-Prime Proximal	Found in CNS Pipeline
AT3G01130	1456;4;CNS_q2658	3	45285	45300	-1	Intronic	Found in CNS Pipeline
AT5G15320	1456;4;CNS_s2658	5	4977889	4977904	1	Intronic	Found in CNS Pipeline
AT3G01130	1456;6;CNS_q2659	3	45062	45088	-1	Intronic	Found in CNS Pipeline
AT5G15320	1456;6;CNS_s2659	5	4978185	4978211	1	Intronic	Found in CNS Pipeline
AT3G01130	1456;7;CNS_q2660	3	45451	45465	-1	Intronic	Found in CNS Pipeline
AT5G15320	1456;7;CNS_s2660	5	4977721	4977735	1	Intronic	Found in CNS Pipeline
AT3G01140	1457;1;CNS_q2665	3	49555	49762	-1	5-Prime Distal	Found in CNS Pipeline
AT5G15310	1457;1;CNS_s2665	5	4973218	4973428	1	5-Prime Distal	Found in CNS Pipeline
AT3G01140	1457;2;CNS_q2666	3	49812	49870	-1	5-Prime Distal	Found in CNS Pipeline
AT5G15310	1457;2;CNS_s2666	5	4973046	4973106	1	5-Prime Distal	Found in CNS Pipeline
AT3G01140	1457;3;CNS_q2667	3	48780	48830	-1	5-Prime Proximal	Found in CNS Pipeline
AT5G15310	1457;3;CNS_s2667	5	4973971	4974021	1	5-Prime Distal	Found in CNS Pipeline
AT3G01140	1457;4;CNS_q2668	3	48160	48201	-1	Intronic	50x repeat hit
AT5G15310	1457;4;CNS_s2668	5	4974594	4974635	1	5-Prime Proximal	50x repeat hit
AT3G01140	1457;5;CNS_q2669	3	50461	50487	-1	5-Prime Distal	Found in CNS Pipeline
AT5G15310	1457;5;CNS_s2669	5	4972310	4972336	1	5-Prime Distal	Found in CNS Pipeline
AT3G01140	1457;8;CNS_q2671	3	48679	48712	-1	5-Prime Proximal	Found in CNS Pipeline
AT5G15310	1457;8;CNS_s2671	5	4974104	4974138	1	5-Prime Distal	Found in CNS Pipeline
AT3G01140	1457;9;CNS_q2672	3	54625	54639	-1	5-Prime Distal	Not syntenic
AT5G15310	1457;9;CNS_s2672	5	4971226	4971240	1	5-Prime Distal	Not syntenic
AT3G01170	1458;1;CNS_q2673	3	58832	58848	1	Intronic	Not ortho gene found
AT5G15260	1458;1;CNS_s2673	5	4953488	4953504	-1	Intronic	Not ortho gene found
AT1G17970	146;2;CNS_q286	1	6184601	6184621	1	5-Prime Proximal	Found in CNS Pipeline
AT1G73760	146;2;CNS_s286	1	27745326	27745346	-1	5-Prime Proximal	Found in CNS Pipeline
AT3G01220	1460;1;CNS_q2674	3	75778	75839	1	3-Prime Proximal	Found in CNS Pipeline
AT5G15150	1460;1;CNS_s2674	5	4913293	4913354	-1	3-Prime Proximal	Found in CNS Pipeline
AT3G01220	1460;2;CNS_q2675	3	75467	75495	1	Intronic	Found in CNS Pipeline
AT5G15150	1460;2;CNS_s2675	5	4913777	4913805	-1	Intronic	Found in CNS Pipeline
AT3G01220	1460;3;CNS_q2676	3	74506	74558	1	Intronic	rna or protein
AT5G15150	1460;3;CNS_s2676	5	4914466	4914516	-1	Intronic	rna or protein
AT3G01220	1460;4;CNS_q2677	3	78043	78078	1	3-Prime Distal	Found in CNS Pipeline
AT5G15150	1460;4;CNS_s2677	5	4911846	4911881	-1	3-Prime Distal	Found in CNS Pipeline
AT3G01270	1462;1;CNS_q2678	3	84888	84938	-1	5 prime UTR	Found in CNS Pipeline
AT5G15110	1462;1;CNS_s2678	5	4895717	4895768	1	5-Prime Proximal	Found in CNS Pipeline
AT3G01270	1462;2;CNS_q2679	3	84828	84854	-1	Intronic	Found in CNS Pipeline
AT5G15110	1462;2;CNS_s2679	5	4895815	4895841	1	Intronic	Found in CNS Pipeline
AT3G01280	1463;1;CNS_q2680	3	85564	85603	1	5-Prime Proximal	Found in CNS Pipeline
AT5G15090	1463;1;CNS_s2680	5	4891547	4891586	-1	5-Prime Proximal	Found in CNS Pipeline
AT3G01300	1464;1;CNS_q2681	3	91694	91710	-1	Intronic	Found in CNS Pipeline
AT5G15080	1464;1;CNS_s2681	5	4887789	4887805	1	Intronic	Found in CNS Pipeline
AT3G01300	1464;2;CNS_q2682	3	93514	93539	-1	Intronic	Found in CNS Pipeline
AT5G15080	1464;2;CNS_s2682	5	4886240	4886266	1	Intronic	Found in CNS Pipeline
AT3G01310	1465;1;CNS_q2683	3	95669	95689	-1	Intronic	Found in CNS Pipeline
AT5G15070	1465;1;CNS_s2683	5	4884032	4884052	1	Intronic	Found in CNS Pipeline
AT3G01310	1465;2;CNS_q2684	3	98583	98630	-1	Intronic	Found in CNS Pipeline
AT5G15070	1465;2;CNS_s2684	5	4880676	4880723	1	Intronic	Found in CNS Pipeline
AT3G01310	1465;3;CNS_q2685	3	100068	100091	-1	Intronic	Found in CNS Pipeline
AT5G15070	1465;3;CNS_s2685	5	4878696	4878719	1	Intronic	Found in CNS Pipeline
AT3G01310	1465;4;CNS_q2686	3	95521	95540	-1	Intronic	Found in CNS Pipeline
AT5G15070	1465;4;CNS_s2686	5	4884218	4884237	1	Intronic	Found in CNS Pipeline
AT3G01310	1465;5;CNS_q2687	3	95224	95239	-1	Intronic	Found in CNS Pipeline
AT5G15070	1465;5;CNS_s2687	5	4885095	4885110	1	Intronic	Found in CNS Pipeline
AT3G01310	1465;6;CNS_q2688	3	100648	100672	-1	Intronic	Found in CNS Pipeline
AT5G15070	1465;6;CNS_s2688	5	4877822	4877846	1	Intronic	Found in CNS Pipeline
AT3G01310	1465;8;CNS_q2689	3	101054	101071	-1	Intronic	Found in CNS Pipeline
AT5G15070	1465;8;CNS_s2689	5	4877427	4877444	1	Intronic	Found in CNS Pipeline
AT3G01320	1466;1;CNS_q2690	3	106370	106396	1	5-Prime Proximal	50x repeat hit
AT5G15040	1466;1;CNS_s2690	5	4865974	4866000	-1	3-Prime Distal	Not ortho gene found
AT3G01320	1466;2;CNS_q2691	3	107476	107520	1	Intronic	Found in CNS Pipeline
AT5G15040	1466;2;CNS_s2691	5	4864855	4864899	-1	3-Prime Distal	Found in CNS Pipeline
AT3G01320	1466;3;CNS_q2692	3	107224	107246	1	Intronic	Found in CNS Pipeline
AT5G15040	1466;3;CNS_s2692	5	4865131	4865153	-1	3-Prime Distal	Found in CNS Pipeline
AT3G01320	1466;4;CNS_q2693	3	107225	107243	1	Intronic	Found in CNS Pipeline
AT5G15040	1466;4;CNS_s2693	5	4867093	4867111	-1	3-Prime Distal	Not ortho gene found
AT3G01320	1466;5;CNS_q2694	3	109641	109656	1	Intronic	Found in CNS Pipeline
AT5G15040	1466;5;CNS_s2694	5	4862704	4862719	-1	3-Prime Distal	Found in CNS Pipeline
AT3G01320	1466;7;CNS_q2695	3	107869	107886	1	Intronic	Not syntenic
AT5G15040	1466;7;CNS_s2695	5	4870589	4870606	-1	5-Prime Proximal	Not ortho gene found
AT1G18040	147;1;CNS_q287	1	6209455	6209499	-1	5 prime UTR	Found in CNS Pipeline
AT1G73690	147;1;CNS_s287	1	27718642	27718686	1	Intronic	Found in CNS Pipeline
AT3G01450	1470;2;CNS_q2697	3	171662	171688	-1	Intronic	Repeat blast filter
AT5G14790	1470;2;CNS_s2697	5	4783331	4783357	1	Intronic	Repeat blast filter
AT3G01450	1470;3;CNS_q2698	3	172040	172054	-1	5-Prime Proximal	Found in CNS Pipeline
AT5G14790	1470;3;CNS_s2698	5	4782767	4782781	1	5-Prime Proximal	Found in CNS Pipeline
AT3G01500	1471;1;CNS_q2699	3	198687	198703	-1	5-Prime Distal	Not ortho gene found
AT5G14740	1471;1;CNS_s2699	5	4757871	4757887	1	5-Prime Proximal	Not ortho gene found
AT3G01500	1471;2;CNS_q2700	3	195016	195034	-1	Intronic	Not ortho gene found
AT5G14740	1471;2;CNS_s2700	5	4760182	4760200	1	Intronic	Not ortho gene found
AT3G01540	1473;1;CNS_q2701	3	214991	215015	-1	Intronic	Found in CNS Pipeline
AT5G14610	1473;1;CNS_s2701	5	4712753	4712777	1	Intronic	Found in CNS Pipeline
AT3G01540	1473;2;CNS_q2702	3	214477	214495	-1	Intronic	Found in CNS Pipeline
AT5G14610	1473;2;CNS_s2702	5	4713255	4713273	1	Intronic	Found in CNS Pipeline
AT3G01540	1473;4;CNS_q2703	3	215278	215292	-1	Intronic	Not syntenic
AT5G14610	1473;4;CNS_s2703	5	4713278	4713292	1	Intronic	Not syntenic
AT3G01560	1474;2;CNS_q2704	3	219048	219062	1	5-Prime Distal	Not ortho gene found
AT5G14540	1474;2;CNS_s2704	5	4690809	4690823	-1	5-Prime Distal	Not ortho gene found
AT3G01590	1475;1;CNS_q2705	3	226047	226071	1	Intronic	Found in CNS Pipeline
AT5G14500	1475;1;CNS_s2705	5	4676734	4676758	-1	Intronic	Found in CNS Pipeline
AT3G01590	1475;2;CNS_q2706	3	228528	228546	1	Intronic	Found in CNS Pipeline
AT5G14500	1475;2;CNS_s2706	5	4674326	4674344	-1	Intronic	Found in CNS Pipeline
AT3G01600	1476;1;CNS_q2707	3	229161	229215	1	5-Prime Proximal	Found in CNS Pipeline
AT5G14490	1476;1;CNS_s2707	5	4673036	4673090	-1	5-Prime Distal	Found in CNS Pipeline
AT3G01600	1476;2;CNS_q2708	3	231139	231191	1	3-Prime Proximal	Found in CNS Pipeline
AT5G14490	1476;2;CNS_s2708	5	4670661	4670713	-1	3-Prime Proximal	Found in CNS Pipeline
AT3G01620	1477;1;CNS_q2709	3	236889	236943	-1	5 prime UTR	Found in CNS Pipeline
AT5G14480	1477;1;CNS_s2709	5	4667745	4667799	1	5-Prime Proximal	Found in CNS Pipeline
AT3G01650	1479;2;CNS_q2711	3	242372	242389	1	Intronic	Found in CNS Pipeline
AT5G14420	1479;2;CNS_s2711	5	4650842	4650859	-1	Intronic	Found in CNS Pipeline
AT1G18150	148;2;CNS_q288	1	6244506	6244523	-1	Intronic	Not ortho gene found
AT1G73670	148;2;CNS_s288	1	27706929	27706946	1	Intronic	Not ortho gene found
AT1G18150	148;3;CNS_q289	1	6247090	6247104	-1	Intronic	Not ortho gene found
AT1G73670	148;3;CNS_s289	1	27704143	27704157	1	Intronic	Not ortho gene found
AT3G01690	1480;1;CNS_q2712	3	256669	256686	1	Intronic	Found in CNS Pipeline
AT5G14390	1480;1;CNS_s2712	5	4639661	4639678	-1	Intronic	Found in CNS Pipeline
AT3G01770	1482;1;CNS_q2713	3	276441	276492	-1	Intronic	Found in CNS Pipeline
AT5G14270	1482;1;CNS_s2713	5	4607530	4607580	1	Intronic	Found in CNS Pipeline
AT3G01770	1482;2;CNS_q2714	3	276661	276682	-1	Intronic	Found in CNS Pipeline
AT5G14270	1482;2;CNS_s2714	5	4606903	4606924	1	Intronic	Found in CNS Pipeline
AT3G01930	1484;1;CNS_q2715	3	319194	319227	-1	Intronic	Found in CNS Pipeline
AT5G14120	1484;1;CNS_s2715	5	4558467	4558500	1	Intronic	Found in CNS Pipeline
AT3G01950	1485;2;CNS_q2716	3	323828	323857	1	5-Prime Proximal	Found in CNS Pipeline
AT5G14110	1485;2;CNS_s2716	5	4554347	4554376	-1	5-Prime Proximal	Found in CNS Pipeline
AT3G02000	1487;1;CNS_q2720	3	333036	333065	-1	5-Prime Proximal	Found in CNS Pipeline
AT5G14070	1487;1;CNS_s2720	5	4541806	4541835	1	5-Prime Proximal	Found in CNS Pipeline
AT3G02000	1487;2;CNS_q2719	3	334298	334320	-1	5-Prime Distal	Found in CNS Pipeline
AT5G14070	1487;2;CNS_s2719	5	4540069	4540091	1	5-Prime Distal	Found in CNS Pipeline
AT3G02000	1487;3;CNS_q2718	3	333368	333386	-1	5-Prime Proximal	Found in CNS Pipeline
AT5G14070	1487;3;CNS_s2718	5	4541508	4541526	1	5-Prime Proximal	Found in CNS Pipeline
AT3G02000	1487;4;CNS_q2717	3	334211	334229	-1	5-Prime Distal	Found in CNS Pipeline
AT5G14070	1487;4;CNS_s2717	5	4540166	4540184	1	5-Prime Distal	Found in CNS Pipeline
AT3G02000	1487;6;CNS_q2721	3	333339	333356	-1	5-Prime Proximal	Found in CNS Pipeline
AT5G14070	1487;6;CNS_s2721	5	4541534	4541551	1	5-Prime Proximal	Found in CNS Pipeline
AT3G02020	1488;2;CNS_q2722	3	341866	341880	-1	Intronic	Found in CNS Pipeline
AT5G14060	1488;2;CNS_s2722	5	4537961	4537975	1	Intronic	Found in CNS Pipeline
AT1G18160	149;1;CNS_q290	1	6248717	6248739	1	5-Prime Proximal	Not syntenic
AT1G73660	149;1;CNS_s290	1	27700713	27700735	-1	Intronic	Not ortho gene found
AT1G63650	1492;1;CNS_q2868	1	23600278	23600331	1	5-Prime Distal	Found in CNS Pipeline
AT5G41315	1492;1;CNS_s2868	5	16541001	16541054	1	5-Prime Distal	Found in CNS Pipeline
AT1G63650	1492;2;CNS_q2867	1	23602378	23602421	1	5-Prime Distal	Found in CNS Pipeline
AT5G41315	1492;2;CNS_s2867	5	16545407	16545450	1	5-Prime Distal	Found in CNS Pipeline
AT1G63650	1492;3;CNS_q2866	1	23601933	23601967	1	5-Prime Distal	Found in CNS Pipeline
AT5G41315	1492;3;CNS_s2866	5	16544047	16544081	1	5-Prime Distal	Found in CNS Pipeline
AT1G63650	1492;4;CNS_q2865	1	23601136	23601181	1	5-Prime Distal	Found in CNS Pipeline
AT5G41315	1492;4;CNS_s2865	5	16542377	16542422	1	5-Prime Distal	Found in CNS Pipeline
AT1G63650	1492;7;CNS_q2863	1	23600577	23600591	1	5-Prime Distal	Not syntenic
AT5G41315	1492;7;CNS_s2863	5	16545224	16545238	1	5-Prime Distal	Not syntenic
AT3G02160	1493;1;CNS_q2860	3	395821	395886	1	Intronic	Found in CNS Pipeline
AT5G15570	1493;1;CNS_s2860	5	5068000	5068064	1	3-Prime Proximal	Found in CNS Pipeline
AT3G02160	1493;2;CNS_q2859	3	394433	394466	1	Intronic	Found in CNS Pipeline
AT5G15570	1493;2;CNS_s2859	5	5066589	5066622	1	5-Prime Proximal	Found in CNS Pipeline
AT3G02170	1494;1;CNS_q2858	3	400451	400536	-1	5-Prime Distal	Found in CNS Pipeline
AT5G15580	1494;1;CNS_s2858	5	5073041	5073126	-1	5-Prime Distal	Found in CNS Pipeline
AT3G02170	1494;2;CNS_q2857	3	399589	399704	-1	Intronic	Found in CNS Pipeline
AT3G02170	1494;3;CNS_q2856	3	400279	400377	-1	5-Prime Proximal	Found in CNS Pipeline
AT5G15580	1494;3;CNS_s2856	5	5072838	5072935	-1	5-Prime Proximal	Found in CNS Pipeline
AT3G02170	1494;4;CNS_q2855	3	401547	401648	-1	5-Prime Distal	Found in CNS Pipeline
AT5G15580	1494;4;CNS_s2855	5	5073476	5073583	-1	5-Prime Distal	Found in CNS Pipeline
AT3G02170	1494;5;CNS_q2854	3	402706	402749	-1	5-Prime Distal	Found in CNS Pipeline
AT5G15580	1494;5;CNS_s2854	5	5074670	5074713	-1	5-Prime Distal	Found in CNS Pipeline
AT3G02170	1494;6;CNS_q2853	3	399919	399970	-1	5-Prime Proximal	Not syntenic
AT5G15580	1494;6;CNS_s2853	5	5072483	5072536	-1	5 prime UTR	Not syntenic
AT3G02170	1494;7;CNS_q2852	3	396173	396194	-1	Intronic	Found in CNS Pipeline
AT5G15580	1494;7;CNS_s2852	5	5068461	5068482	-1	Intronic	Found in CNS Pipeline
AT3G02180	1495;1;CNS_q2850	3	404376	404410	1	5-Prime Proximal	Found in CNS Pipeline
AT5G15600	1495;1;CNS_s2850	5	5077309	5077343	1	5-Prime Distal	Found in CNS Pipeline
AT3G02180	1495;2;CNS_q2849	3	404755	404797	1	Intronic	rna or protein
AT5G15600	1495;2;CNS_s2849	5	5078201	5078243	1	5 prime UTR	rna or protein
AT3G02180	1495;3;CNS_q2848	3	403665	403693	1	5-Prime Distal	Found in CNS Pipeline
AT5G15600	1495;3;CNS_s2848	5	5076654	5076682	1	5-Prime Distal	Found in CNS Pipeline
AT3G02200	1496;1;CNS_q2847	3	409057	409081	1	Intronic	Found in CNS Pipeline
AT5G15610	1496;1;CNS_s2847	5	5082078	5082102	1	Intronic	Found in CNS Pipeline
AT3G02230	1498;1;CNS_q2846	3	413958	414001	1	5-Prime Distal	Found in CNS Pipeline
AT5G15650	1498;1;CNS_s2846	5	5090847	5090890	1	5-Prime Distal	Found in CNS Pipeline
AT3G02230	1498;2;CNS_q2845	3	417512	417530	1	Intronic	Found in CNS Pipeline
AT5G15650	1498;2;CNS_s2845	5	5094335	5094353	1	Intronic	Found in CNS Pipeline
AT3G02250	1499;1;CNS_q2844	3	420967	421005	-1	3-Prime Distal	Found in CNS Pipeline
AT5G15740	1499;1;CNS_s2844	5	5126845	5126883	-1	3-Prime Distal	Found in CNS Pipeline
AT3G02250	1499;12;CNS_q2834	3	426852	426881	-1	Intronic	Found in CNS Pipeline
AT5G15740	1499;12;CNS_s2834	5	5137467	5137496	-1	Intronic	Found in CNS Pipeline
AT3G02250	1499;2;CNS_q2843	3	423931	423961	-1	Intronic	Found in CNS Pipeline
AT5G15740	1499;2;CNS_s2843	5	5134600	5134631	-1	Intronic	Found in CNS Pipeline
AT3G02250	1499;3;CNS_q2842	3	421894	421932	-1	3-Prime Distal	50x repeat hit
AT3G02250	1499;4;CNS_q2841	3	421746	421763	-1	3-Prime Distal	Found in CNS Pipeline
AT5G15740	1499;4;CNS_s2841	5	5127334	5127351	-1	3-Prime Distal	Found in CNS Pipeline
AT3G02250	1499;5;CNS_q2840	3	421700	421732	-1	3-Prime Distal	Not syntenic
AT5G15740	1499;5;CNS_s2840	5	5127305	5127337	-1	3-Prime Distal	Found in CNS Pipeline
AT3G02250	1499;6;CNS_q2839	3	427506	427528	-1	5-Prime Proximal	Found in CNS Pipeline
AT5G15740	1499;6;CNS_s2839	5	5137958	5137980	-1	5-Prime Proximal	Found in CNS Pipeline
AT3G02250	1499;7;CNS_q2838	3	421113	421129	-1	3-Prime Distal	Found in CNS Pipeline
AT5G15740	1499;7;CNS_s2838	5	5127020	5127036	-1	3-Prime Distal	Found in CNS Pipeline
AT3G02250	1499;8;CNS_q2837	3	426942	426957	-1	Intronic	Found in CNS Pipeline
AT5G15740	1499;8;CNS_s2837	5	5137566	5137581	-1	Intronic	Found in CNS Pipeline
AT3G02250	1499;9;CNS_q2836	3	424064	424082	-1	Intronic	Found in CNS Pipeline
AT5G15740	1499;9;CNS_s2836	5	5134707	5134725	-1	Intronic	Found in CNS Pipeline
AT3G02290	1500;1;CNS_q2833	3	459074	459090	1	Intronic	Found in CNS Pipeline
AT5G15790	1500;1;CNS_s2833	5	5149296	5149312	1	Intronic	Found in CNS Pipeline
AT3G02310	1501;1;CNS_q2832	3	466763	466845	-1	Intronic	Found in CNS Pipeline
AT5G15800	1501;1;CNS_s2832	5	5153820	5153901	-1	Intronic	Found in CNS Pipeline
AT3G02310	1501;2;CNS_q2831	3	467873	467911	-1	5-Prime Distal	Found in CNS Pipeline
AT5G15800	1501;2;CNS_s2831	5	5155096	5155134	-1	5-Prime Distal	Found in CNS Pipeline
AT3G02310	1501;4;CNS_q2829	3	464428	464464	-1	Intronic	Found in CNS Pipeline
AT5G15800	1501;4;CNS_s2829	5	5151501	5151536	-1	Intronic	Found in CNS Pipeline
AT3G02310	1501;5;CNS_q2828	3	467046	467072	-1	Intronic	Found in CNS Pipeline
AT5G15800	1501;5;CNS_s2828	5	5154136	5154161	-1	5 prime UTR	Found in CNS Pipeline
AT5G15800	1501;7;CNS_s2827	5	5151377	5151391	-1	Intronic	Not syntenic
AT3G02320	1502;3;CNS_q2826	3	469549	469569	1	5-Prime Proximal	Not ortho gene found
AT3G02380	1505;1;CNS_q2817	3	487393	487433	-1	Intronic	Found in CNS Pipeline
AT5G15850	1505;1;CNS_s2817	5	5171291	5171331	-1	3-Prime Distal	Found in CNS Pipeline
AT3G02380	1505;10;CNS_q2816	3	487326	487347	-1	Intronic	Not syntenic
AT5G15850	1505;10;CNS_s2816	5	5176173	5176194	-1	Intronic	Not ortho gene found
AT3G02380	1505;11;CNS_q2815	3	487175	487205	-1	3-Prime Proximal	Not syntenic
AT5G15850	1505;11;CNS_s2815	5	5176026	5176056	-1	3-Prime Proximal	Not ortho gene found
AT5G15850	1505;12;CNS_s2814	5	5172923	5172944	-1	3-Prime Distal	Not ortho gene found
AT3G02380	1505;14;CNS_q2812	3	489311	489325	-1	5-Prime Distal	Not syntenic
AT5G15850	1505;14;CNS_s2812	5	5178327	5178341	-1	5-Prime Proximal	Not ortho gene found
AT3G02380	1505;2;CNS_q2819	3	487374	487426	-1	Intronic	Found in CNS Pipeline
AT5G15850	1505;2;CNS_s2819	5	5176231	5176285	-1	Intronic	Not ortho gene found
AT3G02380	1505;3;CNS_q2820	3	488810	488835	-1	5-Prime Proximal	Not syntenic
AT5G15850	1505;3;CNS_s2820	5	5177640	5177665	-1	Intronic	Not ortho gene found
AT3G02380	1505;4;CNS_q2821	3	488771	488819	-1	5-Prime Proximal	Not syntenic
AT5G15850	1505;4;CNS_s2821	5	5172819	5172867	-1	3-Prime Distal	Not ortho gene found
AT3G02380	1505;6;CNS_q2823	3	486196	486223	-1	3-Prime Distal	Found in CNS Pipeline
AT5G15850	1505;6;CNS_s2823	5	5170789	5170816	-1	3-Prime Distal	Found in CNS Pipeline
AT3G02380	1505;7;CNS_q2824	3	486149	486169	-1	3-Prime Distal	50x repeat hit
AT5G15850	1505;7;CNS_s2824	5	5174925	5174945	-1	3-Prime Distal	Not ortho gene found
AT5G15850	1505;8;CNS_s2825	5	5177810	5177832	-1	Intronic	Not ortho gene found
AT3G02470	1509;3;CNS_q2810	3	509113	509131	1	5 prime UTR	Found in CNS Pipeline
AT5G15950	1509;3;CNS_s2810	5	5205899	5205917	1	Intronic	Found in CNS Pipeline
AT3G02500	1511;10;CNS_q2800	3	516387	516441	1	5-Prime Distal	Found in CNS Pipeline
AT5G16030	1511;10;CNS_s2800	5	5233048	5233102	1	5-Prime Distal	Found in CNS Pipeline
AT3G02500	1511;2;CNS_q2809	3	517352	517417	1	5-Prime Distal	Found in CNS Pipeline
AT5G16030	1511;2;CNS_s2809	5	5233357	5233422	1	5-Prime Distal	Found in CNS Pipeline
AT3G02500	1511;3;CNS_q2808	3	518674	518704	1	5-Prime Distal	Found in CNS Pipeline
AT5G16030	1511;3;CNS_s2808	5	5235955	5235985	1	5-Prime Distal	Found in CNS Pipeline
AT3G02500	1511;4;CNS_q2807	3	519041	519082	1	5-Prime Proximal	Found in CNS Pipeline
AT5G16030	1511;4;CNS_s2807	5	5237890	5237931	1	5-Prime Proximal	Found in CNS Pipeline
AT3G02500	1511;5;CNS_q2806	3	517979	518064	1	5-Prime Distal	Found in CNS Pipeline
AT5G16030	1511;5;CNS_s2806	5	5234255	5234340	1	5-Prime Distal	Found in CNS Pipeline
AT3G02500	1511;6;CNS_q2805	3	517849	517893	1	5-Prime Distal	Found in CNS Pipeline
AT5G16030	1511;6;CNS_s2805	5	5234118	5234162	1	5-Prime Distal	Found in CNS Pipeline
AT3G02500	1511;7;CNS_q2804	3	518133	518174	1	5-Prime Distal	Found in CNS Pipeline
AT5G16030	1511;7;CNS_s2804	5	5234429	5234470	1	5-Prime Distal	Found in CNS Pipeline
AT3G02500	1511;9;CNS_q2802	3	516219	516234	1	5-Prime Distal	Not syntenic
AT5G16030	1511;9;CNS_s2802	5	5236426	5236441	1	5-Prime Distal	Not syntenic
AT3G02520	1513;1;CNS_q2796	3	528323	528343	-1	5-Prime Proximal	Found in CNS Pipeline
AT5G16050	1513;1;CNS_s2796	5	5245808	5245828	-1	5 prime UTR	Found in CNS Pipeline
AT3G02560	1517;2;CNS_q2793	3	543213	543233	1	Intronic	Found in CNS Pipeline
AT5G16130	1517;2;CNS_s2793	5	5269950	5269970	1	Intronic	Found in CNS Pipeline
AT3G02610	1518;2;CNS_q2794	3	564640	564657	1	3-Prime Distal	Found in CNS Pipeline
AT5G16230	1518;3;CNS_s2792	5	5306545	5306559	1	3-Prime Proximal	Not ortho gene found
AT3G02610	1518;5;CNS_q2790	3	559938	559958	1	3-Prime Distal	Not ortho gene found
AT3G02640	1519;1;CNS_q2791	3	565662	565681	-1	Intronic	Found in CNS Pipeline
AT5G16250	1519;1;CNS_s2791	5	5310838	5310857	-1	Intronic	Found in CNS Pipeline
AT3G02640	1519;2;CNS_q2787	3	565917	565941	-1	5-Prime Proximal	Found in CNS Pipeline
AT5G16250	1519;2;CNS_s2787	5	5311184	5311208	-1	5-Prime Proximal	Found in CNS Pipeline
AT3G02640	1519;3;CNS_q2788	3	565772	565790	-1	5-Prime Proximal	Found in CNS Pipeline
AT5G16250	1519;3;CNS_s2788	5	5310982	5311000	-1	5-Prime Proximal	Found in CNS Pipeline
AT3G02790	1524;1;CNS_q2784	3	604868	604884	1	Intronic	Found in CNS Pipeline
AT5G16470	1524;1;CNS_s2784	5	5379446	5379462	1	Intronic	Found in CNS Pipeline
AT3G02800	1525;2;CNS_q2785	3	608107	608121	-1	5-Prime Proximal	Found in CNS Pipeline
AT5G16480	1525;2;CNS_s2785	5	5383266	5383280	-1	5-Prime Proximal	Found in CNS Pipeline
AT3G02810	1526;1;CNS_q2786	3	610895	610938	-1	Intronic	Found in CNS Pipeline
AT5G16500	1526;1;CNS_s2786	5	5389078	5389121	-1	Intronic	Found in CNS Pipeline
AT3G02810	1526;2;CNS_q2783	3	611108	611133	-1	5-Prime Proximal	Found in CNS Pipeline
AT5G16500	1526;2;CNS_s2783	5	5389324	5389349	-1	5-Prime Proximal	Found in CNS Pipeline
AT3G02830	1527;1;CNS_q2781	3	613804	613827	1	5-Prime Proximal	Found in CNS Pipeline
AT5G16540	1527;1;CNS_s2781	5	5403181	5403204	1	5 prime UTR	Found in CNS Pipeline
AT3G02830	1527;3;CNS_q2782	3	616096	616116	1	Intronic	Found in CNS Pipeline
AT5G16540	1527;3;CNS_s2782	5	5405145	5405165	1	3-Prime Proximal	Found in CNS Pipeline
AT1G18210	153;2;CNS_q291	1	6268840	6268863	-1	5-Prime Proximal	Found in CNS Pipeline
AT1G73630	153;2;CNS_s291	1	27688358	27688381	1	5-Prime Proximal	Found in CNS Pipeline
AT2G14610	1530;1;CNS_q2723	2	6247131	6247154	-1	3-Prime Distal	Not ortho gene found
AT4G33730	1530;1;CNS_s2723	4	16180441	16180464	1	5-Prime Distal	rna or protein
AT2G14610	1530;2;CNS_q2724	2	6247283	6247307	-1	3-Prime Distal	Not ortho gene found
AT4G33730	1530;2;CNS_s2724	4	16180434	16180458	1	5-Prime Distal	rna or protein
AT2G14690	1531;2;CNS_q2725	2	6293908	6293922	-1	5-Prime Distal	Not syntenic
AT4G33820	1531;3;CNS_s2726	4	16215786	16215824	-1	3-Prime Distal	Not ortho gene found
AT2G14760	1532;1;CNS_q2727	2	6332175	6332209	-1	5-Prime Distal	Found in CNS Pipeline
AT4G33880	1532;1;CNS_s2727	4	16243122	16243156	-1	5-Prime Distal	Found in CNS Pipeline
AT2G14760	1532;2;CNS_q2728	2	6332327	6332351	-1	5-Prime Distal	Found in CNS Pipeline
AT4G33880	1532;2;CNS_s2728	4	16243259	16243283	-1	5-Prime Distal	Found in CNS Pipeline
AT2G14760	1532;3;CNS_q2729	2	6330606	6330634	-1	5-Prime Proximal	Found in CNS Pipeline
AT4G33880	1532;3;CNS_s2729	4	16241272	16241300	-1	5-Prime Proximal	Found in CNS Pipeline
AT2G14760	1532;5;CNS_q2730	2	6330429	6330443	-1	5-Prime Proximal	Found in CNS Pipeline
AT4G33880	1532;5;CNS_s2730	4	16241097	16241111	-1	Intronic	Found in CNS Pipeline
AT2G14880	1534;2;CNS_q2731	2	6401973	6401987	-1	Intronic	Found in CNS Pipeline
AT4G34290	1534;2;CNS_s2731	4	16410833	16410847	1	5-Prime Proximal	Found in CNS Pipeline
AT2G15090	1535;2;CNS_q2732	2	6549303	6549326	1	5-Prime Proximal	Not ortho gene found
AT4G34250	1535;2;CNS_s2732	4	16394691	16394714	1	5 prime UTR	Not ortho gene found
AT2G15300	1536;2;CNS_q2733	2	6656489	6656506	1	5-Prime Proximal	Found in CNS Pipeline
AT4G34220	1536;2;CNS_s2733	4	16386145	16386162	-1	5-Prime Distal	Found in CNS Pipeline
AT2G15480	1537;2;CNS_q2734	2	6768596	6768613	1	3-Prime Distal	Found in CNS Pipeline
AT4G34131	1537;2;CNS_s2734	4	16344949	16344966	-1	5-Prime Proximal	Found in CNS Pipeline
AT1G18250	154;1;CNS_q292	1	6278118	6278169	-1	5-Prime Proximal	Found in CNS Pipeline
AT1G73620	154;1;CNS_s292	1	27684576	27684627	1	5-Prime Proximal	Found in CNS Pipeline
AT3G02880	1542;1;CNS_q2737	3	637723	637739	1	3-Prime Proximal	Not ortho gene found
AT5G16590	1542;1;CNS_s2737	5	5435899	5435915	1	3-Prime Distal	Not ortho gene found
AT3G02880	1542;2;CNS_q2738	3	636998	637031	1	Intronic	Not ortho gene found
AT5G16590	1542;2;CNS_s2738	5	5433950	5433982	1	Intronic	Not ortho gene found
AT3G02880	1542;4;CNS_q2739	3	634024	634038	1	5-Prime Distal	Not ortho gene found
AT5G16590	1542;4;CNS_s2739	5	5431599	5431613	1	5-Prime Proximal	Not ortho gene found
AT3G02890	1543;1;CNS_q2740	3	642919	642988	1	Intronic	Found in CNS Pipeline
AT5G16680	1543;1;CNS_s2740	5	5470453	5470522	-1	Intronic	Found in CNS Pipeline
AT3G02890	1543;2;CNS_q2741	3	641660	641681	1	Intronic	Found in CNS Pipeline
AT5G16680	1543;2;CNS_s2741	5	5471859	5471880	-1	Intronic	Found in CNS Pipeline
AT3G02890	1543;3;CNS_q2742	3	640464	640497	1	5-Prime Distal	Not syntenic
AT5G16680	1543;3;CNS_s2742	5	5473259	5473292	-1	Intronic	Not syntenic
AT3G02890	1543;5;CNS_q2743	3	642524	642547	1	Intronic	Found in CNS Pipeline
AT5G16680	1543;5;CNS_s2743	5	5470946	5470969	-1	Intronic	Found in CNS Pipeline
AT3G02930	1545;1;CNS_q2744	3	658477	658504	1	3-Prime Proximal	Found in CNS Pipeline
AT5G16730	1545;1;CNS_s2744	5	5500890	5500917	1	3-Prime Proximal	Found in CNS Pipeline
AT3G02940	1547;1;CNS_q2751	3	660717	660779	1	5-Prime Distal	Found in CNS Pipeline
AT5G16770	1547;1;CNS_s2751	5	5513625	5513687	1	5-Prime Distal	Found in CNS Pipeline
AT3G02940	1547;2;CNS_q2752	3	661627	661708	1	5-Prime Proximal	Found in CNS Pipeline
AT5G16770	1547;2;CNS_s2752	5	5514634	5514715	1	5-Prime Proximal	Found in CNS Pipeline
AT3G02940	1547;3;CNS_q2753	3	664100	664177	1	3-Prime Proximal	Found in CNS Pipeline
AT5G16770	1547;3;CNS_s2753	5	5517272	5517352	1	3-Prime Proximal	Found in CNS Pipeline
AT3G02940	1547;4;CNS_q2754	3	660657	660691	1	5-Prime Distal	50x repeat hit
AT5G16770	1547;4;CNS_s2754	5	5513582	5513616	1	5-Prime Distal	50x repeat hit
AT3G02940	1547;5;CNS_q2755	3	660436	660464	1	5-Prime Distal	Found in CNS Pipeline
AT5G16770	1547;5;CNS_s2755	5	5513015	5513043	1	5-Prime Distal	Found in CNS Pipeline
AT3G02940	1547;6;CNS_q2756	3	661184	661214	1	5-Prime Distal	Found in CNS Pipeline
AT5G16770	1547;6;CNS_s2756	5	5514087	5514117	1	5-Prime Distal	Found in CNS Pipeline
AT3G02980	1549;1;CNS_q2757	3	670675	670693	-1	3-Prime Proximal	Found in CNS Pipeline
AT5G16800	1549;1;CNS_s2757	5	5524309	5524327	-1	3-Prime Proximal	Found in CNS Pipeline
AT3G02980	1549;3;CNS_q2758	3	672420	672440	-1	5-Prime Proximal	Found in CNS Pipeline
AT5G16800	1549;3;CNS_s2758	5	5526550	5526570	-1	5 prime UTR	Found in CNS Pipeline
AT3G03010	1551;1;CNS_q2761	3	681667	681704	-1	5-Prime Distal	Not ortho gene found
AT3G03050	1552;1;CNS_q2762	3	687298	687328	1	Intronic	Found in CNS Pipeline
AT5G16910	1552;1;CNS_s2762	5	5561045	5561075	1	5-Prime Distal	Found in CNS Pipeline
AT3G03050	1552;2;CNS_q2763	3	686995	687014	1	5-Prime Proximal	Repeat blast filter
AT5G16910	1552;2;CNS_s2763	5	5560737	5560756	1	5-Prime Distal	Repeat blast filter
AT3G03050	1552;3;CNS_q2764	3	686893	686909	1	5-Prime Proximal	Found in CNS Pipeline
AT5G16910	1552;3;CNS_s2764	5	5560222	5560238	1	5-Prime Distal	Found in CNS Pipeline
AT3G03060	1553;1;CNS_q2766	3	692094	692136	1	Intronic	Found in CNS Pipeline
AT5G16930	1553;1;CNS_s2766	5	5568449	5568491	1	Intronic	Found in CNS Pipeline
AT5G17010	1555;3;CNS_s2769	5	5587379	5587393	-1	Intronic	Not syntenic
AT3G03110	1556;2;CNS_q2772	3	708784	708822	1	5-Prime Proximal	Found in CNS Pipeline
AT5G17020	1556;2;CNS_s2772	5	5594637	5594675	1	5-Prime Proximal	Found in CNS Pipeline
AT3G03160	1558;2;CNS_q2775	3	729732	729749	1	5-Prime Proximal	Found in CNS Pipeline
AT5G17190	1558;2;CNS_s2775	5	5652129	5652146	1	5-Prime Proximal	Found in CNS Pipeline
AT3G03200	1560;1;CNS_q2776	3	740052	740134	-1	5-Prime Distal	Found in CNS Pipeline
AT5G17260	1560;1;CNS_s2776	5	5679322	5679404	-1	5-Prime Distal	Found in CNS Pipeline
AT3G03200	1560;2;CNS_q2777	3	739842	739981	-1	5-Prime Distal	Found in CNS Pipeline
AT5G17260	1560;2;CNS_s2777	5	5679122	5679253	-1	5-Prime Distal	Found in CNS Pipeline
AT3G03200	1560;3;CNS_q2778	3	739117	739154	-1	5-Prime Distal	Found in CNS Pipeline
AT5G17260	1560;3;CNS_s2778	5	5678541	5678579	-1	5-Prime Distal	Found in CNS Pipeline
AT3G03200	1560;5;CNS_q2750	3	738946	738965	-1	5-Prime Proximal	50x repeat hit
AT3G03200	1560;6;CNS_q2749	3	738973	739011	-1	5-Prime Proximal	50x repeat hit
AT3G03200	1560;8;CNS_q2747	3	739042	739065	-1	5-Prime Distal	50x repeat hit
AT3G03280	1563;1;CNS_q2745	3	765331	765393	1	5-Prime Proximal	Found in CNS Pipeline
AT5G17350	1563;1;CNS_s2745	5	5718622	5718684	1	5-Prime Proximal	Found in CNS Pipeline
AT3G03280	1563;2;CNS_q2780	3	766120	766162	1	Intronic	Found in CNS Pipeline
AT5G17350	1563;2;CNS_s2780	5	5719495	5719536	1	Intronic	Found in CNS Pipeline
AT3G03280	1563;4;CNS_q2869	3	765276	765290	1	5-Prime Proximal	Found in CNS Pipeline
AT5G17350	1563;4;CNS_s2869	5	5718242	5718256	1	5-Prime Distal	Found in CNS Pipeline
AT3G03280	1563;5;CNS_q2870	3	764805	764819	1	5-Prime Distal	Found in CNS Pipeline
AT5G17350	1563;5;CNS_s2870	5	5717984	5717998	1	5-Prime Distal	Found in CNS Pipeline
AT3G03340	1565;4;CNS_q2873	3	786338	786378	1	Intronic	rna or protein
AT5G17440	1565;4;CNS_s2873	5	5749760	5749800	1	5 prime UTR	rna or protein
AT5G17440	1565;6;CNS_s2875	5	5754892	5754920	1	3-Prime Distal	Not syntenic
AT3G03430	1568;1;CNS_q2883	3	814331	814359	1	5-Prime Proximal	Found in CNS Pipeline
AT5G17480	1568;1;CNS_s2883	5	5762459	5762487	1	5-Prime Proximal	Found in CNS Pipeline
AT3G03450	1569;1;CNS_q2879	3	821529	821552	-1	5-Prime Proximal	Found in CNS Pipeline
AT5G17490	1569;1;CNS_s2879	5	5765990	5766013	-1	Intronic	Found in CNS Pipeline
AT3G03450	1569;2;CNS_q2880	3	821473	821490	-1	5-Prime Proximal	Found in CNS Pipeline
AT5G17490	1569;2;CNS_s2880	5	5765937	5765954	-1	Intronic	Found in CNS Pipeline
AT5G17490	1569;4;CNS_s2881	5	5766665	5766691	-1	5-Prime Distal	50x repeat hit
AT1G18300	157;1;CNS_q293	1	6300963	6300998	1	Intronic	Repeat blast filter
AT1G73540	157;1;CNS_s293	1	27649433	27649468	-1	Intronic	Repeat blast filter
AT1G18300	157;2;CNS_q294	1	6299628	6299653	1	5-Prime Proximal	Found in CNS Pipeline
AT1G73540	157;2;CNS_s294	1	27650387	27650412	-1	5-Prime Proximal	Found in CNS Pipeline
AT3G03490	1572;2;CNS_q2882	3	831968	831982	-1	5-Prime Proximal	Found in CNS Pipeline
AT5G17550	1572;2;CNS_s2882	5	5788299	5788313	-1	5-Prime Proximal	Found in CNS Pipeline
AT3G03510	1574;1;CNS_q2884	3	837778	837798	1	3-Prime Proximal	Not ortho gene found
AT5G17580	1574;1;CNS_s2884	5	5797052	5797072	1	Intronic	Not ortho gene found
AT3G03620	1576;1;CNS_q2885	3	873594	873609	-1	3-Prime Proximal	Repeat blast filter
AT5G17700	1576;1;CNS_s2885	5	5830507	5830522	-1	3-Prime Proximal	Repeat blast filter
AT3G03620	1576;3;CNS_q2886	3	876785	876799	-1	Intronic	Found in CNS Pipeline
AT5G17700	1576;3;CNS_s2886	5	5833762	5833776	-1	Intronic	Found in CNS Pipeline
AT3G03620	1576;4;CNS_q2887	3	877229	877243	-1	5-Prime Proximal	Not syntenic
AT5G17700	1576;4;CNS_s2887	5	5829869	5829883	-1	3-Prime Distal	Not syntenic
AT3G03660	1577;1;CNS_q2888	3	897499	897526	-1	5-Prime Distal	Found in CNS Pipeline
AT5G17810	1577;1;CNS_s2888	5	5885905	5885932	-1	5-Prime Distal	Found in CNS Pipeline
AT3G03660	1577;2;CNS_q2889	3	888341	888377	-1	3-Prime Distal	Found in CNS Pipeline
AT5G17810	1577;2;CNS_s2889	5	5880398	5880434	-1	3-Prime Proximal	Found in CNS Pipeline
AT3G03660	1577;4;CNS_q2891	3	894620	894681	-1	5-Prime Distal	Found in CNS Pipeline
AT5G17810	1577;4;CNS_s2891	5	5883478	5883537	-1	5-Prime Distal	Found in CNS Pipeline
AT3G03660	1577;5;CNS_q2892	3	895298	895354	-1	5-Prime Distal	Found in CNS Pipeline
AT5G17810	1577;5;CNS_s2892	5	5884266	5884323	-1	5-Prime Distal	Found in CNS Pipeline
AT3G03660	1577;6;CNS_q2893	3	898284	898320	-1	5-Prime Distal	Found in CNS Pipeline
AT5G17810	1577;6;CNS_s2893	5	5886443	5886479	-1	5-Prime Distal	Found in CNS Pipeline
AT3G03660	1577;9;CNS_q2895	3	898430	898447	-1	5-Prime Distal	Found in CNS Pipeline
AT5G17810	1577;9;CNS_s2895	5	5886563	5886580	-1	5-Prime Distal	Found in CNS Pipeline
AT3G03670	1578;1;CNS_q2897	3	903895	903910	-1	5-Prime Proximal	Not syntenic
AT3G03670	1578;3;CNS_q2898	3	904515	904538	-1	5-Prime Distal	Found in CNS Pipeline
AT5G17820	1578;3;CNS_s2898	5	5891968	5891991	-1	5-Prime Distal	Found in CNS Pipeline
AT3G03670	1578;4;CNS_q2899	3	905023	905037	-1	5-Prime Distal	Not syntenic
AT5G17820	1578;4;CNS_s2899	5	5887836	5887850	-1	3-Prime Proximal	Not syntenic
AT3G03700	1580;1;CNS_q2900	3	918645	918666	1	3-Prime Proximal	Not ortho gene found
AT3G03780	1581;1;CNS_q2901	3	957061	957105	1	5 prime UTR	Found in CNS Pipeline
[truncated: 9,449 more rows]
