# Supplementary material for: Automated conserved non-coding sequence (CNS) discovery reveals differences in gene content and promoter evolution among grasses
Source: Front Plant Sci. 2013 Jul 2;4:170. doi: 10.3389/fpls.2013.00170 (PMC3708275; doi:10.3389/fpls.2013.00170)
Supplement: Table S2 — Complete CNS-enriched GO terms. [file 52502__Data_Sheet_2.CSV]

ST2 Turco et al. (Freeling lab) 20012-13 Complete CNS-enriched GO Terms. Group 1 (0 CNS), Group2 (1-2 CNSs), Group 3 (3-5 CNSs), Group 4 (6-8 CNSs), Group 5 (9 <= CNSs), GO Term
e (44)	ns	ns	ns	ns	oxygen binding (104)
p (445)	ns	ns	ns	ns	plastid (2550)
ns	p (216)	ns	ns	ns	kinase activity (957)
p (194)	p (354)	ns	e (279)	e (423)	nucleobase, nucleoside, nucleotide and nucleic acid metabolic process (1654)
p (865)	p (1282)	ns	e (644)	e (751)	metabolic process (4721)
p (156)	p (271)	ns	e (248)	e (393)	nucleic acid metabolic process (1392)
e (155)	ns	ns	ns	p (19)	small molecule metabolic process (473)
ns	p (252)	ns	ns	e (212)	signal transduction (1108)
e (149)	ns	ns	ns	p (19)	cellular ketone metabolic process (460)
ns	e (100)	ns	ns	p (2)	ribonucleoprotein complex (193)
p (142)	p (222)	ns	e (217)	e (383)	RNA biosynthetic process (1245)
p (2102)	p (3706)	e (3549)	e (1640)	e (1550)	response to stress (12419)
ns	p (293)	ns	ns	e (236)	biological regulation (1238)
p (142)	p (233)	ns	e (229)	e (410)	sequence-specific DNA binding transcription factor activity (1310)
e (499)	ns	ns	ns	ns	vesicle (1857)
ns	ns	ns	ns	e (68)	transcription regulator activity (315)
e (499)	ns	ns	ns	ns	cytoplasmic membrane-bounded vesicle (1857)
p (879)	p (1324)	ns	e (683)	e (790)	cellular process (4899)
ns	p (218)	ns	ns	ns	transferase activity, transferring phosphorus-containing groups (966)
ns	e (115)	ns	ns	p (6)	structural molecule activity (247)
ns	p (63)	ns	ns	e (73)	signal transducer activity (341)
ns	p (148)	ns	ns	e (181)	developmental process (721)
p (198)	p (370)	ns	ns	e (397)	cellular biosynthetic process (1585)
ns	ns	ns	ns	e (57)	nucleolus (247)
ns	ns	ns	ns	p (647)	cytoplasmic part (6906)
ns	e (116)	ns	ns	p (5)	macromolecular complex (241)
ns	p (845)	ns	e (461)	e (575)	cellular metabolic process (3260)
ns	ns	ns	ns	e (69)	intracellular organelle part (325)
e (149)	ns	ns	ns	p (19)	organic acid metabolic process (460)
ns	p (260)	ns	ns	e (227)	regulation of cellular process (1157)
p (501)	p (788)	ns	e (456)	e (587)	macromolecule metabolic process (3107)
p (190)	p (359)	ns	e (240)	e (393)	macromolecule biosynthetic process (1548)
ns	p (258)	ns	ns	e (229)	response to endogenous stimulus (1147)
e (148)	ns	ns	ns	p (20)	amine metabolic process (456)
e (499)	ns	ns	ns	ns	membrane-bounded vesicle (1857)
ns	e (100)	ns	ns	p (2)	ribosome (193)
p (334)	p (479)	ns	e (323)	e (439)	cellular nitrogen compound metabolic process (2069)
e (146)	ns	ns	ns	p (19)	cellular amine metabolic process (452)
e (127)	ns	ns	ns	ns	secondary metabolic process (351)
e (152)	ns	ns	ns	p (19)	cellular amino acid metabolic process (469)
p (400)	p (593)	ns	e (384)	e (519)	cellular macromolecule metabolic process (2473)
p (140)	p (254)	ns	e (204)	e (288)	DNA binding (1184)
p (142)	p (233)	ns	e (229)	e (410)	nucleic acid binding transcription factor activity (1310)
e (499)	ns	ns	ns	ns	cytoplasmic vesicle (1857)
p (750)	p (1101)	ns	e (586)	e (694)	primary metabolic process (4176)
ns	p (63)	ns	ns	e (73)	molecular transducer activity (341)
ns	ns	ns	ns	e (69)	organelle part (325)
p (336)	p (480)	ns	e (323)	e (440)	nitrogen compound metabolic process (2074)
p (190)	p (359)	ns	e (240)	e (393)	cellular macromolecule biosynthetic process (1548)
p (2213)	p (3809)	e (3615)	e (1668)	e (1584)	response to stimulus (12754)
p (142)	p (222)	ns	e (217)	e (383)	transcription, DNA-dependent (1245)
p (220)	p (346)	ns	e (272)	e (388)	nucleus (1664)
ns	p (266)	ns	ns	e (229)	regulation of biological process (1175)
p (788)	p (1183)	ns	e (639)	e (700)	binding (4421)
ns	ns	ns	ns	e (70)	post-embryonic development (282)
p (144)	p (223)	ns	e (217)	e (384)	RNA metabolic process (1251)
ns	p (254)	ns	ns	e (212)	cellular response to stimulus (1112)
ns	p (570)	ns	ns	e (471)	biosynthetic process (2330)
e (149)	ns	ns	ns	p (19)	carboxylic acid metabolic process (460)
p (237)	p (452)	ns	e (294)	e (375)	nucleic acid binding (1829)
p (1790)	p (2677)	ns	e (1195)	e (1249)	molecular_function (9264)
ns	ns	ns	ns	e (66)	nuclear part (289)
e (515)	ns	ns	ns	ns	transferase activity (1999)
p (2481)	p (4151)	e (3828)	e (1770)	e (1700)	biological_process (13784)
ns	ns	ns	ns	p (3)	cytosol (193)
e (149)	ns	ns	ns	p (19)	oxoacid metabolic process (460)
ns	ns	ns	ns	e (100)	multicellular organismal development (347)
ns	ns	ns	ns	e (39)	anatomical structure morphogenesis (88)
ns	p (68)	ns	ns	e (100)	multicellular organismal process (348)
