# Supplementary material for: Automated conserved non-coding sequence (CNS) discovery reveals differences in gene content and promoter evolution among grasses
Source: Front Plant Sci. 2013 Jul 2;4:170. doi: 10.3389/fpls.2013.00170 (PMC3708275; doi:10.3389/fpls.2013.00170)
Supplement: Table S3 — CNS-enrichment for select motifs. [file 52502__Data_Sheet_3.CSV]

ST2 Turco et al. (Freeling lab) 20012-13 CNS-enrichment For Select Motifs. Word	Significant Motifs	P-Value	# of Hits to PLACE	PLACE Motif
CCNAAYC
	CCAAACC	3e-13	0
	CCTAACC	4.8e-11	1	LREBOXIPCCHS1
	CCTAATC	1.1e-10	0
	CCAAATC	1.6e-10	0
AAGCAA
	AAGCAA	1.2e-08	5	GLUTEBP1OS;PASNTPARA;ALF1NTPARC;BOX2PSGS2;ASF1NTPARA
TGCAGG
	TGCAGG	7.1e-08	1	INTRONLOWER
AGATCTS
	AGATCTG	6.6e-26	0
	AGATCTC	1.5e-21	0
GGNSCM
	GGACCA	1.8e-27	0
	GGTCCA	1e-20	2	ANAEROBICCISZMGAPC4;UPRE1AT
	GGGCCC	6.5e-20	2	SITEIIAOSPCNA;GCBP2ZMGAPC4
	GGTCCC	1.4e-16	3	NDEGMSAUR;SITEIIBOSPCNA;GGTCCCATGMSAUR
	GGCCCC	1.3e-14	1	AMMORESVDCRNIA1
	GGAGCA	3.4e-14	0
	GGCGCC	1e-13	0
	GGACCC	3.6e-12	0
	GGTGCA	2.8e-09	1	ARELIKEGHPGDFR2
	GGAGCC	2e-08	0
HTGTACA
	ATGTACA	2.1e-12	0
	TTGTACA	2.3e-12	0
	CTGTACA	2.6e-09	0
GTGGVS
	GTGGAG	1.4e-10	0
	GTGGAC	2.6e-08	0
	GTGGCC	6.5e-08	2	GBOXRELOSAMY3;CPRFPCCHS
GCCRTB
	GCCATT	2.1e-11	0
	GCCGTC	6.3e-09	0
	GCCATC	6.6e-09	0
AAACCCTA
	AAACCCTA	2.8e-26	2	UP2ATMSD;TELOBOXATEEF1AA1
CABGTS
	CATGTG	8.9e-110	3	MYCATERD1;PROLAMINBOX;RSEPVGRP18
	CACGTG	2.5e-46	18	GBOXLERBCS;SGBFGMGMAUX28;ABRE2HVA22;GBOXPC;EMBP1TAEM;IRO2OS;GBOX10NT;ACGTROOT1;HY5AT;ABREBNNAPA;ABREAZMRAB28;GBOXSORBCS1;LREBOXIIPCCHS1;ABREZMRAB28;CPRFPCCHS;GREGIONNTPRB1B;ABRETAEM;CACGTGMOTIF
	CAGGTG	4.1e-36	1	SITEIOSPCNA
	CACGTC	3.2e-32	6	UPRE2AT;OCETYPEINTHISTONE;ABREBZMRAB28;UPRMOTIFIAT;ACGTSEED2;O2F1BE2S1
	CATGTC	4.7e-22	2	NDEGMSAUR;ESPASGL01
	CAGGTC	7e-14	0
ATSATTG
	ATGATTG	8.6e-14	0
	ATCATTG	9.8e-09	0
CNSCAA
	CACCAA	1e-32	1	ACIIPVPAL2
	CTGCAA	1.1e-17	0
	CAGCAA	1.1e-13	1	ANAEROBICCISZMGAPC4
	CTCCAA	2.2e-08	2	ELRE1PCPAL1;L4DCPAL1
CRGATC
	CGGATC	2.2e-12	2	OCTAMERMOTIFTAH3H4;OCETYPEIINTHISTONE
GCYTTB
	GCTTTC	4.1e-44	0
	GCCTTT	9.4e-27	0
	GCTTTG	2.5e-26	0
	GCTTTT	2.8e-25	1	-141NTG13
CCGACA
	CCGACA	2.1e-09	2	DREDR1ATRD29AB;LTREATLTI78
GVWTCY
	GATTCC	1.6e-78	0
	GAATCT	5.9e-58	0
	GCTTCC	4e-45	0
	GAATCC	7.3e-38	1	EIN3ATERF1
	GGATCT	5e-37	0
	GATTCT	3e-32	0
	GCATCT	8.5e-32	1	ABFOS
	GCATCC	5.4e-18	0
	GCTTCT	6e-17	1	IDE1HVIDS2
	GGATCC	9.2e-16	0
	GGTTCC	1.4e-13	0
TTGACC
	TTGACC	1e-12	2	WBOXGACAD1A;ELRECOREPCRP1
CGTCGAAC
	CGTCGAAC	5.3e-08	0
GNCARS
	GACAGC	6.8e-46	0
	GACAAG	2e-34	0
	GTCAAC	2.1e-29	0
	GCCAAG	4.5e-23	0
	GACAGG	1.9e-19	0
	GTCAGC	1.1e-16	0
	GTCAAG	2.1e-16	0
	GGCAAG	1.6e-12	1	IDE2HVIDS2
	GCCAAC	1.5e-09	0
	GGCAGC	6.5e-09	1	PSREGIONZMZM13
	GGCAAC	3.7e-08	0
CTTTCCA
	CTTTCCA	5.9e-10	1	CARG3ATAP3
GCNTCA
	GCATCA	1.2e-10	0
	GCTTCA	7.4e-08	0
GCCTCC
	GCCTCC	4e-08	1	ABRECE3ZMRAB28
STTGSA
	CTTGGA	2.5e-10	1	RBENTGA3
	GTTGCA	5.1e-10	0
	CTTGCA	1.3e-08	0
CARGMA
	CAAGCA	1.9e-21	4	IDE1HVIDS2;PASNTPARA;ALF1NTPARC;ASF1NTPARA
	CAAGAA	3.2e-18	0
	CAGGAA	5.7e-08	0
