# Supplementary material for: Automated conserved non-coding sequence (CNS) discovery reveals differences in gene content and promoter evolution among grasses
Source: Front Plant Sci. 2013 Jul 2;4:170. doi: 10.3389/fpls.2013.00170 (PMC3708275; doi:10.3389/fpls.2013.00170)
Supplement: Table S4 — Customized CoGe genomes: dsid and dsgid. [file 52502__Data_Sheet_4.ZIP › Supplemental Table 4(Coge_Dsgid).ods]

## Sheet: Sheet1
Supplemental Data. Turco et al. (2012). Plant Cell
Supplemental Table 1 : CoGe dataset group ids (dsgids) with mapped conserved noncoding sequence (CNS). CNS identified with CNS Discovery Pipeline and loaded into CoGe under the following dgids.
Dsgid	Name	Pipeline Version
11266,8163	turco,pedersen,and freeling 2012 automated rice maize CNS	P3,P3
11822,11821	turco,pedersen,and freeling 2012 automated rice sorghum CNS	P3,P3
11821	turco,pedersen,and freeling 2012 automated sorghum sorghum CNS	P3
19491	turco,pedersen,and freeling 2012 automated setaria setaria CNS	P3
11822,19491	turco,pedersen,and freeling 2012 automated rice setaria CNS	P3,P3
8120	turco,pedersen,and freeling 2011 automated 2012 sorghum brachy CNS	P3
8120	turco,pedersen,and freeling 2011 automated 2012 rice brachy CNS	P3
16746	turco,pedersen,and freeling 2011 automated thaliana_v10 thaliana_v10 CNS	P2
8084	turco,pedersen,and freeling 2011 automated thaliana_v9 thaliana_v9 CNS	P2
19494,39598	turco,pedersen,and freeling 2011 automated thaliana_v8 thaliana_v8 CNS	P3,P2
19494,39598	thaliana_v8 thaliana_v8 cns Golden CNS	Manual
16896	turco,pedersen,and freeling 2012 pan-grass CNS (sorghum,setaria,rice,maize,brachy)	P2
