# Supplementary material for: Automated conserved non-coding sequence (CNS) discovery reveals differences in gene content and promoter evolution among grasses
Source: Front Plant Sci. 2013 Jul 2;4:170. doi: 10.3389/fpls.2013.00170 (PMC3708275; doi:10.3389/fpls.2013.00170)
Supplement: Table S5 — Our FPKM workup of Sb reads from (Dugas et al., 2011). [file 52502__Data_Sheet_5.ZIP]

Archive with 1 entries (1 files):
- Supplemental Table 5 Our FPKM Workup of Sb Reads.tsv
