# Supplementary material for: Automated conserved non-coding sequence (CNS) discovery reveals differences in gene content and promoter evolution among grasses
Source: Front Plant Sci. 2013 Jul 2;4:170. doi: 10.3389/fpls.2013.00170 (PMC3708275; doi:10.3389/fpls.2013.00170)
Supplement: Table S5 — Our FPKM workup of Sb reads from (Dugas et al., 2011). [file 52502__Data_Sheet_5.ZIP › Supplemental Table 5 Our FPKM Workup of Sb Reads.tsv]

ST5 Turco et al. (Freeling lab) 2012-13 Our FPKM Workup of Sb Reads From Dugas et al. 2011. Gene_Name	Confidence	Description	CNS	ABA_r	ABA_s	PEG_r	PEG_s	Stresses	Size	Direction	5_prime	3_prime	Sorg_r	Genespace	Homeo_cns	Total	Stesses_2
Sb01g000220	high	similar to PDR-like ABC transporter	NULL	-1.62581	0	0	0	1	NULL	neg	NULL	NULL	NULL	NULL	NULL	2	1
Sb01g000357	high	similar to Chromosome chr5 scaffold_2; whole genome shotgun sequence	NULL	0	1.22232	0	0	1	NULL	pos	NULL	NULL	NULL	NULL	NULL	1	1
Sb01g000360	high	Predicted protein	NULL	0	1.30959	0	0	1	NULL	pos	NULL	NULL	NULL	NULL	NULL	1	1
Sb01g000430	high	similar to Putative uncharacterized protein	1	0	-1.43305	0	0	1	18	neg	0	1	0	2352	NULL	1	1
Sb01g000446	high	similar to Putative uncharacterized protein	1	0	-1.10542	0	0	1	27	neg	0	1	0	191	NULL	1	1
Sb01g000500	high	similar to Chromosome chr18 scaffold_1; whole genome shotgun sequence	0	0	-3.06752	0	0	1	NULL	neg	NULL	NULL	0	NULL	NULL	3	1
Sb01g000510	high	Predicted protein	NULL	3.96361	0	0	0	1	NULL	pos	NULL	NULL	NULL	NULL	NULL	4	1
Sb01g000550	high	similar to Os03g0857500 protein	1	-1.01771	0	0	0	1	79	neg	0	1	1	1022	NULL	1	1
Sb01g000580	high	similar to Gibberellin 20-oxidase	NULL	1.85977	-2.23428	1.14211	0	3	NULL	BOTH	NULL	NULL	NULL	NULL	NULL	5	4
Sb01g000590	high	similar to Putative uncharacterized protein	1	1.24595	0	1.69574	0	2	21	pos	1	0	0	32	NULL	3	2
Sb01g000830	high	similar to Expressed protein	5	1.15869	0	0	0	1	105	pos	1	2	0	4632	NULL	1	1
Sb01g000930	high	similar to Putative uncharacterized protein	1	0	1.47456	0	0	1	67	pos	0	0	1	59	NULL	1	1
Sb01g000950	high	similar to Histone H2A	NULL	0	-1.17906	0	0	1	NULL	neg	NULL	NULL	NULL	NULL	NULL	1	1
Sb01g001000	high	similar to Putative uncharacterized protein	NULL	-1.10061	0	0	0	1	NULL	neg	NULL	NULL	NULL	NULL	NULL	1	1
Sb01g001130	high	similar to Putative uncharacterized protein	1	1.12214	0	0	0	1	18	pos	0	1	0	8878	NULL	1	1
Sb01g001140	high	similar to Aspartokinase	5	-1.49764	0	0	0	1	145	neg	4	0	2	8670	NULL	1	1
Sb01g001160	high	similar to Cytochrome P450 71E1	3	0	-2.68429	0	-1.52856	2	130	neg	0	3	1	5085	NULL	4	2
Sb01g001250	high	similar to Putative regulatory protein	NULL	5.2393	1.41087	0	0	2	NULL	pos	NULL	NULL	NULL	NULL	NULL	7	2
Sb01g001350	high	similar to Ser/Thr protein phosphatase family protein; expressed	NULL	0	0	-1.31807	0	1	NULL	neg	NULL	NULL	NULL	NULL	NULL	1	1
Sb01g001430	high	similar to Putative uncharacterized protein	0	-2.75887	0	-1.12718	0	2	NULL	neg	NULL	NULL	NULL	NULL	NULL	4	2
Sb01g001445	high	similar to Putative uncharacterized protein	NULL	1.48614	1.04262	0	0	2	NULL	pos	NULL	NULL	NULL	NULL	NULL	3	2
Sb01g001450	high	similar to AMP-binding protein; putative; expressed	NULL	0	1.15581	0	0	1	NULL	pos	NULL	NULL	NULL	NULL	NULL	1	1
Sb01g001650	high	similar to Putative plastid ribosomal protein S6	2	0	-1.18115	0	0	1	64	neg	1	1	2	113	NULL	1	1
Sb01g001660	high	similar to Salt tolerance protein	1	0	1.24959	0	1.32581	2	16	pos	1	0	1	0	1	3	2
Sb01g001690	high	similar to Ras-related protein Rab11C	0	1.37097	0	0	1.44859	2	NULL	pos	NULL	NULL	0	NULL	1	3	2
Sb01g001880	high	similar to Putative uncharacterized protein	1	0	0	1.35844	0	1	39	pos	0	1	1	0	NULL	1	1
Sb01g001893	high	weakly similar to Putative uncharacterized protein	1	0	2.40579	0	0	1	25	pos	1	0	0	8095	NULL	2	1
Sb01g002020	high	similar to Putative nicotinate phosphoribosyltransferase	2	1.1814	0	0	0	1	37	pos	0	0	1	0	NULL	1	1
Sb01g002130	high	similar to Putative uncharacterized protein	1	-1.87029	0	0	0	1	28	neg	0	1	0	0	NULL	2	1
Sb01g002340	high	similar to Putative uncharacterized protein	0	-2.34847	-2.21255	0	-1.32339	3	NULL	neg	NULL	NULL	NULL	NULL	NULL	6	3
Sb01g002350	high	similar to Putative uncharacterized protein	NULL	-1.80369	0	0	0	1	NULL	neg	NULL	NULL	NULL	NULL	NULL	2	1
Sb01g002400	high	similar to Putative hydrolase	2	1.96253	0	0	0	1	56	pos	0	0	0	0	0	2	1
Sb01g002510	high	similar to Os03g0833100 protein	0	2.09709	0	0	0	1	NULL	pos	NULL	NULL	0	NULL	NULL	2	1
Sb01g002590	high	similar to Expressed protein	0	-4.63607	2.10873	-4.87261	0	3	NULL	BOTH	NULL	NULL	0	NULL	NULL	12	4
Sb01g002610	high	similar to 50S ribosomal protein L18; chloroplast precursor	2	0	-1.02129	0	0	1	120	neg	0	2	2	3118	NULL	1	1
Sb01g002630	high	similar to Mannan endo-1;4-beta-mannosidase 3 precursor	0	4.84639	2.02438	0	3.09153	3	NULL	pos	NULL	NULL	NULL	NULL	NULL	10	3
Sb01g002660	high	similar to DEAD-box ATP-dependent RNA helicase 3	8	1.08796	0	0	0	1	269	pos	0	1	5	2615	NULL	1	1
Sb01g002720	high	similar to Expressed protein	NULL	0	2.77604	3.47715	4.29509	3	NULL	pos	NULL	NULL	NULL	NULL	NULL	11	3
Sb01g002723	high	similar to Ulp1 protease family; C-terminal catalytic domain containing protein	NULL	0	0	1.43061	0	1	NULL	pos	NULL	NULL	NULL	NULL	NULL	1	1
Sb01g002726	low	Predicted protein	NULL	0	0	2.48793	0	1	NULL	pos	NULL	NULL	NULL	NULL	NULL	2	1
Sb01g002830	high	similar to KOW motif family protein; expressed	1	0	-1.52857	0	0	1	30	neg	0	1	0	236	NULL	2	1
Sb01g002860	high	similar to Os03g0824600 protein	NULL	9.90314	0	0	0	1	NULL	pos	NULL	NULL	NULL	NULL	NULL	10	1
Sb01g002990	high	similar to Putative uncharacterized protein	0	-1.77447	-1.34822	0	0	2	NULL	neg	NULL	NULL	0	NULL	NULL	3	2
Sb01g003030	high	similar to Putative uncharacterized protein	NULL	0	0	0	-1.08533	1	NULL	neg	NULL	NULL	NULL	NULL	NULL	1	1
Sb01g003100	high	similar to Putative uncharacterized protein OSJNBb0081B07.22	2	0	1.10204	0	0	1	60	pos	1	1	1	6988	NULL	1	1
Sb01g003120	high	similar to Expansin-A7 precursor	12	0	0	0	1.24291	1	341	pos	6	3	9	6891	NULL	1	1
Sb01g003260	high	similar to Actin-depolymerizing factor 3	2	8.91739	2.38856	0	4.8366	3	47	pos	1	1	2	942	NULL	16	3
Sb01g003280	high	similar to Putative uncharacterized protein	NULL	0	0	1.3487	5.61492	2	NULL	pos	NULL	NULL	NULL	NULL	NULL	7	2
Sb01g003300	high	similar to Putative uncharacterized protein	NULL	0	0	1.26298	0	1	NULL	pos	NULL	NULL	NULL	NULL	NULL	1	1
Sb01g003340	high	similar to Putative uncharacterized protein	1	2.83032	0	0	0	1	62	pos	1	0	1	534	NULL	3	1
Sb01g003470	high	similar to Putative uncharacterized protein	NULL	-1.17815	0	0	0	1	NULL	neg	NULL	NULL	NULL	NULL	NULL	1	1
Sb01g003490	high	similar to Putative uncharacterized protein	0	1.59215	0	0	1.0121	2	NULL	pos	NULL	NULL	0	NULL	NULL	3	2
Sb01g003510	high	similar to Putative uncharacterized protein	0	0	1.0625	0	1.1959	2	NULL	pos	NULL	NULL	0	NULL	NULL	2	2
Sb01g003530	high	similar to Putative uncharacterized protein	NULL	-1.03009	0	0	0	1	NULL	neg	NULL	NULL	NULL	NULL	NULL	1	1
Sb01g003540	high	similar to Putative uncharacterized protein	0	0	0	3.46753	0	1	NULL	pos	NULL	NULL	0	NULL	0	3	1
Sb01g003560	high	similar to Os03g0817100 protein	1	-1.15951	-1.32853	0	-1.1402	3	22	neg	0	0	0	0	NULL	4	3
Sb01g003610	high	similar to Putative uncharacterized protein	NULL	-2.92913	0	0	0	1	NULL	neg	NULL	NULL	NULL	NULL	NULL	3	1
Sb01g003710	high	similar to Stress-induced transcription factor NAC1	5	1.83282	0	0	2.53164	2	119	pos	5	0	4	2552	1	4	2
Sb01g003730	high	weakly similar to Putative uncharacterized protein	1	1.58167	0	0	0	1	24	pos	1	0	1	1625	0	2	1
Sb01g003740	high	similar to Putative uncharacterized protein	5	1.04409	0	0	0	1	246	pos	2	3	3	2593	NULL	1	1
Sb01g003860	high	similar to Chloroplast Mg-chelatase subunit XANTHA-G precursor	7	0	-1.10633	0	0	1	169	neg	0	2	3	1140	NULL	1	1
Sb01g003910	high	similar to Expressed protein	NULL	0	1.23397	0	0	1	NULL	pos	NULL	NULL	NULL	NULL	NULL	1	1
Sb01g003940	high	similar to Putative NUDIX hydrolase	5	0	1.09872	0	0	1	207	pos	0	3	4	348	0	1	1
Sb01g003950	high	similar to Putative uncharacterized protein	17	-1.39032	0	0	0	1	538	neg	0	17	15	8330	0	1	1
Sb01g003960	high	similar to OSJNBa0081C01.23 protein	NULL	0	1.79318	0	0	1	NULL	pos	NULL	NULL	NULL	NULL	NULL	2	1
Sb01g004080	high	similar to ABRE-binding factor Embp-2	1	5.80655	0	0	0	1	57	pos	1	0	1	349	0	6	1
Sb01g004090	high	similar to UDP-glucoronosyl and UDP-glucosyl transferase family protein; expressed	NULL	0	0	1.64673	0	1	NULL	pos	NULL	NULL	NULL	NULL	NULL	2	1
Sb01g004130	high	similar to Putative raffinose synthase or seed imbibition protein	0	3.80872	0	0	0	1	NULL	pos	NULL	NULL	0	NULL	2	4	1
Sb01g004160	high	similar to Putative uncharacterized protein	NULL	-1.10698	0	-1.28868	0	2	NULL	neg	NULL	NULL	NULL	NULL	NULL	2	2
Sb01g004200	high	similar to Remorin-like protein	3	2.4804	2.67	0	1.30039	3	82	pos	1	2	3	1798	NULL	6	3
Sb01g004240	high	similar to Putative uncharacterized protein	2	1.86918	1.36137	0	0	2	52	pos	2	0	1	3191	NULL	3	2
Sb01g004270	high	similar to Expressed protein	2	-1.00259	0	0	0	1	52	neg	2	0	0	9334	NULL	1	1
Sb01g004320	high	similar to Putative phytocyanin	5	-1.2558	-1.29396	0	0	2	163	neg	3	1	3	5182	NULL	3	2
Sb01g004330	high	similar to Chloroplast photosystem I reaction center subunit II-like protein	NULL	0	-1.14406	0	0	1	NULL	neg	NULL	NULL	NULL	NULL	NULL	1	1
Sb01g004410	high	weakly similar to Expressed protein	1	1.3882	1.51619	0	0	2	75	pos	1	0	1	144	0	3	2
Sb01g004470	high	similar to Brain protein 44-like	NULL	-1.75484	0	0	0	1	NULL	neg	NULL	NULL	NULL	NULL	NULL	2	1
Sb01g004490	high	similar to 39 kDa EF-Hand containing protein; putative; expressed	NULL	6.86648	0	3.2185	2.32597	3	NULL	pos	NULL	NULL	NULL	NULL	NULL	12	3
Sb01g004590	high	similar to Germin-like protein 7	2	-3.29911	0	0	0	1	50	neg	1	1	1	2099	NULL	3	1
Sb01g004670	high	similar to Putative oxidoreductase	2	0	0	3.49575	0	1	43	pos	1	0	0	165	0	3	1
Sb01g004766	high	Predicted protein	NULL	-2.82515	-1.52648	-1.48404	0	3	NULL	neg	NULL	NULL	NULL	NULL	NULL	6	3
Sb01g004940	high	similar to Putative nodule-specific protein	1	0	0	0	-1.05135	1	33	neg	1	0	1	1569	0	1	1
Sb01g005090	high	similar to Zinc finger; C3HC4 type family protein; expressed	2	1.31685	0	0	0	1	35	pos	1	1	0	0	0	1	1
Sb01g005110	high	similar to Auxin-responsive protein IAA14	3	3.43662	0	0	0	1	59	pos	2	1	0	4159	1	3	1
Sb01g005230	high	similar to Putative hydroxyproline-rich glycoprotein	0	0	6.45667	0	7.5556	2	NULL	pos	NULL	NULL	0	NULL	NULL	14	2
Sb01g005240	high	similar to Expressed protein	1	1.91927	0	1.8576	2.88937	3	22	pos	0	1	0	947	NULL	7	3
Sb01g005250	high	similar to Heat shock factor RHSF5	1	0	1.23924	0	0	1	34	pos	1	0	1	0	1	1	1
Sb01g005300	high	similar to Putative uncharacterized protein	10	-2.84074	-1.15674	0	-1.22285	3	434	neg	7	3	7	3468	0	5	3
Sb01g005370	high	similar to Glutamate dehydrogenase	NULL	-1.32213	0	0	0	1	NULL	neg	NULL	NULL	NULL	NULL	NULL	1	1
Sb01g005390	high	similar to Putative uncharacterized protein	NULL	1.9938	0	0	0	1	NULL	pos	NULL	NULL	NULL	NULL	NULL	2	1
Sb01g005400	high	similar to Os03g0794300 protein	NULL	0	0	0	1.12739	1	NULL	pos	NULL	NULL	NULL	NULL	NULL	1	1
Sb01g005410	high	similar to Non-specific lipid-transfer protein	NULL	-1.498	0	-1.19579	0	2	NULL	neg	NULL	NULL	NULL	NULL	NULL	3	2
Sb01g005420	high	similar to Expressed protein	2	-1.20281	0	-1.14694	0	2	40	neg	2	0	0	3544	0	2	2
Sb01g005430	high	similar to Putative uncharacterized protein	2	-1.62079	-1.29855	-1.28167	0	3	74	neg	2	0	1	767	2	4	3
Sb01g005450	high	similar to Putative inositol polyphosphate 5-phosphatase	NULL	-1.12616	0	0	0	1	NULL	neg	NULL	NULL	NULL	NULL	NULL	1	1
Sb01g005650	high	similar to Aldehyde oxidase-2	NULL	0	0	1.13059	0	1	NULL	pos	NULL	NULL	NULL	NULL	NULL	1	1
Sb01g005670	high	similar to Aldehyde oxidase-2	NULL	-1.81688	0	0	0	1	NULL	neg	NULL	NULL	NULL	NULL	NULL	2	1
Sb01g005680	high	similar to Aldehyde oxidase	1	-1.49128	0	0	0	1	22	neg	0	1	0	4397	NULL	1	1
Sb01g005690	high	similar to Putative uncharacterized protein	NULL	-1.25811	-1.44305	0	0	2	NULL	neg	NULL	NULL	NULL	NULL	NULL	3	2
Sb01g005810	high	similar to Putative C3HC4 type RING zinc finger protein	4	-1.14962	0	0	0	1	87	neg	3	1	4	519	1	1	1
Sb01g005835	high	weakly similar to Expressed protein	NULL	1.12744	2.0089	0	1.17603	3	NULL	pos	NULL	NULL	NULL	NULL	NULL	4	3
Sb01g005840	high	similar to Os06g0168000 protein	NULL	1.23464	1.95336	0	1.40121	3	NULL	pos	NULL	NULL	NULL	NULL	NULL	5	3
Sb01g005870	high	similar to IQ calmodulin-binding motif family protein; expressed	6	1.02966	0	0	1.09217	2	136	pos	5	0	3	1025	NULL	2	2
Sb01g005990	high	similar to Glutathione transferase	0	0	0	1.13448	0	1	NULL	pos	NULL	NULL	0	NULL	NULL	1	1
Sb01g006010	high	similar to Glutathione-S-transferase	NULL	0	0	1.75351	0	1	NULL	pos	NULL	NULL	NULL	NULL	NULL	2	1
Sb01g006040	high	similar to Expressed protein	2	1.66176	0	0	1.24656	2	89	pos	1	1	1	8592	0	3	2
Sb01g006050	high	similar to Expressed protein	NULL	1.56087	0	0	0	1	NULL	pos	NULL	NULL	NULL	NULL	NULL	2	1
Sb01g006080	high	similar to Putative mannan endo-1;4-beta-mannosidase 5 precursor	NULL	-1.23734	0	0	0	1	NULL	neg	NULL	NULL	NULL	NULL	NULL	1	1
Sb01g006190	high	similar to Helix-loop-helix DNA-binding domain containing protein; expressed	6	1.27201	-1.16696	0	0	2	232	BOTH	3	3	5	3100	0	2	3
Sb01g006200	high	similar to Os04g0521900 protein	1	-1.56967	-1.38376	-1.399	0	3	30	neg	1	0	0	204	2	4	3
Sb01g006210	high	weakly similar to Os07g0142600 protein	NULL	0	1.50385	0	1.37344	2	NULL	pos	NULL	NULL	NULL	NULL	NULL	3	2
Sb01g006340	high	similar to Putative uncharacterized protein	0	-3.00375	0	0	0	1	NULL	neg	NULL	NULL	0	NULL	NULL	3	1
Sb01g006350	high	similar to Putative uncharacterized protein	0	0	-1.43178	0	0	1	NULL	neg	NULL	NULL	0	NULL	NULL	1	1
Sb01g006370	high	similar to Photosystem I reaction center subunit III; chloroplast precursor	5	0	-1.30338	0	0	1	135	neg	2	3	3	178	NULL	1	1
Sb01g006410	high	similar to Putative uncharacterized protein	7	1.9753	0	1.34474	0	2	191	pos	4	3	5	5260	1	3	2
Sb01g006420	high	similar to DNAJ protein; putative; expressed	10	0	-1.77337	0	0	1	281	neg	2	8	7	13677	NULL	2	1
Sb01g006460	high	Predicted protein	NULL	0	1.53511	0	0	1	NULL	pos	NULL	NULL	NULL	NULL	NULL	2	1
Sb01g006530	high	weakly similar to Putative uncharacterized protein	3	-1.22386	0	0	0	1	66	neg	1	2	0	898	NULL	1	1
Sb01g006610	high	similar to Putative uncharacterized protein	6	0	1.85933	0	0	1	159	pos	3	0	4	616	NULL	2	1
Sb01g006740	high	Predicted protein	1	1.07918	0	0	0	1	24	pos	1	0	0	838	NULL	1	1
Sb01g006870	high	similar to Expressed protein	1	0	0	2.24475	0	1	21	pos	0	1	0	8685	2	2	1
Sb01g006890	high	similar to Putative uncharacterized protein	4	-5.15838	0	0	0	1	214	neg	1	3	4	895	NULL	5	1
Sb01g006940	high	weakly similar to Putative uncharacterized protein OSJNBa0057M23.132	2	0	1.12682	0	0	1	63	pos	2	0	1	120	1	1	1
Sb01g006950	high	similar to Integral membrane protein; putative; expressed	5	0	0	-1.20989	0	1	206	neg	2	3	4	3366	NULL	1	1
Sb01g007020	high	weakly similar to MRNA; ; relating to carbonate stress	1	1.05936	0	0	0	1	30	pos	0	1	0	299	NULL	1	1
Sb01g007050	high	similar to Putative uncharacterized protein	2	0	-1.42978	0	0	1	104	neg	1	1	2	114	NULL	1	1
Sb01g007070	high	similar to Putative uncharacterized protein	1	0	-1.08594	2.38223	0	2	31	BOTH	0	1	0	6047	NULL	3	3
Sb01g007220	high	similar to Putative uncharacterized protein OSJNBa0002J24.5	3	1.2824	0	0	0	1	78	pos	2	1	2	5763	0	1	1
Sb01g007230	high	similar to Putative uncharacterized protein	6	-1.53177	0	0	0	1	180	neg	1	2	2	4718	NULL	2	1
Sb01g007340	high	similar to BTH-induced protein phosphatase 2C 2 K2 form	3	0	0	0	1.29077	1	105	pos	3	0	2	1871	0	1	1
Sb01g007360	high	similar to Giberellin regulated family protein	3	0	1.43372	0	0	1	83	pos	2	1	2	1648	NULL	1	1
Sb01g007400	high	similar to P450	NULL	-1.29693	-2.15126	0	0	2	NULL	neg	NULL	NULL	NULL	NULL	NULL	3	2
Sb01g007410	high	similar to P450	NULL	-3.40322	0	1.56016	0	2	NULL	BOTH	NULL	NULL	NULL	NULL	NULL	5	3
Sb01g007420	high	similar to P450	NULL	0	-2.724	4.13099	0	2	NULL	BOTH	NULL	NULL	NULL	NULL	NULL	7	3
Sb01g007430	high	similar to P450	NULL	1.86822	0	0	0	1	NULL	pos	NULL	NULL	NULL	NULL	NULL	2	1
Sb01g007450	high	similar to Protein kinase family protein; putative; expressed	12	0	0	1.80156	0	1	559	pos	10	2	8	5144	NULL	2	1
Sb01g007470	high	similar to Putative uncharacterized protein	6	0	2.39614	0	0	1	153	pos	5	0	0	1278	NULL	2	1
Sb01g007550	high	similar to Os03g0758300 protein	0	2.22915	0	1.35223	0	2	NULL	pos	NULL	NULL	0	NULL	NULL	4	2
Sb01g007560	high	similar to Alpha 1;4-glucan phosphorylase L isozyme	3	1.35651	0	0	0	1	91	pos	0	2	2	255	NULL	1	1
Sb01g007600	high	similar to Putative glucosyl transferase	NULL	-1.10004	0	0	0	1	NULL	neg	NULL	NULL	NULL	NULL	NULL	1	1
Sb01g007610	high	similar to Putative glucosyl transferase	NULL	0	0	2.09036	0	1	NULL	pos	NULL	NULL	NULL	NULL	NULL	2	1
Sb01g007630	high	similar to Putative glucosyl transferase	NULL	0	0	2.79995	0	1	NULL	pos	NULL	NULL	NULL	NULL	NULL	3	1
Sb01g007640	high	similar to Putative glucosyl transferase	NULL	-2.02079	0	0	0	1	NULL	neg	NULL	NULL	NULL	NULL	NULL	2	1
Sb01g007670	high	similar to Putative expressed protein	5	0	0	0	1.2704	1	207	pos	2	1	3	259	NULL	1	1
Sb01g007750	high	similar to Phytochelatin synthetase-like protein 1	NULL	0	0	-2.52283	0	1	NULL	neg	NULL	NULL	NULL	NULL	NULL	3	1
Sb01g007820	high	similar to Cysteine proteinase precursor	6	-2.44897	-1.92232	0	-1.58316	3	181	neg	5	0	5	562	NULL	6	3
Sb01g008180	high	similar to Myosin heavy chain class XI E1 protein	4	-1.0008	0	0	0	1	104	neg	0	0	2	0	NULL	1	1
Sb01g008190	high	similar to Expressed protein	0	0	-1.06023	0	0	1	NULL	neg	NULL	NULL	0	NULL	NULL	1	1
Sb01g008320	high	similar to Putative uncharacterized protein	0	1.14641	0	0	0	1	NULL	pos	NULL	NULL	0	NULL	NULL	1	1
Sb01g008330	low	similar to Putative uncharacterized protein	NULL	1.59808	0	0	0	1	NULL	pos	NULL	NULL	NULL	NULL	NULL	2	1
Sb01g008350	high	similar to Putative uncharacterized protein	1	0	0	0	1.61619	1	34	pos	1	0	1	109	NULL	2	1
Sb01g008360	high	similar to Transferase family protein; expressed	2	0	0	-1.26233	1.03546	2	94	BOTH	1	0	2	192	NULL	2	3
Sb01g008400	high	similar to Putative uncharacterized protein	5	0	-1.20618	0	0	1	155	neg	4	0	5	2619	NULL	1	1
Sb01g008450	high	similar to ATP sulfurylase	5	-1.24091	1.24723	0	0	2	152	BOTH	2	1	3	312	NULL	2	3
Sb01g008480	high	similar to IAA1 protein	13	-1.13977	0	0	0	1	574	neg	9	0	9	7185	NULL	1	1
Sb01g008660	high	similar to Putative uncharacterized protein	1	1.92795	1.46438	0	2.134	3	29	pos	1	0	0	1618	NULL	6	3
Sb01g008710	high	similar to Phosphatidylinositol 3-and 4-kinase family protein; expressed	NULL	0	0	0	1.23901	1	NULL	pos	NULL	NULL	NULL	NULL	NULL	1	1
Sb01g008730	high	similar to Alcohol dehydrogenase 1	NULL	3.80974	1.3509	1.73307	1.76486	4	NULL	pos	NULL	NULL	NULL	NULL	NULL	9	4
Sb01g008810	high	similar to Putative uncharacterized protein 110K5.12	3	-1.06662	0	-1.0796	-1.40191	3	104	neg	2	1	0	565	NULL	4	3
Sb01g008840	high	similar to Syntaxin-like protein 2	3	0	-1.0885	0	0	1	99	neg	1	2	3	183	NULL	1	1
Sb01g008940	high	similar to Glucose-1-phosphate adenylyltransferase	4	0	-1.23689	0	-1.08119	2	117	neg	2	1	2	386	NULL	2	2
Sb01g008980	high	weakly similar to Expressed protein	3	-1.42343	0	0	0	1	60	neg	1	2	1	5001	NULL	1	1
Sb01g009060	high	similar to Expressed protein	NULL	2.30336	1.35451	1.12002	3.40587	4	NULL	pos	NULL	NULL	NULL	NULL	NULL	8	4
Sb01g009080	high	similar to Putative GRF-interacting factor 1	11	0	0	-1.23543	0	1	286	neg	6	1	6	6843	NULL	1	1
Sb01g009200	high	similar to Expressed protein	0	-1.43312	0	0	0	1	NULL	neg	NULL	NULL	0	NULL	NULL	1	1
Sb01g009260	high	similar to Putative uncharacterized protein OSJNBb0011H13.13	1	-2.26152	0	0	0	1	24	neg	1	0	0	656	NULL	2	1
Sb01g009270	high	similar to Os03g0730000 protein	2	0	1.01449	0	0	1	46	pos	1	1	0	3072	NULL	1	1
Sb01g009300	high	similar to Putative ACT domain containing protein	1	0	0	1.09906	0	1	95	pos	1	0	1	692	NULL	1	1
Sb01g009330	high	similar to Growth-regulating factor 6	20	0	0	0	1.08093	1	746	pos	16	4	9	9945	NULL	1	1
Sb01g009370	high	similar to Putative uncharacterized protein	7	0	4.84142	0	5.15213	2	173	pos	4	3	5	5295	NULL	10	2
Sb01g009520	high	similar to Expressed protein	6	-1.90039	-1.08283	0	0	2	208	neg	0	1	4	0	NULL	3	2
Sb01g009590	high	similar to Putative uncharacterized protein	13	-1.90695	0	0	0	1	596	neg	7	6	10	10706	NULL	2	1
Sb01g009620	high	Predicted protein	1	0	0	4.14827	0	1	27	pos	1	0	1	226	NULL	4	1
Sb01g009650	high	weakly similar to Os03g0724600 protein	2	0	0	1.842	0	1	47	pos	1	0	0	6910	NULL	2	1
Sb01g009660	high	similar to Putative uncharacterized protein	NULL	-1.07166	0	0	0	1	NULL	neg	NULL	NULL	NULL	NULL	NULL	1	1
Sb01g009680	high	similar to Putative cellular retinaldehyde-binding protein	3	0	1.08427	0	0	1	63	pos	2	0	0	5744	NULL	1	1
Sb01g009730	high	similar to Putative uncharacterized protein OJ1499_D04.17	1	13.3781	4.30416	0	6.99535	3	16	pos	1	0	1	124	NULL	25	3
Sb01g009850	high	similar to OSJNBa0031O09.02	1	0	1.66746	0	1.27723	2	15	pos	1	0	0	343	NULL	3	2
Sb01g009910	high	similar to Putative uncharacterized protein	0	0	0	1.34205	0	1	NULL	pos	NULL	NULL	0	NULL	NULL	1	1
Sb01g009920	high	similar to Phytochrome A	4	0	0	1.31871	1.00198	2	122	pos	2	0	1	1448	NULL	2	2
Sb01g009980	high	similar to Putative microtubule-associated protein	6	-2.36025	0	0	0	1	226	neg	6	0	6	4755	1	2	1
Sb01g010045	low	similar to Putative uncharacterized protein OJ1131_E09.12	NULL	0	0	0	1.40519	1	NULL	pos	NULL	NULL	NULL	NULL	NULL	1	1
Sb01g010080	high	similar to Putative uncharacterized protein	NULL	8.69228	0	0	6.51472	2	NULL	pos	NULL	NULL	NULL	NULL	NULL	15	2
Sb01g010120	high	similar to Os03g0716200 protein	5	0	1.0396	0	0	1	170	pos	3	1	4	3183	NULL	1	1
Sb01g010220	high	similar to Putative uncharacterized protein	0	0	-1.16338	0	0	1	NULL	neg	NULL	NULL	0	NULL	NULL	1	1
Sb01g010260	high	similar to Expressed protein	0	1.12445	0	0	0	1	NULL	pos	NULL	NULL	0	NULL	NULL	1	1
Sb01g010270	high	similar to Glutamine synthetase root isozyme 2	0	3.05917	0	1.26912	0	2	NULL	pos	NULL	NULL	0	NULL	NULL	4	2
Sb01g010440	high	similar to Expressed protein	3	-1.51582	0	0	0	1	60	neg	2	0	3	2305	NULL	2	1
Sb01g010480	high	similar to Tat binding protein 1(TBP-1)-interacting protein (TBPIP); putative	0	1.2853	0	0	0	1	NULL	pos	NULL	NULL	0	NULL	NULL	1	1
Sb01g010490	high	similar to Putative uncharacterized protein	1	1.51616	-1.21529	0	0	2	24	BOTH	1	0	0	164	1	3	3
Sb01g010500	high	similar to Plastocyanin-like domain; putative	NULL	0	2.88857	0	2.04998	2	NULL	pos	NULL	NULL	NULL	NULL	NULL	5	2
Sb01g010510	high	similar to Plastocyanin-like domain; putative	1	0	3.66809	-1.93129	2.02958	3	84	BOTH	1	0	1	5055	NULL	8	4
Sb01g010550	high	similar to MAPEG family protein; expressed	NULL	-1.96987	0	0	0	1	NULL	neg	NULL	NULL	NULL	NULL	NULL	2	1
Sb01g010600	high	similar to Peptidyl-prolyl cis-trans isomerase	0	0	-1.1523	0	0	1	NULL	neg	NULL	NULL	0	NULL	NULL	1	1
Sb01g010670	high	similar to Integral membrane protein DUF6 containing protein; expressed	0	-1.40275	0	0	0	1	NULL	neg	NULL	NULL	0	NULL	NULL	1	1
Sb01g010700	high	similar to Putative uncharacterized protein SB45I19.7	27	0	-1.86982	-1.16851	0	2	1011	neg	16	11	18	15141	2	3	2
Sb01g010740	high	similar to MYND finger family protein; expressed	1	0	0	0	1.29298	1	23	pos	0	0	0	0	NULL	1	1
Sb01g010840	high	similar to Beta-glucosidase	NULL	-1.14049	0	0	0	1	NULL	neg	NULL	NULL	NULL	NULL	NULL	1	1
Sb01g010970	high	similar to Putative uncharacterized protein	1	0	1.02848	0	0	1	24	pos	0	1	0	0	NULL	1	1
Sb01g010990	high	similar to HAD-superfamily hydrolase; subfamily IA; variant 3; putative	1	-1.73284	0	0	0	1	21	neg	0	0	1	0	NULL	2	1
Sb01g011000	high	similar to Prp18 domain; putative	1	0	1.27483	0	0	1	34	pos	0	0	1	0	NULL	1	1
Sb01g011030	high	similar to Lipoxygenase	1	0	2.0407	0	2.04736	2	18	pos	0	1	0	683	NULL	4	2
Sb01g011040	high	similar to Lipoxygenase	NULL	-1.77089	0	0	0	1	NULL	neg	NULL	NULL	NULL	NULL	NULL	2	1
Sb01g011050	high	similar to Lipoxygenase	NULL	0	2.48592	0	1.83812	2	NULL	pos	NULL	NULL	NULL	NULL	NULL	4	2
Sb01g011220	high	similar to CCAAT-binding transcription factor subunit B family protein; expressed	2	2.0172	1.8215	0	1.10707	3	39	pos	2	0	2	0	NULL	5	3
Sb01g011360	high	similar to Nucleobase-ascorbate transporter LPE1	2	-3.0896	-1.09827	-1.62816	0	3	59	neg	2	0	1	1002	NULL	6	3
Sb01g011370	high	similar to Putative uncharacterized protein	2	6.30712	0	0	0	1	38	pos	2	0	1	638	NULL	6	1
Sb01g011480	high	similar to Putative Core-2/I-Branching enzyme	0	1.03882	0	0	0	1	NULL	pos	NULL	NULL	0	NULL	2	1	1
Sb01g011610	high	similar to Chromosome chr17 scaffold_101; whole genome shotgun sequence	2	2.59385	0	0	0	1	44	pos	1	0	1	260	0	3	1
Sb01g011630	high	similar to Putative uncharacterized protein OSJNBa0022C08.19	1	0	1.68305	0	0	1	30	pos	0	1	0	543	NULL	2	1
Sb01g011750	high	similar to Glutamine amidotransferase class-I family protein; expressed	2	0	1.69173	0	0	1	42	pos	2	0	1	6214	NULL	2	1
Sb01g011810	high	similar to Magnesium transporter CorA-like family protein; putative; expressed	3	0	1.31646	0	0	1	66	pos	0	0	1	0	NULL	1	1
Sb01g011820	high	similar to OB-fold nucleic acid binding domain containing protein; expressed	0	0	0	0	1.16208	1	NULL	pos	NULL	NULL	0	NULL	NULL	1	1
Sb01g011890	high	similar to Nodulin family protein; putative	1	2.02913	0	0	-1.02476	2	22	BOTH	0	1	0	3399	2	3	3
Sb01g012045	low	weakly similar to OSIGBa0126J24.7 protein	NULL	-3.43523	0	-2.76883	0	2	NULL	neg	NULL	NULL	NULL	NULL	NULL	6	2
Sb01g012050	high	similar to Thiamine biosynthesis protein thiC; putative; expressed	2	0	-1.46939	0	0	1	43	neg	1	0	2	76	NULL	1	1
Sb01g012060	high	similar to Glycosyl transferase family 8 protein; expressed	1	-1.22526	0	0	0	1	21	neg	0	1	0	351	NULL	1	1
Sb01g012100	high	weakly similar to Expressed protein	1	0	0	0	3.30871	1	21	pos	0	1	0	49	1	3	1
Sb01g012190	high	similar to Expressed protein	3	-1.238	0	0	0	1	87	neg	2	1	2	2336	1	1	1
Sb01g012195	high	similar to Expressed protein	0	-1.05815	0	0	0	1	NULL	neg	NULL	NULL	0	NULL	NULL	1	1
Sb01g012210	high	similar to Putative uncharacterized protein	6	-4.42606	-1.7141	0	0	2	163	neg	6	0	6	566	NULL	6	2
Sb01g012220	high	similar to Putative uncharacterized protein	6	-1.09316	0	-1.15404	0	2	179	neg	3	3	3	2272	NULL	2	2
Sb01g012260	high	Predicted protein	2	-1.46587	0	0	0	1	33	neg	2	0	1	2623	NULL	1	1
Sb01g012320	high	similar to Putative uncharacterized protein	13	1.67148	0	0	0	1	431	pos	13	0	12	9407	NULL	2	1
Sb01g012340	high	similar to Putative serine/threonine kinase	NULL	-1.26412	0	0	0	1	NULL	neg	NULL	NULL	NULL	NULL	NULL	1	1
Sb01g012380	high	similar to Putative uncharacterized protein	1	1.66354	0	0	0	1	28	pos	1	0	1	523	NULL	2	1
Sb01g012430	high	similar to Iron regulated metal transporter	1	-1.40737	1.51042	0	0	2	18	BOTH	1	0	0	7574	NULL	3	3
Sb01g012440	high	similar to Iron regulated transporter-like protein	NULL	-6.58869	0	-3.48726	0	2	NULL	neg	NULL	NULL	NULL	NULL	NULL	10	2
Sb01g012560	high	similar to Putative uncharacterized protein	10	-2.04034	-2.37531	0	0	2	703	neg	10	0	5	8854	NULL	4	2
Sb01g012580	high	weakly similar to Putative uncharacterized protein	0	-1.87349	0	0	0	1	NULL	neg	NULL	NULL	0	NULL	NULL	2	1
Sb01g012590	high	similar to Putative uncharacterized protein	NULL	-2.04178	0	0	0	1	NULL	neg	NULL	NULL	NULL	NULL	NULL	2	1
Sb01g012620	high	weakly similar to Putative uncharacterized protein	1	-1.34611	-1.28472	0	0	2	22	neg	0	0	0	0	NULL	3	2
Sb01g012630	high	weakly similar to Expressed protein	NULL	-2.43371	-1.496	-1.53239	0	3	NULL	neg	NULL	NULL	NULL	NULL	NULL	5	3
Sb01g012640	high	similar to Globulin-1 S allele precursor	1	0	0	0	9.92109	1	46	pos	1	0	1	67	NULL	10	1
Sb01g012700	high	similar to Osmotin	NULL	0	0	0	3.41792	1	NULL	pos	NULL	NULL	NULL	NULL	NULL	3	1
Sb01g012710	high	similar to Pathogenesis-related thaumatin-like protein	NULL	1.49959	0	1.33577	1.19611	3	NULL	pos	NULL	NULL	NULL	NULL	NULL	4	3
Sb01g012760	high	similar to Expressed protein	5	1.63709	0	0	0	1	145	pos	2	3	1	1243	NULL	2	1
Sb01g012810	high	similar to Putative lateral organ boundaries (LOB) domain family	12	0	-1.08114	0	0	1	351	neg	7	3	6	5688	NULL	1	1
Sb01g012840	high	similar to Putative uncharacterized protein	0	1.37222	1.41109	0	0	2	NULL	pos	NULL	NULL	0	NULL	NULL	3	2
Sb01g012860	high	similar to Putative cytochrome P450-like protein	0	-1.03625	0	0	0	1	NULL	neg	NULL	NULL	0	NULL	NULL	1	1
Sb01g012890	high	similar to Putative uncharacterized protein SB32H17.7	0	2.41786	0	0	0	1	NULL	pos	NULL	NULL	0	NULL	NULL	2	1
Sb01g012900	high	similar to 3-glucanase	5	1.28631	0	0	1.18249	2	184	pos	2	1	2	2457	NULL	2	2
Sb01g013060	high	similar to OSJNBa0083N12.1 protein	NULL	0	0	0	1.26262	1	NULL	pos	NULL	NULL	NULL	NULL	NULL	1	1
Sb01g013150	high	similar to Nicotianamine synthase 3	NULL	2.20112	0	1.1053	0	2	NULL	pos	NULL	NULL	NULL	NULL	NULL	3	2
Sb01g013190	high	similar to Putative uncharacterized protein	1	-1.1946	0	0	0	1	43	neg	1	0	1	2430	NULL	1	1
Sb01g013250	low	similar to Os01g0776800 protein	NULL	0	1.11937	0	0	1	NULL	pos	NULL	NULL	NULL	NULL	NULL	1	1
Sb01g013290	high	similar to Sulfate transporter ST1	NULL	-3.63151	0	0	0	1	NULL	neg	NULL	NULL	NULL	NULL	NULL	4	1
Sb01g013410	high	similar to Expressed protein	4	0	1.1656	0	0	1	355	pos	1	3	3	1862	0	1	1
Sb01g013510	high	similar to Expressed protein	NULL	0	0	0	1.18403	1	NULL	pos	NULL	NULL	NULL	NULL	NULL	1	1
Sb01g013520	high	similar to 9-cis-epoxycarotenoid dioxygenase 1; chloroplast precursor	10	2.43707	0	0	4.79421	2	204	pos	4	6	2	10358	NULL	7	2
Sb01g013550	high	similar to Putative uncharacterized protein	NULL	3.24012	2.03459	0	2.10546	3	NULL	pos	NULL	NULL	NULL	NULL	NULL	7	3
Sb01g013600	high	similar to Ornithine aminotransferase; putative; expressed	0	0	0	0	1.19501	1	NULL	pos	NULL	NULL	0	NULL	NULL	1	1
Sb01g013610	high	weakly similar to Putative uncharacterized protein	NULL	0	0	1.87228	0	1	NULL	pos	NULL	NULL	NULL	NULL	NULL	2	1
Sb01g013790	high	similar to Patatin-like phospholipase domain containing protein	NULL	1.7223	0	0	0	1	NULL	pos	NULL	NULL	NULL	NULL	NULL	2	1
Sb01g013840	high	similar to TPR Domain containing protein; expressed	NULL	4.98136	0	0	0	1	NULL	pos	NULL	NULL	NULL	NULL	NULL	5	1
Sb01g013880	high	similar to Putative uncharacterized protein OSJNBa0066H15.1	1	1.51603	0	0	0	1	29	pos	1	0	0	8912	NULL	2	1
Sb01g013910	high	similar to Major facilitator superfamily protein	0	0	1.97438	0	1.39493	2	NULL	pos	NULL	NULL	0	NULL	NULL	3	2
Sb01g013940	high	similar to Putative uncharacterized protein	NULL	-2.26739	-1.32015	-1.09256	0	3	NULL	neg	NULL	NULL	NULL	NULL	NULL	5	3
Sb01g013960	high	similar to Putative uncharacterized protein	5	-1.89356	0	1.01284	0	2	148	BOTH	5	0	5	3670	NULL	3	3
Sb01g014010	high	similar to Nodulin; putative; expressed	NULL	-1.70866	0	0	0	1	NULL	neg	NULL	NULL	NULL	NULL	NULL	2	1
Sb01g014070	high	similar to Pentatricopeptide; putative; expressed	4	-2.30727	0	0	0	1	164	neg	0	4	2	3241	NULL	2	1
Sb01g014090	high	similar to Putative serine/threonine protein kinase	NULL	0	0	0	-1.1438	1	NULL	neg	NULL	NULL	NULL	NULL	NULL	1	1
Sb01g014130	high	similar to Auxin-responsive protein IAA30	NULL	-1.01636	0	0	0	1	NULL	neg	NULL	NULL	NULL	NULL	NULL	1	1
Sb01g014190	high	similar to H1flk; putative; expressed	2	-2.10532	0	0	0	1	42	neg	2	0	0	9277	NULL	2	1
Sb01g014230	high	similar to Putative inositol polyphosphate 5-phosphatase	2	2.44251	0	1.74483	3.35759	3	76	pos	2	0	1	419	NULL	8	3
Sb01g014280	high	similar to Putative uncharacterized protein	NULL	2.80809	1.17766	0	2.25712	3	NULL	pos	NULL	NULL	NULL	NULL	NULL	6	3
Sb01g014300	high	similar to Putative WD-40 domain protein	1	10.4277	0	0	1.16135	2	15	pos	0	1	1	1760	0	12	2
Sb01g014350	high	similar to Putative cytochrome P450-like protein	NULL	0	-1.18071	0	0	1	NULL	neg	NULL	NULL	NULL	NULL	NULL	1	1
Sb01g014390	high	similar to OSIGBa0138E08-OSIGBa0161L23.3 protein	NULL	1.00959	1.29422	0	1.34229	3	NULL	pos	NULL	NULL	NULL	NULL	NULL	4	3
Sb01g014540	high	similar to Putative uncharacterized protein	1	0	2.4767	0	0	1	30	pos	1	0	0	87	NULL	2	1
Sb01g014550	high	similar to Putative uncharacterized protein	NULL	0	1.3882	1.70738	0	2	NULL	pos	NULL	NULL	NULL	NULL	NULL	3	2
Sb01g014560	high	similar to Putative uncharacterized protein	NULL	-1.09884	0	0	0	1	NULL	neg	NULL	NULL	NULL	NULL	NULL	1	1
Sb01g014730	high	similar to Putative serine protease inhibitor	1	1.39615	1.97541	0	1.18295	3	20	pos	1	0	0	11135	NULL	5	3
Sb01g014800	high	similar to Putative uncharacterized protein	3	-1.19924	0	0	0	1	70	neg	2	0	2	2148	NULL	1	1
Sb01g014950	high	Predicted protein	1	0	-1.37049	0	-2.78172	2	21	neg	1	0	1	2465	3	4	2
Sb01g015110	high	similar to DSBA-like thioredoxin domain containing protein; expressed	0	0	1.14432	0	0	1	NULL	pos	NULL	NULL	0	NULL	NULL	1	1
Sb01g015140	high	weakly similar to Putative uncharacterized protein	0	1.11803	0	1.08095	0	2	NULL	pos	NULL	NULL	NULL	NULL	NULL	2	2
Sb01g015190	high	similar to Transposon protein; putative; unclassified; expressed	0	0	-1.53867	0	-1.15998	2	NULL	neg	NULL	NULL	0	NULL	NULL	3	2
Sb01g015340	high	similar to Os03g0593600 protein	NULL	-2.57313	0	0	0	1	NULL	neg	NULL	NULL	NULL	NULL	NULL	3	1
Sb01g015360	high	similar to Os03g0593600 protein	NULL	0	0	0	-1.0365	1	NULL	neg	NULL	NULL	NULL	NULL	NULL	1	1
Sb01g015400	high	similar to Chlorophyll a-b binding protein 151; chloroplast precursor	2	0	0	-2.3857	0	1	49	neg	2	0	1	101	NULL	2	1
Sb01g015500	high	similar to Expressed protein	0	0	0	-1.29448	0	1	NULL	neg	NULL	NULL	0	NULL	NULL	1	1
Sb01g015660	high	similar to Putative alpha-soluble NSF attachment protein	NULL	1.62903	0	0	0	1	NULL	pos	NULL	NULL	NULL	NULL	NULL	2	1
Sb01g015680	high	similar to Peroxisomal membrane protein-like	1	0	0	0	-1.0674	1	43	neg	0	1	0	0	NULL	1	1
Sb01g015770	high	similar to Expressed protein	NULL	0	0	1.12518	0	1	NULL	pos	NULL	NULL	NULL	NULL	NULL	1	1
Sb01g015790	high	similar to Putative steroleosin	NULL	-3.42413	0	0	0	1	NULL	neg	NULL	NULL	NULL	NULL	NULL	3	1
Sb01g015970	high	similar to Putative potassium transporter	1	-1.12896	0	-2.91195	0	2	15	neg	1	0	0	8170	NULL	4	2
Sb01g015990	high	similar to Probable potassium transporter 16	NULL	0	0	0	1.05217	1	NULL	pos	NULL	NULL	NULL	NULL	NULL	1	1
Sb01g016050	high	similar to Putative uncharacterized protein	1	0	-1.56026	0	0	1	19	neg	0	1	0	4202	NULL	2	1
Sb01g016100	high	similar to MATE efflux family protein; expressed	1	1.62021	0	0	0	1	19	pos	1	0	0	4810	NULL	2	1
Sb01g016120	high	similar to Os03g0571900 protein	NULL	0	1.12596	0	0	1	NULL	pos	NULL	NULL	NULL	NULL	NULL	1	1
Sb01g016450	high	similar to Putative sulfate transporter-like	NULL	-3.15029	0	0	0	1	NULL	neg	NULL	NULL	NULL	NULL	NULL	3	1
Sb01g016650	high	similar to FAD-binding domain-containing protein; putative; expressed	1	0	-1.35024	0	0	1	25	neg	0	0	0	0	NULL	1	1
Sb01g016720	high	similar to Putative uncharacterized protein	NULL	-1.16805	0	0	0	1	NULL	neg	NULL	NULL	NULL	NULL	NULL	1	1
Sb01g016730	high	similar to Monosaccharide transporter 2	NULL	-1.70702	0	0	0	1	NULL	neg	NULL	NULL	NULL	NULL	NULL	2	1
Sb01g016740	high	similar to Putative uncharacterized protein	NULL	0	0	1.12619	0	1	NULL	pos	NULL	NULL	NULL	NULL	NULL	1	1
Sb01g016760	high	similar to Disease resistance response protein-like protein	NULL	0	-1.12145	0	0	1	NULL	neg	NULL	NULL	NULL	NULL	NULL	1	1
Sb01g016780	high	similar to Putative ribosomal protein S5	NULL	0	-1.06497	0	0	1	NULL	neg	NULL	NULL	NULL	NULL	NULL	1	1
Sb01g016810	high	similar to Auxin-repressed protein-like protein ARP1; putative; expressed	NULL	0	-1.83358	2.05206	0	2	NULL	BOTH	NULL	NULL	NULL	NULL	NULL	4	3
Sb01g016910	high	similar to Putative cytochrome P450	NULL	-1.71612	-1.59974	0	0	2	NULL	neg	NULL	NULL	NULL	NULL	NULL	3	2
Sb01g016970	high	similar to Os10g0519300 protein	4	0	1.32804	0	1.52506	2	130	pos	2	2	1	5035	1	3	2
Sb01g017040	high	similar to Putative uncharacterized protein	1	0	-1.48826	-1.16536	0	2	25	neg	1	0	1	93	NULL	3	2
Sb01g017060	high	similar to Chromosome chr2 scaffold_105; whole genome shotgun sequence	2	0	2.84353	0	2.99845	2	53	pos	1	1	2	1863	NULL	6	2
Sb01g017080	high	similar to Expressed protein	0	-2.93574	0	0	0	1	NULL	neg	NULL	NULL	0	NULL	NULL	3	1
Sb01g017110	high	similar to Fringe protein; putative; expressed	11	1.1344	0	0	0	1	351	pos	2	7	7	7017	NULL	1	1
Sb01g017140	high	similar to Electron transfer flavoprotein-ubiquinone oxidoreductase;mitochondrial; putative; expressed	15	0	0	1.18665	0	1	517	pos	12	0	10	3738	NULL	1	1
Sb01g017160	high	similar to Putative cytochrome P450	0	0	0	1.00644	0	1	NULL	pos	NULL	NULL	0	NULL	NULL	1	1
Sb01g017170	high	similar to Putative cytochrome P450	NULL	0	0	1.8344	0	1	NULL	pos	NULL	NULL	NULL	NULL	NULL	2	1
Sb01g017190	high	similar to Putative uncharacterized protein	NULL	-1.33833	0	0	0	1	NULL	neg	NULL	NULL	NULL	NULL	NULL	1	1
Sb01g017230	high	similar to Aquaporin NIP3-1	NULL	0	0	1.07456	0	1	NULL	pos	NULL	NULL	NULL	NULL	NULL	1	1
Sb01g017240	high	similar to Kinesin heavy chain; putative; expressed	17	0	1.15668	0	0	1	520	pos	10	0	9	4804	NULL	1	1
Sb01g017440	high	similar to Putative uncharacterized protein OSJNBa0005K07.8	3	-1.58752	0	-1.85138	-1.18365	3	68	neg	3	0	0	5985	NULL	5	3
Sb01g017510	high	similar to Putative uncharacterized protein	0	-5.9901	-2.35593	0	0	2	NULL	neg	NULL	NULL	0	NULL	NULL	8	2
Sb01g017520	high	weakly similar to Putative uncharacterized protein	NULL	-3.08946	0	0	0	1	NULL	neg	NULL	NULL	NULL	NULL	NULL	3	1
Sb01g017620	high	weakly similar to Putative uncharacterized protein OSJNBb0015K05.12	NULL	0	1.68354	0	0	1	NULL	pos	NULL	NULL	NULL	NULL	NULL	2	1
Sb01g017695	high	similar to Expressed protein	0	14.2373	7.81584	0	9.61711	3	NULL	pos	NULL	NULL	0	NULL	NULL	32	3
Sb01g017860	high	similar to Glutamyl-tRNA reductase 1; chloroplast precursor	10	0	-1.35095	0	0	1	296	neg	7	2	8	3932	NULL	1	1
Sb01g017890	high	similar to Putative uncharacterized protein	2	0	-1.17479	0	0	1	57	neg	0	2	0	0	NULL	1	1
Sb01g018050	high	similar to Putative uncharacterized protein	3	1.0155	0	0	0	1	246	pos	1	2	1	3592	2	1	1
Sb01g018070	high	similar to Putative uncharacterized protein At1g28100/F13K9_27	6	0	-1.06254	1.40146	0	2	178	BOTH	3	2	4	10866	NULL	2	3
Sb01g018095	high	similar to Os10g0499400 protein	NULL	-1.16109	0	0	0	1	NULL	neg	NULL	NULL	NULL	NULL	NULL	1	1
Sb01g018140	high	similar to Putative uncharacterized protein	0	-2.69939	0	0	0	1	NULL	neg	NULL	NULL	0	NULL	NULL	3	1
Sb01g018180	high	similar to Putative epoxide hydrolase	NULL	1.31566	2.55007	0	1.91915	3	NULL	pos	NULL	NULL	NULL	NULL	NULL	6	3
Sb01g018190	high	similar to Os10g0497900 protein	1	3.42932	1.51454	0	2.03499	3	16	pos	0	1	0	3371	NULL	7	3
Sb01g018230	high	similar to Protochlorophyllide reductase B; chloroplast precursor	2	0	-1.81833	0	0	1	58	neg	2	0	0	361	0	2	1
Sb01g018410	high	similar to Putative alpha-galactosidase	NULL	3.23416	1.47705	0	1.5576	3	NULL	pos	NULL	NULL	NULL	NULL	NULL	6	3
Sb01g018430	high	similar to Aquaporin TIP3-1	2	32.678	0	0	8.48953	2	51	pos	2	0	0	11179	NULL	41	2
Sb01g018480	high	similar to Putative uncharacterized protein precursor	NULL	0	1.31382	1.05282	1.50972	3	NULL	pos	NULL	NULL	NULL	NULL	NULL	4	3
Sb01g018490	high	similar to Putative uncharacterized protein precursor	NULL	-1.08647	0	0	0	1	NULL	neg	NULL	NULL	NULL	NULL	NULL	1	1
Sb01g018570	high	similar to Expressed protein	2	0	0	0	1.20707	1	50	pos	1	1	2	73	NULL	1	1
Sb01g018600	high	similar to Ripening-related protein 3 precursor	NULL	1.48869	0	0	0	1	NULL	pos	NULL	NULL	NULL	NULL	NULL	1	1
Sb01g018740	high	similar to GRAM domain containing protein; expressed	6	0	0	0	6.3365	1	373	pos	5	1	5	1944	NULL	6	1
Sb01g018780	high	weakly similar to Cotton fiber expressed protein-like protein	7	1.62105	0	1.74949	0	2	137	pos	1	6	4	10667	NULL	3	2
Sb01g019000	high	similar to Putative uncharacterized protein	22	0	-1.15962	0	0	1	2013	neg	14	3	16	13646	NULL	1	1
Sb01g019010	high	similar to Os10g0483400 protein	8	0	-1.07069	0	0	1	307	neg	2	6	4	7340	NULL	1	1
Sb01g019050	high	similar to Putative uncharacterized protein	6	0	-1.55102	0	0	1	172	neg	3	0	4	2322	NULL	2	1
Sb01g019070	high	similar to Putative nodulin	NULL	-1.31255	0	0	0	1	NULL	neg	NULL	NULL	NULL	NULL	NULL	1	1
Sb01g019100	high	weakly similar to Putative uncharacterized protein OSJNBa0093B11.10	5	0	1.06181	0	0	1	128	pos	3	2	2	8779	NULL	1	1
Sb01g019170	high	similar to Expressed protein	13	0	-1.38623	0	0	1	407	neg	9	0	9	11783	1	1	1
Sb01g019200	high	Predicted protein	NULL	-2.18779	0	0	0	1	NULL	neg	NULL	NULL	NULL	NULL	NULL	2	1
Sb01g019210	high	similar to Putative uncharacterized protein	1	4.35866	0	0	0	1	20	pos	0	0	0	0	NULL	4	1
Sb01g019270	high	similar to Myb factor	8	-1.16082	0	0	0	1	202	neg	3	2	4	7595	1	1	1
Sb01g019580	high	similar to Cyanate hydratase	1	1.08201	1.24678	0	0	2	16	pos	1	0	0	7985	NULL	2	2
Sb01g019590	high	similar to CER1 protein; putative; expressed	0	5.6819	0	0	0	1	NULL	pos	NULL	NULL	0	NULL	0	6	1
Sb01g019680	high	similar to Leucine Rich Repeat family protein; expressed	NULL	0	-1.38034	0	0	1	NULL	neg	NULL	NULL	NULL	NULL	NULL	1	1
Sb01g019850	high	similar to Beta-amylase	3	7.56373	9.13238	0	10.1098	3	52	pos	2	1	1	181	0	27	3
Sb01g019970	high	similar to Uncharacterized conserved protein; putative; expressed	5	1.28559	2.09506	0	2.18055	3	258	pos	1	3	3	2000	NULL	6	3
Sb01g020000	high	similar to GDSL-like Lipase/Acylhydrolase family protein; expressed	1	0	-1.02571	0	0	1	24	neg	1	0	1	256	NULL	1	1
Sb01g020050	high	similar to Putative uncharacterized protein	NULL	1.11927	0	0	0	1	NULL	pos	NULL	NULL	NULL	NULL	NULL	1	1
Sb01g020070	high	similar to Xyloglucan galactosyltransferase KATAMARI 1; putative; expressed	NULL	-1.18645	0	0	0	1	NULL	neg	NULL	NULL	NULL	NULL	NULL	1	1
Sb01g020210	high	similar to CHY zinc finger family protein; expressed	1	0	0	2.33367	0	1	25	pos	0	0	1	0	1	2	1
Sb01g020280	high	similar to Os10g0456100 protein	0	0	-2.37628	2.44705	0	2	NULL	BOTH	NULL	NULL	0	NULL	NULL	5	3
Sb01g020320	high	similar to Expressed protein	0	-3.23771	0	-1.38884	0	2	NULL	neg	NULL	NULL	0	NULL	NULL	5	2
Sb01g020330	high	similar to Expressed protein	NULL	-1.24789	0	1.89491	0	2	NULL	BOTH	NULL	NULL	NULL	NULL	NULL	3	3
Sb01g020350	high	weakly similar to Putative glycine rich protein	NULL	-4.01831	0	0	0	1	NULL	neg	NULL	NULL	NULL	NULL	NULL	4	1
Sb01g020370	low	weakly similar to Transposon protein; putative; CACTA; En/Spm sub-class; expressed	NULL	-3.21219	0	-2.56227	0	2	NULL	neg	NULL	NULL	NULL	NULL	NULL	6	2
Sb01g020410	high	weakly similar to Transposon protein; putative; CACTA; En/Spm sub-class; expressed	NULL	-5.0412	0	1.06672	0	2	NULL	BOTH	NULL	NULL	NULL	NULL	NULL	6	3
Sb01g020430	high	similar to Putative uncharacterized protein	NULL	1.27458	0	0	0	1	NULL	pos	NULL	NULL	NULL	NULL	NULL	1	1
Sb01g020510	high	similar to Putative uncharacterized protein OJ1293_A01.15	NULL	-4.01095	0	0	0	1	NULL	neg	NULL	NULL	NULL	NULL	NULL	4	1
Sb01g020530	high	similar to RNA-binding protein; putative; expressed	1	0	-1.10213	1.47935	0	2	22	BOTH	1	0	1	311	NULL	3	3
Sb01g020580	high	similar to Phosphate transporter 1	NULL	-1.4945	0	-2.26921	0	2	NULL	neg	NULL	NULL	NULL	NULL	NULL	4	2
Sb01g020810	high	similar to Cytochrome P450 family protein; expressed	0	-1.05443	0	0	0	1	NULL	neg	NULL	NULL	0	NULL	NULL	1	1
Sb01g020830	high	similar to Peroxidase	NULL	-1.00501	0	0	0	1	NULL	neg	NULL	NULL	NULL	NULL	NULL	1	1
Sb01g020835	high	similar to Os10g0442900 protein	2	-1.21369	0	0	0	1	60	neg	0	0	1	0	NULL	1	1
Sb01g020850	high	similar to ABC transporter-like protein	NULL	-1.3743	0	0	0	1	NULL	neg	NULL	NULL	NULL	NULL	NULL	1	1
Sb01g020920	high	similar to UDP-glucoronosyl and UDP-glucosyl transferase family protein; expressed	0	0	-1.46846	0	-1.46396	2	NULL	neg	NULL	NULL	0	NULL	NULL	3	2
Sb01g020950	high	similar to Lectin protein kinase; putative; expressed	NULL	1.6217	1.59053	0	1.62663	3	NULL	pos	NULL	NULL	NULL	NULL	NULL	5	3
Sb01g020960	high	similar to Lectin protein kinase; putative; expressed	NULL	1.27434	0	0	0	1	NULL	pos	NULL	NULL	NULL	NULL	NULL	1	1
Sb01g021030	high	similar to Expansin-A15 precursor	0	-3.12172	0	0	0	1	NULL	neg	NULL	NULL	0	NULL	0	3	1
Sb01g021040	high	similar to Expansin-A28 precursor	NULL	-2.90949	0	0	0	1	NULL	neg	NULL	NULL	NULL	NULL	NULL	3	1
Sb01g021050	high	similar to Expansin-A31 precursor	NULL	-1.68956	0	0	0	1	NULL	neg	NULL	NULL	NULL	NULL	NULL	2	1
Sb01g021060	high	similar to Expansin-A31 precursor	NULL	-4.12026	0	0	0	1	NULL	neg	NULL	NULL	NULL	NULL	NULL	4	1
Sb01g021070	high	similar to Expansin-A31 precursor	NULL	-3.70056	0	0	0	1	NULL	neg	NULL	NULL	NULL	NULL	NULL	4	1
Sb01g021080	high	similar to Expansin-A31 precursor	NULL	-2.75906	0	0	0	1	NULL	neg	NULL	NULL	NULL	NULL	NULL	3	1
Sb01g021090	high	similar to Expansin-A31 precursor	NULL	-2.11181	0	0	0	1	NULL	neg	NULL	NULL	NULL	NULL	NULL	2	1
Sb01g021130	high	similar to GDSL-like Lipase/Acylhydrolase family protein; expressed	0	1.31015	0	0	0	1	NULL	pos	NULL	NULL	0	NULL	NULL	1	1
Sb01g021160	high	similar to Skp1 family; dimerisation domain containing protein	0	1.06025	0	0	0	1	NULL	pos	NULL	NULL	0	NULL	NULL	1	1
Sb01g021270	high	similar to Sodium/calcium exchanger protein; expressed	1	2.95241	0	0	0	1	29	pos	0	1	1	1712	NULL	3	1
Sb01g021430	high	similar to Leaf senescence protein-like	NULL	-3.66968	0	0	0	1	NULL	neg	NULL	NULL	NULL	NULL	NULL	4	1
Sb01g021450	high	similar to Osmotin protein homolog-rice; putative	NULL	0	0	0	-1.2839	1	NULL	neg	NULL	NULL	NULL	NULL	NULL	1	1
Sb01g021490	high	similar to HSF-type DNA-binding domain containing protein; expressed	7	1.18056	0	0	0	1	216	pos	1	6	0	1810	1	1	1
Sb01g021500	high	similar to 1;2-dihydroxy-3-keto-5-methylthiopentene dioxygenase 2	1	-1.50439	0	0	0	1	16	neg	0	1	0	0	0	2	1
Sb01g021560	low	similar to Transposon protein; putative; CACTA; En/Spm sub-class; expressed	NULL	-2.42386	0	-1.93138	0	2	NULL	neg	NULL	NULL	NULL	NULL	NULL	4	2
Sb01g021590	low	similar to Transposon protein; putative; CACTA; En/Spm sub-class; expressed	NULL	-2.13335	0	-1.12268	0	2	NULL	neg	NULL	NULL	NULL	NULL	NULL	3	2
Sb01g021640	high	similar to Os07g0663600 protein	NULL	-1.21382	0	0	0	1	NULL	neg	NULL	NULL	NULL	NULL	NULL	1	1
Sb01g021660	high	weakly similar to IQ calmodulin-binding motif family protein; expressed	2	0	0	1.29425	0	1	41	pos	2	0	0	5086	0	1	1
Sb01g021740	high	similar to Expressed protein	10	-1.83763	-2.23854	0	0	2	419	neg	7	3	8	3656	3	4	2
Sb01g021827	low	weakly similar to O-methyltransferase ZRP4	NULL	-4.12453	0	-1.01681	0	2	NULL	neg	NULL	NULL	NULL	NULL	NULL	5	2
Sb01g021870	high	similar to Cation-transporting ATPase	0	-1.14353	0	0	0	1	NULL	neg	NULL	NULL	0	NULL	NULL	1	1
Sb01g021890	high	similar to GDP-mannose 3;5-epimerase 1	1	-1.25528	0	0	0	1	17	neg	0	1	0	5102	NULL	1	1
Sb01g021920	high	similar to Chitinase	1	-2.86695	-2.30397	-1.41563	-1.5077	4	49	neg	1	0	1	728	NULL	8	4
Sb01g022070	high	similar to Probable glutathione S-transferase BZ2	NULL	0	1.84234	0	0	1	NULL	pos	NULL	NULL	NULL	NULL	NULL	2	1
Sb01g022080	high	similar to Probable glutathione S-transferase BZ2	NULL	0	1.58494	0	0	1	NULL	pos	NULL	NULL	NULL	NULL	NULL	2	1
Sb01g022210	high	similar to Calmodulin-binding family protein; putative; expressed	3	1.00018	0	0	0	1	89	pos	2	0	3	988	1	1	1
Sb01g022420	high	weakly similar to Putative DNA-binding protein	9	-2.73153	0	0	0	1	343	neg	3	5	0	13502	1	3	1
Sb01g022690	high	similar to Cytochrome P450 78A1	NULL	-1.13506	0	1.1894	0	2	NULL	BOTH	NULL	NULL	NULL	NULL	NULL	2	3
Sb01g023060	high	similar to Putative uncharacterized protein	0	-2.29402	0	0	0	1	NULL	neg	NULL	NULL	NULL	NULL	NULL	2	1
Sb01g023100	high	similar to Putative uncharacterized protein	0	1.15617	0	0	0	1	NULL	pos	NULL	NULL	0	NULL	NULL	1	1
Sb01g023200	high	similar to Chromosome chr6 scaffold_3; whole genome shotgun sequence	0	1.25622	0	0	0	1	NULL	pos	NULL	NULL	0	NULL	NULL	1	1
Sb01g023244	high	similar to Putative uncharacterized protein	NULL	-1.1391	0	0	0	1	NULL	neg	NULL	NULL	NULL	NULL	NULL	1	1
Sb01g023270	high	similar to SPX domain containing protein; expressed	1	-4.55007	0	-3.87	0	2	16	neg	1	0	0	470	NULL	8	2
Sb01g023750	high	similar to Alanine aminotransferase 2	6	0	2.24898	0	1.26824	2	149	pos	2	0	3	1826	NULL	4	2
Sb01g024390	high	similar to Putative uncharacterized protein	NULL	-3.39948	-1.43588	0	0	2	NULL	neg	NULL	NULL	NULL	NULL	NULL	5	2
Sb01g025310	high	similar to Glycosyl hydrolases family 17 protein; expressed	3	-1.15778	0	0	0	1	112	neg	0	2	0	1853	NULL	1	1
Sb01g025600	high	weakly similar to CIA	2	0	-1.21698	0	0	1	43	neg	2	0	0	202	NULL	1	1
Sb01g025840	high	similar to Peptidyl-prolyl cis-trans isomerase	1	0	3.09127	0	1.64348	2	18	pos	1	0	0	178	NULL	5	2
Sb01g025960	high	Predicted protein	NULL	0	-1.17977	0	0	1	NULL	neg	NULL	NULL	NULL	NULL	NULL	1	1
Sb01g026170	high	similar to Proline-rich protein precursor	NULL	0	-1.39525	0	0	1	NULL	neg	NULL	NULL	NULL	NULL	NULL	1	1
Sb01g026180	high	similar to Proline-rich protein precursor	NULL	0	-1.52413	0	0	1	NULL	neg	NULL	NULL	NULL	NULL	NULL	2	1
Sb01g026390	high	similar to Glycosyl hydrolase family 38 protein; putative; expressed	NULL	1.0456	0	0	0	1	NULL	pos	NULL	NULL	NULL	NULL	NULL	1	1
Sb01g026400	high	similar to Glycosyl hydrolase family 38 protein; putative; expressed	NULL	0	-2.39815	0	0	1	NULL	neg	NULL	NULL	NULL	NULL	NULL	2	1
Sb01g026405	high	similar to Glycosyl hydrolase family 38 protein; putative; expressed	1	0	-2.30963	0	-1.02973	2	21	neg	0	0	0	0	NULL	3	2
Sb01g026510	high	weakly similar to Expressed protein	4	-1.5029	0	0	0	1	105	neg	3	1	3	972	1	2	1
Sb01g026530	high	similar to Cytochrome P450 family protein; expressed	0	0	0	1.40628	0	1	NULL	pos	NULL	NULL	0	NULL	NULL	1	1
Sb01g026660	high	similar to Putative uncharacterized protein	NULL	0	0	0	7.40687	1	NULL	pos	NULL	NULL	NULL	NULL	NULL	7	1
Sb01g026710	high	similar to NBS-LRR-like protein B	NULL	-2.28081	0	0	0	1	NULL	neg	NULL	NULL	NULL	NULL	NULL	2	1
Sb01g026730	high	similar to Putative membrane protein	NULL	1.0193	0	0	0	1	NULL	pos	NULL	NULL	NULL	NULL	NULL	1	1
Sb01g026770	high	weakly similar to Os10g0121300 protein	NULL	0	-1.39919	0	0	1	NULL	neg	NULL	NULL	NULL	NULL	NULL	1	1
Sb01g026960	high	similar to NADH-dependent oxidoreductase 2; putative; expressed	0	0	-3.70745	0	0	1	NULL	neg	NULL	NULL	0	NULL	1	4	1
Sb01g026980	high	similar to NADH-dependent oxidoreductase 2; putative; expressed	NULL	1.52903	0	0	0	1	NULL	pos	NULL	NULL	NULL	NULL	NULL	2	1
Sb01g027010	high	similar to NADH-dependent oxidoreductase 2; putative; expressed	NULL	0	-1.60514	0	0	1	NULL	neg	NULL	NULL	NULL	NULL	NULL	2	1
Sb01g027270	high	Predicted protein	NULL	2.05796	0	0	0	1	NULL	pos	NULL	NULL	NULL	NULL	NULL	2	1
Sb01g027330	high	similar to Peroxidase 53; putative; expressed	1	2.47931	0	0	0	1	18	pos	1	0	0	6467	NULL	2	1
Sb01g027411	high	weakly similar to Putative bHLH transcription factor	NULL	0	0	2.51817	0	1	NULL	pos	NULL	NULL	NULL	NULL	NULL	3	1
Sb01g027540	high	similar to Serine carboxypeptidase family protein; expressed	0	-2.63837	0	0	2.06137	2	NULL	BOTH	NULL	NULL	NULL	NULL	NULL	5	3
Sb01g027570	high	similar to Serine carboxypeptidase family protein; expressed	NULL	-1.47513	0	0	0	1	NULL	neg	NULL	NULL	NULL	NULL	NULL	1	1
Sb01g027620	high	similar to Putative uncharacterized protein	NULL	-5.08936	0	0	0	1	NULL	neg	NULL	NULL	NULL	NULL	NULL	5	1
Sb01g027660	high	similar to Putative uncharacterized protein	NULL	-1.92983	0	-1.20562	0	2	NULL	neg	NULL	NULL	NULL	NULL	NULL	3	2
Sb01g027765	low	similar to Pentatricopeptide; putative	NULL	0	0	0	1.60948	1	NULL	pos	NULL	NULL	NULL	NULL	NULL	2	1
Sb01g027830	high	similar to Cholinephosphate cytidylyltransferase	2	1.16472	0	0	0	1	57	pos	0	2	1	0	NULL	1	1
Sb01g027840	high	similar to Putative uncharacterized protein	NULL	1.22465	0	0	0	1	NULL	pos	NULL	NULL	NULL	NULL	NULL	1	1
Sb01g027880	high	similar to Putative uncharacterized protein	0	0	0	1.32072	0	1	NULL	pos	NULL	NULL	0	NULL	NULL	1	1
Sb01g027980	high	weakly similar to Expressed protein	1	0	-1.10745	0	0	1	17	neg	1	0	1	210	NULL	1	1
Sb01g028000	high	weakly similar to Myosin-like protein	0	1.05789	0	0	0	1	NULL	pos	NULL	NULL	0	NULL	NULL	1	1
Sb01g028030	high	similar to NAD dependent epimerase/dehydratase family protein; expressed	2	-1.5717	0	0	0	1	53	neg	0	1	1	1635	NULL	2	1
Sb01g028080	high	similar to Expressed protein	2	1.14375	3.46642	1.27799	2.49878	4	58	pos	2	0	2	940	NULL	8	4
Sb01g028150	high	similar to Probable plastid-lipid-associated protein 3; chloroplast precursor	1	1.02348	0	0	0	1	18	pos	1	0	0	4606	NULL	1	1
Sb01g028330	high	similar to Bet v I allergen family protein; putative; expressed	3	0	-1.21895	0	0	1	69	neg	1	2	1	5992	NULL	1	1
Sb01g028450	high	similar to No apical meristem; putative; expressed	12	0	0	1.23462	0	1	357	pos	9	2	10	9762	NULL	1	1
Sb01g028540	high	similar to Haloacid dehalogenase-like hydrolase family protein; putative; expressed	1	0	1.80501	0	1.73015	2	15	pos	1	0	0	85	NULL	4	2
Sb01g028610	high	similar to Class III peroxidase 120 precursor	NULL	0	0	2.42394	0	1	NULL	pos	NULL	NULL	NULL	NULL	NULL	2	1
Sb01g028620	high	similar to Peroxidase family protein; expressed	NULL	-1.57661	0	0	0	1	NULL	neg	NULL	NULL	NULL	NULL	NULL	2	1
Sb01g028640	high	similar to Class III peroxidase 120 precursor	NULL	0	0	5.01876	0	1	NULL	pos	NULL	NULL	NULL	NULL	NULL	5	1
Sb01g028683	high	similar to Putative uncharacterized protein	NULL	2.17975	0	0	0	1	NULL	pos	NULL	NULL	NULL	NULL	NULL	2	1
Sb01g028686	high	similar to Putative uncharacterized protein	NULL	2.19519	0	0	0	1	NULL	pos	NULL	NULL	NULL	NULL	NULL	2	1
Sb01g028690	high	similar to C2 domain-containing protein; putative; expressed	3	2.29623	0	0	0	1	112	pos	0	1	1	1862	NULL	2	1
Sb01g028700	high	similar to Glycosyl hydrolase family 14 protein; expressed	4	-1.03157	-1.07579	1.09411	0	3	105	BOTH	2	1	2	1215	NULL	3	4
Sb01g028760	high	similar to Serine/threonine-protein kinase SAPK3	2	0	0	0	2.20712	1	37	pos	1	0	0	5971	NULL	2	1
Sb01g028780	high	similar to Chromosome chr16 scaffold_10; whole genome shotgun sequence	NULL	1.25821	0	0	0	1	NULL	pos	NULL	NULL	NULL	NULL	NULL	1	1
Sb01g028810	high	similar to Cyclin-P4-1	17	-2.19092	0	0	0	1	459	neg	8	7	10	4307	0	2	1
Sb01g028930	high	similar to AP2 domain containing protein; expressed	NULL	0	-1.30092	0	0	1	NULL	neg	NULL	NULL	NULL	NULL	NULL	1	1
Sb01g028960	high	similar to Probable histone H2AXb	NULL	1.90329	0	0	0	1	NULL	pos	NULL	NULL	NULL	NULL	NULL	2	1
Sb01g029000	high	similar to DNA-binding protein	8	2.91102	0	0	0	1	187	pos	2	6	3	13522	NULL	3	1
Sb01g029090	high	similar to Expressed protein	7	1.41098	0	0	0	1	221	pos	6	0	6	832	NULL	1	1
Sb01g029130	high	similar to Oxidoreductase; 2OG-Fe oxygenase family protein; expressed	0	-1.1657	0	0	0	1	NULL	neg	NULL	NULL	0	NULL	NULL	1	1
Sb01g029150	high	similar to Os10g0557900 protein	2	-2.10764	-1.97445	0	-1.50276	3	93	neg	2	0	2	1338	NULL	6	3
Sb01g029170	high	similar to Putative uncharacterized protein	13	-1.00043	0	0	0	1	612	neg	9	4	7	6400	NULL	1	1
Sb01g029250	high	similar to Beta-expansin 7 precursor	NULL	-1.9056	-1.62331	0	0	2	NULL	neg	NULL	NULL	NULL	NULL	NULL	4	2
Sb01g029260	high	similar to Beta-expansin 7 precursor	NULL	-4.41478	-2.17115	0	0	2	NULL	neg	NULL	NULL	NULL	NULL	NULL	7	2
Sb01g029270	high	similar to Beta-expansin 7 precursor	NULL	-2.78387	-3.74578	0	0	2	NULL	neg	NULL	NULL	NULL	NULL	NULL	7	2
Sb01g029280	high	similar to Beta-expansin TaEXPB4	NULL	-2.67687	0	-1.13327	0	2	NULL	neg	NULL	NULL	NULL	NULL	NULL	4	2
Sb01g029310	high	similar to Expansin-B6 precursor	NULL	-3.4286	0	0	0	1	NULL	neg	NULL	NULL	NULL	NULL	NULL	3	1
Sb01g029320	high	similar to Beta expansin B2	NULL	1.28966	0	2.53312	0	2	NULL	pos	NULL	NULL	NULL	NULL	NULL	4	2
Sb01g029330	high	similar to Beta-expansin 6 precursor	NULL	0	-2.56674	0	0	1	NULL	neg	NULL	NULL	NULL	NULL	NULL	3	1
Sb01g029340	high	similar to Beta-expansin 6 precursor	NULL	0	-2.36876	0	0	1	NULL	neg	NULL	NULL	NULL	NULL	NULL	2	1
Sb01g029450	high	similar to Protease inhibitor/seed storage/LTP family protein; expressed	0	-2.66021	0	0	0	1	NULL	neg	NULL	NULL	0	NULL	1	3	1
Sb01g029460	high	similar to Putative uncharacterized protein	NULL	1.16307	0	0	0	1	NULL	pos	NULL	NULL	NULL	NULL	NULL	1	1
Sb01g029465	high	similar to Putative uncharacterized protein	NULL	1.36293	0	0	0	1	NULL	pos	NULL	NULL	NULL	NULL	NULL	1	1
Sb01g029470	high	similar to Nitrate/chlorate transporter; putative; expressed	4	0	0	0	-1.18133	1	77	neg	2	1	3	285	0	1	1
Sb01g029490	high	similar to Expressed protein	13	-1.31952	0	0	0	1	426	neg	9	4	10	7504	NULL	1	1
Sb01g029520	high	similar to Os10g0553600 protein	0	0	1.04632	0	0	1	NULL	pos	NULL	NULL	0	NULL	2	1	1
Sb01g029590	high	similar to Putative uncharacterized protein	7	-1.30408	0	0	0	1	237	neg	4	3	5	9593	NULL	1	1
Sb01g029610	high	similar to Putative uncharacterized protein	NULL	-1.88962	-2.71659	0	-1.07309	3	NULL	neg	NULL	NULL	NULL	NULL	NULL	6	3
Sb01g029620	high	similar to Cortical cell-delineating protein precursor	NULL	-2.19808	-1.14159	1.18269	0	3	NULL	BOTH	NULL	NULL	NULL	NULL	NULL	5	4
Sb01g029660	high	similar to Proline dehydrogenase family protein; expressed	6	-2.91324	0	-1.22286	0	2	185	neg	2	0	5	507	NULL	4	2
Sb01g029680	high	Predicted protein	NULL	0	0	0	1.00123	1	NULL	pos	NULL	NULL	NULL	NULL	NULL	1	1
Sb01g029930	high	similar to Putative uncharacterized protein	0	10.2527	0	0	4.82995	2	NULL	pos	NULL	NULL	0	NULL	NULL	15	2
Sb01g029940	high	similar to Exonuclease family protein; putative; expressed	NULL	0	1.34424	-1.05733	0	2	NULL	BOTH	NULL	NULL	NULL	NULL	NULL	2	3
Sb01g030090	high	similar to Putative uncharacterized protein	1	1.00437	0	2.01147	0	2	24	pos	1	0	1	305	NULL	3	2
Sb01g030190	high	similar to Putative uncharacterized protein	2	0	0	2.03519	0	1	42	pos	2	0	1	8751	NULL	2	1
Sb01g030220	high	similar to Putative uncharacterized protein	NULL	0	0	-1.25766	0	1	NULL	neg	NULL	NULL	NULL	NULL	NULL	1	1
Sb01g030250	high	similar to Glutathione S-transferase GST 14	NULL	0	-1.22933	0	0	1	NULL	neg	NULL	NULL	NULL	NULL	NULL	1	1
Sb01g030270	high	similar to Mucin-like protein	0	3.07841	0	0	0	1	NULL	pos	NULL	NULL	0	NULL	NULL	3	1
Sb01g030300	high	similar to Putative uncharacterized protein	NULL	0	-2.15239	0	0	1	NULL	neg	NULL	NULL	NULL	NULL	NULL	2	1
Sb01g030326	low	similar to OSJNBa0096F01.9 protein	NULL	-1.07135	0	0	0	1	NULL	neg	NULL	NULL	NULL	NULL	NULL	1	1
Sb01g030328	high	Predicted protein	NULL	-1.0057	0	0	0	1	NULL	neg	NULL	NULL	NULL	NULL	NULL	1	1
Sb01g030330	high	similar to Expansin-like A2 precursor	2	0	0	1.62765	1.10429	2	65	pos	2	0	1	3986	2	3	2
Sb01g030345	high	similar to EC protein homolog	0	33.2937	7.15967	0	9.22624	3	NULL	pos	NULL	NULL	0	NULL	NULL	50	3
Sb01g030440	high	similar to Expressed protein	5	0	0	0	1.84649	1	154	pos	5	0	4	3710	NULL	2	1
Sb01g030450	high	similar to Calcium-dependent protein kinase isoform 1	4	1.26715	0	0	0	1	131	pos	3	0	3	9039	NULL	1	1
Sb01g030530	high	similar to Putative peroxidase	7	-1.39076	0	0	0	1	190	neg	6	0	5	1887	0	1	1
Sb01g030540	high	similar to Putative uncharacterized protein	NULL	0	0	3.34428	0	1	NULL	pos	NULL	NULL	NULL	NULL	NULL	3	1
Sb01g030550	high	similar to Putative uncharacterized protein	2	3.09026	0	0	0	1	61	pos	1	1	0	1800	NULL	3	1
Sb01g030560	high	similar to Oxidoreductase; 2OG-Fe oxygenase family protein; expressed	2	-1.9697	-1.24704	0	0	2	39	neg	1	0	0	145	0	3	2
Sb01g030570	high	similar to MADS-box transcription factor TaAGL7	8	0	-1.36451	0	0	1	205	neg	4	1	2	7189	3	1	1
Sb01g030590	high	similar to Putative expansin-A30 precursor	2	0	0	1.88159	0	1	83	pos	2	0	1	588	NULL	2	1
Sb01g030600	high	similar to Putative uncharacterized protein	1	-1.46465	0	0	0	1	18	neg	0	1	0	4097	0	1	1
Sb01g030700	high	similar to Putative uncharacterized protein	NULL	1.56241	0	0	0	1	NULL	pos	NULL	NULL	NULL	NULL	NULL	2	1
Sb01g030730	high	similar to Putative uncharacterized protein	5	0	0	0	1.47936	1	188	pos	1	4	3	11959	0	1	1
Sb01g030780	high	similar to Glutathione S-transferase GST 25	0	1.13267	0	0	1.42766	2	NULL	pos	NULL	NULL	0	NULL	NULL	3	2
Sb01g030800	high	similar to Glutathione S-transferase GST 38	NULL	0	-1.14721	0	0	1	NULL	neg	NULL	NULL	NULL	NULL	NULL	1	1
Sb01g030840	high	similar to Putative uncharacterized protein	NULL	0	-2.22067	0	-1.97654	2	NULL	neg	NULL	NULL	NULL	NULL	NULL	4	2
Sb01g030870	high	similar to Glutathione S-transferase GST 35	NULL	1.38692	0	1.60889	0	2	NULL	pos	NULL	NULL	NULL	NULL	NULL	3	2
Sb01g030880	high	similar to Putative uncharacterized protein	NULL	0	0	1.32269	0	1	NULL	pos	NULL	NULL	NULL	NULL	NULL	1	1
Sb01g030890	high	similar to Glutathione S-transferase GST 40	NULL	-1.73961	0	1.61756	0	2	NULL	BOTH	NULL	NULL	NULL	NULL	NULL	3	3
Sb01g030930	high	similar to Glutathione S-transferase GST 42	NULL	-1.9966	0	0	0	1	NULL	neg	NULL	NULL	NULL	NULL	NULL	2	1
Sb01g030950	high	similar to Putative uncharacterized protein	NULL	0	0	1.63404	0	1	NULL	pos	NULL	NULL	NULL	NULL	NULL	2	1
Sb01g030980	high	similar to Glutathione S-transferase GST 42	NULL	0	0	1.09986	0	1	NULL	pos	NULL	NULL	NULL	NULL	NULL	1	1
Sb01g031010	high	similar to Putative uncharacterized protein	NULL	-1.38274	0	0	0	1	NULL	neg	NULL	NULL	NULL	NULL	NULL	1	1
Sb01g031020	high	similar to Putative uncharacterized protein	NULL	-3.17731	0	0	0	1	NULL	neg	NULL	NULL	NULL	NULL	NULL	3	1
Sb01g031030	high	similar to Glutathione S-transferase GST 31	NULL	0	0	3.49999	0	1	NULL	pos	NULL	NULL	NULL	NULL	NULL	3	1
Sb01g031040	high	similar to Glutathione S-transferase GSTU31	NULL	0	0	3.04676	0	1	NULL	pos	NULL	NULL	NULL	NULL	NULL	3	1
Sb01g031090	high	similar to Putative uncharacterized protein	7	0	1.01123	0	0	1	157	pos	6	1	5	2274	2	1	1
Sb01g031210	high	similar to Membrane protein; putative; expressed	0	0	1.0774	0	0	1	NULL	pos	NULL	NULL	0	NULL	1	1	1
Sb01g031290	high	similar to Putative uncharacterized protein P0680C01.9	NULL	0	0	0	1.03201	1	NULL	pos	NULL	NULL	NULL	NULL	NULL	1	1
Sb01g031310	high	similar to Impaired sucrose induction 1; putative	0	-1.25798	0	0	0	1	NULL	neg	NULL	NULL	0	NULL	NULL	1	1
Sb01g031360	high	similar to Os07g0582400 protein	NULL	8.00505	0	3.75982	0	2	NULL	pos	NULL	NULL	NULL	NULL	NULL	12	2
Sb01g031370	high	similar to Putative uncharacterized protein	NULL	0	-1.88895	0	0	1	NULL	neg	NULL	NULL	NULL	NULL	NULL	2	1
Sb01g031380	high	weakly similar to Putative uncharacterized protein Os03g40900	NULL	0	-1.87164	0	0	1	NULL	neg	NULL	NULL	NULL	NULL	NULL	2	1
Sb01g031530	high	similar to Expressed protein	1	-1.45989	0	0	0	1	18	neg	0	0	0	0	0	1	1
Sb01g031560	high	similar to H0825G02.4 protein	NULL	1.00224	0	0	0	1	NULL	pos	NULL	NULL	NULL	NULL	NULL	1	1
Sb01g031720	high	similar to Putative uncharacterized protein	2	-1.05415	0	0	0	1	43	neg	1	1	2	1455	3	1	1
Sb01g031800	high	weakly similar to Expressed protein	6	-1.04713	0	0	0	1	307	neg	6	0	4	2736	NULL	1	1
Sb01g031850	high	similar to Expressed protein	2	0	0	-3.7526	0	1	89	neg	2	0	1	193	NULL	4	1
Sb01g031880	high	similar to Hydrolase; alpha/beta fold family protein; expressed	4	-1.40405	0	0	0	1	75	neg	0	3	1	2380	NULL	1	1
Sb01g031910	high	similar to Putative uncharacterized protein	NULL	-1.29736	0	0	0	1	NULL	neg	NULL	NULL	NULL	NULL	NULL	1	1
Sb01g031990	high	weakly similar to Putative uncharacterized protein	NULL	0	0	-1.69031	0	1	NULL	neg	NULL	NULL	NULL	NULL	NULL	2	1
Sb01g032020	high	similar to Probable indole-3-acetic acid-amido synthetase GH3.8	NULL	-3.01899	0	0	0	1	NULL	neg	NULL	NULL	NULL	NULL	NULL	3	1
Sb01g032110	high	similar to Putative uncharacterized protein	NULL	0	0	1.82547	0	1	NULL	pos	NULL	NULL	NULL	NULL	NULL	2	1
Sb01g032160	high	similar to Pentatricopeptide; putative; expressed	NULL	0	-1.20267	0	0	1	NULL	neg	NULL	NULL	NULL	NULL	NULL	1	1
Sb01g032200	high	similar to Putative uncharacterized protein	NULL	-3.09849	0	0	0	1	NULL	neg	NULL	NULL	NULL	NULL	NULL	3	1
Sb01g032250	high	similar to Diacylglycerol kinase 1; putative	2	3.34776	0	0	1.31247	2	33	pos	1	1	0	11050	NULL	5	2
Sb01g032300	high	similar to Putative uncharacterized protein	0	0	0	0	2.21916	1	NULL	pos	NULL	NULL	0	NULL	NULL	2	1
Sb01g032440	high	similar to Phytochrome P450	6	1.18498	0	0	0	1	154	pos	0	6	5	4961	0	1	1
Sb01g032450	high	similar to Probable 6-phosphogluconolactonase 1	6	0	0	1.31558	-1.01775	2	205	BOTH	3	1	2	90	2	2	3
Sb01g032510	high	similar to MAP3K-like protein kinase; putative; expressed	2	-1.24079	0	-1.27485	0	2	43	neg	1	1	1	579	NULL	3	2
Sb01g032550	high	similar to NAD dependent epimerase/dehydratase family protein; expressed	NULL	0	2.59869	0	2.86938	2	NULL	pos	NULL	NULL	NULL	NULL	NULL	5	2
Sb01g032560	high	weakly similar to Expressed protein	NULL	0	0	0	1.20172	1	NULL	pos	NULL	NULL	NULL	NULL	NULL	1	1
Sb01g032580	high	similar to Putative uncharacterized protein	NULL	0	0	4.04535	0	1	NULL	pos	NULL	NULL	NULL	NULL	NULL	4	1
Sb01g032600	high	similar to Putative cytochrome P450	1	0	0	3.59434	0	1	21	pos	0	1	0	5436	NULL	4	1
Sb01g032670	high	similar to Putative uncharacterized protein	1	-1.89468	0	-1.73366	0	2	42	neg	0	0	1	0	NULL	4	2
Sb01g032690	high	similar to Os03g0411300 protein	NULL	0	0	2.62126	0	1	NULL	pos	NULL	NULL	NULL	NULL	NULL	3	1
Sb01g032780	high	similar to Os10g0396300 protein	1	0	0	0	-1.06985	1	36	neg	0	0	1	0	NULL	1	1
Sb01g032790	high	weakly similar to Putative uncharacterized protein	1	0	0	1.03784	0	1	21	pos	1	0	0	8	NULL	1	1
Sb01g032800	high	similar to Putative uncharacterized protein	8	0	0	-1.55631	0	1	564	neg	8	0	7	4520	0	2	1
Sb01g032820	high	similar to Serine/threonine-protein kinase NAK; putative; expressed	3	-1.41535	0	0	0	1	57	neg	3	0	0	9791	2	1	1
Sb01g032875	high	similar to Elongation factor 1-delta 2	0	-30.772	0	0	0	1	NULL	neg	NULL	NULL	NULL	NULL	0	31	1
Sb01g032880	high	similar to Putative uncharacterized protein	3	-2.00342	0	-2.96603	0	2	87	neg	1	2	3	15780	NULL	5	2
Sb01g032960	high	similar to Putative 3-beta hydroxysteroid dehydrogenase/isomerase	NULL	0	0	0	-1.03089	1	NULL	neg	NULL	NULL	NULL	NULL	NULL	1	1
Sb01g032970	high	similar to Putative 3-beta hydroxysteroid dehydrogenase/isomerase	NULL	-8.52665	0	-1.21467	0	2	NULL	neg	NULL	NULL	NULL	NULL	NULL	10	2
Sb01g032980	high	similar to Putative 3-beta hydroxysteroid dehydrogenase/isomerase	NULL	3.0955	0	0	0	1	NULL	pos	NULL	NULL	NULL	NULL	NULL	3	1
Sb01g033030	high	similar to Putative uncharacterized protein	NULL	0	1.46708	0	0	1	NULL	pos	NULL	NULL	NULL	NULL	NULL	1	1
Sb01g033070	high	similar to Expressed protein	0	0	0	-1.1	0	1	NULL	neg	NULL	NULL	0	NULL	NULL	1	1
Sb01g033080	high	similar to Putative uncharacterized protein	1	2.49641	0	1.5381	0	2	24	pos	0	1	0	2439	NULL	4	2
Sb01g033170	high	weakly similar to Putative uncharacterized protein	2	0	0	1.06522	0	1	44	pos	1	1	0	9724	NULL	1	1
Sb01g033180	high	similar to Transporter-like protein	NULL	0	0	-1.01479	0	1	NULL	neg	NULL	NULL	NULL	NULL	NULL	1	1
Sb01g033200	high	similar to Putative uncharacterized protein	1	0	0	0	1.32623	1	21	pos	0	1	1	0	NULL	1	1
Sb01g033350	high	similar to Nodulation protein; putative; expressed	4	0	0	0	1.01171	1	90	pos	3	1	2	9098	NULL	1	1
Sb01g033366	high	similar to Putative uncharacterized protein	NULL	-3.76802	0	0	0	1	NULL	neg	NULL	NULL	NULL	NULL	NULL	4	1
Sb01g033490	high	similar to Os08g0106000 protein	NULL	0	1.17184	0	0	1	NULL	pos	NULL	NULL	NULL	NULL	NULL	1	1
Sb01g033570	high	similar to Serine/threonine-protein kinase SAPK1	6	1.89466	1.35358	0	0	2	151	pos	1	0	2	90	0	3	2
Sb01g033590	high	similar to Phospho-2-dehydro-3-deoxyheptonate aldolase 1; chloroplast precursor	7	0	1.02733	0	0	1	190	pos	3	1	4	1690	1	1	1
Sb01g033610	high	similar to Putative uncharacterized protein	NULL	1.69082	0	0	0	1	NULL	pos	NULL	NULL	NULL	NULL	NULL	2	1
Sb01g033620	high	similar to Os03g0388900 protein	NULL	0	-1.58889	3.25196	0	2	NULL	BOTH	NULL	NULL	NULL	NULL	NULL	5	3
Sb01g033630	high	similar to Os03g0388900 protein	NULL	-2.03836	-1.94335	-1.28184	0	3	NULL	neg	NULL	NULL	NULL	NULL	NULL	5	3
Sb01g033640	high	similar to Hydrolase; alpha/beta fold family protein; putative; expressed	1	4.95754	0	0	0	1	15	pos	0	1	0	2223	1	5	1
Sb01g033660	high	similar to Nodulin-like protein	NULL	0	0	0	-1.09222	1	NULL	neg	NULL	NULL	NULL	NULL	NULL	1	1
Sb01g033770	high	similar to Os03g0386800 protein	NULL	0	-2.13229	0	-1.50128	2	NULL	neg	NULL	NULL	NULL	NULL	NULL	4	2
Sb01g033780	high	similar to Serine carboxypeptidase II-3; putative; expressed	11	-1.73065	0	-1.24951	0	2	698	neg	3	7	5	10518	NULL	3	2
Sb01g033790	high	similar to Putative uncharacterized protein	NULL	-1.89205	0	0	0	1	NULL	neg	NULL	NULL	NULL	NULL	NULL	2	1
Sb01g033800	high	similar to Trehalose-phosphatase family protein; expressed	7	0	1.08741	0	0	1	190	pos	3	3	3	18554	1	1	1
Sb01g033820	high	similar to WD domain; G-beta repeat containing protein	3	5.19563	1.13921	4.00717	3.32869	4	103	pos	0	1	2	11402	1	14	4
Sb01g033855	high	similar to Putative uncharacterized protein	NULL	1.20744	0	0	0	1	NULL	pos	NULL	NULL	NULL	NULL	NULL	1	1
Sb01g033910	high	similar to Putative uncharacterized protein	0	2.06051	0	0	0	1	NULL	pos	NULL	NULL	0	NULL	NULL	2	1
Sb01g033920	high	weakly similar to Expressed protein	1	10.819	0	0	6.87556	2	18	pos	0	1	0	4751	0	18	2
Sb01g034000	high	similar to Putative amelogenin like protein	1	0	1.04266	0	0	1	15	pos	0	1	0	0	1	1	1
Sb01g034090	low	Predicted protein	NULL	0	1.76107	0	0	1	NULL	pos	NULL	NULL	NULL	NULL	NULL	2	1
Sb01g034130	high	similar to Cystathionine gamma-synthase	0	0	1.107	0	0	1	NULL	pos	NULL	NULL	0	NULL	NULL	1	1
Sb01g034150	high	similar to Amino acid permease family protein	0	-1.43566	0	0	0	1	NULL	neg	NULL	NULL	0	NULL	NULL	1	1
Sb01g034190	high	similar to Putative glucanase	1	2.39734	1.45346	0	2.71909	3	51	pos	1	0	0	5876	1	7	3
Sb01g034210	high	similar to Os03g0374500 protein	5	2.31775	0	0	0	1	118	pos	5	0	4	7502	3	2	1
Sb01g034250	high	weakly similar to Putative uncharacterized protein	0	-1.7519	0	0	0	1	NULL	neg	NULL	NULL	0	NULL	NULL	2	1
Sb01g034300	high	weakly similar to Putative uncharacterized protein	NULL	1.76684	0	0	0	1	NULL	pos	NULL	NULL	NULL	NULL	NULL	2	1
Sb01g034390	high	similar to Pyruvate dehydrogenase kinase isoform 1	3	1.00322	0	0	0	1	90	pos	1	1	3	2481	0	1	1
Sb01g034420	high	similar to Class III peroxidase 47 precursor	0	-2.31924	0	0	0	1	NULL	neg	NULL	NULL	0	NULL	0	2	1
Sb01g034470	high	similar to Flavonoid 3'5' hydroxylase	NULL	-1.37909	0	0	0	1	NULL	neg	NULL	NULL	NULL	NULL	NULL	1	1
Sb01g034490	high	similar to OB-fold nucleic acid binding domain containing protein; expressed	10	1.04366	0	0	0	1	810	pos	0	10	7	3879	NULL	1	1
Sb01g034500	high	similar to Heat shock transcription factor family protein; putative; expressed	3	0	0	0	1.43524	1	255	pos	2	0	1	2929	9	1	1
Sb01g034540	high	similar to Os07g0642600 protein	3	0	-1.05598	0	0	1	84	neg	2	1	1	3581	0	1	1
Sb01g034550	high	similar to Proline-rich family protein; putative; expressed	9	-1.10513	0	0	0	1	229	neg	5	1	6	8799	0	1	1
Sb01g034560	high	similar to Putative AAA-type ATPase	NULL	0	0	1.02353	0	1	NULL	pos	NULL	NULL	NULL	NULL	NULL	1	1
Sb01g034570	high	similar to Protein kinase APK1A; chloroplast; putative; expressed	0	-1.70167	0	0	0	1	NULL	neg	NULL	NULL	NULL	NULL	NULL	2	1
Sb01g034610	high	similar to Sugar transporter family protein; expressed	3	0	0	1.07388	0	1	132	pos	0	0	3	0	NULL	1	1
Sb01g034670	high	similar to Putative uncharacterized protein	NULL	0	0	0	2.34991	1	NULL	pos	NULL	NULL	NULL	NULL	NULL	2	1
Sb01g034690	high	similar to Expressed protein	1	1.02564	0	0	0	1	30	pos	1	0	1	1652	NULL	1	1
Sb01g034710	high	similar to Putative uncharacterized protein	NULL	0	1.40482	0	0	1	NULL	pos	NULL	NULL	NULL	NULL	NULL	1	1
Sb01g034730	high	similar to Putative uncharacterized protein	NULL	0	2.93858	0	1.48569	2	NULL	pos	NULL	NULL	NULL	NULL	NULL	4	2
Sb01g034740	high	similar to Putative uncharacterized protein	NULL	1.32857	0	0	0	1	NULL	pos	NULL	NULL	NULL	NULL	NULL	1	1
Sb01g034790	high	Predicted protein	1	0	2.78328	0	1.10399	2	33	pos	1	0	1	200	NULL	4	2
Sb01g034810	high	similar to Putative uncharacterized protein	NULL	-5.87416	0	0	0	1	NULL	neg	NULL	NULL	NULL	NULL	NULL	6	1
Sb01g034890	high	similar to Oxidoreductase; 2OG-Fe oxygenase family protein; expressed	NULL	0	2.55392	0	0	1	NULL	pos	NULL	NULL	NULL	NULL	NULL	3	1
Sb01g035010	high	similar to Expressed protein	3	-2.24887	0	0	0	1	75	neg	3	0	2	5586	0	2	1
Sb01g035180	high	similar to Putative multi-copper oxidase-related protein	NULL	0	0	0	1.07126	1	NULL	pos	NULL	NULL	NULL	NULL	NULL	1	1
Sb01g035310	high	similar to Zinc finger; C3HC4 type family protein; expressed	4	-1.00519	0	0	0	1	164	neg	1	3	2	3265	NULL	1	1
Sb01g035340	high	Predicted protein	3	1.42134	0	1.50645	0	2	72	pos	1	2	1	4191	0	3	2
Sb01g035350	high	similar to Superoxide dismutase [Cu-Zn] 4A	5	0	0	0	1.24701	1	107	pos	2	1	0	6131	3	1	1
Sb01g035370	high	similar to Glycosyl hydrolase family 14 protein; expressed	3	0	0	1.24481	2.12348	2	73	pos	1	2	1	11256	0	3	2
Sb01g035380	high	similar to UDP-glucose-4-epimerase	NULL	1.14293	0	0	1.56225	2	NULL	pos	NULL	NULL	NULL	NULL	NULL	3	2
Sb01g035390	high	similar to Isoflavone reductase; putative; expressed	2	0	-1.59025	0	0	1	140	neg	2	0	1	850	NULL	2	1
Sb01g035400	high	similar to Zinc finger protein	2	1.60669	0	1.18816	0	2	78	pos	1	0	1	43	0	3	2
Sb01g035410	high	similar to SAR DNA binding protein	1	0	0	0	1.05915	1	18	pos	1	0	0	75	NULL	1	1
Sb01g035440	high	similar to CHY zinc finger family protein; expressed	1	0	0	1.06074	1.12464	2	15	pos	1	0	0	139	NULL	2	2
Sb01g035450	high	similar to Putative uncharacterized protein	NULL	0	0	1.16605	0	1	NULL	pos	NULL	NULL	NULL	NULL	NULL	1	1
Sb01g035480	high	similar to Transposon protein; putative; Mutator sub-class; expressed	5	-1.51227	0	0	0	1	220	neg	5	0	4	4412	NULL	2	1
Sb01g035490	high	similar to MtN3/saliva family protein; expressed	7	11.6048	0	0	0	1	200	pos	6	0	5	9172	NULL	12	1
Sb01g035590	high	similar to Os03g0345100 protein	2	0	0	0	1.15731	1	104	pos	0	1	2	492	NULL	1	1
Sb01g035600	high	weakly similar to Rapid ALkalinization Factor family protein	0	0	1.96407	0	0	1	NULL	pos	NULL	NULL	0	NULL	0	2	1
Sb01g035630	high	weakly similar to Eukaryotic translation initiation factor 2B family protein; putative; expressed	0	-1.44076	0	-1.24455	0	2	NULL	neg	NULL	NULL	0	NULL	0	3	2
Sb01g035810	high	similar to Putative uncharacterized protein	NULL	2.32445	3.04799	1.08123	2.73566	4	NULL	pos	NULL	NULL	NULL	NULL	NULL	9	4
Sb01g035830	high	weakly similar to Expressed protein	1	0	0	0	-2.23405	1	34	neg	1	0	0	62	NULL	2	1
Sb01g035840	high	similar to MtN3/saliva family protein; expressed	0	6.24857	0	0	3.97996	2	NULL	pos	NULL	NULL	0	NULL	NULL	10	2
Sb01g035890	high	similar to Sucrose synthase 3	1	3.70516	2.75776	0	2.62993	3	41	pos	0	0	0	0	NULL	9	3
Sb01g035920	high	similar to Zinc finger; C3HC4 type family protein	NULL	0	0	-3.11494	0	1	NULL	neg	NULL	NULL	NULL	NULL	NULL	3	1
Sb01g035940	high	similar to Glutathione peroxidase	NULL	-4.7956	0	0	0	1	NULL	neg	NULL	NULL	NULL	NULL	NULL	5	1
Sb01g035960	high	similar to Alanine-glyoxylate aminotransferase 2; mitochondrial; putative; expressed	1	1.09814	1.93022	0	0	2	21	pos	1	0	1	1487	NULL	3	2
Sb01g035970	high	similar to BHLH transcription factor bHLH033; putative; expressed	7	0	0	1.70474	0	1	183	pos	5	2	4	10878	3	2	1
Sb01g036000	high	similar to Peroxidase 52; putative; expressed	4	-1.65616	0	-1.3103	0	2	90	neg	2	2	1	3325	NULL	3	2
Sb01g036020	high	similar to CIPK-like protein 1; putative; expressed	4	-1.6033	0	0	0	1	230	neg	4	0	3	4557	0	2	1
Sb01g036030	high	similar to Uroporphyrinogen decarboxylase; chloroplast precursor	3	0	-1.2968	0	0	1	123	neg	0	2	2	0	NULL	1	1
Sb01g036190	high	similar to Lung seven transmembrane receptor family protein; expressed	4	1.18101	1.02401	0	0	2	182	pos	0	2	3	0	NULL	2	2
Sb01g036205	high	Predicted protein	1	32.3877	0	0	5.96678	2	18	pos	1	0	0	5204	NULL	38	2
Sb01g036310	high	similar to Os03g0332500 protein	3	-6.40874	-2.11803	-2.00224	0	3	88	neg	2	0	3	701	0	11	3
Sb01g036330	high	similar to Os03g0332500 protein	2	10.0315	4.72263	0	6.46871	3	65	pos	2	0	0	157	NULL	21	3
Sb01g036360	high	similar to Cytochrome P450 family protein; expressed	2	0	0	0	-1.07954	1	88	neg	0	0	0	0	NULL	1	1
Sb01g036400	high	similar to Expressed protein	3	1.1789	0	0	0	1	122	pos	0	3	0	0	NULL	1	1
Sb01g036420	high	similar to 2;3-bisphosphoglycerate-independent phosphoglycerate mutase; putative	1	6.57475	2.60492	2.67011	3.24754	4	24	pos	1	0	1	460	1	15	4
Sb01g036470	high	similar to Protein kinase domain containing protein; expressed	5	0	-1.11267	0	0	1	176	neg	5	0	5	2695	NULL	1	1
Sb01g036560	high	similar to Putative NAM (No apical meristem) protein	20	1.93584	0	1.04981	0	2	743	pos	13	5	1	12654	NULL	3	2
Sb01g036580	high	similar to Osr40c1 protein	NULL	2.95944	1.51047	0	2.57464	3	NULL	pos	NULL	NULL	NULL	NULL	NULL	7	3
Sb01g036620	high	similar to Thioredoxin-like 1; putative; expressed	3	0	1.11694	0	1.76173	2	96	pos	1	2	3	1319	0	3	2
Sb01g036700	high	similar to Zinc finger; C3HC4 type family protein; expressed	2	-1.22185	-1.64182	0	0	2	45	neg	2	0	2	0	1	3	2
Sb01g036770	high	similar to DnaJ domain containing protein; expressed	1	0	0	1.54972	0	1	29	pos	1	0	1	146	NULL	2	1
Sb01g036780	high	similar to GTPase activating protein; putative; expressed	1	-1.8543	0	-1.0859	0	2	16	neg	0	0	1	0	0	3	2
Sb01g036790	high	similar to Late embryogenesis abundant protein 1	0	9.15952	3.86169	0	6.87627	3	NULL	pos	NULL	NULL	0	NULL	NULL	20	3
Sb01g036870	high	similar to WRKY DNA binding domain containing protein; expressed	13	0	0	0	1.24505	1	423	pos	11	2	13	4129	NULL	1	1
Sb01g036900	high	similar to F-box domain containing protein; expressed	18	-1.04449	0	0	0	1	621	neg	3	15	13	6620	NULL	1	1
Sb01g036940	high	weakly similar to VQ motif family protein; expressed	5	-1.03552	0	0	0	1	143	neg	4	1	0	3119	2	1	1
Sb01g036970	high	similar to Aquaporin SIP2-1	2	-1.25417	0	0	0	1	53	neg	0	2	0	6437	NULL	1	1
Sb01g037040	high	weakly similar to VQ motif family protein; expressed	NULL	0	0	1.13619	0	1	NULL	pos	NULL	NULL	NULL	NULL	NULL	1	1
Sb01g037090	high	similar to Galactinol synthase 3	3	1.83802	0	0	1.19968	2	117	pos	2	1	3	1692	0	3	2
Sb01g037110	high	similar to Myb-like DNA-binding domain containing protein; expressed	42	-1.02901	0	0	0	1	1722	neg	26	14	32	19244	3	1	1
Sb01g037140	high	similar to WD40-like Beta Propeller Repeat family protein; expressed	0	-2.08787	0	0	0	1	NULL	neg	NULL	NULL	0	NULL	NULL	2	1
Sb01g037235	high	similar to Putative uncharacterized protein	3	-3.36679	0	1.81164	0	2	166	BOTH	3	0	2	3483	NULL	5	3
Sb01g037250	high	similar to HAD-superfamily hydrolase; subfamily IA; variant 3 containing protein; expressed	7	-1.39591	0	0	0	1	243	neg	0	5	5	3129	NULL	1	1
Sb01g037270	high	similar to HAD-superfamily hydrolase; subfamily IA; variant 3 containing protein; expressed	NULL	-1.33132	0	0	0	1	NULL	neg	NULL	NULL	NULL	NULL	NULL	1	1
Sb01g037280	high	similar to EF hand family protein; expressed	3	-1.89319	0	0	0	1	95	neg	3	0	2	1046	NULL	2	1
Sb01g037470	high	similar to Os10g0443000 protein	0	0	-1.65373	0	-1.12377	2	NULL	neg	NULL	NULL	0	NULL	NULL	3	2
Sb01g037480	high	similar to ZmNAS2 protein	1	-4.0511	0	0	0	1	15	neg	0	1	0	487	0	4	1
Sb01g037510	high	similar to CP12; putative; expressed	2	1.66686	0	0	0	1	100	pos	1	1	2	132	NULL	2	1
Sb01g037520	high	similar to BZIP transcription factor family protein; expressed	8	1.27556	0	0	0	1	285	pos	8	0	5	2294	NULL	1	1
Sb01g037560	high	similar to Mitochondrial import inner membrane translocase subunit Tim17/Tim22/Tim23 family protein; putative; expressed	2	7.53103	3.53183	1.89012	4.57941	4	54	pos	1	1	1	4273	NULL	18	4
Sb01g037590	high	similar to Expressed protein	8	-1.41743	-1.035	0	0	2	232	neg	8	0	6	3651	NULL	2	2
Sb01g037600	high	similar to AMP-binding enzyme family protein; expressed	5	2.25166	0	1.80891	0	2	200	pos	1	3	3	11789	NULL	4	2
Sb01g037630	high	similar to TPR Domain containing protein; expressed	12	-1.49846	0	0	0	1	373	neg	5	6	7	10736	1	1	1
Sb01g037670	high	similar to Yellow seed1	NULL	3.56312	0	0	-1.30463	2	NULL	BOTH	NULL	NULL	NULL	NULL	NULL	5	3
Sb01g037700	high	similar to Expressed protein	4	1.21495	0	0	0	1	97	pos	0	4	4	4724	NULL	1	1
Sb01g037730	high	similar to Long cell-linked locus protein	2	1.76203	0	0	0	1	35	pos	2	0	1	1969	NULL	2	1
Sb01g037920	high	similar to Pathogenesis-related protein 10c	1	-1.26143	0	-1.00238	2.69194	3	21	BOTH	0	1	0	0	NULL	5	4
Sb01g037960	high	similar to Pathogenesis-related protein 10a	NULL	0	-1.11141	0	0	1	NULL	neg	NULL	NULL	NULL	NULL	NULL	1	1
Sb01g037970	high	similar to Pathogenesis-related protein 10a	NULL	0	0	0	1.2543	1	NULL	pos	NULL	NULL	NULL	NULL	NULL	1	1
Sb01g038020	high	similar to Putative uncharacterized protein	6	1.33103	0	0	0	1	140	pos	0	2	NULL	4205	NULL	1	1
Sb01g038030	high	similar to Os03g0299600 protein	5	1.64431	0	0	1.20264	2	196	pos	4	1	1	11504	2	3	2
Sb01g038050	high	similar to Sex determination protein tasselseed-2	2	-1.33473	1.30966	0	1.23216	3	38	BOTH	0	2	1	7026	NULL	4	4
Sb01g038130	high	similar to Multicopper oxidase family protein; expressed	6	-3.18214	0	0	0	1	328	neg	3	3	5	2008	NULL	3	1
Sb01g038140	high	similar to Leucine Rich Repeat family protein; expressed	7	-1.09726	0	0	1.23225	2	330	BOTH	1	0	0	5803	NULL	2	3
Sb01g038150	high	similar to Streptomyces cyclase/dehydrase family protein; expressed	7	-4.77977	-3.80238	0	-3.60229	3	186	neg	2	5	4	3586	NULL	12	3
Sb01g038245	high	Predicted protein	2	1.1718	1.93304	0	4.1451	3	88	pos	1	1	0	408	NULL	7	3
Sb01g038300	high	similar to Ubiquitin-activating enzyme E1 3; putative; expressed	4	1.39346	1.02346	0	0	2	94	pos	1	2	1	1892	0	2	2
Sb01g038310	high	similar to Ser-thr protein kinase; putative; expressed	4	-1.17285	0	0	0	1	137	neg	2	1	3	83	1	1	1
Sb01g038360	high	similar to Pyruvate decarboxylase isozyme 2	2	0	0	1.1404	0	1	43	pos	2	0	1	1872	0	1	1
Sb01g038395	high	similar to Protein kinase domain containing protein; expressed	12	0	-2.10644	0	0	1	367	neg	12	0	7	5075	NULL	2	1
Sb01g038400	high	similar to Mitochondrial carrier protein; expressed	13	1.26693	0	0	0	1	317	pos	2	10	2	13731	NULL	1	1
Sb01g038460	high	similar to Asparagine synthetase; putative; expressed	9	-2.08812	0	0	-1.71105	2	273	neg	7	2	6	7306	NULL	4	2
Sb01g038470	high	similar to Expressed protein	NULL	-1.60099	0	0	0	1	NULL	neg	NULL	NULL	NULL	NULL	NULL	2	1
Sb01g038480	high	similar to Expressed protein	NULL	-1.56565	0	0	0	1	NULL	neg	NULL	NULL	NULL	NULL	NULL	2	1
Sb01g038530	high	similar to Rhodanese-like family protein; putative	1	0	-1.66099	0	0	1	40	neg	1	0	1	111	NULL	2	1
Sb01g038660	high	similar to Phosphatidylinositol transfer protein; expressed	7	1.24998	1.68878	0	1.67607	3	183	pos	6	0	3	1251	NULL	5	3
Sb01g038670	high	similar to Putative uncharacterized protein	0	10.9802	4.39765	4.99031	9.0472	4	NULL	pos	NULL	NULL	0	NULL	0	29	4
Sb01g038700	high	similar to RNA recognition motif family protein; expressed	7	-2.54841	-1.07833	0	0	2	268	neg	5	0	4	7886	NULL	4	2
Sb01g038760	high	similar to L-ascorbate peroxidase 1; cytosolic	4	0	1.2231	0	1.02134	2	99	pos	4	0	1	9430	2	2	2
Sb01g038765	high	similar to Expressed protein	4	0	0	0	-1.07187	1	99	neg	0	4	3	5500	NULL	1	1
Sb01g038780	high	similar to Topoisomerase Spo11	1	0	0	0	1.11844	1	22	pos	0	1	0	0	NULL	1	1
Sb01g038810	high	similar to 50S ribosomal protein L10	7	0	-1.23555	0	0	1	201	neg	1	6	6	5013	0	1	1
Sb01g038820	high	similar to Two-component response regulator-like PRR73	6	1.48373	0	0	0	1	227	pos	3	1	3	539	NULL	1	1
Sb01g038870	high	weakly similar to Putative uncharacterized protein	8	1.16743	0	0	0	1	252	pos	7	0	7	1088	NULL	1	1
Sb01g038900	high	similar to IN2-1 protein	NULL	0	0	1.90272	0	1	NULL	pos	NULL	NULL	NULL	NULL	NULL	2	1
Sb01g038910	high	similar to IN2-1 protein; putative; expressed	1	2.10048	0	0	0	1	16	pos	0	1	0	0	NULL	2	1
Sb01g038970	high	similar to Putative uncharacterized protein	NULL	-1.00113	-1.05263	-1.13709	0	3	NULL	neg	NULL	NULL	NULL	NULL	NULL	3	3
Sb01g039030	high	similar to Putative uncharacterized protein	5	-2.09263	0	0	0	1	176	neg	4	1	2	6161	NULL	2	1
Sb01g039060	high	similar to Os03g0280700 protein	1	-2.68576	0	0	0	1	27	neg	0	1	0	0	NULL	3	1
Sb01g039090	high	weakly similar to Chromosome undetermined scaffold_53; whole genome shotgun sequence	NULL	-2.02387	0	0	0	1	NULL	neg	NULL	NULL	NULL	NULL	NULL	2	1
Sb01g039100	high	similar to Uncharacterized plant-specific domain TIGR01589 family protein; expressed	4	1.36305	0	0	1.22332	2	198	pos	4	0	2	2558	NULL	3	2
Sb01g039120	high	similar to Putative uncharacterized protein	1	0	-1.0339	0	0	1	94	neg	1	0	0	158	NULL	1	1
Sb01g039240	high	similar to Histone H2A	3	0	-1.031	0	0	1	93	neg	2	1	3	9330	1	1	1
Sb01g039250	high	similar to Histone H2A	NULL	0	-1.17396	0	0	1	NULL	neg	NULL	NULL	NULL	NULL	NULL	1	1
Sb01g039285	low	weakly similar to MAR-binding protein; putative; expressed	NULL	-1.40984	0	0	0	1	NULL	neg	NULL	NULL	NULL	NULL	NULL	1	1
Sb01g039360	high	similar to 33 kDa secretory protein; putative; expressed	2	-1.04111	-2.31377	-4.04607	-3.3011	4	47	neg	2	0	0	130	0	11	4
Sb01g039390	high	similar to Heat shock cognate 70 kDa protein	0	8.13136	5.342	4.62995	5.54442	4	NULL	pos	NULL	NULL	NULL	NULL	NULL	24	4
Sb01g039615	high	similar to Protein phosphatase 2C containing protein; expressed	4	-1.72933	0	0	0	1	254	neg	1	3	4	2900	2	2	1
Sb01g039670	high	similar to Putative uncharacterized protein	NULL	1.26099	0	0	0	1	NULL	pos	NULL	NULL	NULL	NULL	NULL	1	1
Sb01g039680	high	similar to Haloacid dehalogenase-like hydrolase family protein; putative; expressed	27	1.37497	0	0	0	1	910	pos	18	8	19	20325	NULL	1	1
Sb01g039690	high	similar to Laccase-10 precursor	8	-1.0865	1.70765	0	0	2	291	BOTH	7	1	7	10672	1	3	3
Sb01g039850	high	similar to Fringe protein; putative; expressed	4	3.01113	2.40011	0	2.01305	3	153	pos	1	1	3	3575	NULL	7	3
Sb01g039860	high	weakly similar to Putative uncharacterized protein OSJNBa0071M09.19	NULL	2.57162	1.4718	0	1.27847	3	NULL	pos	NULL	NULL	NULL	NULL	NULL	5	3
Sb01g039890	high	similar to Putative uncharacterized protein	7	7.55188	5.64069	0	5.84358	3	243	pos	1	6	3	1168	2	19	3
Sb01g039940	high	similar to LIM domain-containing protein; putative; expressed	11	0	1.65078	0	0	1	443	pos	4	4	4	4595	NULL	2	1
Sb01g039970	high	similar to Lipase; putative; expressed	18	0	1.02234	0	0	1	572	pos	14	1	15	3180	NULL	1	1
Sb01g039980	high	similar to Fructose-1;6-bisphosphatase; chloroplast precursor	1	0	-1.22229	0	0	1	84	neg	1	0	1	1306	NULL	1	1
Sb01g039990	high	similar to 17.4 kDa class I heat shock protein 3	0	0	0	4.63073	0	1	NULL	pos	NULL	NULL	0	NULL	NULL	5	1
Sb01g040000	high	similar to 17.4 kDa class I heat shock protein 3	NULL	0	0	3.45506	2.49002	2	NULL	pos	NULL	NULL	NULL	NULL	NULL	6	2
Sb01g040030	high	similar to 17.4 kDa class I heat shock protein 3	NULL	0	1.46092	0	1.24807	2	NULL	pos	NULL	NULL	NULL	NULL	NULL	3	2
Sb01g040060	high	similar to OTU-like cysteine protease family protein; expressed	1	0	-1.07133	0	0	1	27	neg	0	1	1	494	NULL	1	1
Sb01g040070	high	similar to Expressed protein	0	1.71124	0	0	0	1	NULL	pos	NULL	NULL	0	NULL	NULL	2	1
Sb01g040100	high	similar to RNA recognition motif family protein; expressed	5	1.38851	1.64817	0	1.36489	3	253	pos	4	0	2	249	NULL	4	3
Sb01g040120	high	similar to 50S ribosomal protein L4; chloroplast; putative; expressed	3	0	-1.01361	0	0	1	64	neg	0	3	1	604	NULL	1	1
Sb01g040270	high	similar to Putative uncharacterized protein	9	-2.9986	0	0	0	1	319	neg	8	1	8	11706	NULL	3	1
Sb01g040280	high	similar to Putative uncharacterized protein	8	0	0	2.32191	0	1	218	pos	6	2	5	5270	NULL	2	1
Sb01g040410	high	similar to Expressed protein	9	0	0	-1.27544	0	1	320	neg	8	1	6	9771	2	1	1
Sb01g040430	high	similar to Os03g0261100 protein	3	1.37865	-1.26888	1.50893	0	3	148	BOTH	2	1	2	8543	0	4	4
Sb01g040540	high	similar to Chemocyanin; putative; expressed	2	-1.0778	0	0	0	1	37	neg	2	0	2	1949	0	1	1
Sb01g040580	high	similar to Expressed protein	17	0	0	0	1.51747	1	643	pos	3	14	13	9645	NULL	2	1
Sb01g040630	high	similar to Expressed protein	NULL	-1.17031	0	0	0	1	NULL	neg	NULL	NULL	NULL	NULL	NULL	1	1
Sb01g040710	high	similar to Expressed protein	NULL	-1.72605	0	0	0	1	NULL	neg	NULL	NULL	NULL	NULL	NULL	2	1
Sb01g040730	high	similar to FAR1 family protein; expressed	5	-1.53201	-1.24684	0	0	2	106	neg	3	1	3	1053	NULL	3	2
Sb01g040750	high	similar to Beta-galactosidase 6 precursor	9	2.04767	0	0	0	1	230	pos	5	2	6	2001	NULL	2	1
Sb01g040830	high	similar to NB-ARC domain containing protein; expressed	0	0	-1.0691	0	0	1	NULL	neg	NULL	NULL	0	NULL	NULL	1	1
Sb01g040890	high	similar to Os03g0253200 protein	7	-1.50534	0	0	1.56201	2	299	BOTH	1	6	4	7377	NULL	3	3
Sb01g040910	high	similar to Myb family transcription factor; putative	4	-1.57086	0	-3.43042	0	2	302	neg	4	0	4	3044	NULL	5	2
Sb01g040980	high	similar to Putative uncharacterized protein	5	0	-2.16085	0	0	1	192	neg	5	0	3	678	NULL	2	1
Sb01g040990	high	similar to TB2/DP1; HVA22 family protein; expressed	7	-1.03577	0	0	0	1	225	neg	5	1	4	8506	NULL	1	1
Sb01g041015	low	weakly similar to Rap8; putative; expressed	NULL	1.56679	0	0	0	1	NULL	pos	NULL	NULL	NULL	NULL	NULL	2	1
Sb01g041020	high	similar to Expressed protein	2	1.17341	0	0	0	1	56	pos	0	2	1	641	NULL	1	1
Sb01g041180	high	similar to Heat shock protein 26	2	0	6.04809	0	4.02219	2	88	pos	2	0	2	217	NULL	10	2
Sb01g041200	high	similar to Expressed protein	2	-2.79785	0	0	0	1	85	neg	2	0	2	144	NULL	3	1
Sb01g041250	high	weakly similar to Os08g0548400 protein	0	0	0	0	-1.86694	1	NULL	neg	NULL	NULL	0	NULL	NULL	2	1
Sb01g041280	high	similar to SCUTL1; putative; expressed	NULL	0	0	1.05572	0	1	NULL	pos	NULL	NULL	NULL	NULL	NULL	1	1
Sb01g041290	high	similar to Thaumatin family protein; expressed	18	0	-1.03287	0	0	1	566	neg	8	7	12	10167	NULL	1	1
Sb01g041360	high	similar to Expressed protein	14	-1.66365	0	0	0	1	733	neg	10	4	13	6123	1	2	1
Sb01g041390	high	similar to Senescence-associated protein; expressed	6	1.61898	0	0	0	1	142	pos	4	1	4	5631	NULL	2	1
Sb01g041550	high	similar to Purple acid phosphatase 1; putative; expressed	NULL	0	1.18904	0	0	1	NULL	pos	NULL	NULL	NULL	NULL	NULL	1	1
Sb01g041570	high	similar to Purple acid phosphatase 1; putative; expressed	NULL	-3.46769	0	-2.90186	0	2	NULL	neg	NULL	NULL	NULL	NULL	NULL	6	2
Sb01g041580	high	similar to Type I inositol-1;4;5-trisphosphate 5-phosphatase CVP2; putative; expressed	20	-4.09643	0	0	0	1	1217	neg	10	8	15	14542	NULL	4	1
Sb01g041635	low	Predicted protein	NULL	1.12003	0	0	0	1	NULL	pos	NULL	NULL	NULL	NULL	NULL	1	1
Sb01g041640	high	similar to Deoxymugineic acid synthase1	11	-2.56368	0	0	-1.08714	2	617	neg	0	11	7	10474	1	4	2
Sb01g041700	high	similar to Glutamate decarboxylase	2	0	4.35396	2.73289	2.61079	3	46	pos	2	0	2	2784	1	10	3
Sb01g041760	high	similar to Peroxidase	NULL	-1.84183	0	0	0	1	NULL	neg	NULL	NULL	NULL	NULL	NULL	2	1
Sb01g041770	high	similar to Class III peroxidase 39 precursor	5	0	-1.08747	0	0	1	103	neg	3	0	0	1121	1	1	1
Sb01g041830	high	similar to Putative uncharacterized protein	4	0	0	0	-1.16935	1	116	neg	2	1	3	2531	2	1	1
Sb01g041920	high	similar to Expressed protein	7	2.73041	2.0201	0	0	2	247	pos	3	4	5	6951	NULL	5	2
Sb01g042000	high	similar to Poly polymerase catalytic domain containing protein; expressed	5	0	0	0	1.7353	1	181	pos	4	1	2	4861	NULL	2	1
Sb01g042010	high	similar to Inositol 1;3;4-trisphosphate 5/6-kinase	6	0	1.27277	0	1.31346	2	352	pos	1	1	3	10107	1	3	2
Sb01g042040	high	similar to Branched-chain-amino-acid aminotransferase 5; chloroplast; putative; expressed	0	0	0	0	1.5497	1	NULL	pos	NULL	NULL	0	NULL	NULL	2	1
Sb01g042120	high	similar to Putative phytosulfokine peptide precursor	2	-2.20381	0	-2.14645	0	2	40	neg	2	0	2	1908	NULL	4	2
Sb01g042150	high	similar to CMV 1a interacting protein 1; putative; expressed	NULL	0	-1.62966	0	0	1	NULL	neg	NULL	NULL	NULL	NULL	NULL	2	1
Sb01g042190	high	similar to Os03g0232800 protein	9	1.47801	0	0	0	1	252	pos	0	9	6	4524	NULL	1	1
Sb01g042200	high	similar to Haemolysin-III related family protein; expressed	10	0	0	0	2.22139	1	293	pos	8	1	9	4801	NULL	2	1
Sb01g042230	high	similar to Putative uncharacterized protein	2	-1.26648	0	0	0	1	93	neg	2	0	0	413	NULL	1	1
Sb01g042330	high	similar to Putative uncharacterized protein	0	1.26302	0	0	0	1	NULL	pos	NULL	NULL	0	NULL	NULL	1	1
Sb01g042350	high	similar to Putative uncharacterized protein	NULL	-1.12684	-1.03028	0	0	2	NULL	neg	NULL	NULL	NULL	NULL	NULL	2	2
Sb01g042380	high	similar to Os03g0224300 protein	2	0	1.07709	0	1.04368	2	73	pos	2	0	1	5501	NULL	2	2
Sb01g042450	high	similar to Glutamine synthetase root isozyme 1	7	0	0	2.06567	0	1	217	pos	5	1	4	2471	NULL	2	1
Sb01g042470	high	similar to Cytochrome P450 family protein; expressed	NULL	0	2.0492	0	1.13728	2	NULL	pos	NULL	NULL	NULL	NULL	NULL	3	2
Sb01g042490	high	similar to Os03g0222600 protein	0	1.82935	0	0	0	1	NULL	pos	NULL	NULL	0	NULL	NULL	2	1
Sb01g042500	high	similar to Os03g0222600 protein	NULL	2.94784	0	0	1.66957	2	NULL	pos	NULL	NULL	NULL	NULL	NULL	5	2
Sb01g042530	high	similar to MA3 domain-containing protein; putative; expressed	3	1.23111	0	0	0	1	137	pos	2	1	1	256	NULL	1	1
Sb01g042550	high	similar to Putative uncharacterized protein	NULL	1.53211	0	0	0	1	NULL	pos	NULL	NULL	NULL	NULL	NULL	2	1
Sb01g042560	high	similar to Putative uncharacterized protein	11	-1.11943	0	0	0	1	356	neg	3	1	3	2249	NULL	1	1
Sb01g042600	high	similar to Very-long-chain fatty acid condensing enzyme; putative; expressed	7	0	0	-1.31874	0	1	194	neg	4	3	5	9204	NULL	1	1
Sb01g042680	high	similar to DnaK protein; expressed	8	2.77643	2.07324	0	1.35636	3	255	pos	6	2	6	10282	NULL	6	3
Sb01g042690	high	similar to Sugar carrier protein C; putative; expressed	6	2.25788	0	0	1.47895	2	158	pos	3	0	3	752	NULL	4	2
Sb01g042740	high	similar to Os03g0216700 protein	10	-1.27026	2.08763	0	0	2	289	BOTH	6	0	5	5881	NULL	3	3
Sb01g042880	high	similar to Expressed protein	3	2.1266	0	0	1.60221	2	65	pos	3	0	1	1889	NULL	4	2
Sb01g042900	high	similar to Os12g0240900 protein	NULL	-32.1534	0	-1.15091	0	2	NULL	neg	NULL	NULL	NULL	NULL	NULL	33	2
Sb01g042970	high	Predicted protein	NULL	1.24876	1.08056	0	0	2	NULL	pos	NULL	NULL	NULL	NULL	NULL	2	2
Sb01g043030	high	similar to Beta-glucosidase	5	-1.48205	0	-1.21601	0	2	146	neg	2	0	2	1572	NULL	3	2
Sb01g043040	high	Predicted protein	NULL	-2.24447	0	0	0	1	NULL	neg	NULL	NULL	NULL	NULL	NULL	2	1
Sb01g043200	high	similar to Os03g0211500 protein	3	1.29668	1.20148	0	0	2	87	pos	2	0	2	1424	NULL	2	2
Sb01g043280	high	similar to Cp protein; putative	7	-1.59811	0	0	0	1	418	neg	2	2	5	188	NULL	2	1
Sb01g043470	high	similar to Putative uncharacterized protein OSJNBa0014O06.3	NULL	0	-1.07146	0	0	1	NULL	neg	NULL	NULL	NULL	NULL	NULL	1	1
Sb01g043480	high	similar to Integral membrane protein; putative; expressed	1	0	1.17492	0	1.63057	2	18	pos	0	1	0	10940	NULL	3	2
Sb01g043490	high	similar to Putative uncharacterized protein	8	0	0	0	1.13821	1	302	pos	2	6	6	3879	0	1	1
Sb01g043570	high	similar to Helix-loop-helix DNA-binding domain containing protein	6	1.44665	0	1.20022	0	2	182	pos	6	0	4	2020	0	3	2
Sb01g043600	high	similar to Transposon protein; putative; unclassified; expressed	9	0	1.44291	0	0	1	291	pos	6	2	6	3190	NULL	1	1
Sb01g043610	high	similar to D-type cyclin	4	0	2.2739	0	0	1	87	pos	1	3	3	4906	NULL	2	1
Sb01g043630	high	similar to Hydrolase; alpha/beta fold family protein; expressed	5	0	0	1.34979	0	1	120	pos	3	2	3	3211	NULL	1	1
Sb01g043720	high	similar to 1;4-beta-xylanase; putative; expressed	11	-2.11933	0	0	0	1	331	neg	2	3	7	3912	NULL	2	1
Sb01g043780	high	similar to Expressed protein	0	0	0	0	1.15114	1	NULL	pos	NULL	NULL	0	NULL	NULL	1	1
Sb01g043850	high	similar to Expressed protein	6	0	1.05807	0	0	1	179	pos	6	0	5	4101	NULL	1	1
Sb01g043910	high	similar to Homeobox domain containing protein; expressed	6	1.08865	0	0	0	1	171	pos	4	2	3	3505	0	1	1
Sb01g043950	high	similar to Uncharacterized plant-specific domain TIGR01568 family protein; expressed	3	2.45254	0	0	0	1	92	pos	0	3	3	1777	NULL	2	1
Sb01g043980	high	similar to Cupin family protein; expressed	1	3.71154	0	0	9.28341	2	16	pos	1	0	0	170	NULL	13	2
Sb01g044000	high	similar to Sugar transporter family protein; expressed	NULL	-1.30073	-1.9772	0	0	2	NULL	neg	NULL	NULL	NULL	NULL	NULL	3	2
Sb01g044010	high	similar to Mannitol transporter; putative; expressed	8	2.06682	1.36181	0	0	2	279	pos	4	4	7	13971	NULL	3	2
Sb01g044020	high	similar to Expressed protein	1	0	1.63189	0	0	1	15	pos	0	0	0	0	NULL	2	1
Sb01g044050	high	similar to Satase isoform II	11	0	0	1.32296	0	1	449	pos	0	11	10	11993	NULL	1	1
Sb01g044090	high	similar to Sulfate transporter ST1	0	-1.73971	1.58062	1.07354	0	3	NULL	BOTH	NULL	NULL	0	NULL	NULL	4	4
Sb01g044130	high	similar to Putative uncharacterized protein	3	1.03794	0	0	0	1	90	pos	3	0	3	5023	NULL	1	1
Sb01g044270	high	similar to Expressed protein	0	-1.18415	0	0	0	1	NULL	neg	NULL	NULL	0	NULL	NULL	1	1
Sb01g044290	high	similar to Inositol-3-phosphate synthase	2	0	2.25247	0	2.9711	2	102	pos	2	0	2	4017	NULL	5	2
Sb01g044410	high	similar to AP2 domain containing protein; expressed	6	0	0	2.05757	0	1	366	pos	4	2	5	3143	NULL	2	1
Sb01g044540	high	similar to Putative uncharacterized protein	1	0	1.16062	0	1.47607	2	24	pos	1	0	0	7143	NULL	3	2
Sb01g044570	high	similar to Os03g0190000 protein	7	1.23455	0	0	0	1	357	pos	3	4	5	2508	NULL	1	1
Sb01g044580	high	similar to Oxidoreductase; zinc-binding dehydrogenase family protein; expressed	NULL	0	1.0195	0	0	1	NULL	pos	NULL	NULL	NULL	NULL	NULL	1	1
Sb01g044590	high	similar to Oxidoreductase; zinc-binding dehydrogenase family protein; expressed	1	-1.32237	0	0	0	1	15	neg	1	0	0	7062	NULL	1	1
Sb01g044620	high	similar to Homeobox domain containing protein; expressed	4	0	1.16	0	0	1	126	pos	3	1	3	3261	1	1	1
Sb01g044640	high	similar to Helix-loop-helix DNA-binding domain containing protein; expressed	7	0	0	1.14278	0	1	312	pos	4	3	7	7712	2	1	1
Sb01g044660	high	similar to Os03g0188100 protein	1	-1.28987	0	0	0	1	29	neg	1	0	1	101	3	1	1
Sb01g044960	high	similar to Expressed protein	3	2.00036	1.06081	1.35198	1.50257	4	73	pos	2	1	1	9624	NULL	6	4
Sb01g045000	high	similar to Cation-transporting ATPase	1	0	0	0	-1.72128	1	23	neg	1	0	1	417	NULL	2	1
Sb01g045030	high	similar to Expressed protein	1	-1.27466	0	0	0	1	18	neg	1	0	0	214	NULL	1	1
Sb01g045040	high	weakly similar to AP2 domain containing protein; expressed	0	0	0	0	-1.04261	1	NULL	neg	NULL	NULL	0	NULL	NULL	1	1
Sb01g045050	high	weakly similar to AP2 domain containing protein; expressed	NULL	2.54925	0	1.41546	0	2	NULL	pos	NULL	NULL	NULL	NULL	NULL	4	2
Sb01g045060	high	similar to AP2 domain containing protein; expressed	NULL	0	-1.2944	0	-3.37888	2	NULL	neg	NULL	NULL	NULL	NULL	NULL	5	2
Sb01g045070	high	Predicted protein	NULL	-1.12762	0	2.13446	0	2	NULL	BOTH	NULL	NULL	NULL	NULL	NULL	3	3
Sb01g045180	high	weakly similar to Putative uncharacterized protein	9	0	0	0	2.38558	1	243	pos	3	6	6	9490	NULL	2	1
Sb01g045230	high	similar to Putative uncharacterized protein	6	0	1.38437	0	0	1	180	pos	1	5	6	2326	NULL	1	1
Sb01g045260	high	similar to Serine/threonine-protein kinase NAK; putative; expressed	10	-1.12969	0	0	0	1	316	neg	4	0	6	5177	NULL	1	1
Sb01g045300	high	similar to Hydrolase; alpha/beta fold family protein; expressed	NULL	-1.21638	0	0	0	1	NULL	neg	NULL	NULL	NULL	NULL	NULL	1	1
Sb01g045410	high	similar to Expressed protein	4	2.24506	1.1817	0	0	2	102	pos	2	2	1	2551	NULL	3	2
Sb01g045480	high	similar to Hydrolase; carbon-nitrogen family protein; expressed	1	-1.16286	0	0	0	1	18	neg	1	0	0	579	NULL	1	1
Sb01g045530	high	similar to Os12g0176500 protein	NULL	0	0	0	1.01716	1	NULL	pos	NULL	NULL	NULL	NULL	NULL	1	1
Sb01g045600	high	Predicted protein	NULL	0	0	-1.40313	0	1	NULL	neg	NULL	NULL	NULL	NULL	NULL	1	1
Sb01g045630	high	weakly similar to Transposon protein; putative; CACTA; En/Spm sub-class	NULL	-3.18475	0	0	0	1	NULL	neg	NULL	NULL	NULL	NULL	NULL	3	1
Sb01g045660	high	similar to Leucine zipper protein	0	0	-2.51217	3.64254	1.90254	3	NULL	BOTH	NULL	NULL	0	NULL	NULL	8	4
Sb01g045680	high	similar to Alanine-glyoxylate aminotransferase 2; mitochondrial; putative; expressed	0	0	-1.00548	0	0	1	NULL	neg	NULL	NULL	0	NULL	NULL	1	1
Sb01g045690	high	similar to BHLH family protein; putative; expressed	14	0	-2.42702	0	0	1	466	neg	4	10	8	10266	NULL	2	1
Sb01g045710	high	similar to Os03g0171300 protein	NULL	-5.85578	0	0	0	1	NULL	neg	NULL	NULL	NULL	NULL	NULL	6	1
Sb01g045740	high	similar to Putative DNA-binding protein	19	-1.02559	0	0	0	1	498	neg	9	7	11	8721	1	1	1
Sb01g045840	high	similar to Putative zinc finger DNA-binding protein	9	1.31076	0	0	0	1	652	pos	2	7	7	2270	6	1	1
Sb01g045850	high	similar to Cellulose synthase-like A4	3	0	-1.11285	0	0	1	135	neg	0	2	2	3535	3	1	1
Sb01g045980	high	similar to Expressed protein	0	0	0	0	1.49725	1	NULL	pos	NULL	NULL	0	NULL	NULL	1	1
Sb01g045990	high	similar to Putative uncharacterized protein	2	1.15149	0	0	0	1	82	pos	0	1	1	0	NULL	1	1
Sb01g046000	high	similar to Putative uncharacterized protein	1	13.0727	7.01962	0	36.3405	3	94	pos	1	0	1	121	NULL	56	3
Sb01g046010	high	similar to Putative uncharacterized protein	3	-2.05877	0	0	0	1	66	neg	0	2	1	0	NULL	2	1
Sb01g046040	high	weakly similar to Putative uncharacterized protein	NULL	0	-2.52419	0	0	1	NULL	neg	NULL	NULL	NULL	NULL	NULL	3	1
Sb01g046120	high	similar to TPR Domain containing protein; expressed	1	0	3.16702	0	0	1	30	pos	1	0	1	217	NULL	3	1
Sb01g046350	high	similar to Putative uncharacterized protein	6	0	-1.45486	0	-1.87993	2	218	neg	1	0	4	232	1	3	2
Sb01g046410	high	similar to Sulfate transporter 3.1; putative; expressed	17	2.24898	0	0	0	1	516	pos	12	1	7	10518	1	2	1
Sb01g046440	high	similar to Expressed protein	2	0	0	0	-1.34944	1	83	neg	2	0	2	1285	3	1	1
Sb01g046470	high	similar to Expressed protein	6	0	0	2.4935	1.38944	2	228	pos	1	5	4	1092	NULL	4	2
Sb01g046490	high	similar to Rab28 protein	0	32.4084	0	0	5.26201	2	NULL	pos	NULL	NULL	0	NULL	0	38	2
Sb01g046525	high	similar to Chromosome chr6 scaffold_3; whole genome shotgun sequence	12	-3.01282	0	-1.38903	0	2	668	neg	9	2	11	10400	NULL	4	2
Sb01g046620	high	similar to ABC transporter family protein; putative; expressed	4	2.47396	1.50086	0	0	2	175	pos	2	1	2	326	NULL	4	2
Sb01g046680	high	similar to Expansin-A25 precursor	0	-3.82244	0	1.2185	0	2	NULL	BOTH	NULL	NULL	0	NULL	0	5	3
Sb01g046700	high	similar to Expansin-A12 precursor	NULL	-4.28391	0	0	0	1	NULL	neg	NULL	NULL	NULL	NULL	NULL	4	1
Sb01g046710	high	similar to FAD binding domain containing protein; expressed	0	-1.07513	0	0	0	1	NULL	neg	NULL	NULL	0	NULL	NULL	1	1
Sb01g046720	high	similar to Putative uncharacterized protein	NULL	0	1.03841	0	0	1	NULL	pos	NULL	NULL	NULL	NULL	NULL	1	1
Sb01g046730	high	similar to FAD binding domain containing protein; expressed	NULL	0	-2.64502	3.19787	-2.27158	3	NULL	BOTH	NULL	NULL	NULL	NULL	NULL	8	4
Sb01g046790	high	similar to Os03g0152400 protein	0	1.17961	0	0	0	1	NULL	pos	NULL	NULL	0	NULL	NULL	1	1
Sb01g046820	high	similar to Heavy metal-associated domain containing protein; expressed	NULL	-1.26697	-1.02007	0	0	2	NULL	neg	NULL	NULL	NULL	NULL	NULL	2	2
Sb01g046890	high	similar to High affinity phosphate transporter 2	NULL	-1.70303	0	0	0	1	NULL	neg	NULL	NULL	NULL	NULL	NULL	2	1
Sb01g046940	high	similar to Putative uncharacterized protein	7	0	-1.00445	0	0	1	193	neg	5	2	5	10923	NULL	1	1
Sb01g047080	high	similar to Transmembrane protein; putative; expressed	3	1.54494	0	0	0	1	77	pos	2	1	3	414	4	2	1
Sb01g047150	high	similar to Ras family protein; expressed	2	1.06056	1.21988	0	1.1487	3	55	pos	0	0	1	0	1	3	3
Sb01g047200	high	similar to DENN domain containing protein; expressed	4	0	2.43172	0	0	1	100	pos	1	1	1	70	NULL	2	1
Sb01g047250	high	similar to Os03g0145000 protein	5	-3.55344	0	0	0	1	223	neg	3	2	5	4869	NULL	4	1
Sb01g047270	high	similar to Xyloglucan galactosyltransferase KATAMARI1 homolog	0	1.90452	1.42362	0	1.58672	3	NULL	pos	NULL	NULL	0	NULL	0	5	3
Sb01g047330	high	similar to Putative uncharacterized protein	1	-2.56991	0	0	0	1	21	neg	1	0	0	238	NULL	3	1
Sb01g047345	high	similar to Expressed protein	11	0	1.0807	0	0	1	459	pos	4	5	8	2561	NULL	1	1
Sb01g047450	high	similar to Myb-like DNA-binding domain containing protein	NULL	6.41822	0	0	0	1	NULL	pos	NULL	NULL	NULL	NULL	NULL	6	1
Sb01g047460	low	similar to Zinc finger family protein; putative; expressed	15	-1.35048	0	0	0	1	596	neg	2	13	9	13939	1	1	1
Sb01g047470	high	weakly similar to Putative uncharacterized protein OSJNBa0071K18.16	NULL	0	0	1.09632	0	1	NULL	pos	NULL	NULL	NULL	NULL	NULL	1	1
Sb01g047480	high	similar to Putative uncharacterized protein	NULL	0	0	1.20757	0	1	NULL	pos	NULL	NULL	NULL	NULL	NULL	1	1
Sb01g047490	high	similar to Os03g0141800 protein	1	0	0	0	1.2684	1	18	pos	0	1	0	3896	NULL	1	1
Sb01g047500	high	similar to Beta-amylase	3	0	3.29247	0	3.68254	2	82	pos	3	0	3	481	0	7	2
Sb01g047550	high	similar to Expressed protein	0	3.7211	3.59642	0	2.92494	3	NULL	pos	NULL	NULL	0	NULL	NULL	10	3
Sb01g047640	high	similar to Cytochrome P450 family protein; expressed	NULL	3.26038	0	0	0	1	NULL	pos	NULL	NULL	NULL	NULL	NULL	3	1
Sb01g047690	high	similar to POT family protein; expressed	0	-1.04017	0	0	0	1	NULL	neg	NULL	NULL	0	NULL	0	1	1
Sb01g047710	high	similar to Expressed protein	NULL	0	-1.1059	0	0	1	NULL	neg	NULL	NULL	NULL	NULL	NULL	1	1
Sb01g047940	high	similar to Basic helix-loop-helix; putative; expressed	11	-2.45873	0	0	0	1	329	neg	7	4	10	3164	0	2	1
Sb01g047980	high	similar to Glutathione S-transferase GST 9	NULL	0	-1.00164	0	0	1	NULL	neg	NULL	NULL	NULL	NULL	NULL	1	1
Sb01g048000	high	similar to Glutathione S-transferase GST 13	NULL	0	-1.2583	0	0	1	NULL	neg	NULL	NULL	NULL	NULL	NULL	1	1
Sb01g048020	high	similar to Putative uncharacterized protein	4	0	0	1.49207	0	1	169	pos	1	3	3	8846	NULL	1	1
Sb01g048030	high	similar to Putative uncharacterized protein	4	0	0	0	1.34197	1	95	pos	2	0	4	1684	NULL	1	1
Sb01g048040	high	similar to Serine O-acetyltransferase family protein; expressed	3	-1.46015	0	0	0	1	64	neg	2	0	0	111	NULL	1	1
Sb01g048050	high	similar to Putative uncharacterized protein	0	-2.51221	0	0	0	1	NULL	neg	NULL	NULL	0	NULL	NULL	3	1
Sb01g048095	high	similar to Chitin elicitor-binding protein precursor	NULL	-1.51026	0	0	0	1	NULL	neg	NULL	NULL	NULL	NULL	NULL	2	1
Sb01g048100	high	similar to Chitin elicitor-binding protein precursor	1	-1.86883	0	0	0	1	48	neg	0	0	1	0	NULL	2	1
Sb01g048120	high	similar to Expressed protein	2	7.79454	0	0	6.27742	2	45	pos	0	2	2	785	NULL	14	2
Sb01g048140	high	similar to Basic endochitinase; putative; expressed	0	0	0	-1.2804	0	1	NULL	neg	NULL	NULL	0	NULL	NULL	1	1
Sb01g048190	high	similar to Expansin-like A1 precursor	14	0	1.13293	0	1.49413	2	418	pos	8	6	7	9510	2	3	2
Sb01g048200	high	similar to AMP-binding enzyme family protein; expressed	NULL	0	1.12544	0	0	1	NULL	pos	NULL	NULL	NULL	NULL	NULL	1	1
Sb01g048280	high	similar to Catalase isozyme 2	3	3.46272	0	1.60601	0	2	90	pos	2	1	2	237	0	5	2
Sb01g048300	high	similar to Serine/threonine-protein kinase Cx32; chloroplast; putative; expressed	NULL	0	-1.2606	0	0	1	NULL	neg	NULL	NULL	NULL	NULL	NULL	1	1
Sb01g048380	high	similar to Putative gamma-thionin	0	0	0	0	3.07843	1	NULL	pos	NULL	NULL	0	NULL	NULL	3	1
Sb01g048450	high	similar to Putative 3-beta hydroxysteroid dehydrogenase/isomerase	NULL	0	-2.44879	0	-1.21433	2	NULL	neg	NULL	NULL	NULL	NULL	NULL	4	2
Sb01g048490	high	similar to Gb|AAD32907.1	NULL	4.515	1.13914	0	0	2	NULL	pos	NULL	NULL	NULL	NULL	NULL	6	2
Sb01g048500	high	similar to Seven transmembrane protein Mlo1	2	0	-1.24548	0	0	1	40	neg	1	0	1	67	0	1	1
Sb01g048540	high	similar to Putative uncharacterized protein	NULL	1.54382	0	0	0	1	NULL	pos	NULL	NULL	NULL	NULL	NULL	2	1
Sb01g048565	high	Predicted protein	3	0	-2.20709	0	-1.6293	2	89	neg	0	3	2	7240	NULL	4	2
Sb01g048600	high	similar to ESTs AU029294	2	1.08459	0	0	0	1	52	pos	0	1	1	1151	NULL	1	1
Sb01g048610	high	similar to ESTs AU078251	7	0	-1.65377	0	0	1	243	neg	2	5	4	4147	NULL	2	1
Sb01g048640	high	weakly similar to Putative uncharacterized protein	NULL	-2.2527	0	0	0	1	NULL	neg	NULL	NULL	NULL	NULL	NULL	2	1
Sb01g048680	high	similar to Putative uncharacterized protein	NULL	-2.86636	0	0	0	1	NULL	neg	NULL	NULL	NULL	NULL	NULL	3	1
Sb01g048772	low	similar to Os05g0128200 protein	NULL	0	1.21973	0	0	1	NULL	pos	NULL	NULL	NULL	NULL	NULL	1	1
Sb01g048860	high	similar to Beta-carotene hydroxylase; putative; expressed	5	1.74387	1.91024	1.32953	3.22522	4	109	pos	3	2	2	3217	NULL	8	4
Sb01g048870	high	similar to 50S ribosomal protein L5; chloroplast precursor	1	0	-1.04783	0	0	1	19	neg	0	1	1	0	NULL	1	1
Sb01g048880	high	similar to Polygalacturonase; putative; expressed	1	0	1.41966	0	1.01502	2	20	pos	0	0	0	0	NULL	2	2
Sb01g048950	high	similar to Putative uncharacterized protein	10	0	-1.02786	0	0	1	291	neg	5	2	7	7399	1	1	1
Sb01g049030	high	similar to Oxidoreductase; 2OG-Fe oxygenase family protein; expressed	2	0	0	0	1.69075	1	38	pos	1	0	0	2561	0	2	1
Sb01g049040	high	similar to Oxygen evolving complex protein-like	NULL	0	-1.14881	0	0	1	NULL	neg	NULL	NULL	NULL	NULL	NULL	1	1
Sb01g049050	high	similar to Plastid ribosomal protein L11	0	1.21451	0	0	0	1	NULL	pos	NULL	NULL	0	NULL	NULL	1	1
Sb01g049120	high	similar to Putative uncharacterized protein	1	0	-1.43046	0	0	1	45	neg	0	1	0	0	NULL	1	1
Sb01g049200	high	similar to LEM3 family/CDC50 family protein; expressed	4	1.18809	0	0	0	1	106	pos	2	1	1	0	NULL	1	1
Sb01g049280	high	similar to Putative serine protease	15	1.07526	1.25591	0	0	2	408	pos	13	2	13	6320	2	2	2
Sb01g049330	high	similar to Putative uncharacterized protein	2	1.47831	0	1.33475	1.53805	3	50	pos	2	0	2	559	0	4	3
Sb01g049410	high	similar to Expressed protein	0	1.45703	0	0	0	1	NULL	pos	NULL	NULL	0	NULL	NULL	1	1
Sb01g049420	high	similar to Glycosyl hydrolases family 16 protein; expressed	1	0	1.10029	0	1.53168	2	18	pos	1	0	0	3833	NULL	3	2
Sb01g049490	high	similar to F-box family protein; putative; expressed	0	0	1.1033	0	0	1	NULL	pos	NULL	NULL	0	NULL	NULL	1	1
Sb01g049500	high	similar to F-box family protein; putative; expressed	5	-1.3366	0	0	0	1	183	neg	4	1	5	3553	3	1	1
Sb01g049550	high	similar to Putative uncharacterized protein	3	-2.74848	0	0	0	1	99	neg	1	1	3	2287	NULL	3	1
Sb01g049590	high	similar to Arginine/serine-rich-splicing factor RSP31	NULL	0	0	0	1.11717	1	NULL	pos	NULL	NULL	NULL	NULL	NULL	1	1
Sb01g049710	high	similar to Putative uncharacterized protein	0	0	0	3.55005	0	1	NULL	pos	NULL	NULL	0	NULL	NULL	4	1
Sb01g049750	high	similar to Putative uncharacterized protein	6	-1.12686	0	0	0	1	150	neg	5	1	3	11053	NULL	1	1
Sb01g049800	high	similar to Os03g0111400 protein	1	1.37553	0	0	0	1	33	pos	0	0	1	0	NULL	1	1
Sb01g049810	high	similar to Remorin; C-terminal region family protein; expressed	5	-1.00258	0	0	0	1	113	neg	2	1	3	1543	NULL	1	1
Sb01g049830	high	similar to Nonspecific lipid-transfer protein 2; putative; expressed	0	1.14852	1.43439	0	0	2	NULL	pos	NULL	NULL	0	NULL	NULL	3	2
Sb01g049970	high	similar to Putative heme binding protein cemA	NULL	0	-1.13412	0	0	1	NULL	neg	NULL	NULL	NULL	NULL	NULL	1	1
Sb01g050070	high	similar to Glycosyl hydrolases family 16 protein; expressed	2	0	0	0	1.30035	1	42	pos	2	0	0	2465	2	1	1
Sb01g050150	high	similar to Transmembrane protein; putative; expressed	4	-3.53291	0	0	0	1	104	neg	1	3	2	2780	0	4	1
Sb01g050270	high	similar to Expressed protein	1	1.25081	0	0	0	1	15	pos	1	0	0	523	0	1	1
Sb01g050400	high	similar to Putative uncharacterized protein	NULL	0	-1.97545	0	0	1	NULL	neg	NULL	NULL	NULL	NULL	NULL	2	1
Sb01g050420	high	similar to OSJNBa0010H02.23 protein	NULL	0	0	1.55669	0	1	NULL	pos	NULL	NULL	NULL	NULL	NULL	2	1
Sb01g050430	high	similar to Beta-expansin 3	1	-2.93216	0	1.14714	0	2	15	BOTH	0	1	NULL	7177	NULL	4	3
Sb01g050435	high	weakly similar to Expansin-B7 precursor	NULL	-3.00676	0	1.31151	0	2	NULL	BOTH	NULL	NULL	NULL	NULL	NULL	4	3
Sb01g050670	high	similar to Oleosin	NULL	5.07309	4.26229	0	5.40487	3	NULL	pos	NULL	NULL	NULL	NULL	NULL	15	3
Sb02g000230	high	similar to Tic62 protein; putative; expressed	NULL	0	-1.11772	0	0	1	NULL	neg	NULL	NULL	NULL	NULL	NULL	1	1
Sb02g000300	high	weakly similar to Laccase-14 precursor	0	-1.77801	0	0	0	1	NULL	neg	NULL	NULL	0	NULL	NULL	2	1
Sb02g000340	high	similar to Putative potassium transporter	1	0	-1.08963	0	0	1	19	neg	0	1	0	196	3	1	1
Sb02g000350	high	Predicted protein	NULL	0	0	0	-2.28413	1	NULL	neg	NULL	NULL	NULL	NULL	NULL	2	1
Sb02g000470	high	similar to Class III peroxidase 97 precursor	2	-2.07944	-1.0015	0	0	2	30	neg	2	0	0	3428	1	3	2
Sb02g000500	high	similar to Putative peroxidase 1	NULL	-1.70347	-2.82762	-2.15447	0	3	NULL	neg	NULL	NULL	NULL	NULL	NULL	7	3
Sb02g000520	high	similar to Os07g0104600 protein	NULL	0	0	1.20682	0	1	NULL	pos	NULL	NULL	NULL	NULL	NULL	1	1
Sb02g000540	high	similar to Extensin-like protein	1	0	0	1.41231	0	1	16	pos	1	0	0	8846	NULL	1	1
Sb02g000620	high	similar to Putative uncharacterized protein P0617C02.122-1	4	-1.24145	0	-1.34143	0	2	119	neg	1	0	1	1054	NULL	3	2
Sb02g000630	high	similar to Putative quinone oxidoreductase	NULL	-3.7434	0	0	0	1	NULL	neg	NULL	NULL	NULL	NULL	NULL	4	1
Sb02g000920	high	similar to Putative uncharacterized protein	1	-1.20198	0	0	0	1	21	neg	1	0	0	7832	NULL	1	1
Sb02g000970	high	similar to UDP-glucose dehydrogenase	NULL	4.18418	0	0	0	1	NULL	pos	NULL	NULL	NULL	NULL	NULL	4	1
Sb02g001050	high	weakly similar to Putative 4-coumarate--CoA ligase 1	NULL	0	0	0	1.20547	1	NULL	pos	NULL	NULL	NULL	NULL	NULL	1	1
Sb02g001070	high	similar to Putative receptor-like protein kinase	NULL	1.10482	0	0	0	1	NULL	pos	NULL	NULL	NULL	NULL	NULL	1	1
Sb02g001140	high	similar to Putative peroxidase	2	-2.05084	0	0	0	1	37	neg	1	1	0	2628	NULL	2	1
Sb02g001300	high	similar to Putative uncharacterized protein	1	-4.18491	0	0	0	1	24	neg	0	1	0	4991	NULL	4	1
Sb02g001320	high	similar to Putative uncharacterized protein	NULL	-31.017	0	0	0	1	NULL	neg	NULL	NULL	NULL	NULL	NULL	31	1
Sb02g001340	high	similar to Putative uncharacterized protein	NULL	-3.52714	0	0	0	1	NULL	neg	NULL	NULL	NULL	NULL	NULL	4	1
Sb02g001370	high	similar to Putative uncharacterized protein	NULL	-2.42496	0	0	0	1	NULL	neg	NULL	NULL	NULL	NULL	NULL	2	1
Sb02g001460	high	similar to Slr1753 protein	NULL	5.07434	0	2.5047	0	2	NULL	pos	NULL	NULL	NULL	NULL	NULL	8	2
Sb02g001590	high	similar to Os07g0119000 protein	5	-1.00143	0	0	0	1	125	neg	5	0	2	9795	2	1	1
Sb02g001610	high	similar to Putative uncharacterized protein	3	0	-1.08434	0	0	1	83	neg	2	1	2	4585	NULL	1	1
Sb02g001670	high	weakly similar to Putative uncharacterized protein	NULL	-1.17633	0	0	0	1	NULL	neg	NULL	NULL	NULL	NULL	NULL	1	1
Sb02g001700	high	similar to Os02g0455400 protein	NULL	-2.22501	0	0	0	1	NULL	neg	NULL	NULL	NULL	NULL	NULL	2	1
Sb02g001730	high	Predicted protein	NULL	-1.10392	0	0	2.09212	2	NULL	BOTH	NULL	NULL	NULL	NULL	NULL	3	3
Sb02g001850	high	weakly similar to Putative uncharacterized protein	NULL	0	-1.93594	0	0	1	NULL	neg	NULL	NULL	NULL	NULL	NULL	2	1
Sb02g001860	high	similar to Putative uncharacterized protein	NULL	0	-4.33144	0	0	1	NULL	neg	NULL	NULL	NULL	NULL	NULL	4	1
Sb02g001870	high	similar to Os07g0525900 protein	NULL	0	-1.59606	0	0	1	NULL	neg	NULL	NULL	NULL	NULL	NULL	2	1
Sb02g001880	high	weakly similar to Putative uncharacterized protein OSJNBa0057M23.132	3	0	1.86362	0	0	1	60	pos	3	0	1	6412	1	2	1
Sb02g001940	high	weakly similar to Os07g0123900 protein	2	2.13292	2.53241	0	3.38213	3	36	pos	2	0	1	1840	NULL	8	3
Sb02g001950	high	similar to Phytosulfokine peptide precursor	1	0	0	1.28758	0	1	15	pos	0	1	0	1565	NULL	1	1
Sb02g001960	high	similar to Chromatin complex subunit A101	NULL	0	0	0	1.01865	1	NULL	pos	NULL	NULL	NULL	NULL	NULL	1	1
Sb02g002300	high	similar to Putative uncharacterized protein	2	2.2373	0	0	0	1	57	pos	1	1	1	3201	NULL	2	1
Sb02g002540	high	similar to Early nodulin 75-like protein	0	-1.77697	-1.3192	-1.39952	0	3	NULL	neg	NULL	NULL	NULL	NULL	NULL	4	3
Sb02g002560	low	Predicted protein	NULL	-6.23208	0	-1.5956	0	2	NULL	neg	NULL	NULL	NULL	NULL	NULL	8	2
Sb02g002690	high	similar to 23 kDa polypeptide of photosystem II	3	0	-1.29857	0	0	1	85	neg	1	2	0	6099	NULL	1	1
Sb02g002710	high	weakly similar to Early nodulin 75-like protein	0	-3.23835	-1.74325	-1.89171	-2.32407	4	NULL	neg	NULL	NULL	NULL	NULL	NULL	9	4
Sb02g002720	high	similar to Early nodulin 75-like protein	NULL	-2.29683	-1.02563	-1.41129	-1.24561	4	NULL	neg	NULL	NULL	NULL	NULL	NULL	6	4
Sb02g002740	high	similar to Early nodulin 75-like protein	NULL	0	-1.31989	0	-1.09641	2	NULL	neg	NULL	NULL	NULL	NULL	NULL	2	2
Sb02g002800	high	similar to Os07g0144500 protein	2	2.11951	0	0	0	1	42	pos	1	1	0	6018	0	2	1
Sb02g002830	high	similar to Putative Photosystem II 10 kDa polypeptide; chloroplast	2	0	1.4465	-1.20781	1.32721	3	142	BOTH	1	0	1	285	NULL	4	4
Sb02g002960	high	similar to Photosystem I reaction center subunit psaK; chloroplast precursor	1	0	-1.09114	0	0	1	53	neg	1	0	1	132	NULL	1	1
Sb02g003030	high	similar to Putative uncharacterized protein	4	2.48115	0	1.28929	0	2	148	pos	3	1	2	8848	NULL	4	2
Sb02g003080	high	similar to Os07g0152200 protein	12	-1.28809	0	0	0	1	420	neg	7	5	12	5825	NULL	1	1
Sb02g003090	high	similar to Os07g0152700 protein	0	0	0	0	3.98015	1	NULL	pos	NULL	NULL	NULL	NULL	NULL	4	1
Sb02g003250	high	similar to Putative uncharacterized protein	0	2.61868	0	0	0	1	NULL	pos	NULL	NULL	0	NULL	NULL	3	1
Sb02g003270	high	similar to D-amino acid oxidase	0	1.10871	0	0	0	1	NULL	pos	NULL	NULL	0	NULL	NULL	1	1
Sb02g003280	high	similar to Putative uncharacterized protein OSJNBa0024L18.10	NULL	0	0	0	1.03984	1	NULL	pos	NULL	NULL	NULL	NULL	NULL	1	1
Sb02g003340	high	similar to C3HC4-type RING zinc finger protein-like	NULL	2.31491	0	0	0	1	NULL	pos	NULL	NULL	NULL	NULL	NULL	2	1
Sb02g003370	high	similar to Peptide transporter-like	2	1.16543	0	0	0	1	50	pos	1	1	2	1	NULL	1	1
Sb02g003480	high	similar to Putative RING zinc finger protein	NULL	-1.06161	0	0	0	1	NULL	neg	NULL	NULL	NULL	NULL	NULL	1	1
Sb02g003510	high	similar to Steroid 5alpha-reductase-like protein	NULL	0	1.31927	0	0	1	NULL	pos	NULL	NULL	NULL	NULL	NULL	1	1
Sb02g003520	high	similar to Putative uncharacterized protein	NULL	-1.598	1.05526	0	-1.23668	3	NULL	BOTH	NULL	NULL	NULL	NULL	NULL	4	4
Sb02g003530	high	similar to Putative uncharacterized protein	NULL	-2.88709	0	0	-2.82968	2	NULL	neg	NULL	NULL	NULL	NULL	NULL	6	2
Sb02g003580	high	similar to Putative uncharacterized protein	NULL	0	0	1.52424	0	1	NULL	pos	NULL	NULL	NULL	NULL	NULL	2	1
Sb02g003620	high	similar to Os07g0162700 protein	NULL	-1.38552	0	0	0	1	NULL	neg	NULL	NULL	NULL	NULL	NULL	1	1
Sb02g003630	high	similar to Putative uncharacterized protein	NULL	-1.03936	0	0	0	1	NULL	neg	NULL	NULL	NULL	NULL	NULL	1	1
Sb02g003710	high	Predicted protein	1	1.66995	1.06323	0	2.0953	3	15	pos	1	0	1	11062	NULL	5	3
Sb02g003720	high	similar to Putative uncharacterized protein	3	3.09383	1.27787	1.12972	1.38353	4	58	pos	1	0	0	58	1	7	4
Sb02g003910	high	similar to Putative uncharacterized protein	0	0	-1.59173	0	0	1	NULL	neg	NULL	NULL	0	NULL	1	2	1
Sb02g003980	high	similar to Putative uncharacterized protein	1	0	0	0	-1.06865	1	28	neg	1	0	1	205	NULL	1	1
Sb02g004000	high	similar to Putative tyrosine phosphatase	2	1.44741	0	0	0	1	34	pos	1	1	2	746	NULL	1	1
Sb02g004200	high	similar to Os07g0175500 protein	NULL	-1.75608	-1.03303	-1.37958	0	3	NULL	neg	NULL	NULL	NULL	NULL	NULL	4	3
Sb02g004210	high	similar to Os07g0175500 protein	NULL	-2.56088	0	-1.59909	0	2	NULL	neg	NULL	NULL	NULL	NULL	NULL	4	2
Sb02g004220	high	similar to Non-specific lipid-transfer protein	NULL	0	-1.00925	0	0	1	NULL	neg	NULL	NULL	NULL	NULL	NULL	1	1
Sb02g004250	high	similar to Putative uncharacterized protein	7	0	0	0	1.08354	1	221	pos	0	6	5	831	NULL	1	1
Sb02g004260	high	similar to Os07g0176500 protein	3	-1.28448	0	0	0	1	67	neg	2	1	1	4780	0	1	1
Sb02g004300	high	similar to Putative uncharacterized protein	NULL	3.4335	0	0	0	1	NULL	pos	NULL	NULL	NULL	NULL	NULL	3	1
Sb02g004380	high	similar to Os07g0178800 protein	NULL	3.87501	4.23885	0	4.0706	3	NULL	pos	NULL	NULL	NULL	NULL	NULL	12	3
Sb02g004390	high	similar to Early light-inducible protein ELIP	2	0	2.94957	0	2.33374	2	54	pos	1	1	0	3134	NULL	5	2
Sb02g004433	high	Predicted protein	NULL	0	0	0	1.04796	1	NULL	pos	NULL	NULL	NULL	NULL	NULL	1	1
Sb02g004480	high	similar to Putative uncharacterized protein	NULL	-2.10772	0	-1.66182	0	2	NULL	neg	NULL	NULL	NULL	NULL	NULL	4	2
Sb02g004630	high	similar to Putative uncharacterized protein	17	0	1.13014	0	1.19285	2	729	pos	16	1	9	10491	0	2	2
Sb02g004650	high	similar to Xylanase inhibitor protein 1 precursor	NULL	0	2.39145	1.79593	3.38894	3	NULL	pos	NULL	NULL	NULL	NULL	NULL	8	3
Sb02g004660	high	similar to Xylanase inhibitor	NULL	0	3.58413	1.84232	4.74855	3	NULL	pos	NULL	NULL	NULL	NULL	NULL	10	3
Sb02g004670	high	similar to Auxin-responsive protein IAA24	6	1.00056	0	0	0	1	144	pos	1	5	5	8032	1	1	1
Sb02g004840	high	similar to Putative uncharacterized protein	NULL	0	-1.27385	0	0	1	NULL	neg	NULL	NULL	NULL	NULL	NULL	1	1
Sb02g004970	high	similar to Histone H2A	NULL	0	-1.12352	0	0	1	NULL	neg	NULL	NULL	NULL	NULL	NULL	1	1
Sb02g005070	high	similar to ATPase-like protein	4	0	0	0	-1.27082	1	205	neg	3	1	3	2191	NULL	1	1
Sb02g005120	high	similar to Putative nodule-specific protein	0	2.98115	0	0	0	1	NULL	pos	NULL	NULL	0	NULL	0	3	1
Sb02g005160	high	similar to Peptidyl-prolyl cis-trans isomerase	NULL	0	-1.11296	0	0	1	NULL	neg	NULL	NULL	NULL	NULL	NULL	1	1
Sb02g005180	high	similar to Similarity to limonene cyclase	2	1.70737	0	0	0	1	56	pos	2	0	2	7763	NULL	2	1
Sb02g005310	low	Predicted protein	NULL	-4.71358	0	0	0	1	NULL	neg	NULL	NULL	NULL	NULL	NULL	5	1
Sb02g005320	low	similar to NB-ARC domain containing protein; expressed	NULL	-3.31533	0	0	0	1	NULL	neg	NULL	NULL	NULL	NULL	NULL	3	1
Sb02g005350	high	similar to Putative uncharacterized protein	NULL	0	-5.13954	0	-1.22895	2	NULL	neg	NULL	NULL	NULL	NULL	NULL	6	2
Sb02g005370	high	similar to Putative uncharacterized protein	1	0	-1.00878	0	0	1	17	neg	1	0	0	10100	NULL	1	1
Sb02g005380	high	similar to 1-deoxy-D-xylulose 5-phosphate synthase	3	3.3415	0	0	0	1	59	pos	3	0	1	6453	NULL	3	1
Sb02g005430	high	weakly similar to Putative uncharacterized protein OSJNBb0003E08.28	2	0	1.42204	0	0	1	43	pos	1	0	1	6026	NULL	1	1
Sb02g005470	high	weakly similar to Putative uncharacterized protein	NULL	0	1.29491	0	0	1	NULL	pos	NULL	NULL	NULL	NULL	NULL	1	1
Sb02g005570	high	similar to F-box domain containing protein; expressed	0	-1.20561	0	0	0	1	NULL	neg	NULL	NULL	0	NULL	0	1	1
Sb02g005600	high	similar to AAA-type ATPase-like	0	0	-1.23168	0	0	1	NULL	neg	NULL	NULL	0	NULL	NULL	1	1
Sb02g005700	high	similar to Os07g0193000 protein	2	-1.30204	0	0	0	1	97	neg	2	0	2	303	NULL	1	1
Sb02g005750	high	similar to Os07g0194500 protein	4	0	0	5.92613	0	1	143	pos	0	3	2	456	NULL	6	1
Sb02g006115	high	similar to Os07g0205000 protein	0	1.25377	1.0366	0	0	2	NULL	pos	NULL	NULL	0	NULL	2	2	2
Sb02g006130	high	similar to Putative uncharacterized protein	8	-1.27855	0	0	0	1	201	neg	5	1	6	11666	1	1	1
Sb02g006210	high	similar to Quinone reductase 2	NULL	0	0	2.38418	1.65831	2	NULL	pos	NULL	NULL	NULL	NULL	NULL	4	2
Sb02g006300	high	similar to CAA30376.1 protein	NULL	-1.421	-1.05744	0	0	2	NULL	neg	NULL	NULL	NULL	NULL	NULL	2	2
Sb02g006320	high	similar to Alkaline alpha galactosidase 1	5	5.45313	4.75518	2.7764	3.86932	4	124	pos	3	2	2	1786	2	17	4
Sb02g006680	high	similar to GRAB1 protein	4	0	0	1.1761	0	1	106	pos	2	2	1	14175	1	1	1
Sb02g006780	high	Predicted protein	0	0	0	0	-1.228	1	NULL	neg	NULL	NULL	NULL	NULL	1	1	1
Sb02g006860	high	similar to Kelch repeat containing protein	NULL	-1.17948	1.91735	0	0	2	NULL	BOTH	NULL	NULL	NULL	NULL	NULL	3	3
Sb02g006880	high	weakly similar to Putative uncharacterized protein	5	0	1.38834	0	0	1	126	pos	5	0	4	1262	0	1	1
Sb02g006920	high	similar to Putative uncharacterized protein OSJNBa0086N05.106	NULL	-3.71643	0	0	0	1	NULL	neg	NULL	NULL	NULL	NULL	NULL	4	1
Sb02g006930	high	similar to Os07g0231400 protein	1	1.06915	0	0	0	1	19	pos	0	0	0	0	0	1	1
Sb02g006960	high	similar to Putative uncharacterized protein	3	0	0	0	-1.29135	1	64	neg	2	1	0	7322	NULL	1	1
Sb02g007090	high	similar to Putative uncharacterized protein	NULL	1.21613	0	0	0	1	NULL	pos	NULL	NULL	NULL	NULL	NULL	1	1
Sb02g007110	high	similar to Putative uncharacterized protein	NULL	1.74058	0	0	0	1	NULL	pos	NULL	NULL	NULL	NULL	NULL	2	1
Sb02g007140	high	similar to Putative uncharacterized protein	NULL	1.68486	1.11165	1.6295	0	3	NULL	pos	NULL	NULL	NULL	NULL	NULL	4	3
Sb02g007160	high	weakly similar to Expressed protein	NULL	-2.50481	0	1.13276	0	2	NULL	BOTH	NULL	NULL	NULL	NULL	NULL	4	3
Sb02g007220	high	Predicted protein	NULL	0	0	0	1.23377	1	NULL	pos	NULL	NULL	NULL	NULL	NULL	1	1
Sb02g007280	high	weakly similar to Putative uncharacterized protein P0418E08.140	0	0	-1.01889	0	0	1	NULL	neg	NULL	NULL	0	NULL	1	1	1
Sb02g007350	high	similar to Os07g0120300 protein	NULL	-1.49813	0	0	0	1	NULL	neg	NULL	NULL	NULL	NULL	NULL	1	1
Sb02g007360	high	similar to Os07g0120300 protein	NULL	-2.61454	0	-1.03093	0	2	NULL	neg	NULL	NULL	NULL	NULL	NULL	4	2
Sb02g007410	high	similar to Thionin like protein	NULL	0	0	3.58576	0	1	NULL	pos	NULL	NULL	NULL	NULL	NULL	4	1
Sb02g007540	high	similar to OSIGBa0105N24.4 protein	NULL	-2.46653	0	0	0	1	NULL	neg	NULL	NULL	NULL	NULL	NULL	2	1
Sb02g007640	high	weakly similar to Putative uncharacterized protein	1	-3.55124	0	0	0	1	18	neg	0	1	0	8521	NULL	4	1
Sb02g007650	high	similar to Os07g0251200 protein	0	-1.84789	0	0	0	1	NULL	neg	NULL	NULL	0	NULL	NULL	2	1
Sb02g007660	high	similar to Os07g0251200 protein	NULL	-3.1314	-1.71449	0	0	2	NULL	neg	NULL	NULL	NULL	NULL	NULL	5	2
Sb02g007680	high	similar to Putative uncharacterized protein	NULL	-1.35363	0	0	0	1	NULL	neg	NULL	NULL	NULL	NULL	NULL	1	1
Sb02g007730	high	similar to Putative IAA amidohydrolase	NULL	-1.65233	-1.97198	0	-1.13705	3	NULL	neg	NULL	NULL	NULL	NULL	NULL	5	3
Sb02g007750	high	similar to Beta-glucosidase aggregating factor	NULL	-1.14564	0	-1.0121	0	2	NULL	neg	NULL	NULL	NULL	NULL	NULL	2	2
Sb02g007870	high	similar to Putative uncharacterized protein	3	-1.54069	0	0	0	1	58	neg	1	1	1	5343	NULL	2	1
Sb02g007930	high	similar to Copper amine oxidase	NULL	-4.19389	0	0	0	1	NULL	neg	NULL	NULL	NULL	NULL	NULL	4	1
Sb02g007970	high	similar to Autophagy-related protein 3	NULL	0	0	-1.20774	0	1	NULL	neg	NULL	NULL	NULL	NULL	NULL	1	1
Sb02g007990	high	similar to Putative uncharacterized protein	NULL	6.86462	1.46204	0	1.75508	3	NULL	pos	NULL	NULL	NULL	NULL	NULL	10	3
Sb02g008740	high	similar to OSIGBa0111L12.4 protein	NULL	0	0	0	1.35217	1	NULL	pos	NULL	NULL	NULL	NULL	NULL	1	1
Sb02g008930	high	similar to Putative uncharacterized protein	1	-1.10697	0	0	0	1	30	neg	1	0	0	10798	NULL	1	1
Sb02g008970	high	similar to Pathogenesis related protein-1	NULL	0	0	1.45069	0	1	NULL	pos	NULL	NULL	NULL	NULL	NULL	1	1
Sb02g009120	high	similar to Probable aldehyde oxidase 4	NULL	0	1.33141	0	1.20995	2	NULL	pos	NULL	NULL	NULL	NULL	NULL	3	2
Sb02g009135	low	similar to Putative uncharacterized protein P0557D09.30	NULL	2.66688	0	0	0	1	NULL	pos	NULL	NULL	NULL	NULL	NULL	3	1
Sb02g009140	high	similar to Probable aldehyde oxidase 1	NULL	2.2831	0	0	0	1	NULL	pos	NULL	NULL	NULL	NULL	NULL	2	1
Sb02g009160	high	similar to Putative uncharacterized protein	NULL	1.33918	0	0	0	1	NULL	pos	NULL	NULL	NULL	NULL	NULL	1	1
Sb02g009170	high	similar to Putative uncharacterized protein	NULL	0	6.02618	0	5.76208	2	NULL	pos	NULL	NULL	NULL	NULL	NULL	12	2
Sb02g009220	high	similar to Putative Cytochrome P450	NULL	0	0	1.16922	0	1	NULL	pos	NULL	NULL	NULL	NULL	NULL	1	1
Sb02g009300	high	similar to Putative uncharacterized protein	NULL	-1.35988	0	0	0	1	NULL	neg	NULL	NULL	NULL	NULL	NULL	1	1
Sb02g009310	high	similar to Putative uncharacterized protein	NULL	0	2.62913	0	0	1	NULL	pos	NULL	NULL	NULL	NULL	NULL	3	1
Sb02g009320	high	similar to Putative uncharacterized protein	NULL	-1.44548	0	0	0	1	NULL	neg	NULL	NULL	NULL	NULL	NULL	1	1
Sb02g009340	high	similar to Putative uncharacterized protein	NULL	-2.3762	0	1.14562	0	2	NULL	BOTH	NULL	NULL	NULL	NULL	NULL	4	3
Sb02g009400	high	weakly similar to Chromosome chr6 scaffold_3; whole genome shotgun sequence	NULL	0	1.12523	0	0	1	NULL	pos	NULL	NULL	NULL	NULL	NULL	1	1
Sb02g009410	high	similar to Os07g0293000 protein	NULL	2.68894	1.45794	0	1.00603	3	NULL	pos	NULL	NULL	NULL	NULL	NULL	5	3
Sb02g009420	high	similar to Putative uncharacterized protein	NULL	0	1.71838	0	1.18817	2	NULL	pos	NULL	NULL	NULL	NULL	NULL	3	2
Sb02g009580	high	weakly similar to Receptor-like kinase	0	-1.57154	0	0	0	1	NULL	neg	NULL	NULL	NULL	NULL	NULL	2	1
Sb02g009600	high	similar to Putative uncharacterized protein	NULL	1.57632	0	0	0	1	NULL	pos	NULL	NULL	NULL	NULL	NULL	2	1
Sb02g009680	high	similar to Expressed protein	NULL	0	0	1.1679	0	1	NULL	pos	NULL	NULL	NULL	NULL	NULL	1	1
Sb02g009870	high	similar to Granule bound starch synthase IIa	6	0	1.83869	-1.16202	0	2	168	BOTH	5	1	2	589	NULL	3	3
Sb02g009990	high	weakly similar to Putative uncharacterized protein	NULL	0	0	0	6.15944	1	NULL	pos	NULL	NULL	NULL	NULL	NULL	6	1
Sb02g010050	high	similar to Putative uncharacterized protein	2	0	1.55938	0	1.21612	2	49	pos	2	0	2	481	NULL	3	2
Sb02g010065	high	similar to Putative uncharacterized protein	NULL	-1.45986	0	0	0	1	NULL	neg	NULL	NULL	NULL	NULL	NULL	1	1
Sb02g010080	high	similar to Hydrophobic LEA-like protein	0	36.4453	0	0	7.54736	2	NULL	pos	NULL	NULL	0	NULL	NULL	44	2
Sb02g010120	low	weakly similar to Putative uncharacterized protein	NULL	-4.766	0	0	0	1	NULL	neg	NULL	NULL	NULL	NULL	NULL	5	1
Sb02g010160	high	similar to Putative uncharacterized protein	4	0	1.25414	0	0	1	179	pos	0	0	2	0	NULL	1	1
Sb02g010190	high	similar to Photosystem I reaction center subunit IV; chloroplast precursor	0	0	-1.25817	-1.70718	0	2	NULL	neg	NULL	NULL	0	NULL	NULL	3	2
Sb02g010230	high	similar to Similar to F12P19.3 [imported]-Arabidopsis thaliana	NULL	-1.14286	-1.43904	0	-3.07214	3	NULL	neg	NULL	NULL	NULL	NULL	NULL	6	3
Sb02g010250	high	similar to Putative uncharacterized protein	NULL	0	0	0	-1.29052	1	NULL	neg	NULL	NULL	NULL	NULL	NULL	1	1
Sb02g010351	high	similar to Putative uncharacterized protein	4	0	0	0	-1.29918	1	101	neg	2	2	2	14124	NULL	1	1
Sb02g010480	high	similar to Putative uncharacterized protein P0443H10.1	1	-2.53122	0	0	0	1	33	neg	0	0	1	0	NULL	3	1
Sb02g010500	high	similar to Serine carboxypeptidase family protein	NULL	0	1.7433	0	0	1	NULL	pos	NULL	NULL	NULL	NULL	NULL	2	1
Sb02g010590	high	similar to Putative uncharacterized protein	2	0	0	1.54413	0	1	57	pos	2	0	1	4679	NULL	2	1
Sb02g010720	high	similar to Beta-expansin 4 precursor	NULL	0	-2.16884	0	1.19585	2	NULL	BOTH	NULL	NULL	NULL	NULL	NULL	3	3
Sb02g010790	high	similar to Aquaporin PIP2-6	NULL	-1.07614	0	0	0	1	NULL	neg	NULL	NULL	NULL	NULL	NULL	1	1
Sb02g010830	high	similar to Aquaporin PIP2-6	NULL	0	-2.89442	0	2.30288	2	NULL	BOTH	NULL	NULL	NULL	NULL	NULL	5	3
Sb02g011010	high	similar to Os07g0459200 protein	1	1.00761	0	0	0	1	26	pos	1	0	0	5846	NULL	1	1
Sb02g011070	high	similar to Putative acyltransferase	NULL	0	1.20782	0	0	1	NULL	pos	NULL	NULL	NULL	NULL	NULL	1	1
Sb02g011270	high	Predicted protein	0	1.91638	0	0	0	1	NULL	pos	NULL	NULL	0	NULL	NULL	2	1
Sb02g011791	high	Predicted protein	0	0	0	1.05546	0	1	NULL	pos	NULL	NULL	0	NULL	0	1	1
Sb02g011890	high	similar to Cytosolic monodehydroascorbate reductase	1	1.25138	0	0	0	1	28	pos	0	0	0	0	0	1	1
Sb02g011895	high	similar to Putative uncharacterized protein	NULL	0	-1.33915	0	0	1	NULL	neg	NULL	NULL	NULL	NULL	NULL	1	1
Sb02g011900	high	similar to Putative uncharacterized protein	2	1.06988	0	0	0	1	54	pos	1	1	1	1242	NULL	1	1
Sb02g011920	high	similar to Fatty acyl coA reductase	2	1.61506	0	0	0	1	32	pos	0	1	0	0	1	2	1
Sb02g012370	high	similar to Putative uncharacterized protein	NULL	0	0	0	1.15974	1	NULL	pos	NULL	NULL	NULL	NULL	NULL	1	1
Sb02g012400	high	similar to Putative uncharacterized protein	2	0	1.49605	0	0	1	76	pos	0	0	0	0	NULL	1	1
Sb02g012470	high	similar to Putative uncharacterized protein	0	2.41955	2.55327	0	1.86351	3	NULL	pos	NULL	NULL	0	NULL	0	7	3
Sb02g012910	high	similar to Os09g0572700 protein	0	-1.16827	-2.22937	0	0	2	NULL	neg	NULL	NULL	0	NULL	NULL	3	2
Sb02g012920	high	similar to Os09g0572700 protein	NULL	-1.45005	0	0	0	1	NULL	neg	NULL	NULL	NULL	NULL	NULL	1	1
Sb02g013010	high	similar to Os09g0106700 protein	NULL	0	1.15789	0	0	1	NULL	pos	NULL	NULL	NULL	NULL	NULL	1	1
Sb02g013030	high	similar to Putative uncharacterized protein	NULL	-1.97727	0	0	0	1	NULL	neg	NULL	NULL	NULL	NULL	NULL	2	1
Sb02g013070	high	similar to Putative tyrosine specific protein phosphatase protein	NULL	0	0	-1.01198	0	1	NULL	neg	NULL	NULL	NULL	NULL	NULL	1	1
Sb02g013080	low	Predicted protein	NULL	-1.11533	0	-1.24932	0	2	NULL	neg	NULL	NULL	NULL	NULL	NULL	2	2
Sb02g013100	high	similar to Putative receptor-like kinase RHG1	NULL	-1.08705	0	0	0	1	NULL	neg	NULL	NULL	NULL	NULL	NULL	1	1
Sb02g013190	high	similar to Putative uncharacterized protein	NULL	35.446	5.31177	0	5.91334	3	NULL	pos	NULL	NULL	NULL	NULL	NULL	47	3
Sb02g014250	high	similar to Cyclin-D3-2	2	1.61688	0	0	0	1	71	pos	2	0	0	432	NULL	2	1
Sb02g017220	high	similar to Os09g0272000 protein	NULL	0	1.43239	0	1.44766	2	NULL	pos	NULL	NULL	NULL	NULL	NULL	3	2
Sb02g018540	high	similar to Os09g0278000 protein	1	6.82271	0	0	0	1	24	pos	1	0	0	179	NULL	7	1
Sb02g018640	high	similar to Rhodanese family protein-like	3	0	-1.01934	0	0	1	96	neg	2	1	1	191	NULL	1	1
Sb02g018670	high	similar to Putative uncharacterized protein P0651G05.14	3	0	1.04297	0	0	1	109	pos	0	2	1	1867	NULL	1	1
Sb02g018870	high	similar to Putative uncharacterized protein	8	-1.58248	0	0	0	1	496	neg	3	0	8	8140	NULL	2	1
Sb02g019380	high	similar to Putative uncharacterized protein	NULL	0	0	0	-1.00104	1	NULL	neg	NULL	NULL	NULL	NULL	NULL	1	1
Sb02g019460	high	similar to Peptidyl-prolyl cis-trans isomerase	NULL	0	0	0	1.15076	1	NULL	pos	NULL	NULL	NULL	NULL	NULL	1	1
Sb02g019490	high	similar to Putative phosphomannomutase	NULL	0	-3.6297	0	-1.1451	2	NULL	neg	NULL	NULL	NULL	NULL	NULL	5	2
Sb02g019550	high	similar to GDSL-lipase-like	NULL	3.54314	0	0	0	1	NULL	pos	NULL	NULL	NULL	NULL	NULL	4	1
Sb02g020230	high	Predicted protein	NULL	0	0	0	1.02969	1	NULL	pos	NULL	NULL	NULL	NULL	NULL	1	1
Sb02g020290	high	similar to Putative uncharacterized protein	0	1.08357	0	0	0	1	NULL	pos	NULL	NULL	0	NULL	NULL	1	1
Sb02g020410	high	similar to Glucose-1-phosphate adenylyltransferase	6	1.35884	1.08592	0	1.25342	3	176	pos	0	3	4	0	NULL	4	3
Sb02g020470	high	similar to B0103C08-B0602B01.5 protein	NULL	-2.85689	0	0	-1.18869	2	NULL	neg	NULL	NULL	NULL	NULL	NULL	4	2
Sb02g020475	high	similar to Os09g0130800 protein	NULL	0	1.27835	0	0	1	NULL	pos	NULL	NULL	NULL	NULL	NULL	1	1
Sb02g020760	high	similar to Putative bZIP transcription factor	10	0	0	0	1.20879	1	593	pos	5	4	9	4090	3	1	1
Sb02g020830	high	similar to Os09g0307300 protein	13	-2.68053	0	0	0	1	374	neg	5	5	9	13950	NULL	3	1
Sb02g020910	high	similar to Os09g0309700 protein	NULL	0	1.1058	0	0	1	NULL	pos	NULL	NULL	NULL	NULL	NULL	1	1
Sb02g021020	high	similar to H0211A12.2 protein	NULL	-1.41293	0	0	0	1	NULL	neg	NULL	NULL	NULL	NULL	NULL	1	1
Sb02g021090	high	similar to Phosphoenolpyruvate carboxylase 2	2	0	1.32736	0	1.26052	2	64	pos	2	0	1	7247	2	3	2
Sb02g021190	high	weakly similar to Myb family protein-like	3	0	0	0	1.12186	1	66	pos	2	1	1	5678	NULL	1	1
Sb02g021450	high	similar to Putative uncharacterized protein	4	-1.08201	0	0	0	1	81	neg	0	1	3	0	0	1	1
Sb02g021490	high	similar to Crocetin dialdehyde-like	NULL	-2.27109	0	-3.23135	0	2	NULL	neg	NULL	NULL	NULL	NULL	NULL	6	2
Sb02g022080	high	similar to NAD dependent epimerase/dehydratase family protein; expressed	NULL	0	1.11293	0	0	1	NULL	pos	NULL	NULL	NULL	NULL	NULL	1	1
Sb02g022088	low	Predicted protein	NULL	1.4717	0	0	0	1	NULL	pos	NULL	NULL	NULL	NULL	NULL	1	1
Sb02g022090	high	similar to Os09g0325700 protein	4	6.15765	4.82363	3.05641	5.74492	4	110	pos	1	3	2	2921	NULL	20	4
Sb02g022095	low	Predicted protein	NULL	5.57064	5.36047	0	5.8013	3	NULL	pos	NULL	NULL	NULL	NULL	NULL	17	3
Sb02g022160	high	similar to Methylenetetrahydrofolate dehydrogenase-like	3	1.20628	0	0	0	1	74	pos	1	1	1	23	NULL	1	1
Sb02g022230	high	similar to Betanidin-5-O-glucosyltransferase-like	0	-2.78013	0	-1.01059	0	2	NULL	neg	NULL	NULL	0	NULL	NULL	4	2
Sb02g022250	high	similar to Putative uncharacterized protein	1	2.49161	1.21993	0	0	2	86	pos	0	1	1	621	NULL	4	2
Sb02g022280	high	weakly similar to Transcription factor WRKY74	NULL	-1.72278	0	0	0	1	NULL	neg	NULL	NULL	NULL	NULL	NULL	2	1
Sb02g022300	high	similar to Cytochrome b5-like	2	-1.87676	0	0	0	1	110	neg	0	2	1	385	0	2	1
Sb02g022340	high	similar to Os09g0334800 protein	NULL	0	1.89699	0	0	1	NULL	pos	NULL	NULL	NULL	NULL	NULL	2	1
Sb02g022440	high	similar to Putative uncharacterized protein	NULL	2.21318	0	0	0	1	NULL	pos	NULL	NULL	NULL	NULL	NULL	2	1
Sb02g022510	high	similar to Membrane protein-like	5	0	1.15696	0	0	1	133	pos	2	1	1	7929	NULL	1	1
Sb02g022540	high	similar to Putative uncharacterized protein	NULL	-1.19028	0	0	-1.14171	2	NULL	neg	NULL	NULL	NULL	NULL	NULL	2	2
Sb02g022650	high	similar to Putative OsD305	NULL	-2.79042	0	0	0	1	NULL	neg	NULL	NULL	NULL	NULL	NULL	3	1
Sb02g022660	high	similar to Serine/threonine-specific receptor protein kinase-like	NULL	-4.8252	0	0	0	1	NULL	neg	NULL	NULL	NULL	NULL	NULL	5	1
Sb02g022690	high	similar to Os09g0356000 protein	NULL	-6.60273	0	-1.61953	0	2	NULL	neg	NULL	NULL	NULL	NULL	NULL	8	2
Sb02g022700	high	similar to Serine/threonine-specific receptor protein kinase-like	NULL	-33.21	0	-1.29983	0	2	NULL	neg	NULL	NULL	NULL	NULL	NULL	35	2
Sb02g022730	high	similar to Putative uncharacterized protein	NULL	-7.1796	0	-1.576	0	2	NULL	neg	NULL	NULL	NULL	NULL	NULL	9	2
Sb02g022733	high	similar to Serine/threonine-specific receptor protein kinase-like	NULL	-31.8555	0	-1.29742	0	2	NULL	neg	NULL	NULL	NULL	NULL	NULL	33	2
Sb02g022740	high	weakly similar to Os09g0356000 protein	NULL	-7.11665	0	-1.60252	0	2	NULL	neg	NULL	NULL	NULL	NULL	NULL	9	2
Sb02g022900	high	similar to Putative uncharacterized protein	0	0	0	0	-1.03349	1	NULL	neg	NULL	NULL	0	NULL	NULL	1	1
Sb02g022920	high	similar to Putative uncharacterized protein	NULL	0	-1.136	0	0	1	NULL	neg	NULL	NULL	NULL	NULL	NULL	1	1
Sb02g022933	high	similar to Os08g0398700 protein	4	1.0827	0	0	0	1	86	pos	0	0	1	0	1	1	1
Sb02g023110	high	weakly similar to Putative uncharacterized protein	NULL	0	0	2.11703	3.01486	2	NULL	pos	NULL	NULL	NULL	NULL	NULL	5	2
Sb02g023130	high	similar to Putative uncharacterized protein	9	0	-1.24134	0	0	1	282	neg	7	2	5	8055	1	1	1
Sb02g023150	high	similar to Os09g0365900 protein	NULL	-1.26929	0	0	0	1	NULL	neg	NULL	NULL	NULL	NULL	NULL	1	1
Sb02g023170	high	similar to Putative uncharacterized protein P0564H06.4	6	0	1.23056	-1.39205	0	2	219	BOTH	4	2	3	14296	3	3	3
Sb02g023340	high	similar to Transporter-like protein	5	1.40317	0	-1.39763	0	2	106	BOTH	3	1	2	4003	0	3	3
Sb02g023360	high	similar to Putative uncharacterized protein	NULL	-1.7888	0	0	0	1	NULL	neg	NULL	NULL	NULL	NULL	NULL	2	1
Sb02g023470	high	similar to Os09g0374900 protein	NULL	0	0	0	1.41062	1	NULL	pos	NULL	NULL	NULL	NULL	NULL	1	1
Sb02g023480	high	similar to Enolase	4	0	0	0	1.05904	1	80	pos	3	0	2	1172	NULL	1	1
Sb02g023583	high	similar to Os08g0414500 protein	1	0	1.96497	0	0	1	27	pos	0	1	0	1857	0	2	1
Sb02g023600	high	weakly similar to RING finger 1	2	-1.19025	0	0	0	1	87	neg	2	0	1	7035	NULL	1	1
Sb02g023610	high	similar to Putative trehalose-6-phosphate synthase	5	0	-1.05661	0	0	1	204	neg	4	1	3	9617	2	1	1
Sb02g023630	high	similar to Os09g0378700 protein	4	4.56142	0	0	7.40455	2	157	pos	3	1	4	4330	0	12	2
Sb02g023650	high	Predicted protein	8	2.06751	1.23538	0	1.13337	3	306	pos	8	0	5	5322	1	4	3
Sb02g023740	high	similar to Putative uncharacterized protein P0027G10.62	18	-1.43307	1.52308	0	1.38531	3	778	BOTH	12	6	14	13135	3	4	4
Sb02g023770	high	similar to Putative Cytochrome P450	NULL	0	1.20462	0	0	1	NULL	pos	NULL	NULL	NULL	NULL	NULL	1	1
Sb02g024050	high	similar to Endoglucanase 22 precursor	7	1.76587	1.72882	0	0	2	165	pos	2	1	2	2077	0	3	2
Sb02g024056	low	weakly similar to Os09g0394500 protein	NULL	1.88916	1.47489	0	0	2	NULL	pos	NULL	NULL	NULL	NULL	NULL	3	2
Sb02g024060	high	similar to Putative hexose transporter	8	1.39707	1.17568	0	0	2	293	pos	1	2	3	6224	NULL	3	2
Sb02g024070	high	similar to Inositol 1;4;5-trisphosphate 5-phosphatase-like protein	9	-7.93015	0	-1.226	0	2	938	neg	7	1	6	4173	2	9	2
Sb02g024130	high	similar to Putative uncharacterized protein	4	-2.29946	-1.67958	0	0	2	137	neg	4	0	4	11938	NULL	4	2
Sb02g024160	high	similar to Putative nuclear protein p30	3	0	1.01818	0	0	1	145	pos	0	3	1	1922	NULL	1	1
Sb02g024170	high	similar to Putative nuclear protein p30	NULL	1.96279	0	0	0	1	NULL	pos	NULL	NULL	NULL	NULL	NULL	2	1
Sb02g024190	high	similar to Putative uncharacterized protein	0	-2.52617	0	0	0	1	NULL	neg	NULL	NULL	0	NULL	NULL	3	1
Sb02g024240	high	weakly similar to Putative uncharacterized protein	0	2.02647	0	0	2.42336	2	NULL	pos	NULL	NULL	0	NULL	NULL	4	2
Sb02g024250	high	similar to Myb factor	8	-2.60988	0	0	0	1	295	neg	8	0	6	6394	NULL	3	1
Sb02g024290	high	Predicted protein	0	1.83221	0	0	0	1	NULL	pos	NULL	NULL	NULL	NULL	NULL	2	1
Sb02g024330	high	similar to Putative cytochrome P450 monooxygenase CYP72A5	9	-1.57336	0	0	0	1	233	neg	5	4	6	16262	0	2	1
Sb02g024480	high	similar to Putative uncharacterized protein P0431A03.17	NULL	-4.69337	0	-4.49344	0	2	NULL	neg	NULL	NULL	NULL	NULL	NULL	9	2
Sb02g024550	high	similar to Putative uncharacterized protein	2	-2.28979	-1.48058	0	0	2	39	neg	1	1	1	410	NULL	4	2
Sb02g024560	high	similar to Putative uncharacterized protein P0643D11.9	5	0	0	-1.2881	0	1	167	neg	5	0	3	9318	NULL	1	1
Sb02g024710	high	similar to Putative uncharacterized protein	5	-1.02936	0	0	0	1	159	neg	1	4	4	4385	1	1	1
Sb02g024770	high	similar to Putative uncharacterized protein	5	1.05156	2.00401	1.4383	2.09371	4	115	pos	3	2	2	11436	1	7	4
Sb02g024780	high	similar to Putative uncharacterized protein	NULL	3.35446	1.72448	0	0	2	NULL	pos	NULL	NULL	NULL	NULL	NULL	5	2
Sb02g024830	high	weakly similar to Putative uncharacterized protein	0	4.19423	0	3.80824	0	2	NULL	pos	NULL	NULL	0	NULL	NULL	8	2
Sb02g024990	high	similar to Putative uncharacterized protein	1	-2.79155	0	0	1.03159	2	18	BOTH	0	1	0	831	2	4	3
Sb02g025010	high	similar to Putative uncharacterized protein	NULL	0	0	0	1.43539	1	NULL	pos	NULL	NULL	NULL	NULL	NULL	1	1
Sb02g025030	high	similar to Streptococcal hemagglutinin-like protein	9	0	1.34238	0	1.21887	2	284	pos	6	3	6	12326	1	3	2
Sb02g025050	high	similar to Integral membrane transporter-like protein	3	-1.26516	0	0	0	1	122	neg	0	0	0	0	NULL	1	1
Sb02g025060	high	similar to Putative nucleoid DNA-binding protein cnd41; chloroplast	6	0	0	1.66529	0	1	258	pos	2	4	5	1839	NULL	2	1
Sb02g025160	low	similar to Major ampullate spidroin 2-2	NULL	4.85603	31.4138	0	0	2	NULL	pos	NULL	NULL	NULL	NULL	NULL	36	2
Sb02g025170	high	similar to Silk fibroin heavy chain-like protein	NULL	-1.68638	0	0	0	1	NULL	neg	NULL	NULL	NULL	NULL	NULL	2	1
Sb02g025210	high	similar to Os09g0426500 protein	NULL	2.3942	1.28998	1.12986	0	3	NULL	pos	NULL	NULL	NULL	NULL	NULL	5	3
Sb02g025240	high	similar to Putative uncharacterized protein	1	-3.0924	0	-1.19121	0	2	20	neg	1	0	0	2407	1	4	2
Sb02g025270	high	similar to Putative uncharacterized protein	NULL	-1.50936	0	0	0	1	NULL	neg	NULL	NULL	NULL	NULL	NULL	2	1
Sb02g025280	high	similar to Putative uncharacterized protein	NULL	-1.72704	0	-1.11887	0	2	NULL	neg	NULL	NULL	NULL	NULL	NULL	3	2
Sb02g025350	high	similar to R2R3-MYB transcription factor-like protein	1	-1.06049	0	0	0	1	49	neg	1	0	1	7371	NULL	1	1
Sb02g025420	high	similar to Putative uncharacterized protein OSJNBa0039E17.34	0	1.51836	0	1.02669	0	2	NULL	pos	NULL	NULL	NULL	NULL	NULL	3	2
Sb02g025430	high	similar to Putative uncharacterized protein OSJNBa0039E17.34	NULL	1.84429	0	0	-1.67425	2	NULL	BOTH	NULL	NULL	NULL	NULL	NULL	4	3
Sb02g025470	high	weakly similar to Putative uncharacterized protein	1	-1.25728	0	-1.82071	0	2	37	neg	1	0	1	54	1	3	2
Sb02g025510	high	similar to Endosperm tissue precursor	NULL	7.5951	0	0	0	1	NULL	pos	NULL	NULL	NULL	NULL	NULL	8	1
Sb02g025580	high	similar to Putative uncharacterized protein	11	0	1.88066	0	1.35364	2	286	pos	4	7	4	12981	NULL	3	2
Sb02g025590	high	similar to Os09g0436900 protein	NULL	1.95822	1.85751	0	1.31567	3	NULL	pos	NULL	NULL	NULL	NULL	NULL	5	3
Sb02g025610	high	similar to Auxin-induced protein-like	13	1.59611	0	1.41519	0	2	540	pos	6	7	10	8900	2	3	2
Sb02g025640	high	similar to Os09g0437500 protein	2	3.82337	1.07004	0	1.18107	3	73	pos	2	0	0	1858	1	6	3
Sb02g025675	high	similar to Putative uncharacterized protein OJ1328_D07.26	1	-3.99376	-1.04519	-2.97003	0	3	54	neg	1	0	1	565	NULL	8	3
Sb02g025720	high	similar to Putative uncharacterized protein	1	0	0	-1.33272	0	1	17	neg	0	1	0	0	NULL	1	1
Sb02g025775	high	similar to Putative uncharacterized protein	9	2.06889	0	0	0	1	287	pos	2	1	7	2064	NULL	2	1
Sb02g025790	high	similar to Aldehyde dehydrogenase	4	2.27977	1.11769	0	1.24879	3	108	pos	3	0	1	4791	NULL	5	3
Sb02g025810	high	similar to Putative uncharacterized protein	2	1.28027	0	0	0	1	91	pos	2	0	2	643	1	1	1
Sb02g025840	high	similar to Putative uncharacterized protein	NULL	0	-1.54859	0	-1.14674	2	NULL	neg	NULL	NULL	NULL	NULL	NULL	3	2
Sb02g025910	high	similar to Putative Avr9/Cf-9 rapidly elicited protein 264	10	1.70772	0	2.32379	2.39902	3	312	pos	6	2	2	11460	1	6	3
Sb02g025930	high	similar to Putative uncharacterized protein	4	0	0	2.5366	0	1	113	pos	2	2	2	2250	NULL	3	1
Sb02g026020	high	similar to Major intrinsic protein-like	4	-1.09055	0	0	0	1	121	neg	1	1	3	2476	1	1	1
Sb02g026040	high	similar to Putative UDP-glucosyltransferase	NULL	-3.15503	0	0	0	1	NULL	neg	NULL	NULL	NULL	NULL	NULL	3	1
Sb02g026050	high	similar to Plant viral-response family protein-like	NULL	-1.5071	0	0	0	1	NULL	neg	NULL	NULL	NULL	NULL	NULL	2	1
Sb02g026070	high	similar to Plant viral-response family protein-like	10	1.69132	0	2.05347	0	2	324	pos	9	1	0	15070	NULL	4	2
Sb02g026075	high	similar to Putative uncharacterized protein	2	0	-1.98955	0	0	1	67	neg	2	0	1	2873	1	2	1
Sb02g026160	high	similar to Putative uncharacterized protein	2	0	-1.49184	0	0	1	100	neg	0	2	2	5135	1	1	1
Sb02g026280	high	similar to 1-aminocyclopropane-1-carboxylate oxidase	0	-3.22845	0	0	0	1	NULL	neg	NULL	NULL	0	NULL	NULL	3	1
Sb02g026330	high	similar to Putative Erwinia induced protein 1	6	-1.4979	0	0	0	1	127	neg	1	2	3	7182	NULL	1	1
Sb02g026340	high	similar to Putative aspartic proteinase nepenthesin I	NULL	-1.07681	0	0	0	1	NULL	neg	NULL	NULL	NULL	NULL	NULL	1	1
Sb02g026350	high	similar to Putative uncharacterized protein	8	-1.86264	0	-1.31736	0	2	226	neg	7	1	6	8301	NULL	3	2
Sb02g026390	high	similar to Putative uncharacterized protein	1	0	-1.35134	0	0	1	30	neg	1	0	1	690	NULL	1	1
Sb02g026430	high	similar to Putative asparate aminotransferase	6	-2.42086	0	0	0	1	265	neg	0	6	3	3309	NULL	2	1
Sb02g026440	high	similar to 1-phosphatidylinositol-4-phosphate 5-kinase-like protein	15	-1.19609	0	0	0	1	491	neg	6	9	8	10826	3	1	1
Sb02g026490	high	similar to Os09g0454600 protein	0	-2.03877	0	0	0	1	NULL	neg	NULL	NULL	0	NULL	NULL	2	1
Sb02g026500	high	similar to Putative uncharacterized protein	16	0	0	0	1.10048	1	846	pos	9	7	15	21471	NULL	1	1
Sb02g026570	high	similar to Putative uncharacterized protein	2	2.46299	0	0	0	1	83	pos	1	1	2	217	NULL	2	1
Sb02g026590	high	similar to Putative heat shock factor	NULL	1.05683	0	0	0	1	NULL	pos	NULL	NULL	NULL	NULL	NULL	1	1
Sb02g026600	high	similar to Abscisic acid 8'-hydroxylase 3	13	8.37574	3.09031	0	0	2	358	pos	10	3	8	8589	2	11	2
Sb02g026680	high	similar to Putative uncharacterized protein	NULL	-1.03201	0	0	0	1	NULL	neg	NULL	NULL	NULL	NULL	NULL	1	1
Sb02g026700	high	similar to BRI1-KD interacting protein 119	1	2.20165	0	0	0	1	27	pos	1	0	1	83	1	2	1
Sb02g026816	high	similar to Putative PrMC3	NULL	-1.94495	0	0	0	1	NULL	neg	NULL	NULL	NULL	NULL	NULL	2	1
Sb02g027030	high	similar to FH protein interacting protein FIP1-like	2	1.83317	0	0	0	1	39	pos	2	0	1	584	2	2	1
Sb02g027040	high	similar to Putative uncharacterized protein	16	0	0	0	1.42853	1	495	pos	8	8	9	19960	5	1	1
Sb02g027080	high	similar to Glutathione S-transferase GST 36	0	0	0	1.03154	0	1	NULL	pos	NULL	NULL	0	NULL	NULL	1	1
Sb02g027130	high	similar to Putative uncharacterized protein	NULL	0	-1.2282	0	0	1	NULL	neg	NULL	NULL	NULL	NULL	NULL	1	1
Sb02g027200	high	similar to RING-H2 zinc finger protein ATL6-like	NULL	0	0	0	2.45675	1	NULL	pos	NULL	NULL	NULL	NULL	NULL	2	1
Sb02g027240	high	weakly similar to Putative uncharacterized protein	1	-1.3145	0	0	0	1	25	neg	1	0	1	364	NULL	1	1
Sb02g027260	high	similar to Putative uncharacterized protein	NULL	-1.5912	0	0	0	1	NULL	neg	NULL	NULL	NULL	NULL	NULL	2	1
Sb02g027270	high	similar to Putative uncharacterized protein	NULL	-1.13809	0	0	0	1	NULL	neg	NULL	NULL	NULL	NULL	NULL	1	1
Sb02g027280	high	similar to Isoamylase-type starch debranching enzyme ISO3	10	1.72402	1.08667	0	0	2	296	pos	3	6	4	17626	NULL	3	2
Sb02g027300	high	similar to Homeodomain leucine zipper protein	8	1.31263	0	0	0	1	299	pos	6	2	3	1684	3	1	1
Sb02g027350	high	similar to Putative ABC transporter	1	-2.23624	0	0	0	1	18	neg	0	1	0	3338	NULL	2	1
Sb02g027520	high	similar to Putative uncharacterized protein	NULL	-1.45052	0	1.37066	0	2	NULL	BOTH	NULL	NULL	NULL	NULL	NULL	3	3
Sb02g027570	high	similar to Cellulose synthase-like protein OsCslE1	NULL	-3.85634	0	0	0	1	NULL	neg	NULL	NULL	NULL	NULL	NULL	4	1
Sb02g027640	low	weakly similar to Putative uncharacterized protein	NULL	-1.49951	0	1.18157	0	2	NULL	BOTH	NULL	NULL	NULL	NULL	NULL	3	3
Sb02g027850	high	weakly similar to Putative uncharacterized protein P0463D04.12	NULL	-1.68749	-1.46588	0	0	2	NULL	neg	NULL	NULL	NULL	NULL	NULL	3	2
Sb02g027900	high	similar to Photosystem I reaction center subunit V; chloroplast precursor	3	0	-1.36946	0	0	1	116	neg	2	1	1	330	NULL	1	1
Sb02g027910	high	Predicted protein	NULL	1.14818	0	0	0	1	NULL	pos	NULL	NULL	NULL	NULL	NULL	1	1
Sb02g027930	high	similar to Putative uncharacterized protein	0	0	0	1.48138	0	1	NULL	pos	NULL	NULL	0	NULL	1	1	1
Sb02g028010	high	similar to Os09g0482600 protein	NULL	31.0474	0	0	0	1	NULL	pos	NULL	NULL	NULL	NULL	NULL	31	1
Sb02g028130	high	similar to Putative uncharacterized protein	1	0	-2.83462	0	-2.2374	2	23	neg	1	0	1	196	0	5	2
Sb02g028180	high	similar to Os09g0484800 protein	7	-1.41903	0	-1.13837	0	2	155	neg	6	1	2	2232	NULL	3	2
Sb02g028200	high	similar to Os09g0484900 protein	3	0	0	1.62825	4.96471	2	86	pos	2	1	2	1151	0	7	2
Sb02g028210	high	similar to Os09g0484900 protein	NULL	-1.29459	2.68163	0	1.98936	3	NULL	BOTH	NULL	NULL	NULL	NULL	NULL	6	4
Sb02g028255	high	similar to Os09g0487200 protein	4	-1.12386	0	0	0	1	272	neg	3	0	2	1023	2	1	1
Sb02g028300	high	similar to Os09g0487900 protein	7	0	0	1.13279	0	1	289	pos	5	2	4	13579	1	1	1
Sb02g028370	high	similar to Putative uncharacterized protein	4	0	0	0	1.99995	1	145	pos	0	2	3	2413	1	2	1
Sb02g028380	high	similar to Os09g0489500 protein	15	-1.62555	0	0	0	1	578	neg	7	0	13	2833	NULL	2	1
Sb02g028400	high	similar to Os09g0491100 protein	0	-1.02944	-3.3359	0	0	2	NULL	neg	NULL	NULL	0	NULL	NULL	4	2
Sb02g028430	high	weakly similar to Putative uncharacterized protein	NULL	1.41947	0	1.03564	0	2	NULL	pos	NULL	NULL	NULL	NULL	NULL	2	2
Sb02g028500	high	similar to AT-hook motif nuclear localized protein 2	10	0	1.52128	0	1.10024	2	415	pos	9	0	7	6048	1	3	2
Sb02g028520	high	similar to Putative uncharacterized protein	NULL	0	-1.74088	0	-1.22625	2	NULL	neg	NULL	NULL	NULL	NULL	NULL	3	2
Sb02g028580	high	weakly similar to Putative cinnamoyl-CoA reductase	NULL	0	0	1.29173	0	1	NULL	pos	NULL	NULL	NULL	NULL	NULL	1	1
Sb02g028590	high	similar to Putative uncharacterized protein	NULL	-1.87985	0	0	0	1	NULL	neg	NULL	NULL	NULL	NULL	NULL	2	1
Sb02g028620	high	similar to Putative uncharacterized protein	NULL	-1.13267	0	0	0	1	NULL	neg	NULL	NULL	NULL	NULL	NULL	1	1
Sb02g028700	high	similar to Dihydro-flavanoid reductase-like protein	NULL	0	0	-2.07343	0	1	NULL	neg	NULL	NULL	NULL	NULL	NULL	2	1
Sb02g028940	high	similar to Os09g0498800 protein	4	0	1.03303	0	0	1	79	pos	1	2	1	11336	NULL	1	1
Sb02g028960	high	similar to Os09g0499000 protein	12	-1.13752	0	1.13845	0	2	531	BOTH	6	6	10	14366	1	2	3
Sb02g029020	high	similar to Os09g0501100 protein	1	-3.32954	0	0	0	1	79	neg	0	1	1	8640	NULL	3	1
Sb02g029130	high	similar to Os09g0504000 protein	14	-1.93519	0	0	-1.03376	2	415	neg	2	12	8	4329	2	3	2
Sb02g029170	high	weakly similar to Zinc finger protein family-like	2	0	-1.0824	0	0	1	76	neg	0	2	1	1775	1	1	1
Sb02g029200	high	similar to Acyl-[acyl-carrier protein] thioesterase	2	-1.16135	0	0	0	1	59	neg	1	0	1	185	NULL	1	1
Sb02g029210	high	similar to Os09g0505400 protein	0	-3.58926	0	-1.9475	0	2	NULL	neg	NULL	NULL	0	NULL	1	6	2
Sb02g029220	high	weakly similar to Regulatory protein-like	NULL	-1.20119	-1.07214	0	0	2	NULL	neg	NULL	NULL	NULL	NULL	NULL	2	2
Sb02g029280	high	similar to Os05g0207200 protein	NULL	0	0	0	1.05486	1	NULL	pos	NULL	NULL	NULL	NULL	NULL	1	1
Sb02g029300	high	similar to Squamosa promoter-binding-like protein 18	18	0	1.53943	0	0	1	575	pos	11	1	11	8076	4	2	1
Sb02g029350	high	similar to Putative uncharacterized protein	NULL	-1.36956	0	0	0	1	NULL	neg	NULL	NULL	NULL	NULL	NULL	1	1
Sb02g029370	high	similar to Expressed protein	NULL	1.0425	0	1.07572	0	2	NULL	pos	NULL	NULL	NULL	NULL	NULL	2	2
Sb02g029460	high	similar to Os09g0509100 protein	12	0	-1.39693	0	0	1	447	neg	12	0	11	6387	NULL	1	1
Sb02g029570	high	weakly similar to Putative uncharacterized protein	NULL	-2.62625	0	-2.16623	0	2	NULL	neg	NULL	NULL	NULL	NULL	NULL	5	2
Sb02g029580	high	weakly similar to Putative uncharacterized protein	NULL	2.30651	0	0	0	1	NULL	pos	NULL	NULL	NULL	NULL	NULL	2	1
Sb02g029600	high	weakly similar to Putative uncharacterized protein	5	-1.54737	0	-1.5098	0	2	107	neg	4	1	4	1736	1	3	2
Sb02g029630	high	similar to Auxin-induced protein-like	NULL	-1.00236	-1.32845	0	0	2	NULL	neg	NULL	NULL	NULL	NULL	NULL	2	2
Sb02g029640	high	similar to Os09g0511600 protein	NULL	1.9448	1.24771	0	1.29759	3	NULL	pos	NULL	NULL	NULL	NULL	NULL	4	3
Sb02g029710	high	similar to AT3g03310/T21P5_27	3	0	0	-1.08217	0	1	82	neg	0	1	2	0	NULL	1	1
Sb02g029950	high	similar to Putative uncharacterized protein	NULL	0	0	0	1.0837	1	NULL	pos	NULL	NULL	NULL	NULL	NULL	1	1
Sb02g030020	high	similar to Putative indole-3-acetate beta-glucosyltransferase	3	0	-3.23331	0	-1.19108	2	52	neg	1	2	0	7870	NULL	4	2
Sb02g030050	high	similar to Putative uncharacterized protein	NULL	-1.64981	0	2.1858	0	2	NULL	BOTH	NULL	NULL	NULL	NULL	NULL	4	3
Sb02g030060	high	similar to Putative uncharacterized protein	NULL	0	0	0	1.50266	1	NULL	pos	NULL	NULL	NULL	NULL	NULL	2	1
Sb02g030080	high	similar to Putative uncharacterized protein	2	2.21099	1.20486	0	0	2	127	pos	2	0	2	353	1	3	2
Sb02g030090	high	similar to Os09g0518700 protein	5	1.13239	1.21404	0	0	2	122	pos	3	2	2	1463	NULL	2	2
Sb02g030180	high	weakly similar to Putative uncharacterized protein P0669G04.10	11	0	0	0	1.01313	1	518	pos	10	1	6	1794	NULL	1	1
Sb02g030220	high	similar to Putative uncharacterized protein P0669G04.14	0	1.5413	1.03585	0	0	2	NULL	pos	NULL	NULL	0	NULL	NULL	3	2
Sb02g030330	high	similar to SbCBF6	NULL	0	-1.58709	0	-1.90685	2	NULL	neg	NULL	NULL	NULL	NULL	NULL	3	2
Sb02g030500	high	similar to UDP-galactose epimerase	2	0	-1.31782	0	0	1	63	neg	0	1	2	4810	NULL	1	1
Sb02g030520	high	Predicted protein	NULL	0	0	0	1.08872	1	NULL	pos	NULL	NULL	NULL	NULL	NULL	1	1
Sb02g030530	high	similar to Chromosome chr16 scaffold_86; whole genome shotgun sequence	2	0	0	0	1.17194	1	35	pos	2	0	0	1196	0	1	1
Sb02g030540	high	similar to Ras-related protein Rab11B	3	0	-1.67162	0	0	1	67	neg	3	0	1	7228	NULL	2	1
Sb02g030640	high	similar to Putative uncharacterized protein	5	-2.75969	-2.63728	0	-2.426	3	156	neg	4	1	2	6959	NULL	8	3
Sb02g030660	high	similar to Homeodomain leucine zipper protein	NULL	1.1008	0	0	0	1	NULL	pos	NULL	NULL	NULL	NULL	NULL	1	1
Sb02g030730	high	similar to Putative Cytochrome P450	NULL	0	0	0	-1.11942	1	NULL	neg	NULL	NULL	NULL	NULL	NULL	1	1
Sb02g030740	high	similar to Putative Cytochrome P450	NULL	-1.62577	0	0	-1.59896	2	NULL	neg	NULL	NULL	NULL	NULL	NULL	3	2
Sb02g030770	high	similar to Putative uncharacterized protein OJ1254_E07.6	1	0	0	1.00471	0	1	20	pos	1	0	1	97	NULL	1	1
Sb02g030830	high	similar to Senescence-inducible chloroplast stay-green protein	3	0	0	0	1.48198	1	105	pos	2	1	1	323	NULL	1	1
Sb02g030970	high	similar to Putative uncharacterized protein	NULL	0	0	0	1.18922	1	NULL	pos	NULL	NULL	NULL	NULL	NULL	1	1
Sb02g031030	high	similar to Triosephosphate isomerase	3	0	-1.16326	0	0	1	95	neg	2	0	1	1116	NULL	1	1
Sb02g031070	high	similar to Putative uncharacterized protein	1	-3.40242	0	0	0	1	18	neg	1	0	0	143	NULL	3	1
Sb02g031120	high	similar to Os09g0536300 protein	NULL	-2.05943	0	0	0	1	NULL	neg	NULL	NULL	NULL	NULL	NULL	2	1
Sb02g031130	high	similar to Putative uncharacterized protein	10	-2.21836	0	0	0	1	368	neg	6	2	8	14422	1	2	1
Sb02g031160	high	similar to RNase S-like protein	0	0	4.42323	0	3.73979	2	NULL	pos	NULL	NULL	0	NULL	NULL	8	2
Sb02g031170	high	similar to S-like RNase	NULL	0	4.14557	0	3.64875	2	NULL	pos	NULL	NULL	NULL	NULL	NULL	8	2
Sb02g031200	high	similar to Putative pollenless3	10	0	-1.03134	0	0	1	298	neg	6	4	4	3378	NULL	1	1
Sb02g031230	high	weakly similar to Putative uncharacterized protein	3	0	0	0	2.47954	1	56	pos	3	0	1	740	NULL	2	1
Sb02g031360	high	similar to PREDICTED: similar to solute carrier family 15; member 4	NULL	1.76723	0	0	0	1	NULL	pos	NULL	NULL	NULL	NULL	NULL	2	1
Sb02g031400	high	similar to Putative uncharacterized protein	1	-1.4478	0	0	0	1	15	neg	1	0	0	3746	NULL	1	1
Sb02g031440	high	similar to Putative uncharacterized protein	0	1.06196	1.62431	0	1.54143	3	NULL	pos	NULL	NULL	0	NULL	NULL	4	3
Sb02g031460	high	similar to Chloroplast nucleoid DNA-binding protein-like protein	1	1.76351	0	0	0	1	18	pos	0	1	1	0	NULL	2	1
Sb02g031500	high	similar to Putative NEP1-interacting protein	0	1.56192	0	0	0	1	NULL	pos	NULL	NULL	0	NULL	0	2	1
Sb02g031530	high	similar to Putative uncharacterized protein P0478E02.19	1	1.07203	0	0	0	1	20	pos	1	0	1	373	NULL	1	1
Sb02g031540	high	similar to Os09g0543100 protein	1	1.60943	0	0	0	1	21	pos	0	1	0	0	NULL	2	1
Sb02g031640	high	similar to Putative uncharacterized protein	0	-1.37244	0	0	0	1	NULL	neg	NULL	NULL	0	NULL	NULL	1	1
Sb02g031770	high	similar to Putative uncharacterized protein	NULL	0	-2.09771	0	0	1	NULL	neg	NULL	NULL	NULL	NULL	NULL	2	1
Sb02g031780	high	similar to Putative uncharacterized protein	NULL	0	-1.34064	0	0	1	NULL	neg	NULL	NULL	NULL	NULL	NULL	1	1
Sb02g031870	high	similar to Putative uncharacterized protein	0	0	-3.2441	0	-1.13028	2	NULL	neg	NULL	NULL	0	NULL	NULL	4	2
Sb02g031940	high	similar to Flavin containing monooxygenase 3-like	NULL	-1.07038	-3.25344	0	-1.30054	3	NULL	neg	NULL	NULL	NULL	NULL	NULL	6	3
Sb02g031950	high	similar to Flavin-containing monooxygenase 3-like	0	-1.92704	0	0	0	1	NULL	neg	NULL	NULL	0	NULL	NULL	2	1
Sb02g031970	high	similar to Putative uncharacterized protein	19	0	0	0	-1.26981	1	1367	neg	12	3	15	2939	NULL	1	1
Sb02g032120	high	similar to Os09g0551000 protein	NULL	0	-1.19178	0	0	1	NULL	neg	NULL	NULL	NULL	NULL	NULL	1	1
Sb02g032130	high	similar to Putative uncharacterized protein	NULL	-1.81184	0	0	0	1	NULL	neg	NULL	NULL	NULL	NULL	NULL	2	1
Sb02g032160	high	weakly similar to Os09g0551900 protein	1	1.13306	0	0	0	1	62	pos	0	0	1	0	NULL	1	1
Sb02g032280	high	similar to Os09g0553700 protein	8	0	0	0	1.18099	1	220	pos	4	4	7	763	NULL	1	1
Sb02g032310	high	similar to Os09g0554000 protein	3	1.2146	0	0	0	1	116	pos	1	0	2	110	NULL	1	1
Sb02g032320	high	similar to Os09g0554200 protein	4	-1.45034	0	1.35569	0	2	90	BOTH	3	1	4	2654	NULL	3	3
Sb02g032330	high	similar to Os09g0554300 protein	3	0	1.11963	0	0	1	75	pos	2	0	2	81	NULL	1	1
Sb02g032360	high	similar to Os09g0483400 protein	NULL	-1.18729	0	0	0	1	NULL	neg	NULL	NULL	NULL	NULL	NULL	1	1
Sb02g032370	high	similar to Os09g0555500 protein	4	1.79958	1.93583	1.52876	2.1345	4	74	pos	2	2	3	1994	NULL	7	4
Sb02g032440	high	similar to Uncharacterized protein At5g20380.1	4	0	1.70471	0	0	1	85	pos	1	0	1	0	NULL	2	1
Sb02g032640	high	similar to Cytochrome P450 reductase	4	0	1.04599	0	0	1	76	pos	0	1	1	0	NULL	1	1
Sb02g032800	high	similar to Molybdenum cofactor sulfurase-like protein 1	NULL	0	1.07698	0	0	1	NULL	pos	NULL	NULL	NULL	NULL	NULL	1	1
Sb02g032815	high	similar to Putative uncharacterized protein	3	0	-1.58511	0	0	1	92	neg	1	1	0	12061	NULL	2	1
Sb02g032820	high	similar to Tetratricopeptide repeat; putative; expressed	NULL	2.12443	0	0	0	1	NULL	pos	NULL	NULL	NULL	NULL	NULL	2	1
Sb02g032900	high	similar to Putative undecaprenyl pyrophosphate synthetase	NULL	0	-1.95275	0	-1.93272	2	NULL	neg	NULL	NULL	NULL	NULL	NULL	4	2
Sb02g033070	high	similar to Expansin-like A3 precursor	5	0	0	0	1.0163	1	118	pos	5	0	2	9083	NULL	1	1
Sb02g033080	high	similar to Os07g0475700 protein	3	0	-2.37435	0	0	1	62	neg	2	1	2	8934	NULL	2	1
Sb02g033100	high	similar to Putative uncharacterized protein	5	-1.25612	0	0	0	1	142	neg	2	0	3	4317	NULL	1	1
Sb02g033230	high	similar to OSIGBa0115A19.4 protein	NULL	-2.22786	0	0	0	1	NULL	neg	NULL	NULL	NULL	NULL	NULL	2	1
Sb02g033290	high	similar to H0525E10.7 protein	NULL	-1.26931	0	0	0	1	NULL	neg	NULL	NULL	NULL	NULL	NULL	1	1
Sb02g033330	high	similar to Putative uncharacterized protein	1	1.20979	1.06486	0	0	2	24	pos	0	1	1	0	NULL	2	2
Sb02g033580	high	similar to Putative uncharacterized protein	NULL	0	-1.24364	0	0	1	NULL	neg	NULL	NULL	NULL	NULL	NULL	1	1
Sb02g033590	high	similar to 2Fe-2S iron-sulfur cluster protein-like	NULL	0	-1.24434	0	0	1	NULL	neg	NULL	NULL	NULL	NULL	NULL	1	1
Sb02g033640	high	similar to Peptidyl-prolyl cis-trans isomerase	NULL	0	-1.10192	0	0	1	NULL	neg	NULL	NULL	NULL	NULL	NULL	1	1
Sb02g033760	high	similar to Putative uncharacterized protein	4	1.986	0	0	0	1	103	pos	1	2	NULL	856	NULL	2	1
Sb02g033780	high	similar to Putative uncharacterized protein OSJNBb0055I24.117	13	0	0	0	1.2214	1	550	pos	2	2	8	5752	NULL	1	1
Sb02g033790	high	similar to Class III peroxidase 102 precursor	1	1.51156	0	2.25034	0	2	27	pos	0	1	0	356	NULL	4	2
Sb02g033830	high	weakly similar to Chromosome chr1 scaffold_22; whole genome shotgun sequence	10	1.81352	0	1.02041	0	2	298	pos	7	3	5	7720	NULL	3	2
Sb02g033970	high	similar to Putative uncharacterized protein	0	-1.01786	0	0	0	1	NULL	neg	NULL	NULL	0	NULL	NULL	1	1
Sb02g034090	high	similar to Putative MATE efflux protein family protein	0	2.53929	0	0	-1.04454	2	NULL	BOTH	NULL	NULL	0	NULL	NULL	4	3
Sb02g034130	high	similar to Os07g0503500 protein	NULL	0	1.32379	0	0	1	NULL	pos	NULL	NULL	NULL	NULL	NULL	1	1
Sb02g034370	high	similar to Adenosine 5'-phosphosulfate reductase 2	4	0	1.74799	0	0	1	162	pos	3	0	3	275	NULL	2	1
Sb02g034435	high	similar to Putative glycine-rich cell wall structural protein	NULL	0	-2.20413	0	-1.23059	2	NULL	neg	NULL	NULL	NULL	NULL	NULL	3	2
Sb02g034460	high	weakly similar to Putative uncharacterized protein	NULL	0	0	0	1.05598	1	NULL	pos	NULL	NULL	NULL	NULL	NULL	1	1
Sb02g034580	high	similar to Putative uncharacterized protein	2	0	1.31903	0	0	1	116	pos	0	0	2	0	NULL	1	1
Sb02g034590	high	similar to Putative aconitate hydratase; cytoplasmic	NULL	8.76575	3.25539	0	1.77065	3	NULL	pos	NULL	NULL	NULL	NULL	NULL	14	3
Sb02g034660	high	similar to Protein phosphatase type 2C	1	5.27365	0	0	0	1	15	pos	1	0	0	288	NULL	5	1
Sb02g034690	high	weakly similar to Putative uncharacterized protein P0650C03.15	5	0	1.06976	0	-1.01619	2	156	BOTH	5	0	5	7731	NULL	2	3
Sb02g034700	high	weakly similar to Putative uncharacterized protein OSJNBa0036M16.104	NULL	1.13306	0	0	3.38454	2	NULL	pos	NULL	NULL	NULL	NULL	NULL	5	2
Sb02g034720	high	similar to Os07g0516600 protein	1	0	1.51251	0	1.02924	2	15	pos	0	0	0	0	NULL	3	2
Sb02g034760	high	similar to Putative uncharacterized protein OSJNBa0036M16.111-1	0	-2.96201	-2.99999	0	-1.94352	3	NULL	neg	NULL	NULL	0	NULL	NULL	8	3
Sb02g034790	high	similar to AAA-type ATPase-like protein	NULL	-1.45185	0	0	0	1	NULL	neg	NULL	NULL	NULL	NULL	NULL	1	1
Sb02g034850	high	similar to Putative uncharacterized protein	NULL	1.47402	0	0	0	1	NULL	pos	NULL	NULL	NULL	NULL	NULL	1	1
Sb02g034990	high	similar to Putative uncharacterized protein	23	-1.27762	0	0	0	1	682	neg	12	11	15	11753	NULL	1	1
Sb02g035020	high	similar to Putative uncharacterized protein	1	2.13359	0	2.36685	0	2	28	pos	1	0	1	69	NULL	5	2
Sb02g035040	high	similar to Putative uncharacterized protein	1	-3.74467	0	-1.22055	0	2	74	neg	1	0	1	714	NULL	5	2
Sb02g035050	high	similar to Putative uncharacterized protein	NULL	0	0	-2.09206	0	1	NULL	neg	NULL	NULL	NULL	NULL	NULL	2	1
Sb02g035060	high	similar to GTPase activating protein-like	3	-1.56985	0	0	0	1	147	neg	2	1	2	5710	NULL	2	1
Sb02g035090	high	weakly similar to Lipase (Class 3) family-like protein	NULL	-4.37623	0	-1.9465	0	2	NULL	neg	NULL	NULL	NULL	NULL	NULL	6	2
Sb02g035110	high	weakly similar to Lipase (Class 3) family-like protein	NULL	-31.9459	0	0	0	1	NULL	neg	NULL	NULL	NULL	NULL	NULL	32	1
Sb02g035120	high	similar to Os07g0528900 protein	1	-1.07254	0	0	0	1	15	neg	0	0	0	0	NULL	1	1
Sb02g035140	high	weakly similar to Putative uncharacterized protein	NULL	-1.32574	-1.20695	0	0	2	NULL	neg	NULL	NULL	NULL	NULL	NULL	3	2
Sb02g035160	high	similar to Chromosome chr10 scaffold_179; whole genome shotgun sequence	3	-1.65554	-1.46574	0	0	2	83	neg	0	2	3	1366	NULL	3	2
Sb02g035170	high	similar to Protein translation factor SUI1 homolog	3	0	1.37982	0	1.10222	2	161	pos	3	0	3	0	NULL	2	2
Sb02g035250	high	similar to Os07g0531500 protein	2	0	-1.70443	0	0	1	93	neg	2	0	2	612	NULL	2	1
Sb02g035370	high	similar to Receptor-like protein kinase-like	NULL	1.62555	1.15541	0	0	2	NULL	pos	NULL	NULL	NULL	NULL	NULL	3	2
Sb02g035400	high	weakly similar to Putative uncharacterized protein OJ1058_A12.122	NULL	-1.55361	0	0	0	1	NULL	neg	NULL	NULL	NULL	NULL	NULL	2	1
Sb02g035440	high	similar to Putative serine/threonine-specific protein kinase	NULL	-2.10614	-1.81041	0	0	2	NULL	neg	NULL	NULL	NULL	NULL	NULL	4	2
Sb02g035450	high	similar to Os07g0537500 protein	NULL	-2.21105	-2.01608	0	0	2	NULL	neg	NULL	NULL	NULL	NULL	NULL	4	2
Sb02g035460	high	similar to Putative uncharacterized protein	0	-3.90373	-2.25079	-1.17056	0	3	NULL	neg	NULL	NULL	0	NULL	NULL	7	3
Sb02g035465	high	similar to Os07g0539700 protein	NULL	-1.49036	0	0	0	1	NULL	neg	NULL	NULL	NULL	NULL	NULL	1	1
Sb02g035480	high	similar to Putative uncharacterized protein	NULL	-1.29174	0	0	0	1	NULL	neg	NULL	NULL	NULL	NULL	NULL	1	1
Sb02g035490	high	similar to Putative uncharacterized protein	NULL	-3.30074	0	0	0	1	NULL	neg	NULL	NULL	NULL	NULL	NULL	3	1
Sb02g035500	high	similar to Putative serine/threonine-specific protein kinase	NULL	-1.75313	0	0	0	1	NULL	neg	NULL	NULL	NULL	NULL	NULL	2	1
Sb02g035520	high	similar to Putative uncharacterized protein	NULL	-1.22649	-2.14589	0	0	2	NULL	neg	NULL	NULL	NULL	NULL	NULL	3	2
Sb02g035530	high	similar to Serine/threonine kinase receptor-like protein	NULL	0	0	0	-1.00546	1	NULL	neg	NULL	NULL	NULL	NULL	NULL	1	1
Sb02g035540	high	similar to Serine/threonine kinase receptor-like protein	NULL	0	-1.83705	0	-1.8483	2	NULL	neg	NULL	NULL	NULL	NULL	NULL	4	2
Sb02g035550	high	similar to Putative uncharacterized protein	NULL	-2.77982	0	0	0	1	NULL	neg	NULL	NULL	NULL	NULL	NULL	3	1
Sb02g035560	high	similar to Putative uncharacterized protein	NULL	-2.68416	0	0	-1.81531	2	NULL	neg	NULL	NULL	NULL	NULL	NULL	4	2
Sb02g035570	high	similar to Os07g0542900 protein	0	0	0	1.74914	0	1	NULL	pos	NULL	NULL	0	NULL	NULL	2	1
Sb02g035590	high	similar to Beta-amylase	2	0	1.25925	0	0	1	86	pos	1	1	1	6575	NULL	1	1
Sb02g035600	high	similar to Beta-amylase	NULL	0	-1.15331	0	0	1	NULL	neg	NULL	NULL	NULL	NULL	NULL	1	1
Sb02g035610	high	similar to Oxygen-evolving enhancer protein 3-1; chloroplast precursor	3	0	-1.65761	0	0	1	188	neg	2	1	3	206	NULL	2	1
Sb02g035720	high	similar to Putative uncharacterized protein OJ1612_A04.103	5	-1.47009	0	0	0	1	109	neg	4	0	2	5643	NULL	1	1
Sb02g035970	high	similar to Putative uncharacterized protein	NULL	-1.11047	0	0	0	1	NULL	neg	NULL	NULL	NULL	NULL	NULL	1	1
Sb02g035990	high	similar to Cellulose synthase-like protein OsCslF3	NULL	-1.72297	0	0	0	1	NULL	neg	NULL	NULL	NULL	NULL	NULL	2	1
Sb02g036000	high	similar to Cellulose synthase-like protein OsCslF3	NULL	-2.76948	0	0	0	1	NULL	neg	NULL	NULL	NULL	NULL	NULL	3	1
Sb02g036010	high	similar to Cellulose synthase-like protein OsCslF3	NULL	-7.13357	0	0	0	1	NULL	neg	NULL	NULL	NULL	NULL	NULL	7	1
Sb02g036133	high	similar to Putative uncharacterized protein	NULL	-1.97314	0	0	0	1	NULL	neg	NULL	NULL	NULL	NULL	NULL	2	1
Sb02g036136	high	similar to Putative uncharacterized protein	6	-1.72406	0	0	0	1	350	neg	3	3	5	14710	NULL	2	1
Sb02g036180	high	similar to Putative equilibrative nucleoside transporter ENT8 splice variant	NULL	-1.17285	0	-1.05012	0	2	NULL	neg	NULL	NULL	NULL	NULL	NULL	2	2
Sb02g036220	high	similar to Putative uncharacterized protein	NULL	0	0	-1.18253	0	1	NULL	neg	NULL	NULL	NULL	NULL	NULL	1	1
Sb02g036250	high	similar to Myb protein	13	2.59936	0	0	0	1	384	pos	8	5	10	12265	NULL	3	1
Sb02g036260	high	similar to Chlorophyll a/b-binding protein CP29 precursor	5	0	-1.21824	0	0	1	212	neg	2	2	3	6716	NULL	1	1
Sb02g036290	high	similar to Putative uncharacterized protein P0567H04.20	4	0	0	1.24583	0	1	129	pos	2	2	3	12097	NULL	1	1
Sb02g036310	high	similar to Monosaccharide transporter 6	2	-1.30798	0	-1.22861	0	2	61	neg	0	1	1	1920	NULL	3	2
Sb02g036340	high	similar to Chromosome chr19 scaffold_4; whole genome shotgun sequence	NULL	0	4.06497	0	3.5588	2	NULL	pos	NULL	NULL	NULL	NULL	NULL	8	2
Sb02g036360	high	similar to Putative uncharacterized protein	3	0	0	1.21446	3.65561	2	125	pos	2	1	2	1260	NULL	5	2
Sb02g036370	high	similar to Putative organic cation transporter	1	-3.13243	-2.35111	0	-3.25315	3	16	neg	1	0	0	8282	NULL	9	3
Sb02g036380	high	similar to Chlorophyll a-b binding protein of LHCII type III; chloroplast precursor	NULL	0	-1.30945	0	0	1	NULL	neg	NULL	NULL	NULL	NULL	NULL	1	1
Sb02g036440	high	similar to Putative uncharacterized protein	5	4.00066	0	1.43164	0	2	106	pos	4	1	2	10485	NULL	5	2
Sb02g036520	high	similar to Putative uncharacterized protein	3	1.01349	0	0	0	1	83	pos	0	0	1	0	NULL	1	1
Sb02g036690	high	similar to Putative symbiosis receptor-like kinase	4	-1.42734	0	0	0	1	115	neg	2	0	NULL	93	NULL	1	1
Sb02g036750	high	similar to Polygalacturonase inhibitor 1 precursor	0	0	0	0	1.09179	1	NULL	pos	NULL	NULL	NULL	NULL	NULL	1	1
Sb02g036810	high	similar to Remorin-like protein	14	-1.55118	0	0	0	1	350	neg	11	3	11	5147	NULL	2	1
Sb02g036836	high	similar to Putative uncharacterized protein	5	-1.1292	-1.09925	0	0	2	174	neg	0	5	3	1474	NULL	2	2
Sb02g037090	high	weakly similar to Putative uncharacterized protein OJ1699_E05.13	3	-1.70733	0	0	0	1	287	neg	3	0	3	1019	NULL	2	1
Sb02g037190	high	similar to Putative uncharacterized protein	2	0	0	0	1.06916	1	49	pos	2	0	0	399	NULL	1	1
Sb02g037280	high	similar to Putative uncharacterized protein	2	-1.27752	-1.60727	0	-1.38127	3	49	neg	0	2	2	258	NULL	4	3
Sb02g037310	high	similar to Putative fasciclin-like arabinogalactan-protein	NULL	0	-1.24552	0	0	1	NULL	neg	NULL	NULL	NULL	NULL	NULL	1	1
Sb02g037340	high	similar to Putative uncharacterized protein	2	-3.40729	0	-1.32464	0	2	81	neg	1	0	1	171	NULL	5	2
Sb02g037350	high	similar to Zeamatin precursor	NULL	2.40421	0	1.34786	1.06622	3	NULL	pos	NULL	NULL	NULL	NULL	NULL	5	3
Sb02g037410	high	similar to LHCI-680; photosystem I antenna protein	2	0	-1.2092	0	0	1	87	neg	1	1	1	84	NULL	1	1
Sb02g037470	high	similar to Os07g0578200 protein	5	-2.70159	0	0	0	1	131	neg	2	2	3	1401	NULL	3	1
Sb02g037560	high	similar to Homeodomain leucine zipper protein 14	14	1.43405	0	2.58099	0	2	627	pos	12	2	12	11370	0	4	2
Sb02g037590	high	similar to Os07g0582400 protein	NULL	3.47398	0	0	0	1	NULL	pos	NULL	NULL	NULL	NULL	NULL	3	1
Sb02g037790	high	weakly similar to Putative uncharacterized protein OJ1113_E01.102	4	-2.26704	0	0	0	1	125	neg	2	2	3	995	0	2	1
Sb02g037840	high	similar to Plasma membrane-bound peroxidase 2b	NULL	-2.7052	-1.07045	0	0	2	NULL	neg	NULL	NULL	NULL	NULL	NULL	4	2
Sb02g037925	high	weakly similar to Putative uncharacterized protein	0	-1.15492	0	1.97693	0	2	NULL	BOTH	NULL	NULL	0	NULL	NULL	3	3
Sb02g037970	high	similar to Os07g0588200 protein	7	1.31508	0	0	0	1	366	pos	1	0	6	417	NULL	1	1
Sb02g037990	high	similar to Transcription factor (BHLH)-like protein	16	0	0	1.19844	0	1	715	pos	15	1	12	3336	NULL	1	1
Sb02g038000	high	similar to Putative uncharacterized protein	3	1.82722	0	0	3.99483	2	101	pos	3	0	3	6162	3	6	2
Sb02g038120	low	similar to Glutathione transferase	NULL	0	0	1.4492	0	1	NULL	pos	NULL	NULL	NULL	NULL	NULL	1	1
Sb02g038130	high	similar to Glutathione transferase	NULL	-2.17695	0	1.49618	0	2	NULL	BOTH	NULL	NULL	NULL	NULL	NULL	4	3
Sb02g038140	high	similar to Os07g0664400 protein	0	-1.67828	0	0	0	1	NULL	neg	NULL	NULL	0	NULL	NULL	2	1
Sb02g038170	high	similar to Probable indole-3-acetic acid-amido synthetase GH3.8	9	0	0	0	1.89261	1	416	pos	7	2	7	8686	3	2	1
Sb02g038180	high	similar to Putative uncharacterized protein	9	1.61594	0	0	0	1	358	pos	8	1	7	10245	NULL	2	1
Sb02g038210	high	similar to Chromosome chr2 scaffold_11; whole genome shotgun sequence	NULL	0	0	1.49764	0	1	NULL	pos	NULL	NULL	NULL	NULL	NULL	1	1
Sb02g038310	high	similar to Os07g0597200 protein	0	-1.01197	0	0	0	1	NULL	neg	NULL	NULL	NULL	NULL	NULL	1	1
Sb02g038390	high	weakly similar to ZPT4-4 (Zinc-finger protein)-like protein	15	1.10944	0	0	0	1	749	pos	2	13	12	3640	2	1	1
Sb02g038470	high	similar to Early nodulin 75-like protein	NULL	0	0	0	1.00427	1	NULL	pos	NULL	NULL	NULL	NULL	NULL	1	1
Sb02g038520	high	similar to Putative uncharacterized protein	1	0	-1.07588	0	0	1	15	neg	0	1	0	5653	NULL	1	1
Sb02g038530	high	similar to Putative uncharacterized protein	NULL	-8.21907	0	-1.63394	0	2	NULL	neg	NULL	NULL	NULL	NULL	NULL	10	2
Sb02g038560	high	similar to Glucosyltransferase IS10a-like	NULL	2.40682	2.57422	0	1.9596	3	NULL	pos	NULL	NULL	NULL	NULL	NULL	7	3
Sb02g038570	high	similar to Putative uncharacterized protein	NULL	-1.26915	0	0	0	1	NULL	neg	NULL	NULL	NULL	NULL	NULL	1	1
Sb02g038620	high	similar to Putative uncharacterized protein OSJNBb0018H10.21	12	1.54021	1.139	0	0	2	334	pos	10	1	7	4593	2	3	2
Sb02g038630	high	Predicted protein	4	0	0	0	1.32987	1	84	pos	0	3	3	2424	3	1	1
Sb02g038680	high	similar to Putative peptide transporter	1	0	-1.70689	0	0	1	30	neg	0	0	0	0	NULL	2	1
Sb02g038700	high	similar to Putative uncharacterized protein	NULL	0	0	0	1.49304	1	NULL	pos	NULL	NULL	NULL	NULL	NULL	1	1
Sb02g038770	high	similar to Putative reversibly glycosylated polypeptide	4	-1.87288	0	-1.02819	0	2	145	neg	1	1	3	11425	NULL	3	2
Sb02g038810	high	similar to Protein EGG APPARATUS-1	NULL	-1.06573	0	0	0	1	NULL	neg	NULL	NULL	NULL	NULL	NULL	1	1
Sb02g038840	high	similar to Putative uncharacterized protein	NULL	-1.07122	1.01847	0	2.03896	3	NULL	BOTH	NULL	NULL	NULL	NULL	NULL	4	4
Sb02g038870	high	similar to Putative transcription factor	5	1.99879	0	0	0	1	150	pos	2	3	4	3401	1	2	1
Sb02g038960	high	similar to Os07g0608200 protein	2	1.07454	0	0	0	1	60	pos	1	1	2	267	1	1	1
Sb02g039050	high	weakly similar to CHP-rich zinc finger protein-like	1	0	-1.5081	0	0	1	15	neg	0	1	0	4412	NULL	2	1
Sb02g039060	high	similar to Putative uncharacterized protein	NULL	0	0	-2.94343	0	1	NULL	neg	NULL	NULL	NULL	NULL	NULL	3	1
Sb02g039080	high	similar to Os07g0613000 protein	4	-1.37665	0	0	0	1	178	neg	1	0	3	874	NULL	1	1
Sb02g039120	high	similar to Putative uncharacterized protein P0616D06.108	2	2.5028	0	0	0	1	37	pos	1	1	0	114	NULL	3	1
Sb02g039170	high	similar to Os07g0614600 protein	1	0	-1.39812	0	0	1	34	neg	1	0	1	187	NULL	1	1
Sb02g039230	high	similar to Beta-ketoacyl-ACP synthase	3	0	1.41032	0	0	1	87	pos	1	1	2	0	2	1	1
Sb02g039240	high	similar to Putative (S)-2-hydroxy-acid oxidase	2	1.15696	0	0	0	1	57	pos	2	0	2	2238	NULL	1	1
Sb02g039300	high	weakly similar to EREB-like protein	3	-2.24203	0	-1.37162	0	2	76	neg	3	0	2	192	NULL	4	2
Sb02g039310	high	similar to Putative uncharacterized protein	NULL	-2.28887	0	0	0	1	NULL	neg	NULL	NULL	NULL	NULL	NULL	2	1
Sb02g039315	low	similar to Os07g0438500 protein	NULL	-2.26271	0	0	0	1	NULL	neg	NULL	NULL	NULL	NULL	NULL	2	1
Sb02g039350	high	similar to Putative glycerophosphoryl diester phosphodiesterase 2	NULL	0	1.14639	0	1.38045	2	NULL	pos	NULL	NULL	NULL	NULL	NULL	3	2
Sb02g039360	high	similar to Ring-H2 zinc finger protein	8	-1.08695	0	0	0	1	179	neg	7	1	5	2681	1	1	1
Sb02g039430	high	similar to Os07g0619200 protein	NULL	-1.51367	-1.77951	0	0	2	NULL	neg	NULL	NULL	NULL	NULL	NULL	3	2
Sb02g039433	high	similar to Os07g0619200 protein	NULL	-1.92765	-1.03916	0	0	2	NULL	neg	NULL	NULL	NULL	NULL	NULL	3	2
Sb02g039440	high	similar to Putative uncharacterized protein	13	-1.12239	0	0	0	1	423	neg	4	9	8	11469	NULL	1	1
Sb02g039470	high	similar to Patatin-like protein	NULL	-7.24728	0	-1.62951	0	2	NULL	neg	NULL	NULL	NULL	NULL	NULL	9	2
Sb02g039480	high	similar to Putative caltractin	0	-5.19132	0	0	0	1	NULL	neg	NULL	NULL	0	NULL	NULL	5	1
Sb02g039590	high	similar to Putative uncharacterized protein	0	3.21	0	0	0	1	NULL	pos	NULL	NULL	0	NULL	0	3	1
Sb02g039670	high	similar to Putative uncharacterized protein	0	-1.62872	0	0	0	1	NULL	neg	NULL	NULL	0	NULL	NULL	2	1
Sb02g039680	high	similar to Hydrolase-like protein	1	1.09718	2.06713	0	1.66011	3	53	pos	0	0	1	0	1	5	3
Sb02g039770	high	weakly similar to Putative uncharacterized protein P0524E08.124	2	-1.69156	0	0	0	1	40	neg	2	0	1	1157	NULL	2	1
Sb02g039790	high	similar to Sister of ramosa 3	6	-1.44345	0	-1.00552	0	2	124	neg	4	1	3	16584	1	2	2
Sb02g039830	high	similar to WD domain; G-beta repeat containing protein	NULL	1.51449	1.24208	0	0	2	NULL	pos	NULL	NULL	NULL	NULL	NULL	3	2
Sb02g039860	high	similar to Non-specific lipid-transfer protein	0	-1.55123	0	0	0	1	NULL	neg	NULL	NULL	0	NULL	0	2	1
Sb02g039910	high	similar to Putative uncharacterized protein	3	1.11529	0	0	0	1	96	pos	1	0	3	121	NULL	1	1
Sb02g039970	high	similar to Os07g0626800 protein	1	0	-2.6049	0	0	1	28	neg	1	0	0	127	NULL	3	1
Sb02g039980	high	similar to Putative uncharacterized protein	NULL	5.59799	0	0	8.00646	2	NULL	pos	NULL	NULL	NULL	NULL	NULL	14	2
Sb02g040030	high	similar to Putative uncharacterized protein OJ1339_F05.143	1	1.72071	0	0	0	1	21	pos	1	0	1	121	NULL	2	1
Sb02g040040	high	similar to Putative uncharacterized protein OJ1339_F05.142	1	5.7327	0	0	0	1	15	pos	1	0	0	418	0	6	1
Sb02g040060	high	similar to Thiazole biosynthetic enzyme 1-1; chloroplast precursor	NULL	0	-2.17811	0	-1.05399	2	NULL	neg	NULL	NULL	NULL	NULL	NULL	3	2
Sb02g040170	high	similar to Putative uncharacterized protein	4	-1.22437	0	-1.0879	0	2	127	neg	4	0	4	7527	NULL	2	2
Sb02g040190	high	similar to Putative uncharacterized protein	0	0	-1.45661	0	-1.41792	2	NULL	neg	NULL	NULL	0	NULL	NULL	3	2
Sb02g040200	high	similar to Putative uncharacterized protein	3	1.43946	0	0	0	1	115	pos	0	0	2	0	NULL	1	1
Sb02g040220	high	similar to Zinc finger protein-like	NULL	0	0	0	-1.15616	1	NULL	neg	NULL	NULL	NULL	NULL	NULL	1	1
Sb02g040230	high	similar to Putative uncharacterized protein	NULL	0	0	-1.05924	0	1	NULL	neg	NULL	NULL	NULL	NULL	NULL	1	1
Sb02g040240	high	similar to Putative uncharacterized protein	3	0	-1.16211	0	0	1	76	neg	1	2	2	4368	NULL	1	1
Sb02g040260	high	similar to Chloroplast 29 kDa ribonucleoprotein	2	0	-1.22431	0	0	1	71	neg	1	1	2	160	0	1	1
Sb02g040350	high	similar to Putative uncharacterized protein	10	1.85285	1.50119	0	1.61614	3	346	pos	0	7	5	6579	0	5	3
Sb02g040410	high	weakly similar to Putative uncharacterized protein P0455H11.108	3	-1.62829	0	0	0	1	153	neg	3	0	2	1396	NULL	2	1
Sb02g040520	high	similar to Putative cytochrome P450	NULL	5.17574	0	2.70288	1.89565	3	NULL	pos	NULL	NULL	NULL	NULL	NULL	10	3
Sb02g040610	high	similar to Pyruvate dehydrogenase kinase isoform 2	2	1.87483	0	0	0	1	108	pos	0	1	0	0	0	2	1
Sb02g040640	high	similar to Putative uncharacterized protein	0	1.13236	0	0	0	1	NULL	pos	NULL	NULL	0	NULL	NULL	1	1
Sb02g040650	high	similar to 1-Cys peroxiredoxin PER1	2	9.44047	0	0	0	1	62	pos	0	2	1	3561	NULL	9	1
Sb02g040660	high	similar to Putative uncharacterized protein	1	1.16599	0	2.35521	0	2	18	pos	0	1	0	11342	0	4	2
Sb02g040670	high	similar to Putative uncharacterized protein	NULL	-1.66011	0	0	0	1	NULL	neg	NULL	NULL	NULL	NULL	NULL	2	1
Sb02g040680	high	similar to Putative uncharacterized protein	NULL	-1.5305	0	0	0	1	NULL	neg	NULL	NULL	NULL	NULL	NULL	2	1
Sb02g040720	high	Predicted protein	NULL	-3.66536	0	-1.72278	0	2	NULL	neg	NULL	NULL	NULL	NULL	NULL	5	2
Sb02g040740	high	similar to Putative uncharacterized protein	NULL	-4.02427	0	0	0	1	NULL	neg	NULL	NULL	NULL	NULL	NULL	4	1
Sb02g040750	high	similar to Putative uncharacterized protein	NULL	-2.07892	0	0	0	1	NULL	neg	NULL	NULL	NULL	NULL	NULL	2	1
Sb02g040770	high	similar to Putative uncharacterized protein	NULL	-4.42651	0	1.75374	0	2	NULL	BOTH	NULL	NULL	NULL	NULL	NULL	6	3
Sb02g040840	high	similar to Os12g0464400 protein	NULL	0	2.96552	0	2.4416	2	NULL	pos	NULL	NULL	NULL	NULL	NULL	5	2
Sb02g040890	high	similar to Lipase-like protein	NULL	-1.14917	0	-1.13837	0	2	NULL	neg	NULL	NULL	NULL	NULL	NULL	2	2
Sb02g040900	high	similar to Os08g0300200 protein	NULL	0	1.0405	0	0	1	NULL	pos	NULL	NULL	NULL	NULL	NULL	1	1
Sb02g040950	high	similar to Lipase-like protein	0	0	-1.11658	0	-1.35703	2	NULL	neg	NULL	NULL	0	NULL	NULL	2	2
Sb02g041040	high	similar to Putative esterase	NULL	0	-1.41757	0	0	1	NULL	neg	NULL	NULL	NULL	NULL	NULL	1	1
Sb02g041050	high	similar to Putative esterase	NULL	0	-1.25294	0	0	1	NULL	neg	NULL	NULL	NULL	NULL	NULL	1	1
Sb02g041080	high	similar to Trad-like protein	NULL	1.04933	0	0	1.13605	2	NULL	pos	NULL	NULL	NULL	NULL	NULL	2	2
Sb02g041170	high	similar to Putative uncharacterized protein	1	-3.32472	0	0	0	1	27	neg	1	0	0	286	0	3	1
Sb02g041190	high	similar to Putative uncharacterized protein P0503D09.103	6	-1.07885	0	0	0	1	154	neg	2	2	3	4154	NULL	1	1
Sb02g041242	high	Predicted protein	NULL	0	0	0	1.24522	1	NULL	pos	NULL	NULL	NULL	NULL	NULL	1	1
Sb02g041590	high	similar to Putative uncharacterized protein	0	0	1.49305	0	0	1	NULL	pos	NULL	NULL	0	NULL	NULL	1	1
Sb02g041680	high	similar to Putative uncharacterized protein	3	1.65781	0	0	0	1	80	pos	2	1	2	264	NULL	2	1
Sb02g041820	high	similar to DT-related protein	4	0	0	2.3289	0	1	103	pos	3	0	1	1439	0	2	1
Sb02g042010	high	similar to Zinc finger protein family-like	3	1.95147	0	0	0	1	75	pos	2	0	2	361	NULL	2	1
Sb02g042030	high	similar to Nucleolar protein Nop56; putative; expressed	0	1.04228	0	0	0	1	NULL	pos	NULL	NULL	0	NULL	2	1	1
Sb02g042115	high	similar to Os07g0663500 protein	0	0	-2.38768	1.73594	0	2	NULL	BOTH	NULL	NULL	0	NULL	NULL	4	3
Sb02g042120	high	similar to Os07g0663600 protein	NULL	-1.28105	0	0	0	1	NULL	neg	NULL	NULL	NULL	NULL	NULL	1	1
Sb02g042140	high	similar to Os07g0663600 protein	NULL	-1.52784	0	0	0	1	NULL	neg	NULL	NULL	NULL	NULL	NULL	2	1
Sb02g042190	high	similar to Sodium/hydrogen exchanger	3	0	1.20342	0	0	1	95	pos	2	1	1	8591	NULL	1	1
Sb02g042210	high	similar to Tubby protein; putative; expressed	0	0	1.52444	0	0	1	NULL	pos	NULL	NULL	0	NULL	0	2	1
Sb02g042280	high	similar to Putative GDSL-motif lipase/hydrolase	0	0	0	-1.49807	0	1	NULL	neg	NULL	NULL	0	NULL	NULL	1	1
Sb02g042310	high	similar to Putative triacylglycerol lipase	4	-2.03415	0	-2.4403	0	2	123	neg	1	1	2	790	1	4	2
Sb02g042320	high	similar to Putative uncharacterized protein	NULL	0	0	0	1.03668	1	NULL	pos	NULL	NULL	NULL	NULL	NULL	1	1
Sb02g042480	high	similar to Putative uncharacterized protein P0470D12.115	0	0	-1.09086	0	0	1	NULL	neg	NULL	NULL	0	NULL	1	1	1
Sb02g042530	high	weakly similar to Putative uncharacterized protein OSJNBb0008A05.5	NULL	0	0	2.07019	0	1	NULL	pos	NULL	NULL	NULL	NULL	NULL	2	1
Sb02g042580	high	similar to Putative uncharacterized protein	1	7.23619	0	0	0	1	25	pos	0	1	1	1986	NULL	7	1
Sb02g042680	high	similar to Putative uncharacterized protein	1	0	-1.31887	0	0	1	70	neg	1	0	1	116	NULL	1	1
Sb02g042730	high	similar to Putative uncharacterized protein	1	0	-1.16605	0	0	1	24	neg	1	0	1	470	1	1	1
Sb02g042740	high	similar to Putative uncharacterized protein	NULL	-1.91153	0	0	0	1	NULL	neg	NULL	NULL	NULL	NULL	NULL	2	1
Sb02g042760	high	similar to AP2 domain transcription factor EREBP	3	-1.98857	0	1.41596	0	2	60	BOTH	2	1	3	3547	NULL	3	3
Sb02g042840	high	similar to Plasma membrane-bound peroxidase 2b	3	3.79647	0	1.5614	0	2	98	pos	1	2	2	11793	1	5	2
Sb02g042850	high	similar to Peroxidase precursor	NULL	0	0	-1.0785	0	1	NULL	neg	NULL	NULL	NULL	NULL	NULL	1	1
Sb02g042860	high	similar to Plasma membrane-bound peroxidase 3-1	NULL	0	1.36004	-3.28154	-1.62994	3	NULL	BOTH	NULL	NULL	NULL	NULL	NULL	6	4
Sb02g042870	high	similar to Pox1 protein	NULL	0	0	-2.09192	0	1	NULL	neg	NULL	NULL	NULL	NULL	NULL	2	1
Sb02g042880	high	similar to Putative uncharacterized protein	NULL	2.27382	0	2.12589	0	2	NULL	pos	NULL	NULL	NULL	NULL	NULL	4	2
Sb02g042940	high	similar to Putative uncharacterized protein	2	-2.00471	0	0	0	1	36	neg	1	1	0	3224	NULL	2	1
Sb02g043130	high	similar to Putative uncharacterized protein	0	2.05885	1.11782	0	0	2	NULL	pos	NULL	NULL	0	NULL	1	3	2
Sb02g043175	high	similar to Putative uncharacterized protein OSJNBa0008J01.29	1	-1.28965	0	0	0	1	21	neg	0	1	1	11845	NULL	1	1
Sb02g043220	high	similar to Os07g0683600 protein	NULL	2.60213	2.30845	0	1.35194	3	NULL	pos	NULL	NULL	NULL	NULL	NULL	6	3
Sb02g043250	high	similar to IN2-1 protein; putative; expressed	NULL	0	2.17966	0	1.44295	2	NULL	pos	NULL	NULL	NULL	NULL	NULL	4	2
Sb02g043260	high	similar to Osr40g3 protein	NULL	0	0	-1.07524	0	1	NULL	neg	NULL	NULL	NULL	NULL	NULL	1	1
Sb02g043270	high	similar to GRAB2 protein	17	0	0	0	-1.31829	1	440	neg	8	9	13	18707	6	1	1
Sb02g043280	high	similar to Putative uncharacterized protein	1	-1.72826	-2.44244	1.82043	0	3	21	BOTH	0	1	1	0	0	6	4
Sb02g043350	high	similar to Ethylene-insensitive-3-like protein	1	-1.34719	0	0	0	1	18	neg	0	1	0	3806	1	1	1
Sb02g043450	high	similar to WSI76 protein induced by water stress	1	-2.5758	-3.261	0	1.89511	3	16	BOTH	1	0	0	176	0	8	4
Sb02g043570	high	Predicted protein	3	-2.47563	0	-1.18348	0	2	90	neg	3	0	3	5964	2	4	2
Sb02g043600	high	Predicted protein	0	0	-1.37697	0	0	1	NULL	neg	NULL	NULL	0	NULL	NULL	1	1
Sb02g043670	high	similar to Nicotianamine synthase 3	3	0	0	0	-1.02453	1	78	neg	3	0	2	11766	0	1	1
Sb02g043740	high	similar to Putative uncharacterized protein	3	-1.43656	0	0	0	1	58	neg	1	2	2	8787	1	1	1
Sb02g043770	high	similar to Brittle stalk-2-like protein 8	0	-1.06045	0	0	0	1	NULL	neg	NULL	NULL	NULL	NULL	0	1	1
Sb02g043810	high	similar to Putative uncharacterized protein P0034A04.101-1	5	1.06061	0	0	0	1	104	pos	1	1	2	6202	NULL	1	1
Sb02g043826	low	Predicted protein	NULL	0	1.34621	0	0	1	NULL	pos	NULL	NULL	NULL	NULL	NULL	1	1
Sb02g043940	high	similar to Probable AMP deaminase	3	0	0	0	1.07689	1	122	pos	1	0	2	5341	NULL	1	1
Sb02g043980	high	similar to Putative omega-3 fatty acid desaturase	0	0	-1.34765	0	-1.10218	2	NULL	neg	NULL	NULL	NULL	NULL	0	2	2
Sb02g044055	high	similar to Putative uncharacterized protein	NULL	-1.78718	0	0	0	1	NULL	neg	NULL	NULL	NULL	NULL	NULL	2	1
Sb02g044060	high	similar to Ascorbate peroxidase	0	-1.18854	0	0	0	1	NULL	neg	NULL	NULL	0	NULL	2	1	1
Sb03g000200	high	similar to Os01g0248000 protein	4	-1.18793	0	0	0	1	129	neg	2	2	3	2624	NULL	1	1
Sb03g000210	high	similar to Putative ABA induced plasma membrane protein	0	0	-1.24439	0	0	1	NULL	neg	NULL	NULL	0	NULL	NULL	1	1
Sb03g000240	high	similar to WRKY transcription factor 1	4	0	0	1.20055	1.97319	2	78	pos	2	2	1	7294	NULL	3	2
Sb03g000510	high	similar to Probable protein ABIL3	5	-1.15986	0	0	0	1	172	neg	0	1	5	8055	NULL	1	1
Sb03g000663	high	weakly similar to Os01g0234100 protein	0	1.2865	0	0	0	1	NULL	pos	NULL	NULL	0	NULL	NULL	1	1
Sb03g000700	high	similar to Salt stress root protein RS1	8	1.32998	0	0	0	1	302	pos	5	3	6	3845	NULL	1	1
Sb03g000786	low	similar to Putative uncharacterized protein	NULL	1.09726	0	0	0	1	NULL	pos	NULL	NULL	NULL	NULL	NULL	1	1
Sb03g000810	high	similar to Putative uncharacterized protein	3	-1.11056	0	0	0	1	63	neg	3	0	0	1966	NULL	1	1
Sb03g000830	high	Predicted protein	0	-1.55331	0	-1.16098	0	2	NULL	neg	NULL	NULL	0	NULL	NULL	3	2
Sb03g000850	high	similar to Os01g0229800 protein	0	0	1.06426	0	0	1	NULL	pos	NULL	NULL	0	NULL	1	1	1
Sb03g000860	high	similar to Os01g0229800 protein	NULL	0	1.84116	0	0	1	NULL	pos	NULL	NULL	NULL	NULL	NULL	2	1
Sb03g000870	high	similar to Putative uncharacterized protein P0485D09.14	3	-1.21853	0	0	0	1	142	neg	2	1	1	403	NULL	1	1
Sb03g001040	high	similar to Putative uncharacterized protein	NULL	0	-1.24347	0	0	1	NULL	neg	NULL	NULL	NULL	NULL	NULL	1	1
Sb03g001070	high	similar to Putative uncharacterized protein	NULL	0	1.02795	0	0	1	NULL	pos	NULL	NULL	NULL	NULL	NULL	1	1
Sb03g001080	high	similar to Putative uncharacterized protein	NULL	2.0792	-2.28166	0	-1.54235	3	NULL	BOTH	NULL	NULL	NULL	NULL	NULL	6	4
Sb03g001100	high	similar to Putative uncharacterized protein P0452F10.6	8	1.38642	0	0	0	1	235	pos	3	3	3	4795	NULL	1	1
Sb03g001113	high	similar to Putative uncharacterized protein	NULL	0	1.63823	0	1.04326	2	NULL	pos	NULL	NULL	NULL	NULL	NULL	3	2
Sb03g001116	high	weakly similar to Os01g0226600 protein	2	0	1.29223	0	1.06354	2	43	pos	2	0	1	1437	NULL	2	2
Sb03g001130	high	similar to Putative uncharacterized protein P0492F05.31	3	12.866	5.67243	0	6.22241	3	117	pos	0	1	2	0	NULL	25	3
Sb03g001170	high	similar to Os01g0225600 protein	0	6.73936	4.77772	0	8.59922	3	NULL	pos	NULL	NULL	0	NULL	NULL	20	3
Sb03g001250	high	similar to Os01g0225000 protein	3	1.84687	1.20011	0	1.42108	3	62	pos	0	2	1	4169	NULL	4	3
Sb03g001310	high	similar to Os01g0223600 protein	NULL	-1.03867	0	0	0	1	NULL	neg	NULL	NULL	NULL	NULL	NULL	1	1
Sb03g001320	high	similar to Putative uncharacterized protein	NULL	3.16586	0	0	0	1	NULL	pos	NULL	NULL	NULL	NULL	NULL	3	1
Sb03g001350	high	similar to Putative uncharacterized protein	0	0	-2.12018	1.4744	0	2	NULL	BOTH	NULL	NULL	0	NULL	NULL	4	3
Sb03g001430	high	similar to Putative uncharacterized protein	0	-2.0872	1.10516	0	1.46915	3	NULL	BOTH	NULL	NULL	0	NULL	NULL	5	4
Sb03g001520	high	similar to At5g53190	0	2.18936	0	0	0	1	NULL	pos	NULL	NULL	0	NULL	2	2	1
Sb03g001560	high	similar to Endoglucanase 2 precursor	2	2.63659	0	1.12742	0	2	49	pos	1	1	1	2677	NULL	4	2
Sb03g001670	high	similar to Putative uncharacterized protein	NULL	0	-1.62424	0	0	1	NULL	neg	NULL	NULL	NULL	NULL	NULL	2	1
Sb03g001750	high	similar to Putative 4-methyl-5(B-hydroxyethyl)-thiazol monophosphate biosynthesis enzyme	NULL	1.55485	0	0	1.08646	2	NULL	pos	NULL	NULL	NULL	NULL	NULL	3	2
Sb03g001800	high	similar to Putative uncharacterized protein P0515G01.44-2	2	-1.40016	0	0	0	1	51	neg	2	0	2	2049	1	1	1
Sb03g001810	high	similar to Putative uncharacterized protein	NULL	-1.07399	0	0	0	1	NULL	neg	NULL	NULL	NULL	NULL	NULL	1	1
Sb03g001840	high	weakly similar to Putative uncharacterized protein	NULL	-1.90573	0	0	0	1	NULL	neg	NULL	NULL	NULL	NULL	NULL	2	1
Sb03g001880	high	similar to Putative uncharacterized protein	NULL	9.08704	0	0	0	1	NULL	pos	NULL	NULL	NULL	NULL	NULL	9	1
Sb03g001890	high	similar to Putative uncharacterized protein	0	1.83593	0	0	1.74848	2	NULL	pos	NULL	NULL	0	NULL	1	4	2
Sb03g001940	high	similar to Transcription factor PCF5	11	0	0	0	1.14155	1	385	pos	6	5	7	5139	NULL	1	1
Sb03g001980	high	similar to Os01g0212700 protein	NULL	0	2.98659	0	0	1	NULL	pos	NULL	NULL	NULL	NULL	NULL	3	1
Sb03g002050	high	similar to BZIP transcription factor RF2b-like	16	0	0	1.22388	0	1	451	pos	6	9	11	6821	NULL	1	1
Sb03g002060	high	similar to Sterol C-22 desaturase-like	2	-1.06632	0	0	0	1	41	neg	0	2	2	0	NULL	1	1
Sb03g002080	high	similar to Putative uncharacterized protein	1	0	1.28811	0	0	1	15	pos	1	0	1	90	0	1	1
Sb03g002090	high	similar to Putative uncharacterized protein	1	1.58562	0	0	0	1	23	pos	1	0	1	198	NULL	2	1
Sb03g002130	high	similar to Putative uncharacterized protein	3	-1.07267	0	0	-2.11346	2	62	neg	1	2	2	7833	1	3	2
Sb03g002150	high	similar to GA 2-oxidase 5	3	2.36669	0	0	0	1	65	pos	2	1	1	14493	NULL	2	1
Sb03g002240	high	similar to Putative uncharacterized protein	0	-3.29083	0	-1.49975	0	2	NULL	neg	NULL	NULL	0	NULL	NULL	5	2
Sb03g002250	high	similar to Putative uncharacterized protein	NULL	-4.35859	0	-1.37483	0	2	NULL	neg	NULL	NULL	NULL	NULL	NULL	6	2
Sb03g002340	high	similar to Putative uncharacterized protein	NULL	0	1.73502	0	0	1	NULL	pos	NULL	NULL	NULL	NULL	NULL	2	1
Sb03g002360	high	similar to Putative uncharacterized protein	NULL	9.29973	0	0	0	1	NULL	pos	NULL	NULL	NULL	NULL	NULL	9	1
Sb03g002400	high	similar to Carnitine racemase-like	NULL	1.38035	0	0	1.16945	2	NULL	pos	NULL	NULL	NULL	NULL	NULL	3	2
Sb03g002410	high	similar to OSJNBa0049B20.21 protein	NULL	0	0	0	1.10903	1	NULL	pos	NULL	NULL	NULL	NULL	NULL	1	1
Sb03g002490	high	similar to Aquaporin NIP1-2	NULL	1.80394	0	0	0	1	NULL	pos	NULL	NULL	NULL	NULL	NULL	2	1
Sb03g002580	high	similar to Putative uncharacterized protein	NULL	-1.04625	0	0	0	1	NULL	neg	NULL	NULL	NULL	NULL	NULL	1	1
Sb03g002620	high	similar to Metallothionein	2	6.44081	0	0	0	1	37	pos	0	2	0	9638	NULL	6	1
Sb03g002630	high	similar to AP2 domain transcription factor TaDREB2	3	2.63195	0	0	3.45612	2	79	pos	0	3	3	2241	NULL	6	2
Sb03g002660	high	similar to Class III HD-Zip protein 5	5	0	2.62371	0	0	1	185	pos	4	0	4	2227	NULL	3	1
Sb03g002710	high	similar to Monoglyceride lipase isoform 2-like	1	0	1.36726	0	0	1	19	pos	0	0	1	0	NULL	1	1
Sb03g002935	high	similar to Putative uncharacterized protein	1	0	0	-1.65813	2.77374	2	18	BOTH	0	1	0	3956	1	4	3
Sb03g002970	high	similar to Monothiol glutaredoxin-S2	7	0	1.97225	0	0	1	133	pos	3	4	6	10447	2	2	1
Sb03g002997	high	Predicted protein	1	0	1.47216	0	0	1	32	pos	1	0	0	2109	NULL	1	1
Sb03g003070	high	similar to 1-aminocyclopropane-1-carboxylic acid synthase	2	0	6.80621	0	0	1	85	pos	1	1	1	4293	NULL	7	1
Sb03g003080	high	similar to Putative uncharacterized protein	8	0	1.79799	0	0	1	214	pos	6	1	2	3754	1	2	1
Sb03g003100	high	similar to Putative MCB2 protein	16	2.36369	1.98054	1.02767	2.1451	4	465	pos	7	9	0	12466	2	8	4
Sb03g003110	high	similar to CCCH-type zinc finger protein-like	10	1.51736	1.18117	1.51766	1.18708	4	241	pos	6	4	10	8124	0	5	4
Sb03g003120	high	similar to Typical P-type R2R3 Myb protein	NULL	-1.19221	0	1.22102	0	2	NULL	BOTH	NULL	NULL	NULL	NULL	NULL	2	3
Sb03g003140	high	similar to Putative uncharacterized protein	6	0	1.35611	-1.00777	0	2	178	BOTH	3	0	2	7652	1	2	3
Sb03g003190	high	similar to Hexokinase-8	2	1.31594	0	0	1.10397	2	73	pos	1	1	2	313	0	2	2
Sb03g003200	high	similar to Auxin-responsive protein IAA2	4	0	0	0	1.42834	1	99	pos	4	0	4	2875	1	1	1
Sb03g003210	high	similar to Syringomycin biosynthesis enzyme-like	2	-1.02605	1.07397	0	0	2	44	BOTH	1	0	1	143	NULL	2	3
Sb03g003240	high	similar to Putative uncharacterized protein	1	-1.25799	1.69339	0	1.63571	3	43	BOTH	1	0	0	338	NULL	5	4
Sb03g003280	high	similar to Cytokinin dehydrogenase 1 precursor	3	-1.99019	0	0	0	1	84	neg	2	1	1	11303	NULL	2	1
Sb03g003310	high	similar to Putative uncharacterized protein	5	-1.0762	0	0	0	1	134	neg	3	2	3	9509	0	1	1
Sb03g003360	high	weakly similar to WRKY transcription factor 10	NULL	0	-2.08342	0	-1.37238	2	NULL	neg	NULL	NULL	NULL	NULL	NULL	3	2
Sb03g003370	high	similar to WRKY transcription factor 6-like	14	-1.31456	0	0	0	1	428	neg	10	4	7	18231	2	1	1
Sb03g003530	high	similar to 17.8 kDa class II heat shock protein	1	4.72933	1.49418	4.08274	3.09422	4	53	pos	1	0	1	119	NULL	13	4
Sb03g003550	high	similar to Putative uncharacterized protein	NULL	1.21314	2.39868	0	1.61414	3	NULL	pos	NULL	NULL	NULL	NULL	NULL	5	3
Sb03g003590	high	similar to Putative uncharacterized protein	NULL	1.65335	0	0	0	1	NULL	pos	NULL	NULL	NULL	NULL	NULL	2	1
Sb03g003620	high	similar to Putative inositol polyphosphate 5-phosphatase	3	1.20746	0	0	0	1	67	pos	2	0	0	2584	NULL	1	1
Sb03g003630	high	similar to Putative uncharacterized protein	2	1.02565	0	0	0	1	85	pos	2	0	0	170	NULL	1	1
Sb03g003675	high	similar to Os01g0182300 protein	5	-1.38886	0	0	0	1	155	neg	1	4	5	8213	NULL	1	1
Sb03g003685	high	similar to Putative uncharacterized protein	2	0	0	0	1.08854	1	58	pos	0	0	0	0	NULL	1	1
Sb03g003730	high	similar to Putative leucine-rich repeat/extensin 1	NULL	0	-1.09334	0	0	1	NULL	neg	NULL	NULL	NULL	NULL	NULL	1	1
Sb03g003745	low	weakly similar to Putative uncharacterized protein	NULL	0	2.00757	0	1.6599	2	NULL	pos	NULL	NULL	NULL	NULL	NULL	4	2
Sb03g003750	high	similar to Putative uncharacterized protein	0	0	1.82581	0	1.48336	2	NULL	pos	NULL	NULL	0	NULL	NULL	3	2
Sb03g003830	high	similar to 3'-N-debenzoyltaxol N-benzoyltransferase-like	3	-1.8238	0	-1.15898	0	2	84	neg	2	1	2	7318	1	3	2
Sb03g004000	high	similar to Putative uncharacterized protein	3	-1.96037	0	0	0	1	76	neg	0	1	1	2782	NULL	2	1
Sb03g004020	high	similar to GA 3beta-hydroxylase	14	-1.28696	0	-1.02027	0	2	583	neg	9	5	10	10799	1	2	2
Sb03g004080	high	similar to Putative uncharacterized protein	5	-1.30869	0	0	0	1	131	neg	4	1	4	745	NULL	1	1
Sb03g004110	high	similar to Putative uncharacterized protein	3	0	-1.0386	0	0	1	80	neg	2	1	1	6412	NULL	1	1
Sb03g004180	high	similar to Os01g0175700 protein	2	1.53187	1.24471	1.74369	0	3	42	pos	0	0	0	0	2	5	3
Sb03g004190	high	similar to Putative uncharacterized protein OSJNBa0089K24.31	2	1.99709	5.16352	1.9485	4.8974	4	90	pos	2	0	0	196	0	14	4
Sb03g004210	high	similar to Putative uncharacterized protein	NULL	0	1.26789	1.08397	0	2	NULL	pos	NULL	NULL	NULL	NULL	NULL	2	2
Sb03g004300	high	similar to Os01g0173900 protein	1	0	-1.33425	0	0	1	17	neg	1	0	0	2796	NULL	1	1
Sb03g004330	high	similar to Putative uncharacterized protein	0	-3.16094	-1.19924	0	-1.11481	3	NULL	neg	NULL	NULL	0	NULL	0	5	3
Sb03g004360	high	similar to Putative polygalacturonase	0	-1.53303	1.32592	0	0	2	NULL	BOTH	NULL	NULL	NULL	NULL	NULL	3	3
Sb03g004370	high	similar to Putative uncharacterized protein	0	0	1.23475	0	0	1	NULL	pos	NULL	NULL	0	NULL	NULL	1	1
Sb03g004380	high	similar to Putative peroxidase	1	-4.56068	0	0	0	1	57	neg	1	0	1	203	NULL	5	1
Sb03g004430	high	similar to Putative glucose-6-phosphate/phosphate-translocator	0	-1.25951	0	0	0	1	NULL	neg	NULL	NULL	0	NULL	0	1	1
Sb03g004445	high	similar to Os01g0171800 protein	2	0	1.04024	0	0	1	55	pos	1	1	0	1090	NULL	1	1
Sb03g004540	high	similar to Chromosome chr14 scaffold_21; whole genome shotgun sequence	0	0	0	0	1.65164	1	NULL	pos	NULL	NULL	0	NULL	NULL	2	1
Sb03g004560	high	similar to Photosystem I reaction center subunit XI; chloroplast precursor	NULL	0	-1.40532	0	0	1	NULL	neg	NULL	NULL	NULL	NULL	NULL	1	1
Sb03g004600	high	similar to Typical P-type R2R3 Myb protein	5	-2.63995	0	0	0	1	93	neg	4	1	2	10616	NULL	3	1
Sb03g004630	high	similar to P0028E10.22 protein	1	-1.139	0	-1.11616	0	2	18	neg	1	0	0	6760	NULL	2	2
Sb03g004730	high	similar to Photosystem II reaction centre X protein containing protein; expressed	NULL	0	-1.41074	0	0	1	NULL	neg	NULL	NULL	NULL	NULL	NULL	1	1
Sb03g004780	high	weakly similar to P0028E10.1 protein	2	0	-1.40844	0	0	1	33	neg	0	2	0	3639	1	1	1
Sb03g004790	high	similar to Os05g0165400 protein	NULL	1.5116	0	0	0	1	NULL	pos	NULL	NULL	NULL	NULL	NULL	2	1
Sb03g004800	high	similar to Putative uncharacterized protein	2	1.49963	0	0	0	1	73	pos	0	2	1	3467	NULL	1	1
Sb03g004830	high	similar to Putative uncharacterized protein	NULL	0	0	0	1.32004	1	NULL	pos	NULL	NULL	NULL	NULL	NULL	1	1
Sb03g004850	high	similar to Os01g0670100 protein	NULL	-5.03512	0	-1.49277	0	2	NULL	neg	NULL	NULL	NULL	NULL	NULL	7	2
Sb03g004860	high	similar to S-receptor kinase-like	NULL	-2.02663	0	0	0	1	NULL	neg	NULL	NULL	NULL	NULL	NULL	2	1
Sb03g004870	high	similar to Histone H4	NULL	0	0	0	1.1437	1	NULL	pos	NULL	NULL	NULL	NULL	NULL	1	1
Sb03g004900	high	similar to Putative uncharacterized protein	6	0	1.39674	0	2.0588	2	169	pos	5	1	5	3883	1	3	2
Sb03g004930	high	Predicted protein	NULL	0	-1.50865	0	0	1	NULL	neg	NULL	NULL	NULL	NULL	NULL	2	1
Sb03g004950	high	similar to Putative uncharacterized protein	NULL	0	-1.40751	0	0	1	NULL	neg	NULL	NULL	NULL	NULL	NULL	1	1
Sb03g005060	high	similar to Putative uncharacterized protein B1189A09.45	0	0	0	2.02051	0	1	NULL	pos	NULL	NULL	0	NULL	NULL	2	1
Sb03g005090	high	similar to OSJNBa0038P21.7 protein	NULL	0	0	0	1.67918	1	NULL	pos	NULL	NULL	NULL	NULL	NULL	2	1
Sb03g005166	high	similar to Os03g0733800 protein	NULL	1.23139	0	0	1.2799	2	NULL	pos	NULL	NULL	NULL	NULL	NULL	3	2
Sb03g005220	high	similar to Putative uncharacterized protein	NULL	1.10443	0	0	0	1	NULL	pos	NULL	NULL	NULL	NULL	NULL	1	1
Sb03g005240	high	similar to Chromosome chr8 scaffold_115; whole genome shotgun sequence	2	2.74542	1.53883	1.1019	1.4033	4	54	pos	1	1	2	259	NULL	7	4
Sb03g005280	high	similar to EST D25138(R3286) corresponds to a region of the predicted gene	3	-1.23859	0	0	0	1	128	neg	1	2	2	489	1	1	1
Sb03g005285	low	Predicted protein	NULL	-1.59196	-1.07245	0	0	2	NULL	neg	NULL	NULL	NULL	NULL	NULL	3	2
Sb03g005360	high	similar to Similar to Hordeum vulgare carboxypeptidase D	0	-1.18081	0	0	0	1	NULL	neg	NULL	NULL	0	NULL	NULL	1	1
Sb03g005490	high	similar to Putative uncharacterized protein	0	3.23769	3.53946	1.51208	3.30005	4	NULL	pos	NULL	NULL	0	NULL	NULL	12	4
Sb03g005530	high	similar to Putative uncharacterized protein	1	-2.40374	0	0	0	1	40	neg	1	0	1	119	NULL	2	1
Sb03g005550	high	similar to Histones H3 and H4	NULL	0	0	0	1.15978	1	NULL	pos	NULL	NULL	NULL	NULL	NULL	1	1
Sb03g005555	high	similar to Putative uncharacterized protein	1	1.38094	0	1.28837	0	2	26	pos	1	0	0	78	NULL	3	2
Sb03g005750	high	similar to Expressed protein	NULL	0	-1.04645	0	-2.1484	2	NULL	neg	NULL	NULL	NULL	NULL	NULL	3	2
Sb03g005760	high	similar to Universal stress protein	NULL	0	0	4.16655	0	1	NULL	pos	NULL	NULL	NULL	NULL	NULL	4	1
Sb03g005770	high	weakly similar to Putative uncharacterized protein	NULL	-1.18204	0	0	0	1	NULL	neg	NULL	NULL	NULL	NULL	NULL	1	1
Sb03g005920	high	similar to Putative uncharacterized protein P0009G03.26	NULL	0	0	0	-1.52245	1	NULL	neg	NULL	NULL	NULL	NULL	NULL	2	1
Sb03g005990	high	similar to Putative uncharacterized protein P0009G03.21	3	1.07547	0	0	1.79633	2	73	pos	0	3	1	3670	NULL	3	2
Sb03g006050	high	similar to OSJNBb0056F09.1 protein	NULL	-1.05405	0	0	0	1	NULL	neg	NULL	NULL	NULL	NULL	NULL	1	1
Sb03g006090	high	similar to Metallothionein-like protein	1	4.17226	0	0	0	1	15	pos	0	1	0	10181	NULL	4	1
Sb03g006210	high	similar to MADS-box transcription factor TaAGL42	NULL	0	0	0	-1.75876	1	NULL	neg	NULL	NULL	NULL	NULL	NULL	2	1
Sb03g006290	high	similar to Putative acyltransferase	NULL	0	-1.33397	0	0	1	NULL	neg	NULL	NULL	NULL	NULL	NULL	1	1
Sb03g006300	high	similar to Putative acyltransferase	NULL	0	-1.47797	0	0	1	NULL	neg	NULL	NULL	NULL	NULL	NULL	1	1
Sb03g006310	high	similar to Putative uncharacterized protein P0024G09.30	0	0	-1.1156	0	0	1	NULL	neg	NULL	NULL	0	NULL	NULL	1	1
Sb03g006330	high	similar to Putative uncharacterized protein	1	-1.13139	0	0	-1.23032	2	18	neg	0	1	0	0	NULL	2	2
Sb03g006365	high	Predicted protein	NULL	1.11873	0	0	0	1	NULL	pos	NULL	NULL	NULL	NULL	NULL	1	1
Sb03g006420	high	similar to Putative uncharacterized protein	2	0	1.32557	0	0	1	37	pos	2	0	0	3950	NULL	1	1
Sb03g006480	high	similar to Putative uncharacterized protein	5	-3.85923	0	-4.50214	0	2	144	neg	2	1	4	156	NULL	8	2
Sb03g006590	high	similar to Putative uncharacterized protein	5	-2.87374	0	0	-1.18138	2	113	neg	2	3	3	11542	NULL	4	2
Sb03g006690	high	similar to Putative uncharacterized protein P0443D08.40	4	0	0	0	6.12175	1	111	pos	1	2	4	8040	NULL	6	1
Sb03g006715	high	similar to Putative receptor serine/threonine kinase PR5K	NULL	-3.44468	0	-1.01046	0	2	NULL	neg	NULL	NULL	NULL	NULL	NULL	4	2
Sb03g006870	high	similar to Heat shock protein 17.2	0	6.73152	2.81227	3.55015	1.85522	4	NULL	pos	NULL	NULL	0	NULL	NULL	15	4
Sb03g006880	high	similar to Heat shock protein 17.2	NULL	0	6.12597	0	4.76736	2	NULL	pos	NULL	NULL	NULL	NULL	NULL	11	2
Sb03g006890	high	similar to 16.9 kDa class I heat shock protein 1	NULL	0	6.02143	0	0	1	NULL	pos	NULL	NULL	NULL	NULL	NULL	6	1
Sb03g006920	high	similar to Putative uncharacterized protein	NULL	0	5.29318	0	6.50045	2	NULL	pos	NULL	NULL	NULL	NULL	NULL	12	2
Sb03g006930	high	similar to Os01g0135700 protein	2	2.09102	0	1.14463	2.25661	3	40	pos	2	0	2	2281	NULL	5	3
Sb03g006950	high	similar to Os01g0134900 protein	8	-2.47613	0	0	0	1	251	neg	6	2	4	1433	NULL	2	1
Sb03g006970	high	similar to Putative uncharacterized protein	NULL	0	-1.23371	0	0	1	NULL	neg	NULL	NULL	NULL	NULL	NULL	1	1
Sb03g007100	high	weakly similar to Putative uncharacterized protein	3	0	0	0	1.06945	1	172	pos	1	2	3	210	NULL	1	1
Sb03g007170	high	similar to Wound induced protein homolog	NULL	0	1.6767	1.81979	2.58237	3	NULL	pos	NULL	NULL	NULL	NULL	NULL	6	3
Sb03g007180	high	similar to Putative uncharacterized protein	4	3.13207	0	0	0	1	88	pos	3	0	0	9496	NULL	3	1
Sb03g007220	high	similar to Putative uncharacterized protein	10	0	-1.63348	0	0	1	314	neg	9	1	2	10497	NULL	2	1
Sb03g007240	high	similar to NPR1 interactor	4	0	-1.06048	0	-1.08099	2	85	neg	3	1	1	6977	NULL	2	2
Sb03g007280	high	similar to Putative uncharacterized protein P0408F06.22	9	0	0	0	1.14265	1	418	pos	4	4	8	7094	NULL	1	1
Sb03g007320	high	similar to Putative uncharacterized protein P0408F06.3	1	1.50321	0	0	1.49673	2	69	pos	0	1	1	0	NULL	3	2
Sb03g007380	high	similar to Mannose-6-phosphate isomerase	2	-1.32068	0	0	0	1	38	neg	0	1	2	208	NULL	1	1
Sb03g007420	high	weakly similar to Putative uncharacterized protein	NULL	3.16129	1.16272	-1.16035	0	3	NULL	BOTH	NULL	NULL	NULL	NULL	NULL	5	4
Sb03g007470	high	similar to Spore coat protein-like	NULL	-1.11576	0	0	0	1	NULL	neg	NULL	NULL	NULL	NULL	NULL	1	1
Sb03g007550	high	similar to Putative uncharacterized protein	NULL	0	-4.06639	0	-2.83348	2	NULL	neg	NULL	NULL	NULL	NULL	NULL	7	2
Sb03g007685	low	similar to Putative uncharacterized protein	NULL	1.43607	0	0	0	1	NULL	pos	NULL	NULL	NULL	NULL	NULL	1	1
Sb03g007700	high	similar to Histone H2B.5	NULL	0	-1.13601	0	0	1	NULL	neg	NULL	NULL	NULL	NULL	NULL	1	1
Sb03g007770	high	similar to Putative uncharacterized protein	NULL	-2.17791	-1.86599	0	0	2	NULL	neg	NULL	NULL	NULL	NULL	NULL	4	2
Sb03g007780	high	similar to Putative uncharacterized protein	NULL	-1.55626	0	-1.01818	0	2	NULL	neg	NULL	NULL	NULL	NULL	NULL	3	2
Sb03g007800	high	similar to Putative uncharacterized protein P0684C01.11	9	1.46893	0	0	0	1	195	pos	3	3	5	10495	NULL	1	1
Sb03g007810	high	similar to Os01g0121200 protein	19	-1.23673	0	0	0	1	585	neg	12	2	17	7721	NULL	1	1
Sb03g007830	high	similar to Putative uncharacterized protein	8	0	0	1.20244	0	1	215	pos	5	3	3	3725	NULL	1	1
Sb03g007950	high	similar to Glycosyltransferase	NULL	-1.61527	0	0	0	1	NULL	neg	NULL	NULL	NULL	NULL	NULL	2	1
Sb03g007960	high	similar to Glycosyltransferase	NULL	-1.3376	-1.22456	0	0	2	NULL	neg	NULL	NULL	NULL	NULL	NULL	3	2
Sb03g007990	high	Predicted protein	NULL	0	0	0	1.23456	1	NULL	pos	NULL	NULL	NULL	NULL	NULL	1	1
Sb03g008010	high	similar to HGA6; putative; expressed	NULL	-1.01442	0	0	0	1	NULL	neg	NULL	NULL	NULL	NULL	NULL	1	1
Sb03g008020	high	similar to HGA6	NULL	0	0	0	-1.05693	1	NULL	neg	NULL	NULL	NULL	NULL	NULL	1	1
Sb03g008060	high	similar to Putative uncharacterized protein	4	0	-1.34863	0	-1.71837	2	192	neg	4	0	4	1911	NULL	3	2
Sb03g008100	high	similar to Ser/Thr receptor-like kinase precursor	0	0	-1.13919	0	0	1	NULL	neg	NULL	NULL	0	NULL	NULL	1	1
Sb03g008150	high	similar to Putative rust resistance kinase Lr10	NULL	0	-1.02865	0	0	1	NULL	neg	NULL	NULL	NULL	NULL	NULL	1	1
Sb03g008260	high	weakly similar to Putative uncharacterized protein	1	-1.10786	-2.24074	0	0	2	15	neg	1	0	1	165	NULL	3	2
Sb03g008290	high	weakly similar to Os01g0111500 protein	4	-1.49972	0	0	0	1	99	neg	3	1	3	2689	NULL	1	1
Sb03g008330	high	similar to Peptidyl-prolyl cis-trans isomerase	0	0	-1.28078	0	0	1	NULL	neg	NULL	NULL	0	NULL	NULL	1	1
Sb03g008440	high	Predicted protein	NULL	1.02397	0	0	0	1	NULL	pos	NULL	NULL	NULL	NULL	NULL	1	1
Sb03g008450	high	weakly similar to EBNA-1	NULL	1.25347	0	0	0	1	NULL	pos	NULL	NULL	NULL	NULL	NULL	1	1
Sb03g008460	high	similar to Putative PHO1-like protein	6	-3.79718	0	0	0	1	125	neg	4	1	3	19198	NULL	4	1
Sb03g008570	high	weakly similar to Putative uncharacterized protein	1	0	0	0	1.17269	1	24	pos	1	0	0	8973	NULL	1	1
Sb03g008620	high	similar to Putative uncharacterized protein P0005A05.34	2	0	0	0	-3.00332	1	42	neg	2	0	1	1699	NULL	3	1
Sb03g008720	high	Predicted protein	0	0	1.18401	0	1.00031	2	NULL	pos	NULL	NULL	NULL	NULL	NULL	2	2
Sb03g008740	high	similar to Putative uncharacterized protein	1	0	0	-1.03491	0	1	22	neg	0	1	0	11658	NULL	1	1
Sb03g008760	high	similar to Isoflavone reductase homolog IRL	NULL	1.44494	2.4833	0	0	2	NULL	pos	NULL	NULL	NULL	NULL	NULL	4	2
Sb03g008870	high	similar to Putative uncharacterized protein	1	1.95874	1.44554	0	1.21351	3	18	pos	0	1	0	0	NULL	5	3
Sb03g008930	high	similar to Sterol-8;7-isomerase	NULL	-1.29963	0	0	0	1	NULL	neg	NULL	NULL	NULL	NULL	NULL	1	1
Sb03g008950	high	similar to Putative uncharacterized protein OSJNBb0008A05.1	NULL	-2.12135	0	0	-1.00838	2	NULL	neg	NULL	NULL	NULL	NULL	NULL	3	2
Sb03g009010	high	similar to Light-induced protein 1-like	1	0	-1.63112	2.29534	0	2	18	BOTH	1	0	1	191	NULL	4	3
Sb03g009110	high	similar to Putative uncharacterized protein	NULL	3.79471	0	0	0	1	NULL	pos	NULL	NULL	NULL	NULL	NULL	4	1
Sb03g009190	high	similar to Putative L-pipecolic acid oxidase	NULL	1.50546	0	0	0	1	NULL	pos	NULL	NULL	NULL	NULL	NULL	2	1
Sb03g009350	high	similar to Putative uncharacterized protein	0	-2.8785	0	0	0	1	NULL	neg	NULL	NULL	0	NULL	NULL	3	1
Sb03g009360	low	similar to Putative serine type endopeptidase inhibitor	NULL	-2.01474	0	0	0	1	NULL	neg	NULL	NULL	NULL	NULL	NULL	2	1
Sb03g009370	high	similar to Putative serine type endopeptidase inhibitor	NULL	-2.27529	0	0	0	1	NULL	neg	NULL	NULL	NULL	NULL	NULL	2	1
Sb03g009390	high	weakly similar to Putative uncharacterized protein	3	-1.30776	0	0	0	1	112	neg	1	2	0	4536	NULL	1	1
Sb03g009430	high	similar to Putative uncharacterized protein	5	-1.18199	0	0	0	1	137	neg	3	2	4	1947	8	1	1
Sb03g009450	high	weakly similar to Putative uncharacterized protein	NULL	-3.01368	0	0	0	1	NULL	neg	NULL	NULL	NULL	NULL	NULL	3	1
Sb03g009480	high	similar to Putative uncharacterized protein	2	0	-1.34323	0	0	1	67	neg	0	2	0	534	4	1	1
Sb03g009500	high	similar to Os01g0250600 protein	0	1.642	0	0	0	1	NULL	pos	NULL	NULL	NULL	NULL	6	2	1
Sb03g009610	high	similar to Putative uncharacterized protein	1	-1.41648	0	0	0	1	24	neg	1	0	1	11	NULL	1	1
Sb03g009710	high	similar to Os01g0253400 protein	0	0	-1.33059	0	0	1	NULL	neg	NULL	NULL	0	NULL	NULL	1	1
Sb03g009740	high	similar to Putative uncharacterized protein	0	2.12937	0	0	0	1	NULL	pos	NULL	NULL	0	NULL	NULL	2	1
Sb03g009750	high	similar to Putative uncharacterized protein P0705D01.7-1	2	1.26158	0	0	0	1	36	pos	2	0	1	7416	NULL	1	1
Sb03g009840	high	similar to Putative cinnamoyl-CoA reductase	NULL	-1.47697	0	0	0	1	NULL	neg	NULL	NULL	NULL	NULL	NULL	1	1
Sb03g009860	high	similar to Zinc inducible protein	NULL	0	0	2.10204	0	1	NULL	pos	NULL	NULL	NULL	NULL	NULL	2	1
Sb03g009910	high	similar to FPF1 protein-like	5	1.88	0	0	0	1	179	pos	5	0	4	1560	NULL	2	1
Sb03g010055	high	similar to Os01g0260100 protein	4	-1.20031	0	0	0	1	109	neg	0	2	0	3446	NULL	1	1
Sb03g010060	high	Predicted protein	NULL	-1.26436	0	0	0	1	NULL	neg	NULL	NULL	NULL	NULL	NULL	1	1
Sb03g010230	high	similar to Putative uncharacterized protein	NULL	-3.27394	0	0	0	1	NULL	neg	NULL	NULL	NULL	NULL	NULL	3	1
Sb03g010250	high	similar to Peroxidase	12	-1.04735	1.02541	0	1.12127	3	543	BOTH	10	1	8	7803	NULL	3	4
Sb03g010450	high	Predicted protein	0	0	-1.79066	1.53668	0	2	NULL	BOTH	NULL	NULL	NULL	NULL	NULL	3	3
Sb03g010460	high	similar to Os01g0266400 protein	1	0	0	3.32279	0	1	18	pos	1	0	0	104	NULL	3	1
Sb03g010545	high	similar to Putative uncharacterized protein P0011D01.8	4	1.23361	0	0	0	1	102	pos	2	0	0	2432	NULL	1	1
Sb03g010570	high	similar to Os01g0267300 protein	NULL	-2.13667	0	0	0	1	NULL	neg	NULL	NULL	NULL	NULL	NULL	2	1
Sb03g010620	high	similar to Putative major facilitator superfamily antiporter	1	0	1.07641	0	0	1	18	pos	0	0	0	0	NULL	1	1
Sb03g010700	high	similar to Os01g0269000 protein	0	0	0	1.34824	0	1	NULL	pos	NULL	NULL	0	NULL	NULL	1	1
Sb03g010730	high	similar to Putative cystatin	4	1.37897	0	0	0	1	102	pos	3	0	2	2866	NULL	1	1
Sb03g010820	high	similar to Os01g0272800 protein	1	0	-1.45915	0	-1.56509	2	27	neg	0	1	0	0	NULL	3	2
Sb03g010970	high	similar to Putative transcription factor	NULL	1.17756	0	0	0	1	NULL	pos	NULL	NULL	NULL	NULL	NULL	1	1
Sb03g011060	high	similar to Mitochondrial import receptor subunit tom40-like	1	0	0	0	1.00318	1	41	pos	0	1	1	0	2	1	1
Sb03g011080	high	weakly similar to Putative uncharacterized protein	1	34.7155	0	0	33.3267	2	18	pos	1	0	0	2290	NULL	68	2
Sb03g011090	high	similar to Putative uncharacterized protein	NULL	35.7419	0	0	34.6365	2	NULL	pos	NULL	NULL	NULL	NULL	NULL	70	2
Sb03g011240	high	similar to Major facilitator superfamily antiporter	3	3.69375	3.00764	1.74913	2.08063	4	51	pos	1	0	0	1905	NULL	11	4
Sb03g011280	high	similar to Putative uncharacterized protein	NULL	-1.58527	0	0	0	1	NULL	neg	NULL	NULL	NULL	NULL	NULL	2	1
Sb03g011290	high	similar to Os01g0279000 protein	NULL	0	0	1.63817	0	1	NULL	pos	NULL	NULL	NULL	NULL	NULL	2	1
Sb03g011310	high	similar to Ribosomal protein; chloroplast-like	7	0	-1.15916	0	0	1	187	neg	2	4	2	10200	NULL	1	1
Sb03g011410	high	similar to Putative integrin beta 4 binding protein	0	-1.56329	0	0	0	1	NULL	neg	NULL	NULL	0	NULL	NULL	2	1
Sb03g011430	high	Predicted protein	0	0	1.12005	0	0	1	NULL	pos	NULL	NULL	0	NULL	NULL	1	1
Sb03g011470	high	similar to OSJNBa0036E02.28 protein	3	1.62645	1.1957	0	0	2	93	pos	1	0	2	993	NULL	3	2
Sb03g011555	low	Predicted protein	0	2.54202	0	0	0	1	NULL	pos	NULL	NULL	0	NULL	NULL	3	1
Sb03g011590	high	similar to Germin-like protein 4	1	-1.03161	0	0	0	1	19	neg	1	0	1	185	NULL	1	1
Sb03g011610	high	similar to Peptidyl-prolyl cis-trans isomerase	1	0	-1.02694	0	0	1	15	neg	1	0	1	68	NULL	1	1
Sb03g011640	high	similar to MYB18 protein	13	0	1.00044	0	0	1	889	pos	10	3	9	14895	4	1	1
Sb03g011660	high	Predicted protein	NULL	2.1101	0	0	0	1	NULL	pos	NULL	NULL	NULL	NULL	NULL	2	1
Sb03g011720	high	similar to Putative uncharacterized protein	6	-3.44975	-1.74683	0	0	2	275	neg	4	2	4	3518	2	5	2
Sb03g011880	high	similar to Putative uncharacterized protein	6	2.35879	1.15946	0	0	2	235	pos	2	1	5	10308	1	4	2
Sb03g011980	high	similar to Putative uncharacterized protein	NULL	-3.1566	0	0	0	1	NULL	neg	NULL	NULL	NULL	NULL	NULL	3	1
Sb03g011990	high	similar to Putative uncharacterized protein	NULL	-1.94537	1.51341	0	0	2	NULL	BOTH	NULL	NULL	NULL	NULL	NULL	3	3
Sb03g012000	high	weakly similar to Chromosome chr7 scaffold_42; whole genome shotgun sequence	0	0	1.39153	0	0	1	NULL	pos	NULL	NULL	NULL	NULL	NULL	1	1
Sb03g012280	high	similar to Os01g0296200 protein	15	-1.20174	0	0	1.60912	2	427	BOTH	5	10	12	11701	NULL	3	3
Sb03g012360	high	similar to Oxidoreductase; 2OG-Fe oxygenase family protein	NULL	-1.25171	0	0	0	1	NULL	neg	NULL	NULL	NULL	NULL	NULL	1	1
Sb03g012440	high	similar to Putative uncharacterized protein	5	1.13218	0	0	0	1	180	pos	3	0	4	8109	NULL	1	1
Sb03g012480	high	similar to Knotted1-type homeobox protein OSH6	10	0	0	0	1.11707	1	356	pos	4	2	6	539	2	1	1
Sb03g012500	high	similar to Putative uncharacterized protein	0	11.4326	0	0	34.0023	2	NULL	pos	NULL	NULL	0	NULL	NULL	45	2
Sb03g012510	high	similar to Os01g0303600 protein	4	0	0	0	1.12722	1	77	pos	1	1	0	13765	0	1	1
Sb03g012520	high	similar to Putative ER6 protein	0	0	1.03726	3.43412	1.63252	3	NULL	pos	NULL	NULL	0	NULL	NULL	6	3
Sb03g012550	high	similar to R2R3 Myb transcription factor MYB-IF35	1	0	0	-1.17784	0	1	15	neg	0	1	0	10586	NULL	1	1
Sb03g012590	high	similar to HKT8	1	-2.97013	0	0	0	1	15	neg	0	1	0	9374	NULL	3	1
Sb03g012640	high	similar to OJ1116_C07.3 protein	4	0	0	0	1.1521	1	78	pos	4	0	1	2998	NULL	1	1
Sb03g012690	high	weakly similar to Putative uncharacterized protein	4	-1.39551	0	0	0	1	242	neg	2	2	4	1248	NULL	1	1
Sb03g012760	high	similar to Putative uncharacterized protein	NULL	0	0	1.4131	0	1	NULL	pos	NULL	NULL	NULL	NULL	NULL	1	1
Sb03g012820	high	similar to Putative uncharacterized protein	NULL	-1.21405	0	-1.02981	0	2	NULL	neg	NULL	NULL	NULL	NULL	NULL	2	2
Sb03g012890	high	similar to Ethylene-responsive factor-like protein 1	3	-1.37447	0	2.91191	0	2	135	BOTH	1	2	2	3519	0	4	3
Sb03g012940	high	similar to Os01g0314800 protein	NULL	0	1.26456	0	1.7685	2	NULL	pos	NULL	NULL	NULL	NULL	NULL	3	2
Sb03g012950	high	similar to Os01g0314800 protein	3	0	0	0	2.10493	1	51	pos	3	0	1	3329	NULL	2	1
Sb03g012990	high	similar to Putative L-pipecolic acid oxidase	0	-1.83396	0	0	0	1	NULL	neg	NULL	NULL	0	NULL	NULL	2	1
Sb03g013010	high	similar to ASF/SF2-like pre-mRNA splicing factor SRP30	0	1.00093	0	0	0	1	NULL	pos	NULL	NULL	0	NULL	1	1	1
Sb03g013013	low	similar to ASF/SF2-like pre-mRNA splicing factor SRP30	NULL	1.23962	0	0	0	1	NULL	pos	NULL	NULL	NULL	NULL	NULL	1	1
Sb03g013040	high	similar to Phospholipase-like protein	NULL	-2.09068	0	0	0	1	NULL	neg	NULL	NULL	NULL	NULL	NULL	2	1
Sb03g013050	high	weakly similar to Putative uncharacterized protein B1153F04.11	0	0	0	4.09689	0	1	NULL	pos	NULL	NULL	0	NULL	NULL	4	1
Sb03g013070	high	similar to Putative pectinacetylesterase	0	2.34164	0	1.41618	0	2	NULL	pos	NULL	NULL	0	NULL	NULL	4	2
Sb03g013140	high	similar to Putative PTI1-like kinase	NULL	0	1.2494	0	1.27773	2	NULL	pos	NULL	NULL	NULL	NULL	NULL	3	2
Sb03g013170	high	similar to S-adenosylmethionine synthetase 1	3	-1.19553	1.67246	0	1.08977	3	87	BOTH	2	1	1	5346	NULL	4	4
Sb03g013200	high	similar to Class III peroxidase 14 precursor	NULL	-1.95717	0	0	0	1	NULL	neg	NULL	NULL	NULL	NULL	NULL	2	1
Sb03g013210	high	similar to Class III peroxidase 15 precursor	NULL	2.05025	0	0	0	1	NULL	pos	NULL	NULL	NULL	NULL	NULL	2	1
Sb03g013220	high	similar to Putative peroxidase	NULL	-2.21623	0	0	0	1	NULL	neg	NULL	NULL	NULL	NULL	NULL	2	1
Sb03g013340	high	similar to Putative uncharacterized protein	3	1.21815	1.0333	0	1.37825	3	74	pos	1	1	0	14907	NULL	4	3
Sb03g013350	high	similar to Putative early nodule-specific protein ENOD8	1	1.08528	1.04577	0	0	2	21	pos	1	0	1	389	1	2	2
Sb03g013370	high	similar to Os01g0330100 protein	NULL	1.91172	0	0	0	1	NULL	pos	NULL	NULL	NULL	NULL	NULL	2	1
Sb03g013400	high	similar to Putative uncharacterized protein	NULL	-1.72486	0	0	0	1	NULL	neg	NULL	NULL	NULL	NULL	NULL	2	1
Sb03g013460	high	similar to Putative serine carboxypeptidase II; CP-MII	NULL	-1.87872	-1.04733	0	0	2	NULL	neg	NULL	NULL	NULL	NULL	NULL	3	2
Sb03g013470	high	similar to Putative uncharacterized protein	NULL	0	1.72472	0	0	1	NULL	pos	NULL	NULL	NULL	NULL	NULL	2	1
Sb03g013530	high	similar to H+-pyrophosphatase	1	-1.29399	0	0	0	1	16	neg	0	0	0	0	0	1	1
Sb03g013660	high	similar to Putative uncharacterized protein P0676G05.3	NULL	1.80193	0	0	0	1	NULL	pos	NULL	NULL	NULL	NULL	NULL	2	1
Sb03g013700	high	similar to Putative uncharacterized protein B1045F02.28	6	-1.03989	-1.55988	0	0	2	359	neg	3	2	0	3856	3	3	2
Sb03g013740	high	weakly similar to Putative uncharacterized protein	0	-1.16665	0	0	0	1	NULL	neg	NULL	NULL	NULL	NULL	NULL	1	1
Sb03g013820	high	similar to Os01g0959200 protein	NULL	0	0	3.66674	3.0339	2	NULL	pos	NULL	NULL	NULL	NULL	NULL	7	2
Sb03g014130	high	similar to Multidrug resistance-associated protein MRP1	0	1.07913	0	0	0	1	NULL	pos	NULL	NULL	0	NULL	NULL	1	1
Sb03g014360	high	similar to Os02g0670500 protein	1	-1.52383	0	0	0	1	15	neg	0	1	0	0	NULL	2	1
Sb03g014426	high	Predicted protein	NULL	-1.42604	0	0	0	1	NULL	neg	NULL	NULL	NULL	NULL	NULL	1	1
Sb03g014430	high	similar to Respiratory burst oxidase protein B	2	1.05522	0	0	0	1	60	pos	1	1	2	0	NULL	1	1
Sb03g014470	high	similar to Os01g0363600 protein	0	1.56566	0	0	0	1	NULL	pos	NULL	NULL	0	NULL	NULL	2	1
Sb03g014480	high	similar to Putative uncharacterized protein P0503E05.9	5	2.82228	0	0	0	1	94	pos	0	1	0	1459	NULL	3	1
Sb03g014720	high	similar to Putative uncharacterized protein	2	0	0	0	1.15232	1	40	pos	2	0	0	330	NULL	1	1
Sb03g014790	high	similar to Glutaredoxin-C1 precursor	NULL	0	-5.79799	0	1.20313	2	NULL	BOTH	NULL	NULL	NULL	NULL	NULL	7	3
Sb03g014800	high	similar to Glutaredoxin-C1 precursor	2	0	-3.65686	0	1.84902	2	43	BOTH	1	1	1	1846	NULL	6	3
Sb03g015070	high	similar to Glutathione S-transferase GST 8	1	0	0	2.82516	0	1	15	pos	1	0	0	105	0	3	1
Sb03g016510	high	similar to Peroxidase family protein; expressed	NULL	-3.31845	0	0	0	1	NULL	neg	NULL	NULL	NULL	NULL	NULL	3	1
Sb03g016720	high	weakly similar to Heavy-metal-associated domain-containing protein-like	NULL	1.63045	1.11127	0	1.33185	3	NULL	pos	NULL	NULL	NULL	NULL	NULL	4	3
Sb03g021040	high	similar to Sterol desaturase family protein; expressed	NULL	9.56188	5.03362	0	4.0157	3	NULL	pos	NULL	NULL	NULL	NULL	NULL	19	3
Sb03g021860	high	similar to Putative uncharacterized protein	NULL	-1.25234	0	0	0	1	NULL	neg	NULL	NULL	NULL	NULL	NULL	1	1
Sb03g022080	high	similar to Putative wall-associated kinase 4	NULL	-2.26865	0	-1.25153	0	2	NULL	neg	NULL	NULL	NULL	NULL	NULL	4	2
Sb03g022990	high	similar to Os01g0529800 protein	0	-3.66324	0	0	0	1	NULL	neg	NULL	NULL	0	NULL	NULL	4	1
Sb03g023131	high	similar to Os01g0529800 protein	NULL	0	-2.10382	0	0	1	NULL	neg	NULL	NULL	NULL	NULL	NULL	2	1
Sb03g024260	high	similar to Putative uncharacterized protein	10	-2.09057	0	0	0	1	391	neg	6	4	7	2625	NULL	2	1
Sb03g024460	high	similar to Os01g0543100 protein	3	-1.02149	0	0	0	1	73	neg	3	0	2	2764	NULL	1	1
Sb03g024470	high	Predicted protein	NULL	2.55969	0	0	0	1	NULL	pos	NULL	NULL	NULL	NULL	NULL	3	1
Sb03g024476	low	Predicted protein	NULL	0	0	0	1.3197	1	NULL	pos	NULL	NULL	NULL	NULL	NULL	1	1
Sb03g024480	high	similar to Putative uncharacterized protein	NULL	0	2.4725	-2.2329	0	2	NULL	BOTH	NULL	NULL	NULL	NULL	NULL	5	3
Sb03g024500	high	similar to Putative uncharacterized protein	3	-1.33199	0	0	1.02301	2	85	BOTH	2	1	2	682	1	2	3
Sb03g024820	high	similar to Ca2+/H+-exchanging protein	1	1.66555	1.18335	0	0	2	19	pos	0	1	0	800	NULL	3	2
Sb03g024830	high	similar to Putative uncharacterized protein	1	1.58918	0	2.37282	0	2	15	pos	1	0	0	5908	NULL	4	2
Sb03g024850	high	similar to Os01g0556700 protein	6	6.36267	0	0	1.23509	2	186	pos	6	0	4	3031	NULL	8	2
Sb03g024890	high	similar to Putative uncharacterized protein B1110C07.46	14	2.99224	0	1.52799	0	2	556	pos	5	5	7	1067	NULL	5	2
Sb03g025120	high	similar to Putative protein ABIL2	7	-1.12797	0	0	0	1	181	neg	7	0	5	1659	NULL	1	1
Sb03g025150	high	similar to Putative uncharacterized protein	1	1.64888	0	0	0	1	21	pos	1	0	1	369	NULL	2	1
Sb03g025160	high	similar to Putative uncharacterized protein	1	1.72682	0	0	0	1	35	pos	1	0	0	237	0	2	1
Sb03g025190	high	similar to Putative sialin	NULL	1.41429	1.36421	0	0	2	NULL	pos	NULL	NULL	NULL	NULL	NULL	3	2
Sb03g025260	high	similar to Putative uncharacterized protein	0	-1.26876	0	0	0	1	NULL	neg	NULL	NULL	0	NULL	NULL	1	1
Sb03g025280	high	similar to Chromosome chr17 scaffold_12; whole genome shotgun sequence	3	1.92395	0	0	4.22636	2	86	pos	0	1	1	69	NULL	6	2
Sb03g025300	high	similar to Putative uncharacterized protein	3	0	-2.49724	0	0	1	92	neg	3	0	0	3813	NULL	2	1
Sb03g025440	high	similar to Legumain-like protease precursor	4	1.02268	-1.19068	0	-2.32405	3	75	BOTH	1	1	3	24	0	5	4
Sb03g025455	low	similar to Cysteine-rich extensin-like protein-2	0	0	1.14897	0	0	1	NULL	pos	NULL	NULL	NULL	NULL	NULL	1	1
Sb03g025610	high	similar to Os01g0117500 protein	NULL	0	-1.11391	0	0	1	NULL	neg	NULL	NULL	NULL	NULL	NULL	1	1
Sb03g025650	high	weakly similar to Putative uncharacterized protein	NULL	-2.75448	0	0	0	1	NULL	neg	NULL	NULL	NULL	NULL	NULL	3	1
Sb03g025730	high	similar to Putative calmodulin-binding protein	2	0	-1.49786	0	0	1	48	neg	1	1	1	1708	0	1	1
Sb03g025750	high	similar to ZmGR2c protein	2	0	-1.02213	0	0	1	53	neg	1	1	2	4487	NULL	1	1
Sb03g025770	high	similar to Heat shock transcription factor HSF8-like	3	6.4636	0	0	4.91752	2	148	pos	0	0	2	0	NULL	11	2
Sb03g025860	high	weakly similar to Basic helix-loop-helix (BHLH) family protein-like	4	-1.86476	0	0	0	1	97	neg	0	0	3	0	NULL	2	1
Sb03g026000	high	similar to Putative uncharacterized protein	0	-1.50775	0	2.84122	0	2	NULL	BOTH	NULL	NULL	0	NULL	NULL	4	3
Sb03g026070	high	similar to Protein phosphatase 2C	2	1.87099	2.43926	0	2.46075	3	242	pos	1	1	1	3281	0	7	3
Sb03g026170	high	weakly similar to WRKY transcription factor 28-like	NULL	1.87866	0	0	0	1	NULL	pos	NULL	NULL	NULL	NULL	NULL	2	1
Sb03g026220	high	similar to Putative uncharacterized protein	NULL	-1.34322	0	1.15003	0	2	NULL	BOTH	NULL	NULL	NULL	NULL	NULL	2	3
Sb03g026270	high	similar to Os01g0586600 protein	1	1.04373	0	0	0	1	50	pos	0	0	0	0	NULL	1	1
Sb03g026280	high	Predicted protein	2	0	0	1.98153	0	1	64	pos	2	0	2	379	NULL	2	1
Sb03g026330	high	similar to Putative uncharacterized protein	1	0	-1.02469	0	0	1	20	neg	1	0	0	4879	1	1	1
Sb03g026360	high	similar to Putative uncharacterized protein	0	2.43217	0	0	0	1	NULL	pos	NULL	NULL	NULL	NULL	2	2	1
Sb03g026460	high	similar to Embryo-abundant protein EMB-like	1	1.02343	0	1.18798	0	2	24	pos	1	0	0	469	NULL	2	2
Sb03g026625	high	similar to Putative uncharacterized protein	NULL	-3.88872	0	0	0	1	NULL	neg	NULL	NULL	NULL	NULL	NULL	4	1
Sb03g026630	high	similar to Putative uncharacterized protein	NULL	-1.58199	0	-1.33143	0	2	NULL	neg	NULL	NULL	NULL	NULL	NULL	3	2
Sb03g026640	high	similar to Putative uncharacterized protein	NULL	-3.75992	0	0	0	1	NULL	neg	NULL	NULL	NULL	NULL	NULL	4	1
Sb03g026750	high	similar to GDSL-lipase-like	NULL	2.02236	1.4975	0	0	2	NULL	pos	NULL	NULL	NULL	NULL	NULL	4	2
Sb03g026790	high	similar to OSIGBa0097P08.2 protein	NULL	-4.90029	0	0	0	1	NULL	neg	NULL	NULL	NULL	NULL	NULL	5	1
Sb03g026820	high	similar to Os01g0595100 protein	4	-1.02134	-1.18039	-1.29022	0	3	95	neg	4	0	3	9540	0	3	3
Sb03g026840	high	similar to Hydrolase-like	1	-1.71022	0	0	0	1	51	neg	1	0	1	2514	2	2	1
Sb03g026970	high	similar to Nucleoid DNA-binding protein cnd41-like	2	0	0	0	1.11428	1	42	pos	0	2	2	134	1	1	1
Sb03g027020	high	similar to Os01g0600500 protein	0	1.2618	0	0	0	1	NULL	pos	NULL	NULL	0	NULL	0	1	1
Sb03g027030	high	similar to Chlorophyll A-B binding protein (CAB); putative	NULL	0	-3.73436	0	-1.34854	2	NULL	neg	NULL	NULL	NULL	NULL	NULL	5	2
Sb03g027040	high	similar to Chlorophyll a-b binding protein 1; chloroplast precursor	3	0	-3.02775	0	-1.31042	2	107	neg	1	2	3	679	NULL	4	2
Sb03g027120	high	similar to Putative uncharacterized protein	5	0	0	1.14699	0	1	407	pos	4	0	3	7815	0	1	1
Sb03g027330	high	similar to Heat shock-like protein	3	4.05158	0	0	0	1	76	pos	3	0	2	194	NULL	4	1
Sb03g027340	high	Predicted protein	0	2.18916	0	1.88653	0	2	NULL	pos	NULL	NULL	0	NULL	NULL	4	2
Sb03g027395	high	similar to Chromosome chr11 scaffold_13; whole genome shotgun sequence	2	0	-1.0803	0	0	1	49	neg	0	2	1	549	NULL	1	1
Sb03g027480	high	similar to Pleiotropic drug resistance protein 3	NULL	0	0	1.74118	0	1	NULL	pos	NULL	NULL	NULL	NULL	NULL	2	1
Sb03g027510	high	similar to Pleiotropic drug resistance protein 3	NULL	0	0	1.28076	2.84283	2	NULL	pos	NULL	NULL	NULL	NULL	NULL	4	2
Sb03g027650	high	similar to Putative uncharacterized protein P0410E03.33-1	1	0	-1.25871	1.1403	0	2	29	BOTH	1	0	0	450	NULL	2	3
Sb03g027720	high	similar to Lysophospholipase 2-like	10	-1.10204	0	0	0	1	338	neg	5	0	9	3590	2	1	1
Sb03g028020	high	similar to Putative uncharacterized protein	0	0	-1.09136	0	0	1	NULL	neg	NULL	NULL	0	NULL	NULL	1	1
Sb03g028060	high	similar to Putative uncharacterized protein	NULL	0	-1.09589	0	0	1	NULL	neg	NULL	NULL	NULL	NULL	NULL	1	1
Sb03g028080	high	similar to Phosphoglucomutase/phosphomannomutase; C-terminal domain; putative	NULL	2.5133	0	0	0	1	NULL	pos	NULL	NULL	NULL	NULL	NULL	3	1
Sb03g028090	high	similar to DEAD-box ATP-dependent RNA helicase 25	NULL	1.7664	0	0	0	1	NULL	pos	NULL	NULL	NULL	NULL	NULL	2	1
Sb03g028190	high	similar to Arbutin synthase-like	NULL	1.23432	0	0	0	1	NULL	pos	NULL	NULL	NULL	NULL	NULL	1	1
Sb03g028200	high	weakly similar to Putative uncharacterized protein	1	4.12421	2.85076	0	2.0837	3	21	pos	1	0	0	1964	NULL	9	3
Sb03g028250	high	similar to Phytochrome / protein kinase-like	2	4.37648	0	0	0	1	50	pos	2	0	1	2216	0	4	1
Sb03g028290	high	similar to Disease resistance protein-like	5	0	1.54311	0	0	1	125	pos	4	1	4	4775	1	2	1
Sb03g028360	high	similar to Putative uncharacterized protein P0501G01.17	8	-1.15637	0	0	0	1	186	neg	7	1	4	11700	2	1	1
Sb03g028410	high	similar to Os01g0624000 protein	NULL	2.57276	1.39652	0	1.30097	3	NULL	pos	NULL	NULL	NULL	NULL	NULL	5	3
Sb03g028490	high	similar to Putative uncharacterized protein	7	0	2.552	0	0	1	270	pos	6	1	5	4279	1	3	1
Sb03g028530	high	similar to DNA-binding protein WRKY2-like	NULL	-1.16794	0	0	0	1	NULL	neg	NULL	NULL	NULL	NULL	NULL	1	1
Sb03g028560	high	similar to Cytochrome P450-like	1	-1.1264	0	0	0	1	21	neg	0	1	0	7029	NULL	1	1
Sb03g028620	high	similar to Cytochrome P450	NULL	0	0	0	1.0213	1	NULL	pos	NULL	NULL	NULL	NULL	NULL	1	1
Sb03g028630	high	similar to Cytochrome P450-like	NULL	0	0	1.53013	0	1	NULL	pos	NULL	NULL	NULL	NULL	NULL	2	1
Sb03g028650	high	similar to Cytochrome P450-like	NULL	0	0	1.74882	1.90794	2	NULL	pos	NULL	NULL	NULL	NULL	NULL	4	2
Sb03g028670	high	similar to Cytochrome P450 monooxygenase CYP72A26	NULL	-1.00815	0	0	0	1	NULL	neg	NULL	NULL	NULL	NULL	NULL	1	1
Sb03g028700	high	similar to Os01g0628900 protein	NULL	2.37443	0	0	0	1	NULL	pos	NULL	NULL	NULL	NULL	NULL	2	1
Sb03g028790	high	similar to Beta 1;3-glucanase-like	8	0	-1.21367	0	0	1	237	neg	7	1	3	7067	1	1	1
Sb03g028810	high	similar to Putative uncharacterized protein	1	-1.86943	0	0	0	1	17	neg	0	1	1	952	NULL	2	1
Sb03g028820	high	similar to Putative uncharacterized protein	0	-2.32718	0	0	-1.13116	2	NULL	neg	NULL	NULL	0	NULL	1	3	2
Sb03g028870	high	similar to YZ1	0	5.77445	2.67248	0	4.03283	3	NULL	pos	NULL	NULL	0	NULL	NULL	12	3
Sb03g028880	high	similar to NADPH-dependent reductase A1-a	0	0	1.71285	0	0	1	NULL	pos	NULL	NULL	0	NULL	NULL	2	1
Sb03g028930	high	similar to Pectinesterase-like	3	-1.10451	0	0	0	1	121	neg	1	2	2	3417	NULL	1	1
Sb03g028940	high	similar to CBS domain protein-like	1	-1.01831	0	0	0	1	20	neg	0	1	0	1376	NULL	1	1
Sb03g028960	high	similar to 10A19I.8	3	0	-2.44362	0	-1.26146	2	65	neg	2	1	0	3207	NULL	4	2
Sb03g029020	high	similar to Hydrolase-like	1	0	0	-1.06102	0	1	27	neg	1	0	1	3087	NULL	1	1
Sb03g029060	high	similar to Glucosyltransferase IS5a-like	0	-1.61037	0	0	0	1	NULL	neg	NULL	NULL	0	NULL	NULL	2	1
Sb03g029160	high	similar to Putative uncharacterized protein	3	-2.22943	0	0	0	1	70	neg	2	1	1	11267	2	2	1
Sb03g029170	high	similar to Carbonic anhydrase	6	0	0	0	2.20532	1	210	pos	1	2	0	203	NULL	2	1
Sb03g029180	high	similar to Carbonic anhydrase	NULL	-1.08135	0	0	0	1	NULL	neg	NULL	NULL	NULL	NULL	NULL	1	1
Sb03g029190	high	similar to Carbonic anhydrase; chloroplast precursor	NULL	0	0	0	1.08133	1	NULL	pos	NULL	NULL	NULL	NULL	NULL	1	1
Sb03g029270	high	similar to Os01g0641800 protein	1	0	1.53282	0	0	1	26	pos	1	0	1	304	NULL	2	1
Sb03g029290	high	similar to Putative uncharacterized protein P0039G05.26	5	-1.22031	0	-2.36777	0	2	117	neg	4	1	1	3178	NULL	4	2
Sb03g029300	high	similar to Os01g0642600 protein	3	1.12286	0	0	0	1	102	pos	3	0	3	2900	1	1	1
Sb03g029370	high	weakly similar to Putative uncharacterized protein P0510C12.40	2	2.60754	0	0	0	1	43	pos	1	0	1	70	NULL	3	1
Sb03g029390	high	similar to Little protein 1	0	33.5392	0	0	7.75903	2	NULL	pos	NULL	NULL	0	NULL	NULL	41	2
Sb03g029440	high	similar to Putative uncharacterized protein	6	-2.61812	0	-2.8268	0	2	118	neg	6	0	4	7168	NULL	5	2
Sb03g029480	high	similar to Os01g0647000 protein	7	-1.70764	-1.00994	0	0	2	233	neg	6	1	3	2358	NULL	3	2
Sb03g029550	high	weakly similar to S-receptor kinase-like	0	-2.00575	0	-1.06698	0	2	NULL	neg	NULL	NULL	0	NULL	NULL	3	2
Sb03g029630	high	similar to Putative uncharacterized protein	3	-1.73526	0	0	0	1	217	neg	2	0	2	1638	NULL	2	1
Sb03g029650	high	similar to Putative uncharacterized protein	NULL	0	-1.5462	0	0	1	NULL	neg	NULL	NULL	NULL	NULL	NULL	2	1
Sb03g029700	high	similar to Lustrin A-like	NULL	-2.34339	0	0	0	1	NULL	neg	NULL	NULL	NULL	NULL	NULL	2	1
Sb03g029730	high	similar to Os01g0652700 protein	1	0	1.71976	0	1.97943	2	23	pos	1	0	1	148	0	4	2
Sb03g029790	high	similar to Putative uncharacterized protein	11	0	-1.44077	0	0	1	595	neg	3	0	9	3637	3	1	1
Sb03g029830	high	similar to Os01g0654400 protein	0	5.83749	2.85227	0	4.98541	3	NULL	pos	NULL	NULL	0	NULL	NULL	14	3
Sb03g029870	high	similar to Putative uncharacterized protein OSJNBa0049H05.23	7	0	0	-1.16854	-1.06287	2	261	neg	3	1	6	120	NULL	2	2
Sb03g029890	high	similar to Protein phosphatase 2C-like	10	8.0592	5.69083	0	4.73055	3	466	pos	6	0	0	6941	1	18	3
Sb03g029930	high	weakly similar to Putative uncharacterized protein	4	-1.22977	0	0	0	1	136	neg	3	1	2	11717	NULL	1	1
Sb03g029990	high	similar to Transcription factor Pti6-like	13	0	1.7089	0	1.72526	2	503	pos	9	4	2	2703	NULL	3	2
Sb03g030040	high	similar to Os01g0658700 protein	5	1.05532	0	0	0	1	134	pos	3	2	2	660	1	1	1
Sb03g030050	high	similar to ABRE-binding factor BZ-1	5	6.63507	6.56009	1.82136	7.29793	4	132	pos	3	2	1	5337	1	22	4
Sb03g030080	high	similar to Putative uncharacterized protein P0684E06.19	7	0	0	0	1.06833	1	348	pos	0	7	7	5204	NULL	1	1
Sb03g030090	high	similar to Fimbriata-like	9	0	0	-1.16951	0	1	318	neg	5	4	7	6372	NULL	1	1
Sb03g030100	high	similar to PRm 3	0	0	0	0	1.57657	1	NULL	pos	NULL	NULL	0	NULL	NULL	2	1
Sb03g030260	high	similar to Putative uncharacterized protein P0445H04.43	5	0	0	1.80808	0	1	109	pos	5	0	3	9208	0	2	1
Sb03g030270	high	similar to 50S ribosomal protein L12; chloroplast precursor	3	0	-1.10619	0	0	1	75	neg	1	2	1	924	NULL	1	1
Sb03g030290	high	similar to Expressed protein	NULL	0	-1.16029	0	0	1	NULL	neg	NULL	NULL	NULL	NULL	NULL	1	1
Sb03g030340	high	similar to Mannan endo-1;4-beta-mannosidase 1 precursor	5	0	1.36942	0	1.58012	2	143	pos	3	1	3	7596	NULL	3	2
Sb03g030350	high	similar to Os01g0663400 protein	2	1.423	2.2925	0	1.38049	3	57	pos	0	0	1	0	1	5	3
Sb03g030360	high	similar to PCD/DCoH-like protein 2-like	1	0	1.12494	0	0	1	16	pos	0	0	1	0	NULL	1	1
Sb03g030400	high	similar to S-receptor kinase homolog-like	7	-1.32405	0	0	0	1	285	neg	4	3	2	638	0	1	1
Sb03g030520	high	weakly similar to Putative uncharacterized protein	0	0	0	0	-1.15302	1	NULL	neg	NULL	NULL	0	NULL	0	1	1
Sb03g030530	high	similar to Phosphatidic acid phosphatase beta-like	0	-1.6916	0	-2.5459	0	2	NULL	neg	NULL	NULL	0	NULL	NULL	4	2
Sb03g030540	high	similar to Os01g0666200 protein	3	1.03992	0	0	0	1	89	pos	0	1	1	87	NULL	1	1
Sb03g030580	high	similar to Os01g0666700 protein	16	-1.88621	0	0	0	1	714	neg	14	1	11	2798	2	2	1
Sb03g030630	high	similar to Putative uncharacterized protein	NULL	-1.39853	-1.02014	0	0	2	NULL	neg	NULL	NULL	NULL	NULL	NULL	2	2
Sb03g030690	high	similar to Arabinogalactan protein-like	7	0	-1.06603	0	0	1	201	neg	0	7	4	1655	1	1	1
Sb03g030720	high	similar to Os01g0668600 protein	NULL	-1.88491	0	0	0	1	NULL	neg	NULL	NULL	NULL	NULL	NULL	2	1
Sb03g030740	high	similar to Auxin response factor 2	8	1.20601	0	0	0	1	234	pos	5	1	6	4022	0	1	1
Sb03g030900	high	similar to Putative uncharacterized protein	3	1.53472	-2.26518	2.00094	-1.01545	4	94	BOTH	2	1	3	1807	0	7	5
Sb03g030925	high	similar to Chromosome chr10 scaffold_81; whole genome shotgun sequence	8	-1.16217	0	0	0	1	296	neg	5	1	7	3722	NULL	1	1
[truncated: 3,157 more rows]
