# Supplementary material for: Automated conserved non-coding sequence (CNS) discovery reveals differences in gene content and promoter evolution among grasses
Source: Front Plant Sci. 2013 Jul 2;4:170. doi: 10.3389/fpls.2013.00170 (PMC3708275; doi:10.3389/fpls.2013.00170)
Supplement: Supplemental Data Set 1 — At-At manually annotated v2 CNS list (with genes). [file 107054_2.zip]

Archive with 18 entries (18 files):
- Gina's SDS1 The Gold Standard, Version 2 TAIR10 At-At alpha CNS List.xlsx
- Gina's SDS2a thaliana_v8.genelist-2012-05-16.csv
- Gina's SDS2b thaliana_v8_thaliana_v8.cnslist-2012-05-30-1.csv
- Gina's SDS3a rice_j_sorg.genelist-2012-05-10.csv
- Gina's SDS3b rice_j_sorghum_nn.cnslist-2012-05-29.csv
- Gina's SDS4a rice_j_set.genelist-2012-05-10.csv
- Gina's SDS4b rice_j_setaria_n.cnslist-2012-05-29.csv
- Gina's SDS5a Os-Zm Gene list.csv
- Gina's SDS5b rice_v6_maize_2b.cnslist-2012-05-30.csv
- Gina's SDS6a rice_j.genelist-2012-05-22.csv
- Gina's SDS6b Os-Bd CNS list with  ca 71000 rows.xlsx
- Gina's SDS7  Pangrass CNS list.csv
- Gina's SDS8a Os-Os rice_j_rice_j.genelist-2012-05-11.csv
- Gina's SDS8b Os Os rice_j_rice_j.cnslist-2012-05-30.csv
- Gina's SDS9a Sb Sb  sorghum_n_sorghum_n.genelist-2012-05-11.csv
- Gina's SDS9b Sb Sb sorghum_n_sorghum_n.cnslist-2012-05-30.csv
- Gina's SDS10a Si Si setaria_n_setaria_n.genelist-2012-05-11.csv
- Gina's SDS10b Si Si setaria_n_setaria_n.cnslist-2012-05-30.csv
