# Supplementary material for: Automated conserved non-coding sequence (CNS) discovery reveals differences in gene content and promoter evolution among grasses
Source: Front Plant Sci. 2013 Jul 2;4:170. doi: 10.3389/fpls.2013.00170 (PMC3708275; doi:10.3389/fpls.2013.00170)
Supplement: Supplemental Data Set 1 — At-At manually annotated v2 CNS list (with genes). [file 107054_2.zip › Gina's SDS1 The Gold Standard, Version 2 TAIR10 At-At alpha CNS List.xlsx]

## Sheet: At-At CNS automated
SDS1 The Gold Standard At-At (alpha) CNS List Version 2, semi-manually annotated, and published in Subramaniam et al, 2012 (Freeling lab) CNS ID: Paired At-At a-CNS with At-At homeologous genes and regions identified within this column. Version 1 was published and characterized: Thomas et al., 2008; Freeling et al., 2008). . alphaCNS Identification Phrase for TAIR v1 lgene 1	At Gene 1	Chromosome of At Gene 1	Start position of CNS on At gene 1	Stop position of CNS on At gene 1	Strand of CNS on At gene 1	At Gene 2	Chromosome of At Gene 2	Start position of CNS on At gene 2	Stop position of CNS on At gene 2	Strand of CNS on At gene 2	Evalue of Blast hit of CNS	Gevo link to proof CNS calls: alphaCNSs on TAIR8
AT2G17930|2|7806992|7807037|-|AT4G36080|4|17075067|17075112|-|0.0002	AT2G17930	2	7806992	7807037	-	AT4G36080	4	17075067	17075112	-	0.0002	http://coge.iplantcollaborative.org/CoGe/GEvo.pl?prog=blastn&autogo=1&show_cns=1&dsgid1=3&chr1=2&x1=7806992&dr1up=15000&dr1down=15000&dsgid2=3&chr2=4&x2=17075067&dr2up=15000&dr2down=15000&dsgid2=3&chr2=4&x2=17075067&dr2up=15000&dr2down=15000&num_seqs=2;hsp_overlap_limit=0;hsp_size_limit=0
AT1G17710|1|6092105|6092124|-|AT1G73010|1|27469987|27470006|-|0.059	AT1G17710	1	6092105	6092124	-	AT1G73010	1	27469987	27470006	-	0.059	http://coge.iplantcollaborative.org/CoGe/GEvo.pl?prog=blastn&autogo=1&show_cns=1&dsgid1=3&chr1=1&x1=6092105&dr1up=15000&dr1down=15000&dsgid2=3&chr2=1&x2=27469987&dr2up=15000&dr2down=15000&dsgid2=3&chr2=1&x2=27469987&dr2up=15000&dr2down=15000&num_seqs=2;hsp_overlap_limit=0;hsp_size_limit=0
AT5G10100|5|3159266|3159283|+|AT5G65140|5|26037501|26037484|-|0.91	AT5G10100	5	3159266	3159283	+	AT5G65140	5	26037484	26037501	-	0.91	http://coge.iplantcollaborative.org/CoGe/GEvo.pl?prog=blastn&autogo=1&show_cns=1&dsgid1=3&chr1=5&x1=3159266&dr1up=15000&dr1down=15000&dsgid2=3&chr2=5&x2=26037484&dr2up=15000&dr2down=15000&dsgid2=3&chr2=5&x2=26037484&dr2up=15000&dr2down=15000&num_seqs=2;hsp_overlap_limit=0;hsp_size_limit=0
AT3G44710|3|16271141|16271155|-|AT5G22560|5|7494629|7494643|-|0.86	AT3G44710	3	16271141	16271155	-	AT5G22560	5	7494629	7494643	-	0.86	http://coge.iplantcollaborative.org/CoGe/GEvo.pl?prog=blastn&autogo=1&show_cns=1&dsgid1=3&chr1=3&x1=16271141&dr1up=15000&dr1down=15000&dsgid2=3&chr2=5&x2=7494629&dr2up=15000&dr2down=15000&dsgid2=3&chr2=5&x2=7494629&dr2up=15000&dr2down=15000&num_seqs=2;hsp_overlap_limit=0;hsp_size_limit=0
AT2G39460|2|16483031|16483046|+|AT3G55280|3|20512547|20512562|+|0.22	AT2G39460	2	16483031	16483046	+	AT3G55280	3	20512547	20512562	+	0.22	http://coge.iplantcollaborative.org/CoGe/GEvo.pl?prog=blastn&autogo=1&show_cns=1&dsgid1=3&chr1=2&x1=16483031&dr1up=15000&dr1down=15000&dsgid2=3&chr2=3&x2=20512547&dr2up=15000&dr2down=15000&dsgid2=3&chr2=3&x2=20512547&dr2up=15000&dr2down=15000&num_seqs=2;hsp_overlap_limit=0;hsp_size_limit=0
AT1G25560|1|8986009|8986073|-|AT1G68840|1|25881359|25881295|+|1e-17	AT1G25560	1	8986009	8986073	-	AT1G68840	1	25881295	25881359	+	1e-17	http://coge.iplantcollaborative.org/CoGe/GEvo.pl?prog=blastn&autogo=1&show_cns=1&dsgid1=3&chr1=1&x1=8986009&dr1up=15000&dr1down=15000&dsgid2=3&chr2=1&x2=25881295&dr2up=15000&dr2down=15000&dsgid2=3&chr2=1&x2=25881295&dr2up=15000&dr2down=15000&num_seqs=2;hsp_overlap_limit=0;hsp_size_limit=0
AT3G06020|3|1812072|1812107|+|AT5G19260|5|6481474|6481439|-|9e-08	AT3G06020	3	1812072	1812107	+	AT5G19260	5	6481439	6481474	-	9e-08	http://coge.iplantcollaborative.org/CoGe/GEvo.pl?prog=blastn&autogo=1&show_cns=1&dsgid1=3&chr1=3&x1=1812072&dr1up=15000&dr1down=15000&dsgid2=3&chr2=5&x2=6481439&dr2up=15000&dr2down=15000&dsgid2=3&chr2=5&x2=6481439&dr2up=15000&dr2down=15000&num_seqs=2;hsp_overlap_limit=0;hsp_size_limit=0
AT5G10800|5|3417831|3417855|-|AT5G25060|5|8639412|8639437|-|0.021	AT5G10800	5	3417831	3417855	-	AT5G25060	5	8639412	8639437	-	0.021	http://coge.iplantcollaborative.org/CoGe/GEvo.pl?prog=blastn&autogo=1&show_cns=1&dsgid1=3&chr1=5&x1=3417831&dr1up=15000&dr1down=15000&dsgid2=3&chr2=5&x2=8639412&dr2up=15000&dr2down=15000&dsgid2=3&chr2=5&x2=8639412&dr2up=15000&dr2down=15000&num_seqs=2;hsp_overlap_limit=0;hsp_size_limit=0
AT1G52880|1|19694913|19695040|-|AT3G15510|3|5242976|5242851|+|3e-22	AT1G52880	1	19694913	19695040	-	AT3G15510	3	5242851	5242976	+	3e-22	http://coge.iplantcollaborative.org/CoGe/GEvo.pl?prog=blastn&autogo=1&show_cns=1&dsgid1=3&chr1=1&x1=19694913&dr1up=15000&dr1down=15000&dsgid2=3&chr2=3&x2=5242851&dr2up=15000&dr2down=15000&dsgid2=3&chr2=3&x2=5242851&dr2up=15000&dr2down=15000&num_seqs=2;hsp_overlap_limit=0;hsp_size_limit=0
AT3G03110|3|708783|708821|+|AT5G17020|5|5594636|5594674|+|2e-07	AT3G03110	3	708783	708821	+	AT5G17020	5	5594636	5594674	+	2e-07	http://coge.iplantcollaborative.org/CoGe/GEvo.pl?prog=blastn&autogo=1&show_cns=1&dsgid1=3&chr1=3&x1=708783&dr1up=15000&dr1down=15000&dsgid2=3&chr2=5&x2=5594636&dr2up=15000&dr2down=15000&dsgid2=3&chr2=5&x2=5594636&dr2up=15000&dr2down=15000&num_seqs=2;hsp_overlap_limit=0;hsp_size_limit=0
AT1G06890|1|2114297|2114317|-|AT2G30460|2|12985829|12985849|-|0.017	AT1G06890	1	2114297	2114317	-	AT2G30460	2	12985829	12985849	-	0.017	http://coge.iplantcollaborative.org/CoGe/GEvo.pl?prog=blastn&autogo=1&show_cns=1&dsgid1=3&chr1=1&x1=2114297&dr1up=15000&dr1down=15000&dsgid2=3&chr2=2&x2=12985829&dr2up=15000&dr2down=15000&dsgid2=3&chr2=2&x2=12985829&dr2up=15000&dr2down=15000&num_seqs=2;hsp_overlap_limit=0;hsp_size_limit=0
AT3G51020|3|18961273|18961302|+|AT5G66370|5|26529386|26529357|-|0.014	AT3G51020	3	18961273	18961302	+	AT5G66370	5	26529357	26529386	-	0.014	http://coge.iplantcollaborative.org/CoGe/GEvo.pl?prog=blastn&autogo=1&show_cns=1&dsgid1=3&chr1=3&x1=18961273&dr1up=15000&dr1down=15000&dsgid2=3&chr2=5&x2=26529357&dr2up=15000&dr2down=15000&dsgid2=3&chr2=5&x2=26529357&dr2up=15000&dr2down=15000&num_seqs=2;hsp_overlap_limit=0;hsp_size_limit=0
AT3G01130|3|41956|41973|-|AT5G15320|5|4984696|4984679|+|0.82	AT3G01130	3	41956	41973	-	AT5G15320	5	4984679	4984696	+	0.82	http://coge.iplantcollaborative.org/CoGe/GEvo.pl?prog=blastn&autogo=1&show_cns=1&dsgid1=3&chr1=3&x1=41956&dr1up=15000&dr1down=15000&dsgid2=3&chr2=5&x2=4984679&dr2up=15000&dr2down=15000&dsgid2=3&chr2=5&x2=4984679&dr2up=15000&dr2down=15000&num_seqs=2;hsp_overlap_limit=0;hsp_size_limit=0
AT1G10900|1|3635147|3635172|-|AT1G60890|1|22418682|22418707|-|0.075	AT1G10900	1	3635147	3635172	-	AT1G60890	1	22418682	22418707	-	0.075	http://coge.iplantcollaborative.org/CoGe/GEvo.pl?prog=blastn&autogo=1&show_cns=1&dsgid1=3&chr1=1&x1=3635147&dr1up=15000&dr1down=15000&dsgid2=3&chr2=1&x2=22418682&dr2up=15000&dr2down=15000&dsgid2=3&chr2=1&x2=22418682&dr2up=15000&dr2down=15000&num_seqs=2;hsp_overlap_limit=0;hsp_size_limit=0
AT1G52880|1|19692696|19692711|-|AT3G15510|3|5245309|5245294|+|0.23	AT1G52880	1	19692696	19692711	-	AT3G15510	3	5245294	5245309	+	0.23	http://coge.iplantcollaborative.org/CoGe/GEvo.pl?prog=blastn&autogo=1&show_cns=1&dsgid1=3&chr1=1&x1=19692696&dr1up=15000&dr1down=15000&dsgid2=3&chr2=3&x2=5245294&dr2up=15000&dr2down=15000&dsgid2=3&chr2=3&x2=5245294&dr2up=15000&dr2down=15000&num_seqs=2;hsp_overlap_limit=0;hsp_size_limit=0
AT1G05830|1|1760841|1760864|+|AT2G31650|2|13462903|13462880|-|1.3	AT1G05830	1	1760841	1760864	+	AT2G31650	2	13462880	13462903	-	1.3	http://coge.iplantcollaborative.org/CoGe/GEvo.pl?prog=blastn&autogo=1&show_cns=1&dsgid1=3&chr1=1&x1=1760841&dr1up=15000&dr1down=15000&dsgid2=3&chr2=2&x2=13462880&dr2up=15000&dr2down=15000&dsgid2=3&chr2=2&x2=13462880&dr2up=15000&dr2down=15000&num_seqs=2;hsp_overlap_limit=0;hsp_size_limit=0
AT3G12390|3|3943699|3943726|+|AT5G13850|5|4472739|4472766|+|0.004	AT3G12390	3	3943699	3943726	+	AT5G13850	5	4472739	4472766	+	0.004	http://coge.iplantcollaborative.org/CoGe/GEvo.pl?prog=blastn&autogo=1&show_cns=1&dsgid1=3&chr1=3&x1=3943699&dr1up=15000&dr1down=15000&dsgid2=3&chr2=5&x2=4472739&dr2up=15000&dr2down=15000&dsgid2=3&chr2=5&x2=4472739&dr2up=15000&dr2down=15000&num_seqs=2;hsp_overlap_limit=0;hsp_size_limit=0
AT3G50620|3|18801219|18801242|-|AT5G66800|5|26685211|26685188|+|0.85	AT3G50620	3	18801219	18801242	-	AT5G66800	5	26685188	26685211	+	0.85	http://coge.iplantcollaborative.org/CoGe/GEvo.pl?prog=blastn&autogo=1&show_cns=1&dsgid1=3&chr1=3&x1=18801219&dr1up=15000&dr1down=15000&dsgid2=3&chr2=5&x2=26685188&dr2up=15000&dr2down=15000&dsgid2=3&chr2=5&x2=26685188&dr2up=15000&dr2down=15000&num_seqs=2;hsp_overlap_limit=0;hsp_size_limit=0
AT1G22830|1|8076734|8076764|+|AT1G71490|1|26939286|26939256|-|0.24	AT1G22830	1	8076734	8076764	+	AT1G71490	1	26939256	26939286	-	0.24	http://coge.iplantcollaborative.org/CoGe/GEvo.pl?prog=blastn&autogo=1&show_cns=1&dsgid1=3&chr1=1&x1=8076734&dr1up=15000&dr1down=15000&dsgid2=3&chr2=1&x2=26939256&dr2up=15000&dr2down=15000&dsgid2=3&chr2=1&x2=26939256&dr2up=15000&dr2down=15000&num_seqs=2;hsp_overlap_limit=0;hsp_size_limit=0
AT2G20260|2|8743711|8743801|+|AT4G28750|4|14204100|14204011|-|0.057	AT2G20260	2	8743711	8743801	+	AT4G28750	4	14204011	14204100	-	0.057	http://coge.iplantcollaborative.org/CoGe/GEvo.pl?prog=blastn&autogo=1&show_cns=1&dsgid1=3&chr1=2&x1=8743711&dr1up=15000&dr1down=15000&dsgid2=3&chr2=4&x2=14204011&dr2up=15000&dr2down=15000&dsgid2=3&chr2=4&x2=14204011&dr2up=15000&dr2down=15000&num_seqs=2;hsp_overlap_limit=0;hsp_size_limit=0
AT1G14380|1|4921061|4921078|-|AT2G02790|2|788414|788397|+|0.96	AT1G14380	1	4921061	4921078	-	AT2G02790	2	788397	788414	+	0.96	http://coge.iplantcollaborative.org/CoGe/GEvo.pl?prog=blastn&autogo=1&show_cns=1&dsgid1=3&chr1=1&x1=4921061&dr1up=15000&dr1down=15000&dsgid2=3&chr2=2&x2=788397&dr2up=15000&dr2down=15000&dsgid2=3&chr2=2&x2=788397&dr2up=15000&dr2down=15000&num_seqs=2;hsp_overlap_limit=0;hsp_size_limit=0
AT1G19370|1|6694780|6694831|-|AT1G75140|1|28207739|28207790|-|5e-10	AT1G19370	1	6694780	6694831	-	AT1G75140	1	28207739	28207790	-	5e-10	http://coge.iplantcollaborative.org/CoGe/GEvo.pl?prog=blastn&autogo=1&show_cns=1&dsgid1=3&chr1=1&x1=6694780&dr1up=15000&dr1down=15000&dsgid2=3&chr2=1&x2=28207739&dr2up=15000&dr2down=15000&dsgid2=3&chr2=1&x2=28207739&dr2up=15000&dr2down=15000&num_seqs=2;hsp_overlap_limit=0;hsp_size_limit=0
AT3G45210|3|16568083|16568124|-|AT5G60680|5|24404403|24404362|+|0.015	AT3G45210	3	16568083	16568124	-	AT5G60680	5	24404362	24404403	+	0.015	http://coge.iplantcollaborative.org/CoGe/GEvo.pl?prog=blastn&autogo=1&show_cns=1&dsgid1=3&chr1=3&x1=16568083&dr1up=15000&dr1down=15000&dsgid2=3&chr2=5&x2=24404362&dr2up=15000&dr2down=15000&dsgid2=3&chr2=5&x2=24404362&dr2up=15000&dr2down=15000&num_seqs=2;hsp_overlap_limit=0;hsp_size_limit=0
AT3G12320|3|3923582|3923684|+|AT5G06980|5|2167465|2167567|+|9e-12	AT3G12320	3	3923582	3923684	+	AT5G06980	5	2167465	2167567	+	9e-12	http://coge.iplantcollaborative.org/CoGe/GEvo.pl?prog=blastn&autogo=1&show_cns=1&dsgid1=3&chr1=3&x1=3923582&dr1up=15000&dr1down=15000&dsgid2=3&chr2=5&x2=2167465&dr2up=15000&dr2down=15000&dsgid2=3&chr2=5&x2=2167465&dr2up=15000&dr2down=15000&num_seqs=2;hsp_overlap_limit=0;hsp_size_limit=0
AT1G22030|1|7764071|7764095|-|AT1G77855|1|29285313|29285337|-|0.22	AT1G22030	1	7764071	7764095	-	AT1G77855	1	29285313	29285337	-	0.22	http://coge.iplantcollaborative.org/CoGe/GEvo.pl?prog=blastn&autogo=1&show_cns=1&dsgid1=3&chr1=1&x1=7764071&dr1up=15000&dr1down=15000&dsgid2=3&chr2=1&x2=29285313&dr2up=15000&dr2down=15000&dsgid2=3&chr2=1&x2=29285313&dr2up=15000&dr2down=15000&num_seqs=2;hsp_overlap_limit=0;hsp_size_limit=0
AT4G17950|4|9969080|9969109|-|AT5G46640|5|18941813|18941784|+|0.0003	AT4G17950	4	9969080	9969109	-	AT5G46640	5	18941784	18941813	+	0.0003	http://coge.iplantcollaborative.org/CoGe/GEvo.pl?prog=blastn&autogo=1&show_cns=1&dsgid1=3&chr1=4&x1=9969080&dr1up=15000&dr1down=15000&dsgid2=3&chr2=5&x2=18941784&dr2up=15000&dr2down=15000&dsgid2=3&chr2=5&x2=18941784&dr2up=15000&dr2down=15000&num_seqs=2;hsp_overlap_limit=0;hsp_size_limit=0
AT1G49240|1|18219529|18219550|+|AT3G18780|3|6474873|6474894|+|8e-05	AT1G49240	1	18219529	18219550	+	AT3G18780	3	6474873	6474894	+	8e-05	http://coge.iplantcollaborative.org/CoGe/GEvo.pl?prog=blastn&autogo=1&show_cns=1&dsgid1=3&chr1=1&x1=18219529&dr1up=15000&dr1down=15000&dsgid2=3&chr2=3&x2=6474873&dr2up=15000&dr2down=15000&dsgid2=3&chr2=3&x2=6474873&dr2up=15000&dr2down=15000&num_seqs=2;hsp_overlap_limit=0;hsp_size_limit=0
AT1G51950|1|19306951|19307036|+|AT3G16500|3|5615718|5615633|-|4e-07	AT1G51950	1	19306951	19307036	+	AT3G16500	3	5615633	5615718	-	4e-07	http://coge.iplantcollaborative.org/CoGe/GEvo.pl?prog=blastn&autogo=1&show_cns=1&dsgid1=3&chr1=1&x1=19306951&dr1up=15000&dr1down=15000&dsgid2=3&chr2=3&x2=5615633&dr2up=15000&dr2down=15000&dsgid2=3&chr2=3&x2=5615633&dr2up=15000&dr2down=15000&num_seqs=2;hsp_overlap_limit=0;hsp_size_limit=0
AT3G02000|3|333035|333064|-|AT5G14070|5|4541834|4541805|+|9e-08	AT3G02000	3	333035	333064	-	AT5G14070	5	4541805	4541834	+	9e-08	http://coge.iplantcollaborative.org/CoGe/GEvo.pl?prog=blastn&autogo=1&show_cns=1&dsgid1=3&chr1=3&x1=333035&dr1up=15000&dr1down=15000&dsgid2=3&chr2=5&x2=4541805&dr2up=15000&dr2down=15000&dsgid2=3&chr2=5&x2=4541805&dr2up=15000&dr2down=15000&num_seqs=2;hsp_overlap_limit=0;hsp_size_limit=0
AT4G19230|4|10524702|10524719|+|AT5G45340|5|18385159|18385142|-|0.017	AT4G19230	4	10524702	10524719	+	AT5G45340	5	18385142	18385159	-	0.017	http://coge.iplantcollaborative.org/CoGe/GEvo.pl?prog=blastn&autogo=1&show_cns=1&dsgid1=3&chr1=4&x1=10524702&dr1up=15000&dr1down=15000&dsgid2=3&chr2=5&x2=18385142&dr2up=15000&dr2down=15000&dsgid2=3&chr2=5&x2=18385142&dr2up=15000&dr2down=15000&num_seqs=2;hsp_overlap_limit=0;hsp_size_limit=0
AT4G19200|4|10509855|10509877|+|AT5G45350|5|18396075|18396053|-|0.001	AT4G19200	4	10509855	10509877	+	AT5G45350	5	18396053	18396075	-	0.001	http://coge.iplantcollaborative.org/CoGe/GEvo.pl?prog=blastn&autogo=1&show_cns=1&dsgid1=3&chr1=4&x1=10509855&dr1up=15000&dr1down=15000&dsgid2=3&chr2=5&x2=18396053&dr2up=15000&dr2down=15000&dsgid2=3&chr2=5&x2=18396053&dr2up=15000&dr2down=15000&num_seqs=2;hsp_overlap_limit=0;hsp_size_limit=0
AT1G51060|1|18930846|18930869|+|AT3G20670|3|7229711|7229734|+|0.79	AT1G51060	1	18930846	18930869	+	AT3G20670	3	7229711	7229734	+	0.79	http://coge.iplantcollaborative.org/CoGe/GEvo.pl?prog=blastn&autogo=1&show_cns=1&dsgid1=3&chr1=1&x1=18930846&dr1up=15000&dr1down=15000&dsgid2=3&chr2=3&x2=7229711&dr2up=15000&dr2down=15000&dsgid2=3&chr2=3&x2=7229711&dr2up=15000&dr2down=15000&num_seqs=2;hsp_overlap_limit=0;hsp_size_limit=0
AT3G49800|3|18483532|18483560|-|AT5G65910|5|26379495|26379523|-|0.061	AT3G49800	3	18483532	18483560	-	AT5G65910	5	26379495	26379523	-	0.061	http://coge.iplantcollaborative.org/CoGe/GEvo.pl?prog=blastn&autogo=1&show_cns=1&dsgid1=3&chr1=3&x1=18483532&dr1up=15000&dr1down=15000&dsgid2=3&chr2=5&x2=26379495&dr2up=15000&dr2down=15000&dsgid2=3&chr2=5&x2=26379495&dr2up=15000&dr2down=15000&num_seqs=2;hsp_overlap_limit=0;hsp_size_limit=0
AT1G26260|1|9086930|9086950|+|AT1G68920|1|25918981|25919001|+|0.017	AT1G26260	1	9086930	9086950	+	AT1G68920	1	25918981	25919001	+	0.017	http://coge.iplantcollaborative.org/CoGe/GEvo.pl?prog=blastn&autogo=1&show_cns=1&dsgid1=3&chr1=1&x1=9086930&dr1up=15000&dr1down=15000&dsgid2=3&chr2=1&x2=25918981&dr2up=15000&dr2down=15000&dsgid2=3&chr2=1&x2=25918981&dr2up=15000&dr2down=15000&num_seqs=2;hsp_overlap_limit=0;hsp_size_limit=0
AT2G18540|2|8059230|8059247|-|AT4G36700|4|17303591|17303608|-|0.9	AT2G18540	2	8059230	8059247	-	AT4G36700	4	17303591	17303608	-	0.9	http://coge.iplantcollaborative.org/CoGe/GEvo.pl?prog=blastn&autogo=1&show_cns=1&dsgid1=3&chr1=2&x1=8059230&dr1up=15000&dr1down=15000&dsgid2=3&chr2=4&x2=17303591&dr2up=15000&dr2down=15000&dsgid2=3&chr2=4&x2=17303591&dr2up=15000&dr2down=15000&num_seqs=2;hsp_overlap_limit=0;hsp_size_limit=0
AT4G26700|4|13462935|13462971|+|AT5G55400|5|22476825|22476789|-|0.005	AT4G26700	4	13462935	13462971	+	AT5G55400	5	22476789	22476825	-	0.005	http://coge.iplantcollaborative.org/CoGe/GEvo.pl?prog=blastn&autogo=1&show_cns=1&dsgid1=3&chr1=4&x1=13462935&dr1up=15000&dr1down=15000&dsgid2=3&chr2=5&x2=22476789&dr2up=15000&dr2down=15000&dsgid2=3&chr2=5&x2=22476789&dr2up=15000&dr2down=15000&num_seqs=2;hsp_overlap_limit=0;hsp_size_limit=0
AT4G12440|4|7374348|7374371|+|AT4G22570|4|11887091|11887068|-|0.018	AT4G12440	4	7374348	7374371	+	AT4G22570	4	11887068	11887091	-	0.018	http://coge.iplantcollaborative.org/CoGe/GEvo.pl?prog=blastn&autogo=1&show_cns=1&dsgid1=3&chr1=4&x1=7374348&dr1up=15000&dr1down=15000&dsgid2=3&chr2=4&x2=11887068&dr2up=15000&dr2down=15000&dsgid2=3&chr2=4&x2=11887068&dr2up=15000&dr2down=15000&num_seqs=2;hsp_overlap_limit=0;hsp_size_limit=0
AT1G04230|1|1130067|1130084|+|AT5G43720|5|17566898|17566881|-|0.017	AT1G04230	1	1130067	1130084	+	AT5G43720	5	17566881	17566898	-	0.017	http://coge.iplantcollaborative.org/CoGe/GEvo.pl?prog=blastn&autogo=1&show_cns=1&dsgid1=3&chr1=1&x1=1130067&dr1up=15000&dr1down=15000&dsgid2=3&chr2=5&x2=17566881&dr2up=15000&dr2down=15000&dsgid2=3&chr2=5&x2=17566881&dr2up=15000&dr2down=15000&num_seqs=2;hsp_overlap_limit=0;hsp_size_limit=0
AT3G05858|3|1748006|1748044|+|AT5G26620|5|9371328|9371291|-|0.004	AT3G05858	3	1748006	1748044	+	AT5G26620	5	9371291	9371328	-	0.004	http://coge.iplantcollaborative.org/CoGe/GEvo.pl?prog=blastn&autogo=1&show_cns=1&dsgid1=3&chr1=3&x1=1748006&dr1up=15000&dr1down=15000&dsgid2=3&chr2=5&x2=9371291&dr2up=15000&dr2down=15000&dsgid2=3&chr2=5&x2=9371291&dr2up=15000&dr2down=15000&num_seqs=2;hsp_overlap_limit=0;hsp_size_limit=0
AT3G06740|3|2130931|2130948|+|AT5G49300|5|19992793|19992776|-|0.8	AT3G06740	3	2130931	2130948	+	AT5G49300	5	19992776	19992793	-	0.8	http://coge.iplantcollaborative.org/CoGe/GEvo.pl?prog=blastn&autogo=1&show_cns=1&dsgid1=3&chr1=3&x1=2130931&dr1up=15000&dr1down=15000&dsgid2=3&chr2=5&x2=19992776&dr2up=15000&dr2down=15000&dsgid2=3&chr2=5&x2=19992776&dr2up=15000&dr2down=15000&num_seqs=2;hsp_overlap_limit=0;hsp_size_limit=0
AT3G11700|3|3696616|3696633|+|AT5G06390|5|1949109|1949126|+|0.93	AT3G11700	3	3696616	3696633	+	AT5G06390	5	1949109	1949126	+	0.93	http://coge.iplantcollaborative.org/CoGe/GEvo.pl?prog=blastn&autogo=1&show_cns=1&dsgid1=3&chr1=3&x1=3696616&dr1up=15000&dr1down=15000&dsgid2=3&chr2=5&x2=1949109&dr2up=15000&dr2down=15000&dsgid2=3&chr2=5&x2=1949109&dr2up=15000&dr2down=15000&num_seqs=2;hsp_overlap_limit=0;hsp_size_limit=0
AT1G18835|1|6494616|6494664|-|AT1G74660|1|28050152|28050200|-|5e-17	AT1G18835	1	6494616	6494664	-	AT1G74660	1	28050152	28050200	-	5e-17	http://coge.iplantcollaborative.org/CoGe/GEvo.pl?prog=blastn&autogo=1&show_cns=1&dsgid1=3&chr1=1&x1=6494616&dr1up=15000&dr1down=15000&dsgid2=3&chr2=1&x2=28050152&dr2up=15000&dr2down=15000&dsgid2=3&chr2=1&x2=28050152&dr2up=15000&dr2down=15000&num_seqs=2;hsp_overlap_limit=0;hsp_size_limit=0
AT2G35960|2|15105493|15105507|+|AT3G52470|3|19453503|19453517|+|0.82	AT2G35960	2	15105493	15105507	+	AT3G52470	3	19453503	19453517	+	0.82	http://coge.iplantcollaborative.org/CoGe/GEvo.pl?prog=blastn&autogo=1&show_cns=1&dsgid1=3&chr1=2&x1=15105493&dr1up=15000&dr1down=15000&dsgid2=3&chr2=3&x2=19453503&dr2up=15000&dr2down=15000&dsgid2=3&chr2=3&x2=19453503&dr2up=15000&dr2down=15000&num_seqs=2;hsp_overlap_limit=0;hsp_size_limit=0
1_19947096_19947123_cns_rna|1|19936472|19936486|+|3_4988067_4988040_cns_rna|3|4987814|4987800|-|0.75	1_19947096_19947123_cns_rna	1	19936472	19936486	+	3_4988067_4988040_cns_rna	3	4987800	4987814	-	0.75	http://coge.iplantcollaborative.org/CoGe/GEvo.pl?prog=blastn&autogo=1&show_cns=1&dsgid1=3&chr1=1&x1=19936472&dr1up=15000&dr1down=15000&dsgid2=3&chr2=3&x2=4987800&dr2up=15000&dr2down=15000&dsgid2=3&chr2=3&x2=4987800&dr2up=15000&dr2down=15000&num_seqs=2;hsp_overlap_limit=0;hsp_size_limit=0
AT2G41940|2|17511687|17511715|+|AT3G58070|3|21521955|21521927|-|0.056	AT2G41940	2	17511687	17511715	+	AT3G58070	3	21521927	21521955	-	0.056	http://coge.iplantcollaborative.org/CoGe/GEvo.pl?prog=blastn&autogo=1&show_cns=1&dsgid1=3&chr1=2&x1=17511687&dr1up=15000&dr1down=15000&dsgid2=3&chr2=3&x2=21521927&dr2up=15000&dr2down=15000&dsgid2=3&chr2=3&x2=21521927&dr2up=15000&dr2down=15000&num_seqs=2;hsp_overlap_limit=0;hsp_size_limit=0
AT1G13245|1|4524540|4524560|-|AT3G25717|3|9375533|9375553|-|0.78	AT1G13245	1	4524540	4524560	-	AT3G25717	3	9375533	9375553	-	0.78	http://coge.iplantcollaborative.org/CoGe/GEvo.pl?prog=blastn&autogo=1&show_cns=1&dsgid1=3&chr1=1&x1=4524540&dr1up=15000&dr1down=15000&dsgid2=3&chr2=3&x2=9375533&dr2up=15000&dr2down=15000&dsgid2=3&chr2=3&x2=9375533&dr2up=15000&dr2down=15000&num_seqs=2;hsp_overlap_limit=0;hsp_size_limit=0
AT1G23460|1|8327112|8327144|+|AT1G70500|1|26572644|26572612|-|2e-09	AT1G23460	1	8327112	8327144	+	AT1G70500	1	26572612	26572644	-	2e-09	http://coge.iplantcollaborative.org/CoGe/GEvo.pl?prog=blastn&autogo=1&show_cns=1&dsgid1=3&chr1=1&x1=8327112&dr1up=15000&dr1down=15000&dsgid2=3&chr2=1&x2=26572612&dr2up=15000&dr2down=15000&dsgid2=3&chr2=1&x2=26572612&dr2up=15000&dr2down=15000&num_seqs=2;hsp_overlap_limit=0;hsp_size_limit=0
AT3G09922|3|3050889|3050909|+|AT5G03545|5|894705|894725|+|0.014	AT3G09922	3	3050889	3050909	+	AT5G03545	5	894705	894725	+	0.014	http://coge.iplantcollaborative.org/CoGe/GEvo.pl?prog=blastn&autogo=1&show_cns=1&dsgid1=3&chr1=3&x1=3050889&dr1up=15000&dr1down=15000&dsgid2=3&chr2=5&x2=894705&dr2up=15000&dr2down=15000&dsgid2=3&chr2=5&x2=894705&dr2up=15000&dr2down=15000&num_seqs=2;hsp_overlap_limit=0;hsp_size_limit=0
AT3G44220|3|15941451|15941471|+|AT5G22200|5|7358286|7358306|+|0.015	AT3G44220	3	15941451	15941471	+	AT5G22200	5	7358286	7358306	+	0.015	http://coge.iplantcollaborative.org/CoGe/GEvo.pl?prog=blastn&autogo=1&show_cns=1&dsgid1=3&chr1=3&x1=15941451&dr1up=15000&dr1down=15000&dsgid2=3&chr2=5&x2=7358286&dr2up=15000&dr2down=15000&dsgid2=3&chr2=5&x2=7358286&dr2up=15000&dr2down=15000&num_seqs=2;hsp_overlap_limit=0;hsp_size_limit=0
AT1G04090|1|1056907|1056924|+|AT5G43950|5|17709275|17709258|-|0.89	AT1G04090	1	1056907	1056924	+	AT5G43950	5	17709258	17709275	-	0.89	http://coge.iplantcollaborative.org/CoGe/GEvo.pl?prog=blastn&autogo=1&show_cns=1&dsgid1=3&chr1=1&x1=1056907&dr1up=15000&dr1down=15000&dsgid2=3&chr2=5&x2=17709258&dr2up=15000&dr2down=15000&dsgid2=3&chr2=5&x2=17709258&dr2up=15000&dr2down=15000&num_seqs=2;hsp_overlap_limit=0;hsp_size_limit=0
AT1G48210|1|17804028|17804049|+|AT3G17410|3|5957349|5957370|+|0.26	AT1G48210	1	17804028	17804049	+	AT3G17410	3	5957349	5957370	+	0.26	http://coge.iplantcollaborative.org/CoGe/GEvo.pl?prog=blastn&autogo=1&show_cns=1&dsgid1=3&chr1=1&x1=17804028&dr1up=15000&dr1down=15000&dsgid2=3&chr2=3&x2=5957349&dr2up=15000&dr2down=15000&dsgid2=3&chr2=3&x2=5957349&dr2up=15000&dr2down=15000&num_seqs=2;hsp_overlap_limit=0;hsp_size_limit=0
AT1G01110|1|52023|52059|+|AT4G00820|4|349057|349093|+|1e-06	AT1G01110	1	52023	52059	+	AT4G00820	4	349057	349093	+	1e-06	http://coge.iplantcollaborative.org/CoGe/GEvo.pl?prog=blastn&autogo=1&show_cns=1&dsgid1=3&chr1=1&x1=52023&dr1up=15000&dr1down=15000&dsgid2=3&chr2=4&x2=349057&dr2up=15000&dr2down=15000&dsgid2=3&chr2=4&x2=349057&dr2up=15000&dr2down=15000&num_seqs=2;hsp_overlap_limit=0;hsp_size_limit=0
3_3653534_3653556_cns_rna|3|3656792|3656817|+|5_1899162_1899184_cns_rna|5|1901951|1901976|-|3e-07	3_3653534_3653556_cns_rna	3	3656792	3656817	+	5_1899162_1899184_cns_rna	5	1901951	1901976	-	3e-07	http://coge.iplantcollaborative.org/CoGe/GEvo.pl?prog=blastn&autogo=1&show_cns=1&dsgid1=3&chr1=3&x1=3656792&dr1up=15000&dr1down=15000&dsgid2=3&chr2=5&x2=1901951&dr2up=15000&dr2down=15000&dsgid2=3&chr2=5&x2=1901951&dr2up=15000&dr2down=15000&num_seqs=2;hsp_overlap_limit=0;hsp_size_limit=0
AT4G18380|4|10159596|10159613|+|AT5G46170|5|18732264|18732247|-|0.016	AT4G18380	4	10159596	10159613	+	AT5G46170	5	18732247	18732264	-	0.016	http://coge.iplantcollaborative.org/CoGe/GEvo.pl?prog=blastn&autogo=1&show_cns=1&dsgid1=3&chr1=4&x1=10159596&dr1up=15000&dr1down=15000&dsgid2=3&chr2=5&x2=18732247&dr2up=15000&dr2down=15000&dsgid2=3&chr2=5&x2=18732247&dr2up=15000&dr2down=15000&num_seqs=2;hsp_overlap_limit=0;hsp_size_limit=0
AT1G26770|1|9259282|9259316|+|AT1G69530|1|26145182|26145216|+|2e-05	AT1G26770	1	9259282	9259316	+	AT1G69530	1	26145182	26145216	+	2e-05	http://coge.iplantcollaborative.org/CoGe/GEvo.pl?prog=blastn&autogo=1&show_cns=1&dsgid1=3&chr1=1&x1=9259282&dr1up=15000&dr1down=15000&dsgid2=3&chr2=1&x2=26145182&dr2up=15000&dr2down=15000&dsgid2=3&chr2=1&x2=26145182&dr2up=15000&dr2down=15000&num_seqs=2;hsp_overlap_limit=0;hsp_size_limit=0
1_20161670_20161691_cns_rna|1|20168762|20168780|+|3_4722359_4722338_cns_rna|3|4722230|4722212|-|0.23	1_20161670_20161691_cns_rna	1	20168762	20168780	+	3_4722359_4722338_cns_rna	3	4722212	4722230	-	0.23	http://coge.iplantcollaborative.org/CoGe/GEvo.pl?prog=blastn&autogo=1&show_cns=1&dsgid1=3&chr1=1&x1=20168762&dr1up=15000&dr1down=15000&dsgid2=3&chr2=3&x2=4722212&dr2up=15000&dr2down=15000&dsgid2=3&chr2=3&x2=4722212&dr2up=15000&dr2down=15000&num_seqs=2;hsp_overlap_limit=0;hsp_size_limit=0
AT1G10820|1|3604711|3604736|-|AT1G60670|1|22347699|22347674|+|0.001	AT1G10820	1	3604711	3604736	-	AT1G60670	1	22347674	22347699	+	0.001	http://coge.iplantcollaborative.org/CoGe/GEvo.pl?prog=blastn&autogo=1&show_cns=1&dsgid1=3&chr1=1&x1=3604711&dr1up=15000&dr1down=15000&dsgid2=3&chr2=1&x2=22347674&dr2up=15000&dr2down=15000&dsgid2=3&chr2=1&x2=22347674&dr2up=15000&dr2down=15000&num_seqs=2;hsp_overlap_limit=0;hsp_size_limit=0
AT2G24762|2|10562313|10562334|+|AT4G31730|4|15359267|15359288|+|7e-05	AT2G24762	2	10562313	10562334	+	AT4G31730	4	15359267	15359288	+	7e-05	http://coge.iplantcollaborative.org/CoGe/GEvo.pl?prog=blastn&autogo=1&show_cns=1&dsgid1=3&chr1=2&x1=10562313&dr1up=15000&dr1down=15000&dsgid2=3&chr2=4&x2=15359267&dr2up=15000&dr2down=15000&dsgid2=3&chr2=4&x2=15359267&dr2up=15000&dr2down=15000&num_seqs=2;hsp_overlap_limit=0;hsp_size_limit=0
AT3G51080|3|18984210|18984232|+|AT5G66320|5|26515011|26514989|-|0.001	AT3G51080	3	18984210	18984232	+	AT5G66320	5	26514989	26515011	-	0.001	http://coge.iplantcollaborative.org/CoGe/GEvo.pl?prog=blastn&autogo=1&show_cns=1&dsgid1=3&chr1=3&x1=18984210&dr1up=15000&dr1down=15000&dsgid2=3&chr2=5&x2=26514989&dr2up=15000&dr2down=15000&dsgid2=3&chr2=5&x2=26514989&dr2up=15000&dr2down=15000&num_seqs=2;hsp_overlap_limit=0;hsp_size_limit=0
AT2G24070|2|10248967|10248982|-|AT4G30710|4|14969666|14969681|-|0.27	AT2G24070	2	10248967	10248982	-	AT4G30710	4	14969666	14969681	-	0.27	http://coge.iplantcollaborative.org/CoGe/GEvo.pl?prog=blastn&autogo=1&show_cns=1&dsgid1=3&chr1=2&x1=10248967&dr1up=15000&dr1down=15000&dsgid2=3&chr2=4&x2=14969666&dr2up=15000&dr2down=15000&dsgid2=3&chr2=4&x2=14969666&dr2up=15000&dr2down=15000&num_seqs=2;hsp_overlap_limit=0;hsp_size_limit=0
AT4G19110|4|10457594|10457891|-|AT5G45430|5|18426333|18426026|+|1e-22	AT4G19110	4	10457594	10457891	-	AT5G45430	5	18426026	18426333	+	1e-22	http://coge.iplantcollaborative.org/CoGe/GEvo.pl?prog=blastn&autogo=1&show_cns=1&dsgid1=3&chr1=4&x1=10457594&dr1up=15000&dr1down=15000&dsgid2=3&chr2=5&x2=18426026&dr2up=15000&dr2down=15000&dsgid2=3&chr2=5&x2=18426026&dr2up=15000&dr2down=15000&num_seqs=2;hsp_overlap_limit=0;hsp_size_limit=0
AT3G22750|3|8042720|8042765|-|AT4G14780|4|8488954|8488908|+|1e-07	AT3G22750	3	8042720	8042765	-	AT4G14780	4	8488908	8488954	+	1e-07	http://coge.iplantcollaborative.org/CoGe/GEvo.pl?prog=blastn&autogo=1&show_cns=1&dsgid1=3&chr1=3&x1=8042720&dr1up=15000&dr1down=15000&dsgid2=3&chr2=4&x2=8488908&dr2up=15000&dr2down=15000&dsgid2=3&chr2=4&x2=8488908&dr2up=15000&dr2down=15000&num_seqs=2;hsp_overlap_limit=0;hsp_size_limit=0
AT2G17290|2|7525579|7525601|+|AT4G35310|4|16803879|16803901|+|0.066	AT2G17290	2	7525579	7525601	+	AT4G35310	4	16803879	16803901	+	0.066	http://coge.iplantcollaborative.org/CoGe/GEvo.pl?prog=blastn&autogo=1&show_cns=1&dsgid1=3&chr1=2&x1=7525579&dr1up=15000&dr1down=15000&dsgid2=3&chr2=4&x2=16803879&dr2up=15000&dr2down=15000&dsgid2=3&chr2=4&x2=16803879&dr2up=15000&dr2down=15000&num_seqs=2;hsp_overlap_limit=0;hsp_size_limit=0
AT2G41180|2|17169603|17169640|+|AT3G56710|3|21021012|21020976|-|0.015	AT2G41180	2	17169603	17169640	+	AT3G56710	3	21020976	21021012	-	0.015	http://coge.iplantcollaborative.org/CoGe/GEvo.pl?prog=blastn&autogo=1&show_cns=1&dsgid1=3&chr1=2&x1=17169603&dr1up=15000&dr1down=15000&dsgid2=3&chr2=3&x2=21020976&dr2up=15000&dr2down=15000&dsgid2=3&chr2=3&x2=21020976&dr2up=15000&dr2down=15000&num_seqs=2;hsp_overlap_limit=0;hsp_size_limit=0
AT1G01600|1|218705|218772|+|AT4G00360|4|160379|160447|+|4e-07	AT1G01600	1	218705	218772	+	AT4G00360	4	160379	160447	+	4e-07	http://coge.iplantcollaborative.org/CoGe/GEvo.pl?prog=blastn&autogo=1&show_cns=1&dsgid1=3&chr1=1&x1=218705&dr1up=15000&dr1down=15000&dsgid2=3&chr2=4&x2=160379&dr2up=15000&dr2down=15000&dsgid2=3&chr2=4&x2=160379&dr2up=15000&dr2down=15000&num_seqs=2;hsp_overlap_limit=0;hsp_size_limit=0
AT2G46870|2|19267580|19267596|+|AT3G61970|3|22961868|22961884|+|0.058	AT2G46870	2	19267580	19267596	+	AT3G61970	3	22961868	22961884	+	0.058	http://coge.iplantcollaborative.org/CoGe/GEvo.pl?prog=blastn&autogo=1&show_cns=1&dsgid1=3&chr1=2&x1=19267580&dr1up=15000&dr1down=15000&dsgid2=3&chr2=3&x2=22961868&dr2up=15000&dr2down=15000&dsgid2=3&chr2=3&x2=22961868&dr2up=15000&dr2down=15000&num_seqs=2;hsp_overlap_limit=0;hsp_size_limit=0
AT4G10960|4|6717763|6717780|-|AT4G23920|4|12431810|12431793|+|0.018	AT4G10960	4	6717763	6717780	-	AT4G23920	4	12431793	12431810	+	0.018	http://coge.iplantcollaborative.org/CoGe/GEvo.pl?prog=blastn&autogo=1&show_cns=1&dsgid1=3&chr1=4&x1=6717763&dr1up=15000&dr1down=15000&dsgid2=3&chr2=4&x2=12431793&dr2up=15000&dr2down=15000&dsgid2=3&chr2=4&x2=12431793&dr2up=15000&dr2down=15000&num_seqs=2;hsp_overlap_limit=0;hsp_size_limit=0
AT4G10730|4|6600908|6600931|-|AT4G24100|4|12521669|12521646|+|1.1	AT4G10730	4	6600908	6600931	-	AT4G24100	4	12521646	12521669	+	1.1	http://coge.iplantcollaborative.org/CoGe/GEvo.pl?prog=blastn&autogo=1&show_cns=1&dsgid1=3&chr1=4&x1=6600908&dr1up=15000&dr1down=15000&dsgid2=3&chr2=4&x2=12521646&dr2up=15000&dr2down=15000&dsgid2=3&chr2=4&x2=12521646&dr2up=15000&dr2down=15000&num_seqs=2;hsp_overlap_limit=0;hsp_size_limit=0
AT1G25340|1|8889043|8889066|+|AT1G68320|1|25611580|25611603|+|0.83	AT1G25340	1	8889043	8889066	+	AT1G68320	1	25611580	25611603	+	0.83	http://coge.iplantcollaborative.org/CoGe/GEvo.pl?prog=blastn&autogo=1&show_cns=1&dsgid1=3&chr1=1&x1=8889043&dr1up=15000&dr1down=15000&dsgid2=3&chr2=1&x2=25611580&dr2up=15000&dr2down=15000&dsgid2=3&chr2=1&x2=25611580&dr2up=15000&dr2down=15000&num_seqs=2;hsp_overlap_limit=0;hsp_size_limit=0
AT3G45630|3|16764489|16764527|-|AT5G60170|5|24245044|24245006|+|1e-07	AT3G45630	3	16764489	16764527	-	AT5G60170	5	24245006	24245044	+	1e-07	http://coge.iplantcollaborative.org/CoGe/GEvo.pl?prog=blastn&autogo=1&show_cns=1&dsgid1=3&chr1=3&x1=16764489&dr1up=15000&dr1down=15000&dsgid2=3&chr2=5&x2=24245006&dr2up=15000&dr2down=15000&dsgid2=3&chr2=5&x2=24245006&dr2up=15000&dr2down=15000&num_seqs=2;hsp_overlap_limit=0;hsp_size_limit=0
AT3G24360|3|8840173|8840191|-|AT4G13360|4|7777533|7777515|+|0.005	AT3G24360	3	8840173	8840191	-	AT4G13360	4	7777515	7777533	+	0.005	http://coge.iplantcollaborative.org/CoGe/GEvo.pl?prog=blastn&autogo=1&show_cns=1&dsgid1=3&chr1=3&x1=8840173&dr1up=15000&dr1down=15000&dsgid2=3&chr2=4&x2=7777515&dr2up=15000&dr2down=15000&dsgid2=3&chr2=4&x2=7777515&dr2up=15000&dr2down=15000&num_seqs=2;hsp_overlap_limit=0;hsp_size_limit=0
AT1G20640|1|7155136|7155177|+|AT1G76350|1|28644986|28645027|+|0.0003	AT1G20640	1	7155136	7155177	+	AT1G76350	1	28644986	28645027	+	0.0003	http://coge.iplantcollaborative.org/CoGe/GEvo.pl?prog=blastn&autogo=1&show_cns=1&dsgid1=3&chr1=1&x1=7155136&dr1up=15000&dr1down=15000&dsgid2=3&chr2=1&x2=28644986&dr2up=15000&dr2down=15000&dsgid2=3&chr2=1&x2=28644986&dr2up=15000&dr2down=15000&num_seqs=2;hsp_overlap_limit=0;hsp_size_limit=0
1_13446987_13447260_cns_rna|1|13446602|13446914|+|3_12030256_12029990_cns_rna|3|12030671|12030358|-|2e-101	1_13446987_13447260_cns_rna	1	13446602	13446914	+	3_12030256_12029990_cns_rna	3	12030358	12030671	-	2e-101	http://coge.iplantcollaborative.org/CoGe/GEvo.pl?prog=blastn&autogo=1&show_cns=1&dsgid1=3&chr1=1&x1=13446602&dr1up=15000&dr1down=15000&dsgid2=3&chr2=3&x2=12030358&dr2up=15000&dr2down=15000&dsgid2=3&chr2=3&x2=12030358&dr2up=15000&dr2down=15000&num_seqs=2;hsp_overlap_limit=0;hsp_size_limit=0
AT2G37340|2|15678689|15678962|-|AT3G53500|3|19846897|19847172|-|7e-31	AT2G37340	2	15678689	15678962	-	AT3G53500	3	19846897	19847172	-	7e-31	http://coge.iplantcollaborative.org/CoGe/GEvo.pl?prog=blastn&autogo=1&show_cns=1&dsgid1=3&chr1=2&x1=15678689&dr1up=15000&dr1down=15000&dsgid2=3&chr2=3&x2=19846897&dr2up=15000&dr2down=15000&dsgid2=3&chr2=3&x2=19846897&dr2up=15000&dr2down=15000&num_seqs=2;hsp_overlap_limit=0;hsp_size_limit=0
AT1G45229|1|17164278|17164295|-|AT5G42910|5|17217613|17217596|+|0.94	AT1G45229	1	17164278	17164295	-	AT5G42910	5	17217596	17217613	+	0.94	http://coge.iplantcollaborative.org/CoGe/GEvo.pl?prog=blastn&autogo=1&show_cns=1&dsgid1=3&chr1=1&x1=17164278&dr1up=15000&dr1down=15000&dsgid2=3&chr2=5&x2=17217596&dr2up=15000&dr2down=15000&dsgid2=3&chr2=5&x2=17217596&dr2up=15000&dr2down=15000&num_seqs=2;hsp_overlap_limit=0;hsp_size_limit=0
AT1G49840|1|18457985|18458009|+|AT3G19540|3|6782928|6782952|+|8e-05	AT1G49840	1	18457985	18458009	+	AT3G19540	3	6782928	6782952	+	8e-05	http://coge.iplantcollaborative.org/CoGe/GEvo.pl?prog=blastn&autogo=1&show_cns=1&dsgid1=3&chr1=1&x1=18457985&dr1up=15000&dr1down=15000&dsgid2=3&chr2=3&x2=6782928&dr2up=15000&dr2down=15000&dsgid2=3&chr2=3&x2=6782928&dr2up=15000&dr2down=15000&num_seqs=2;hsp_overlap_limit=0;hsp_size_limit=0
AT1G11740|1|3962267|3962354|-|AT1G62050|1|22935174|22935261|-|1e-11	AT1G11740	1	3962267	3962354	-	AT1G62050	1	22935174	22935261	-	1e-11	http://coge.iplantcollaborative.org/CoGe/GEvo.pl?prog=blastn&autogo=1&show_cns=1&dsgid1=3&chr1=1&x1=3962267&dr1up=15000&dr1down=15000&dsgid2=3&chr2=1&x2=22935174&dr2up=15000&dr2down=15000&dsgid2=3&chr2=1&x2=22935174&dr2up=15000&dr2down=15000&num_seqs=2;hsp_overlap_limit=0;hsp_size_limit=0
AT3G01320|3|104983|105063|+|AT5G15020|5|4866399|4866319|-|2e-28	AT3G01320	3	104983	105063	+	AT5G15020	5	4866319	4866399	-	2e-28	http://coge.iplantcollaborative.org/CoGe/GEvo.pl?prog=blastn&autogo=1&show_cns=1&dsgid1=3&chr1=3&x1=104983&dr1up=15000&dr1down=15000&dsgid2=3&chr2=5&x2=4866319&dr2up=15000&dr2down=15000&dsgid2=3&chr2=5&x2=4866319&dr2up=15000&dr2down=15000&num_seqs=2;hsp_overlap_limit=0;hsp_size_limit=0
AT2G47440|2|19473878|19473929|+|AT3G62570|3|23151670|23151721|+|8e-05	AT2G47440	2	19473878	19473929	+	AT3G62570	3	23151670	23151721	+	8e-05	http://coge.iplantcollaborative.org/CoGe/GEvo.pl?prog=blastn&autogo=1&show_cns=1&dsgid1=3&chr1=2&x1=19473878&dr1up=15000&dr1down=15000&dsgid2=3&chr2=3&x2=23151670&dr2up=15000&dr2down=15000&dsgid2=3&chr2=3&x2=23151670&dr2up=15000&dr2down=15000&num_seqs=2;hsp_overlap_limit=0;hsp_size_limit=0
AT3G48040|3|17738953|17738968|+|AT5G62880|5|25249789|25249804|+|0.23	AT3G48040	3	17738953	17738968	+	AT5G62880	5	25249789	25249804	+	0.23	http://coge.iplantcollaborative.org/CoGe/GEvo.pl?prog=blastn&autogo=1&show_cns=1&dsgid1=3&chr1=3&x1=17738953&dr1up=15000&dr1down=15000&dsgid2=3&chr2=5&x2=25249789&dr2up=15000&dr2down=15000&dsgid2=3&chr2=5&x2=25249789&dr2up=15000&dr2down=15000&num_seqs=2;hsp_overlap_limit=0;hsp_size_limit=0
AT2G38970|2|16280884|16280906|+|AT3G54780|3|20289660|20289682|+|0.065	AT2G38970	2	16280884	16280906	+	AT3G54780	3	20289660	20289682	+	0.065	http://coge.iplantcollaborative.org/CoGe/GEvo.pl?prog=blastn&autogo=1&show_cns=1&dsgid1=3&chr1=2&x1=16280884&dr1up=15000&dr1down=15000&dsgid2=3&chr2=3&x2=20289660&dr2up=15000&dr2down=15000&dsgid2=3&chr2=3&x2=20289660&dr2up=15000&dr2down=15000&num_seqs=2;hsp_overlap_limit=0;hsp_size_limit=0
AT3G12130|3|3865472|3865507|-|AT5G06770|5|2092008|2092043|-|2e-09	AT3G12130	3	3865472	3865507	-	AT5G06770	5	2092008	2092043	-	2e-09	http://coge.iplantcollaborative.org/CoGe/GEvo.pl?prog=blastn&autogo=1&show_cns=1&dsgid1=3&chr1=3&x1=3865472&dr1up=15000&dr1down=15000&dsgid2=3&chr2=5&x2=2092008&dr2up=15000&dr2down=15000&dsgid2=3&chr2=5&x2=2092008&dr2up=15000&dr2down=15000&num_seqs=2;hsp_overlap_limit=0;hsp_size_limit=0
AT1G06970|1|2137748|2137783|+|AT2G30240|2|12910227|12910192|-|0.93	AT1G06970	1	2137748	2137783	+	AT2G30240	2	12910192	12910227	-	0.93	http://coge.iplantcollaborative.org/CoGe/GEvo.pl?prog=blastn&autogo=1&show_cns=1&dsgid1=3&chr1=1&x1=2137748&dr1up=15000&dr1down=15000&dsgid2=3&chr2=2&x2=12910192&dr2up=15000&dr2down=15000&dsgid2=3&chr2=2&x2=12910192&dr2up=15000&dr2down=15000&num_seqs=2;hsp_overlap_limit=0;hsp_size_limit=0
AT1G17500|1|6017279|6017297|+|AT1G72700|1|27368688|27368706|+|0.28	AT1G17500	1	6017279	6017297	+	AT1G72700	1	27368688	27368706	+	0.28	http://coge.iplantcollaborative.org/CoGe/GEvo.pl?prog=blastn&autogo=1&show_cns=1&dsgid1=3&chr1=1&x1=6017279&dr1up=15000&dr1down=15000&dsgid2=3&chr2=1&x2=27368688&dr2up=15000&dr2down=15000&dsgid2=3&chr2=1&x2=27368688&dr2up=15000&dr2down=15000&num_seqs=2;hsp_overlap_limit=0;hsp_size_limit=0
AT1G45688|1|17198014|17198034|+|AT5G42860|5|17191373|17191353|-|0.86	AT1G45688	1	17198014	17198034	+	AT5G42860	5	17191353	17191373	-	0.86	http://coge.iplantcollaborative.org/CoGe/GEvo.pl?prog=blastn&autogo=1&show_cns=1&dsgid1=3&chr1=1&x1=17198014&dr1up=15000&dr1down=15000&dsgid2=3&chr2=5&x2=17191353&dr2up=15000&dr2down=15000&dsgid2=3&chr2=5&x2=17191353&dr2up=15000&dr2down=15000&num_seqs=2;hsp_overlap_limit=0;hsp_size_limit=0
AT3G48740|3|18065698|18065738|-|AT5G23660|5|7973887|7973927|-|0.001	AT3G48740	3	18065698	18065738	-	AT5G23660	5	7973887	7973927	-	0.001	http://coge.iplantcollaborative.org/CoGe/GEvo.pl?prog=blastn&autogo=1&show_cns=1&dsgid1=3&chr1=3&x1=18065698&dr1up=15000&dr1down=15000&dsgid2=3&chr2=5&x2=7973887&dr2up=15000&dr2down=15000&dsgid2=3&chr2=5&x2=7973887&dr2up=15000&dr2down=15000&num_seqs=2;hsp_overlap_limit=0;hsp_size_limit=0
AT1G10350|1|3395070|3395092|-|AT1G59725|1|21954251|21954229|+|2e-05	AT1G10350	1	3395070	3395092	-	AT1G59725	1	21954229	21954251	+	2e-05	http://coge.iplantcollaborative.org/CoGe/GEvo.pl?prog=blastn&autogo=1&show_cns=1&dsgid1=3&chr1=1&x1=3395070&dr1up=15000&dr1down=15000&dsgid2=3&chr2=1&x2=21954229&dr2up=15000&dr2down=15000&dsgid2=3&chr2=1&x2=21954229&dr2up=15000&dr2down=15000&num_seqs=2;hsp_overlap_limit=0;hsp_size_limit=0
AT3G11430|3|3595779|3595803|+|AT5G06090|5|1834947|1834971|+|0.23	AT3G11430	3	3595779	3595803	+	AT5G06090	5	1834947	1834971	+	0.23	http://coge.iplantcollaborative.org/CoGe/GEvo.pl?prog=blastn&autogo=1&show_cns=1&dsgid1=3&chr1=3&x1=3595779&dr1up=15000&dr1down=15000&dsgid2=3&chr2=5&x2=1834947&dr2up=15000&dr2down=15000&dsgid2=3&chr2=5&x2=1834947&dr2up=15000&dr2down=15000&num_seqs=2;hsp_overlap_limit=0;hsp_size_limit=0
AT5G10280|5|3227272|3227546|+|AT5G65230|5|26081191|26081460|+|1e-21	AT5G10280	5	3227272	3227546	+	AT5G65230	5	26081191	26081460	+	1e-21	http://coge.iplantcollaborative.org/CoGe/GEvo.pl?prog=blastn&autogo=1&show_cns=1&dsgid1=3&chr1=5&x1=3227272&dr1up=15000&dr1down=15000&dsgid2=3&chr2=5&x2=26081191&dr2up=15000&dr2down=15000&dsgid2=3&chr2=5&x2=26081191&dr2up=15000&dr2down=15000&num_seqs=2;hsp_overlap_limit=0;hsp_size_limit=0
AT1G52700|1|19639700|19639728|-|AT3G15650|3|5304162|5304134|+|0.001	AT1G52700	1	19639700	19639728	-	AT3G15650	3	5304134	5304162	+	0.001	http://coge.iplantcollaborative.org/CoGe/GEvo.pl?prog=blastn&autogo=1&show_cns=1&dsgid1=3&chr1=1&x1=19639700&dr1up=15000&dr1down=15000&dsgid2=3&chr2=3&x2=5304134&dr2up=15000&dr2down=15000&dsgid2=3&chr2=3&x2=5304134&dr2up=15000&dr2down=15000&num_seqs=2;hsp_overlap_limit=0;hsp_size_limit=0
AT1G10350|1|3393503|3393527|-|AT1G59725|1|21955939|21955915|+|0.22	AT1G10350	1	3393503	3393527	-	AT1G59725	1	21955915	21955939	+	0.22	http://coge.iplantcollaborative.org/CoGe/GEvo.pl?prog=blastn&autogo=1&show_cns=1&dsgid1=3&chr1=1&x1=3393503&dr1up=15000&dr1down=15000&dsgid2=3&chr2=1&x2=21955915&dr2up=15000&dr2down=15000&dsgid2=3&chr2=1&x2=21955915&dr2up=15000&dr2down=15000&num_seqs=2;hsp_overlap_limit=0;hsp_size_limit=0
AT2G20240|2|8737383|8737412|-|AT4G28760|4|14207860|14207831|+|0.0003	AT2G20240	2	8737383	8737412	-	AT4G28760	4	14207831	14207860	+	0.0003	http://coge.iplantcollaborative.org/CoGe/GEvo.pl?prog=blastn&autogo=1&show_cns=1&dsgid1=3&chr1=2&x1=8737383&dr1up=15000&dr1down=15000&dsgid2=3&chr2=4&x2=14207831&dr2up=15000&dr2down=15000&dsgid2=3&chr2=4&x2=14207831&dr2up=15000&dr2down=15000&num_seqs=2;hsp_overlap_limit=0;hsp_size_limit=0
AT1G16060|1|5508450|5508464|+|AT1G79700|1|29998643|29998629|-|0.96	AT1G16060	1	5508450	5508464	+	AT1G79700	1	29998629	29998643	-	0.96	http://coge.iplantcollaborative.org/CoGe/GEvo.pl?prog=blastn&autogo=1&show_cns=1&dsgid1=3&chr1=1&x1=5508450&dr1up=15000&dr1down=15000&dsgid2=3&chr2=1&x2=29998629&dr2up=15000&dr2down=15000&dsgid2=3&chr2=1&x2=29998629&dr2up=15000&dr2down=15000&num_seqs=2;hsp_overlap_limit=0;hsp_size_limit=0
AT1G07870|1|2437255|2437271|-|AT2G28490|2|12192774|12192790|-|0.062	AT1G07870	1	2437255	2437271	-	AT2G28490	2	12192774	12192790	-	0.062	http://coge.iplantcollaborative.org/CoGe/GEvo.pl?prog=blastn&autogo=1&show_cns=1&dsgid1=3&chr1=1&x1=2437255&dr1up=15000&dr1down=15000&dsgid2=3&chr2=2&x2=12192774&dr2up=15000&dr2down=15000&dsgid2=3&chr2=2&x2=12192774&dr2up=15000&dr2down=15000&num_seqs=2;hsp_overlap_limit=0;hsp_size_limit=0
AT1G05100|1|1469487|1469540|+|AT2G32510|2|13807209|13807155|-|4e-14	AT1G05100	1	1469487	1469540	+	AT2G32510	2	13807155	13807209	-	4e-14	http://coge.iplantcollaborative.org/CoGe/GEvo.pl?prog=blastn&autogo=1&show_cns=1&dsgid1=3&chr1=1&x1=1469487&dr1up=15000&dr1down=15000&dsgid2=3&chr2=2&x2=13807155&dr2up=15000&dr2down=15000&dsgid2=3&chr2=2&x2=13807155&dr2up=15000&dr2down=15000&num_seqs=2;hsp_overlap_limit=0;hsp_size_limit=0
AT1G15570|1|5365429|5365447|+|AT1G80370|1|30221952|30221970|+|0.25	AT1G15570	1	5365429	5365447	+	AT1G80370	1	30221952	30221970	+	0.25	http://coge.iplantcollaborative.org/CoGe/GEvo.pl?prog=blastn&autogo=1&show_cns=1&dsgid1=3&chr1=1&x1=5365429&dr1up=15000&dr1down=15000&dsgid2=3&chr2=1&x2=30221952&dr2up=15000&dr2down=15000&dsgid2=3&chr2=1&x2=30221952&dr2up=15000&dr2down=15000&num_seqs=2;hsp_overlap_limit=0;hsp_size_limit=0
AT1G48210|1|17802720|17802743|+|AT3G17410|3|5956526|5956549|+|0.018	AT1G48210	1	17802720	17802743	+	AT3G17410	3	5956526	5956549	+	0.018	http://coge.iplantcollaborative.org/CoGe/GEvo.pl?prog=blastn&autogo=1&show_cns=1&dsgid1=3&chr1=1&x1=17802720&dr1up=15000&dr1down=15000&dsgid2=3&chr2=3&x2=5956526&dr2up=15000&dr2down=15000&dsgid2=3&chr2=3&x2=5956526&dr2up=15000&dr2down=15000&num_seqs=2;hsp_overlap_limit=0;hsp_size_limit=0
AT1G04300|1|1148727|1148744|-|AT5G43560|5|17522836|17522819|+|0.021	AT1G04300	1	1148727	1148744	-	AT5G43560	5	17522819	17522836	+	0.021	http://coge.iplantcollaborative.org/CoGe/GEvo.pl?prog=blastn&autogo=1&show_cns=1&dsgid1=3&chr1=1&x1=1148727&dr1up=15000&dr1down=15000&dsgid2=3&chr2=5&x2=17522819&dr2up=15000&dr2down=15000&dsgid2=3&chr2=5&x2=17522819&dr2up=15000&dr2down=15000&num_seqs=2;hsp_overlap_limit=0;hsp_size_limit=0
AT1G09645|1|3124441|3124457|+|AT1G57765|1|21398403|21398419|+|0.059	AT1G09645	1	3124441	3124457	+	AT1G57765	1	21398403	21398419	+	0.059	http://coge.iplantcollaborative.org/CoGe/GEvo.pl?prog=blastn&autogo=1&show_cns=1&dsgid1=3&chr1=1&x1=3124441&dr1up=15000&dr1down=15000&dsgid2=3&chr2=1&x2=21398403&dr2up=15000&dr2down=15000&dsgid2=3&chr2=1&x2=21398403&dr2up=15000&dr2down=15000&num_seqs=2;hsp_overlap_limit=0;hsp_size_limit=0
AT2G21140|2|9072021|9072049|-|AT4G38770|4|18100254|18100282|-|0.059	AT2G21140	2	9072021	9072049	-	AT4G38770	4	18100254	18100282	-	0.059	http://coge.iplantcollaborative.org/CoGe/GEvo.pl?prog=blastn&autogo=1&show_cns=1&dsgid1=3&chr1=2&x1=9072021&dr1up=15000&dr1down=15000&dsgid2=3&chr2=4&x2=18100254&dr2up=15000&dr2down=15000&dsgid2=3&chr2=4&x2=18100254&dr2up=15000&dr2down=15000&num_seqs=2;hsp_overlap_limit=0;hsp_size_limit=0
AT2G40480|2|16917145|16917159|+|AT3G56270|3|20880921|20880935|+|0.88	AT2G40480	2	16917145	16917159	+	AT3G56270	3	20880921	20880935	+	0.88	http://coge.iplantcollaborative.org/CoGe/GEvo.pl?prog=blastn&autogo=1&show_cns=1&dsgid1=3&chr1=2&x1=16917145&dr1up=15000&dr1down=15000&dsgid2=3&chr2=3&x2=20880921&dr2up=15000&dr2down=15000&dsgid2=3&chr2=3&x2=20880921&dr2up=15000&dr2down=15000&num_seqs=2;hsp_overlap_limit=0;hsp_size_limit=0
1_19597687_19597717_cns_rna|1|19598384|19598404|+|3_5328650_5328620_cns_rna|3|5325019|5324999|-|0.94	1_19597687_19597717_cns_rna	1	19598384	19598404	+	3_5328650_5328620_cns_rna	3	5324999	5325019	-	0.94	http://coge.iplantcollaborative.org/CoGe/GEvo.pl?prog=blastn&autogo=1&show_cns=1&dsgid1=3&chr1=1&x1=19598384&dr1up=15000&dr1down=15000&dsgid2=3&chr2=3&x2=5324999&dr2up=15000&dr2down=15000&dsgid2=3&chr2=3&x2=5324999&dr2up=15000&dr2down=15000&num_seqs=2;hsp_overlap_limit=0;hsp_size_limit=0
AT1G12730|1|4329144|4329158|+|AT1G63110|1|23407109|23407123|+|0.96	AT1G12730	1	4329144	4329158	+	AT1G63110	1	23407109	23407123	+	0.96	http://coge.iplantcollaborative.org/CoGe/GEvo.pl?prog=blastn&autogo=1&show_cns=1&dsgid1=3&chr1=1&x1=4329144&dr1up=15000&dr1down=15000&dsgid2=3&chr2=1&x2=23407109&dr2up=15000&dr2down=15000&dsgid2=3&chr2=1&x2=23407109&dr2up=15000&dr2down=15000&num_seqs=2;hsp_overlap_limit=0;hsp_size_limit=0
AT5G09740|5|3024828|3024845|-|AT5G64610|5|25847833|25847850|-|0.91	AT5G09740	5	3024828	3024845	-	AT5G64610	5	25847833	25847850	-	0.91	http://coge.iplantcollaborative.org/CoGe/GEvo.pl?prog=blastn&autogo=1&show_cns=1&dsgid1=3&chr1=5&x1=3024828&dr1up=15000&dr1down=15000&dsgid2=3&chr2=5&x2=25847833&dr2up=15000&dr2down=15000&dsgid2=3&chr2=5&x2=25847833&dr2up=15000&dr2down=15000&num_seqs=2;hsp_overlap_limit=0;hsp_size_limit=0
AT1G04370|1|1172950|1172968|+|AT5G43410|5|17454618|17454600|-|0.2	AT1G04370	1	1172950	1172968	+	AT5G43410	5	17454600	17454618	-	0.2	http://coge.iplantcollaborative.org/CoGe/GEvo.pl?prog=blastn&autogo=1&show_cns=1&dsgid1=3&chr1=1&x1=1172950&dr1up=15000&dr1down=15000&dsgid2=3&chr2=5&x2=17454600&dr2up=15000&dr2down=15000&dsgid2=3&chr2=5&x2=17454600&dr2up=15000&dr2down=15000&num_seqs=2;hsp_overlap_limit=0;hsp_size_limit=0
AT3G11600|3|3667178|3667203|+|AT5G06270|5|1912592|1912617|+|2e-05	AT3G11600	3	3667178	3667203	+	AT5G06270	5	1912592	1912617	+	2e-05	http://coge.iplantcollaborative.org/CoGe/GEvo.pl?prog=blastn&autogo=1&show_cns=1&dsgid1=3&chr1=3&x1=3667178&dr1up=15000&dr1down=15000&dsgid2=3&chr2=5&x2=1912592&dr2up=15000&dr2down=15000&dsgid2=3&chr2=5&x2=1912592&dr2up=15000&dr2down=15000&num_seqs=2;hsp_overlap_limit=0;hsp_size_limit=0
AT1G11070|1|3694293|3694310|-|AT1G61080|1|22507878|22507895|-|0.96	AT1G11070	1	3694293	3694310	-	AT1G61080	1	22507878	22507895	-	0.96	http://coge.iplantcollaborative.org/CoGe/GEvo.pl?prog=blastn&autogo=1&show_cns=1&dsgid1=3&chr1=1&x1=3694293&dr1up=15000&dr1down=15000&dsgid2=3&chr2=1&x2=22507878&dr2up=15000&dr2down=15000&dsgid2=3&chr2=1&x2=22507878&dr2up=15000&dr2down=15000&num_seqs=2;hsp_overlap_limit=0;hsp_size_limit=0
AT1G53165|1|19820703|19820724|+|AT3G15220|3|5129173|5129152|-|0.3	AT1G53165	1	19820703	19820724	+	AT3G15220	3	5129152	5129173	-	0.3	http://coge.iplantcollaborative.org/CoGe/GEvo.pl?prog=blastn&autogo=1&show_cns=1&dsgid1=3&chr1=1&x1=19820703&dr1up=15000&dr1down=15000&dsgid2=3&chr2=3&x2=5129152&dr2up=15000&dr2down=15000&dsgid2=3&chr2=3&x2=5129152&dr2up=15000&dr2down=15000&num_seqs=2;hsp_overlap_limit=0;hsp_size_limit=0
AT4G20140|4|10883096|10883135|+|AT5G44700|5|18055238|18055200|-|2e-05	AT4G20140	4	10883096	10883135	+	AT5G44700	5	18055200	18055238	-	2e-05	http://coge.iplantcollaborative.org/CoGe/GEvo.pl?prog=blastn&autogo=1&show_cns=1&dsgid1=3&chr1=4&x1=10883096&dr1up=15000&dr1down=15000&dsgid2=3&chr2=5&x2=18055200&dr2up=15000&dr2down=15000&dsgid2=3&chr2=5&x2=18055200&dr2up=15000&dr2down=15000&num_seqs=2;hsp_overlap_limit=0;hsp_size_limit=0
AT1G66480|1|24809339|24809353|-|AT5G37840|5|15079322|15079336|-|0.85	AT1G66480	1	24809339	24809353	-	AT5G37840	5	15079322	15079336	-	0.85	http://coge.iplantcollaborative.org/CoGe/GEvo.pl?prog=blastn&autogo=1&show_cns=1&dsgid1=3&chr1=1&x1=24809339&dr1up=15000&dr1down=15000&dsgid2=3&chr2=5&x2=15079322&dr2up=15000&dr2down=15000&dsgid2=3&chr2=5&x2=15079322&dr2up=15000&dr2down=15000&num_seqs=2;hsp_overlap_limit=0;hsp_size_limit=0
AT2G16780|2|7290718|7290745|-|AT4G35050|4|16684811|16684838|-|0.23	AT2G16780	2	7290718	7290745	-	AT4G35050	4	16684811	16684838	-	0.23	http://coge.iplantcollaborative.org/CoGe/GEvo.pl?prog=blastn&autogo=1&show_cns=1&dsgid1=3&chr1=2&x1=7290718&dr1up=15000&dr1down=15000&dsgid2=3&chr2=4&x2=16684811&dr2up=15000&dr2down=15000&dsgid2=3&chr2=4&x2=16684811&dr2up=15000&dr2down=15000&num_seqs=2;hsp_overlap_limit=0;hsp_size_limit=0
AT2G19810|2|8556807|8556837|+|AT4G29190|4|14394788|14394758|-|7e-05	AT2G19810	2	8556807	8556837	+	AT4G29190	4	14394758	14394788	-	7e-05	http://coge.iplantcollaborative.org/CoGe/GEvo.pl?prog=blastn&autogo=1&show_cns=1&dsgid1=3&chr1=2&x1=8556807&dr1up=15000&dr1down=15000&dsgid2=3&chr2=4&x2=14394758&dr2up=15000&dr2down=15000&dsgid2=3&chr2=4&x2=14394758&dr2up=15000&dr2down=15000&num_seqs=2;hsp_overlap_limit=0;hsp_size_limit=0
AT1G32380|1|11684782|11684812|+|AT2G35390|2|14902034|14902004|-|0.24	AT1G32380	1	11684782	11684812	+	AT2G35390	2	14902004	14902034	-	0.24	http://coge.iplantcollaborative.org/CoGe/GEvo.pl?prog=blastn&autogo=1&show_cns=1&dsgid1=3&chr1=1&x1=11684782&dr1up=15000&dr1down=15000&dsgid2=3&chr2=2&x2=14902004&dr2up=15000&dr2down=15000&dsgid2=3&chr2=2&x2=14902004&dr2up=15000&dr2down=15000&num_seqs=2;hsp_overlap_limit=0;hsp_size_limit=0
4_9945381_9945403_cns_rna|4|9945381|9945403|+|5_18972312_18972290_cns_rna|5|18972312|18972290|-|0.061	4_9945381_9945403_cns_rna	4	9945381	9945403	+	5_18972312_18972290_cns_rna	5	18972290	18972312	-	0.061	http://coge.iplantcollaborative.org/CoGe/GEvo.pl?prog=blastn&autogo=1&show_cns=1&dsgid1=3&chr1=4&x1=9945381&dr1up=15000&dr1down=15000&dsgid2=3&chr2=5&x2=18972290&dr2up=15000&dr2down=15000&dsgid2=3&chr2=5&x2=18972290&dr2up=15000&dr2down=15000&num_seqs=2;hsp_overlap_limit=0;hsp_size_limit=0
AT1G25550|1|8976435|8976465|+|AT1G68670|1|25785765|25785795|+|5e-10	AT1G25550	1	8976435	8976465	+	AT1G68670	1	25785765	25785795	+	5e-10	http://coge.iplantcollaborative.org/CoGe/GEvo.pl?prog=blastn&autogo=1&show_cns=1&dsgid1=3&chr1=1&x1=8976435&dr1up=15000&dr1down=15000&dsgid2=3&chr2=1&x2=25785765&dr2up=15000&dr2down=15000&dsgid2=3&chr2=1&x2=25785765&dr2up=15000&dr2down=15000&num_seqs=2;hsp_overlap_limit=0;hsp_size_limit=0
AT1G02750|1|602631|602646|+|AT4G02200|4|972729|972744|+|0.23	AT1G02750	1	602631	602646	+	AT4G02200	4	972729	972744	+	0.23	http://coge.iplantcollaborative.org/CoGe/GEvo.pl?prog=blastn&autogo=1&show_cns=1&dsgid1=3&chr1=1&x1=602631&dr1up=15000&dr1down=15000&dsgid2=3&chr2=4&x2=972729&dr2up=15000&dr2down=15000&dsgid2=3&chr2=4&x2=972729&dr2up=15000&dr2down=15000&num_seqs=2;hsp_overlap_limit=0;hsp_size_limit=0
AT5G07290|5|2299828|2299845|+|AT5G61960|5|24890355|24890338|-|1.2	AT5G07290	5	2299828	2299845	+	AT5G61960	5	24890338	24890355	-	1.2	http://coge.iplantcollaborative.org/CoGe/GEvo.pl?prog=blastn&autogo=1&show_cns=1&dsgid1=3&chr1=5&x1=2299828&dr1up=15000&dr1down=15000&dsgid2=3&chr2=5&x2=24890338&dr2up=15000&dr2down=15000&dsgid2=3&chr2=5&x2=24890338&dr2up=15000&dr2down=15000&num_seqs=2;hsp_overlap_limit=0;hsp_size_limit=0
AT1G13300|1|4559384|4559407|+|AT3G25790|3|9416782|9416805|+|0.86	AT1G13300	1	4559384	4559407	+	AT3G25790	3	9416782	9416805	+	0.86	http://coge.iplantcollaborative.org/CoGe/GEvo.pl?prog=blastn&autogo=1&show_cns=1&dsgid1=3&chr1=1&x1=4559384&dr1up=15000&dr1down=15000&dsgid2=3&chr2=3&x2=9416782&dr2up=15000&dr2down=15000&dsgid2=3&chr2=3&x2=9416782&dr2up=15000&dr2down=15000&num_seqs=2;hsp_overlap_limit=0;hsp_size_limit=0
AT1G06660|1|2040249|2040266|-|AT2G30820|2|13136627|13136610|+|0.95	AT1G06660	1	2040249	2040266	-	AT2G30820	2	13136610	13136627	+	0.95	http://coge.iplantcollaborative.org/CoGe/GEvo.pl?prog=blastn&autogo=1&show_cns=1&dsgid1=3&chr1=1&x1=2040249&dr1up=15000&dr1down=15000&dsgid2=3&chr2=2&x2=13136610&dr2up=15000&dr2down=15000&dsgid2=3&chr2=2&x2=13136610&dr2up=15000&dr2down=15000&num_seqs=2;hsp_overlap_limit=0;hsp_size_limit=0
AT1G21060|1|7371156|7371205|+|AT1G76620|1|28761049|28761098|+|0.063	AT1G21060	1	7371156	7371205	+	AT1G76620	1	28761049	28761098	+	0.063	http://coge.iplantcollaborative.org/CoGe/GEvo.pl?prog=blastn&autogo=1&show_cns=1&dsgid1=3&chr1=1&x1=7371156&dr1up=15000&dr1down=15000&dsgid2=3&chr2=1&x2=28761049&dr2up=15000&dr2down=15000&dsgid2=3&chr2=1&x2=28761049&dr2up=15000&dr2down=15000&num_seqs=2;hsp_overlap_limit=0;hsp_size_limit=0
AT1G19790|1|6843335|6843368|-|AT1G75520|1|28360956|28360989|-|1e-06	AT1G19790	1	6843335	6843368	-	AT1G75520	1	28360956	28360989	-	1e-06	http://coge.iplantcollaborative.org/CoGe/GEvo.pl?prog=blastn&autogo=1&show_cns=1&dsgid1=3&chr1=1&x1=6843335&dr1up=15000&dr1down=15000&dsgid2=3&chr2=1&x2=28360956&dr2up=15000&dr2down=15000&dsgid2=3&chr2=1&x2=28360956&dr2up=15000&dr2down=15000&num_seqs=2;hsp_overlap_limit=0;hsp_size_limit=0
AT1G59730|1|21946221|21946237|-|AT1G69880|1|26336787|26336771|+|0.057	AT1G59730	1	21946221	21946237	-	AT1G69880	1	26336771	26336787	+	0.057	http://coge.iplantcollaborative.org/CoGe/GEvo.pl?prog=blastn&autogo=1&show_cns=1&dsgid1=3&chr1=1&x1=21946221&dr1up=15000&dr1down=15000&dsgid2=3&chr2=1&x2=26336771&dr2up=15000&dr2down=15000&dsgid2=3&chr2=1&x2=26336771&dr2up=15000&dr2down=15000&num_seqs=2;hsp_overlap_limit=0;hsp_size_limit=0
AT1G04000|1|1028227|1028262|-|AT5G44060|5|17749050|17749016|+|0.21	AT1G04000	1	1028227	1028262	-	AT5G44060	5	17749016	17749050	+	0.21	http://coge.iplantcollaborative.org/CoGe/GEvo.pl?prog=blastn&autogo=1&show_cns=1&dsgid1=3&chr1=1&x1=1028227&dr1up=15000&dr1down=15000&dsgid2=3&chr2=5&x2=17749016&dr2up=15000&dr2down=15000&dsgid2=3&chr2=5&x2=17749016&dr2up=15000&dr2down=15000&num_seqs=2;hsp_overlap_limit=0;hsp_size_limit=0
AT3G06020|3|1808477|1808559|+|AT5G19260|5|6483954|6483873|-|3e-11	AT3G06020	3	1808477	1808559	+	AT5G19260	5	6483873	6483954	-	3e-11	http://coge.iplantcollaborative.org/CoGe/GEvo.pl?prog=blastn&autogo=1&show_cns=1&dsgid1=3&chr1=3&x1=1808477&dr1up=15000&dr1down=15000&dsgid2=3&chr2=5&x2=6483873&dr2up=15000&dr2down=15000&dsgid2=3&chr2=5&x2=6483873&dr2up=15000&dr2down=15000&num_seqs=2;hsp_overlap_limit=0;hsp_size_limit=0
AT4G18140|4|10049107|10049140|-|AT5G46410|5|18843164|18843131|+|9e-05	AT4G18140	4	10049107	10049140	-	AT5G46410	5	18843131	18843164	+	9e-05	http://coge.iplantcollaborative.org/CoGe/GEvo.pl?prog=blastn&autogo=1&show_cns=1&dsgid1=3&chr1=4&x1=10049107&dr1up=15000&dr1down=15000&dsgid2=3&chr2=5&x2=18843131&dr2up=15000&dr2down=15000&dsgid2=3&chr2=5&x2=18843131&dr2up=15000&dr2down=15000&num_seqs=2;hsp_overlap_limit=0;hsp_size_limit=0
AT1G35430|1|13025719|13025746|-|AT4G09170|4|5837855|5837882|-|0.21	AT1G35430	1	13025719	13025746	-	AT4G09170	4	5837855	5837882	-	0.21	http://coge.iplantcollaborative.org/CoGe/GEvo.pl?prog=blastn&autogo=1&show_cns=1&dsgid1=3&chr1=1&x1=13025719&dr1up=15000&dr1down=15000&dsgid2=3&chr2=4&x2=5837855&dr2up=15000&dr2down=15000&dsgid2=3&chr2=4&x2=5837855&dr2up=15000&dr2down=15000&num_seqs=2;hsp_overlap_limit=0;hsp_size_limit=0
AT2G17150|2|7479620|7479640|-|AT4G35270|4|16784814|16784834|-|1.0	AT2G17150	2	7479620	7479640	-	AT4G35270	4	16784814	16784834	-	1	http://coge.iplantcollaborative.org/CoGe/GEvo.pl?prog=blastn&autogo=1&show_cns=1&dsgid1=3&chr1=2&x1=7479620&dr1up=15000&dr1down=15000&dsgid2=3&chr2=4&x2=16784814&dr2up=15000&dr2down=15000&dsgid2=3&chr2=4&x2=16784814&dr2up=15000&dr2down=15000&num_seqs=2;hsp_overlap_limit=0;hsp_size_limit=0
AT2G18120|2|7885594|7885627|-|AT4G36260|4|17158720|17158753|-|2e-08	AT2G18120	2	7885594	7885627	-	AT4G36260	4	17158720	17158753	-	2e-08	http://coge.iplantcollaborative.org/CoGe/GEvo.pl?prog=blastn&autogo=1&show_cns=1&dsgid1=3&chr1=2&x1=7885594&dr1up=15000&dr1down=15000&dsgid2=3&chr2=4&x2=17158720&dr2up=15000&dr2down=15000&dsgid2=3&chr2=4&x2=17158720&dr2up=15000&dr2down=15000&num_seqs=2;hsp_overlap_limit=0;hsp_size_limit=0
AT1G15490|1|5323718|5323750|-|AT1G80280|1|30191293|30191325|-|0.017	AT1G15490	1	5323718	5323750	-	AT1G80280	1	30191293	30191325	-	0.017	http://coge.iplantcollaborative.org/CoGe/GEvo.pl?prog=blastn&autogo=1&show_cns=1&dsgid1=3&chr1=1&x1=5323718&dr1up=15000&dr1down=15000&dsgid2=3&chr2=1&x2=30191293&dr2up=15000&dr2down=15000&dsgid2=3&chr2=1&x2=30191293&dr2up=15000&dr2down=15000&num_seqs=2;hsp_overlap_limit=0;hsp_size_limit=0
AT2G24590|2|10458019|10458085|+|AT4G31580|4|15308152|15308217|+|3e-08	AT2G24590	2	10458019	10458085	+	AT4G31580	4	15308152	15308217	+	3e-08	http://coge.iplantcollaborative.org/CoGe/GEvo.pl?prog=blastn&autogo=1&show_cns=1&dsgid1=3&chr1=2&x1=10458019&dr1up=15000&dr1down=15000&dsgid2=3&chr2=4&x2=15308152&dr2up=15000&dr2down=15000&dsgid2=3&chr2=4&x2=15308152&dr2up=15000&dr2down=15000&num_seqs=2;hsp_overlap_limit=0;hsp_size_limit=0
AT2G24100|2|10251713|10251752|+|AT4G30780|4|14990074|14990113|+|0.004	AT2G24100	2	10251713	10251752	+	AT4G30780	4	14990074	14990113	+	0.004	http://coge.iplantcollaborative.org/CoGe/GEvo.pl?prog=blastn&autogo=1&show_cns=1&dsgid1=3&chr1=2&x1=10251713&dr1up=15000&dr1down=15000&dsgid2=3&chr2=4&x2=14990074&dr2up=15000&dr2down=15000&dsgid2=3&chr2=4&x2=14990074&dr2up=15000&dr2down=15000&num_seqs=2;hsp_overlap_limit=0;hsp_size_limit=0
AT1G23310|1|8271762|8271794|-|AT1G70580|1|26616326|26616294|+|0.0003	AT1G23310	1	8271762	8271794	-	AT1G70580	1	26616294	26616326	+	0.0003	http://coge.iplantcollaborative.org/CoGe/GEvo.pl?prog=blastn&autogo=1&show_cns=1&dsgid1=3&chr1=1&x1=8271762&dr1up=15000&dr1down=15000&dsgid2=3&chr2=1&x2=26616294&dr2up=15000&dr2down=15000&dsgid2=3&chr2=1&x2=26616294&dr2up=15000&dr2down=15000&num_seqs=2;hsp_overlap_limit=0;hsp_size_limit=0
AT1G10290|1|3371929|3371955|+|AT1G59610|1|21898461|21898487|+|0.023	AT1G10290	1	3371929	3371955	+	AT1G59610	1	21898461	21898487	+	0.023	http://coge.iplantcollaborative.org/CoGe/GEvo.pl?prog=blastn&autogo=1&show_cns=1&dsgid1=3&chr1=1&x1=3371929&dr1up=15000&dr1down=15000&dsgid2=3&chr2=1&x2=21898461&dr2up=15000&dr2down=15000&dsgid2=3&chr2=1&x2=21898461&dr2up=15000&dr2down=15000&num_seqs=2;hsp_overlap_limit=0;hsp_size_limit=0
AT1G48490|1|17925967|17925994|-|AT3G17850|3|6109751|6109778|-|0.31	AT1G48490	1	17925967	17925994	-	AT3G17850	3	6109751	6109778	-	0.31	http://coge.iplantcollaborative.org/CoGe/GEvo.pl?prog=blastn&autogo=1&show_cns=1&dsgid1=3&chr1=1&x1=17925967&dr1up=15000&dr1down=15000&dsgid2=3&chr2=3&x2=6109751&dr2up=15000&dr2down=15000&dsgid2=3&chr2=3&x2=6109751&dr2up=15000&dr2down=15000&num_seqs=2;hsp_overlap_limit=0;hsp_size_limit=0
AT1G18400|1|6335955|6335997|+|AT1G73830|1|27766937|27766979|+|9e-12	AT1G18400	1	6335955	6335997	+	AT1G73830	1	27766937	27766979	+	9e-12	http://coge.iplantcollaborative.org/CoGe/GEvo.pl?prog=blastn&autogo=1&show_cns=1&dsgid1=3&chr1=1&x1=6335955&dr1up=15000&dr1down=15000&dsgid2=3&chr2=1&x2=27766937&dr2up=15000&dr2down=15000&dsgid2=3&chr2=1&x2=27766937&dr2up=15000&dr2down=15000&num_seqs=2;hsp_overlap_limit=0;hsp_size_limit=0
AT4G04790|4|2436773|2436796|-|AT4G21880|4|11609037|11609014|+|1.1	AT4G04790	4	2436773	2436796	-	AT4G21880	4	11609014	11609037	+	1.1	http://coge.iplantcollaborative.org/CoGe/GEvo.pl?prog=blastn&autogo=1&show_cns=1&dsgid1=3&chr1=4&x1=2436773&dr1up=15000&dr1down=15000&dsgid2=3&chr2=4&x2=11609014&dr2up=15000&dr2down=15000&dsgid2=3&chr2=4&x2=11609014&dr2up=15000&dr2down=15000&num_seqs=2;hsp_overlap_limit=0;hsp_size_limit=0
AT3G01700|3|258806|258857|+|AT5G14380|5|4636756|4636705|-|1e-06	AT3G01700	3	258806	258857	+	AT5G14380	5	4636705	4636756	-	1e-06	http://coge.iplantcollaborative.org/CoGe/GEvo.pl?prog=blastn&autogo=1&show_cns=1&dsgid1=3&chr1=3&x1=258806&dr1up=15000&dr1down=15000&dsgid2=3&chr2=5&x2=4636705&dr2up=15000&dr2down=15000&dsgid2=3&chr2=5&x2=4636705&dr2up=15000&dr2down=15000&num_seqs=2;hsp_overlap_limit=0;hsp_size_limit=0
AT2G20650|2|8910851|8910882|-|AT4G28370|4|14039592|14039561|+|0.001	AT2G20650	2	8910851	8910882	-	AT4G28370	4	14039561	14039592	+	0.001	http://coge.iplantcollaborative.org/CoGe/GEvo.pl?prog=blastn&autogo=1&show_cns=1&dsgid1=3&chr1=2&x1=8910851&dr1up=15000&dr1down=15000&dsgid2=3&chr2=4&x2=14039561&dr2up=15000&dr2down=15000&dsgid2=3&chr2=4&x2=14039561&dr2up=15000&dr2down=15000&num_seqs=2;hsp_overlap_limit=0;hsp_size_limit=0
AT3G49290|3|18283488|18283514|+|AT5G24310|5|8273575|8273601|+|0.94	AT3G49290	3	18283488	18283514	+	AT5G24310	5	8273575	8273601	+	0.94	http://coge.iplantcollaborative.org/CoGe/GEvo.pl?prog=blastn&autogo=1&show_cns=1&dsgid1=3&chr1=3&x1=18283488&dr1up=15000&dr1down=15000&dsgid2=3&chr2=5&x2=8273575&dr2up=15000&dr2down=15000&dsgid2=3&chr2=5&x2=8273575&dr2up=15000&dr2down=15000&num_seqs=2;hsp_overlap_limit=0;hsp_size_limit=0
AT2G17180|2|7481742|7481758|-|AT4G35280|4|16780835|16780851|-|0.055	AT2G17180	2	7481742	7481758	-	AT4G35280	4	16780835	16780851	-	0.055	http://coge.iplantcollaborative.org/CoGe/GEvo.pl?prog=blastn&autogo=1&show_cns=1&dsgid1=3&chr1=2&x1=7481742&dr1up=15000&dr1down=15000&dsgid2=3&chr2=4&x2=16780835&dr2up=15000&dr2down=15000&dsgid2=3&chr2=4&x2=16780835&dr2up=15000&dr2down=15000&num_seqs=2;hsp_overlap_limit=0;hsp_size_limit=0
AT4G18160|4|10055538|10055555|+|AT5G46370|5|18833413|18833396|-|0.88	AT4G18160	4	10055538	10055555	+	AT5G46370	5	18833396	18833413	-	0.88	http://coge.iplantcollaborative.org/CoGe/GEvo.pl?prog=blastn&autogo=1&show_cns=1&dsgid1=3&chr1=4&x1=10055538&dr1up=15000&dr1down=15000&dsgid2=3&chr2=5&x2=18833396&dr2up=15000&dr2down=15000&dsgid2=3&chr2=5&x2=18833396&dr2up=15000&dr2down=15000&num_seqs=2;hsp_overlap_limit=0;hsp_size_limit=0
4_10899339_10899359_cns_rna|4|10901049|10901063|+|5_18035526_18035506_cns_rna|5|18035378|18035364|-|0.9	4_10899339_10899359_cns_rna	4	10901049	10901063	+	5_18035526_18035506_cns_rna	5	18035364	18035378	-	0.9	http://coge.iplantcollaborative.org/CoGe/GEvo.pl?prog=blastn&autogo=1&show_cns=1&dsgid1=3&chr1=4&x1=10901049&dr1up=15000&dr1down=15000&dsgid2=3&chr2=5&x2=18035364&dr2up=15000&dr2down=15000&dsgid2=3&chr2=5&x2=18035364&dr2up=15000&dr2down=15000&num_seqs=2;hsp_overlap_limit=0;hsp_size_limit=0
AT2G24500|2|10408854|10408875|-|AT4G31420|4|15247643|15247664|-|0.004	AT2G24500	2	10408854	10408875	-	AT4G31420	4	15247643	15247664	-	0.004	http://coge.iplantcollaborative.org/CoGe/GEvo.pl?prog=blastn&autogo=1&show_cns=1&dsgid1=3&chr1=2&x1=10408854&dr1up=15000&dr1down=15000&dsgid2=3&chr2=4&x2=15247643&dr2up=15000&dr2down=15000&dsgid2=3&chr2=4&x2=15247643&dr2up=15000&dr2down=15000&num_seqs=2;hsp_overlap_limit=0;hsp_size_limit=0
AT3G46110|3|16943554|16943569|+|AT5G59790|5|24108731|24108746|+|0.23	AT3G46110	3	16943554	16943569	+	AT5G59790	5	24108731	24108746	+	0.23	http://coge.iplantcollaborative.org/CoGe/GEvo.pl?prog=blastn&autogo=1&show_cns=1&dsgid1=3&chr1=3&x1=16943554&dr1up=15000&dr1down=15000&dsgid2=3&chr2=5&x2=24108731&dr2up=15000&dr2down=15000&dsgid2=3&chr2=5&x2=24108731&dr2up=15000&dr2down=15000&num_seqs=2;hsp_overlap_limit=0;hsp_size_limit=0
AT1G18460|1|6352447|6352487|+|AT1G73920|1|27794479|27794520|+|0.005	AT1G18460	1	6352447	6352487	+	AT1G73920	1	27794479	27794520	+	0.005	http://coge.iplantcollaborative.org/CoGe/GEvo.pl?prog=blastn&autogo=1&show_cns=1&dsgid1=3&chr1=1&x1=6352447&dr1up=15000&dr1down=15000&dsgid2=3&chr2=1&x2=27794479&dr2up=15000&dr2down=15000&dsgid2=3&chr2=1&x2=27794479&dr2up=15000&dr2down=15000&num_seqs=2;hsp_overlap_limit=0;hsp_size_limit=0
AT2G35930|2|15091528|15091564|-|AT3G52450|3|19453336|19453372|-|3e-08	AT2G35930	2	15091528	15091564	-	AT3G52450	3	19453336	19453372	-	3e-08	http://coge.iplantcollaborative.org/CoGe/GEvo.pl?prog=blastn&autogo=1&show_cns=1&dsgid1=3&chr1=2&x1=15091528&dr1up=15000&dr1down=15000&dsgid2=3&chr2=3&x2=19453336&dr2up=15000&dr2down=15000&dsgid2=3&chr2=3&x2=19453336&dr2up=15000&dr2down=15000&num_seqs=2;hsp_overlap_limit=0;hsp_size_limit=0
AT5G07830|5|2503446|2503476|+|AT5G61250|5|24652428|24652398|-|0.25	AT5G07830	5	2503446	2503476	+	AT5G61250	5	24652398	24652428	-	0.25	http://coge.iplantcollaborative.org/CoGe/GEvo.pl?prog=blastn&autogo=1&show_cns=1&dsgid1=3&chr1=5&x1=2503446&dr1up=15000&dr1down=15000&dsgid2=3&chr2=5&x2=24652398&dr2up=15000&dr2down=15000&dsgid2=3&chr2=5&x2=24652398&dr2up=15000&dr2down=15000&num_seqs=2;hsp_overlap_limit=0;hsp_size_limit=0
AT3G06020|3|1809325|1809358|+|AT5G19260|5|6483282|6483249|-|0.21	AT3G06020	3	1809325	1809358	+	AT5G19260	5	6483249	6483282	-	0.21	http://coge.iplantcollaborative.org/CoGe/GEvo.pl?prog=blastn&autogo=1&show_cns=1&dsgid1=3&chr1=3&x1=1809325&dr1up=15000&dr1down=15000&dsgid2=3&chr2=5&x2=6483249&dr2up=15000&dr2down=15000&dsgid2=3&chr2=5&x2=6483249&dr2up=15000&dr2down=15000&num_seqs=2;hsp_overlap_limit=0;hsp_size_limit=0
AT2G37030|2|15560202|15560231|+|AT3G53250|3|19753302|19753331|+|0.014	AT2G37030	2	15560202	15560231	+	AT3G53250	3	19753302	19753331	+	0.014	http://coge.iplantcollaborative.org/CoGe/GEvo.pl?prog=blastn&autogo=1&show_cns=1&dsgid1=3&chr1=2&x1=15560202&dr1up=15000&dr1down=15000&dsgid2=3&chr2=3&x2=19753302&dr2up=15000&dr2down=15000&dsgid2=3&chr2=3&x2=19753302&dr2up=15000&dr2down=15000&num_seqs=2;hsp_overlap_limit=0;hsp_size_limit=0
AT2G47160|2|19366824|19366847|-|AT3G62270|3|23055533|23055556|-|0.99	AT2G47160	2	19366824	19366847	-	AT3G62270	3	23055533	23055556	-	0.99	http://coge.iplantcollaborative.org/CoGe/GEvo.pl?prog=blastn&autogo=1&show_cns=1&dsgid1=3&chr1=2&x1=19366824&dr1up=15000&dr1down=15000&dsgid2=3&chr2=3&x2=23055533&dr2up=15000&dr2down=15000&dsgid2=3&chr2=3&x2=23055533&dr2up=15000&dr2down=15000&num_seqs=2;hsp_overlap_limit=0;hsp_size_limit=0
AT2G18010|2|7839908|7839938|+|AT4G36110|4|17089245|17089275|+|0.21	AT2G18010	2	7839908	7839938	+	AT4G36110	4	17089245	17089275	+	0.21	http://coge.iplantcollaborative.org/CoGe/GEvo.pl?prog=blastn&autogo=1&show_cns=1&dsgid1=3&chr1=2&x1=7839908&dr1up=15000&dr1down=15000&dsgid2=3&chr2=4&x2=17089245&dr2up=15000&dr2down=15000&dsgid2=3&chr2=4&x2=17089245&dr2up=15000&dr2down=15000&num_seqs=2;hsp_overlap_limit=0;hsp_size_limit=0
AT1G26880|1|9316077|9316149|-|AT1G69620|1|26194030|26193959|+|1e-17	AT1G26880	1	9316077	9316149	-	AT1G69620	1	26193959	26194030	+	1e-17	http://coge.iplantcollaborative.org/CoGe/GEvo.pl?prog=blastn&autogo=1&show_cns=1&dsgid1=3&chr1=1&x1=9316077&dr1up=15000&dr1down=15000&dsgid2=3&chr2=1&x2=26193959&dr2up=15000&dr2down=15000&dsgid2=3&chr2=1&x2=26193959&dr2up=15000&dr2down=15000&num_seqs=2;hsp_overlap_limit=0;hsp_size_limit=0
AT1G04160|1|1094799|1094814|+|AT5G43900|5|17675999|17675984|-|0.39	AT1G04160	1	1094799	1094814	+	AT5G43900	5	17675984	17675999	-	0.39	http://coge.iplantcollaborative.org/CoGe/GEvo.pl?prog=blastn&autogo=1&show_cns=1&dsgid1=3&chr1=1&x1=1094799&dr1up=15000&dr1down=15000&dsgid2=3&chr2=5&x2=17675984&dr2up=15000&dr2down=15000&dsgid2=3&chr2=5&x2=17675984&dr2up=15000&dr2down=15000&num_seqs=2;hsp_overlap_limit=0;hsp_size_limit=0
AT1G03445|1|864757|864774|-|AT4G03080|4|1373576|1373593|-|1.1	AT1G03445	1	864757	864774	-	AT4G03080	4	1373576	1373593	-	1.1	http://coge.iplantcollaborative.org/CoGe/GEvo.pl?prog=blastn&autogo=1&show_cns=1&dsgid1=3&chr1=1&x1=864757&dr1up=15000&dr1down=15000&dsgid2=3&chr2=4&x2=1373576&dr2up=15000&dr2down=15000&dsgid2=3&chr2=4&x2=1373576&dr2up=15000&dr2down=15000&num_seqs=2;hsp_overlap_limit=0;hsp_size_limit=0
AT1G26260|1|9086707|9086757|+|AT1G68920|1|25918711|25918762|+|4e-14	AT1G26260	1	9086707	9086757	+	AT1G68920	1	25918711	25918762	+	4e-14	http://coge.iplantcollaborative.org/CoGe/GEvo.pl?prog=blastn&autogo=1&show_cns=1&dsgid1=3&chr1=1&x1=9086707&dr1up=15000&dr1down=15000&dsgid2=3&chr2=1&x2=25918711&dr2up=15000&dr2down=15000&dsgid2=3&chr2=1&x2=25918711&dr2up=15000&dr2down=15000&num_seqs=2;hsp_overlap_limit=0;hsp_size_limit=0
AT2G26190|2|11156062|11156091|-|AT4G33050|4|15945665|15945694|-|0.93	AT2G26190	2	11156062	11156091	-	AT4G33050	4	15945665	15945694	-	0.93	http://coge.iplantcollaborative.org/CoGe/GEvo.pl?prog=blastn&autogo=1&show_cns=1&dsgid1=3&chr1=2&x1=11156062&dr1up=15000&dr1down=15000&dsgid2=3&chr2=4&x2=15945665&dr2up=15000&dr2down=15000&dsgid2=3&chr2=4&x2=15945665&dr2up=15000&dr2down=15000&num_seqs=2;hsp_overlap_limit=0;hsp_size_limit=0
AT1G13300|1|4556726|4556763|+|AT3G25790|3|9414237|9414274|+|2e-05	AT1G13300	1	4556726	4556763	+	AT3G25790	3	9414237	9414274	+	2e-05	http://coge.iplantcollaborative.org/CoGe/GEvo.pl?prog=blastn&autogo=1&show_cns=1&dsgid1=3&chr1=1&x1=4556726&dr1up=15000&dr1down=15000&dsgid2=3&chr2=3&x2=9414237&dr2up=15000&dr2down=15000&dsgid2=3&chr2=3&x2=9414237&dr2up=15000&dr2down=15000&num_seqs=2;hsp_overlap_limit=0;hsp_size_limit=0
AT2G42640|2|17768868|17768885|-|AT3G58640|3|21701621|21701638|-|1.2	AT2G42640	2	17768868	17768885	-	AT3G58640	3	21701621	21701638	-	1.2	http://coge.iplantcollaborative.org/CoGe/GEvo.pl?prog=blastn&autogo=1&show_cns=1&dsgid1=3&chr1=2&x1=17768868&dr1up=15000&dr1down=15000&dsgid2=3&chr2=3&x2=21701621&dr2up=15000&dr2down=15000&dsgid2=3&chr2=3&x2=21701621&dr2up=15000&dr2down=15000&num_seqs=2;hsp_overlap_limit=0;hsp_size_limit=0
AT1G25250|1|8848496|8848513|+|AT1G68130|1|25535222|25535239|+|0.89	AT1G25250	1	8848496	8848513	+	AT1G68130	1	25535222	25535239	+	0.89	http://coge.iplantcollaborative.org/CoGe/GEvo.pl?prog=blastn&autogo=1&show_cns=1&dsgid1=3&chr1=1&x1=8848496&dr1up=15000&dr1down=15000&dsgid2=3&chr2=1&x2=25535222&dr2up=15000&dr2down=15000&dsgid2=3&chr2=1&x2=25535222&dr2up=15000&dr2down=15000&num_seqs=2;hsp_overlap_limit=0;hsp_size_limit=0
AT2G21740|2|9289546|9289576|-|AT4G39340|4|18293597|18293627|-|0.004	AT2G21740	2	9289546	9289576	-	AT4G39340	4	18293597	18293627	-	0.004	http://coge.iplantcollaborative.org/CoGe/GEvo.pl?prog=blastn&autogo=1&show_cns=1&dsgid1=3&chr1=2&x1=9289546&dr1up=15000&dr1down=15000&dsgid2=3&chr2=4&x2=18293597&dr2up=15000&dr2down=15000&dsgid2=3&chr2=4&x2=18293597&dr2up=15000&dr2down=15000&num_seqs=2;hsp_overlap_limit=0;hsp_size_limit=0
AT5G08390|5|2701431|2701447|+|AT5G23430|5|7899883|7899867|-|0.083	AT5G08390	5	2701431	2701447	+	AT5G23430	5	7899867	7899883	-	0.083	http://coge.iplantcollaborative.org/CoGe/GEvo.pl?prog=blastn&autogo=1&show_cns=1&dsgid1=3&chr1=5&x1=2701431&dr1up=15000&dr1down=15000&dsgid2=3&chr2=5&x2=7899867&dr2up=15000&dr2down=15000&dsgid2=3&chr2=5&x2=7899867&dr2up=15000&dr2down=15000&num_seqs=2;hsp_overlap_limit=0;hsp_size_limit=0
AT1G63840|1|23698549|23698571|-|AT5G41400|5|16590001|16590023|-|0.001	AT1G63840	1	23698549	23698571	-	AT5G41400	5	16590001	16590023	-	0.001	http://coge.iplantcollaborative.org/CoGe/GEvo.pl?prog=blastn&autogo=1&show_cns=1&dsgid1=3&chr1=1&x1=23698549&dr1up=15000&dr1down=15000&dsgid2=3&chr2=5&x2=16590001&dr2up=15000&dr2down=15000&dsgid2=3&chr2=5&x2=16590001&dr2up=15000&dr2down=15000&num_seqs=2;hsp_overlap_limit=0;hsp_size_limit=0
AT1G05070|1|1458540|1458557|-|AT2G32580|2|13834922|13834905|+|0.85	AT1G05070	1	1458540	1458557	-	AT2G32580	2	13834905	13834922	+	0.85	http://coge.iplantcollaborative.org/CoGe/GEvo.pl?prog=blastn&autogo=1&show_cns=1&dsgid1=3&chr1=1&x1=1458540&dr1up=15000&dr1down=15000&dsgid2=3&chr2=2&x2=13834905&dr2up=15000&dr2down=15000&dsgid2=3&chr2=2&x2=13834905&dr2up=15000&dr2down=15000&num_seqs=2;hsp_overlap_limit=0;hsp_size_limit=0
AT3G22270|3|7873668|7873716|+|AT4G14990|4|8570741|8570694|-|8e-09	AT3G22270	3	7873668	7873716	+	AT4G14990	4	8570694	8570741	-	8e-09	http://coge.iplantcollaborative.org/CoGe/GEvo.pl?prog=blastn&autogo=1&show_cns=1&dsgid1=3&chr1=3&x1=7873668&dr1up=15000&dr1down=15000&dsgid2=3&chr2=4&x2=8570694&dr2up=15000&dr2down=15000&dsgid2=3&chr2=4&x2=8570694&dr2up=15000&dr2down=15000&num_seqs=2;hsp_overlap_limit=0;hsp_size_limit=0
AT1G21380|1|7488705|7488752|-|AT1G76970|1|28930302|28930349|-|0.93	AT1G21380	1	7488705	7488752	-	AT1G76970	1	28930302	28930349	-	0.93	http://coge.iplantcollaborative.org/CoGe/GEvo.pl?prog=blastn&autogo=1&show_cns=1&dsgid1=3&chr1=1&x1=7488705&dr1up=15000&dr1down=15000&dsgid2=3&chr2=1&x2=28930302&dr2up=15000&dr2down=15000&dsgid2=3&chr2=1&x2=28930302&dr2up=15000&dr2down=15000&num_seqs=2;hsp_overlap_limit=0;hsp_size_limit=0
AT4G11740|4|7073840|7073873|+|AT4G23040|4|12076885|12076852|-|0.26	AT4G11740	4	7073840	7073873	+	AT4G23040	4	12076852	12076885	-	0.26	http://coge.iplantcollaborative.org/CoGe/GEvo.pl?prog=blastn&autogo=1&show_cns=1&dsgid1=3&chr1=4&x1=7073840&dr1up=15000&dr1down=15000&dsgid2=3&chr2=4&x2=12076852&dr2up=15000&dr2down=15000&dsgid2=3&chr2=4&x2=12076852&dr2up=15000&dr2down=15000&num_seqs=2;hsp_overlap_limit=0;hsp_size_limit=0
AT1G30860|1|10989841|10989869|-|AT2G34920|2|14738574|14738602|-|0.066	AT1G30860	1	10989841	10989869	-	AT2G34920	2	14738574	14738602	-	0.066	http://coge.iplantcollaborative.org/CoGe/GEvo.pl?prog=blastn&autogo=1&show_cns=1&dsgid1=3&chr1=1&x1=10989841&dr1up=15000&dr1down=15000&dsgid2=3&chr2=2&x2=14738574&dr2up=15000&dr2down=15000&dsgid2=3&chr2=2&x2=14738574&dr2up=15000&dr2down=15000&num_seqs=2;hsp_overlap_limit=0;hsp_size_limit=0
AT1G45170|1|17096503|17096520|-|AT5G42960|5|17258115|17258098|+|0.86	AT1G45170	1	17096503	17096520	-	AT5G42960	5	17258098	17258115	+	0.86	http://coge.iplantcollaborative.org/CoGe/GEvo.pl?prog=blastn&autogo=1&show_cns=1&dsgid1=3&chr1=1&x1=17096503&dr1up=15000&dr1down=15000&dsgid2=3&chr2=5&x2=17258098&dr2up=15000&dr2down=15000&dsgid2=3&chr2=5&x2=17258098&dr2up=15000&dr2down=15000&num_seqs=2;hsp_overlap_limit=0;hsp_size_limit=0
AT1G10670|1|3535569|3535607|+|AT1G60810|1|22394790|22394753|-|3e-08	AT1G10670	1	3535569	3535607	+	AT1G60810	1	22394753	22394790	-	3e-08	http://coge.iplantcollaborative.org/CoGe/GEvo.pl?prog=blastn&autogo=1&show_cns=1&dsgid1=3&chr1=1&x1=3535569&dr1up=15000&dr1down=15000&dsgid2=3&chr2=1&x2=22394753&dr2up=15000&dr2down=15000&dsgid2=3&chr2=1&x2=22394753&dr2up=15000&dr2down=15000&num_seqs=2;hsp_overlap_limit=0;hsp_size_limit=0
AT1G19700|1|6809876|6809918|-|AT1G75410|1|28303653|28303697|-|2e-05	AT1G19700	1	6809876	6809918	-	AT1G75410	1	28303653	28303697	-	2e-05	http://coge.iplantcollaborative.org/CoGe/GEvo.pl?prog=blastn&autogo=1&show_cns=1&dsgid1=3&chr1=1&x1=6809876&dr1up=15000&dr1down=15000&dsgid2=3&chr2=1&x2=28303653&dr2up=15000&dr2down=15000&dsgid2=3&chr2=1&x2=28303653&dr2up=15000&dr2down=15000&num_seqs=2;hsp_overlap_limit=0;hsp_size_limit=0
AT5G08070|5|2584273|2584290|+|AT5G60970|5|24554453|24554436|-|0.81	AT5G08070	5	2584273	2584290	+	AT5G60970	5	24554436	24554453	-	0.81	http://coge.iplantcollaborative.org/CoGe/GEvo.pl?prog=blastn&autogo=1&show_cns=1&dsgid1=3&chr1=5&x1=2584273&dr1up=15000&dr1down=15000&dsgid2=3&chr2=5&x2=24554436&dr2up=15000&dr2down=15000&dsgid2=3&chr2=5&x2=24554436&dr2up=15000&dr2down=15000&num_seqs=2;hsp_overlap_limit=0;hsp_size_limit=0
AT5G12350|5|3996868|3996913|+|AT5G19420|5|6551604|6551559|-|2e-06	AT5G12350	5	3996868	3996913	+	AT5G19420	5	6551559	6551604	-	2e-06	http://coge.iplantcollaborative.org/CoGe/GEvo.pl?prog=blastn&autogo=1&show_cns=1&dsgid1=3&chr1=5&x1=3996868&dr1up=15000&dr1down=15000&dsgid2=3&chr2=5&x2=6551559&dr2up=15000&dr2down=15000&dsgid2=3&chr2=5&x2=6551559&dr2up=15000&dr2down=15000&num_seqs=2;hsp_overlap_limit=0;hsp_size_limit=0
AT2G20580|2|8870164|8870179|+|AT4G28470|4|14068707|14068692|-|0.3	AT2G20580	2	8870164	8870179	+	AT4G28470	4	14068692	14068707	-	0.3	http://coge.iplantcollaborative.org/CoGe/GEvo.pl?prog=blastn&autogo=1&show_cns=1&dsgid1=3&chr1=2&x1=8870164&dr1up=15000&dr1down=15000&dsgid2=3&chr2=4&x2=14068692&dr2up=15000&dr2down=15000&dsgid2=3&chr2=4&x2=14068692&dr2up=15000&dr2down=15000&num_seqs=2;hsp_overlap_limit=0;hsp_size_limit=0
AT2G24020|2|10224907|10224927|-|AT4G30620|4|14948683|14948703|-|0.84	AT2G24020	2	10224907	10224927	-	AT4G30620	4	14948683	14948703	-	0.84	http://coge.iplantcollaborative.org/CoGe/GEvo.pl?prog=blastn&autogo=1&show_cns=1&dsgid1=3&chr1=2&x1=10224907&dr1up=15000&dr1down=15000&dsgid2=3&chr2=4&x2=14948683&dr2up=15000&dr2down=15000&dsgid2=3&chr2=4&x2=14948683&dr2up=15000&dr2down=15000&num_seqs=2;hsp_overlap_limit=0;hsp_size_limit=0
AT1G04180|1|1103255|1103282|+|AT5G43890|5|17669108|17669081|-|0.004	AT1G04180	1	1103255	1103282	+	AT5G43890	5	17669081	17669108	-	0.004	http://coge.iplantcollaborative.org/CoGe/GEvo.pl?prog=blastn&autogo=1&show_cns=1&dsgid1=3&chr1=1&x1=1103255&dr1up=15000&dr1down=15000&dsgid2=3&chr2=5&x2=17669081&dr2up=15000&dr2down=15000&dsgid2=3&chr2=5&x2=17669081&dr2up=15000&dr2down=15000&num_seqs=2;hsp_overlap_limit=0;hsp_size_limit=0
AT2G41140|2|17158540|17158560|+|AT3G56760|3|21033378|21033358|-|0.0003	AT2G41140	2	17158540	17158560	+	AT3G56760	3	21033358	21033378	-	0.0003	http://coge.iplantcollaborative.org/CoGe/GEvo.pl?prog=blastn&autogo=1&show_cns=1&dsgid1=3&chr1=2&x1=17158540&dr1up=15000&dr1down=15000&dsgid2=3&chr2=3&x2=21033358&dr2up=15000&dr2down=15000&dsgid2=3&chr2=3&x2=21033358&dr2up=15000&dr2down=15000&num_seqs=2;hsp_overlap_limit=0;hsp_size_limit=0
AT2G36350|2|15245655|15245686|+|AT3G52890|3|19619814|19619845|+|2e-05	AT2G36350	2	15245655	15245686	+	AT3G52890	3	19619814	19619845	+	2e-05	http://coge.iplantcollaborative.org/CoGe/GEvo.pl?prog=blastn&autogo=1&show_cns=1&dsgid1=3&chr1=2&x1=15245655&dr1up=15000&dr1down=15000&dsgid2=3&chr2=3&x2=19619814&dr2up=15000&dr2down=15000&dsgid2=3&chr2=3&x2=19619814&dr2up=15000&dr2down=15000&num_seqs=2;hsp_overlap_limit=0;hsp_size_limit=0
AT2G10840|2|4278997|4279345|+|AT4G07430|4|4223897|4223535|-|1e-117	AT2G10840	2	4278997	4279345	+	AT4G07430	4	4223535	4223897	-	1e-117	http://coge.iplantcollaborative.org/CoGe/GEvo.pl?prog=blastn&autogo=1&show_cns=1&dsgid1=3&chr1=2&x1=4278997&dr1up=15000&dr1down=15000&dsgid2=3&chr2=4&x2=4223535&dr2up=15000&dr2down=15000&dsgid2=3&chr2=4&x2=4223535&dr2up=15000&dr2down=15000&num_seqs=2;hsp_overlap_limit=0;hsp_size_limit=0
AT2G20100|2|8688942|8689022|+|AT4G29100|4|14344625|14344705|+|4e-18	AT2G20100	2	8688942	8689022	+	AT4G29100	4	14344625	14344705	+	4e-18	http://coge.iplantcollaborative.org/CoGe/GEvo.pl?prog=blastn&autogo=1&show_cns=1&dsgid1=3&chr1=2&x1=8688942&dr1up=15000&dr1down=15000&dsgid2=3&chr2=4&x2=14344625&dr2up=15000&dr2down=15000&dsgid2=3&chr2=4&x2=14344625&dr2up=15000&dr2down=15000&num_seqs=2;hsp_overlap_limit=0;hsp_size_limit=0
AT3G28920|3|10941271|10941294|-|AT5G39760|5|15930156|15930133|+|0.83	AT3G28920	3	10941271	10941294	-	AT5G39760	5	15930133	15930156	+	0.83	http://coge.iplantcollaborative.org/CoGe/GEvo.pl?prog=blastn&autogo=1&show_cns=1&dsgid1=3&chr1=3&x1=10941271&dr1up=15000&dr1down=15000&dsgid2=3&chr2=5&x2=15930133&dr2up=15000&dr2down=15000&dsgid2=3&chr2=5&x2=15930133&dr2up=15000&dr2down=15000&num_seqs=2;hsp_overlap_limit=0;hsp_size_limit=0
AT1G21000|1|7337373|7337402|+|AT1G76590|1|28745345|28745374|+|0.016	AT1G21000	1	7337373	7337402	+	AT1G76590	1	28745345	28745374	+	0.016	http://coge.iplantcollaborative.org/CoGe/GEvo.pl?prog=blastn&autogo=1&show_cns=1&dsgid1=3&chr1=1&x1=7337373&dr1up=15000&dr1down=15000&dsgid2=3&chr2=1&x2=28745345&dr2up=15000&dr2down=15000&dsgid2=3&chr2=1&x2=28745345&dr2up=15000&dr2down=15000&num_seqs=2;hsp_overlap_limit=0;hsp_size_limit=0
AT3G48360|3|17922493|17922511|-|AT5G63160|5|25353796|25353814|-|0.24	AT3G48360	3	17922493	17922511	-	AT5G63160	5	25353796	25353814	-	0.24	http://coge.iplantcollaborative.org/CoGe/GEvo.pl?prog=blastn&autogo=1&show_cns=1&dsgid1=3&chr1=3&x1=17922493&dr1up=15000&dr1down=15000&dsgid2=3&chr2=5&x2=25353796&dr2up=15000&dr2down=15000&dsgid2=3&chr2=5&x2=25353796&dr2up=15000&dr2down=15000&num_seqs=2;hsp_overlap_limit=0;hsp_size_limit=0
AT2G20100|2|8682141|8682195|+|AT4G29100|4|14337929|14337982|+|3e-12	AT2G20100	2	8682141	8682195	+	AT4G29100	4	14337929	14337982	+	3e-12	http://coge.iplantcollaborative.org/CoGe/GEvo.pl?prog=blastn&autogo=1&show_cns=1&dsgid1=3&chr1=2&x1=8682141&dr1up=15000&dr1down=15000&dsgid2=3&chr2=4&x2=14337929&dr2up=15000&dr2down=15000&dsgid2=3&chr2=4&x2=14337929&dr2up=15000&dr2down=15000&num_seqs=2;hsp_overlap_limit=0;hsp_size_limit=0
1_1080852_1080874_cns_rna|1|1080977|1081012|+|5_17693260_17693238_cns_rna|5|17693142|17693107|-|1.5	1_1080852_1080874_cns_rna	1	1080977	1081012	+	5_17693260_17693238_cns_rna	5	17693107	17693142	-	1.5	http://coge.iplantcollaborative.org/CoGe/GEvo.pl?prog=blastn&autogo=1&show_cns=1&dsgid1=3&chr1=1&x1=1080977&dr1up=15000&dr1down=15000&dsgid2=3&chr2=5&x2=17693107&dr2up=15000&dr2down=15000&dsgid2=3&chr2=5&x2=17693107&dr2up=15000&dr2down=15000&num_seqs=2;hsp_overlap_limit=0;hsp_size_limit=0
AT5G10745|5|3397220|3397235|+|AT5G24980|5|8609644|8609659|+|0.21	AT5G10745	5	3397220	3397235	+	AT5G24980	5	8609644	8609659	+	0.21	http://coge.iplantcollaborative.org/CoGe/GEvo.pl?prog=blastn&autogo=1&show_cns=1&dsgid1=3&chr1=5&x1=3397220&dr1up=15000&dr1down=15000&dsgid2=3&chr2=5&x2=8609644&dr2up=15000&dr2down=15000&dsgid2=3&chr2=5&x2=8609644&dr2up=15000&dr2down=15000&num_seqs=2;hsp_overlap_limit=0;hsp_size_limit=0
AT1G23170|1|8225048|8225062|+|AT1G70770|1|26687854|26687840|-|0.94	AT1G23170	1	8225048	8225062	+	AT1G70770	1	26687840	26687854	-	0.94	http://coge.iplantcollaborative.org/CoGe/GEvo.pl?prog=blastn&autogo=1&show_cns=1&dsgid1=3&chr1=1&x1=8225048&dr1up=15000&dr1down=15000&dsgid2=3&chr2=1&x2=26687840&dr2up=15000&dr2down=15000&dsgid2=3&chr2=1&x2=26687840&dr2up=15000&dr2down=15000&num_seqs=2;hsp_overlap_limit=0;hsp_size_limit=0
AT2G19170|2|8321185|8321206|-|AT4G30020|4|14681830|14681809|+|9e-05	AT2G19170	2	8321185	8321206	-	AT4G30020	4	14681809	14681830	+	9e-05	http://coge.iplantcollaborative.org/CoGe/GEvo.pl?prog=blastn&autogo=1&show_cns=1&dsgid1=3&chr1=2&x1=8321185&dr1up=15000&dr1down=15000&dsgid2=3&chr2=4&x2=14681809&dr2up=15000&dr2down=15000&dsgid2=3&chr2=4&x2=14681809&dr2up=15000&dr2down=15000&num_seqs=2;hsp_overlap_limit=0;hsp_size_limit=0
AT1G10870|1|3623712|3623738|-|AT1G60860|1|22411411|22411437|-|0.023	AT1G10870	1	3623712	3623738	-	AT1G60860	1	22411411	22411437	-	0.023	http://coge.iplantcollaborative.org/CoGe/GEvo.pl?prog=blastn&autogo=1&show_cns=1&dsgid1=3&chr1=1&x1=3623712&dr1up=15000&dr1down=15000&dsgid2=3&chr2=1&x2=22411411&dr2up=15000&dr2down=15000&dsgid2=3&chr2=1&x2=22411411&dr2up=15000&dr2down=15000&num_seqs=2;hsp_overlap_limit=0;hsp_size_limit=0
AT1G63300|1|23484657|23484678|+|AT5G41140|5|16484524|16484545|+|0.27	AT1G63300	1	23484657	23484678	+	AT5G41140	5	16484524	16484545	+	0.27	http://coge.iplantcollaborative.org/CoGe/GEvo.pl?prog=blastn&autogo=1&show_cns=1&dsgid1=3&chr1=1&x1=23484657&dr1up=15000&dr1down=15000&dsgid2=3&chr2=5&x2=16484524&dr2up=15000&dr2down=15000&dsgid2=3&chr2=5&x2=16484524&dr2up=15000&dr2down=15000&num_seqs=2;hsp_overlap_limit=0;hsp_size_limit=0
AT1G15750|1|5421375|5421399|-|AT1G80490|1|30272368|30272392|-|0.31	AT1G15750	1	5421375	5421399	-	AT1G80490	1	30272368	30272392	-	0.31	http://coge.iplantcollaborative.org/CoGe/GEvo.pl?prog=blastn&autogo=1&show_cns=1&dsgid1=3&chr1=1&x1=5421375&dr1up=15000&dr1down=15000&dsgid2=3&chr2=1&x2=30272368&dr2up=15000&dr2down=15000&dsgid2=3&chr2=1&x2=30272368&dr2up=15000&dr2down=15000&num_seqs=2;hsp_overlap_limit=0;hsp_size_limit=0
AT1G06980|1|2147412|2147466|-|AT2G30230|2|12900978|12900924|+|0.004	AT1G06980	1	2147412	2147466	-	AT2G30230	2	12900924	12900978	+	0.004	http://coge.iplantcollaborative.org/CoGe/GEvo.pl?prog=blastn&autogo=1&show_cns=1&dsgid1=3&chr1=1&x1=2147412&dr1up=15000&dr1down=15000&dsgid2=3&chr2=2&x2=12900924&dr2up=15000&dr2down=15000&dsgid2=3&chr2=2&x2=12900924&dr2up=15000&dr2down=15000&num_seqs=2;hsp_overlap_limit=0;hsp_size_limit=0
AT4G10730|4|6612474|6612499|-|AT4G24100|4|12516664|12516639|+|0.076	AT4G10730	4	6612474	6612499	-	AT4G24100	4	12516639	12516664	+	0.076	http://coge.iplantcollaborative.org/CoGe/GEvo.pl?prog=blastn&autogo=1&show_cns=1&dsgid1=3&chr1=4&x1=6612474&dr1up=15000&dr1down=15000&dsgid2=3&chr2=4&x2=12516639&dr2up=15000&dr2down=15000&dsgid2=3&chr2=4&x2=12516639&dr2up=15000&dr2down=15000&num_seqs=2;hsp_overlap_limit=0;hsp_size_limit=0
3_8074350_8074371_cns_rna|3|8074880|8074904|+|4_8395636_8395657_cns_rna|4|8397148|8397172|-|0.24	3_8074350_8074371_cns_rna	3	8074880	8074904	+	4_8395636_8395657_cns_rna	4	8397148	8397172	-	0.24	http://coge.iplantcollaborative.org/CoGe/GEvo.pl?prog=blastn&autogo=1&show_cns=1&dsgid1=3&chr1=3&x1=8074880&dr1up=15000&dr1down=15000&dsgid2=3&chr2=4&x2=8397148&dr2up=15000&dr2down=15000&dsgid2=3&chr2=4&x2=8397148&dr2up=15000&dr2down=15000&num_seqs=2;hsp_overlap_limit=0;hsp_size_limit=0
AT2G29030|2|12467659|12467678|-|AT3G46585|3|17168655|17168636|+|0.052	AT2G29030	2	12467659	12467678	-	AT3G46585	3	17168636	17168655	+	0.052	http://coge.iplantcollaborative.org/CoGe/GEvo.pl?prog=blastn&autogo=1&show_cns=1&dsgid1=3&chr1=2&x1=12467659&dr1up=15000&dr1down=15000&dsgid2=3&chr2=3&x2=17168636&dr2up=15000&dr2down=15000&dsgid2=3&chr2=3&x2=17168636&dr2up=15000&dr2down=15000&num_seqs=2;hsp_overlap_limit=0;hsp_size_limit=0
AT1G53190|1|19828833|19828851|+|AT3G15070|3|5081504|5081486|-|0.25	AT1G53190	1	19828833	19828851	+	AT3G15070	3	5081486	5081504	-	0.25	http://coge.iplantcollaborative.org/CoGe/GEvo.pl?prog=blastn&autogo=1&show_cns=1&dsgid1=3&chr1=1&x1=19828833&dr1up=15000&dr1down=15000&dsgid2=3&chr2=3&x2=5081486&dr2up=15000&dr2down=15000&dsgid2=3&chr2=3&x2=5081486&dr2up=15000&dr2down=15000&num_seqs=2;hsp_overlap_limit=0;hsp_size_limit=0
AT3G09930|3|3046783|3046799|+|AT5G03610|5|912436|912452|+|0.063	AT3G09930	3	3046783	3046799	+	AT5G03610	5	912436	912452	+	0.063	http://coge.iplantcollaborative.org/CoGe/GEvo.pl?prog=blastn&autogo=1&show_cns=1&dsgid1=3&chr1=3&x1=3046783&dr1up=15000&dr1down=15000&dsgid2=3&chr2=5&x2=912436&dr2up=15000&dr2down=15000&dsgid2=3&chr2=5&x2=912436&dr2up=15000&dr2down=15000&num_seqs=2;hsp_overlap_limit=0;hsp_size_limit=0
AT1G12780|1|4358819|4358834|-|AT1G63180|1|23438512|23438527|-|0.24	AT1G12780	1	4358819	4358834	-	AT1G63180	1	23438512	23438527	-	0.24	http://coge.iplantcollaborative.org/CoGe/GEvo.pl?prog=blastn&autogo=1&show_cns=1&dsgid1=3&chr1=1&x1=4358819&dr1up=15000&dr1down=15000&dsgid2=3&chr2=1&x2=23438512&dr2up=15000&dr2down=15000&dsgid2=3&chr2=1&x2=23438512&dr2up=15000&dr2down=15000&num_seqs=2;hsp_overlap_limit=0;hsp_size_limit=0
AT1G24050|1|8507871|8507898|+|AT1G70220|1|26450828|26450800|-|0.86	AT1G24050	1	8507871	8507898	+	AT1G70220	1	26450800	26450828	-	0.86	http://coge.iplantcollaborative.org/CoGe/GEvo.pl?prog=blastn&autogo=1&show_cns=1&dsgid1=3&chr1=1&x1=8507871&dr1up=15000&dr1down=15000&dsgid2=3&chr2=1&x2=26450800&dr2up=15000&dr2down=15000&dsgid2=3&chr2=1&x2=26450800&dr2up=15000&dr2down=15000&num_seqs=2;hsp_overlap_limit=0;hsp_size_limit=0
AT2G41290|2|17224621|17224649|-|AT3G57020|3|21114775|21114803|-|0.001	AT2G41290	2	17224621	17224649	-	AT3G57020	3	21114775	21114803	-	0.001	http://coge.iplantcollaborative.org/CoGe/GEvo.pl?prog=blastn&autogo=1&show_cns=1&dsgid1=3&chr1=2&x1=17224621&dr1up=15000&dr1down=15000&dsgid2=3&chr2=3&x2=21114775&dr2up=15000&dr2down=15000&dsgid2=3&chr2=3&x2=21114775&dr2up=15000&dr2down=15000&num_seqs=2;hsp_overlap_limit=0;hsp_size_limit=0
AT3G01130|3|45450|45464|-|AT5G15320|5|4977734|4977720|+|0.82	AT3G01130	3	45450	45464	-	AT5G15320	5	4977720	4977734	+	0.82	http://coge.iplantcollaborative.org/CoGe/GEvo.pl?prog=blastn&autogo=1&show_cns=1&dsgid1=3&chr1=3&x1=45450&dr1up=15000&dr1down=15000&dsgid2=3&chr2=5&x2=4977720&dr2up=15000&dr2down=15000&dsgid2=3&chr2=5&x2=4977720&dr2up=15000&dr2down=15000&num_seqs=2;hsp_overlap_limit=0;hsp_size_limit=0
AT3G02250|3|421112|421128|-|AT5G15740|5|5127019|5127035|-|0.066	AT3G02250	3	421112	421128	-	AT5G15740	5	5127019	5127035	-	0.066	http://coge.iplantcollaborative.org/CoGe/GEvo.pl?prog=blastn&autogo=1&show_cns=1&dsgid1=3&chr1=3&x1=421112&dr1up=15000&dr1down=15000&dsgid2=3&chr2=5&x2=5127019&dr2up=15000&dr2down=15000&dsgid2=3&chr2=5&x2=5127019&dr2up=15000&dr2down=15000&num_seqs=2;hsp_overlap_limit=0;hsp_size_limit=0
AT1G09040|1|2925843|2925863|+|AT1G55050|1|20553911|20553931|+|1.0	AT1G09040	1	2925843	2925863	+	AT1G55050	1	20553911	20553931	+	1	http://coge.iplantcollaborative.org/CoGe/GEvo.pl?prog=blastn&autogo=1&show_cns=1&dsgid1=3&chr1=1&x1=2925843&dr1up=15000&dr1down=15000&dsgid2=3&chr2=1&x2=20553911&dr2up=15000&dr2down=15000&dsgid2=3&chr2=1&x2=20553911&dr2up=15000&dr2down=15000&num_seqs=2;hsp_overlap_limit=0;hsp_size_limit=0
AT2G23170|2|9877570|9877614|-|AT4G37390|4|17576252|17576208|+|0.91	AT2G23170	2	9877570	9877614	-	AT4G37390	4	17576208	17576252	+	0.91	http://coge.iplantcollaborative.org/CoGe/GEvo.pl?prog=blastn&autogo=1&show_cns=1&dsgid1=3&chr1=2&x1=9877570&dr1up=15000&dr1down=15000&dsgid2=3&chr2=4&x2=17576208&dr2up=15000&dr2down=15000&dsgid2=3&chr2=4&x2=17576208&dr2up=15000&dr2down=15000&num_seqs=2;hsp_overlap_limit=0;hsp_size_limit=0
AT1G23310|1|8273392|8273406|-|AT1G70580|1|26608308|26608294|+|0.97	AT1G23310	1	8273392	8273406	-	AT1G70580	1	26608294	26608308	+	0.97	http://coge.iplantcollaborative.org/CoGe/GEvo.pl?prog=blastn&autogo=1&show_cns=1&dsgid1=3&chr1=1&x1=8273392&dr1up=15000&dr1down=15000&dsgid2=3&chr2=1&x2=26608294&dr2up=15000&dr2down=15000&dsgid2=3&chr2=1&x2=26608294&dr2up=15000&dr2down=15000&num_seqs=2;hsp_overlap_limit=0;hsp_size_limit=0
AT1G52360|1|19505485|19505511|+|AT3G15980|3|5415779|5415753|-|1.2	AT1G52360	1	19505485	19505511	+	AT3G15980	3	5415753	5415779	-	1.2	http://coge.iplantcollaborative.org/CoGe/GEvo.pl?prog=blastn&autogo=1&show_cns=1&dsgid1=3&chr1=1&x1=19505485&dr1up=15000&dr1down=15000&dsgid2=3&chr2=3&x2=5415753&dr2up=15000&dr2down=15000&dsgid2=3&chr2=3&x2=5415753&dr2up=15000&dr2down=15000&num_seqs=2;hsp_overlap_limit=0;hsp_size_limit=0
AT1G15750|1|5414888|5414903|-|AT1G80490|1|30271233|30271248|-|0.31	AT1G15750	1	5414888	5414903	-	AT1G80490	1	30271233	30271248	-	0.31	http://coge.iplantcollaborative.org/CoGe/GEvo.pl?prog=blastn&autogo=1&show_cns=1&dsgid1=3&chr1=1&x1=5414888&dr1up=15000&dr1down=15000&dsgid2=3&chr2=1&x2=30271233&dr2up=15000&dr2down=15000&dsgid2=3&chr2=1&x2=30271233&dr2up=15000&dr2down=15000&num_seqs=2;hsp_overlap_limit=0;hsp_size_limit=0
AT2G36350|2|15245059|15245080|+|AT3G52890|3|19618862|19618883|+|0.27	AT2G36350	2	15245059	15245080	+	AT3G52890	3	19618862	19618883	+	0.27	http://coge.iplantcollaborative.org/CoGe/GEvo.pl?prog=blastn&autogo=1&show_cns=1&dsgid1=3&chr1=2&x1=15245059&dr1up=15000&dr1down=15000&dsgid2=3&chr2=3&x2=19618862&dr2up=15000&dr2down=15000&dsgid2=3&chr2=3&x2=19618862&dr2up=15000&dr2down=15000&num_seqs=2;hsp_overlap_limit=0;hsp_size_limit=0
4_10899339_10899359_cns_rna|4|10899339|10899359|+|5_18035526_18035506_cns_rna|5|18035526|18035506|-|0.017	4_10899339_10899359_cns_rna	4	10899339	10899359	+	5_18035526_18035506_cns_rna	5	18035506	18035526	-	0.017	http://coge.iplantcollaborative.org/CoGe/GEvo.pl?prog=blastn&autogo=1&show_cns=1&dsgid1=3&chr1=4&x1=10899339&dr1up=15000&dr1down=15000&dsgid2=3&chr2=5&x2=18035506&dr2up=15000&dr2down=15000&dsgid2=3&chr2=5&x2=18035506&dr2up=15000&dr2down=15000&num_seqs=2;hsp_overlap_limit=0;hsp_size_limit=0
AT1G20650|1|7158227|7158249|-|AT1G76360|1|28647921|28647943|-|0.065	AT1G20650	1	7158227	7158249	-	AT1G76360	1	28647921	28647943	-	0.065	http://coge.iplantcollaborative.org/CoGe/GEvo.pl?prog=blastn&autogo=1&show_cns=1&dsgid1=3&chr1=1&x1=7158227&dr1up=15000&dr1down=15000&dsgid2=3&chr2=1&x2=28647921&dr2up=15000&dr2down=15000&dsgid2=3&chr2=1&x2=28647921&dr2up=15000&dr2down=15000&num_seqs=2;hsp_overlap_limit=0;hsp_size_limit=0
AT2G20100|2|8687295|8687314|+|AT4G29100|4|14343365|14343384|+|0.07	AT2G20100	2	8687295	8687314	+	AT4G29100	4	14343365	14343384	+	0.07	http://coge.iplantcollaborative.org/CoGe/GEvo.pl?prog=blastn&autogo=1&show_cns=1&dsgid1=3&chr1=2&x1=8687295&dr1up=15000&dr1down=15000&dsgid2=3&chr2=4&x2=14343365&dr2up=15000&dr2down=15000&dsgid2=3&chr2=4&x2=14343365&dr2up=15000&dr2down=15000&num_seqs=2;hsp_overlap_limit=0;hsp_size_limit=0
AT2G45450|2|18743646|18743667|-|AT3G60890|3|22509464|22509485|-|0.21	AT2G45450	2	18743646	18743667	-	AT3G60890	3	22509464	22509485	-	0.21	http://coge.iplantcollaborative.org/CoGe/GEvo.pl?prog=blastn&autogo=1&show_cns=1&dsgid1=3&chr1=2&x1=18743646&dr1up=15000&dr1down=15000&dsgid2=3&chr2=3&x2=22509464&dr2up=15000&dr2down=15000&dsgid2=3&chr2=3&x2=22509464&dr2up=15000&dr2down=15000&num_seqs=2;hsp_overlap_limit=0;hsp_size_limit=0
AT3G04810|3|1317495|1317521|+|AT5G28290|5|10282432|10282406|-|1.0	AT3G04810	3	1317495	1317521	+	AT5G28290	5	10282406	10282432	-	1	http://coge.iplantcollaborative.org/CoGe/GEvo.pl?prog=blastn&autogo=1&show_cns=1&dsgid1=3&chr1=3&x1=1317495&dr1up=15000&dr1down=15000&dsgid2=3&chr2=5&x2=10282406&dr2up=15000&dr2down=15000&dsgid2=3&chr2=5&x2=10282406&dr2up=15000&dr2down=15000&num_seqs=2;hsp_overlap_limit=0;hsp_size_limit=0
AT1G23310|1|8271529|8271555|-|AT1G70580|1|26616519|26616493|+|0.018	AT1G23310	1	8271529	8271555	-	AT1G70580	1	26616493	26616519	+	0.018	http://coge.iplantcollaborative.org/CoGe/GEvo.pl?prog=blastn&autogo=1&show_cns=1&dsgid1=3&chr1=1&x1=8271529&dr1up=15000&dr1down=15000&dsgid2=3&chr2=1&x2=26616493&dr2up=15000&dr2down=15000&dsgid2=3&chr2=1&x2=26616493&dr2up=15000&dr2down=15000&num_seqs=2;hsp_overlap_limit=0;hsp_size_limit=0
AT2G17300|2|7527043|7527066|-|AT4G35320|4|16805100|16805123|-|0.014	AT2G17300	2	7527043	7527066	-	AT4G35320	4	16805100	16805123	-	0.014	http://coge.iplantcollaborative.org/CoGe/GEvo.pl?prog=blastn&autogo=1&show_cns=1&dsgid1=3&chr1=2&x1=7527043&dr1up=15000&dr1down=15000&dsgid2=3&chr2=4&x2=16805100&dr2up=15000&dr2down=15000&dsgid2=3&chr2=4&x2=16805100&dr2up=15000&dr2down=15000&num_seqs=2;hsp_overlap_limit=0;hsp_size_limit=0
AT4G17490|4|9753867|9753913|-|AT5G47230|5|19197255|19197211|+|0.0003	AT4G17490	4	9753867	9753913	-	AT5G47230	5	19197211	19197255	+	0.0003	http://coge.iplantcollaborative.org/CoGe/GEvo.pl?prog=blastn&autogo=1&show_cns=1&dsgid1=3&chr1=4&x1=9753867&dr1up=15000&dr1down=15000&dsgid2=3&chr2=5&x2=19197211&dr2up=15000&dr2down=15000&dsgid2=3&chr2=5&x2=19197211&dr2up=15000&dr2down=15000&num_seqs=2;hsp_overlap_limit=0;hsp_size_limit=0
3_1816525_1816577_cns_rna|3|1817269|1817292|+|5_6476055_6476003_cns_rna|5|6475569|6475546|-|0.015	3_1816525_1816577_cns_rna	3	1817269	1817292	+	5_6476055_6476003_cns_rna	5	6475546	6475569	-	0.015	http://coge.iplantcollaborative.org/CoGe/GEvo.pl?prog=blastn&autogo=1&show_cns=1&dsgid1=3&chr1=3&x1=1817269&dr1up=15000&dr1down=15000&dsgid2=3&chr2=5&x2=6475546&dr2up=15000&dr2down=15000&dsgid2=3&chr2=5&x2=6475546&dr2up=15000&dr2down=15000&num_seqs=2;hsp_overlap_limit=0;hsp_size_limit=0
AT2G46680|2|19175541|19175626|-|AT3G61890|3|22928047|22928131|-|4e-18	AT2G46680	2	19175541	19175626	-	AT3G61890	3	22928047	22928131	-	4e-18	http://coge.iplantcollaborative.org/CoGe/GEvo.pl?prog=blastn&autogo=1&show_cns=1&dsgid1=3&chr1=2&x1=19175541&dr1up=15000&dr1down=15000&dsgid2=3&chr2=3&x2=22928047&dr2up=15000&dr2down=15000&dsgid2=3&chr2=3&x2=22928047&dr2up=15000&dr2down=15000&num_seqs=2;hsp_overlap_limit=0;hsp_size_limit=0
AT2G42420|2|17673783|17673802|+|AT3G58165|3|21557551|21557570|+|0.052	AT2G42420	2	17673783	17673802	+	AT3G58165	3	21557551	21557570	+	0.052	http://coge.iplantcollaborative.org/CoGe/GEvo.pl?prog=blastn&autogo=1&show_cns=1&dsgid1=3&chr1=2&x1=17673783&dr1up=15000&dr1down=15000&dsgid2=3&chr2=3&x2=21557551&dr2up=15000&dr2down=15000&dsgid2=3&chr2=3&x2=21557551&dr2up=15000&dr2down=15000&num_seqs=2;hsp_overlap_limit=0;hsp_size_limit=0
AT3G23540|3|8445875|8445910|+|AT4G14290|4|8227925|8227890|-|7e-06	AT3G23540	3	8445875	8445910	+	AT4G14290	4	8227890	8227925	-	7e-06	http://coge.iplantcollaborative.org/CoGe/GEvo.pl?prog=blastn&autogo=1&show_cns=1&dsgid1=3&chr1=3&x1=8445875&dr1up=15000&dr1down=15000&dsgid2=3&chr2=4&x2=8227890&dr2up=15000&dr2down=15000&dsgid2=3&chr2=4&x2=8227890&dr2up=15000&dr2down=15000&num_seqs=2;hsp_overlap_limit=0;hsp_size_limit=0
AT1G06160|1|1878752|1878783|+|AT2G31230|2|13323275|13323244|-|6e-09	AT1G06160	1	1878752	1878783	+	AT2G31230	2	13323244	13323275	-	6e-09	http://coge.iplantcollaborative.org/CoGe/GEvo.pl?prog=blastn&autogo=1&show_cns=1&dsgid1=3&chr1=1&x1=1878752&dr1up=15000&dr1down=15000&dsgid2=3&chr2=2&x2=13323244&dr2up=15000&dr2down=15000&dsgid2=3&chr2=2&x2=13323244&dr2up=15000&dr2down=15000&num_seqs=2;hsp_overlap_limit=0;hsp_size_limit=0
2_8064074_8064121_cns_rna|2|8061188|8061259|+|4_17322815_17322860_cns_rna|4|17319851|17319921|-|8e-05	2_8064074_8064121_cns_rna	2	8061188	8061259	+	4_17322815_17322860_cns_rna	4	17319851	17319921	-	8e-05	http://coge.iplantcollaborative.org/CoGe/GEvo.pl?prog=blastn&autogo=1&show_cns=1&dsgid1=3&chr1=2&x1=8061188&dr1up=15000&dr1down=15000&dsgid2=3&chr2=4&x2=17319851&dr2up=15000&dr2down=15000&dsgid2=3&chr2=4&x2=17319851&dr2up=15000&dr2down=15000&num_seqs=2;hsp_overlap_limit=0;hsp_size_limit=0
AT4G11220|4|6839703|6839756|-|AT4G23630|4|12317935|12317883|+|8e-05	AT4G11220	4	6839703	6839756	-	AT4G23630	4	12317883	12317935	+	8e-05	http://coge.iplantcollaborative.org/CoGe/GEvo.pl?prog=blastn&autogo=1&show_cns=1&dsgid1=3&chr1=4&x1=6839703&dr1up=15000&dr1down=15000&dsgid2=3&chr2=4&x2=12317883&dr2up=15000&dr2down=15000&dsgid2=3&chr2=4&x2=12317883&dr2up=15000&dr2down=15000&num_seqs=2;hsp_overlap_limit=0;hsp_size_limit=0
AT1G24330|1|8634901|8634921|+|AT1G67530|1|25314852|25314872|+|0.018	AT1G24330	1	8634901	8634921	+	AT1G67530	1	25314852	25314872	+	0.018	http://coge.iplantcollaborative.org/CoGe/GEvo.pl?prog=blastn&autogo=1&show_cns=1&dsgid1=3&chr1=1&x1=8634901&dr1up=15000&dr1down=15000&dsgid2=3&chr2=1&x2=25314852&dr2up=15000&dr2down=15000&dsgid2=3&chr2=1&x2=25314852&dr2up=15000&dr2down=15000&num_seqs=2;hsp_overlap_limit=0;hsp_size_limit=0
AT3G49670|3|18427655|18427678|+|AT5G65700|5|26297382|26297405|+|0.98	AT3G49670	3	18427655	18427678	+	AT5G65700	5	26297382	26297405	+	0.98	http://coge.iplantcollaborative.org/CoGe/GEvo.pl?prog=blastn&autogo=1&show_cns=1&dsgid1=3&chr1=3&x1=18427655&dr1up=15000&dr1down=15000&dsgid2=3&chr2=5&x2=26297382&dr2up=15000&dr2down=15000&dsgid2=3&chr2=5&x2=26297382&dr2up=15000&dr2down=15000&num_seqs=2;hsp_overlap_limit=0;hsp_size_limit=0
AT1G06540|1|2002877|2002891|-|AT2G30930|2|13170293|13170279|+|0.79	AT1G06540	1	2002877	2002891	-	AT2G30930	2	13170279	13170293	+	0.79	http://coge.iplantcollaborative.org/CoGe/GEvo.pl?prog=blastn&autogo=1&show_cns=1&dsgid1=3&chr1=1&x1=2002877&dr1up=15000&dr1down=15000&dsgid2=3&chr2=2&x2=13170279&dr2up=15000&dr2down=15000&dsgid2=3&chr2=2&x2=13170279&dr2up=15000&dr2down=15000&num_seqs=2;hsp_overlap_limit=0;hsp_size_limit=0
AT2G22430|2|9528047|9528085|-|AT4G40060|4|18569715|18569754|-|0.059	AT2G22430	2	9528047	9528085	-	AT4G40060	4	18569715	18569754	-	0.059	http://coge.iplantcollaborative.org/CoGe/GEvo.pl?prog=blastn&autogo=1&show_cns=1&dsgid1=3&chr1=2&x1=9528047&dr1up=15000&dr1down=15000&dsgid2=3&chr2=4&x2=18569715&dr2up=15000&dr2down=15000&dsgid2=3&chr2=4&x2=18569715&dr2up=15000&dr2down=15000&num_seqs=2;hsp_overlap_limit=0;hsp_size_limit=0
AT1G26973|1|9358456|9358478|-|AT1G69795|1|26267472|26267494|-|0.052	AT1G26973	1	9358456	9358478	-	AT1G69795	1	26267472	26267494	-	0.052	http://coge.iplantcollaborative.org/CoGe/GEvo.pl?prog=blastn&autogo=1&show_cns=1&dsgid1=3&chr1=1&x1=9358456&dr1up=15000&dr1down=15000&dsgid2=3&chr2=1&x2=26267472&dr2up=15000&dr2down=15000&dsgid2=3&chr2=1&x2=26267472&dr2up=15000&dr2down=15000&num_seqs=2;hsp_overlap_limit=0;hsp_size_limit=0
AT1G22160|1|7823826|7823876|+|AT1G78020|1|29344465|29344516|+|0.056	AT1G22160	1	7823826	7823876	+	AT1G78020	1	29344465	29344516	+	0.056	http://coge.iplantcollaborative.org/CoGe/GEvo.pl?prog=blastn&autogo=1&show_cns=1&dsgid1=3&chr1=1&x1=7823826&dr1up=15000&dr1down=15000&dsgid2=3&chr2=1&x2=29344465&dr2up=15000&dr2down=15000&dsgid2=3&chr2=1&x2=29344465&dr2up=15000&dr2down=15000&num_seqs=2;hsp_overlap_limit=0;hsp_size_limit=0
AT3G47833|3|17659518|17659539|+|AT5G62575|5|25134645|25134666|+|0.22	AT3G47833	3	17659518	17659539	+	AT5G62575	5	25134645	25134666	+	0.22	http://coge.iplantcollaborative.org/CoGe/GEvo.pl?prog=blastn&autogo=1&show_cns=1&dsgid1=3&chr1=3&x1=17659518&dr1up=15000&dr1down=15000&dsgid2=3&chr2=5&x2=25134645&dr2up=15000&dr2down=15000&dsgid2=3&chr2=5&x2=25134645&dr2up=15000&dr2down=15000&num_seqs=2;hsp_overlap_limit=0;hsp_size_limit=0
AT3G49810|3|18488005|18488034|-|AT5G65920|5|26383365|26383394|-|0.88	AT3G49810	3	18488005	18488034	-	AT5G65920	5	26383365	26383394	-	0.88	http://coge.iplantcollaborative.org/CoGe/GEvo.pl?prog=blastn&autogo=1&show_cns=1&dsgid1=3&chr1=3&x1=18488005&dr1up=15000&dr1down=15000&dsgid2=3&chr2=5&x2=26383365&dr2up=15000&dr2down=15000&dsgid2=3&chr2=5&x2=26383365&dr2up=15000&dr2down=15000&num_seqs=2;hsp_overlap_limit=0;hsp_size_limit=0
AT1G20900|1|7267931|7267946|+|AT1G76500|1|28705122|28705137|+|0.22	AT1G20900	1	7267931	7267946	+	AT1G76500	1	28705122	28705137	+	0.22	http://coge.iplantcollaborative.org/CoGe/GEvo.pl?prog=blastn&autogo=1&show_cns=1&dsgid1=3&chr1=1&x1=7267931&dr1up=15000&dr1down=15000&dsgid2=3&chr2=1&x2=28705122&dr2up=15000&dr2down=15000&dsgid2=3&chr2=1&x2=28705122&dr2up=15000&dr2down=15000&num_seqs=2;hsp_overlap_limit=0;hsp_size_limit=0
AT2G46685|2|19183084|19183108|+|AT3G61897|3|22933051|22933075|+|0.2	AT2G46685	2	19183084	19183108	+	AT3G61897	3	22933051	22933075	+	0.2	http://coge.iplantcollaborative.org/CoGe/GEvo.pl?prog=blastn&autogo=1&show_cns=1&dsgid1=3&chr1=2&x1=19183084&dr1up=15000&dr1down=15000&dsgid2=3&chr2=3&x2=22933051&dr2up=15000&dr2down=15000&dsgid2=3&chr2=3&x2=22933051&dr2up=15000&dr2down=15000&num_seqs=2;hsp_overlap_limit=0;hsp_size_limit=0
AT3G24310|3|8814229|8814250|-|AT4G13480|4|7835744|7835723|+|0.21	AT3G24310	3	8814229	8814250	-	AT4G13480	4	7835723	7835744	+	0.21	http://coge.iplantcollaborative.org/CoGe/GEvo.pl?prog=blastn&autogo=1&show_cns=1&dsgid1=3&chr1=3&x1=8814229&dr1up=15000&dr1down=15000&dsgid2=3&chr2=4&x2=7835723&dr2up=15000&dr2down=15000&dsgid2=3&chr2=4&x2=7835723&dr2up=15000&dr2down=15000&num_seqs=2;hsp_overlap_limit=0;hsp_size_limit=0
AT1G22160|1|7824387|7824408|+|AT1G78020|1|29345189|29345210|+|0.21	AT1G22160	1	7824387	7824408	+	AT1G78020	1	29345189	29345210	+	0.21	http://coge.iplantcollaborative.org/CoGe/GEvo.pl?prog=blastn&autogo=1&show_cns=1&dsgid1=3&chr1=1&x1=7824387&dr1up=15000&dr1down=15000&dsgid2=3&chr2=1&x2=29345189&dr2up=15000&dr2down=15000&dsgid2=3&chr2=1&x2=29345189&dr2up=15000&dr2down=15000&num_seqs=2;hsp_overlap_limit=0;hsp_size_limit=0
AT2G39705|2|16562700|16562722|+|AT3G55515|3|20601394|20601416|+|0.054	AT2G39705	2	16562700	16562722	+	AT3G55515	3	20601394	20601416	+	0.054	http://coge.iplantcollaborative.org/CoGe/GEvo.pl?prog=blastn&autogo=1&show_cns=1&dsgid1=3&chr1=2&x1=16562700&dr1up=15000&dr1down=15000&dsgid2=3&chr2=3&x2=20601394&dr2up=15000&dr2down=15000&dsgid2=3&chr2=3&x2=20601394&dr2up=15000&dr2down=15000&num_seqs=2;hsp_overlap_limit=0;hsp_size_limit=0
AT3G49550|3|18368500|18368515|+|AT5G24610|5|8420941|8420956|+|0.21	AT3G49550	3	18368500	18368515	+	AT5G24610	5	8420941	8420956	+	0.21	http://coge.iplantcollaborative.org/CoGe/GEvo.pl?prog=blastn&autogo=1&show_cns=1&dsgid1=3&chr1=3&x1=18368500&dr1up=15000&dr1down=15000&dsgid2=3&chr2=5&x2=8420941&dr2up=15000&dr2down=15000&dsgid2=3&chr2=5&x2=8420941&dr2up=15000&dr2down=15000&num_seqs=2;hsp_overlap_limit=0;hsp_size_limit=0
AT3G26890|3|9912330|9912354|-|AT5G41110|5|16469216|16469192|+|0.005	AT3G26890	3	9912330	9912354	-	AT5G41110	5	16469192	16469216	+	0.005	http://coge.iplantcollaborative.org/CoGe/GEvo.pl?prog=blastn&autogo=1&show_cns=1&dsgid1=3&chr1=3&x1=9912330&dr1up=15000&dr1down=15000&dsgid2=3&chr2=5&x2=16469192&dr2up=15000&dr2down=15000&dsgid2=3&chr2=5&x2=16469192&dr2up=15000&dr2down=15000&num_seqs=2;hsp_overlap_limit=0;hsp_size_limit=0
AT2G23450|2|9992700|9992717|-|AT4G37250|4|17521583|17521600|-|0.93	AT2G23450	2	9992700	9992717	-	AT4G37250	4	17521583	17521600	-	0.93	http://coge.iplantcollaborative.org/CoGe/GEvo.pl?prog=blastn&autogo=1&show_cns=1&dsgid1=3&chr1=2&x1=9992700&dr1up=15000&dr1down=15000&dsgid2=3&chr2=4&x2=17521583&dr2up=15000&dr2down=15000&dsgid2=3&chr2=4&x2=17521583&dr2up=15000&dr2down=15000&num_seqs=2;hsp_overlap_limit=0;hsp_size_limit=0
AT2G22800|2|9717662|9717699|-|AT4G37790|4|17764450|17764413|+|2e-05	AT2G22800	2	9717662	9717699	-	AT4G37790	4	17764413	17764450	+	2e-05	http://coge.iplantcollaborative.org/CoGe/GEvo.pl?prog=blastn&autogo=1&show_cns=1&dsgid1=3&chr1=2&x1=9717662&dr1up=15000&dr1down=15000&dsgid2=3&chr2=4&x2=17764413&dr2up=15000&dr2down=15000&dsgid2=3&chr2=4&x2=17764413&dr2up=15000&dr2down=15000&num_seqs=2;hsp_overlap_limit=0;hsp_size_limit=0
AT1G14350|1|4907505|4907534|+|AT2G02820|2|808040|808011|-|6e-06	AT1G14350	1	4907505	4907534	+	AT2G02820	2	808011	808040	-	6e-06	http://coge.iplantcollaborative.org/CoGe/GEvo.pl?prog=blastn&autogo=1&show_cns=1&dsgid1=3&chr1=1&x1=4907505&dr1up=15000&dr1down=15000&dsgid2=3&chr2=2&x2=808011&dr2up=15000&dr2down=15000&dsgid2=3&chr2=2&x2=808011&dr2up=15000&dr2down=15000&num_seqs=2;hsp_overlap_limit=0;hsp_size_limit=0
AT3G01700|3|258908|258964|+|AT5G14380|5|4636625|4636569|-|0.0003	AT3G01700	3	258908	258964	+	AT5G14380	5	4636569	4636625	-	0.0003	http://coge.iplantcollaborative.org/CoGe/GEvo.pl?prog=blastn&autogo=1&show_cns=1&dsgid1=3&chr1=3&x1=258908&dr1up=15000&dr1down=15000&dsgid2=3&chr2=5&x2=4636569&dr2up=15000&dr2down=15000&dsgid2=3&chr2=5&x2=4636569&dr2up=15000&dr2down=15000&num_seqs=2;hsp_overlap_limit=0;hsp_size_limit=0
AT4G25940|4|13169700|13169716|-|AT5G57200|5|23197911|23197895|+|0.066	AT4G25940	4	13169700	13169716	-	AT5G57200	5	23197895	23197911	+	0.066	http://coge.iplantcollaborative.org/CoGe/GEvo.pl?prog=blastn&autogo=1&show_cns=1&dsgid1=3&chr1=4&x1=13169700&dr1up=15000&dr1down=15000&dsgid2=3&chr2=5&x2=23197895&dr2up=15000&dr2down=15000&dsgid2=3&chr2=5&x2=23197895&dr2up=15000&dr2down=15000&num_seqs=2;hsp_overlap_limit=0;hsp_size_limit=0
AT3G01280|3|85563|85602|+|AT5G15090|5|4891585|4891546|-|0.23	AT3G01280	3	85563	85602	+	AT5G15090	5	4891546	4891585	-	0.23	http://coge.iplantcollaborative.org/CoGe/GEvo.pl?prog=blastn&autogo=1&show_cns=1&dsgid1=3&chr1=3&x1=85563&dr1up=15000&dr1down=15000&dsgid2=3&chr2=5&x2=4891546&dr2up=15000&dr2down=15000&dsgid2=3&chr2=5&x2=4891546&dr2up=15000&dr2down=15000&num_seqs=2;hsp_overlap_limit=0;hsp_size_limit=0
AT3G04060|3|1054685|1054708|-|AT5G18270|5|6042317|6042340|-|0.016	AT3G04060	3	1054685	1054708	-	AT5G18270	5	6042317	6042340	-	0.016	http://coge.iplantcollaborative.org/CoGe/GEvo.pl?prog=blastn&autogo=1&show_cns=1&dsgid1=3&chr1=3&x1=1054685&dr1up=15000&dr1down=15000&dsgid2=3&chr2=5&x2=6042317&dr2up=15000&dr2down=15000&dsgid2=3&chr2=5&x2=6042317&dr2up=15000&dr2down=15000&num_seqs=2;hsp_overlap_limit=0;hsp_size_limit=0
AT1G14440|1|4940051|4940079|-|AT2G02540|2|684240|684212|+|4e-07	AT1G14440	1	4940051	4940079	-	AT2G02540	2	684212	684240	+	4e-07	http://coge.iplantcollaborative.org/CoGe/GEvo.pl?prog=blastn&autogo=1&show_cns=1&dsgid1=3&chr1=1&x1=4940051&dr1up=15000&dr1down=15000&dsgid2=3&chr2=2&x2=684212&dr2up=15000&dr2down=15000&dsgid2=3&chr2=2&x2=684212&dr2up=15000&dr2down=15000&num_seqs=2;hsp_overlap_limit=0;hsp_size_limit=0
AT2G45960|2|18916416|18916448|+|AT3G61430|3|22743850|22743882|+|0.016	AT2G45960	2	18916416	18916448	+	AT3G61430	3	22743850	22743882	+	0.016	http://coge.iplantcollaborative.org/CoGe/GEvo.pl?prog=blastn&autogo=1&show_cns=1&dsgid1=3&chr1=2&x1=18916416&dr1up=15000&dr1down=15000&dsgid2=3&chr2=3&x2=22743850&dr2up=15000&dr2down=15000&dsgid2=3&chr2=3&x2=22743850&dr2up=15000&dr2down=15000&num_seqs=2;hsp_overlap_limit=0;hsp_size_limit=0
AT2G36026|2|15139043|15139071|+|AT3G52525|3|19489023|19489051|+|0.001	AT2G36026	2	15139043	15139071	+	AT3G52525	3	19489023	19489051	+	0.001	http://coge.iplantcollaborative.org/CoGe/GEvo.pl?prog=blastn&autogo=1&show_cns=1&dsgid1=3&chr1=2&x1=15139043&dr1up=15000&dr1down=15000&dsgid2=3&chr2=3&x2=19489023&dr2up=15000&dr2down=15000&dsgid2=3&chr2=3&x2=19489023&dr2up=15000&dr2down=15000&num_seqs=2;hsp_overlap_limit=0;hsp_size_limit=0
AT1G50040|1|18545659|18545676|+|AT3G19680|3|6840196|6840213|+|0.87	AT1G50040	1	18545659	18545676	+	AT3G19680	3	6840196	6840213	+	0.87	http://coge.iplantcollaborative.org/CoGe/GEvo.pl?prog=blastn&autogo=1&show_cns=1&dsgid1=3&chr1=1&x1=18545659&dr1up=15000&dr1down=15000&dsgid2=3&chr2=3&x2=6840196&dr2up=15000&dr2down=15000&dsgid2=3&chr2=3&x2=6840196&dr2up=15000&dr2down=15000&num_seqs=2;hsp_overlap_limit=0;hsp_size_limit=0
AT1G10090|1|3291647|3291665|-|AT1G58520|1|21740911|21740893|+|0.3	AT1G10090	1	3291647	3291665	-	AT1G58520	1	21740893	21740911	+	0.3	http://coge.iplantcollaborative.org/CoGe/GEvo.pl?prog=blastn&autogo=1&show_cns=1&dsgid1=3&chr1=1&x1=3291647&dr1up=15000&dr1down=15000&dsgid2=3&chr2=1&x2=21740893&dr2up=15000&dr2down=15000&dsgid2=3&chr2=1&x2=21740893&dr2up=15000&dr2down=15000&num_seqs=2;hsp_overlap_limit=0;hsp_size_limit=0
4_13711695_13711716_cns_rna|4|13711695|13711716|+|5_22103190_22103211_cns_rna|5|22103190|22103211|-|0.22	4_13711695_13711716_cns_rna	4	13711695	13711716	+	5_22103190_22103211_cns_rna	5	22103190	22103211	-	0.22	http://coge.iplantcollaborative.org/CoGe/GEvo.pl?prog=blastn&autogo=1&show_cns=1&dsgid1=3&chr1=4&x1=13711695&dr1up=15000&dr1down=15000&dsgid2=3&chr2=5&x2=22103190&dr2up=15000&dr2down=15000&dsgid2=3&chr2=5&x2=22103190&dr2up=15000&dr2down=15000&num_seqs=2;hsp_overlap_limit=0;hsp_size_limit=0
AT1G09840|1|3197714|3197730|-|AT1G57870|1|21436365|21436381|-|0.074	AT1G09840	1	3197714	3197730	-	AT1G57870	1	21436365	21436381	-	0.074	http://coge.iplantcollaborative.org/CoGe/GEvo.pl?prog=blastn&autogo=1&show_cns=1&dsgid1=3&chr1=1&x1=3197714&dr1up=15000&dr1down=15000&dsgid2=3&chr2=1&x2=21436365&dr2up=15000&dr2down=15000&dsgid2=3&chr2=1&x2=21436365&dr2up=15000&dr2down=15000&num_seqs=2;hsp_overlap_limit=0;hsp_size_limit=0
AT1G51960|1|19313305|19313353|+|AT3G16490|3|5606406|5606359|-|1e-06	AT1G51960	1	19313305	19313353	+	AT3G16490	3	5606359	5606406	-	1e-06	http://coge.iplantcollaborative.org/CoGe/GEvo.pl?prog=blastn&autogo=1&show_cns=1&dsgid1=3&chr1=1&x1=19313305&dr1up=15000&dr1down=15000&dsgid2=3&chr2=3&x2=5606359&dr2up=15000&dr2down=15000&dsgid2=3&chr2=3&x2=5606359&dr2up=15000&dr2down=15000&num_seqs=2;hsp_overlap_limit=0;hsp_size_limit=0
AT3G29365|3|11274784|11274801|+|AT5G39310|5|15758411|15758394|-|0.81	AT3G29365	3	11274784	11274801	+	AT5G39310	5	15758394	15758411	-	0.81	http://coge.iplantcollaborative.org/CoGe/GEvo.pl?prog=blastn&autogo=1&show_cns=1&dsgid1=3&chr1=3&x1=11274784&dr1up=15000&dr1down=15000&dsgid2=3&chr2=5&x2=15758394&dr2up=15000&dr2down=15000&dsgid2=3&chr2=5&x2=15758394&dr2up=15000&dr2down=15000&num_seqs=2;hsp_overlap_limit=0;hsp_size_limit=0
AT1G51700|1|19174369|19174397|+|AT3G21270|3|7473160|7473188|+|2e-05	AT1G51700	1	19174369	19174397	+	AT3G21270	3	7473160	7473188	+	2e-05	http://coge.iplantcollaborative.org/CoGe/GEvo.pl?prog=blastn&autogo=1&show_cns=1&dsgid1=3&chr1=1&x1=19174369&dr1up=15000&dr1down=15000&dsgid2=3&chr2=3&x2=7473160&dr2up=15000&dr2down=15000&dsgid2=3&chr2=3&x2=7473160&dr2up=15000&dr2down=15000&num_seqs=2;hsp_overlap_limit=0;hsp_size_limit=0
AT1G25270|1|8857011|8857034|+|AT1G68170|1|25554712|25554735|+|0.016	AT1G25270	1	8857011	8857034	+	AT1G68170	1	25554712	25554735	+	0.016	http://coge.iplantcollaborative.org/CoGe/GEvo.pl?prog=blastn&autogo=1&show_cns=1&dsgid1=3&chr1=1&x1=8857011&dr1up=15000&dr1down=15000&dsgid2=3&chr2=1&x2=25554712&dr2up=15000&dr2down=15000&dsgid2=3&chr2=1&x2=25554712&dr2up=15000&dr2down=15000&num_seqs=2;hsp_overlap_limit=0;hsp_size_limit=0
AT1G51190|1|18976294|18976331|+|AT3G20840|3|7296423|7296460|+|4e-07	AT1G51190	1	18976294	18976331	+	AT3G20840	3	7296423	7296460	+	4e-07	http://coge.iplantcollaborative.org/CoGe/GEvo.pl?prog=blastn&autogo=1&show_cns=1&dsgid1=3&chr1=1&x1=18976294&dr1up=15000&dr1down=15000&dsgid2=3&chr2=3&x2=7296423&dr2up=15000&dr2down=15000&dsgid2=3&chr2=3&x2=7296423&dr2up=15000&dr2down=15000&num_seqs=2;hsp_overlap_limit=0;hsp_size_limit=0
AT1G28270|1|9882929|9882950|+|AT2G33775|2|14295403|14295424|+|0.21	AT1G28270	1	9882929	9882950	+	AT2G33775	2	14295403	14295424	+	0.21	http://coge.iplantcollaborative.org/CoGe/GEvo.pl?prog=blastn&autogo=1&show_cns=1&dsgid1=3&chr1=1&x1=9882929&dr1up=15000&dr1down=15000&dsgid2=3&chr2=2&x2=14295403&dr2up=15000&dr2down=15000&dsgid2=3&chr2=2&x2=14295403&dr2up=15000&dr2down=15000&num_seqs=2;hsp_overlap_limit=0;hsp_size_limit=0
AT3G12400|3|3944327|3944345|-|AT5G13860|5|4473061|4473079|-|0.22	AT3G12400	3	3944327	3944345	-	AT5G13860	5	4473061	4473079	-	0.22	http://coge.iplantcollaborative.org/CoGe/GEvo.pl?prog=blastn&autogo=1&show_cns=1&dsgid1=3&chr1=3&x1=3944327&dr1up=15000&dr1down=15000&dsgid2=3&chr2=5&x2=4473061&dr2up=15000&dr2down=15000&dsgid2=3&chr2=5&x2=4473061&dr2up=15000&dr2down=15000&num_seqs=2;hsp_overlap_limit=0;hsp_size_limit=0
AT1G22330|1|7886239|7886317|+|AT1G78260|1|29451731|29451807|+|2e-17	AT1G22330	1	7886239	7886317	+	AT1G78260	1	29451731	29451807	+	2e-17	http://coge.iplantcollaborative.org/CoGe/GEvo.pl?prog=blastn&autogo=1&show_cns=1&dsgid1=3&chr1=1&x1=7886239&dr1up=15000&dr1down=15000&dsgid2=3&chr2=1&x2=29451731&dr2up=15000&dr2down=15000&dsgid2=3&chr2=1&x2=29451731&dr2up=15000&dr2down=15000&num_seqs=2;hsp_overlap_limit=0;hsp_size_limit=0
AT1G10210|1|3349221|3349251|+|AT1G59580|1|21887742|21887772|+|0.004	AT1G10210	1	3349221	3349251	+	AT1G59580	1	21887742	21887772	+	0.004	http://coge.iplantcollaborative.org/CoGe/GEvo.pl?prog=blastn&autogo=1&show_cns=1&dsgid1=3&chr1=1&x1=3349221&dr1up=15000&dr1down=15000&dsgid2=3&chr2=1&x2=21887742&dr2up=15000&dr2down=15000&dsgid2=3&chr2=1&x2=21887742&dr2up=15000&dr2down=15000&num_seqs=2;hsp_overlap_limit=0;hsp_size_limit=0
AT1G30400|1|10730366|10730386|+|AT2G34660|2|14612391|14612411|+|1.5	AT1G30400	1	10730366	10730386	+	AT2G34660	2	14612391	14612411	+	1.5	http://coge.iplantcollaborative.org/CoGe/GEvo.pl?prog=blastn&autogo=1&show_cns=1&dsgid1=3&chr1=1&x1=10730366&dr1up=15000&dr1down=15000&dsgid2=3&chr2=2&x2=14612391&dr2up=15000&dr2down=15000&dsgid2=3&chr2=2&x2=14612391&dr2up=15000&dr2down=15000&num_seqs=2;hsp_overlap_limit=0;hsp_size_limit=0
AT1G14010|1|4797102|4797119|-|AT2G03040|2|888263|888280|-|0.82	AT1G14010	1	4797102	4797119	-	AT2G03040	2	888263	888280	-	0.82	http://coge.iplantcollaborative.org/CoGe/GEvo.pl?prog=blastn&autogo=1&show_cns=1&dsgid1=3&chr1=1&x1=4797102&dr1up=15000&dr1down=15000&dsgid2=3&chr2=2&x2=888263&dr2up=15000&dr2down=15000&dsgid2=3&chr2=2&x2=888263&dr2up=15000&dr2down=15000&num_seqs=2;hsp_overlap_limit=0;hsp_size_limit=0
AT4G19200|4|10510437|10510461|+|AT5G45350|5|18395002|18394978|-|0.23	AT4G19200	4	10510437	10510461	+	AT5G45350	5	18394978	18395002	-	0.23	http://coge.iplantcollaborative.org/CoGe/GEvo.pl?prog=blastn&autogo=1&show_cns=1&dsgid1=3&chr1=4&x1=10510437&dr1up=15000&dr1down=15000&dsgid2=3&chr2=5&x2=18394978&dr2up=15000&dr2down=15000&dsgid2=3&chr2=5&x2=18394978&dr2up=15000&dr2down=15000&num_seqs=2;hsp_overlap_limit=0;hsp_size_limit=0
AT1G25250|1|8848845|8848921|+|AT1G68130|1|25535490|25535566|+|9e-23	AT1G25250	1	8848845	8848921	+	AT1G68130	1	25535490	25535566	+	9e-23	http://coge.iplantcollaborative.org/CoGe/GEvo.pl?prog=blastn&autogo=1&show_cns=1&dsgid1=3&chr1=1&x1=8848845&dr1up=15000&dr1down=15000&dsgid2=3&chr2=1&x2=25535490&dr2up=15000&dr2down=15000&dsgid2=3&chr2=1&x2=25535490&dr2up=15000&dr2down=15000&num_seqs=2;hsp_overlap_limit=0;hsp_size_limit=0
AT1G23700|1|8370692|8370707|-|AT1G70430|1|26555799|26555784|+|0.25	AT1G23700	1	8370692	8370707	-	AT1G70430	1	26555784	26555799	+	0.25	http://coge.iplantcollaborative.org/CoGe/GEvo.pl?prog=blastn&autogo=1&show_cns=1&dsgid1=3&chr1=1&x1=8370692&dr1up=15000&dr1down=15000&dsgid2=3&chr2=1&x2=26555784&dr2up=15000&dr2down=15000&dsgid2=3&chr2=1&x2=26555784&dr2up=15000&dr2down=15000&num_seqs=2;hsp_overlap_limit=0;hsp_size_limit=0
AT1G20816|1|7235045|7235061|+|AT1G76405|1|28668646|28668662|+|0.059	AT1G20816	1	7235045	7235061	+	AT1G76405	1	28668646	28668662	+	0.059	http://coge.iplantcollaborative.org/CoGe/GEvo.pl?prog=blastn&autogo=1&show_cns=1&dsgid1=3&chr1=1&x1=7235045&dr1up=15000&dr1down=15000&dsgid2=3&chr2=1&x2=28668646&dr2up=15000&dr2down=15000&dsgid2=3&chr2=1&x2=28668646&dr2up=15000&dr2down=15000&num_seqs=2;hsp_overlap_limit=0;hsp_size_limit=0
AT3G47380|3|17468710|17468747|+|AT5G62350|5|25054616|25054652|+|0.015	AT3G47380	3	17468710	17468747	+	AT5G62350	5	25054616	25054652	+	0.015	http://coge.iplantcollaborative.org/CoGe/GEvo.pl?prog=blastn&autogo=1&show_cns=1&dsgid1=3&chr1=3&x1=17468710&dr1up=15000&dr1down=15000&dsgid2=3&chr2=5&x2=25054616&dr2up=15000&dr2down=15000&dsgid2=3&chr2=5&x2=25054616&dr2up=15000&dr2down=15000&num_seqs=2;hsp_overlap_limit=0;hsp_size_limit=0
AT3G03280|3|764804|764818|+|AT5G17350|5|5717983|5717997|+|0.8	AT3G03280	3	764804	764818	+	AT5G17350	5	5717983	5717997	+	0.8	http://coge.iplantcollaborative.org/CoGe/GEvo.pl?prog=blastn&autogo=1&show_cns=1&dsgid1=3&chr1=3&x1=764804&dr1up=15000&dr1down=15000&dsgid2=3&chr2=5&x2=5717983&dr2up=15000&dr2down=15000&dsgid2=3&chr2=5&x2=5717983&dr2up=15000&dr2down=15000&num_seqs=2;hsp_overlap_limit=0;hsp_size_limit=0
AT3G02940|3|661183|661213|+|AT5G16770|5|5514086|5514116|+|0.004	AT3G02940	3	661183	661213	+	AT5G16770	5	5514086	5514116	+	0.004	http://coge.iplantcollaborative.org/CoGe/GEvo.pl?prog=blastn&autogo=1&show_cns=1&dsgid1=3&chr1=3&x1=661183&dr1up=15000&dr1down=15000&dsgid2=3&chr2=5&x2=5514086&dr2up=15000&dr2down=15000&dsgid2=3&chr2=5&x2=5514086&dr2up=15000&dr2down=15000&num_seqs=2;hsp_overlap_limit=0;hsp_size_limit=0
AT5G11060|5|3510347|3510378|+|AT5G25220|5|8736132|8736163|+|0.001	AT5G11060	5	3510347	3510378	+	AT5G25220	5	8736132	8736163	+	0.001	http://coge.iplantcollaborative.org/CoGe/GEvo.pl?prog=blastn&autogo=1&show_cns=1&dsgid1=3&chr1=5&x1=3510347&dr1up=15000&dr1down=15000&dsgid2=3&chr2=5&x2=8736132&dr2up=15000&dr2down=15000&dsgid2=3&chr2=5&x2=8736132&dr2up=15000&dr2down=15000&num_seqs=2;hsp_overlap_limit=0;hsp_size_limit=0
AT2G46685|2|19182940|19182956|+|AT3G61897|3|22932886|22932902|+|0.052	AT2G46685	2	19182940	19182956	+	AT3G61897	3	22932886	22932902	+	0.052	http://coge.iplantcollaborative.org/CoGe/GEvo.pl?prog=blastn&autogo=1&show_cns=1&dsgid1=3&chr1=2&x1=19182940&dr1up=15000&dr1down=15000&dsgid2=3&chr2=3&x2=22932886&dr2up=15000&dr2down=15000&dsgid2=3&chr2=3&x2=22932886&dr2up=15000&dr2down=15000&num_seqs=2;hsp_overlap_limit=0;hsp_size_limit=0
AT2G19170|2|8328304|8328399|-|AT4G30020|4|14675760|14675663|+|2e-13	AT2G19170	2	8328304	8328399	-	AT4G30020	4	14675663	14675760	+	2e-13	http://coge.iplantcollaborative.org/CoGe/GEvo.pl?prog=blastn&autogo=1&show_cns=1&dsgid1=3&chr1=2&x1=8328304&dr1up=15000&dr1down=15000&dsgid2=3&chr2=4&x2=14675663&dr2up=15000&dr2down=15000&dsgid2=3&chr2=4&x2=14675663&dr2up=15000&dr2down=15000&num_seqs=2;hsp_overlap_limit=0;hsp_size_limit=0
AT4G05100|4|2623996|2624013|+|AT4G21440|4|11415083|11415066|-|0.84	AT4G05100	4	2623996	2624013	+	AT4G21440	4	11415066	11415083	-	0.84	http://coge.iplantcollaborative.org/CoGe/GEvo.pl?prog=blastn&autogo=1&show_cns=1&dsgid1=3&chr1=4&x1=2623996&dr1up=15000&dr1down=15000&dsgid2=3&chr2=4&x2=11415066&dr2up=15000&dr2down=15000&dsgid2=3&chr2=4&x2=11415066&dr2up=15000&dr2down=15000&num_seqs=2;hsp_overlap_limit=0;hsp_size_limit=0
AT2G27150|2|11626728|11626754|+|AT3G43600|3|15512505|15512479|-|1.1	AT2G27150	2	11626728	11626754	+	AT3G43600	3	15512479	15512505	-	1.1	http://coge.iplantcollaborative.org/CoGe/GEvo.pl?prog=blastn&autogo=1&show_cns=1&dsgid1=3&chr1=2&x1=11626728&dr1up=15000&dr1down=15000&dsgid2=3&chr2=3&x2=15512479&dr2up=15000&dr2down=15000&dsgid2=3&chr2=3&x2=15512479&dr2up=15000&dr2down=15000&num_seqs=2;hsp_overlap_limit=0;hsp_size_limit=0
AT2G21650|2|9264723|9264746|+|AT4G39250|4|18272946|18272923|-|0.014	AT2G21650	2	9264723	9264746	+	AT4G39250	4	18272923	18272946	-	0.014	http://coge.iplantcollaborative.org/CoGe/GEvo.pl?prog=blastn&autogo=1&show_cns=1&dsgid1=3&chr1=2&x1=9264723&dr1up=15000&dr1down=15000&dsgid2=3&chr2=4&x2=18272923&dr2up=15000&dr2down=15000&dsgid2=3&chr2=4&x2=18272923&dr2up=15000&dr2down=15000&num_seqs=2;hsp_overlap_limit=0;hsp_size_limit=0
AT3G10470|3|3257243|3257268|+|AT5G04390|5|1236817|1236842|+|0.058	AT3G10470	3	3257243	3257268	+	AT5G04390	5	1236817	1236842	+	0.058	http://coge.iplantcollaborative.org/CoGe/GEvo.pl?prog=blastn&autogo=1&show_cns=1&dsgid1=3&chr1=3&x1=3257243&dr1up=15000&dr1down=15000&dsgid2=3&chr2=5&x2=1236817&dr2up=15000&dr2down=15000&dsgid2=3&chr2=5&x2=1236817&dr2up=15000&dr2down=15000&num_seqs=2;hsp_overlap_limit=0;hsp_size_limit=0
AT2G24140|2|10271020|10271037|-|AT4G30830|4|15016815|15016832|-|0.85	AT2G24140	2	10271020	10271037	-	AT4G30830	4	15016815	15016832	-	0.85	http://coge.iplantcollaborative.org/CoGe/GEvo.pl?prog=blastn&autogo=1&show_cns=1&dsgid1=3&chr1=2&x1=10271020&dr1up=15000&dr1down=15000&dsgid2=3&chr2=4&x2=15016815&dr2up=15000&dr2down=15000&dsgid2=3&chr2=4&x2=15016815&dr2up=15000&dr2down=15000&num_seqs=2;hsp_overlap_limit=0;hsp_size_limit=0
AT1G06390|1|1950638|1950655|+|AT2G30980|2|13189195|13189178|-|0.019	AT1G06390	1	1950638	1950655	+	AT2G30980	2	13189178	13189195	-	0.019	http://coge.iplantcollaborative.org/CoGe/GEvo.pl?prog=blastn&autogo=1&show_cns=1&dsgid1=3&chr1=1&x1=1950638&dr1up=15000&dr1down=15000&dsgid2=3&chr2=2&x2=13189178&dr2up=15000&dr2down=15000&dsgid2=3&chr2=2&x2=13189178&dr2up=15000&dr2down=15000&num_seqs=2;hsp_overlap_limit=0;hsp_size_limit=0
AT1G29010|1|10117477|10117508|+|AT2G34010|2|14375820|14375851|+|0.001	AT1G29010	1	10117477	10117508	+	AT2G34010	2	14375820	14375851	+	0.001	http://coge.iplantcollaborative.org/CoGe/GEvo.pl?prog=blastn&autogo=1&show_cns=1&dsgid1=3&chr1=1&x1=10117477&dr1up=15000&dr1down=15000&dsgid2=3&chr2=2&x2=14375820&dr2up=15000&dr2down=15000&dsgid2=3&chr2=2&x2=14375820&dr2up=15000&dr2down=15000&num_seqs=2;hsp_overlap_limit=0;hsp_size_limit=0
AT3G07010|3|2212579|2212598|-|AT5G48900|5|19847101|19847082|+|0.07	AT3G07010	3	2212579	2212598	-	AT5G48900	5	19847082	19847101	+	0.07	http://coge.iplantcollaborative.org/CoGe/GEvo.pl?prog=blastn&autogo=1&show_cns=1&dsgid1=3&chr1=3&x1=2212579&dr1up=15000&dr1down=15000&dsgid2=3&chr2=5&x2=19847082&dr2up=15000&dr2down=15000&dsgid2=3&chr2=5&x2=19847082&dr2up=15000&dr2down=15000&num_seqs=2;hsp_overlap_limit=0;hsp_size_limit=0
AT1G67210|1|25145828|25145859|+|AT5G38600|5|15475526|15475557|+|0.001	AT1G67210	1	25145828	25145859	+	AT5G38600	5	15475526	15475557	+	0.001	http://coge.iplantcollaborative.org/CoGe/GEvo.pl?prog=blastn&autogo=1&show_cns=1&dsgid1=3&chr1=1&x1=25145828&dr1up=15000&dr1down=15000&dsgid2=3&chr2=5&x2=15475526&dr2up=15000&dr2down=15000&dsgid2=3&chr2=5&x2=15475526&dr2up=15000&dr2down=15000&num_seqs=2;hsp_overlap_limit=0;hsp_size_limit=0
AT2G22510|2|9576889|9576909|-|AT4G38080|4|17882915|17882895|+|0.0003	AT2G22510	2	9576889	9576909	-	AT4G38080	4	17882895	17882915	+	0.0003	http://coge.iplantcollaborative.org/CoGe/GEvo.pl?prog=blastn&autogo=1&show_cns=1&dsgid1=3&chr1=2&x1=9576889&dr1up=15000&dr1down=15000&dsgid2=3&chr2=4&x2=17882895&dr2up=15000&dr2down=15000&dsgid2=3&chr2=4&x2=17882895&dr2up=15000&dr2down=15000&num_seqs=2;hsp_overlap_limit=0;hsp_size_limit=0
AT4G18620|4|10253074|10253088|+|AT5G45860|5|18624775|18624761|-|0.77	AT4G18620	4	10253074	10253088	+	AT5G45860	5	18624761	18624775	-	0.77	http://coge.iplantcollaborative.org/CoGe/GEvo.pl?prog=blastn&autogo=1&show_cns=1&dsgid1=3&chr1=4&x1=10253074&dr1up=15000&dr1down=15000&dsgid2=3&chr2=5&x2=18624761&dr2up=15000&dr2down=15000&dsgid2=3&chr2=5&x2=18624761&dr2up=15000&dr2down=15000&num_seqs=2;hsp_overlap_limit=0;hsp_size_limit=0
AT5G07290|5|2292414|2292447|+|AT5G61960|5|24904398|24904363|-|0.0001	AT5G07290	5	2292414	2292447	+	AT5G61960	5	24904363	24904398	-	0.0001	http://coge.iplantcollaborative.org/CoGe/GEvo.pl?prog=blastn&autogo=1&show_cns=1&dsgid1=3&chr1=5&x1=2292414&dr1up=15000&dr1down=15000&dsgid2=3&chr2=5&x2=24904363&dr2up=15000&dr2down=15000&dsgid2=3&chr2=5&x2=24904363&dr2up=15000&dr2down=15000&num_seqs=2;hsp_overlap_limit=0;hsp_size_limit=0
AT2G18550|2|8058365|8058449|-|AT4G36740|4|17316345|17316426|-|0.004	AT2G18550	2	8058365	8058449	-	AT4G36740	4	17316345	17316426	-	0.004	http://coge.iplantcollaborative.org/CoGe/GEvo.pl?prog=blastn&autogo=1&show_cns=1&dsgid1=3&chr1=2&x1=8058365&dr1up=15000&dr1down=15000&dsgid2=3&chr2=4&x2=17316345&dr2up=15000&dr2down=15000&dsgid2=3&chr2=4&x2=17316345&dr2up=15000&dr2down=15000&num_seqs=2;hsp_overlap_limit=0;hsp_size_limit=0
AT3G49970|3|18532693|18532707|-|AT5G67440|5|26929777|26929791|-|0.92	AT3G49970	3	18532693	18532707	-	AT5G67440	5	26929777	26929791	-	0.92	http://coge.iplantcollaborative.org/CoGe/GEvo.pl?prog=blastn&autogo=1&show_cns=1&dsgid1=3&chr1=3&x1=18532693&dr1up=15000&dr1down=15000&dsgid2=3&chr2=5&x2=26929777&dr2up=15000&dr2down=15000&dsgid2=3&chr2=5&x2=26929777&dr2up=15000&dr2down=15000&num_seqs=2;hsp_overlap_limit=0;hsp_size_limit=0
AT3G49930|3|18522193|18522209|+|AT5G67450|5|26936000|26935984|-|0.056	AT3G49930	3	18522193	18522209	+	AT5G67450	5	26935984	26936000	-	0.056	http://coge.iplantcollaborative.org/CoGe/GEvo.pl?prog=blastn&autogo=1&show_cns=1&dsgid1=3&chr1=3&x1=18522193&dr1up=15000&dr1down=15000&dsgid2=3&chr2=5&x2=26935984&dr2up=15000&dr2down=15000&dsgid2=3&chr2=5&x2=26935984&dr2up=15000&dr2down=15000&num_seqs=2;hsp_overlap_limit=0;hsp_size_limit=0
AT1G20650|1|7160351|7160367|-|AT1G76360|1|28655455|28655471|-|0.065	AT1G20650	1	7160351	7160367	-	AT1G76360	1	28655455	28655471	-	0.065	http://coge.iplantcollaborative.org/CoGe/GEvo.pl?prog=blastn&autogo=1&show_cns=1&dsgid1=3&chr1=1&x1=7160351&dr1up=15000&dr1down=15000&dsgid2=3&chr2=1&x2=28655455&dr2up=15000&dr2down=15000&dsgid2=3&chr2=1&x2=28655455&dr2up=15000&dr2down=15000&num_seqs=2;hsp_overlap_limit=0;hsp_size_limit=0
AT1G01440|1|162258|162273|-|AT4G01090|4|473259|473274|-|0.25	AT1G01440	1	162258	162273	-	AT4G01090	4	473259	473274	-	0.25	http://coge.iplantcollaborative.org/CoGe/GEvo.pl?prog=blastn&autogo=1&show_cns=1&dsgid1=3&chr1=1&x1=162258&dr1up=15000&dr1down=15000&dsgid2=3&chr2=4&x2=473259&dr2up=15000&dr2down=15000&dsgid2=3&chr2=4&x2=473259&dr2up=15000&dr2down=15000&num_seqs=2;hsp_overlap_limit=0;hsp_size_limit=0
AT2G18170|2|7916515|7916538|-|AT4G36450|4|17211500|17211523|-|0.016	AT2G18170	2	7916515	7916538	-	AT4G36450	4	17211500	17211523	-	0.016	http://coge.iplantcollaborative.org/CoGe/GEvo.pl?prog=blastn&autogo=1&show_cns=1&dsgid1=3&chr1=2&x1=7916515&dr1up=15000&dr1down=15000&dsgid2=3&chr2=4&x2=17211500&dr2up=15000&dr2down=15000&dsgid2=3&chr2=4&x2=17211500&dr2up=15000&dr2down=15000&num_seqs=2;hsp_overlap_limit=0;hsp_size_limit=0
AT2G20290|2|8753705|8753737|-|AT4G28710|4|14178092|14178060|+|1.4	AT2G20290	2	8753705	8753737	-	AT4G28710	4	14178060	14178092	+	1.4	http://coge.iplantcollaborative.org/CoGe/GEvo.pl?prog=blastn&autogo=1&show_cns=1&dsgid1=3&chr1=2&x1=8753705&dr1up=15000&dr1down=15000&dsgid2=3&chr2=4&x2=14178060&dr2up=15000&dr2down=15000&dsgid2=3&chr2=4&x2=14178060&dr2up=15000&dr2down=15000&num_seqs=2;hsp_overlap_limit=0;hsp_size_limit=0
AT1G35940|1|13386995|13387012|+|AT3G30668|3|12210738|12210721|-|1.3	AT1G35940	1	13386995	13387012	+	AT3G30668	3	12210721	12210738	-	1.3	http://coge.iplantcollaborative.org/CoGe/GEvo.pl?prog=blastn&autogo=1&show_cns=1&dsgid1=3&chr1=1&x1=13386995&dr1up=15000&dr1down=15000&dsgid2=3&chr2=3&x2=12210721&dr2up=15000&dr2down=15000&dsgid2=3&chr2=3&x2=12210721&dr2up=15000&dr2down=15000&num_seqs=2;hsp_overlap_limit=0;hsp_size_limit=0
AT3G27560|3|10214219|10214242|-|AT5G40540|5|16254464|16254441|+|0.9	AT3G27560	3	10214219	10214242	-	AT5G40540	5	16254441	16254464	+	0.9	http://coge.iplantcollaborative.org/CoGe/GEvo.pl?prog=blastn&autogo=1&show_cns=1&dsgid1=3&chr1=3&x1=10214219&dr1up=15000&dr1down=15000&dsgid2=3&chr2=5&x2=16254441&dr2up=15000&dr2down=15000&dsgid2=3&chr2=5&x2=16254441&dr2up=15000&dr2down=15000&num_seqs=2;hsp_overlap_limit=0;hsp_size_limit=0
AT2G45050|2|18586270|18586319|+|AT3G60530|3|22378486|22378535|+|2e-05	AT2G45050	2	18586270	18586319	+	AT3G60530	3	22378486	22378535	+	2e-05	http://coge.iplantcollaborative.org/CoGe/GEvo.pl?prog=blastn&autogo=1&show_cns=1&dsgid1=3&chr1=2&x1=18586270&dr1up=15000&dr1down=15000&dsgid2=3&chr2=3&x2=22378486&dr2up=15000&dr2down=15000&dsgid2=3&chr2=3&x2=22378486&dr2up=15000&dr2down=15000&num_seqs=2;hsp_overlap_limit=0;hsp_size_limit=0
AT3G04060|3|1052283|1052335|-|AT5G18270|5|6039329|6039381|-|4e-14	AT3G04060	3	1052283	1052335	-	AT5G18270	5	6039329	6039381	-	4e-14	http://coge.iplantcollaborative.org/CoGe/GEvo.pl?prog=blastn&autogo=1&show_cns=1&dsgid1=3&chr1=3&x1=1052283&dr1up=15000&dr1down=15000&dsgid2=3&chr2=5&x2=6039329&dr2up=15000&dr2down=15000&dsgid2=3&chr2=5&x2=6039329&dr2up=15000&dr2down=15000&num_seqs=2;hsp_overlap_limit=0;hsp_size_limit=0
AT2G46990|2|19312823|19312903|+|AT3G62100|3|23004008|23004088|+|2e-09	AT2G46990	2	19312823	19312903	+	AT3G62100	3	23004008	23004088	+	2e-09	http://coge.iplantcollaborative.org/CoGe/GEvo.pl?prog=blastn&autogo=1&show_cns=1&dsgid1=3&chr1=2&x1=19312823&dr1up=15000&dr1down=15000&dsgid2=3&chr2=3&x2=23004008&dr2up=15000&dr2down=15000&dsgid2=3&chr2=3&x2=23004008&dr2up=15000&dr2down=15000&num_seqs=2;hsp_overlap_limit=0;hsp_size_limit=0
AT4G24960|4|12835944|12835964|+|AT5G50720|5|20640013|20639993|-|0.83	AT4G24960	4	12835944	12835964	+	AT5G50720	5	20639993	20640013	-	0.83	http://coge.iplantcollaborative.org/CoGe/GEvo.pl?prog=blastn&autogo=1&show_cns=1&dsgid1=3&chr1=4&x1=12835944&dr1up=15000&dr1down=15000&dsgid2=3&chr2=5&x2=20639993&dr2up=15000&dr2down=15000&dsgid2=3&chr2=5&x2=20639993&dr2up=15000&dr2down=15000&num_seqs=2;hsp_overlap_limit=0;hsp_size_limit=0
3_17558488_17558519_cns_rna|3|17556664|17556681|+|5_25104744_25104775_cns_rna|5|25103649|25103666|-|0.87	3_17558488_17558519_cns_rna	3	17556664	17556681	+	5_25104744_25104775_cns_rna	5	25103649	25103666	-	0.87	http://coge.iplantcollaborative.org/CoGe/GEvo.pl?prog=blastn&autogo=1&show_cns=1&dsgid1=3&chr1=3&x1=17556664&dr1up=15000&dr1down=15000&dsgid2=3&chr2=5&x2=25103649&dr2up=15000&dr2down=15000&dsgid2=3&chr2=5&x2=25103649&dr2up=15000&dr2down=15000&num_seqs=2;hsp_overlap_limit=0;hsp_size_limit=0
AT2G25250|2|10761571|10761627|+|AT4G32020|4|15488801|15488856|+|2e-08	AT2G25250	2	10761571	10761627	+	AT4G32020	4	15488801	15488856	+	2e-08	http://coge.iplantcollaborative.org/CoGe/GEvo.pl?prog=blastn&autogo=1&show_cns=1&dsgid1=3&chr1=2&x1=10761571&dr1up=15000&dr1down=15000&dsgid2=3&chr2=4&x2=15488801&dr2up=15000&dr2down=15000&dsgid2=3&chr2=4&x2=15488801&dr2up=15000&dr2down=15000&num_seqs=2;hsp_overlap_limit=0;hsp_size_limit=0
AT1G06150|1|1874193|1874247|-|AT2G31280|2|13340176|13340118|+|2e-09	AT1G06150	1	1874193	1874247	-	AT2G31280	2	13340118	13340176	+	2e-09	http://coge.iplantcollaborative.org/CoGe/GEvo.pl?prog=blastn&autogo=1&show_cns=1&dsgid1=3&chr1=1&x1=1874193&dr1up=15000&dr1down=15000&dsgid2=3&chr2=2&x2=13340118&dr2up=15000&dr2down=15000&dsgid2=3&chr2=2&x2=13340118&dr2up=15000&dr2down=15000&num_seqs=2;hsp_overlap_limit=0;hsp_size_limit=0
AT3G04860|3|1340272|1340295|-|AT5G28150|5|10135819|10135796|+|0.015	AT3G04860	3	1340272	1340295	-	AT5G28150	5	10135796	10135819	+	0.015	http://coge.iplantcollaborative.org/CoGe/GEvo.pl?prog=blastn&autogo=1&show_cns=1&dsgid1=3&chr1=3&x1=1340272&dr1up=15000&dr1down=15000&dsgid2=3&chr2=5&x2=10135796&dr2up=15000&dr2down=15000&dsgid2=3&chr2=5&x2=10135796&dr2up=15000&dr2down=15000&num_seqs=2;hsp_overlap_limit=0;hsp_size_limit=0
AT5G08270|5|2662680|2662703|+|AT5G23200|5|7808167|7808190|+|5e-06	AT5G08270	5	2662680	2662703	+	AT5G23200	5	7808167	7808190	+	5e-06	http://coge.iplantcollaborative.org/CoGe/GEvo.pl?prog=blastn&autogo=1&show_cns=1&dsgid1=3&chr1=5&x1=2662680&dr1up=15000&dr1down=15000&dsgid2=3&chr2=5&x2=7808167&dr2up=15000&dr2down=15000&dsgid2=3&chr2=5&x2=7808167&dr2up=15000&dr2down=15000&num_seqs=2;hsp_overlap_limit=0;hsp_size_limit=0
1_13965596_13965716_cns_rna|1|13964985|13965040|+|1_15989030_15988918_cns_rna|1|15989403|15989348|-|3e-19	1_13965596_13965716_cns_rna	1	13964985	13965040	+	1_15989030_15988918_cns_rna	1	15989348	15989403	-	3e-19	http://coge.iplantcollaborative.org/CoGe/GEvo.pl?prog=blastn&autogo=1&show_cns=1&dsgid1=3&chr1=1&x1=13964985&dr1up=15000&dr1down=15000&dsgid2=3&chr2=1&x2=15989348&dr2up=15000&dr2down=15000&dsgid2=3&chr2=1&x2=15989348&dr2up=15000&dr2down=15000&num_seqs=2;hsp_overlap_limit=0;hsp_size_limit=0
AT1G13640|1|4680120|4680149|-|AT2G03890|2|1184588|1184559|+|0.0003	AT1G13640	1	4680120	4680149	-	AT2G03890	2	1184559	1184588	+	0.0003	http://coge.iplantcollaborative.org/CoGe/GEvo.pl?prog=blastn&autogo=1&show_cns=1&dsgid1=3&chr1=1&x1=4680120&dr1up=15000&dr1down=15000&dsgid2=3&chr2=2&x2=1184559&dr2up=15000&dr2down=15000&dsgid2=3&chr2=2&x2=1184559&dr2up=15000&dr2down=15000&num_seqs=2;hsp_overlap_limit=0;hsp_size_limit=0
AT1G50660|1|18773304|18773318|+|AT3G20350|3|7087321|7087335|+|0.98	AT1G50660	1	18773304	18773318	+	AT3G20350	3	7087321	7087335	+	0.98	http://coge.iplantcollaborative.org/CoGe/GEvo.pl?prog=blastn&autogo=1&show_cns=1&dsgid1=3&chr1=1&x1=18773304&dr1up=15000&dr1down=15000&dsgid2=3&chr2=3&x2=7087321&dr2up=15000&dr2down=15000&dsgid2=3&chr2=3&x2=7087321&dr2up=15000&dr2down=15000&num_seqs=2;hsp_overlap_limit=0;hsp_size_limit=0
AT3G05980|3|1796394|1796417|+|AT5G19340|5|6515283|6515260|-|0.81	AT3G05980	3	1796394	1796417	+	AT5G19340	5	6515260	6515283	-	0.81	http://coge.iplantcollaborative.org/CoGe/GEvo.pl?prog=blastn&autogo=1&show_cns=1&dsgid1=3&chr1=3&x1=1796394&dr1up=15000&dr1down=15000&dsgid2=3&chr2=5&x2=6515260&dr2up=15000&dr2down=15000&dsgid2=3&chr2=5&x2=6515260&dr2up=15000&dr2down=15000&num_seqs=2;hsp_overlap_limit=0;hsp_size_limit=0
AT2G46990|2|19314457|19314503|+|AT3G62100|3|23006123|23006167|+|0.0003	AT2G46990	2	19314457	19314503	+	AT3G62100	3	23006123	23006167	+	0.0003	http://coge.iplantcollaborative.org/CoGe/GEvo.pl?prog=blastn&autogo=1&show_cns=1&dsgid1=3&chr1=2&x1=19314457&dr1up=15000&dr1down=15000&dsgid2=3&chr2=3&x2=23006123&dr2up=15000&dr2down=15000&dsgid2=3&chr2=3&x2=23006123&dr2up=15000&dr2down=15000&num_seqs=2;hsp_overlap_limit=0;hsp_size_limit=0
AT1G20220|1|7007427|7007448|-|AT1G76010|1|28534308|28534329|-|0.24	AT1G20220	1	7007427	7007448	-	AT1G76010	1	28534308	28534329	-	0.24	http://coge.iplantcollaborative.org/CoGe/GEvo.pl?prog=blastn&autogo=1&show_cns=1&dsgid1=3&chr1=1&x1=7007427&dr1up=15000&dr1down=15000&dsgid2=3&chr2=1&x2=28534308&dr2up=15000&dr2down=15000&dsgid2=3&chr2=1&x2=28534308&dr2up=15000&dr2down=15000&num_seqs=2;hsp_overlap_limit=0;hsp_size_limit=0
AT2G42140|2|17578744|17578761|-|AT3G58000|3|21483925|21483908|+|0.014	AT2G42140	2	17578744	17578761	-	AT3G58000	3	21483908	21483925	+	0.014	http://coge.iplantcollaborative.org/CoGe/GEvo.pl?prog=blastn&autogo=1&show_cns=1&dsgid1=3&chr1=2&x1=17578744&dr1up=15000&dr1down=15000&dsgid2=3&chr2=3&x2=21483908&dr2up=15000&dr2down=15000&dsgid2=3&chr2=3&x2=21483908&dr2up=15000&dr2down=15000&num_seqs=2;hsp_overlap_limit=0;hsp_size_limit=0
AT4G26060|4|13216028|13216048|-|AT5G57060|5|23107867|23107847|+|0.86	AT4G26060	4	13216028	13216048	-	AT5G57060	5	23107847	23107867	+	0.86	http://coge.iplantcollaborative.org/CoGe/GEvo.pl?prog=blastn&autogo=1&show_cns=1&dsgid1=3&chr1=4&x1=13216028&dr1up=15000&dr1down=15000&dsgid2=3&chr2=5&x2=23107847&dr2up=15000&dr2down=15000&dsgid2=3&chr2=5&x2=23107847&dr2up=15000&dr2down=15000&num_seqs=2;hsp_overlap_limit=0;hsp_size_limit=0
AT1G05570|1|1652243|1652289|-|AT2G31960|2|13602643|13602597|+|0.11	AT1G05570	1	1652243	1652289	-	AT2G31960	2	13602597	13602643	+	0.11	http://coge.iplantcollaborative.org/CoGe/GEvo.pl?prog=blastn&autogo=1&show_cns=1&dsgid1=3&chr1=1&x1=1652243&dr1up=15000&dr1down=15000&dsgid2=3&chr2=2&x2=13602597&dr2up=15000&dr2down=15000&dsgid2=3&chr2=2&x2=13602597&dr2up=15000&dr2down=15000&num_seqs=2;hsp_overlap_limit=0;hsp_size_limit=0
AT1G52140|1|19412762|19412793|-|AT3G16330|3|5535011|5534980|+|6e-09	AT1G52140	1	19412762	19412793	-	AT3G16330	3	5534980	5535011	+	6e-09	http://coge.iplantcollaborative.org/CoGe/GEvo.pl?prog=blastn&autogo=1&show_cns=1&dsgid1=3&chr1=1&x1=19412762&dr1up=15000&dr1down=15000&dsgid2=3&chr2=3&x2=5534980&dr2up=15000&dr2down=15000&dsgid2=3&chr2=3&x2=5534980&dr2up=15000&dr2down=15000&num_seqs=2;hsp_overlap_limit=0;hsp_size_limit=0
AT1G53910|1|20138710|20138727|+|AT3G14230|3|4739206|4739189|-|0.016	AT1G53910	1	20138710	20138727	+	AT3G14230	3	4739189	4739206	-	0.016	http://coge.iplantcollaborative.org/CoGe/GEvo.pl?prog=blastn&autogo=1&show_cns=1&dsgid1=3&chr1=1&x1=20138710&dr1up=15000&dr1down=15000&dsgid2=3&chr2=3&x2=4739189&dr2up=15000&dr2down=15000&dsgid2=3&chr2=3&x2=4739189&dr2up=15000&dr2down=15000&num_seqs=2;hsp_overlap_limit=0;hsp_size_limit=0
AT3G46320|3|17036322|17036375|-|AT5G59690|5|24063699|24063646|+|0.014	AT3G46320	3	17036322	17036375	-	AT5G59690	5	24063646	24063699	+	0.014	http://coge.iplantcollaborative.org/CoGe/GEvo.pl?prog=blastn&autogo=1&show_cns=1&dsgid1=3&chr1=3&x1=17036322&dr1up=15000&dr1down=15000&dsgid2=3&chr2=5&x2=24063646&dr2up=15000&dr2down=15000&dsgid2=3&chr2=5&x2=24063646&dr2up=15000&dr2down=15000&num_seqs=2;hsp_overlap_limit=0;hsp_size_limit=0
AT3G45630|3|16773115|16773129|-|AT5G60170|5|24244618|24244604|+|1.1	AT3G45630	3	16773115	16773129	-	AT5G60170	5	24244604	24244618	+	1.1	http://coge.iplantcollaborative.org/CoGe/GEvo.pl?prog=blastn&autogo=1&show_cns=1&dsgid1=3&chr1=3&x1=16773115&dr1up=15000&dr1down=15000&dsgid2=3&chr2=5&x2=24244604&dr2up=15000&dr2down=15000&dsgid2=3&chr2=5&x2=24244604&dr2up=15000&dr2down=15000&num_seqs=2;hsp_overlap_limit=0;hsp_size_limit=0
AT1G53240|1|19852828|19852936|-|AT3G15020|3|5064432|5064325|+|1e-17	AT1G53240	1	19852828	19852936	-	AT3G15020	3	5064325	5064432	+	1e-17	http://coge.iplantcollaborative.org/CoGe/GEvo.pl?prog=blastn&autogo=1&show_cns=1&dsgid1=3&chr1=1&x1=19852828&dr1up=15000&dr1down=15000&dsgid2=3&chr2=3&x2=5064325&dr2up=15000&dr2down=15000&dsgid2=3&chr2=3&x2=5064325&dr2up=15000&dr2down=15000&num_seqs=2;hsp_overlap_limit=0;hsp_size_limit=0
AT2G18328|2|7970011|7970028|+|AT4G36570|4|17253012|17253029|+|0.014	AT2G18328	2	7970011	7970028	+	AT4G36570	4	17253012	17253029	+	0.014	http://coge.iplantcollaborative.org/CoGe/GEvo.pl?prog=blastn&autogo=1&show_cns=1&dsgid1=3&chr1=2&x1=7970011&dr1up=15000&dr1down=15000&dsgid2=3&chr2=4&x2=17253012&dr2up=15000&dr2down=15000&dsgid2=3&chr2=4&x2=17253012&dr2up=15000&dr2down=15000&num_seqs=2;hsp_overlap_limit=0;hsp_size_limit=0
AT2G42260|2|17609788|17609802|-|AT3G57860|3|21438377|21438363|+|0.86	AT2G42260	2	17609788	17609802	-	AT3G57860	3	21438363	21438377	+	0.86	http://coge.iplantcollaborative.org/CoGe/GEvo.pl?prog=blastn&autogo=1&show_cns=1&dsgid1=3&chr1=2&x1=17609788&dr1up=15000&dr1down=15000&dsgid2=3&chr2=3&x2=21438363&dr2up=15000&dr2down=15000&dsgid2=3&chr2=3&x2=21438363&dr2up=15000&dr2down=15000&num_seqs=2;hsp_overlap_limit=0;hsp_size_limit=0
AT1G55205|1|20598199|20598220|+|AT3G13674|3|4475937|4475916|-|0.22	AT1G55205	1	20598199	20598220	+	AT3G13674	3	4475916	4475937	-	0.22	http://coge.iplantcollaborative.org/CoGe/GEvo.pl?prog=blastn&autogo=1&show_cns=1&dsgid1=3&chr1=1&x1=20598199&dr1up=15000&dr1down=15000&dsgid2=3&chr2=3&x2=4475916&dr2up=15000&dr2down=15000&dsgid2=3&chr2=3&x2=4475916&dr2up=15000&dr2down=15000&num_seqs=2;hsp_overlap_limit=0;hsp_size_limit=0
AT3G23790|3|8579914|8579949|+|AT4G14070|4|8113039|8113004|-|7e-06	AT3G23790	3	8579914	8579949	+	AT4G14070	4	8113004	8113039	-	7e-06	http://coge.iplantcollaborative.org/CoGe/GEvo.pl?prog=blastn&autogo=1&show_cns=1&dsgid1=3&chr1=3&x1=8579914&dr1up=15000&dr1down=15000&dsgid2=3&chr2=4&x2=8113004&dr2up=15000&dr2down=15000&dsgid2=3&chr2=4&x2=8113004&dr2up=15000&dr2down=15000&num_seqs=2;hsp_overlap_limit=0;hsp_size_limit=0
AT2G41420|2|17272755|17272772|-|AT3G57160|3|21167250|21167267|-|0.83	AT2G41420	2	17272755	17272772	-	AT3G57160	3	21167250	21167267	-	0.83	http://coge.iplantcollaborative.org/CoGe/GEvo.pl?prog=blastn&autogo=1&show_cns=1&dsgid1=3&chr1=2&x1=17272755&dr1up=15000&dr1down=15000&dsgid2=3&chr2=3&x2=21167250&dr2up=15000&dr2down=15000&dsgid2=3&chr2=3&x2=21167250&dr2up=15000&dr2down=15000&num_seqs=2;hsp_overlap_limit=0;hsp_size_limit=0
AT3G02830|3|616095|616115|+|AT5G16540|5|5405144|5405164|+|0.88	AT3G02830	3	616095	616115	+	AT5G16540	5	5405144	5405164	+	0.88	http://coge.iplantcollaborative.org/CoGe/GEvo.pl?prog=blastn&autogo=1&show_cns=1&dsgid1=3&chr1=3&x1=616095&dr1up=15000&dr1down=15000&dsgid2=3&chr2=5&x2=5405144&dr2up=15000&dr2down=15000&dsgid2=3&chr2=5&x2=5405144&dr2up=15000&dr2down=15000&num_seqs=2;hsp_overlap_limit=0;hsp_size_limit=0
1_20236034_20236064_cns_rna|1|20235575|20235598|+|3_4623500_4623470_cns_rna|3|4624027|4624004|-|0.78	1_20236034_20236064_cns_rna	1	20235575	20235598	+	3_4623500_4623470_cns_rna	3	4624004	4624027	-	0.78	http://coge.iplantcollaborative.org/CoGe/GEvo.pl?prog=blastn&autogo=1&show_cns=1&dsgid1=3&chr1=1&x1=20235575&dr1up=15000&dr1down=15000&dsgid2=3&chr2=3&x2=4624004&dr2up=15000&dr2down=15000&dsgid2=3&chr2=3&x2=4624004&dr2up=15000&dr2down=15000&num_seqs=2;hsp_overlap_limit=0;hsp_size_limit=0
AT3G23310|3|8331634|8331657|+|AT4G14350|4|8264705|8264682|-|1.1	AT3G23310	3	8331634	8331657	+	AT4G14350	4	8264682	8264705	-	1.1	http://coge.iplantcollaborative.org/CoGe/GEvo.pl?prog=blastn&autogo=1&show_cns=1&dsgid1=3&chr1=3&x1=8331634&dr1up=15000&dr1down=15000&dsgid2=3&chr2=4&x2=8264682&dr2up=15000&dr2down=15000&dsgid2=3&chr2=4&x2=8264682&dr2up=15000&dr2down=15000&num_seqs=2;hsp_overlap_limit=0;hsp_size_limit=0
AT1G59710|1|21936446|21936460|+|AT1G69890|1|26336890|26336876|-|0.85	AT1G59710	1	21936446	21936460	+	AT1G69890	1	26336876	26336890	-	0.85	http://coge.iplantcollaborative.org/CoGe/GEvo.pl?prog=blastn&autogo=1&show_cns=1&dsgid1=3&chr1=1&x1=21936446&dr1up=15000&dr1down=15000&dsgid2=3&chr2=1&x2=26336876&dr2up=15000&dr2down=15000&dsgid2=3&chr2=1&x2=26336876&dr2up=15000&dr2down=15000&num_seqs=2;hsp_overlap_limit=0;hsp_size_limit=0
AT1G12380|1|4214120|4214137|-|AT1G62870|1|23287331|23287348|-|0.017	AT1G12380	1	4214120	4214137	-	AT1G62870	1	23287331	23287348	-	0.017	http://coge.iplantcollaborative.org/CoGe/GEvo.pl?prog=blastn&autogo=1&show_cns=1&dsgid1=3&chr1=1&x1=4214120&dr1up=15000&dr1down=15000&dsgid2=3&chr2=1&x2=23287331&dr2up=15000&dr2down=15000&dsgid2=3&chr2=1&x2=23287331&dr2up=15000&dr2down=15000&num_seqs=2;hsp_overlap_limit=0;hsp_size_limit=0
AT1G53165|1|19818754|19818781|+|AT3G15220|3|5131229|5131202|-|0.006	AT1G53165	1	19818754	19818781	+	AT3G15220	3	5131202	5131229	-	0.006	http://coge.iplantcollaborative.org/CoGe/GEvo.pl?prog=blastn&autogo=1&show_cns=1&dsgid1=3&chr1=1&x1=19818754&dr1up=15000&dr1down=15000&dsgid2=3&chr2=3&x2=5131202&dr2up=15000&dr2down=15000&dsgid2=3&chr2=3&x2=5131202&dr2up=15000&dr2down=15000&num_seqs=2;hsp_overlap_limit=0;hsp_size_limit=0
AT2G16230|2|7044315|7044353|-|AT4G34480|4|16482999|16483037|-|0.0003	AT2G16230	2	7044315	7044353	-	AT4G34480	4	16482999	16483037	-	0.0003	http://coge.iplantcollaborative.org/CoGe/GEvo.pl?prog=blastn&autogo=1&show_cns=1&dsgid1=3&chr1=2&x1=7044315&dr1up=15000&dr1down=15000&dsgid2=3&chr2=4&x2=16482999&dr2up=15000&dr2down=15000&dsgid2=3&chr2=4&x2=16482999&dr2up=15000&dr2down=15000&num_seqs=2;hsp_overlap_limit=0;hsp_size_limit=0
AT1G33230|1|12049915|12049955|+|AT4G10430|4|6455002|6454963|-|0.018	AT1G33230	1	12049915	12049955	+	AT4G10430	4	6454963	6455002	-	0.018	http://coge.iplantcollaborative.org/CoGe/GEvo.pl?prog=blastn&autogo=1&show_cns=1&dsgid1=3&chr1=1&x1=12049915&dr1up=15000&dr1down=15000&dsgid2=3&chr2=4&x2=6454963&dr2up=15000&dr2down=15000&dsgid2=3&chr2=4&x2=6454963&dr2up=15000&dr2down=15000&num_seqs=2;hsp_overlap_limit=0;hsp_size_limit=0
AT2G40830|2|17049756|17049772|+|AT3G56580|3|20972550|20972566|+|0.062	AT2G40830	2	17049756	17049772	+	AT3G56580	3	20972550	20972566	+	0.062	http://coge.iplantcollaborative.org/CoGe/GEvo.pl?prog=blastn&autogo=1&show_cns=1&dsgid1=3&chr1=2&x1=17049756&dr1up=15000&dr1down=15000&dsgid2=3&chr2=3&x2=20972550&dr2up=15000&dr2down=15000&dsgid2=3&chr2=3&x2=20972550&dr2up=15000&dr2down=15000&num_seqs=2;hsp_overlap_limit=0;hsp_size_limit=0
AT1G14280|1|4879838|4879871|+|AT2G02950|2|854367|854334|-|3e-08	AT1G14280	1	4879838	4879871	+	AT2G02950	2	854334	854367	-	3e-08	http://coge.iplantcollaborative.org/CoGe/GEvo.pl?prog=blastn&autogo=1&show_cns=1&dsgid1=3&chr1=1&x1=4879838&dr1up=15000&dr1down=15000&dsgid2=3&chr2=2&x2=854334&dr2up=15000&dr2down=15000&dsgid2=3&chr2=2&x2=854334&dr2up=15000&dr2down=15000&num_seqs=2;hsp_overlap_limit=0;hsp_size_limit=0
AT1G29470|1|10310278|10310304|-|AT2G34300|2|14480844|14480870|-|1.0	AT1G29470	1	10310278	10310304	-	AT2G34300	2	14480844	14480870	-	1	http://coge.iplantcollaborative.org/CoGe/GEvo.pl?prog=blastn&autogo=1&show_cns=1&dsgid1=3&chr1=1&x1=10310278&dr1up=15000&dr1down=15000&dsgid2=3&chr2=2&x2=14480844&dr2up=15000&dr2down=15000&dsgid2=3&chr2=2&x2=14480844&dr2up=15000&dr2down=15000&num_seqs=2;hsp_overlap_limit=0;hsp_size_limit=0
AT4G25010|4|12857684|12857729|-|AT5G50800|5|20685894|20685939|-|1e-06	AT4G25010	4	12857684	12857729	-	AT5G50800	5	20685894	20685939	-	1e-06	http://coge.iplantcollaborative.org/CoGe/GEvo.pl?prog=blastn&autogo=1&show_cns=1&dsgid1=3&chr1=4&x1=12857684&dr1up=15000&dr1down=15000&dsgid2=3&chr2=5&x2=20685894&dr2up=15000&dr2down=15000&dsgid2=3&chr2=5&x2=20685894&dr2up=15000&dr2down=15000&num_seqs=2;hsp_overlap_limit=0;hsp_size_limit=0
AT3G11700|3|3698133|3698159|+|AT5G06390|5|1952502|1952528|+|6e-06	AT3G11700	3	3698133	3698159	+	AT5G06390	5	1952502	1952528	+	6e-06	http://coge.iplantcollaborative.org/CoGe/GEvo.pl?prog=blastn&autogo=1&show_cns=1&dsgid1=3&chr1=3&x1=3698133&dr1up=15000&dr1down=15000&dsgid2=3&chr2=5&x2=1952502&dr2up=15000&dr2down=15000&dsgid2=3&chr2=5&x2=1952502&dr2up=15000&dr2down=15000&num_seqs=2;hsp_overlap_limit=0;hsp_size_limit=0
AT2G19520|2|8464843|8464867|+|AT4G29730|4|14560791|14560767|-|0.005	AT2G19520	2	8464843	8464867	+	AT4G29730	4	14560767	14560791	-	0.005	http://coge.iplantcollaborative.org/CoGe/GEvo.pl?prog=blastn&autogo=1&show_cns=1&dsgid1=3&chr1=2&x1=8464843&dr1up=15000&dr1down=15000&dsgid2=3&chr2=4&x2=14560767&dr2up=15000&dr2down=15000&dsgid2=3&chr2=4&x2=14560767&dr2up=15000&dr2down=15000&num_seqs=2;hsp_overlap_limit=0;hsp_size_limit=0
AT4G26540|4|13400316|13400335|-|AT5G56040|5|22710200|22710181|+|0.069	AT4G26540	4	13400316	13400335	-	AT5G56040	5	22710181	22710200	+	0.069	http://coge.iplantcollaborative.org/CoGe/GEvo.pl?prog=blastn&autogo=1&show_cns=1&dsgid1=3&chr1=4&x1=13400316&dr1up=15000&dr1down=15000&dsgid2=3&chr2=5&x2=22710181&dr2up=15000&dr2down=15000&dsgid2=3&chr2=5&x2=22710181&dr2up=15000&dr2down=15000&num_seqs=2;hsp_overlap_limit=0;hsp_size_limit=0
AT2G46770|2|19227895|19227910|-|AT3G61910|3|22940070|22940085|-|0.23	AT2G46770	2	19227895	19227910	-	AT3G61910	3	22940070	22940085	-	0.23	http://coge.iplantcollaborative.org/CoGe/GEvo.pl?prog=blastn&autogo=1&show_cns=1&dsgid1=3&chr1=2&x1=19227895&dr1up=15000&dr1down=15000&dsgid2=3&chr2=3&x2=22940070&dr2up=15000&dr2down=15000&dsgid2=3&chr2=3&x2=22940070&dr2up=15000&dr2down=15000&num_seqs=2;hsp_overlap_limit=0;hsp_size_limit=0
AT1G17940|1|6172804|6172829|-|AT1G73390|1|27598463|27598488|-|0.001	AT1G17940	1	6172804	6172829	-	AT1G73390	1	27598463	27598488	-	0.001	http://coge.iplantcollaborative.org/CoGe/GEvo.pl?prog=blastn&autogo=1&show_cns=1&dsgid1=3&chr1=1&x1=6172804&dr1up=15000&dr1down=15000&dsgid2=3&chr2=1&x2=27598463&dr2up=15000&dr2down=15000&dsgid2=3&chr2=1&x2=27598463&dr2up=15000&dr2down=15000&num_seqs=2;hsp_overlap_limit=0;hsp_size_limit=0
AT4G17640|4|9825757|9825778|+|AT5G47080|5|19143321|19143300|-|0.23	AT4G17640	4	9825757	9825778	+	AT5G47080	5	19143300	19143321	-	0.23	http://coge.iplantcollaborative.org/CoGe/GEvo.pl?prog=blastn&autogo=1&show_cns=1&dsgid1=3&chr1=4&x1=9825757&dr1up=15000&dr1down=15000&dsgid2=3&chr2=5&x2=19143300&dr2up=15000&dr2down=15000&dsgid2=3&chr2=5&x2=19143300&dr2up=15000&dr2down=15000&num_seqs=2;hsp_overlap_limit=0;hsp_size_limit=0
AT1G04160|1|1095736|1095750|+|AT5G43900|5|17675073|17675059|-|1.5	AT1G04160	1	1095736	1095750	+	AT5G43900	5	17675059	17675073	-	1.5	http://coge.iplantcollaborative.org/CoGe/GEvo.pl?prog=blastn&autogo=1&show_cns=1&dsgid1=3&chr1=1&x1=1095736&dr1up=15000&dr1down=15000&dsgid2=3&chr2=5&x2=17675059&dr2up=15000&dr2down=15000&dsgid2=3&chr2=5&x2=17675059&dr2up=15000&dr2down=15000&num_seqs=2;hsp_overlap_limit=0;hsp_size_limit=0
AT1G16500|1|5636523|5636547|+|AT1G79160|1|29786809|29786785|-|7e-05	AT1G16500	1	5636523	5636547	+	AT1G79160	1	29786785	29786809	-	7e-05	http://coge.iplantcollaborative.org/CoGe/GEvo.pl?prog=blastn&autogo=1&show_cns=1&dsgid1=3&chr1=1&x1=5636523&dr1up=15000&dr1down=15000&dsgid2=3&chr2=1&x2=29786785&dr2up=15000&dr2down=15000&dsgid2=3&chr2=1&x2=29786785&dr2up=15000&dr2down=15000&num_seqs=2;hsp_overlap_limit=0;hsp_size_limit=0
AT1G13460|1|4616261|4616282|+|AT3G26020|3|9515354|9515375|+|0.25	AT1G13460	1	4616261	4616282	+	AT3G26020	3	9515354	9515375	+	0.25	http://coge.iplantcollaborative.org/CoGe/GEvo.pl?prog=blastn&autogo=1&show_cns=1&dsgid1=3&chr1=1&x1=4616261&dr1up=15000&dr1down=15000&dsgid2=3&chr2=3&x2=9515354&dr2up=15000&dr2down=15000&dsgid2=3&chr2=3&x2=9515354&dr2up=15000&dr2down=15000&num_seqs=2;hsp_overlap_limit=0;hsp_size_limit=0
AT1G17550|1|6034424|6034444|+|AT1G72770|1|27394181|27394201|+|0.017	AT1G17550	1	6034424	6034444	+	AT1G72770	1	27394181	27394201	+	0.017	http://coge.iplantcollaborative.org/CoGe/GEvo.pl?prog=blastn&autogo=1&show_cns=1&dsgid1=3&chr1=1&x1=6034424&dr1up=15000&dr1down=15000&dsgid2=3&chr2=1&x2=27394181&dr2up=15000&dr2down=15000&dsgid2=3&chr2=1&x2=27394181&dr2up=15000&dr2down=15000&num_seqs=2;hsp_overlap_limit=0;hsp_size_limit=0
AT1G53650|1|20035671|20035688|-|AT3G14450|3|4849604|4849587|+|0.88	AT1G53650	1	20035671	20035688	-	AT3G14450	3	4849587	4849604	+	0.88	http://coge.iplantcollaborative.org/CoGe/GEvo.pl?prog=blastn&autogo=1&show_cns=1&dsgid1=3&chr1=1&x1=20035671&dr1up=15000&dr1down=15000&dsgid2=3&chr2=3&x2=4849587&dr2up=15000&dr2down=15000&dsgid2=3&chr2=3&x2=4849587&dr2up=15000&dr2down=15000&num_seqs=2;hsp_overlap_limit=0;hsp_size_limit=0
AT1G63640|1|23594980|23594999|-|AT5G41310|5|16535779|16535798|-|0.082	AT1G63640	1	23594980	23594999	-	AT5G41310	5	16535779	16535798	-	0.082	http://coge.iplantcollaborative.org/CoGe/GEvo.pl?prog=blastn&autogo=1&show_cns=1&dsgid1=3&chr1=1&x1=23594980&dr1up=15000&dr1down=15000&dsgid2=3&chr2=5&x2=16535779&dr2up=15000&dr2down=15000&dsgid2=3&chr2=5&x2=16535779&dr2up=15000&dr2down=15000&num_seqs=2;hsp_overlap_limit=0;hsp_size_limit=0
AT3G06130|3|1852782|1852818|-|AT5G19090|5|6390267|6390230|+|0.9	AT3G06130	3	1852782	1852818	-	AT5G19090	5	6390230	6390267	+	0.9	http://coge.iplantcollaborative.org/CoGe/GEvo.pl?prog=blastn&autogo=1&show_cns=1&dsgid1=3&chr1=3&x1=1852782&dr1up=15000&dr1down=15000&dsgid2=3&chr2=5&x2=6390230&dr2up=15000&dr2down=15000&dsgid2=3&chr2=5&x2=6390230&dr2up=15000&dr2down=15000&num_seqs=2;hsp_overlap_limit=0;hsp_size_limit=0
2_9702017_9702037_cns_rna|2|9702017|9702037|+|4_17789463_17789443_cns_rna|4|17789463|17789443|-|0.9	2_9702017_9702037_cns_rna	2	9702017	9702037	+	4_17789463_17789443_cns_rna	4	17789443	17789463	-	0.9	http://coge.iplantcollaborative.org/CoGe/GEvo.pl?prog=blastn&autogo=1&show_cns=1&dsgid1=3&chr1=2&x1=9702017&dr1up=15000&dr1down=15000&dsgid2=3&chr2=4&x2=17789443&dr2up=15000&dr2down=15000&dsgid2=3&chr2=4&x2=17789443&dr2up=15000&dr2down=15000&num_seqs=2;hsp_overlap_limit=0;hsp_size_limit=0
AT2G22200|2|9452178|9452215|-|AT4G39780|4|18459824|18459861|-|0.057	AT2G22200	2	9452178	9452215	-	AT4G39780	4	18459824	18459861	-	0.057	http://coge.iplantcollaborative.org/CoGe/GEvo.pl?prog=blastn&autogo=1&show_cns=1&dsgid1=3&chr1=2&x1=9452178&dr1up=15000&dr1down=15000&dsgid2=3&chr2=4&x2=18459824&dr2up=15000&dr2down=15000&dsgid2=3&chr2=4&x2=18459824&dr2up=15000&dr2down=15000&num_seqs=2;hsp_overlap_limit=0;hsp_size_limit=0
AT3G47290|3|17430537|17430560|+|AT5G58700|5|23733383|23733360|-|0.95	AT3G47290	3	17430537	17430560	+	AT5G58700	5	23733360	23733383	-	0.95	http://coge.iplantcollaborative.org/CoGe/GEvo.pl?prog=blastn&autogo=1&show_cns=1&dsgid1=3&chr1=3&x1=17430537&dr1up=15000&dr1down=15000&dsgid2=3&chr2=5&x2=23733360&dr2up=15000&dr2down=15000&dsgid2=3&chr2=5&x2=23733360&dr2up=15000&dr2down=15000&num_seqs=2;hsp_overlap_limit=0;hsp_size_limit=0
AT1G21750|1|7646780|7646794|+|AT1G77510|1|29134499|29134513|+|0.94	AT1G21750	1	7646780	7646794	+	AT1G77510	1	29134499	29134513	+	0.94	http://coge.iplantcollaborative.org/CoGe/GEvo.pl?prog=blastn&autogo=1&show_cns=1&dsgid1=3&chr1=1&x1=7646780&dr1up=15000&dr1down=15000&dsgid2=3&chr2=1&x2=29134499&dr2up=15000&dr2down=15000&dsgid2=3&chr2=1&x2=29134499&dr2up=15000&dr2down=15000&num_seqs=2;hsp_overlap_limit=0;hsp_size_limit=0
AT4G25990|4|13196255|13196284|-|AT5G57180|5|23181463|23181434|+|1e-07	AT4G25990	4	13196255	13196284	-	AT5G57180	5	23181434	23181463	+	1e-07	http://coge.iplantcollaborative.org/CoGe/GEvo.pl?prog=blastn&autogo=1&show_cns=1&dsgid1=3&chr1=4&x1=13196255&dr1up=15000&dr1down=15000&dsgid2=3&chr2=5&x2=23181434&dr2up=15000&dr2down=15000&dsgid2=3&chr2=5&x2=23181434&dr2up=15000&dr2down=15000&num_seqs=2;hsp_overlap_limit=0;hsp_size_limit=0
AT1G05000|1|1427006|1427050|+|AT2G32960|2|13996444|13996488|+|0.95	AT1G05000	1	1427006	1427050	+	AT2G32960	2	13996444	13996488	+	0.95	http://coge.iplantcollaborative.org/CoGe/GEvo.pl?prog=blastn&autogo=1&show_cns=1&dsgid1=3&chr1=1&x1=1427006&dr1up=15000&dr1down=15000&dsgid2=3&chr2=2&x2=13996444&dr2up=15000&dr2down=15000&dsgid2=3&chr2=2&x2=13996444&dr2up=15000&dr2down=15000&num_seqs=2;hsp_overlap_limit=0;hsp_size_limit=0
AT3G27210|3|10047738|10047752|-|AT5G40860|5|16388237|16388223|+|0.86	AT3G27210	3	10047738	10047752	-	AT5G40860	5	16388223	16388237	+	0.86	http://coge.iplantcollaborative.org/CoGe/GEvo.pl?prog=blastn&autogo=1&show_cns=1&dsgid1=3&chr1=3&x1=10047738&dr1up=15000&dr1down=15000&dsgid2=3&chr2=5&x2=16388223&dr2up=15000&dr2down=15000&dsgid2=3&chr2=5&x2=16388223&dr2up=15000&dr2down=15000&num_seqs=2;hsp_overlap_limit=0;hsp_size_limit=0
AT1G63820|1|23680503|23680524|-|AT5G41380|5|16573468|16573489|-|8e-05	AT1G63820	1	23680503	23680524	-	AT5G41380	5	16573468	16573489	-	8e-05	http://coge.iplantcollaborative.org/CoGe/GEvo.pl?prog=blastn&autogo=1&show_cns=1&dsgid1=3&chr1=1&x1=23680503&dr1up=15000&dr1down=15000&dsgid2=3&chr2=5&x2=16573468&dr2up=15000&dr2down=15000&dsgid2=3&chr2=5&x2=16573468&dr2up=15000&dr2down=15000&num_seqs=2;hsp_overlap_limit=0;hsp_size_limit=0
AT1G16020|1|5498600|5498619|+|AT1G80910|1|30406015|30406034|+|0.066	AT1G16020	1	5498600	5498619	+	AT1G80910	1	30406015	30406034	+	0.066	http://coge.iplantcollaborative.org/CoGe/GEvo.pl?prog=blastn&autogo=1&show_cns=1&dsgid1=3&chr1=1&x1=5498600&dr1up=15000&dr1down=15000&dsgid2=3&chr2=1&x2=30406015&dr2up=15000&dr2down=15000&dsgid2=3&chr2=1&x2=30406015&dr2up=15000&dr2down=15000&num_seqs=2;hsp_overlap_limit=0;hsp_size_limit=0
AT1G10930|1|3649983|3649997|-|AT1G60930|1|22436668|22436682|-|1.3	AT1G10930	1	3649983	3649997	-	AT1G60930	1	22436668	22436682	-	1.3	http://coge.iplantcollaborative.org/CoGe/GEvo.pl?prog=blastn&autogo=1&show_cns=1&dsgid1=3&chr1=1&x1=3649983&dr1up=15000&dr1down=15000&dsgid2=3&chr2=1&x2=22436668&dr2up=15000&dr2down=15000&dsgid2=3&chr2=1&x2=22436668&dr2up=15000&dr2down=15000&num_seqs=2;hsp_overlap_limit=0;hsp_size_limit=0
AT4G24330|4|12605206|12605221|-|AT5G49945|5|20335707|20335692|+|0.24	AT4G24330	4	12605206	12605221	-	AT5G49945	5	20335692	20335707	+	0.24	http://coge.iplantcollaborative.org/CoGe/GEvo.pl?prog=blastn&autogo=1&show_cns=1&dsgid1=3&chr1=4&x1=12605206&dr1up=15000&dr1down=15000&dsgid2=3&chr2=5&x2=20335692&dr2up=15000&dr2down=15000&dsgid2=3&chr2=5&x2=20335692&dr2up=15000&dr2down=15000&num_seqs=2;hsp_overlap_limit=0;hsp_size_limit=0
AT3G28140|3|10471740|10471763|+|AT5G40190|5|16087118|16087095|-|0.8	AT3G28140	3	10471740	10471763	+	AT5G40190	5	16087095	16087118	-	0.8	http://coge.iplantcollaborative.org/CoGe/GEvo.pl?prog=blastn&autogo=1&show_cns=1&dsgid1=3&chr1=3&x1=10471740&dr1up=15000&dr1down=15000&dsgid2=3&chr2=5&x2=16087095&dr2up=15000&dr2down=15000&dsgid2=3&chr2=5&x2=16087095&dr2up=15000&dr2down=15000&num_seqs=2;hsp_overlap_limit=0;hsp_size_limit=0
AT1G35320|1|12960364|12960419|-|AT4G09210|4|5871224|5871170|+|0.85	AT1G35320	1	12960364	12960419	-	AT4G09210	4	5871170	5871224	+	0.85	http://coge.iplantcollaborative.org/CoGe/GEvo.pl?prog=blastn&autogo=1&show_cns=1&dsgid1=3&chr1=1&x1=12960364&dr1up=15000&dr1down=15000&dsgid2=3&chr2=4&x2=5871170&dr2up=15000&dr2down=15000&dsgid2=3&chr2=4&x2=5871170&dr2up=15000&dr2down=15000&num_seqs=2;hsp_overlap_limit=0;hsp_size_limit=0
AT3G48730|3|18060602|18060619|+|AT5G63570|5|25469092|25469109|+|0.016	AT3G48730	3	18060602	18060619	+	AT5G63570	5	25469092	25469109	+	0.016	http://coge.iplantcollaborative.org/CoGe/GEvo.pl?prog=blastn&autogo=1&show_cns=1&dsgid1=3&chr1=3&x1=18060602&dr1up=15000&dr1down=15000&dsgid2=3&chr2=5&x2=25469092&dr2up=15000&dr2down=15000&dsgid2=3&chr2=5&x2=25469092&dr2up=15000&dr2down=15000&num_seqs=2;hsp_overlap_limit=0;hsp_size_limit=0
4_7346697_7346728_cns_rna|4|7346627|7346659|+|4_11904465_11904434_cns_rna|4|11904547|11904515|-|0.0003	4_7346697_7346728_cns_rna	4	7346627	7346659	+	4_11904465_11904434_cns_rna	4	11904515	11904547	-	0.0003	http://coge.iplantcollaborative.org/CoGe/GEvo.pl?prog=blastn&autogo=1&show_cns=1&dsgid1=3&chr1=4&x1=7346627&dr1up=15000&dr1down=15000&dsgid2=3&chr2=4&x2=11904515&dr2up=15000&dr2down=15000&dsgid2=3&chr2=4&x2=11904515&dr2up=15000&dr2down=15000&num_seqs=2;hsp_overlap_limit=0;hsp_size_limit=0
AT5G10470|5|3294870|3294890|-|AT5G65460|5|26184064|26184084|-|0.023	AT5G10470	5	3294870	3294890	-	AT5G65460	5	26184064	26184084	-	0.023	http://coge.iplantcollaborative.org/CoGe/GEvo.pl?prog=blastn&autogo=1&show_cns=1&dsgid1=3&chr1=5&x1=3294870&dr1up=15000&dr1down=15000&dsgid2=3&chr2=5&x2=26184064&dr2up=15000&dr2down=15000&dsgid2=3&chr2=5&x2=26184064&dr2up=15000&dr2down=15000&num_seqs=2;hsp_overlap_limit=0;hsp_size_limit=0
1_4170198_4170235_cns_rna|1|4170891|4170918|+|1_23226813_23226850_cns_rna|1|23227263|23227290|-|8e-05	1_4170198_4170235_cns_rna	1	4170891	4170918	+	1_23226813_23226850_cns_rna	1	23227263	23227290	-	8e-05	http://coge.iplantcollaborative.org/CoGe/GEvo.pl?prog=blastn&autogo=1&show_cns=1&dsgid1=3&chr1=1&x1=4170891&dr1up=15000&dr1down=15000&dsgid2=3&chr2=1&x2=23227263&dr2up=15000&dr2down=15000&dsgid2=3&chr2=1&x2=23227263&dr2up=15000&dr2down=15000&num_seqs=2;hsp_overlap_limit=0;hsp_size_limit=0
AT3G50920|3|18935931|18935963|-|AT5G66450|5|26550654|26550622|+|5e-06	AT3G50920	3	18935931	18935963	-	AT5G66450	5	26550622	26550654	+	5e-06	http://coge.iplantcollaborative.org/CoGe/GEvo.pl?prog=blastn&autogo=1&show_cns=1&dsgid1=3&chr1=3&x1=18935931&dr1up=15000&dr1down=15000&dsgid2=3&chr2=5&x2=26550622&dr2up=15000&dr2down=15000&dsgid2=3&chr2=5&x2=26550622&dr2up=15000&dr2down=15000&num_seqs=2;hsp_overlap_limit=0;hsp_size_limit=0
AT1G77890|1|29300918|29300932|+|AT4G08540|4|5436990|5437004|+|0.97	AT1G77890	1	29300918	29300932	+	AT4G08540	4	5436990	5437004	+	0.97	http://coge.iplantcollaborative.org/CoGe/GEvo.pl?prog=blastn&autogo=1&show_cns=1&dsgid1=3&chr1=1&x1=29300918&dr1up=15000&dr1down=15000&dsgid2=3&chr2=4&x2=5436990&dr2up=15000&dr2down=15000&dsgid2=3&chr2=4&x2=5436990&dr2up=15000&dr2down=15000&num_seqs=2;hsp_overlap_limit=0;hsp_size_limit=0
AT3G10730|3|3346404|3346422|-|AT5G04990|5|1467188|1467206|-|0.24	AT3G10730	3	3346404	3346422	-	AT5G04990	5	1467188	1467206	-	0.24	http://coge.iplantcollaborative.org/CoGe/GEvo.pl?prog=blastn&autogo=1&show_cns=1&dsgid1=3&chr1=3&x1=3346404&dr1up=15000&dr1down=15000&dsgid2=3&chr2=5&x2=1467188&dr2up=15000&dr2down=15000&dsgid2=3&chr2=5&x2=1467188&dr2up=15000&dr2down=15000&num_seqs=2;hsp_overlap_limit=0;hsp_size_limit=0
AT1G13300|1|4554445|4554460|+|AT3G25790|3|9413126|9413141|+|0.23	AT1G13300	1	4554445	4554460	+	AT3G25790	3	9413126	9413141	+	0.23	http://coge.iplantcollaborative.org/CoGe/GEvo.pl?prog=blastn&autogo=1&show_cns=1&dsgid1=3&chr1=1&x1=4554445&dr1up=15000&dr1down=15000&dsgid2=3&chr2=3&x2=9413126&dr2up=15000&dr2down=15000&dsgid2=3&chr2=3&x2=9413126&dr2up=15000&dr2down=15000&num_seqs=2;hsp_overlap_limit=0;hsp_size_limit=0
AT1G26600|1|9192270|9192295|+|AT1G69320|1|26066042|26066067|+|3e-07	AT1G26600	1	9192270	9192295	+	AT1G69320	1	26066042	26066067	+	3e-07	http://coge.iplantcollaborative.org/CoGe/GEvo.pl?prog=blastn&autogo=1&show_cns=1&dsgid1=3&chr1=1&x1=9192270&dr1up=15000&dr1down=15000&dsgid2=3&chr2=1&x2=26066042&dr2up=15000&dr2down=15000&dsgid2=3&chr2=1&x2=26066042&dr2up=15000&dr2down=15000&num_seqs=2;hsp_overlap_limit=0;hsp_size_limit=0
AT1G13230|1|4520554|4520586|+|AT3G25670|3|9347671|9347639|-|3e-11	AT1G13230	1	4520554	4520586	+	AT3G25670	3	9347639	9347671	-	3e-11	http://coge.iplantcollaborative.org/CoGe/GEvo.pl?prog=blastn&autogo=1&show_cns=1&dsgid1=3&chr1=1&x1=4520554&dr1up=15000&dr1down=15000&dsgid2=3&chr2=3&x2=9347639&dr2up=15000&dr2down=15000&dsgid2=3&chr2=3&x2=9347639&dr2up=15000&dr2down=15000&num_seqs=2;hsp_overlap_limit=0;hsp_size_limit=0
AT1G49780|1|18434628|18434648|-|AT3G19380|3|6716117|6716137|-|0.015	AT1G49780	1	18434628	18434648	-	AT3G19380	3	6716117	6716137	-	0.015	http://coge.iplantcollaborative.org/CoGe/GEvo.pl?prog=blastn&autogo=1&show_cns=1&dsgid1=3&chr1=1&x1=18434628&dr1up=15000&dr1down=15000&dsgid2=3&chr2=3&x2=6716117&dr2up=15000&dr2down=15000&dsgid2=3&chr2=3&x2=6716117&dr2up=15000&dr2down=15000&num_seqs=2;hsp_overlap_limit=0;hsp_size_limit=0
AT4G26320|4|13317945|13317962|-|AT5G56540|5|22909690|22909673|+|0.014	AT4G26320	4	13317945	13317962	-	AT5G56540	5	22909673	22909690	+	0.014	http://coge.iplantcollaborative.org/CoGe/GEvo.pl?prog=blastn&autogo=1&show_cns=1&dsgid1=3&chr1=4&x1=13317945&dr1up=15000&dr1down=15000&dsgid2=3&chr2=5&x2=22909673&dr2up=15000&dr2down=15000&dsgid2=3&chr2=5&x2=22909673&dr2up=15000&dr2down=15000&num_seqs=2;hsp_overlap_limit=0;hsp_size_limit=0
AT3G49550|3|18379754|18379805|+|AT5G24610|5|8429181|8429231|+|1e-10	AT3G49550	3	18379754	18379805	+	AT5G24610	5	8429181	8429231	+	1e-10	http://coge.iplantcollaborative.org/CoGe/GEvo.pl?prog=blastn&autogo=1&show_cns=1&dsgid1=3&chr1=3&x1=18379754&dr1up=15000&dr1down=15000&dsgid2=3&chr2=5&x2=8429181&dr2up=15000&dr2down=15000&dsgid2=3&chr2=5&x2=8429181&dr2up=15000&dr2down=15000&num_seqs=2;hsp_overlap_limit=0;hsp_size_limit=0
1_24802887_24802941_cns_rna|1|24803483|24803500|+|5_15057400_15057454_cns_rna|5|15059309|15059326|-|0.84	1_24802887_24802941_cns_rna	1	24803483	24803500	+	5_15057400_15057454_cns_rna	5	15059309	15059326	-	0.84	http://coge.iplantcollaborative.org/CoGe/GEvo.pl?prog=blastn&autogo=1&show_cns=1&dsgid1=3&chr1=1&x1=24803483&dr1up=15000&dr1down=15000&dsgid2=3&chr2=5&x2=15059309&dr2up=15000&dr2down=15000&dsgid2=3&chr2=5&x2=15059309&dr2up=15000&dr2down=15000&num_seqs=2;hsp_overlap_limit=0;hsp_size_limit=0
AT2G25190|2|10742616|10742640|+|AT4G31980|4|15466185|15466209|+|0.25	AT2G25190	2	10742616	10742640	+	AT4G31980	4	15466185	15466209	+	0.25	http://coge.iplantcollaborative.org/CoGe/GEvo.pl?prog=blastn&autogo=1&show_cns=1&dsgid1=3&chr1=2&x1=10742616&dr1up=15000&dr1down=15000&dsgid2=3&chr2=4&x2=15466185&dr2up=15000&dr2down=15000&dsgid2=3&chr2=4&x2=15466185&dr2up=15000&dr2down=15000&num_seqs=2;hsp_overlap_limit=0;hsp_size_limit=0
AT2G44350|2|18323476|18323490|+|AT3G60100|3|22201802|22201816|+|1.0	AT2G44350	2	18323476	18323490	+	AT3G60100	3	22201802	22201816	+	1	http://coge.iplantcollaborative.org/CoGe/GEvo.pl?prog=blastn&autogo=1&show_cns=1&dsgid1=3&chr1=2&x1=18323476&dr1up=15000&dr1down=15000&dsgid2=3&chr2=3&x2=22201802&dr2up=15000&dr2down=15000&dsgid2=3&chr2=3&x2=22201802&dr2up=15000&dr2down=15000&num_seqs=2;hsp_overlap_limit=0;hsp_size_limit=0
AT4G26540|4|13399528|13399594|-|AT5G56040|5|22711408|22711341|+|1e-14	AT4G26540	4	13399528	13399594	-	AT5G56040	5	22711341	22711408	+	1e-14	http://coge.iplantcollaborative.org/CoGe/GEvo.pl?prog=blastn&autogo=1&show_cns=1&dsgid1=3&chr1=4&x1=13399528&dr1up=15000&dr1down=15000&dsgid2=3&chr2=5&x2=22711341&dr2up=15000&dr2down=15000&dsgid2=3&chr2=5&x2=22711341&dr2up=15000&dr2down=15000&num_seqs=2;hsp_overlap_limit=0;hsp_size_limit=0
AT3G48450|3|17955814|17955843|-|AT5G63270|5|25383199|25383228|-|0.78	AT3G48450	3	17955814	17955843	-	AT5G63270	5	25383199	25383228	-	0.78	http://coge.iplantcollaborative.org/CoGe/GEvo.pl?prog=blastn&autogo=1&show_cns=1&dsgid1=3&chr1=3&x1=17955814&dr1up=15000&dr1down=15000&dsgid2=3&chr2=5&x2=25383199&dr2up=15000&dr2down=15000&dsgid2=3&chr2=5&x2=25383199&dr2up=15000&dr2down=15000&num_seqs=2;hsp_overlap_limit=0;hsp_size_limit=0
AT1G05470|1|1610641|1610660|-|AT2G32010|2|13633166|13633147|+|0.068	AT1G05470	1	1610641	1610660	-	AT2G32010	2	13633147	13633166	+	0.068	http://coge.iplantcollaborative.org/CoGe/GEvo.pl?prog=blastn&autogo=1&show_cns=1&dsgid1=3&chr1=1&x1=1610641&dr1up=15000&dr1down=15000&dsgid2=3&chr2=2&x2=13633147&dr2up=15000&dr2down=15000&dsgid2=3&chr2=2&x2=13633147&dr2up=15000&dr2down=15000&num_seqs=2;hsp_overlap_limit=0;hsp_size_limit=0
AT3G02990|3|674541|674610|+|AT5G16820|5|5530960|5531030|+|1e-07	AT3G02990	3	674541	674610	+	AT5G16820	5	5530960	5531030	+	1e-07	http://coge.iplantcollaborative.org/CoGe/GEvo.pl?prog=blastn&autogo=1&show_cns=1&dsgid1=3&chr1=3&x1=674541&dr1up=15000&dr1down=15000&dsgid2=3&chr2=5&x2=5530960&dr2up=15000&dr2down=15000&dsgid2=3&chr2=5&x2=5530960&dr2up=15000&dr2down=15000&num_seqs=2;hsp_overlap_limit=0;hsp_size_limit=0
AT3G29100|3|11078125|11078147|-|AT5G39510|5|15839473|15839451|+|0.061	AT3G29100	3	11078125	11078147	-	AT5G39510	5	15839451	15839473	+	0.061	http://coge.iplantcollaborative.org/CoGe/GEvo.pl?prog=blastn&autogo=1&show_cns=1&dsgid1=3&chr1=3&x1=11078125&dr1up=15000&dr1down=15000&dsgid2=3&chr2=5&x2=15839451&dr2up=15000&dr2down=15000&dsgid2=3&chr2=5&x2=15839451&dr2up=15000&dr2down=15000&num_seqs=2;hsp_overlap_limit=0;hsp_size_limit=0
AT1G24150|1|8548729|8548746|+|AT1G70140|1|26419788|26419771|-|0.91	AT1G24150	1	8548729	8548746	+	AT1G70140	1	26419771	26419788	-	0.91	http://coge.iplantcollaborative.org/CoGe/GEvo.pl?prog=blastn&autogo=1&show_cns=1&dsgid1=3&chr1=1&x1=8548729&dr1up=15000&dr1down=15000&dsgid2=3&chr2=1&x2=26419771&dr2up=15000&dr2down=15000&dsgid2=3&chr2=1&x2=26419771&dr2up=15000&dr2down=15000&num_seqs=2;hsp_overlap_limit=0;hsp_size_limit=0
AT1G29530|1|10325643|10325665|-|AT2G34310|2|14485746|14485768|-|0.061	AT1G29530	1	10325643	10325665	-	AT2G34310	2	14485746	14485768	-	0.061	http://coge.iplantcollaborative.org/CoGe/GEvo.pl?prog=blastn&autogo=1&show_cns=1&dsgid1=3&chr1=1&x1=10325643&dr1up=15000&dr1down=15000&dsgid2=3&chr2=2&x2=14485746&dr2up=15000&dr2down=15000&dsgid2=3&chr2=2&x2=14485746&dr2up=15000&dr2down=15000&num_seqs=2;hsp_overlap_limit=0;hsp_size_limit=0
AT5G07680|5|2438256|2438292|+|AT5G61430|5|24717431|24717395|-|0.004	AT5G07680	5	2438256	2438292	+	AT5G61430	5	24717395	24717431	-	0.004	http://coge.iplantcollaborative.org/CoGe/GEvo.pl?prog=blastn&autogo=1&show_cns=1&dsgid1=3&chr1=5&x1=2438256&dr1up=15000&dr1down=15000&dsgid2=3&chr2=5&x2=24717395&dr2up=15000&dr2down=15000&dsgid2=3&chr2=5&x2=24717395&dr2up=15000&dr2down=15000&num_seqs=2;hsp_overlap_limit=0;hsp_size_limit=0
AT4G19200|4|10500450|10500473|+|AT5G45350|5|18399294|18399271|-|0.86	AT4G19200	4	10500450	10500473	+	AT5G45350	5	18399271	18399294	-	0.86	http://coge.iplantcollaborative.org/CoGe/GEvo.pl?prog=blastn&autogo=1&show_cns=1&dsgid1=3&chr1=4&x1=10500450&dr1up=15000&dr1down=15000&dsgid2=3&chr2=5&x2=18399271&dr2up=15000&dr2down=15000&dsgid2=3&chr2=5&x2=18399271&dr2up=15000&dr2down=15000&num_seqs=2;hsp_overlap_limit=0;hsp_size_limit=0
AT2G17620|2|7671138|7671158|+|AT4G35620|4|16901583|16901603|+|0.9	AT2G17620	2	7671138	7671158	+	AT4G35620	4	16901583	16901603	+	0.9	http://coge.iplantcollaborative.org/CoGe/GEvo.pl?prog=blastn&autogo=1&show_cns=1&dsgid1=3&chr1=2&x1=7671138&dr1up=15000&dr1down=15000&dsgid2=3&chr2=4&x2=16901583&dr2up=15000&dr2down=15000&dsgid2=3&chr2=4&x2=16901583&dr2up=15000&dr2down=15000&num_seqs=2;hsp_overlap_limit=0;hsp_size_limit=0
AT4G26610|4|13424640|13424657|+|AT5G55910|5|22659511|22659494|-|0.92	AT4G26610	4	13424640	13424657	+	AT5G55910	5	22659494	22659511	-	0.92	http://coge.iplantcollaborative.org/CoGe/GEvo.pl?prog=blastn&autogo=1&show_cns=1&dsgid1=3&chr1=4&x1=13424640&dr1up=15000&dr1down=15000&dsgid2=3&chr2=5&x2=22659494&dr2up=15000&dr2down=15000&dsgid2=3&chr2=5&x2=22659494&dr2up=15000&dr2down=15000&num_seqs=2;hsp_overlap_limit=0;hsp_size_limit=0
AT1G05670|1|1705041|1705058|-|AT2G31750|2|13502706|13502689|+|0.018	AT1G05670	1	1705041	1705058	-	AT2G31750	2	13502689	13502706	+	0.018	http://coge.iplantcollaborative.org/CoGe/GEvo.pl?prog=blastn&autogo=1&show_cns=1&dsgid1=3&chr1=1&x1=1705041&dr1up=15000&dr1down=15000&dsgid2=3&chr2=2&x2=13502689&dr2up=15000&dr2down=15000&dsgid2=3&chr2=2&x2=13502689&dr2up=15000&dr2down=15000&num_seqs=2;hsp_overlap_limit=0;hsp_size_limit=0
AT3G06868|3|2167800|2167822|+|AT5G49100|5|19916171|19916149|-|0.001	AT3G06868	3	2167800	2167822	+	AT5G49100	5	19916149	19916171	-	0.001	http://coge.iplantcollaborative.org/CoGe/GEvo.pl?prog=blastn&autogo=1&show_cns=1&dsgid1=3&chr1=3&x1=2167800&dr1up=15000&dr1down=15000&dsgid2=3&chr2=5&x2=19916149&dr2up=15000&dr2down=15000&dsgid2=3&chr2=5&x2=19916149&dr2up=15000&dr2down=15000&num_seqs=2;hsp_overlap_limit=0;hsp_size_limit=0
AT1G17880|1|6153956|6153980|-|AT1G73230|1|27545579|27545603|-|0.004	AT1G17880	1	6153956	6153980	-	AT1G73230	1	27545579	27545603	-	0.004	http://coge.iplantcollaborative.org/CoGe/GEvo.pl?prog=blastn&autogo=1&show_cns=1&dsgid1=3&chr1=1&x1=6153956&dr1up=15000&dr1down=15000&dsgid2=3&chr2=1&x2=27545579&dr2up=15000&dr2down=15000&dsgid2=3&chr2=1&x2=27545579&dr2up=15000&dr2down=15000&num_seqs=2;hsp_overlap_limit=0;hsp_size_limit=0
4_4474819_4475328_cns_rna|4|4476340|4476513|+|5_13309882_13310389_cns_rna|5|13311082|13311255|-|2e-87	4_4474819_4475328_cns_rna	4	4476340	4476513	+	5_13309882_13310389_cns_rna	5	13311082	13311255	-	2e-87	http://coge.iplantcollaborative.org/CoGe/GEvo.pl?prog=blastn&autogo=1&show_cns=1&dsgid1=3&chr1=4&x1=4476340&dr1up=15000&dr1down=15000&dsgid2=3&chr2=5&x2=13311082&dr2up=15000&dr2down=15000&dsgid2=3&chr2=5&x2=13311082&dr2up=15000&dr2down=15000&num_seqs=2;hsp_overlap_limit=0;hsp_size_limit=0
AT1G54270|1|20264004|20264065|+|AT3G13920|3|4594293|4594233|-|3e-11	AT1G54270	1	20264004	20264065	+	AT3G13920	3	4594233	4594293	-	3e-11	http://coge.iplantcollaborative.org/CoGe/GEvo.pl?prog=blastn&autogo=1&show_cns=1&dsgid1=3&chr1=1&x1=20264004&dr1up=15000&dr1down=15000&dsgid2=3&chr2=3&x2=4594233&dr2up=15000&dr2down=15000&dsgid2=3&chr2=3&x2=4594233&dr2up=15000&dr2down=15000&num_seqs=2;hsp_overlap_limit=0;hsp_size_limit=0
3_12778173_12778811_cns_rna|3|12781159|12781205|+|3_13137153_13137791_cns_rna|3|13140209|13140255|-|3e-07	3_12778173_12778811_cns_rna	3	12781159	12781205	+	3_13137153_13137791_cns_rna	3	13140209	13140255	-	3e-07	http://coge.iplantcollaborative.org/CoGe/GEvo.pl?prog=blastn&autogo=1&show_cns=1&dsgid1=3&chr1=3&x1=12781159&dr1up=15000&dr1down=15000&dsgid2=3&chr2=3&x2=13140209&dr2up=15000&dr2down=15000&dsgid2=3&chr2=3&x2=13140209&dr2up=15000&dr2down=15000&num_seqs=2;hsp_overlap_limit=0;hsp_size_limit=0
AT4G19230|4|10516516|10516546|+|AT5G45340|5|18392590|18392560|-|0.24	AT4G19230	4	10516516	10516546	+	AT5G45340	5	18392560	18392590	-	0.24	http://coge.iplantcollaborative.org/CoGe/GEvo.pl?prog=blastn&autogo=1&show_cns=1&dsgid1=3&chr1=4&x1=10516516&dr1up=15000&dr1down=15000&dsgid2=3&chr2=5&x2=18392560&dr2up=15000&dr2down=15000&dsgid2=3&chr2=5&x2=18392560&dr2up=15000&dr2down=15000&num_seqs=2;hsp_overlap_limit=0;hsp_size_limit=0
AT3G46130|3|16953697|16953715|+|AT5G59780|5|24102585|24102567|-|0.22	AT3G46130	3	16953697	16953715	+	AT5G59780	5	24102567	24102585	-	0.22	http://coge.iplantcollaborative.org/CoGe/GEvo.pl?prog=blastn&autogo=1&show_cns=1&dsgid1=3&chr1=3&x1=16953697&dr1up=15000&dr1down=15000&dsgid2=3&chr2=5&x2=24102567&dr2up=15000&dr2down=15000&dsgid2=3&chr2=5&x2=24102567&dr2up=15000&dr2down=15000&num_seqs=2;hsp_overlap_limit=0;hsp_size_limit=0
AT1G17940|1|6172253|6172342|-|AT1G73390|1|27597955|27598038|-|0.005	AT1G17940	1	6172253	6172342	-	AT1G73390	1	27597955	27598038	-	0.005	http://coge.iplantcollaborative.org/CoGe/GEvo.pl?prog=blastn&autogo=1&show_cns=1&dsgid1=3&chr1=1&x1=6172253&dr1up=15000&dr1down=15000&dsgid2=3&chr2=1&x2=27597955&dr2up=15000&dr2down=15000&dsgid2=3&chr2=1&x2=27597955&dr2up=15000&dr2down=15000&num_seqs=2;hsp_overlap_limit=0;hsp_size_limit=0
AT1G07160|1|2207062|2207078|-|AT2G30020|2|12818748|12818732|+|0.06	AT1G07160	1	2207062	2207078	-	AT2G30020	2	12818732	12818748	+	0.06	http://coge.iplantcollaborative.org/CoGe/GEvo.pl?prog=blastn&autogo=1&show_cns=1&dsgid1=3&chr1=1&x1=2207062&dr1up=15000&dr1down=15000&dsgid2=3&chr2=2&x2=12818732&dr2up=15000&dr2down=15000&dsgid2=3&chr2=2&x2=12818732&dr2up=15000&dr2down=15000&num_seqs=2;hsp_overlap_limit=0;hsp_size_limit=0
AT2G17730|2|7711535|7711561|+|AT4G35840|4|16981409|16981435|+|0.016	AT2G17730	2	7711535	7711561	+	AT4G35840	4	16981409	16981435	+	0.016	http://coge.iplantcollaborative.org/CoGe/GEvo.pl?prog=blastn&autogo=1&show_cns=1&dsgid1=3&chr1=2&x1=7711535&dr1up=15000&dr1down=15000&dsgid2=3&chr2=4&x2=16981409&dr2up=15000&dr2down=15000&dsgid2=3&chr2=4&x2=16981409&dr2up=15000&dr2down=15000&num_seqs=2;hsp_overlap_limit=0;hsp_size_limit=0
AT5G07680|5|2435560|2435576|+|AT5G61430|5|24720433|24720417|-|0.059	AT5G07680	5	2435560	2435576	+	AT5G61430	5	24720417	24720433	-	0.059	http://coge.iplantcollaborative.org/CoGe/GEvo.pl?prog=blastn&autogo=1&show_cns=1&dsgid1=3&chr1=5&x1=2435560&dr1up=15000&dr1down=15000&dsgid2=3&chr2=5&x2=24720417&dr2up=15000&dr2down=15000&dsgid2=3&chr2=5&x2=24720417&dr2up=15000&dr2down=15000&num_seqs=2;hsp_overlap_limit=0;hsp_size_limit=0
AT1G02810|1|622951|622965|+|AT4G02300|4|1006779|1006765|-|0.94	AT1G02810	1	622951	622965	+	AT4G02300	4	1006765	1006779	-	0.94	http://coge.iplantcollaborative.org/CoGe/GEvo.pl?prog=blastn&autogo=1&show_cns=1&dsgid1=3&chr1=1&x1=622951&dr1up=15000&dr1down=15000&dsgid2=3&chr2=4&x2=1006765&dr2up=15000&dr2down=15000&dsgid2=3&chr2=4&x2=1006765&dr2up=15000&dr2down=15000&num_seqs=2;hsp_overlap_limit=0;hsp_size_limit=0
AT4G11020|4|6736800|6736858|-|AT4G23870|4|12413024|12412965|+|8e-12	AT4G11020	4	6736800	6736858	-	AT4G23870	4	12412965	12413024	+	8e-12	http://coge.iplantcollaborative.org/CoGe/GEvo.pl?prog=blastn&autogo=1&show_cns=1&dsgid1=3&chr1=4&x1=6736800&dr1up=15000&dr1down=15000&dsgid2=3&chr2=4&x2=12412965&dr2up=15000&dr2down=15000&dsgid2=3&chr2=4&x2=12412965&dr2up=15000&dr2down=15000&num_seqs=2;hsp_overlap_limit=0;hsp_size_limit=0
AT2G24140|2|10271377|10271392|-|AT4G30830|4|15017275|15017290|-|0.22	AT2G24140	2	10271377	10271392	-	AT4G30830	4	15017275	15017290	-	0.22	http://coge.iplantcollaborative.org/CoGe/GEvo.pl?prog=blastn&autogo=1&show_cns=1&dsgid1=3&chr1=2&x1=10271377&dr1up=15000&dr1down=15000&dsgid2=3&chr2=4&x2=15017275&dr2up=15000&dr2down=15000&dsgid2=3&chr2=4&x2=15017275&dr2up=15000&dr2down=15000&num_seqs=2;hsp_overlap_limit=0;hsp_size_limit=0
AT1G18835|1|6498378|6498422|-|AT1G74660|1|28054236|28054280|-|5e-13	AT1G18835	1	6498378	6498422	-	AT1G74660	1	28054236	28054280	-	5e-13	http://coge.iplantcollaborative.org/CoGe/GEvo.pl?prog=blastn&autogo=1&show_cns=1&dsgid1=3&chr1=1&x1=6498378&dr1up=15000&dr1down=15000&dsgid2=3&chr2=1&x2=28054236&dr2up=15000&dr2down=15000&dsgid2=3&chr2=1&x2=28054236&dr2up=15000&dr2down=15000&num_seqs=2;hsp_overlap_limit=0;hsp_size_limit=0
AT3G48360|3|17919692|17919722|-|AT5G63160|5|25350989|25351019|-|0.004	AT3G48360	3	17919692	17919722	-	AT5G63160	5	25350989	25351019	-	0.004	http://coge.iplantcollaborative.org/CoGe/GEvo.pl?prog=blastn&autogo=1&show_cns=1&dsgid1=3&chr1=3&x1=17919692&dr1up=15000&dr1down=15000&dsgid2=3&chr2=5&x2=25350989&dr2up=15000&dr2down=15000&dsgid2=3&chr2=5&x2=25350989&dr2up=15000&dr2down=15000&num_seqs=2;hsp_overlap_limit=0;hsp_size_limit=0
AT2G43945|2|18195919|18195942|-|AT3G59870|3|22123271|22123294|-|0.89	AT2G43945	2	18195919	18195942	-	AT3G59870	3	22123271	22123294	-	0.89	http://coge.iplantcollaborative.org/CoGe/GEvo.pl?prog=blastn&autogo=1&show_cns=1&dsgid1=3&chr1=2&x1=18195919&dr1up=15000&dr1down=15000&dsgid2=3&chr2=3&x2=22123271&dr2up=15000&dr2down=15000&dsgid2=3&chr2=3&x2=22123271&dr2up=15000&dr2down=15000&num_seqs=2;hsp_overlap_limit=0;hsp_size_limit=0
AT1G10290|1|3371066|3371100|+|AT1G59610|1|21897402|21897436|+|0.088	AT1G10290	1	3371066	3371100	+	AT1G59610	1	21897402	21897436	+	0.088	http://coge.iplantcollaborative.org/CoGe/GEvo.pl?prog=blastn&autogo=1&show_cns=1&dsgid1=3&chr1=1&x1=3371066&dr1up=15000&dr1down=15000&dsgid2=3&chr2=1&x2=21897402&dr2up=15000&dr2down=15000&dsgid2=3&chr2=1&x2=21897402&dr2up=15000&dr2down=15000&num_seqs=2;hsp_overlap_limit=0;hsp_size_limit=0
AT2G40850|2|17058290|17058372|+|AT3G56600|3|20979554|20979636|+|4e-14	AT2G40850	2	17058290	17058372	+	AT3G56600	3	20979554	20979636	+	4e-14	http://coge.iplantcollaborative.org/CoGe/GEvo.pl?prog=blastn&autogo=1&show_cns=1&dsgid1=3&chr1=2&x1=17058290&dr1up=15000&dr1down=15000&dsgid2=3&chr2=3&x2=20979554&dr2up=15000&dr2down=15000&dsgid2=3&chr2=3&x2=20979554&dr2up=15000&dr2down=15000&num_seqs=2;hsp_overlap_limit=0;hsp_size_limit=0
4_9945381_9945403_cns_rna|4|9944987|9945004|+|5_18972312_18972290_cns_rna|5|18974075|18974058|-|0.88	4_9945381_9945403_cns_rna	4	9944987	9945004	+	5_18972312_18972290_cns_rna	5	18974058	18974075	-	0.88	http://coge.iplantcollaborative.org/CoGe/GEvo.pl?prog=blastn&autogo=1&show_cns=1&dsgid1=3&chr1=4&x1=9944987&dr1up=15000&dr1down=15000&dsgid2=3&chr2=5&x2=18974058&dr2up=15000&dr2down=15000&dsgid2=3&chr2=5&x2=18974058&dr2up=15000&dr2down=15000&num_seqs=2;hsp_overlap_limit=0;hsp_size_limit=0
AT4G04890|4|2482322|2482405|-|AT4G21750|4|11555210|11555126|+|3e-19	AT4G04890	4	2482322	2482405	-	AT4G21750	4	11555126	11555210	+	3e-19	http://coge.iplantcollaborative.org/CoGe/GEvo.pl?prog=blastn&autogo=1&show_cns=1&dsgid1=3&chr1=4&x1=2482322&dr1up=15000&dr1down=15000&dsgid2=3&chr2=4&x2=11555126&dr2up=15000&dr2down=15000&dsgid2=3&chr2=4&x2=11555126&dr2up=15000&dr2down=15000&num_seqs=2;hsp_overlap_limit=0;hsp_size_limit=0
AT1G21140|1|7404241|7404255|+|AT1G76800|1|28834084|28834098|+|0.8	AT1G21140	1	7404241	7404255	+	AT1G76800	1	28834084	28834098	+	0.8	http://coge.iplantcollaborative.org/CoGe/GEvo.pl?prog=blastn&autogo=1&show_cns=1&dsgid1=3&chr1=1&x1=7404241&dr1up=15000&dr1down=15000&dsgid2=3&chr2=1&x2=28834084&dr2up=15000&dr2down=15000&dsgid2=3&chr2=1&x2=28834084&dr2up=15000&dr2down=15000&num_seqs=2;hsp_overlap_limit=0;hsp_size_limit=0
AT5G10970|5|3469111|3469132|+|AT5G25160|5|8687400|8687421|+|0.21	AT5G10970	5	3469111	3469132	+	AT5G25160	5	8687400	8687421	+	0.21	http://coge.iplantcollaborative.org/CoGe/GEvo.pl?prog=blastn&autogo=1&show_cns=1&dsgid1=3&chr1=5&x1=3469111&dr1up=15000&dr1down=15000&dsgid2=3&chr2=5&x2=8687400&dr2up=15000&dr2down=15000&dsgid2=3&chr2=5&x2=8687400&dr2up=15000&dr2down=15000&num_seqs=2;hsp_overlap_limit=0;hsp_size_limit=0
AT5G10440|5|3270206|3270224|-|AT5G65420|5|26155440|26155458|-|0.23	AT5G10440	5	3270206	3270224	-	AT5G65420	5	26155440	26155458	-	0.23	http://coge.iplantcollaborative.org/CoGe/GEvo.pl?prog=blastn&autogo=1&show_cns=1&dsgid1=3&chr1=5&x1=3270206&dr1up=15000&dr1down=15000&dsgid2=3&chr2=5&x2=26155440&dr2up=15000&dr2down=15000&dsgid2=3&chr2=5&x2=26155440&dr2up=15000&dr2down=15000&num_seqs=2;hsp_overlap_limit=0;hsp_size_limit=0
AT3G22270|3|7880480|7880497|+|AT4G14990|4|8565212|8565195|-|0.019	AT3G22270	3	7880480	7880497	+	AT4G14990	4	8565195	8565212	-	0.019	http://coge.iplantcollaborative.org/CoGe/GEvo.pl?prog=blastn&autogo=1&show_cns=1&dsgid1=3&chr1=3&x1=7880480&dr1up=15000&dr1down=15000&dsgid2=3&chr2=4&x2=8565195&dr2up=15000&dr2down=15000&dsgid2=3&chr2=4&x2=8565195&dr2up=15000&dr2down=15000&num_seqs=2;hsp_overlap_limit=0;hsp_size_limit=0
AT1G26260|1|9086194|9086267|+|AT1G68920|1|25916326|25916399|+|4e-14	AT1G26260	1	9086194	9086267	+	AT1G68920	1	25916326	25916399	+	4e-14	http://coge.iplantcollaborative.org/CoGe/GEvo.pl?prog=blastn&autogo=1&show_cns=1&dsgid1=3&chr1=1&x1=9086194&dr1up=15000&dr1down=15000&dsgid2=3&chr2=1&x2=25916326&dr2up=15000&dr2down=15000&dsgid2=3&chr2=1&x2=25916326&dr2up=15000&dr2down=15000&num_seqs=2;hsp_overlap_limit=0;hsp_size_limit=0
AT3G05165|3|1466153|1466175|-|AT5G27350|5|9647353|9647331|+|0.077	AT3G05165	3	1466153	1466175	-	AT5G27350	5	9647331	9647353	+	0.077	http://coge.iplantcollaborative.org/CoGe/GEvo.pl?prog=blastn&autogo=1&show_cns=1&dsgid1=3&chr1=3&x1=1466153&dr1up=15000&dr1down=15000&dsgid2=3&chr2=5&x2=9647331&dr2up=15000&dr2down=15000&dsgid2=3&chr2=5&x2=9647331&dr2up=15000&dr2down=15000&num_seqs=2;hsp_overlap_limit=0;hsp_size_limit=0
AT1G13350|1|4575948|4576002|-|AT3G25840|3|9458100|9458155|-|2e-16	AT1G13350	1	4575948	4576002	-	AT3G25840	3	9458100	9458155	-	2e-16	http://coge.iplantcollaborative.org/CoGe/GEvo.pl?prog=blastn&autogo=1&show_cns=1&dsgid1=3&chr1=1&x1=4575948&dr1up=15000&dr1down=15000&dsgid2=3&chr2=3&x2=9458100&dr2up=15000&dr2down=15000&dsgid2=3&chr2=3&x2=9458100&dr2up=15000&dr2down=15000&num_seqs=2;hsp_overlap_limit=0;hsp_size_limit=0
AT1G53100|1|19793080|19793097|-|AT3G15350|3|5165936|5165919|+|0.9	AT1G53100	1	19793080	19793097	-	AT3G15350	3	5165919	5165936	+	0.9	http://coge.iplantcollaborative.org/CoGe/GEvo.pl?prog=blastn&autogo=1&show_cns=1&dsgid1=3&chr1=1&x1=19793080&dr1up=15000&dr1down=15000&dsgid2=3&chr2=3&x2=5165919&dr2up=15000&dr2down=15000&dsgid2=3&chr2=3&x2=5165919&dr2up=15000&dr2down=15000&num_seqs=2;hsp_overlap_limit=0;hsp_size_limit=0
AT3G06020|3|1809047|1809131|+|AT5G19260|5|6483574|6483489|-|1e-17	AT3G06020	3	1809047	1809131	+	AT5G19260	5	6483489	6483574	-	1e-17	http://coge.iplantcollaborative.org/CoGe/GEvo.pl?prog=blastn&autogo=1&show_cns=1&dsgid1=3&chr1=3&x1=1809047&dr1up=15000&dr1down=15000&dsgid2=3&chr2=5&x2=6483489&dr2up=15000&dr2down=15000&dsgid2=3&chr2=5&x2=6483489&dr2up=15000&dr2down=15000&num_seqs=2;hsp_overlap_limit=0;hsp_size_limit=0
AT5G10970|5|3468933|3468949|+|AT5G25160|5|8687235|8687251|+|0.056	AT5G10970	5	3468933	3468949	+	AT5G25160	5	8687235	8687251	+	0.056	http://coge.iplantcollaborative.org/CoGe/GEvo.pl?prog=blastn&autogo=1&show_cns=1&dsgid1=3&chr1=5&x1=3468933&dr1up=15000&dr1down=15000&dsgid2=3&chr2=5&x2=8687235&dr2up=15000&dr2down=15000&dsgid2=3&chr2=5&x2=8687235&dr2up=15000&dr2down=15000&num_seqs=2;hsp_overlap_limit=0;hsp_size_limit=0
1_18436809_18436839_cns_rna|1|18436632|18436710|+|3_6720229_6720259_cns_rna|3|6720022|6720101|-|4e-25	1_18436809_18436839_cns_rna	1	18436632	18436710	+	3_6720229_6720259_cns_rna	3	6720022	6720101	-	4e-25	http://coge.iplantcollaborative.org/CoGe/GEvo.pl?prog=blastn&autogo=1&show_cns=1&dsgid1=3&chr1=1&x1=18436632&dr1up=15000&dr1down=15000&dsgid2=3&chr2=3&x2=6720022&dr2up=15000&dr2down=15000&dsgid2=3&chr2=3&x2=6720022&dr2up=15000&dr2down=15000&num_seqs=2;hsp_overlap_limit=0;hsp_size_limit=0
AT3G06330|3|1915751|1915778|+|AT5G18760|5|6261207|6261180|-|0.24	AT3G06330	3	1915751	1915778	+	AT5G18760	5	6261180	6261207	-	0.24	http://coge.iplantcollaborative.org/CoGe/GEvo.pl?prog=blastn&autogo=1&show_cns=1&dsgid1=3&chr1=3&x1=1915751&dr1up=15000&dr1down=15000&dsgid2=3&chr2=5&x2=6261180&dr2up=15000&dr2down=15000&dsgid2=3&chr2=5&x2=6261180&dr2up=15000&dr2down=15000&num_seqs=2;hsp_overlap_limit=0;hsp_size_limit=0
AT2G17620|2|7667595|7667609|+|AT4G35620|4|16895465|16895479|+|0.9	AT2G17620	2	7667595	7667609	+	AT4G35620	4	16895465	16895479	+	0.9	http://coge.iplantcollaborative.org/CoGe/GEvo.pl?prog=blastn&autogo=1&show_cns=1&dsgid1=3&chr1=2&x1=7667595&dr1up=15000&dr1down=15000&dsgid2=3&chr2=4&x2=16895465&dr2up=15000&dr2down=15000&dsgid2=3&chr2=4&x2=16895465&dr2up=15000&dr2down=15000&num_seqs=2;hsp_overlap_limit=0;hsp_size_limit=0
AT1G11210|1|3762145|3762162|-|AT1G61260|1|22600529|22600546|-|0.84	AT1G11210	1	3762145	3762162	-	AT1G61260	1	22600529	22600546	-	0.84	http://coge.iplantcollaborative.org/CoGe/GEvo.pl?prog=blastn&autogo=1&show_cns=1&dsgid1=3&chr1=1&x1=3762145&dr1up=15000&dr1down=15000&dsgid2=3&chr2=1&x2=22600529&dr2up=15000&dr2down=15000&dsgid2=3&chr2=1&x2=22600529&dr2up=15000&dr2down=15000&num_seqs=2;hsp_overlap_limit=0;hsp_size_limit=0
AT3G06490|3|2002044|2002069|+|AT5G49620|5|20159287|20159262|-|0.062	AT3G06490	3	2002044	2002069	+	AT5G49620	5	20159262	20159287	-	0.062	http://coge.iplantcollaborative.org/CoGe/GEvo.pl?prog=blastn&autogo=1&show_cns=1&dsgid1=3&chr1=3&x1=2002044&dr1up=15000&dr1down=15000&dsgid2=3&chr2=5&x2=20159262&dr2up=15000&dr2down=15000&dsgid2=3&chr2=5&x2=20159262&dr2up=15000&dr2down=15000&num_seqs=2;hsp_overlap_limit=0;hsp_size_limit=0
AT1G52700|1|19636462|19636497|-|AT3G15650|3|5306559|5306524|+|0.0003	AT1G52700	1	19636462	19636497	-	AT3G15650	3	5306524	5306559	+	0.0003	http://coge.iplantcollaborative.org/CoGe/GEvo.pl?prog=blastn&autogo=1&show_cns=1&dsgid1=3&chr1=1&x1=19636462&dr1up=15000&dr1down=15000&dsgid2=3&chr2=3&x2=5306524&dr2up=15000&dr2down=15000&dsgid2=3&chr2=3&x2=5306524&dr2up=15000&dr2down=15000&num_seqs=2;hsp_overlap_limit=0;hsp_size_limit=0
AT1G50700|1|18785811|18785853|+|AT3G20410|3|7116342|7116384|+|0.004	AT1G50700	1	18785811	18785853	+	AT3G20410	3	7116342	7116384	+	0.004	http://coge.iplantcollaborative.org/CoGe/GEvo.pl?prog=blastn&autogo=1&show_cns=1&dsgid1=3&chr1=1&x1=18785811&dr1up=15000&dr1down=15000&dsgid2=3&chr2=3&x2=7116342&dr2up=15000&dr2down=15000&dsgid2=3&chr2=3&x2=7116342&dr2up=15000&dr2down=15000&num_seqs=2;hsp_overlap_limit=0;hsp_size_limit=0
AT3G50700|3|18851594|18851612|+|AT5G66730|5|26661484|26661466|-|0.24	AT3G50700	3	18851594	18851612	+	AT5G66730	5	26661466	26661484	-	0.24	http://coge.iplantcollaborative.org/CoGe/GEvo.pl?prog=blastn&autogo=1&show_cns=1&dsgid1=3&chr1=3&x1=18851594&dr1up=15000&dr1down=15000&dsgid2=3&chr2=5&x2=26661466&dr2up=15000&dr2down=15000&dsgid2=3&chr2=5&x2=26661466&dr2up=15000&dr2down=15000&num_seqs=2;hsp_overlap_limit=0;hsp_size_limit=0
AT2G22620|2|9611874|9611889|-|AT4G37950|4|17858144|17858129|+|0.29	AT2G22620	2	9611874	9611889	-	AT4G37950	4	17858129	17858144	+	0.29	http://coge.iplantcollaborative.org/CoGe/GEvo.pl?prog=blastn&autogo=1&show_cns=1&dsgid1=3&chr1=2&x1=9611874&dr1up=15000&dr1down=15000&dsgid2=3&chr2=4&x2=17858129&dr2up=15000&dr2down=15000&dsgid2=3&chr2=4&x2=17858129&dr2up=15000&dr2down=15000&num_seqs=2;hsp_overlap_limit=0;hsp_size_limit=0
2_17656762_17656793_cns_rna|2|17656728|17656747|+|3_21535477_21535508_cns_rna|3|21535408|21535427|-|0.062	2_17656762_17656793_cns_rna	2	17656728	17656747	+	3_21535477_21535508_cns_rna	3	21535408	21535427	-	0.062	http://coge.iplantcollaborative.org/CoGe/GEvo.pl?prog=blastn&autogo=1&show_cns=1&dsgid1=3&chr1=2&x1=17656728&dr1up=15000&dr1down=15000&dsgid2=3&chr2=3&x2=21535408&dr2up=15000&dr2down=15000&dsgid2=3&chr2=3&x2=21535408&dr2up=15000&dr2down=15000&num_seqs=2;hsp_overlap_limit=0;hsp_size_limit=0
AT1G55360|1|20670011|20670038|-|AT3G13510|3|4405970|4405943|+|0.24	AT1G55360	1	20670011	20670038	-	AT3G13510	3	4405943	4405970	+	0.24	http://coge.iplantcollaborative.org/CoGe/GEvo.pl?prog=blastn&autogo=1&show_cns=1&dsgid1=3&chr1=1&x1=20670011&dr1up=15000&dr1down=15000&dsgid2=3&chr2=3&x2=4405943&dr2up=15000&dr2down=15000&dsgid2=3&chr2=3&x2=4405943&dr2up=15000&dr2down=15000&num_seqs=2;hsp_overlap_limit=0;hsp_size_limit=0
AT1G12820|1|4371377|4371401|-|AT3G26810|3|9868961|9868937|+|0.24	AT1G12820	1	4371377	4371401	-	AT3G26810	3	9868937	9868961	+	0.24	http://coge.iplantcollaborative.org/CoGe/GEvo.pl?prog=blastn&autogo=1&show_cns=1&dsgid1=3&chr1=1&x1=4371377&dr1up=15000&dr1down=15000&dsgid2=3&chr2=3&x2=9868937&dr2up=15000&dr2down=15000&dsgid2=3&chr2=3&x2=9868937&dr2up=15000&dr2down=15000&num_seqs=2;hsp_overlap_limit=0;hsp_size_limit=0
AT1G09350|1|3019415|3019445|+|AT1G56600|1|21210627|21210657|+|0.004	AT1G09350	1	3019415	3019445	+	AT1G56600	1	21210627	21210657	+	0.004	http://coge.iplantcollaborative.org/CoGe/GEvo.pl?prog=blastn&autogo=1&show_cns=1&dsgid1=3&chr1=1&x1=3019415&dr1up=15000&dr1down=15000&dsgid2=3&chr2=1&x2=21210627&dr2up=15000&dr2down=15000&dsgid2=3&chr2=1&x2=21210627&dr2up=15000&dr2down=15000&num_seqs=2;hsp_overlap_limit=0;hsp_size_limit=0
AT1G17880|1|6153631|6153647|-|AT1G73230|1|27545254|27545270|-|0.059	AT1G17880	1	6153631	6153647	-	AT1G73230	1	27545254	27545270	-	0.059	http://coge.iplantcollaborative.org/CoGe/GEvo.pl?prog=blastn&autogo=1&show_cns=1&dsgid1=3&chr1=1&x1=6153631&dr1up=15000&dr1down=15000&dsgid2=3&chr2=1&x2=27545254&dr2up=15000&dr2down=15000&dsgid2=3&chr2=1&x2=27545254&dr2up=15000&dr2down=15000&num_seqs=2;hsp_overlap_limit=0;hsp_size_limit=0
AT1G22250|1|7858119|7858160|+|AT1G78170|1|29418238|29418279|+|2e-09	AT1G22250	1	7858119	7858160	+	AT1G78170	1	29418238	29418279	+	2e-09	http://coge.iplantcollaborative.org/CoGe/GEvo.pl?prog=blastn&autogo=1&show_cns=1&dsgid1=3&chr1=1&x1=7858119&dr1up=15000&dr1down=15000&dsgid2=3&chr2=1&x2=29418238&dr2up=15000&dr2down=15000&dsgid2=3&chr2=1&x2=29418238&dr2up=15000&dr2down=15000&num_seqs=2;hsp_overlap_limit=0;hsp_size_limit=0
AT2G46660|2|19163650|19163671|-|AT3G61880|3|22920323|22920344|-|8e-05	AT2G46660	2	19163650	19163671	-	AT3G61880	3	22920323	22920344	-	8e-05	http://coge.iplantcollaborative.org/CoGe/GEvo.pl?prog=blastn&autogo=1&show_cns=1&dsgid1=3&chr1=2&x1=19163650&dr1up=15000&dr1down=15000&dsgid2=3&chr2=3&x2=22920323&dr2up=15000&dr2down=15000&dsgid2=3&chr2=3&x2=22920323&dr2up=15000&dr2down=15000&num_seqs=2;hsp_overlap_limit=0;hsp_size_limit=0
AT2G39280|2|16408870|16408891|-|AT3G55020|3|20400224|20400245|-|0.3	AT2G39280	2	16408870	16408891	-	AT3G55020	3	20400224	20400245	-	0.3	http://coge.iplantcollaborative.org/CoGe/GEvo.pl?prog=blastn&autogo=1&show_cns=1&dsgid1=3&chr1=2&x1=16408870&dr1up=15000&dr1down=15000&dsgid2=3&chr2=3&x2=20400224&dr2up=15000&dr2down=15000&dsgid2=3&chr2=3&x2=20400224&dr2up=15000&dr2down=15000&num_seqs=2;hsp_overlap_limit=0;hsp_size_limit=0
AT5G07090|5|2203840|2203870|+|AT5G58420|5|23637218|23637248|+|0.22	AT5G07090	5	2203840	2203870	+	AT5G58420	5	23637218	23637248	+	0.22	http://coge.iplantcollaborative.org/CoGe/GEvo.pl?prog=blastn&autogo=1&show_cns=1&dsgid1=3&chr1=5&x1=2203840&dr1up=15000&dr1down=15000&dsgid2=3&chr2=5&x2=23637218&dr2up=15000&dr2down=15000&dsgid2=3&chr2=5&x2=23637218&dr2up=15000&dr2down=15000&num_seqs=2;hsp_overlap_limit=0;hsp_size_limit=0
AT1G30590|1|10837205|10837237|-|AT2G34750|2|14668576|14668608|-|1.0	AT1G30590	1	10837205	10837237	-	AT2G34750	2	14668576	14668608	-	1	http://coge.iplantcollaborative.org/CoGe/GEvo.pl?prog=blastn&autogo=1&show_cns=1&dsgid1=3&chr1=1&x1=10837205&dr1up=15000&dr1down=15000&dsgid2=3&chr2=2&x2=14668576&dr2up=15000&dr2down=15000&dsgid2=3&chr2=2&x2=14668576&dr2up=15000&dr2down=15000&num_seqs=2;hsp_overlap_limit=0;hsp_size_limit=0
AT4G26880|4|13508838|13508905|-|AT5G55110|5|22384931|22384864|+|4e-14	AT4G26880	4	13508838	13508905	-	AT5G55110	5	22384864	22384931	+	4e-14	http://coge.iplantcollaborative.org/CoGe/GEvo.pl?prog=blastn&autogo=1&show_cns=1&dsgid1=3&chr1=4&x1=13508838&dr1up=15000&dr1down=15000&dsgid2=3&chr2=5&x2=22384864&dr2up=15000&dr2down=15000&dsgid2=3&chr2=5&x2=22384864&dr2up=15000&dr2down=15000&num_seqs=2;hsp_overlap_limit=0;hsp_size_limit=0
AT4G27270|4|13660514|13660585|-|AT5G54500|5|22145604|22145533|+|6e-13	AT4G27270	4	13660514	13660585	-	AT5G54500	5	22145533	22145604	+	6e-13	http://coge.iplantcollaborative.org/CoGe/GEvo.pl?prog=blastn&autogo=1&show_cns=1&dsgid1=3&chr1=4&x1=13660514&dr1up=15000&dr1down=15000&dsgid2=3&chr2=5&x2=22145533&dr2up=15000&dr2down=15000&dsgid2=3&chr2=5&x2=22145533&dr2up=15000&dr2down=15000&num_seqs=2;hsp_overlap_limit=0;hsp_size_limit=0
AT2G46660|2|19162979|19163009|-|AT3G61880|3|22919336|22919366|-|0.23	AT2G46660	2	19162979	19163009	-	AT3G61880	3	22919336	22919366	-	0.23	http://coge.iplantcollaborative.org/CoGe/GEvo.pl?prog=blastn&autogo=1&show_cns=1&dsgid1=3&chr1=2&x1=19162979&dr1up=15000&dr1down=15000&dsgid2=3&chr2=3&x2=22919336&dr2up=15000&dr2down=15000&dsgid2=3&chr2=3&x2=22919336&dr2up=15000&dr2down=15000&num_seqs=2;hsp_overlap_limit=0;hsp_size_limit=0
AT3G22970|3|8143667|8143684|+|AT4G14620|4|8394034|8394017|-|0.87	AT3G22970	3	8143667	8143684	+	AT4G14620	4	8394017	8394034	-	0.87	http://coge.iplantcollaborative.org/CoGe/GEvo.pl?prog=blastn&autogo=1&show_cns=1&dsgid1=3&chr1=3&x1=8143667&dr1up=15000&dr1down=15000&dsgid2=3&chr2=4&x2=8394017&dr2up=15000&dr2down=15000&dsgid2=3&chr2=4&x2=8394017&dr2up=15000&dr2down=15000&num_seqs=2;hsp_overlap_limit=0;hsp_size_limit=0
AT1G48110|1|17773790|17773807|-|AT3G17330|3|5917070|5917087|-|0.97	AT1G48110	1	17773790	17773807	-	AT3G17330	3	5917070	5917087	-	0.97	http://coge.iplantcollaborative.org/CoGe/GEvo.pl?prog=blastn&autogo=1&show_cns=1&dsgid1=3&chr1=1&x1=17773790&dr1up=15000&dr1down=15000&dsgid2=3&chr2=3&x2=5917070&dr2up=15000&dr2down=15000&dsgid2=3&chr2=3&x2=5917070&dr2up=15000&dr2down=15000&num_seqs=2;hsp_overlap_limit=0;hsp_size_limit=0
AT3G21880|3|7708180|7708203|+|AT4G15250|4|8709886|8709863|-|0.015	AT3G21880	3	7708180	7708203	+	AT4G15250	4	8709863	8709886	-	0.015	http://coge.iplantcollaborative.org/CoGe/GEvo.pl?prog=blastn&autogo=1&show_cns=1&dsgid1=3&chr1=3&x1=7708180&dr1up=15000&dr1down=15000&dsgid2=3&chr2=4&x2=8709863&dr2up=15000&dr2down=15000&dsgid2=3&chr2=4&x2=8709863&dr2up=15000&dr2down=15000&num_seqs=2;hsp_overlap_limit=0;hsp_size_limit=0
AT1G17400|1|5962739|5962753|-|AT1G72490|1|27294979|27294993|-|0.88	AT1G17400	1	5962739	5962753	-	AT1G72490	1	27294979	27294993	-	0.88	http://coge.iplantcollaborative.org/CoGe/GEvo.pl?prog=blastn&autogo=1&show_cns=1&dsgid1=3&chr1=1&x1=5962739&dr1up=15000&dr1down=15000&dsgid2=3&chr2=1&x2=27294979&dr2up=15000&dr2down=15000&dsgid2=3&chr2=1&x2=27294979&dr2up=15000&dr2down=15000&num_seqs=2;hsp_overlap_limit=0;hsp_size_limit=0
AT2G21380|2|9148623|9148654|+|AT4G39050|4|18193200|18193231|+|3e-05	AT2G21380	2	9148623	9148654	+	AT4G39050	4	18193200	18193231	+	3e-05	http://coge.iplantcollaborative.org/CoGe/GEvo.pl?prog=blastn&autogo=1&show_cns=1&dsgid1=3&chr1=2&x1=9148623&dr1up=15000&dr1down=15000&dsgid2=3&chr2=4&x2=18193200&dr2up=15000&dr2down=15000&dsgid2=3&chr2=4&x2=18193200&dr2up=15000&dr2down=15000&num_seqs=2;hsp_overlap_limit=0;hsp_size_limit=0
1_13866953_13866971_cns_rna|1|13866549|13866572|+|1_15988844_15988826_cns_rna|1|15989213|15989190|-|0.0003	1_13866953_13866971_cns_rna	1	13866549	13866572	+	1_15988844_15988826_cns_rna	1	15989190	15989213	-	0.0003	http://coge.iplantcollaborative.org/CoGe/GEvo.pl?prog=blastn&autogo=1&show_cns=1&dsgid1=3&chr1=1&x1=13866549&dr1up=15000&dr1down=15000&dsgid2=3&chr2=1&x2=15989190&dr2up=15000&dr2down=15000&dsgid2=3&chr2=1&x2=15989190&dr2up=15000&dr2down=15000&num_seqs=2;hsp_overlap_limit=0;hsp_size_limit=0
AT4G17410|4|9718499|9718520|+|AT5G47430|5|19255848|19255827|-|0.3	AT4G17410	4	9718499	9718520	+	AT5G47430	5	19255827	19255848	-	0.3	http://coge.iplantcollaborative.org/CoGe/GEvo.pl?prog=blastn&autogo=1&show_cns=1&dsgid1=3&chr1=4&x1=9718499&dr1up=15000&dr1down=15000&dsgid2=3&chr2=5&x2=19255827&dr2up=15000&dr2down=15000&dsgid2=3&chr2=5&x2=19255827&dr2up=15000&dr2down=15000&num_seqs=2;hsp_overlap_limit=0;hsp_size_limit=0
AT4G17615|4|9816491|9816508|+|AT5G47100|5|19149466|19149449|-|0.92	AT4G17615	4	9816491	9816508	+	AT5G47100	5	19149449	19149466	-	0.92	http://coge.iplantcollaborative.org/CoGe/GEvo.pl?prog=blastn&autogo=1&show_cns=1&dsgid1=3&chr1=4&x1=9816491&dr1up=15000&dr1down=15000&dsgid2=3&chr2=5&x2=19149449&dr2up=15000&dr2down=15000&dsgid2=3&chr2=5&x2=19149449&dr2up=15000&dr2down=15000&num_seqs=2;hsp_overlap_limit=0;hsp_size_limit=0
AT1G25450|1|8941360|8941377|-|AT1G68530|1|25720924|25720941|-|0.88	AT1G25450	1	8941360	8941377	-	AT1G68530	1	25720924	25720941	-	0.88	http://coge.iplantcollaborative.org/CoGe/GEvo.pl?prog=blastn&autogo=1&show_cns=1&dsgid1=3&chr1=1&x1=8941360&dr1up=15000&dr1down=15000&dsgid2=3&chr2=1&x2=25720924&dr2up=15000&dr2down=15000&dsgid2=3&chr2=1&x2=25720924&dr2up=15000&dr2down=15000&num_seqs=2;hsp_overlap_limit=0;hsp_size_limit=0
1_23727397_23727430_cns_rna|1|23727209|23727230|+|5_16700065_16700032_cns_rna|5|16701343|16701322|-|0.28	1_23727397_23727430_cns_rna	1	23727209	23727230	+	5_16700065_16700032_cns_rna	5	16701322	16701343	-	0.28	http://coge.iplantcollaborative.org/CoGe/GEvo.pl?prog=blastn&autogo=1&show_cns=1&dsgid1=3&chr1=1&x1=23727209&dr1up=15000&dr1down=15000&dsgid2=3&chr2=5&x2=16701322&dr2up=15000&dr2down=15000&dsgid2=3&chr2=5&x2=16701322&dr2up=15000&dr2down=15000&num_seqs=2;hsp_overlap_limit=0;hsp_size_limit=0
AT2G39705|2|16564628|16564658|+|AT3G55515|3|20602348|20602378|+|1e-06	AT2G39705	2	16564628	16564658	+	AT3G55515	3	20602348	20602378	+	1e-06	http://coge.iplantcollaborative.org/CoGe/GEvo.pl?prog=blastn&autogo=1&show_cns=1&dsgid1=3&chr1=2&x1=16564628&dr1up=15000&dr1down=15000&dsgid2=3&chr2=3&x2=20602348&dr2up=15000&dr2down=15000&dsgid2=3&chr2=3&x2=20602348&dr2up=15000&dr2down=15000&num_seqs=2;hsp_overlap_limit=0;hsp_size_limit=0
AT1G09812|1|3186905|3186950|+|AT1G58007|1|21451980|21451935|-|7e-05	AT1G09812	1	3186905	3186950	+	AT1G58007	1	21451935	21451980	-	7e-05	http://coge.iplantcollaborative.org/CoGe/GEvo.pl?prog=blastn&autogo=1&show_cns=1&dsgid1=3&chr1=1&x1=3186905&dr1up=15000&dr1down=15000&dsgid2=3&chr2=1&x2=21451935&dr2up=15000&dr2down=15000&dsgid2=3&chr2=1&x2=21451935&dr2up=15000&dr2down=15000&num_seqs=2;hsp_overlap_limit=0;hsp_size_limit=0
AT1G20375|1|7056590|7056656|+|AT1G76135|1|28572219|28572285|+|4e-10	AT1G20375	1	7056590	7056656	+	AT1G76135	1	28572219	28572285	+	4e-10	http://coge.iplantcollaborative.org/CoGe/GEvo.pl?prog=blastn&autogo=1&show_cns=1&dsgid1=3&chr1=1&x1=7056590&dr1up=15000&dr1down=15000&dsgid2=3&chr2=1&x2=28572219&dr2up=15000&dr2down=15000&dsgid2=3&chr2=1&x2=28572219&dr2up=15000&dr2down=15000&num_seqs=2;hsp_overlap_limit=0;hsp_size_limit=0
AT1G06390|1|1950541|1950562|+|AT2G30980|2|13189292|13189271|-|9e-05	AT1G06390	1	1950541	1950562	+	AT2G30980	2	13189271	13189292	-	9e-05	http://coge.iplantcollaborative.org/CoGe/GEvo.pl?prog=blastn&autogo=1&show_cns=1&dsgid1=3&chr1=1&x1=1950541&dr1up=15000&dr1down=15000&dsgid2=3&chr2=2&x2=13189271&dr2up=15000&dr2down=15000&dsgid2=3&chr2=2&x2=13189271&dr2up=15000&dr2down=15000&num_seqs=2;hsp_overlap_limit=0;hsp_size_limit=0
AT1G07420|1|2279173|2279203|+|AT2G29390|2|12618659|12618628|-|0.017	AT1G07420	1	2279173	2279203	+	AT2G29390	2	12618628	12618659	-	0.017	http://coge.iplantcollaborative.org/CoGe/GEvo.pl?prog=blastn&autogo=1&show_cns=1&dsgid1=3&chr1=1&x1=2279173&dr1up=15000&dr1down=15000&dsgid2=3&chr2=2&x2=12618628&dr2up=15000&dr2down=15000&dsgid2=3&chr2=2&x2=12618628&dr2up=15000&dr2down=15000&num_seqs=2;hsp_overlap_limit=0;hsp_size_limit=0
AT4G17980|4|9980508|9980560|-|AT5G46590|5|18922517|18922465|+|7e-16	AT4G17980	4	9980508	9980560	-	AT5G46590	5	18922465	18922517	+	7e-16	http://coge.iplantcollaborative.org/CoGe/GEvo.pl?prog=blastn&autogo=1&show_cns=1&dsgid1=3&chr1=4&x1=9980508&dr1up=15000&dr1down=15000&dsgid2=3&chr2=5&x2=18922465&dr2up=15000&dr2down=15000&dsgid2=3&chr2=5&x2=18922465&dr2up=15000&dr2down=15000&num_seqs=2;hsp_overlap_limit=0;hsp_size_limit=0
AT2G46680|2|19174616|19174654|-|AT3G61890|3|22927030|22927068|-|0.0003	AT2G46680	2	19174616	19174654	-	AT3G61890	3	22927030	22927068	-	0.0003	http://coge.iplantcollaborative.org/CoGe/GEvo.pl?prog=blastn&autogo=1&show_cns=1&dsgid1=3&chr1=2&x1=19174616&dr1up=15000&dr1down=15000&dsgid2=3&chr2=3&x2=22927030&dr2up=15000&dr2down=15000&dsgid2=3&chr2=3&x2=22927030&dr2up=15000&dr2down=15000&num_seqs=2;hsp_overlap_limit=0;hsp_size_limit=0
AT1G10650|1|3521835|3521860|-|AT1G60610|1|22325223|22325248|-|2e-05	AT1G10650	1	3521835	3521860	-	AT1G60610	1	22325223	22325248	-	2e-05	http://coge.iplantcollaborative.org/CoGe/GEvo.pl?prog=blastn&autogo=1&show_cns=1&dsgid1=3&chr1=1&x1=3521835&dr1up=15000&dr1down=15000&dsgid2=3&chr2=1&x2=22325223&dr2up=15000&dr2down=15000&dsgid2=3&chr2=1&x2=22325223&dr2up=15000&dr2down=15000&num_seqs=2;hsp_overlap_limit=0;hsp_size_limit=0
AT1G11700|1|3945697|3945753|+|AT1G61930|1|22896726|22896782|+|2e-09	AT1G11700	1	3945697	3945753	+	AT1G61930	1	22896726	22896782	+	2e-09	http://coge.iplantcollaborative.org/CoGe/GEvo.pl?prog=blastn&autogo=1&show_cns=1&dsgid1=3&chr1=1&x1=3945697&dr1up=15000&dr1down=15000&dsgid2=3&chr2=1&x2=22896726&dr2up=15000&dr2down=15000&dsgid2=3&chr2=1&x2=22896726&dr2up=15000&dr2down=15000&num_seqs=2;hsp_overlap_limit=0;hsp_size_limit=0
AT2G36410|2|15289113|15289127|+|AT3G52920|3|19637231|19637245|+|0.87	AT2G36410	2	15289113	15289127	+	AT3G52920	3	19637231	19637245	+	0.87	http://coge.iplantcollaborative.org/CoGe/GEvo.pl?prog=blastn&autogo=1&show_cns=1&dsgid1=3&chr1=2&x1=15289113&dr1up=15000&dr1down=15000&dsgid2=3&chr2=3&x2=19637231&dr2up=15000&dr2down=15000&dsgid2=3&chr2=3&x2=19637231&dr2up=15000&dr2down=15000&num_seqs=2;hsp_overlap_limit=0;hsp_size_limit=0
AT3G51080|3|18988208|18988226|+|AT5G66320|5|26511521|26511503|-|0.23	AT3G51080	3	18988208	18988226	+	AT5G66320	5	26511503	26511521	-	0.23	http://coge.iplantcollaborative.org/CoGe/GEvo.pl?prog=blastn&autogo=1&show_cns=1&dsgid1=3&chr1=3&x1=18988208&dr1up=15000&dr1down=15000&dsgid2=3&chr2=5&x2=26511503&dr2up=15000&dr2down=15000&dsgid2=3&chr2=5&x2=26511503&dr2up=15000&dr2down=15000&num_seqs=2;hsp_overlap_limit=0;hsp_size_limit=0
AT1G12260|1|4165200|4165241|-|AT1G62700|1|23222248|23222289|-|2e-09	AT1G12260	1	4165200	4165241	-	AT1G62700	1	23222248	23222289	-	2e-09	http://coge.iplantcollaborative.org/CoGe/GEvo.pl?prog=blastn&autogo=1&show_cns=1&dsgid1=3&chr1=1&x1=4165200&dr1up=15000&dr1down=15000&dsgid2=3&chr2=1&x2=23222248&dr2up=15000&dr2down=15000&dsgid2=3&chr2=1&x2=23222248&dr2up=15000&dr2down=15000&num_seqs=2;hsp_overlap_limit=0;hsp_size_limit=0
AT2G25095|2|10684027|10684055|-|AT4G31877|4|15416016|15416043|-|0.015	AT2G25095	2	10684027	10684055	-	AT4G31877	4	15416016	15416043	-	0.015	http://coge.iplantcollaborative.org/CoGe/GEvo.pl?prog=blastn&autogo=1&show_cns=1&dsgid1=3&chr1=2&x1=10684027&dr1up=15000&dr1down=15000&dsgid2=3&chr2=4&x2=15416016&dr2up=15000&dr2down=15000&dsgid2=3&chr2=4&x2=15416016&dr2up=15000&dr2down=15000&num_seqs=2;hsp_overlap_limit=0;hsp_size_limit=0
AT1G18620|1|6410435|6410483|+|AT1G74160|1|27890534|27890580|+|0.02	AT1G18620	1	6410435	6410483	+	AT1G74160	1	27890534	27890580	+	0.02	http://coge.iplantcollaborative.org/CoGe/GEvo.pl?prog=blastn&autogo=1&show_cns=1&dsgid1=3&chr1=1&x1=6410435&dr1up=15000&dr1down=15000&dsgid2=3&chr2=1&x2=27890534&dr2up=15000&dr2down=15000&dsgid2=3&chr2=1&x2=27890534&dr2up=15000&dr2down=15000&num_seqs=2;hsp_overlap_limit=0;hsp_size_limit=0
AT1G16490|1|5630974|5631003|-|AT1G79180|1|29791228|29791199|+|5e-06	AT1G16490	1	5630974	5631003	-	AT1G79180	1	29791199	29791228	+	5e-06	http://coge.iplantcollaborative.org/CoGe/GEvo.pl?prog=blastn&autogo=1&show_cns=1&dsgid1=3&chr1=1&x1=5630974&dr1up=15000&dr1down=15000&dsgid2=3&chr2=1&x2=29791199&dr2up=15000&dr2down=15000&dsgid2=3&chr2=1&x2=29791199&dr2up=15000&dr2down=15000&num_seqs=2;hsp_overlap_limit=0;hsp_size_limit=0
AT4G27370|4|13699050|13699086|-|AT5G54280|5|22060759|22060795|-|0.0001	AT4G27370	4	13699050	13699086	-	AT5G54280	5	22060759	22060795	-	0.0001	http://coge.iplantcollaborative.org/CoGe/GEvo.pl?prog=blastn&autogo=1&show_cns=1&dsgid1=3&chr1=4&x1=13699050&dr1up=15000&dr1down=15000&dsgid2=3&chr2=5&x2=22060759&dr2up=15000&dr2down=15000&dsgid2=3&chr2=5&x2=22060759&dr2up=15000&dr2down=15000&num_seqs=2;hsp_overlap_limit=0;hsp_size_limit=0
AT3G23930|3|8646148|8646171|+|AT4G13540|4|7868916|7868939|+|0.0003	AT3G23930	3	8646148	8646171	+	AT4G13540	4	7868916	7868939	+	0.0003	http://coge.iplantcollaborative.org/CoGe/GEvo.pl?prog=blastn&autogo=1&show_cns=1&dsgid1=3&chr1=3&x1=8646148&dr1up=15000&dr1down=15000&dsgid2=3&chr2=4&x2=7868916&dr2up=15000&dr2down=15000&dsgid2=3&chr2=4&x2=7868916&dr2up=15000&dr2down=15000&num_seqs=2;hsp_overlap_limit=0;hsp_size_limit=0
AT3G30747|3|12385219|12385236|+|AT3G42256|3|14446710|14446693|-|1.2	AT3G30747	3	12385219	12385236	+	AT3G42256	3	14446693	14446710	-	1.2	http://coge.iplantcollaborative.org/CoGe/GEvo.pl?prog=blastn&autogo=1&show_cns=1&dsgid1=3&chr1=3&x1=12385219&dr1up=15000&dr1down=15000&dsgid2=3&chr2=3&x2=14446693&dr2up=15000&dr2down=15000&dsgid2=3&chr2=3&x2=14446693&dr2up=15000&dr2down=15000&num_seqs=2;hsp_overlap_limit=0;hsp_size_limit=0
AT4G18640|4|10262169|10262186|+|AT5G45840|5|18613955|18613938|-|0.98	AT4G18640	4	10262169	10262186	+	AT5G45840	5	18613938	18613955	-	0.98	http://coge.iplantcollaborative.org/CoGe/GEvo.pl?prog=blastn&autogo=1&show_cns=1&dsgid1=3&chr1=4&x1=10262169&dr1up=15000&dr1down=15000&dsgid2=3&chr2=5&x2=18613938&dr2up=15000&dr2down=15000&dsgid2=3&chr2=5&x2=18613938&dr2up=15000&dr2down=15000&num_seqs=2;hsp_overlap_limit=0;hsp_size_limit=0
AT1G55205|1|20599018|20599034|+|AT3G13674|3|4475186|4475170|-|0.057	AT1G55205	1	20599018	20599034	+	AT3G13674	3	4475170	4475186	-	0.057	http://coge.iplantcollaborative.org/CoGe/GEvo.pl?prog=blastn&autogo=1&show_cns=1&dsgid1=3&chr1=1&x1=20599018&dr1up=15000&dr1down=15000&dsgid2=3&chr2=3&x2=4475170&dr2up=15000&dr2down=15000&dsgid2=3&chr2=3&x2=4475170&dr2up=15000&dr2down=15000&num_seqs=2;hsp_overlap_limit=0;hsp_size_limit=0
AT2G24290|2|10347100|10347117|+|AT4G30996|4|15102600|15102617|+|0.83	AT2G24290	2	10347100	10347117	+	AT4G30996	4	15102600	15102617	+	0.83	http://coge.iplantcollaborative.org/CoGe/GEvo.pl?prog=blastn&autogo=1&show_cns=1&dsgid1=3&chr1=2&x1=10347100&dr1up=15000&dr1down=15000&dsgid2=3&chr2=4&x2=15102600&dr2up=15000&dr2down=15000&dsgid2=3&chr2=4&x2=15102600&dr2up=15000&dr2down=15000&num_seqs=2;hsp_overlap_limit=0;hsp_size_limit=0
AT3G27390|3|10135248|10135268|-|AT5G40640|5|16296879|16296859|+|0.018	AT3G27390	3	10135248	10135268	-	AT5G40640	5	16296859	16296879	+	0.018	http://coge.iplantcollaborative.org/CoGe/GEvo.pl?prog=blastn&autogo=1&show_cns=1&dsgid1=3&chr1=3&x1=10135248&dr1up=15000&dr1down=15000&dsgid2=3&chr2=5&x2=16296859&dr2up=15000&dr2down=15000&dsgid2=3&chr2=5&x2=16296859&dr2up=15000&dr2down=15000&num_seqs=2;hsp_overlap_limit=0;hsp_size_limit=0
AT1G53170|1|19824524|19824541|-|AT3G15210|3|5123484|5123467|+|0.015	AT1G53170	1	19824524	19824541	-	AT3G15210	3	5123467	5123484	+	0.015	http://coge.iplantcollaborative.org/CoGe/GEvo.pl?prog=blastn&autogo=1&show_cns=1&dsgid1=3&chr1=1&x1=19824524&dr1up=15000&dr1down=15000&dsgid2=3&chr2=3&x2=5123467&dr2up=15000&dr2down=15000&dsgid2=3&chr2=3&x2=5123467&dr2up=15000&dr2down=15000&num_seqs=2;hsp_overlap_limit=0;hsp_size_limit=0
AT3G11630|3|3672452|3672472|+|AT5G06290|5|1919678|1919698|+|0.88	AT3G11630	3	3672452	3672472	+	AT5G06290	5	1919678	1919698	+	0.88	http://coge.iplantcollaborative.org/CoGe/GEvo.pl?prog=blastn&autogo=1&show_cns=1&dsgid1=3&chr1=3&x1=3672452&dr1up=15000&dr1down=15000&dsgid2=3&chr2=5&x2=1919678&dr2up=15000&dr2down=15000&dsgid2=3&chr2=5&x2=1919678&dr2up=15000&dr2down=15000&num_seqs=2;hsp_overlap_limit=0;hsp_size_limit=0
AT2G43020|2|17893294|17893343|+|AT3G59050|3|21841672|21841622|-|9e-12	AT2G43020	2	17893294	17893343	+	AT3G59050	3	21841622	21841672	-	9e-12	http://coge.iplantcollaborative.org/CoGe/GEvo.pl?prog=blastn&autogo=1&show_cns=1&dsgid1=3&chr1=2&x1=17893294&dr1up=15000&dr1down=15000&dsgid2=3&chr2=3&x2=21841622&dr2up=15000&dr2down=15000&dsgid2=3&chr2=3&x2=21841622&dr2up=15000&dr2down=15000&num_seqs=2;hsp_overlap_limit=0;hsp_size_limit=0
AT2G36307|2|15226571|15226629|-|AT3G52770|3|19570053|19570112|-|5e-17	AT2G36307	2	15226571	15226629	-	AT3G52770	3	19570053	19570112	-	5e-17	http://coge.iplantcollaborative.org/CoGe/GEvo.pl?prog=blastn&autogo=1&show_cns=1&dsgid1=3&chr1=2&x1=15226571&dr1up=15000&dr1down=15000&dsgid2=3&chr2=3&x2=19570053&dr2up=15000&dr2down=15000&dsgid2=3&chr2=3&x2=19570053&dr2up=15000&dr2down=15000&num_seqs=2;hsp_overlap_limit=0;hsp_size_limit=0
AT1G30120|1|10586567|10586582|-|AT2G34590|2|14578036|14578051|-|0.24	AT1G30120	1	10586567	10586582	-	AT2G34590	2	14578036	14578051	-	0.24	http://coge.iplantcollaborative.org/CoGe/GEvo.pl?prog=blastn&autogo=1&show_cns=1&dsgid1=3&chr1=1&x1=10586567&dr1up=15000&dr1down=15000&dsgid2=3&chr2=2&x2=14578036&dr2up=15000&dr2down=15000&dsgid2=3&chr2=2&x2=14578036&dr2up=15000&dr2down=15000&num_seqs=2;hsp_overlap_limit=0;hsp_size_limit=0
AT1G25340|1|8886571|8886617|+|AT1G68320|1|25609099|25609145|+|2e-05	AT1G25340	1	8886571	8886617	+	AT1G68320	1	25609099	25609145	+	2e-05	http://coge.iplantcollaborative.org/CoGe/GEvo.pl?prog=blastn&autogo=1&show_cns=1&dsgid1=3&chr1=1&x1=8886571&dr1up=15000&dr1down=15000&dsgid2=3&chr2=1&x2=25609099&dr2up=15000&dr2down=15000&dsgid2=3&chr2=1&x2=25609099&dr2up=15000&dr2down=15000&num_seqs=2;hsp_overlap_limit=0;hsp_size_limit=0
AT5G08500|5|2749092|2749107|+|AT5G23575|5|7947451|7947466|+|0.26	AT5G08500	5	2749092	2749107	+	AT5G23575	5	7947451	7947466	+	0.26	http://coge.iplantcollaborative.org/CoGe/GEvo.pl?prog=blastn&autogo=1&show_cns=1&dsgid1=3&chr1=5&x1=2749092&dr1up=15000&dr1down=15000&dsgid2=3&chr2=5&x2=7947451&dr2up=15000&dr2down=15000&dsgid2=3&chr2=5&x2=7947451&dr2up=15000&dr2down=15000&num_seqs=2;hsp_overlap_limit=0;hsp_size_limit=0
AT1G22710|1|8038294|8038335|-|AT1G71890|1|27051171|27051130|+|0.9	AT1G22710	1	8038294	8038335	-	AT1G71890	1	27051130	27051171	+	0.9	http://coge.iplantcollaborative.org/CoGe/GEvo.pl?prog=blastn&autogo=1&show_cns=1&dsgid1=3&chr1=1&x1=8038294&dr1up=15000&dr1down=15000&dsgid2=3&chr2=1&x2=27051130&dr2up=15000&dr2down=15000&dsgid2=3&chr2=1&x2=27051130&dr2up=15000&dr2down=15000&num_seqs=2;hsp_overlap_limit=0;hsp_size_limit=0
AT4G17975|4|9969465|9969482|-|AT5G46595|5|18929009|18928992|+|0.75	AT4G17975	4	9969465	9969482	-	AT5G46595	5	18928992	18929009	+	0.75	http://coge.iplantcollaborative.org/CoGe/GEvo.pl?prog=blastn&autogo=1&show_cns=1&dsgid1=3&chr1=4&x1=9969465&dr1up=15000&dr1down=15000&dsgid2=3&chr2=5&x2=18928992&dr2up=15000&dr2down=15000&dsgid2=3&chr2=5&x2=18928992&dr2up=15000&dr2down=15000&num_seqs=2;hsp_overlap_limit=0;hsp_size_limit=0
1_208435_208453_cns_rna|1|208150|208167|+|4_563595_563613_cns_rna|4|558816|558833|-|0.92	1_208435_208453_cns_rna	1	208150	208167	+	4_563595_563613_cns_rna	4	558816	558833	-	0.92	http://coge.iplantcollaborative.org/CoGe/GEvo.pl?prog=blastn&autogo=1&show_cns=1&dsgid1=3&chr1=1&x1=208150&dr1up=15000&dr1down=15000&dsgid2=3&chr2=4&x2=558816&dr2up=15000&dr2down=15000&dsgid2=3&chr2=4&x2=558816&dr2up=15000&dr2down=15000&num_seqs=2;hsp_overlap_limit=0;hsp_size_limit=0
AT1G48330|1|17867318|17867345|+|AT3G17580|3|6015044|6015071|+|7e-05	AT1G48330	1	17867318	17867345	+	AT3G17580	3	6015044	6015071	+	7e-05	http://coge.iplantcollaborative.org/CoGe/GEvo.pl?prog=blastn&autogo=1&show_cns=1&dsgid1=3&chr1=1&x1=17867318&dr1up=15000&dr1down=15000&dsgid2=3&chr2=3&x2=6015044&dr2up=15000&dr2down=15000&dsgid2=3&chr2=3&x2=6015044&dr2up=15000&dr2down=15000&num_seqs=2;hsp_overlap_limit=0;hsp_size_limit=0
AT1G30490|1|10800129|10800157|-|AT2G34710|2|14650406|14650434|-|3e-05	AT1G30490	1	10800129	10800157	-	AT2G34710	2	14650406	14650434	-	3e-05	http://coge.iplantcollaborative.org/CoGe/GEvo.pl?prog=blastn&autogo=1&show_cns=1&dsgid1=3&chr1=1&x1=10800129&dr1up=15000&dr1down=15000&dsgid2=3&chr2=2&x2=14650406&dr2up=15000&dr2down=15000&dsgid2=3&chr2=2&x2=14650406&dr2up=15000&dr2down=15000&num_seqs=2;hsp_overlap_limit=0;hsp_size_limit=0
AT1G47250|1|17316481|17316496|+|AT5G42790|5|17181016|17181001|-|0.23	AT1G47250	1	17316481	17316496	+	AT5G42790	5	17181001	17181016	-	0.23	http://coge.iplantcollaborative.org/CoGe/GEvo.pl?prog=blastn&autogo=1&show_cns=1&dsgid1=3&chr1=1&x1=17316481&dr1up=15000&dr1down=15000&dsgid2=3&chr2=5&x2=17181001&dr2up=15000&dr2down=15000&dsgid2=3&chr2=5&x2=17181001&dr2up=15000&dr2down=15000&num_seqs=2;hsp_overlap_limit=0;hsp_size_limit=0
AT1G10690|1|3553033|3553059|-|AT1G60783|1|22377801|22377775|+|9e-08	AT1G10690	1	3553033	3553059	-	AT1G60783	1	22377775	22377801	+	9e-08	http://coge.iplantcollaborative.org/CoGe/GEvo.pl?prog=blastn&autogo=1&show_cns=1&dsgid1=3&chr1=1&x1=3553033&dr1up=15000&dr1down=15000&dsgid2=3&chr2=1&x2=22377775&dr2up=15000&dr2down=15000&dsgid2=3&chr2=1&x2=22377775&dr2up=15000&dr2down=15000&num_seqs=2;hsp_overlap_limit=0;hsp_size_limit=0
AT1G29240|1|10216752|10216817|-|AT2G34170|2|14437573|14437508|+|3e-11	AT1G29240	1	10216752	10216817	-	AT2G34170	2	14437508	14437573	+	3e-11	http://coge.iplantcollaborative.org/CoGe/GEvo.pl?prog=blastn&autogo=1&show_cns=1&dsgid1=3&chr1=1&x1=10216752&dr1up=15000&dr1down=15000&dsgid2=3&chr2=2&x2=14437508&dr2up=15000&dr2down=15000&dsgid2=3&chr2=2&x2=14437508&dr2up=15000&dr2down=15000&num_seqs=2;hsp_overlap_limit=0;hsp_size_limit=0
AT3G02230|3|417511|417529|+|AT5G15650|5|5094334|5094352|+|0.23	AT3G02230	3	417511	417529	+	AT5G15650	5	5094334	5094352	+	0.23	http://coge.iplantcollaborative.org/CoGe/GEvo.pl?prog=blastn&autogo=1&show_cns=1&dsgid1=3&chr1=3&x1=417511&dr1up=15000&dr1down=15000&dsgid2=3&chr2=5&x2=5094334&dr2up=15000&dr2down=15000&dsgid2=3&chr2=5&x2=5094334&dr2up=15000&dr2down=15000&num_seqs=2;hsp_overlap_limit=0;hsp_size_limit=0
AT3G06020|3|1811290|1811321|+|AT5G19260|5|6481941|6481910|-|3e-07	AT3G06020	3	1811290	1811321	+	AT5G19260	5	6481910	6481941	-	3e-07	http://coge.iplantcollaborative.org/CoGe/GEvo.pl?prog=blastn&autogo=1&show_cns=1&dsgid1=3&chr1=3&x1=1811290&dr1up=15000&dr1down=15000&dsgid2=3&chr2=5&x2=6481910&dr2up=15000&dr2down=15000&dsgid2=3&chr2=5&x2=6481910&dr2up=15000&dr2down=15000&num_seqs=2;hsp_overlap_limit=0;hsp_size_limit=0
AT1G34740|1|12725372|12725469|-|AT4G08880|4|5687161|5687064|+|2e-43	AT1G34740	1	12725372	12725469	-	AT4G08880	4	5687064	5687161	+	2e-43	http://coge.iplantcollaborative.org/CoGe/GEvo.pl?prog=blastn&autogo=1&show_cns=1&dsgid1=3&chr1=1&x1=12725372&dr1up=15000&dr1down=15000&dsgid2=3&chr2=4&x2=5687064&dr2up=15000&dr2down=15000&dsgid2=3&chr2=4&x2=5687064&dr2up=15000&dr2down=15000&num_seqs=2;hsp_overlap_limit=0;hsp_size_limit=0
AT2G10440|2|4025158|4025298|-|AT3G30120|3|11758968|11759109|-|7e-61	AT2G10440	2	4025158	4025298	-	AT3G30120	3	11758968	11759109	-	7e-61	http://coge.iplantcollaborative.org/CoGe/GEvo.pl?prog=blastn&autogo=1&show_cns=1&dsgid1=3&chr1=2&x1=4025158&dr1up=15000&dr1down=15000&dsgid2=3&chr2=3&x2=11758968&dr2up=15000&dr2down=15000&dsgid2=3&chr2=3&x2=11758968&dr2up=15000&dr2down=15000&num_seqs=2;hsp_overlap_limit=0;hsp_size_limit=0
AT1G16460|1|5621374|5621403|-|AT1G79230|1|29806817|29806788|+|0.017	AT1G16460	1	5621374	5621403	-	AT1G79230	1	29806788	29806817	+	0.017	http://coge.iplantcollaborative.org/CoGe/GEvo.pl?prog=blastn&autogo=1&show_cns=1&dsgid1=3&chr1=1&x1=5621374&dr1up=15000&dr1down=15000&dsgid2=3&chr2=1&x2=29806788&dr2up=15000&dr2down=15000&dsgid2=3&chr2=1&x2=29806788&dr2up=15000&dr2down=15000&num_seqs=2;hsp_overlap_limit=0;hsp_size_limit=0
AT3G01770|3|276660|276681|-|AT5G14270|5|4606923|4606902|+|0.26	AT3G01770	3	276660	276681	-	AT5G14270	5	4606902	4606923	+	0.26	http://coge.iplantcollaborative.org/CoGe/GEvo.pl?prog=blastn&autogo=1&show_cns=1&dsgid1=3&chr1=3&x1=276660&dr1up=15000&dr1down=15000&dsgid2=3&chr2=5&x2=4606902&dr2up=15000&dr2down=15000&dsgid2=3&chr2=5&x2=4606902&dr2up=15000&dr2down=15000&num_seqs=2;hsp_overlap_limit=0;hsp_size_limit=0
AT3G01320|3|120268|120300|+|AT5G15020|5|4854475|4854443|-|1.2	AT3G01320	3	120268	120300	+	AT5G15020	5	4854443	4854475	-	1.2	http://coge.iplantcollaborative.org/CoGe/GEvo.pl?prog=blastn&autogo=1&show_cns=1&dsgid1=3&chr1=3&x1=120268&dr1up=15000&dr1down=15000&dsgid2=3&chr2=5&x2=4854443&dr2up=15000&dr2down=15000&dsgid2=3&chr2=5&x2=4854443&dr2up=15000&dr2down=15000&num_seqs=2;hsp_overlap_limit=0;hsp_size_limit=0
AT2G24260|2|10327892|10327912|-|AT4G30980|4|15080444|15080464|-|0.017	AT2G24260	2	10327892	10327912	-	AT4G30980	4	15080444	15080464	-	0.017	http://coge.iplantcollaborative.org/CoGe/GEvo.pl?prog=blastn&autogo=1&show_cns=1&dsgid1=3&chr1=2&x1=10327892&dr1up=15000&dr1down=15000&dsgid2=3&chr2=4&x2=15080444&dr2up=15000&dr2down=15000&dsgid2=3&chr2=4&x2=15080444&dr2up=15000&dr2down=15000&num_seqs=2;hsp_overlap_limit=0;hsp_size_limit=0
AT4G04740|4|2411389|2411412|-|AT4G21940|4|11637321|11637298|+|0.98	AT4G04740	4	2411389	2411412	-	AT4G21940	4	11637298	11637321	+	0.98	http://coge.iplantcollaborative.org/CoGe/GEvo.pl?prog=blastn&autogo=1&show_cns=1&dsgid1=3&chr1=4&x1=2411389&dr1up=15000&dr1down=15000&dsgid2=3&chr2=4&x2=11637298&dr2up=15000&dr2down=15000&dsgid2=3&chr2=4&x2=11637298&dr2up=15000&dr2down=15000&num_seqs=2;hsp_overlap_limit=0;hsp_size_limit=0
AT4G26630|4|13435781|13435829|-|AT5G55660|5|22555834|22555786|+|6e-10	AT4G26630	4	13435781	13435829	-	AT5G55660	5	22555786	22555834	+	6e-10	http://coge.iplantcollaborative.org/CoGe/GEvo.pl?prog=blastn&autogo=1&show_cns=1&dsgid1=3&chr1=4&x1=13435781&dr1up=15000&dr1down=15000&dsgid2=3&chr2=5&x2=22555786&dr2up=15000&dr2down=15000&dsgid2=3&chr2=5&x2=22555786&dr2up=15000&dr2down=15000&num_seqs=2;hsp_overlap_limit=0;hsp_size_limit=0
AT1G25560|1|8983180|8983194|-|AT1G68840|1|25882854|25882840|+|0.83	AT1G25560	1	8983180	8983194	-	AT1G68840	1	25882840	25882854	+	0.83	http://coge.iplantcollaborative.org/CoGe/GEvo.pl?prog=blastn&autogo=1&show_cns=1&dsgid1=3&chr1=1&x1=8983180&dr1up=15000&dr1down=15000&dsgid2=3&chr2=1&x2=25882840&dr2up=15000&dr2down=15000&dsgid2=3&chr2=1&x2=25882840&dr2up=15000&dr2down=15000&num_seqs=2;hsp_overlap_limit=0;hsp_size_limit=0
AT4G26660|4|13448300|13448319|+|AT5G55520|5|22513305|22513286|-|0.067	AT4G26660	4	13448300	13448319	+	AT5G55520	5	22513286	22513305	-	0.067	http://coge.iplantcollaborative.org/CoGe/GEvo.pl?prog=blastn&autogo=1&show_cns=1&dsgid1=3&chr1=4&x1=13448300&dr1up=15000&dr1down=15000&dsgid2=3&chr2=5&x2=22513286&dr2up=15000&dr2down=15000&dsgid2=3&chr2=5&x2=22513286&dr2up=15000&dr2down=15000&num_seqs=2;hsp_overlap_limit=0;hsp_size_limit=0
AT2G20560|2|8856904|8856945|-|AT4G28480|4|14073296|14073255|+|2e-09	AT2G20560	2	8856904	8856945	-	AT4G28480	4	14073255	14073296	+	2e-09	http://coge.iplantcollaborative.org/CoGe/GEvo.pl?prog=blastn&autogo=1&show_cns=1&dsgid1=3&chr1=2&x1=8856904&dr1up=15000&dr1down=15000&dsgid2=3&chr2=4&x2=14073255&dr2up=15000&dr2down=15000&dsgid2=3&chr2=4&x2=14073255&dr2up=15000&dr2down=15000&num_seqs=2;hsp_overlap_limit=0;hsp_size_limit=0
AT1G52410|1|19529039|19529153|+|AT3G15950|3|5397783|5397669|-|3e-08	AT1G52410	1	19529039	19529153	+	AT3G15950	3	5397669	5397783	-	3e-08	http://coge.iplantcollaborative.org/CoGe/GEvo.pl?prog=blastn&autogo=1&show_cns=1&dsgid1=3&chr1=1&x1=19529039&dr1up=15000&dr1down=15000&dsgid2=3&chr2=3&x2=5397669&dr2up=15000&dr2down=15000&dsgid2=3&chr2=3&x2=5397669&dr2up=15000&dr2down=15000&num_seqs=2;hsp_overlap_limit=0;hsp_size_limit=0
AT2G26080|2|11121421|11121454|-|AT4G33010|4|15931865|15931898|-|0.005	AT2G26080	2	11121421	11121454	-	AT4G33010	4	15931865	15931898	-	0.005	http://coge.iplantcollaborative.org/CoGe/GEvo.pl?prog=blastn&autogo=1&show_cns=1&dsgid1=3&chr1=2&x1=11121421&dr1up=15000&dr1down=15000&dsgid2=3&chr2=4&x2=15931865&dr2up=15000&dr2down=15000&dsgid2=3&chr2=4&x2=15931865&dr2up=15000&dr2down=15000&num_seqs=2;hsp_overlap_limit=0;hsp_size_limit=0
4_11032779_11032798_cns_rna|4|11033431|11033452|+|5_17937427_17937408_cns_rna|5|17936880|17936859|-|0.004	4_11032779_11032798_cns_rna	4	11033431	11033452	+	5_17937427_17937408_cns_rna	5	17936859	17936880	-	0.004	http://coge.iplantcollaborative.org/CoGe/GEvo.pl?prog=blastn&autogo=1&show_cns=1&dsgid1=3&chr1=4&x1=11033431&dr1up=15000&dr1down=15000&dsgid2=3&chr2=5&x2=17936859&dr2up=15000&dr2down=15000&dsgid2=3&chr2=5&x2=17936859&dr2up=15000&dr2down=15000&num_seqs=2;hsp_overlap_limit=0;hsp_size_limit=0
AT1G04510|1|1226616|1226669|+|AT2G33340|2|14138206|14138153|-|7e-13	AT1G04510	1	1226616	1226669	+	AT2G33340	2	14138153	14138206	-	7e-13	http://coge.iplantcollaborative.org/CoGe/GEvo.pl?prog=blastn&autogo=1&show_cns=1&dsgid1=3&chr1=1&x1=1226616&dr1up=15000&dr1down=15000&dsgid2=3&chr2=2&x2=14138153&dr2up=15000&dr2down=15000&dsgid2=3&chr2=2&x2=14138153&dr2up=15000&dr2down=15000&num_seqs=2;hsp_overlap_limit=0;hsp_size_limit=0
AT2G20825|2|8973621|8973642|-|AT4G28190|4|13986070|13986049|+|0.004	AT2G20825	2	8973621	8973642	-	AT4G28190	4	13986049	13986070	+	0.004	http://coge.iplantcollaborative.org/CoGe/GEvo.pl?prog=blastn&autogo=1&show_cns=1&dsgid1=3&chr1=2&x1=8973621&dr1up=15000&dr1down=15000&dsgid2=3&chr2=4&x2=13986049&dr2up=15000&dr2down=15000&dsgid2=3&chr2=4&x2=13986049&dr2up=15000&dr2down=15000&num_seqs=2;hsp_overlap_limit=0;hsp_size_limit=0
AT1G16690|1|5708449|5708464|+|AT1G79020|1|29733053|29733038|-|0.26	AT1G16690	1	5708449	5708464	+	AT1G79020	1	29733038	29733053	-	0.26	http://coge.iplantcollaborative.org/CoGe/GEvo.pl?prog=blastn&autogo=1&show_cns=1&dsgid1=3&chr1=1&x1=5708449&dr1up=15000&dr1down=15000&dsgid2=3&chr2=1&x2=29733038&dr2up=15000&dr2down=15000&dsgid2=3&chr2=1&x2=29733038&dr2up=15000&dr2down=15000&num_seqs=2;hsp_overlap_limit=0;hsp_size_limit=0
AT1G32490|1|11746913|11746939|-|AT2G35340|2|14882118|14882092|+|1.3	AT1G32490	1	11746913	11746939	-	AT2G35340	2	14882092	14882118	+	1.3	http://coge.iplantcollaborative.org/CoGe/GEvo.pl?prog=blastn&autogo=1&show_cns=1&dsgid1=3&chr1=1&x1=11746913&dr1up=15000&dr1down=15000&dsgid2=3&chr2=2&x2=14882092&dr2up=15000&dr2down=15000&dsgid2=3&chr2=2&x2=14882092&dr2up=15000&dr2down=15000&num_seqs=2;hsp_overlap_limit=0;hsp_size_limit=0
AT2G19520|2|8461545|8461571|+|AT4G29730|4|14565407|14565381|-|0.98	AT2G19520	2	8461545	8461571	+	AT4G29730	4	14565381	14565407	-	0.98	http://coge.iplantcollaborative.org/CoGe/GEvo.pl?prog=blastn&autogo=1&show_cns=1&dsgid1=3&chr1=2&x1=8461545&dr1up=15000&dr1down=15000&dsgid2=3&chr2=4&x2=14565381&dr2up=15000&dr2down=15000&dsgid2=3&chr2=4&x2=14565381&dr2up=15000&dr2down=15000&num_seqs=2;hsp_overlap_limit=0;hsp_size_limit=0
AT3G10470|3|3258881|3258978|+|AT5G04390|5|1237578|1237673|+|1e-21	AT3G10470	3	3258881	3258978	+	AT5G04390	5	1237578	1237673	+	1e-21	http://coge.iplantcollaborative.org/CoGe/GEvo.pl?prog=blastn&autogo=1&show_cns=1&dsgid1=3&chr1=3&x1=3258881&dr1up=15000&dr1down=15000&dsgid2=3&chr2=5&x2=1237578&dr2up=15000&dr2down=15000&dsgid2=3&chr2=5&x2=1237578&dr2up=15000&dr2down=15000&num_seqs=2;hsp_overlap_limit=0;hsp_size_limit=0
AT3G05580|3|1618000|1618020|-|AT5G27840|5|9863098|9863118|-|0.89	AT3G05580	3	1618000	1618020	-	AT5G27840	5	9863098	9863118	-	0.89	http://coge.iplantcollaborative.org/CoGe/GEvo.pl?prog=blastn&autogo=1&show_cns=1&dsgid1=3&chr1=3&x1=1618000&dr1up=15000&dr1down=15000&dsgid2=3&chr2=5&x2=9863098&dr2up=15000&dr2down=15000&dsgid2=3&chr2=5&x2=9863098&dr2up=15000&dr2down=15000&num_seqs=2;hsp_overlap_limit=0;hsp_size_limit=0
4_4668834_4668854_cns_rna|4|4671324|4671338|+|5_13381118_13381138_cns_rna|5|13386184|13386198|-|1.0	4_4668834_4668854_cns_rna	4	4671324	4671338	+	5_13381118_13381138_cns_rna	5	13386184	13386198	-	1	http://coge.iplantcollaborative.org/CoGe/GEvo.pl?prog=blastn&autogo=1&show_cns=1&dsgid1=3&chr1=4&x1=4671324&dr1up=15000&dr1down=15000&dsgid2=3&chr2=5&x2=13386184&dr2up=15000&dr2down=15000&dsgid2=3&chr2=5&x2=13386184&dr2up=15000&dr2down=15000&num_seqs=2;hsp_overlap_limit=0;hsp_size_limit=0
AT3G07540|3|2407548|2407562|-|AT5G48360|5|19612462|19612448|+|0.94	AT3G07540	3	2407548	2407562	-	AT5G48360	5	19612448	19612462	+	0.94	http://coge.iplantcollaborative.org/CoGe/GEvo.pl?prog=blastn&autogo=1&show_cns=1&dsgid1=3&chr1=3&x1=2407548&dr1up=15000&dr1down=15000&dsgid2=3&chr2=5&x2=19612448&dr2up=15000&dr2down=15000&dsgid2=3&chr2=5&x2=19612448&dr2up=15000&dr2down=15000&num_seqs=2;hsp_overlap_limit=0;hsp_size_limit=0
AT3G05640|3|1644536|1644562|-|AT5G27930|5|9967293|9967319|-|0.017	AT3G05640	3	1644536	1644562	-	AT5G27930	5	9967293	9967319	-	0.017	http://coge.iplantcollaborative.org/CoGe/GEvo.pl?prog=blastn&autogo=1&show_cns=1&dsgid1=3&chr1=3&x1=1644536&dr1up=15000&dr1down=15000&dsgid2=3&chr2=5&x2=9967293&dr2up=15000&dr2down=15000&dsgid2=3&chr2=5&x2=9967293&dr2up=15000&dr2down=15000&num_seqs=2;hsp_overlap_limit=0;hsp_size_limit=0
AT1G51170|1|18963334|18963374|-|AT3G20830|3|7290904|7290944|-|0.001	AT1G51170	1	18963334	18963374	-	AT3G20830	3	7290904	7290944	-	0.001	http://coge.iplantcollaborative.org/CoGe/GEvo.pl?prog=blastn&autogo=1&show_cns=1&dsgid1=3&chr1=1&x1=18963334&dr1up=15000&dr1down=15000&dsgid2=3&chr2=3&x2=7290904&dr2up=15000&dr2down=15000&dsgid2=3&chr2=3&x2=7290904&dr2up=15000&dr2down=15000&num_seqs=2;hsp_overlap_limit=0;hsp_size_limit=0
AT1G14040|1|4813337|4813355|+|AT2G03250|2|983460|983442|-|0.27	AT1G14040	1	4813337	4813355	+	AT2G03250	2	983442	983460	-	0.27	http://coge.iplantcollaborative.org/CoGe/GEvo.pl?prog=blastn&autogo=1&show_cns=1&dsgid1=3&chr1=1&x1=4813337&dr1up=15000&dr1down=15000&dsgid2=3&chr2=2&x2=983442&dr2up=15000&dr2down=15000&dsgid2=3&chr2=2&x2=983442&dr2up=15000&dr2down=15000&num_seqs=2;hsp_overlap_limit=0;hsp_size_limit=0
AT1G32260|1|11639614|11639643|-|AT2G35480|2|14919209|14919180|+|0.84	AT1G32260	1	11639614	11639643	-	AT2G35480	2	14919180	14919209	+	0.84	http://coge.iplantcollaborative.org/CoGe/GEvo.pl?prog=blastn&autogo=1&show_cns=1&dsgid1=3&chr1=1&x1=11639614&dr1up=15000&dr1down=15000&dsgid2=3&chr2=2&x2=14919180&dr2up=15000&dr2down=15000&dsgid2=3&chr2=2&x2=14919180&dr2up=15000&dr2down=15000&num_seqs=2;hsp_overlap_limit=0;hsp_size_limit=0
AT1G15550|1|5350497|5350527|-|AT1G80340|1|30208562|30208592|-|1e-06	AT1G15550	1	5350497	5350527	-	AT1G80340	1	30208562	30208592	-	1e-06	http://coge.iplantcollaborative.org/CoGe/GEvo.pl?prog=blastn&autogo=1&show_cns=1&dsgid1=3&chr1=1&x1=5350497&dr1up=15000&dr1down=15000&dsgid2=3&chr2=1&x2=30208562&dr2up=15000&dr2down=15000&dsgid2=3&chr2=1&x2=30208562&dr2up=15000&dr2down=15000&num_seqs=2;hsp_overlap_limit=0;hsp_size_limit=0
AT2G16730|2|7273264|7273284|-|AT4G35010|4|16672060|16672080|-|1.0	AT2G16730	2	7273264	7273284	-	AT4G35010	4	16672060	16672080	-	1	http://coge.iplantcollaborative.org/CoGe/GEvo.pl?prog=blastn&autogo=1&show_cns=1&dsgid1=3&chr1=2&x1=7273264&dr1up=15000&dr1down=15000&dsgid2=3&chr2=4&x2=16672060&dr2up=15000&dr2down=15000&dsgid2=3&chr2=4&x2=16672060&dr2up=15000&dr2down=15000&num_seqs=2;hsp_overlap_limit=0;hsp_size_limit=0
AT2G44140|2|18264818|18264851|-|AT3G59950|3|22158253|22158286|-|9e-05	AT2G44140	2	18264818	18264851	-	AT3G59950	3	22158253	22158286	-	9e-05	http://coge.iplantcollaborative.org/CoGe/GEvo.pl?prog=blastn&autogo=1&show_cns=1&dsgid1=3&chr1=2&x1=18264818&dr1up=15000&dr1down=15000&dsgid2=3&chr2=3&x2=22158253&dr2up=15000&dr2down=15000&dsgid2=3&chr2=3&x2=22158253&dr2up=15000&dr2down=15000&num_seqs=2;hsp_overlap_limit=0;hsp_size_limit=0
AT1G13110|1|4465793|4465807|+|AT3G26210|3|9596664|9596650|-|0.87	AT1G13110	1	4465793	4465807	+	AT3G26210	3	9596650	9596664	-	0.87	http://coge.iplantcollaborative.org/CoGe/GEvo.pl?prog=blastn&autogo=1&show_cns=1&dsgid1=3&chr1=1&x1=4465793&dr1up=15000&dr1down=15000&dsgid2=3&chr2=3&x2=9596650&dr2up=15000&dr2down=15000&dsgid2=3&chr2=3&x2=9596650&dr2up=15000&dr2down=15000&num_seqs=2;hsp_overlap_limit=0;hsp_size_limit=0
AT1G30810|1|10942245|10942272|-|AT2G34880|2|14724296|14724323|-|9e-05	AT1G30810	1	10942245	10942272	-	AT2G34880	2	14724296	14724323	-	9e-05	http://coge.iplantcollaborative.org/CoGe/GEvo.pl?prog=blastn&autogo=1&show_cns=1&dsgid1=3&chr1=1&x1=10942245&dr1up=15000&dr1down=15000&dsgid2=3&chr2=2&x2=14724296&dr2up=15000&dr2down=15000&dsgid2=3&chr2=2&x2=14724296&dr2up=15000&dr2down=15000&num_seqs=2;hsp_overlap_limit=0;hsp_size_limit=0
AT2G19810|2|8551721|8551742|+|AT4G29190|4|14396969|14396948|-|0.004	AT2G19810	2	8551721	8551742	+	AT4G29190	4	14396948	14396969	-	0.004	http://coge.iplantcollaborative.org/CoGe/GEvo.pl?prog=blastn&autogo=1&show_cns=1&dsgid1=3&chr1=2&x1=8551721&dr1up=15000&dr1down=15000&dsgid2=3&chr2=4&x2=14396948&dr2up=15000&dr2down=15000&dsgid2=3&chr2=4&x2=14396948&dr2up=15000&dr2down=15000&num_seqs=2;hsp_overlap_limit=0;hsp_size_limit=0
AT1G64300|1|23867049|23867066|+|AT5G41730|5|16704564|16704547|-|0.017	AT1G64300	1	23867049	23867066	+	AT5G41730	5	16704547	16704564	-	0.017	http://coge.iplantcollaborative.org/CoGe/GEvo.pl?prog=blastn&autogo=1&show_cns=1&dsgid1=3&chr1=1&x1=23867049&dr1up=15000&dr1down=15000&dsgid2=3&chr2=5&x2=16704547&dr2up=15000&dr2down=15000&dsgid2=3&chr2=5&x2=16704547&dr2up=15000&dr2down=15000&num_seqs=2;hsp_overlap_limit=0;hsp_size_limit=0
AT2G41210|2|17180283|17180440|+|AT3G56960|3|21091390|21091546|+|2e-28	AT2G41210	2	17180283	17180440	+	AT3G56960	3	21091390	21091546	+	2e-28	http://coge.iplantcollaborative.org/CoGe/GEvo.pl?prog=blastn&autogo=1&show_cns=1&dsgid1=3&chr1=2&x1=17180283&dr1up=15000&dr1down=15000&dsgid2=3&chr2=3&x2=21091390&dr2up=15000&dr2down=15000&dsgid2=3&chr2=3&x2=21091390&dr2up=15000&dr2down=15000&num_seqs=2;hsp_overlap_limit=0;hsp_size_limit=0
AT1G10430|1|3420664|3420686|-|AT1G59830|1|22013217|22013239|-|0.061	AT1G10430	1	3420664	3420686	-	AT1G59830	1	22013217	22013239	-	0.061	http://coge.iplantcollaborative.org/CoGe/GEvo.pl?prog=blastn&autogo=1&show_cns=1&dsgid1=3&chr1=1&x1=3420664&dr1up=15000&dr1down=15000&dsgid2=3&chr2=1&x2=22013217&dr2up=15000&dr2down=15000&dsgid2=3&chr2=1&x2=22013217&dr2up=15000&dr2down=15000&num_seqs=2;hsp_overlap_limit=0;hsp_size_limit=0
1_17821091_17821111_cns_rna|1|17822191|17822206|+|3_5992913_5992933_cns_rna|3|5998302|5998317|-|0.26	1_17821091_17821111_cns_rna	1	17822191	17822206	+	3_5992913_5992933_cns_rna	3	5998302	5998317	-	0.26	http://coge.iplantcollaborative.org/CoGe/GEvo.pl?prog=blastn&autogo=1&show_cns=1&dsgid1=3&chr1=1&x1=17822191&dr1up=15000&dr1down=15000&dsgid2=3&chr2=3&x2=5998302&dr2up=15000&dr2down=15000&dsgid2=3&chr2=3&x2=5998302&dr2up=15000&dr2down=15000&num_seqs=2;hsp_overlap_limit=0;hsp_size_limit=0
AT1G17940|1|6172558|6172577|-|AT1G73390|1|27598264|27598283|-|0.071	AT1G17940	1	6172558	6172577	-	AT1G73390	1	27598264	27598283	-	0.071	http://coge.iplantcollaborative.org/CoGe/GEvo.pl?prog=blastn&autogo=1&show_cns=1&dsgid1=3&chr1=1&x1=6172558&dr1up=15000&dr1down=15000&dsgid2=3&chr2=1&x2=27598264&dr2up=15000&dr2down=15000&dsgid2=3&chr2=1&x2=27598264&dr2up=15000&dr2down=15000&num_seqs=2;hsp_overlap_limit=0;hsp_size_limit=0
2_10448553_10448573_cns_rna|2|10447692|10447710|+|4_15293265_15293285_cns_rna|4|15292625|15292643|-|0.004	2_10448553_10448573_cns_rna	2	10447692	10447710	+	4_15293265_15293285_cns_rna	4	15292625	15292643	-	0.004	http://coge.iplantcollaborative.org/CoGe/GEvo.pl?prog=blastn&autogo=1&show_cns=1&dsgid1=3&chr1=2&x1=10447692&dr1up=15000&dr1down=15000&dsgid2=3&chr2=4&x2=15292625&dr2up=15000&dr2down=15000&dsgid2=3&chr2=4&x2=15292625&dr2up=15000&dr2down=15000&num_seqs=2;hsp_overlap_limit=0;hsp_size_limit=0
3_11276991_11277037_cns_rna|3|11278031|11278061|+|5_15731831_15731785_cns_rna|5|15731090|15731060|-|0.004	3_11276991_11277037_cns_rna	3	11278031	11278061	+	5_15731831_15731785_cns_rna	5	15731060	15731090	-	0.004	http://coge.iplantcollaborative.org/CoGe/GEvo.pl?prog=blastn&autogo=1&show_cns=1&dsgid1=3&chr1=3&x1=11278031&dr1up=15000&dr1down=15000&dsgid2=3&chr2=5&x2=15731060&dr2up=15000&dr2down=15000&dsgid2=3&chr2=5&x2=15731060&dr2up=15000&dr2down=15000&num_seqs=2;hsp_overlap_limit=0;hsp_size_limit=0
AT2G21490|2|9212675|9212689|-|AT4G39130|4|18225405|18225419|-|0.8	AT2G21490	2	9212675	9212689	-	AT4G39130	4	18225405	18225419	-	0.8	http://coge.iplantcollaborative.org/CoGe/GEvo.pl?prog=blastn&autogo=1&show_cns=1&dsgid1=3&chr1=2&x1=9212675&dr1up=15000&dr1down=15000&dsgid2=3&chr2=4&x2=18225405&dr2up=15000&dr2down=15000&dsgid2=3&chr2=4&x2=18225405&dr2up=15000&dr2down=15000&num_seqs=2;hsp_overlap_limit=0;hsp_size_limit=0
AT1G64185|1|23828373|23828401|+|AT5G41650|5|16672389|16672417|+|3e-07	AT1G64185	1	23828373	23828401	+	AT5G41650	5	16672389	16672417	+	3e-07	http://coge.iplantcollaborative.org/CoGe/GEvo.pl?prog=blastn&autogo=1&show_cns=1&dsgid1=3&chr1=1&x1=23828373&dr1up=15000&dr1down=15000&dsgid2=3&chr2=5&x2=16672389&dr2up=15000&dr2down=15000&dsgid2=3&chr2=5&x2=16672389&dr2up=15000&dr2down=15000&num_seqs=2;hsp_overlap_limit=0;hsp_size_limit=0
AT4G17870|4|9930495|9930518|+|AT5G46790|5|18999709|18999686|-|0.0003	AT4G17870	4	9930495	9930518	+	AT5G46790	5	18999686	18999709	-	0.0003	http://coge.iplantcollaborative.org/CoGe/GEvo.pl?prog=blastn&autogo=1&show_cns=1&dsgid1=3&chr1=4&x1=9930495&dr1up=15000&dr1down=15000&dsgid2=3&chr2=5&x2=18999686&dr2up=15000&dr2down=15000&dsgid2=3&chr2=5&x2=18999686&dr2up=15000&dr2down=15000&num_seqs=2;hsp_overlap_limit=0;hsp_size_limit=0
AT5G07180|5|2234906|2234933|-|AT5G62230|5|25012504|25012477|+|0.31	AT5G07180	5	2234906	2234933	-	AT5G62230	5	25012477	25012504	+	0.31	http://coge.iplantcollaborative.org/CoGe/GEvo.pl?prog=blastn&autogo=1&show_cns=1&dsgid1=3&chr1=5&x1=2234906&dr1up=15000&dr1down=15000&dsgid2=3&chr2=5&x2=25012477&dr2up=15000&dr2down=15000&dsgid2=3&chr2=5&x2=25012477&dr2up=15000&dr2down=15000&num_seqs=2;hsp_overlap_limit=0;hsp_size_limit=0
AT3G11100|3|3477449|3477470|-|AT5G05550|5|1640706|1640727|-|0.004	AT3G11100	3	3477449	3477470	-	AT5G05550	5	1640706	1640727	-	0.004	http://coge.iplantcollaborative.org/CoGe/GEvo.pl?prog=blastn&autogo=1&show_cns=1&dsgid1=3&chr1=3&x1=3477449&dr1up=15000&dr1down=15000&dsgid2=3&chr2=5&x2=1640706&dr2up=15000&dr2down=15000&dsgid2=3&chr2=5&x2=1640706&dr2up=15000&dr2down=15000&num_seqs=2;hsp_overlap_limit=0;hsp_size_limit=0
AT3G50410|3|18715101|18715123|+|AT5G66940|5|26747888|26747866|-|0.055	AT3G50410	3	18715101	18715123	+	AT5G66940	5	26747866	26747888	-	0.055	http://coge.iplantcollaborative.org/CoGe/GEvo.pl?prog=blastn&autogo=1&show_cns=1&dsgid1=3&chr1=3&x1=18715101&dr1up=15000&dr1down=15000&dsgid2=3&chr2=5&x2=26747866&dr2up=15000&dr2down=15000&dsgid2=3&chr2=5&x2=26747866&dr2up=15000&dr2down=15000&num_seqs=2;hsp_overlap_limit=0;hsp_size_limit=0
AT2G18590|2|8082773|8082790|+|AT4G36790|4|17340700|17340717|+|0.9	AT2G18590	2	8082773	8082790	+	AT4G36790	4	17340700	17340717	+	0.9	http://coge.iplantcollaborative.org/CoGe/GEvo.pl?prog=blastn&autogo=1&show_cns=1&dsgid1=3&chr1=2&x1=8082773&dr1up=15000&dr1down=15000&dsgid2=3&chr2=4&x2=17340700&dr2up=15000&dr2down=15000&dsgid2=3&chr2=4&x2=17340700&dr2up=15000&dr2down=15000&num_seqs=2;hsp_overlap_limit=0;hsp_size_limit=0
AT3G01516|3|207269|207297|+|AT5G14690|5|4734724|4734696|-|0.055	AT3G01516	3	207269	207297	+	AT5G14690	5	4734696	4734724	-	0.055	http://coge.iplantcollaborative.org/CoGe/GEvo.pl?prog=blastn&autogo=1&show_cns=1&dsgid1=3&chr1=3&x1=207269&dr1up=15000&dr1down=15000&dsgid2=3&chr2=5&x2=4734696&dr2up=15000&dr2down=15000&dsgid2=3&chr2=5&x2=4734696&dr2up=15000&dr2down=15000&num_seqs=2;hsp_overlap_limit=0;hsp_size_limit=0
AT5G07230|5|2270729|2270744|+|AT5G62080|5|24951703|24951688|-|0.21	AT5G07230	5	2270729	2270744	+	AT5G62080	5	24951688	24951703	-	0.21	http://coge.iplantcollaborative.org/CoGe/GEvo.pl?prog=blastn&autogo=1&show_cns=1&dsgid1=3&chr1=5&x1=2270729&dr1up=15000&dr1down=15000&dsgid2=3&chr2=5&x2=24951688&dr2up=15000&dr2down=15000&dsgid2=3&chr2=5&x2=24951688&dr2up=15000&dr2down=15000&num_seqs=2;hsp_overlap_limit=0;hsp_size_limit=0
AT2G22330|2|9489736|9489776|+|AT4G39950|4|18522374|18522414|+|0.001	AT2G22330	2	9489736	9489776	+	AT4G39950	4	18522374	18522414	+	0.001	http://coge.iplantcollaborative.org/CoGe/GEvo.pl?prog=blastn&autogo=1&show_cns=1&dsgid1=3&chr1=2&x1=9489736&dr1up=15000&dr1down=15000&dsgid2=3&chr2=4&x2=18522374&dr2up=15000&dr2down=15000&dsgid2=3&chr2=4&x2=18522374&dr2up=15000&dr2down=15000&num_seqs=2;hsp_overlap_limit=0;hsp_size_limit=0
AT1G28270|1|9882996|9883029|+|AT2G33775|2|14295466|14295498|+|0.055	AT1G28270	1	9882996	9883029	+	AT2G33775	2	14295466	14295498	+	0.055	http://coge.iplantcollaborative.org/CoGe/GEvo.pl?prog=blastn&autogo=1&show_cns=1&dsgid1=3&chr1=1&x1=9882996&dr1up=15000&dr1down=15000&dsgid2=3&chr2=2&x2=14295466&dr2up=15000&dr2down=15000&dsgid2=3&chr2=2&x2=14295466&dr2up=15000&dr2down=15000&num_seqs=2;hsp_overlap_limit=0;hsp_size_limit=0
AT4G27585|4|13768221|13768238|-|AT5G54100|5|21972178|21972195|-|0.94	AT4G27585	4	13768221	13768238	-	AT5G54100	5	21972178	21972195	-	0.94	http://coge.iplantcollaborative.org/CoGe/GEvo.pl?prog=blastn&autogo=1&show_cns=1&dsgid1=3&chr1=4&x1=13768221&dr1up=15000&dr1down=15000&dsgid2=3&chr2=5&x2=21972178&dr2up=15000&dr2down=15000&dsgid2=3&chr2=5&x2=21972178&dr2up=15000&dr2down=15000&num_seqs=2;hsp_overlap_limit=0;hsp_size_limit=0
AT3G11400|3|3579164|3579256|+|AT5G06000|5|1808757|1808851|+|6e-13	AT3G11400	3	3579164	3579256	+	AT5G06000	5	1808757	1808851	+	6e-13	http://coge.iplantcollaborative.org/CoGe/GEvo.pl?prog=blastn&autogo=1&show_cns=1&dsgid1=3&chr1=3&x1=3579164&dr1up=15000&dr1down=15000&dsgid2=3&chr2=5&x2=1808757&dr2up=15000&dr2down=15000&dsgid2=3&chr2=5&x2=1808757&dr2up=15000&dr2down=15000&num_seqs=2;hsp_overlap_limit=0;hsp_size_limit=0
AT2G39800|2|16615034|16615057|-|AT3G55610|3|20643686|20643709|-|1.1	AT2G39800	2	16615034	16615057	-	AT3G55610	3	20643686	20643709	-	1.1	http://coge.iplantcollaborative.org/CoGe/GEvo.pl?prog=blastn&autogo=1&show_cns=1&dsgid1=3&chr1=2&x1=16615034&dr1up=15000&dr1down=15000&dsgid2=3&chr2=3&x2=20643686&dr2up=15000&dr2down=15000&dsgid2=3&chr2=3&x2=20643686&dr2up=15000&dr2down=15000&num_seqs=2;hsp_overlap_limit=0;hsp_size_limit=0
AT2G46610|2|19145227|19145252|-|AT3G61860|3|22912737|22912762|-|0.062	AT2G46610	2	19145227	19145252	-	AT3G61860	3	22912737	22912762	-	0.062	http://coge.iplantcollaborative.org/CoGe/GEvo.pl?prog=blastn&autogo=1&show_cns=1&dsgid1=3&chr1=2&x1=19145227&dr1up=15000&dr1down=15000&dsgid2=3&chr2=3&x2=22912737&dr2up=15000&dr2down=15000&dsgid2=3&chr2=3&x2=22912737&dr2up=15000&dr2down=15000&num_seqs=2;hsp_overlap_limit=0;hsp_size_limit=0
AT1G20100|1|6970958|6971014|-|AT1G75860|1|28489627|28489683|-|0.016	AT1G20100	1	6970958	6971014	-	AT1G75860	1	28489627	28489683	-	0.016	http://coge.iplantcollaborative.org/CoGe/GEvo.pl?prog=blastn&autogo=1&show_cns=1&dsgid1=3&chr1=1&x1=6970958&dr1up=15000&dr1down=15000&dsgid2=3&chr2=1&x2=28489627&dr2up=15000&dr2down=15000&dsgid2=3&chr2=1&x2=28489627&dr2up=15000&dr2down=15000&num_seqs=2;hsp_overlap_limit=0;hsp_size_limit=0
AT1G26880|1|9316076|9316149|-|AT1G69620|1|26194273|26194201|+|6e-13	AT1G26880	1	9316076	9316149	-	AT1G69620	1	26194201	26194273	+	6e-13	http://coge.iplantcollaborative.org/CoGe/GEvo.pl?prog=blastn&autogo=1&show_cns=1&dsgid1=3&chr1=1&x1=9316076&dr1up=15000&dr1down=15000&dsgid2=3&chr2=1&x2=26194201&dr2up=15000&dr2down=15000&dsgid2=3&chr2=1&x2=26194201&dr2up=15000&dr2down=15000&num_seqs=2;hsp_overlap_limit=0;hsp_size_limit=0
AT3G10670|3|3334859|3334885|-|AT5G04880|5|1420426|1420452|-|5e-06	AT3G10670	3	3334859	3334885	-	AT5G04880	5	1420426	1420452	-	5e-06	http://coge.iplantcollaborative.org/CoGe/GEvo.pl?prog=blastn&autogo=1&show_cns=1&dsgid1=3&chr1=3&x1=3334859&dr1up=15000&dr1down=15000&dsgid2=3&chr2=5&x2=1420426&dr2up=15000&dr2down=15000&dsgid2=3&chr2=5&x2=1420426&dr2up=15000&dr2down=15000&num_seqs=2;hsp_overlap_limit=0;hsp_size_limit=0
5_2222255_2222275_cns_rna|5|2222255|2222275|+|5_23685892_23685912_cns_rna|5|23685892|23685912|-|0.88	5_2222255_2222275_cns_rna	5	2222255	2222275	+	5_23685892_23685912_cns_rna	5	23685892	23685912	-	0.88	http://coge.iplantcollaborative.org/CoGe/GEvo.pl?prog=blastn&autogo=1&show_cns=1&dsgid1=3&chr1=5&x1=2222255&dr1up=15000&dr1down=15000&dsgid2=3&chr2=5&x2=23685892&dr2up=15000&dr2down=15000&dsgid2=3&chr2=5&x2=23685892&dr2up=15000&dr2down=15000&num_seqs=2;hsp_overlap_limit=0;hsp_size_limit=0
AT1G15800|1|5443685|5443703|-|AT1G80610|1|30308933|30308951|-|0.25	AT1G15800	1	5443685	5443703	-	AT1G80610	1	30308933	30308951	-	0.25	http://coge.iplantcollaborative.org/CoGe/GEvo.pl?prog=blastn&autogo=1&show_cns=1&dsgid1=3&chr1=1&x1=5443685&dr1up=15000&dr1down=15000&dsgid2=3&chr2=1&x2=30308933&dr2up=15000&dr2down=15000&dsgid2=3&chr2=1&x2=30308933&dr2up=15000&dr2down=15000&num_seqs=2;hsp_overlap_limit=0;hsp_size_limit=0
AT1G14670|1|5037632|5037649|+|AT2G01970|2|454867|454850|-|0.017	AT1G14670	1	5037632	5037649	+	AT2G01970	2	454850	454867	-	0.017	http://coge.iplantcollaborative.org/CoGe/GEvo.pl?prog=blastn&autogo=1&show_cns=1&dsgid1=3&chr1=1&x1=5037632&dr1up=15000&dr1down=15000&dsgid2=3&chr2=2&x2=454850&dr2up=15000&dr2down=15000&dsgid2=3&chr2=2&x2=454850&dr2up=15000&dr2down=15000&num_seqs=2;hsp_overlap_limit=0;hsp_size_limit=0
AT1G50040|1|18545717|18545735|+|AT3G19680|3|6840275|6840293|+|0.23	AT1G50040	1	18545717	18545735	+	AT3G19680	3	6840275	6840293	+	0.23	http://coge.iplantcollaborative.org/CoGe/GEvo.pl?prog=blastn&autogo=1&show_cns=1&dsgid1=3&chr1=1&x1=18545717&dr1up=15000&dr1down=15000&dsgid2=3&chr2=3&x2=6840275&dr2up=15000&dr2down=15000&dsgid2=3&chr2=3&x2=6840275&dr2up=15000&dr2down=15000&num_seqs=2;hsp_overlap_limit=0;hsp_size_limit=0
AT2G46660|2|19162532|19162564|-|AT3G61880|3|22918893|22918924|-|0.23	AT2G46660	2	19162532	19162564	-	AT3G61880	3	22918893	22918924	-	0.23	http://coge.iplantcollaborative.org/CoGe/GEvo.pl?prog=blastn&autogo=1&show_cns=1&dsgid1=3&chr1=2&x1=19162532&dr1up=15000&dr1down=15000&dsgid2=3&chr2=3&x2=22918893&dr2up=15000&dr2down=15000&dsgid2=3&chr2=3&x2=22918893&dr2up=15000&dr2down=15000&num_seqs=2;hsp_overlap_limit=0;hsp_size_limit=0
AT1G06860|1|2107331|2107396|-|AT2G30450|2|12982957|12983023|-|4e-14	AT1G06860	1	2107331	2107396	-	AT2G30450	2	12982957	12983023	-	4e-14	http://coge.iplantcollaborative.org/CoGe/GEvo.pl?prog=blastn&autogo=1&show_cns=1&dsgid1=3&chr1=1&x1=2107331&dr1up=15000&dr1down=15000&dsgid2=3&chr2=2&x2=12982957&dr2up=15000&dr2down=15000&dsgid2=3&chr2=2&x2=12982957&dr2up=15000&dr2down=15000&num_seqs=2;hsp_overlap_limit=0;hsp_size_limit=0
AT2G39885|2|16658093|16658130|+|AT3G55734|3|20700971|20701008|+|0.001	AT2G39885	2	16658093	16658130	+	AT3G55734	3	20700971	20701008	+	0.001	http://coge.iplantcollaborative.org/CoGe/GEvo.pl?prog=blastn&autogo=1&show_cns=1&dsgid1=3&chr1=2&x1=16658093&dr1up=15000&dr1down=15000&dsgid2=3&chr2=3&x2=20700971&dr2up=15000&dr2down=15000&dsgid2=3&chr2=3&x2=20700971&dr2up=15000&dr2down=15000&num_seqs=2;hsp_overlap_limit=0;hsp_size_limit=0
AT4G05330|4|2722730|2722744|-|AT4G21160|4|11284644|11284630|+|0.91	AT4G05330	4	2722730	2722744	-	AT4G21160	4	11284630	11284644	+	0.91	http://coge.iplantcollaborative.org/CoGe/GEvo.pl?prog=blastn&autogo=1&show_cns=1&dsgid1=3&chr1=4&x1=2722730&dr1up=15000&dr1down=15000&dsgid2=3&chr2=4&x2=11284630&dr2up=15000&dr2down=15000&dsgid2=3&chr2=4&x2=11284630&dr2up=15000&dr2down=15000&num_seqs=2;hsp_overlap_limit=0;hsp_size_limit=0
AT2G45120|2|18610450|18610492|+|AT3G60580|3|22404673|22404715|+|8e-12	AT2G45120	2	18610450	18610492	+	AT3G60580	3	22404673	22404715	+	8e-12	http://coge.iplantcollaborative.org/CoGe/GEvo.pl?prog=blastn&autogo=1&show_cns=1&dsgid1=3&chr1=2&x1=18610450&dr1up=15000&dr1down=15000&dsgid2=3&chr2=3&x2=22404673&dr2up=15000&dr2down=15000&dsgid2=3&chr2=3&x2=22404673&dr2up=15000&dr2down=15000&num_seqs=2;hsp_overlap_limit=0;hsp_size_limit=0
AT3G02170|3|402705|402748|-|AT5G15580|5|5074669|5074712|-|4e-07	AT3G02170	3	402705	402748	-	AT5G15580	5	5074669	5074712	-	4e-07	http://coge.iplantcollaborative.org/CoGe/GEvo.pl?prog=blastn&autogo=1&show_cns=1&dsgid1=3&chr1=3&x1=402705&dr1up=15000&dr1down=15000&dsgid2=3&chr2=5&x2=5074669&dr2up=15000&dr2down=15000&dsgid2=3&chr2=5&x2=5074669&dr2up=15000&dr2down=15000&num_seqs=2;hsp_overlap_limit=0;hsp_size_limit=0
AT2G37160|2|15619760|15619787|+|AT3G53390|3|19807640|19807667|+|0.27	AT2G37160	2	15619760	15619787	+	AT3G53390	3	19807640	19807667	+	0.27	http://coge.iplantcollaborative.org/CoGe/GEvo.pl?prog=blastn&autogo=1&show_cns=1&dsgid1=3&chr1=2&x1=15619760&dr1up=15000&dr1down=15000&dsgid2=3&chr2=3&x2=19807640&dr2up=15000&dr2down=15000&dsgid2=3&chr2=3&x2=19807640&dr2up=15000&dr2down=15000&num_seqs=2;hsp_overlap_limit=0;hsp_size_limit=0
AT1G19790|1|6841475|6841500|-|AT1G75520|1|28358241|28358266|-|0.061	AT1G19790	1	6841475	6841500	-	AT1G75520	1	28358241	28358266	-	0.061	http://coge.iplantcollaborative.org/CoGe/GEvo.pl?prog=blastn&autogo=1&show_cns=1&dsgid1=3&chr1=1&x1=6841475&dr1up=15000&dr1down=15000&dsgid2=3&chr2=1&x2=28358241&dr2up=15000&dr2down=15000&dsgid2=3&chr2=1&x2=28358241&dr2up=15000&dr2down=15000&num_seqs=2;hsp_overlap_limit=0;hsp_size_limit=0
AT2G19520|2|8463862|8463879|+|AT4G29730|4|14561634|14561617|-|0.98	AT2G19520	2	8463862	8463879	+	AT4G29730	4	14561617	14561634	-	0.98	http://coge.iplantcollaborative.org/CoGe/GEvo.pl?prog=blastn&autogo=1&show_cns=1&dsgid1=3&chr1=2&x1=8463862&dr1up=15000&dr1down=15000&dsgid2=3&chr2=4&x2=14561617&dr2up=15000&dr2down=15000&dsgid2=3&chr2=4&x2=14561617&dr2up=15000&dr2down=15000&num_seqs=2;hsp_overlap_limit=0;hsp_size_limit=0
AT3G06130|3|1850628|1850654|-|AT5G19090|5|6393460|6393434|+|0.0003	AT3G06130	3	1850628	1850654	-	AT5G19090	5	6393434	6393460	+	0.0003	http://coge.iplantcollaborative.org/CoGe/GEvo.pl?prog=blastn&autogo=1&show_cns=1&dsgid1=3&chr1=3&x1=1850628&dr1up=15000&dr1down=15000&dsgid2=3&chr2=5&x2=6393434&dr2up=15000&dr2down=15000&dsgid2=3&chr2=5&x2=6393434&dr2up=15000&dr2down=15000&num_seqs=2;hsp_overlap_limit=0;hsp_size_limit=0
AT3G22142|3|7811806|7811830|-|AT4G15160|4|8636439|8636415|+|0.27	AT3G22142	3	7811806	7811830	-	AT4G15160	4	8636415	8636439	+	0.27	http://coge.iplantcollaborative.org/CoGe/GEvo.pl?prog=blastn&autogo=1&show_cns=1&dsgid1=3&chr1=3&x1=7811806&dr1up=15000&dr1down=15000&dsgid2=3&chr2=4&x2=8636415&dr2up=15000&dr2down=15000&dsgid2=3&chr2=4&x2=8636415&dr2up=15000&dr2down=15000&num_seqs=2;hsp_overlap_limit=0;hsp_size_limit=0
AT1G23205|1|8237000|8237014|-|AT1G70720|1|26668546|26668532|+|0.8	AT1G23205	1	8237000	8237014	-	AT1G70720	1	26668532	26668546	+	0.8	http://coge.iplantcollaborative.org/CoGe/GEvo.pl?prog=blastn&autogo=1&show_cns=1&dsgid1=3&chr1=1&x1=8237000&dr1up=15000&dr1down=15000&dsgid2=3&chr2=1&x2=26668532&dr2up=15000&dr2down=15000&dsgid2=3&chr2=1&x2=26668532&dr2up=15000&dr2down=15000&num_seqs=2;hsp_overlap_limit=0;hsp_size_limit=0
AT1G22710|1|8034960|8034984|-|AT1G71890|1|27055059|27055035|+|0.004	AT1G22710	1	8034960	8034984	-	AT1G71890	1	27055035	27055059	+	0.004	http://coge.iplantcollaborative.org/CoGe/GEvo.pl?prog=blastn&autogo=1&show_cns=1&dsgid1=3&chr1=1&x1=8034960&dr1up=15000&dr1down=15000&dsgid2=3&chr2=1&x2=27055035&dr2up=15000&dr2down=15000&dsgid2=3&chr2=1&x2=27055035&dr2up=15000&dr2down=15000&num_seqs=2;hsp_overlap_limit=0;hsp_size_limit=0
AT1G32690|1|11826410|11826427|-|AT2G35200|2|14833975|14833958|+|0.79	AT1G32690	1	11826410	11826427	-	AT2G35200	2	14833958	14833975	+	0.79	http://coge.iplantcollaborative.org/CoGe/GEvo.pl?prog=blastn&autogo=1&show_cns=1&dsgid1=3&chr1=1&x1=11826410&dr1up=15000&dr1down=15000&dsgid2=3&chr2=2&x2=14833958&dr2up=15000&dr2down=15000&dsgid2=3&chr2=2&x2=14833958&dr2up=15000&dr2down=15000&num_seqs=2;hsp_overlap_limit=0;hsp_size_limit=0
AT1G12950|1|4415300|4415314|+|AT3G26590|3|9777618|9777604|-|0.96	AT1G12950	1	4415300	4415314	+	AT3G26590	3	9777604	9777618	-	0.96	http://coge.iplantcollaborative.org/CoGe/GEvo.pl?prog=blastn&autogo=1&show_cns=1&dsgid1=3&chr1=1&x1=4415300&dr1up=15000&dr1down=15000&dsgid2=3&chr2=3&x2=9777604&dr2up=15000&dr2down=15000&dsgid2=3&chr2=3&x2=9777604&dr2up=15000&dr2down=15000&num_seqs=2;hsp_overlap_limit=0;hsp_size_limit=0
AT2G37975|2|15900200|15900216|-|AT3G54085|3|20038602|20038618|-|0.059	AT2G37975	2	15900200	15900216	-	AT3G54085	3	20038602	20038618	-	0.059	http://coge.iplantcollaborative.org/CoGe/GEvo.pl?prog=blastn&autogo=1&show_cns=1&dsgid1=3&chr1=2&x1=15900200&dr1up=15000&dr1down=15000&dsgid2=3&chr2=3&x2=20038602&dr2up=15000&dr2down=15000&dsgid2=3&chr2=3&x2=20038602&dr2up=15000&dr2down=15000&num_seqs=2;hsp_overlap_limit=0;hsp_size_limit=0
AT3G11550|3|3638012|3638046|+|AT5G06200|5|1877122|1877156|+|6e-09	AT3G11550	3	3638012	3638046	+	AT5G06200	5	1877122	1877156	+	6e-09	http://coge.iplantcollaborative.org/CoGe/GEvo.pl?prog=blastn&autogo=1&show_cns=1&dsgid1=3&chr1=3&x1=3638012&dr1up=15000&dr1down=15000&dsgid2=3&chr2=5&x2=1877122&dr2up=15000&dr2down=15000&dsgid2=3&chr2=5&x2=1877122&dr2up=15000&dr2down=15000&num_seqs=2;hsp_overlap_limit=0;hsp_size_limit=0
AT3G05610|3|1628310|1628328|-|AT5G27870|5|9882104|9882122|-|0.24	AT3G05610	3	1628310	1628328	-	AT5G27870	5	9882104	9882122	-	0.24	http://coge.iplantcollaborative.org/CoGe/GEvo.pl?prog=blastn&autogo=1&show_cns=1&dsgid1=3&chr1=3&x1=1628310&dr1up=15000&dr1down=15000&dsgid2=3&chr2=5&x2=9882104&dr2up=15000&dr2down=15000&dsgid2=3&chr2=5&x2=9882104&dr2up=15000&dr2down=15000&num_seqs=2;hsp_overlap_limit=0;hsp_size_limit=0
AT2G39220|2|16377256|16377271|-|AT3G54950|3|20364037|20364052|-|0.23	AT2G39220	2	16377256	16377271	-	AT3G54950	3	20364037	20364052	-	0.23	http://coge.iplantcollaborative.org/CoGe/GEvo.pl?prog=blastn&autogo=1&show_cns=1&dsgid1=3&chr1=2&x1=16377256&dr1up=15000&dr1down=15000&dsgid2=3&chr2=3&x2=20364037&dr2up=15000&dr2down=15000&dsgid2=3&chr2=3&x2=20364037&dr2up=15000&dr2down=15000&num_seqs=2;hsp_overlap_limit=0;hsp_size_limit=0
AT1G17590|1|6050410|6050448|-|AT1G72830|1|27409295|27409333|-|6e-06	AT1G17590	1	6050410	6050448	-	AT1G72830	1	27409295	27409333	-	6e-06	http://coge.iplantcollaborative.org/CoGe/GEvo.pl?prog=blastn&autogo=1&show_cns=1&dsgid1=3&chr1=1&x1=6050410&dr1up=15000&dr1down=15000&dsgid2=3&chr2=1&x2=27409295&dr2up=15000&dr2down=15000&dsgid2=3&chr2=1&x2=27409295&dr2up=15000&dr2down=15000&num_seqs=2;hsp_overlap_limit=0;hsp_size_limit=0
AT1G09795|1|3175727|3175753|+|AT1G58080|1|21509197|21509171|-|0.018	AT1G09795	1	3175727	3175753	+	AT1G58080	1	21509171	21509197	-	0.018	http://coge.iplantcollaborative.org/CoGe/GEvo.pl?prog=blastn&autogo=1&show_cns=1&dsgid1=3&chr1=1&x1=3175727&dr1up=15000&dr1down=15000&dsgid2=3&chr2=1&x2=21509171&dr2up=15000&dr2down=15000&dsgid2=3&chr2=1&x2=21509171&dr2up=15000&dr2down=15000&num_seqs=2;hsp_overlap_limit=0;hsp_size_limit=0
AT2G20260|2|8744741|8744802|+|AT4G28750|4|14202929|14202868|-|0.001	AT2G20260	2	8744741	8744802	+	AT4G28750	4	14202868	14202929	-	0.001	http://coge.iplantcollaborative.org/CoGe/GEvo.pl?prog=blastn&autogo=1&show_cns=1&dsgid1=3&chr1=2&x1=8744741&dr1up=15000&dr1down=15000&dsgid2=3&chr2=4&x2=14202868&dr2up=15000&dr2down=15000&dsgid2=3&chr2=4&x2=14202868&dr2up=15000&dr2down=15000&num_seqs=2;hsp_overlap_limit=0;hsp_size_limit=0
AT2G46330|2|19027012|19027029|-|AT3G61640|3|22822475|22822492|-|0.014	AT2G46330	2	19027012	19027029	-	AT3G61640	3	22822475	22822492	-	0.014	http://coge.iplantcollaborative.org/CoGe/GEvo.pl?prog=blastn&autogo=1&show_cns=1&dsgid1=3&chr1=2&x1=19027012&dr1up=15000&dr1down=15000&dsgid2=3&chr2=3&x2=22822475&dr2up=15000&dr2down=15000&dsgid2=3&chr2=3&x2=22822475&dr2up=15000&dr2down=15000&num_seqs=2;hsp_overlap_limit=0;hsp_size_limit=0
AT2G44430|2|18352204|18352224|+|AT3G60110|3|22217065|22217085|+|0.96	AT2G44430	2	18352204	18352224	+	AT3G60110	3	22217065	22217085	+	0.96	http://coge.iplantcollaborative.org/CoGe/GEvo.pl?prog=blastn&autogo=1&show_cns=1&dsgid1=3&chr1=2&x1=18352204&dr1up=15000&dr1down=15000&dsgid2=3&chr2=3&x2=22217065&dr2up=15000&dr2down=15000&dsgid2=3&chr2=3&x2=22217065&dr2up=15000&dr2down=15000&num_seqs=2;hsp_overlap_limit=0;hsp_size_limit=0
AT1G15750|1|5421066|5421093|-|AT1G80490|1|30272046|30272073|-|0.006	AT1G15750	1	5421066	5421093	-	AT1G80490	1	30272046	30272073	-	0.006	http://coge.iplantcollaborative.org/CoGe/GEvo.pl?prog=blastn&autogo=1&show_cns=1&dsgid1=3&chr1=1&x1=5421066&dr1up=15000&dr1down=15000&dsgid2=3&chr2=1&x2=30272046&dr2up=15000&dr2down=15000&dsgid2=3&chr2=1&x2=30272046&dr2up=15000&dr2down=15000&num_seqs=2;hsp_overlap_limit=0;hsp_size_limit=0
AT5G07180|5|2227681|2227701|-|AT5G62230|5|25019475|25019455|+|1.2	AT5G07180	5	2227681	2227701	-	AT5G62230	5	25019455	25019475	+	1.2	http://coge.iplantcollaborative.org/CoGe/GEvo.pl?prog=blastn&autogo=1&show_cns=1&dsgid1=3&chr1=5&x1=2227681&dr1up=15000&dr1down=15000&dsgid2=3&chr2=5&x2=25019455&dr2up=15000&dr2down=15000&dsgid2=3&chr2=5&x2=25019455&dr2up=15000&dr2down=15000&num_seqs=2;hsp_overlap_limit=0;hsp_size_limit=0
AT5G08350|5|2686276|2686290|-|AT5G23350|5|7858397|7858411|-|0.81	AT5G08350	5	2686276	2686290	-	AT5G23350	5	7858397	7858411	-	0.81	http://coge.iplantcollaborative.org/CoGe/GEvo.pl?prog=blastn&autogo=1&show_cns=1&dsgid1=3&chr1=5&x1=2686276&dr1up=15000&dr1down=15000&dsgid2=3&chr2=5&x2=7858397&dr2up=15000&dr2down=15000&dsgid2=3&chr2=5&x2=7858397&dr2up=15000&dr2down=15000&num_seqs=2;hsp_overlap_limit=0;hsp_size_limit=0
AT4G12050|4|7221509|7221540|-|AT4G22810|4|11984088|11984057|+|4e-07	AT4G12050	4	7221509	7221540	-	AT4G22810	4	11984057	11984088	+	4e-07	http://coge.iplantcollaborative.org/CoGe/GEvo.pl?prog=blastn&autogo=1&show_cns=1&dsgid1=3&chr1=4&x1=7221509&dr1up=15000&dr1down=15000&dsgid2=3&chr2=4&x2=11984057&dr2up=15000&dr2down=15000&dsgid2=3&chr2=4&x2=11984057&dr2up=15000&dr2down=15000&num_seqs=2;hsp_overlap_limit=0;hsp_size_limit=0
AT1G01380|1|147077|147091|+|AT4G01060|4|460376|460390|+|0.79	AT1G01380	1	147077	147091	+	AT4G01060	4	460376	460390	+	0.79	http://coge.iplantcollaborative.org/CoGe/GEvo.pl?prog=blastn&autogo=1&show_cns=1&dsgid1=3&chr1=1&x1=147077&dr1up=15000&dr1down=15000&dsgid2=3&chr2=4&x2=460376&dr2up=15000&dr2down=15000&dsgid2=3&chr2=4&x2=460376&dr2up=15000&dr2down=15000&num_seqs=2;hsp_overlap_limit=0;hsp_size_limit=0
AT2G42365|2|17645594|17645609|-|AT3G58110|3|21531727|21531712|+|0.25	AT2G42365	2	17645594	17645609	-	AT3G58110	3	21531712	21531727	+	0.25	http://coge.iplantcollaborative.org/CoGe/GEvo.pl?prog=blastn&autogo=1&show_cns=1&dsgid1=3&chr1=2&x1=17645594&dr1up=15000&dr1down=15000&dsgid2=3&chr2=3&x2=21531712&dr2up=15000&dr2down=15000&dsgid2=3&chr2=3&x2=21531712&dr2up=15000&dr2down=15000&num_seqs=2;hsp_overlap_limit=0;hsp_size_limit=0
AT1G54130|1|20214384|20214398|+|AT3G14050|3|4654116|4654102|-|0.95	AT1G54130	1	20214384	20214398	+	AT3G14050	3	4654102	4654116	-	0.95	http://coge.iplantcollaborative.org/CoGe/GEvo.pl?prog=blastn&autogo=1&show_cns=1&dsgid1=3&chr1=1&x1=20214384&dr1up=15000&dr1down=15000&dsgid2=3&chr2=3&x2=4654102&dr2up=15000&dr2down=15000&dsgid2=3&chr2=3&x2=4654102&dr2up=15000&dr2down=15000&num_seqs=2;hsp_overlap_limit=0;hsp_size_limit=0
AT1G23340|1|8285717|8285750|-|AT1G70550|1|26602230|26602197|+|0.25	AT1G23340	1	8285717	8285750	-	AT1G70550	1	26602197	26602230	+	0.25	http://coge.iplantcollaborative.org/CoGe/GEvo.pl?prog=blastn&autogo=1&show_cns=1&dsgid1=3&chr1=1&x1=8285717&dr1up=15000&dr1down=15000&dsgid2=3&chr2=1&x2=26602197&dr2up=15000&dr2down=15000&dsgid2=3&chr2=1&x2=26602197&dr2up=15000&dr2down=15000&num_seqs=2;hsp_overlap_limit=0;hsp_size_limit=0
AT2G25070|2|10670508|10670525|-|AT4G31860|4|15406621|15406638|-|0.92	AT2G25070	2	10670508	10670525	-	AT4G31860	4	15406621	15406638	-	0.92	http://coge.iplantcollaborative.org/CoGe/GEvo.pl?prog=blastn&autogo=1&show_cns=1&dsgid1=3&chr1=2&x1=10670508&dr1up=15000&dr1down=15000&dsgid2=3&chr2=4&x2=15406621&dr2up=15000&dr2down=15000&dsgid2=3&chr2=4&x2=15406621&dr2up=15000&dr2down=15000&num_seqs=2;hsp_overlap_limit=0;hsp_size_limit=0
AT5G10110|5|3168219|3168234|-|AT5G65120|5|26030126|26030111|+|0.23	AT5G10110	5	3168219	3168234	-	AT5G65120	5	26030111	26030126	+	0.23	http://coge.iplantcollaborative.org/CoGe/GEvo.pl?prog=blastn&autogo=1&show_cns=1&dsgid1=3&chr1=5&x1=3168219&dr1up=15000&dr1down=15000&dsgid2=3&chr2=5&x2=26030111&dr2up=15000&dr2down=15000&dsgid2=3&chr2=5&x2=26030111&dr2up=15000&dr2down=15000&num_seqs=2;hsp_overlap_limit=0;hsp_size_limit=0
AT3G10770|3|3373741|3373760|-|AT5G05100|5|1506651|1506670|-|0.061	AT3G10770	3	3373741	3373760	-	AT5G05100	5	1506651	1506670	-	0.061	http://coge.iplantcollaborative.org/CoGe/GEvo.pl?prog=blastn&autogo=1&show_cns=1&dsgid1=3&chr1=3&x1=3373741&dr1up=15000&dr1down=15000&dsgid2=3&chr2=5&x2=1506651&dr2up=15000&dr2down=15000&dsgid2=3&chr2=5&x2=1506651&dr2up=15000&dr2down=15000&num_seqs=2;hsp_overlap_limit=0;hsp_size_limit=0
AT2G46590|2|19142322|19142356|+|AT3G61850|3|22908474|22908508|+|2e-05	AT2G46590	2	19142322	19142356	+	AT3G61850	3	22908474	22908508	+	2e-05	http://coge.iplantcollaborative.org/CoGe/GEvo.pl?prog=blastn&autogo=1&show_cns=1&dsgid1=3&chr1=2&x1=19142322&dr1up=15000&dr1down=15000&dsgid2=3&chr2=3&x2=22908474&dr2up=15000&dr2down=15000&dsgid2=3&chr2=3&x2=22908474&dr2up=15000&dr2down=15000&num_seqs=2;hsp_overlap_limit=0;hsp_size_limit=0
AT3G06130|3|1854720|1854760|-|AT5G19090|5|6387862|6387822|+|0.062	AT3G06130	3	1854720	1854760	-	AT5G19090	5	6387822	6387862	+	0.062	http://coge.iplantcollaborative.org/CoGe/GEvo.pl?prog=blastn&autogo=1&show_cns=1&dsgid1=3&chr1=3&x1=1854720&dr1up=15000&dr1down=15000&dsgid2=3&chr2=5&x2=6387822&dr2up=15000&dr2down=15000&dsgid2=3&chr2=5&x2=6387822&dr2up=15000&dr2down=15000&num_seqs=2;hsp_overlap_limit=0;hsp_size_limit=0
AT1G16710|1|5716330|5716362|+|AT1G79000|1|29727186|29727154|-|1.3	AT1G16710	1	5716330	5716362	+	AT1G79000	1	29727154	29727186	-	1.3	http://coge.iplantcollaborative.org/CoGe/GEvo.pl?prog=blastn&autogo=1&show_cns=1&dsgid1=3&chr1=1&x1=5716330&dr1up=15000&dr1down=15000&dsgid2=3&chr2=1&x2=29727154&dr2up=15000&dr2down=15000&dsgid2=3&chr2=1&x2=29727154&dr2up=15000&dr2down=15000&num_seqs=2;hsp_overlap_limit=0;hsp_size_limit=0
AT3G06410|3|1952472|1952597|-|AT5G18550|5|6156822|6156691|+|4e-18	AT3G06410	3	1952472	1952597	-	AT5G18550	5	6156691	6156822	+	4e-18	http://coge.iplantcollaborative.org/CoGe/GEvo.pl?prog=blastn&autogo=1&show_cns=1&dsgid1=3&chr1=3&x1=1952472&dr1up=15000&dr1down=15000&dsgid2=3&chr2=5&x2=6156691&dr2up=15000&dr2down=15000&dsgid2=3&chr2=5&x2=6156691&dr2up=15000&dr2down=15000&num_seqs=2;hsp_overlap_limit=0;hsp_size_limit=0
AT3G01300|3|91693|91709|-|AT5G15080|5|4887804|4887788|+|0.065	AT3G01300	3	91693	91709	-	AT5G15080	5	4887788	4887804	+	0.065	http://coge.iplantcollaborative.org/CoGe/GEvo.pl?prog=blastn&autogo=1&show_cns=1&dsgid1=3&chr1=3&x1=91693&dr1up=15000&dr1down=15000&dsgid2=3&chr2=5&x2=4887788&dr2up=15000&dr2down=15000&dsgid2=3&chr2=5&x2=4887788&dr2up=15000&dr2down=15000&num_seqs=2;hsp_overlap_limit=0;hsp_size_limit=0
AT2G16400|2|7122743|7122762|-|AT4G34610|4|16538126|16538145|-|0.064	AT2G16400	2	7122743	7122762	-	AT4G34610	4	16538126	16538145	-	0.064	http://coge.iplantcollaborative.org/CoGe/GEvo.pl?prog=blastn&autogo=1&show_cns=1&dsgid1=3&chr1=2&x1=7122743&dr1up=15000&dr1down=15000&dsgid2=3&chr2=4&x2=16538126&dr2up=15000&dr2down=15000&dsgid2=3&chr2=4&x2=16538126&dr2up=15000&dr2down=15000&num_seqs=2;hsp_overlap_limit=0;hsp_size_limit=0
AT1G14630|1|5019776|5019793|+|AT2G01990|2|466984|466967|-|0.015	AT1G14630	1	5019776	5019793	+	AT2G01990	2	466967	466984	-	0.015	http://coge.iplantcollaborative.org/CoGe/GEvo.pl?prog=blastn&autogo=1&show_cns=1&dsgid1=3&chr1=1&x1=5019776&dr1up=15000&dr1down=15000&dsgid2=3&chr2=2&x2=466967&dr2up=15000&dr2down=15000&dsgid2=3&chr2=2&x2=466967&dr2up=15000&dr2down=15000&num_seqs=2;hsp_overlap_limit=0;hsp_size_limit=0
AT2G22190|2|9443792|9443828|-|AT4G39770|4|18451518|18451554|-|8e-05	AT2G22190	2	9443792	9443828	-	AT4G39770	4	18451518	18451554	-	8e-05	http://coge.iplantcollaborative.org/CoGe/GEvo.pl?prog=blastn&autogo=1&show_cns=1&dsgid1=3&chr1=2&x1=9443792&dr1up=15000&dr1down=15000&dsgid2=3&chr2=4&x2=18451518&dr2up=15000&dr2down=15000&dsgid2=3&chr2=4&x2=18451518&dr2up=15000&dr2down=15000&num_seqs=2;hsp_overlap_limit=0;hsp_size_limit=0
AT1G50370|1|18662400|18662414|+|AT3G19980|3|6961862|6961876|+|0.97	AT1G50370	1	18662400	18662414	+	AT3G19980	3	6961862	6961876	+	0.97	http://coge.iplantcollaborative.org/CoGe/GEvo.pl?prog=blastn&autogo=1&show_cns=1&dsgid1=3&chr1=1&x1=18662400&dr1up=15000&dr1down=15000&dsgid2=3&chr2=3&x2=6961862&dr2up=15000&dr2down=15000&dsgid2=3&chr2=3&x2=6961862&dr2up=15000&dr2down=15000&num_seqs=2;hsp_overlap_limit=0;hsp_size_limit=0
AT1G05100|1|1467757|1467776|+|AT2G32510|2|13809375|13809356|-|0.057	AT1G05100	1	1467757	1467776	+	AT2G32510	2	13809356	13809375	-	0.057	http://coge.iplantcollaborative.org/CoGe/GEvo.pl?prog=blastn&autogo=1&show_cns=1&dsgid1=3&chr1=1&x1=1467757&dr1up=15000&dr1down=15000&dsgid2=3&chr2=2&x2=13809356&dr2up=15000&dr2down=15000&dsgid2=3&chr2=2&x2=13809356&dr2up=15000&dr2down=15000&num_seqs=2;hsp_overlap_limit=0;hsp_size_limit=0
AT4G12430|4|7367994|7368015|-|AT4G22590|4|11895896|11895917|-|0.25	AT4G12430	4	7367994	7368015	-	AT4G22590	4	11895896	11895917	-	0.25	http://coge.iplantcollaborative.org/CoGe/GEvo.pl?prog=blastn&autogo=1&show_cns=1&dsgid1=3&chr1=4&x1=7367994&dr1up=15000&dr1down=15000&dsgid2=3&chr2=4&x2=11895896&dr2up=15000&dr2down=15000&dsgid2=3&chr2=4&x2=11895896&dr2up=15000&dr2down=15000&num_seqs=2;hsp_overlap_limit=0;hsp_size_limit=0
AT2G43490|2|18067567|18067620|-|AT3G59570|3|22018436|22018495|-|2e-06	AT2G43490	2	18067567	18067620	-	AT3G59570	3	22018436	22018495	-	2e-06	http://coge.iplantcollaborative.org/CoGe/GEvo.pl?prog=blastn&autogo=1&show_cns=1&dsgid1=3&chr1=2&x1=18067567&dr1up=15000&dr1down=15000&dsgid2=3&chr2=3&x2=22018436&dr2up=15000&dr2down=15000&dsgid2=3&chr2=3&x2=22018436&dr2up=15000&dr2down=15000&num_seqs=2;hsp_overlap_limit=0;hsp_size_limit=0
AT2G24530|2|10429110|10429188|+|AT4G31440|4|15253110|15253186|+|2e-09	AT2G24530	2	10429110	10429188	+	AT4G31440	4	15253110	15253186	+	2e-09	http://coge.iplantcollaborative.org/CoGe/GEvo.pl?prog=blastn&autogo=1&show_cns=1&dsgid1=3&chr1=2&x1=10429110&dr1up=15000&dr1down=15000&dsgid2=3&chr2=4&x2=15253110&dr2up=15000&dr2down=15000&dsgid2=3&chr2=4&x2=15253110&dr2up=15000&dr2down=15000&num_seqs=2;hsp_overlap_limit=0;hsp_size_limit=0
AT1G53708|1|20055445|20055517|+|AT3G14362|3|4794953|4794883|-|0.0003	AT1G53708	1	20055445	20055517	+	AT3G14362	3	4794883	4794953	-	0.0003	http://coge.iplantcollaborative.org/CoGe/GEvo.pl?prog=blastn&autogo=1&show_cns=1&dsgid1=3&chr1=1&x1=20055445&dr1up=15000&dr1down=15000&dsgid2=3&chr2=3&x2=4794883&dr2up=15000&dr2down=15000&dsgid2=3&chr2=3&x2=4794883&dr2up=15000&dr2down=15000&num_seqs=2;hsp_overlap_limit=0;hsp_size_limit=0
AT1G17950|1|6177595|6177643|+|AT1G73410|1|27605266|27605314|+|3e-15	AT1G17950	1	6177595	6177643	+	AT1G73410	1	27605266	27605314	+	3e-15	http://coge.iplantcollaborative.org/CoGe/GEvo.pl?prog=blastn&autogo=1&show_cns=1&dsgid1=3&chr1=1&x1=6177595&dr1up=15000&dr1down=15000&dsgid2=3&chr2=1&x2=27605266&dr2up=15000&dr2down=15000&dsgid2=3&chr2=1&x2=27605266&dr2up=15000&dr2down=15000&num_seqs=2;hsp_overlap_limit=0;hsp_size_limit=0
AT1G01695|1|246380|246394|+|AT4G00440|4|185001|185015|+|0.95	AT1G01695	1	246380	246394	+	AT4G00440	4	185001	185015	+	0.95	http://coge.iplantcollaborative.org/CoGe/GEvo.pl?prog=blastn&autogo=1&show_cns=1&dsgid1=3&chr1=1&x1=246380&dr1up=15000&dr1down=15000&dsgid2=3&chr2=4&x2=185001&dr2up=15000&dr2down=15000&dsgid2=3&chr2=4&x2=185001&dr2up=15000&dr2down=15000&num_seqs=2;hsp_overlap_limit=0;hsp_size_limit=0
AT1G50370|1|18663788|18663850|+|AT3G19980|3|6963104|6963166|+|2e-16	AT1G50370	1	18663788	18663850	+	AT3G19980	3	6963104	6963166	+	2e-16	http://coge.iplantcollaborative.org/CoGe/GEvo.pl?prog=blastn&autogo=1&show_cns=1&dsgid1=3&chr1=1&x1=18663788&dr1up=15000&dr1down=15000&dsgid2=3&chr2=3&x2=6963104&dr2up=15000&dr2down=15000&dsgid2=3&chr2=3&x2=6963104&dr2up=15000&dr2down=15000&num_seqs=2;hsp_overlap_limit=0;hsp_size_limit=0
AT1G14685|1|5042147|5042166|+|AT2G01930|2|428968|428949|-|0.06	AT1G14685	1	5042147	5042166	+	AT2G01930	2	428949	428968	-	0.06	http://coge.iplantcollaborative.org/CoGe/GEvo.pl?prog=blastn&autogo=1&show_cns=1&dsgid1=3&chr1=1&x1=5042147&dr1up=15000&dr1down=15000&dsgid2=3&chr2=2&x2=428949&dr2up=15000&dr2down=15000&dsgid2=3&chr2=2&x2=428949&dr2up=15000&dr2down=15000&num_seqs=2;hsp_overlap_limit=0;hsp_size_limit=0
AT1G19790|1|6841767|6841807|-|AT1G75520|1|28358778|28358818|-|7e-09	AT1G19790	1	6841767	6841807	-	AT1G75520	1	28358778	28358818	-	7e-09	http://coge.iplantcollaborative.org/CoGe/GEvo.pl?prog=blastn&autogo=1&show_cns=1&dsgid1=3&chr1=1&x1=6841767&dr1up=15000&dr1down=15000&dsgid2=3&chr2=1&x2=28358778&dr2up=15000&dr2down=15000&dsgid2=3&chr2=1&x2=28358778&dr2up=15000&dr2down=15000&num_seqs=2;hsp_overlap_limit=0;hsp_size_limit=0
AT2G42260|2|17609788|17609803|-|AT3G57860|3|21438325|21438310|+|0.23	AT2G42260	2	17609788	17609803	-	AT3G57860	3	21438310	21438325	+	0.23	http://coge.iplantcollaborative.org/CoGe/GEvo.pl?prog=blastn&autogo=1&show_cns=1&dsgid1=3&chr1=2&x1=17609788&dr1up=15000&dr1down=15000&dsgid2=3&chr2=3&x2=21438310&dr2up=15000&dr2down=15000&dsgid2=3&chr2=3&x2=21438310&dr2up=15000&dr2down=15000&num_seqs=2;hsp_overlap_limit=0;hsp_size_limit=0
AT1G07280|1|2236427|2236456|+|AT2G29670|2|12693690|12693661|-|6e-06	AT1G07280	1	2236427	2236456	+	AT2G29670	2	12693661	12693690	-	6e-06	http://coge.iplantcollaborative.org/CoGe/GEvo.pl?prog=blastn&autogo=1&show_cns=1&dsgid1=3&chr1=1&x1=2236427&dr1up=15000&dr1down=15000&dsgid2=3&chr2=2&x2=12693661&dr2up=15000&dr2down=15000&dsgid2=3&chr2=2&x2=12693661&dr2up=15000&dr2down=15000&num_seqs=2;hsp_overlap_limit=0;hsp_size_limit=0
AT4G12410|4|7343573|7343594|-|AT4G22620|4|11907537|11907516|+|0.004	AT4G12410	4	7343573	7343594	-	AT4G22620	4	11907516	11907537	+	0.004	http://coge.iplantcollaborative.org/CoGe/GEvo.pl?prog=blastn&autogo=1&show_cns=1&dsgid1=3&chr1=4&x1=7343573&dr1up=15000&dr1down=15000&dsgid2=3&chr2=4&x2=11907516&dr2up=15000&dr2down=15000&dsgid2=3&chr2=4&x2=11907516&dr2up=15000&dr2down=15000&num_seqs=2;hsp_overlap_limit=0;hsp_size_limit=0
AT2G42310|2|17632911|17632931|+|AT3G57785|3|21415535|21415515|-|0.78	AT2G42310	2	17632911	17632931	+	AT3G57785	3	21415515	21415535	-	0.78	http://coge.iplantcollaborative.org/CoGe/GEvo.pl?prog=blastn&autogo=1&show_cns=1&dsgid1=3&chr1=2&x1=17632911&dr1up=15000&dr1down=15000&dsgid2=3&chr2=3&x2=21415515&dr2up=15000&dr2down=15000&dsgid2=3&chr2=3&x2=21415515&dr2up=15000&dr2down=15000&num_seqs=2;hsp_overlap_limit=0;hsp_size_limit=0
1_4170198_4170235_cns_rna|1|4168072|4168127|+|1_23226813_23226850_cns_rna|1|23224907|23224962|-|4e-14	1_4170198_4170235_cns_rna	1	4168072	4168127	+	1_23226813_23226850_cns_rna	1	23224907	23224962	-	4e-14	http://coge.iplantcollaborative.org/CoGe/GEvo.pl?prog=blastn&autogo=1&show_cns=1&dsgid1=3&chr1=1&x1=4168072&dr1up=15000&dr1down=15000&dsgid2=3&chr2=1&x2=23224907&dr2up=15000&dr2down=15000&dsgid2=3&chr2=1&x2=23224907&dr2up=15000&dr2down=15000&num_seqs=2;hsp_overlap_limit=0;hsp_size_limit=0
AT1G03700|1|920623|920637|+|AT4G03540|4|1569491|1569505|+|0.82	AT1G03700	1	920623	920637	+	AT4G03540	4	1569491	1569505	+	0.82	http://coge.iplantcollaborative.org/CoGe/GEvo.pl?prog=blastn&autogo=1&show_cns=1&dsgid1=3&chr1=1&x1=920623&dr1up=15000&dr1down=15000&dsgid2=3&chr2=4&x2=1569491&dr2up=15000&dr2down=15000&dsgid2=3&chr2=4&x2=1569491&dr2up=15000&dr2down=15000&num_seqs=2;hsp_overlap_limit=0;hsp_size_limit=0
AT4G17950|4|9969140|9969155|-|AT5G46640|5|18941783|18941768|+|0.23	AT4G17950	4	9969140	9969155	-	AT5G46640	5	18941768	18941783	+	0.23	http://coge.iplantcollaborative.org/CoGe/GEvo.pl?prog=blastn&autogo=1&show_cns=1&dsgid1=3&chr1=4&x1=9969140&dr1up=15000&dr1down=15000&dsgid2=3&chr2=5&x2=18941768&dr2up=15000&dr2down=15000&dsgid2=3&chr2=5&x2=18941768&dr2up=15000&dr2down=15000&num_seqs=2;hsp_overlap_limit=0;hsp_size_limit=0
AT1G11310|1|3804850|3804864|-|AT1G61560|1|22721943|22721957|-|0.97	AT1G11310	1	3804850	3804864	-	AT1G61560	1	22721943	22721957	-	0.97	http://coge.iplantcollaborative.org/CoGe/GEvo.pl?prog=blastn&autogo=1&show_cns=1&dsgid1=3&chr1=1&x1=3804850&dr1up=15000&dr1down=15000&dsgid2=3&chr2=1&x2=22721943&dr2up=15000&dr2down=15000&dsgid2=3&chr2=1&x2=22721943&dr2up=15000&dr2down=15000&num_seqs=2;hsp_overlap_limit=0;hsp_size_limit=0
AT1G27050|1|9390305|9390319|+|AT1G69780|1|26261755|26261769|+|0.89	AT1G27050	1	9390305	9390319	+	AT1G69780	1	26261755	26261769	+	0.89	http://coge.iplantcollaborative.org/CoGe/GEvo.pl?prog=blastn&autogo=1&show_cns=1&dsgid1=3&chr1=1&x1=9390305&dr1up=15000&dr1down=15000&dsgid2=3&chr2=1&x2=26261755&dr2up=15000&dr2down=15000&dsgid2=3&chr2=1&x2=26261755&dr2up=15000&dr2down=15000&num_seqs=2;hsp_overlap_limit=0;hsp_size_limit=0
AT3G03660|3|895297|895353|-|AT5G17810|5|5884265|5884322|-|0.063	AT3G03660	3	895297	895353	-	AT5G17810	5	5884265	5884322	-	0.063	http://coge.iplantcollaborative.org/CoGe/GEvo.pl?prog=blastn&autogo=1&show_cns=1&dsgid1=3&chr1=3&x1=895297&dr1up=15000&dr1down=15000&dsgid2=3&chr2=5&x2=5884265&dr2up=15000&dr2down=15000&dsgid2=3&chr2=5&x2=5884265&dr2up=15000&dr2down=15000&num_seqs=2;hsp_overlap_limit=0;hsp_size_limit=0
3_18307988_18308011_cns_rna|3|18303343|18303358|+|5_8321994_8322017_cns_rna|5|8321832|8321847|-|0.22	3_18307988_18308011_cns_rna	3	18303343	18303358	+	5_8321994_8322017_cns_rna	5	8321832	8321847	-	0.22	http://coge.iplantcollaborative.org/CoGe/GEvo.pl?prog=blastn&autogo=1&show_cns=1&dsgid1=3&chr1=3&x1=18303343&dr1up=15000&dr1down=15000&dsgid2=3&chr2=5&x2=8321832&dr2up=15000&dr2down=15000&dsgid2=3&chr2=5&x2=8321832&dr2up=15000&dr2down=15000&num_seqs=2;hsp_overlap_limit=0;hsp_size_limit=0
AT2G17630|2|7673646|7673664|+|AT4G35630|4|16904120|16904138|+|0.22	AT2G17630	2	7673646	7673664	+	AT4G35630	4	16904120	16904138	+	0.22	http://coge.iplantcollaborative.org/CoGe/GEvo.pl?prog=blastn&autogo=1&show_cns=1&dsgid1=3&chr1=2&x1=7673646&dr1up=15000&dr1down=15000&dsgid2=3&chr2=4&x2=16904120&dr2up=15000&dr2down=15000&dsgid2=3&chr2=4&x2=16904120&dr2up=15000&dr2down=15000&num_seqs=2;hsp_overlap_limit=0;hsp_size_limit=0
AT3G05640|3|1642455|1642494|-|AT5G27930|5|9960450|9960491|-|8e-05	AT3G05640	3	1642455	1642494	-	AT5G27930	5	9960450	9960491	-	8e-05	http://coge.iplantcollaborative.org/CoGe/GEvo.pl?prog=blastn&autogo=1&show_cns=1&dsgid1=3&chr1=3&x1=1642455&dr1up=15000&dr1down=15000&dsgid2=3&chr2=5&x2=9960450&dr2up=15000&dr2down=15000&dsgid2=3&chr2=5&x2=9960450&dr2up=15000&dr2down=15000&num_seqs=2;hsp_overlap_limit=0;hsp_size_limit=0
AT3G46620|3|17191034|17191048|-|AT5G59550|5|24016891|24016905|-|0.84	AT3G46620	3	17191034	17191048	-	AT5G59550	5	24016891	24016905	-	0.84	http://coge.iplantcollaborative.org/CoGe/GEvo.pl?prog=blastn&autogo=1&show_cns=1&dsgid1=3&chr1=3&x1=17191034&dr1up=15000&dr1down=15000&dsgid2=3&chr2=5&x2=24016891&dr2up=15000&dr2down=15000&dsgid2=3&chr2=5&x2=24016891&dr2up=15000&dr2down=15000&num_seqs=2;hsp_overlap_limit=0;hsp_size_limit=0
AT3G12140|3|3871588|3871638|-|AT5G06780|5|2096942|2096992|-|1e-07	AT3G12140	3	3871588	3871638	-	AT5G06780	5	2096942	2096992	-	1e-07	http://coge.iplantcollaborative.org/CoGe/GEvo.pl?prog=blastn&autogo=1&show_cns=1&dsgid1=3&chr1=3&x1=3871588&dr1up=15000&dr1down=15000&dsgid2=3&chr2=5&x2=2096942&dr2up=15000&dr2down=15000&dsgid2=3&chr2=5&x2=2096942&dr2up=15000&dr2down=15000&num_seqs=2;hsp_overlap_limit=0;hsp_size_limit=0
AT3G04080|3|1071087|1071117|-|AT5G18280|5|6054149|6054179|-|0.005	AT3G04080	3	1071087	1071117	-	AT5G18280	5	6054149	6054179	-	0.005	http://coge.iplantcollaborative.org/CoGe/GEvo.pl?prog=blastn&autogo=1&show_cns=1&dsgid1=3&chr1=3&x1=1071087&dr1up=15000&dr1down=15000&dsgid2=3&chr2=5&x2=6054149&dr2up=15000&dr2down=15000&dsgid2=3&chr2=5&x2=6054149&dr2up=15000&dr2down=15000&num_seqs=2;hsp_overlap_limit=0;hsp_size_limit=0
AT1G02840|1|628827|628860|+|AT4G02430|4|1071186|1071219|+|0.005	AT1G02840	1	628827	628860	+	AT4G02430	4	1071186	1071219	+	0.005	http://coge.iplantcollaborative.org/CoGe/GEvo.pl?prog=blastn&autogo=1&show_cns=1&dsgid1=3&chr1=1&x1=628827&dr1up=15000&dr1down=15000&dsgid2=3&chr2=4&x2=1071186&dr2up=15000&dr2down=15000&dsgid2=3&chr2=4&x2=1071186&dr2up=15000&dr2down=15000&num_seqs=2;hsp_overlap_limit=0;hsp_size_limit=0
3_3653534_3653556_cns_rna|3|3656633|3656654|+|5_1899162_1899184_cns_rna|5|1901776|1901797|-|0.004	3_3653534_3653556_cns_rna	3	3656633	3656654	+	5_1899162_1899184_cns_rna	5	1901776	1901797	-	0.004	http://coge.iplantcollaborative.org/CoGe/GEvo.pl?prog=blastn&autogo=1&show_cns=1&dsgid1=3&chr1=3&x1=3656633&dr1up=15000&dr1down=15000&dsgid2=3&chr2=5&x2=1901776&dr2up=15000&dr2down=15000&dsgid2=3&chr2=5&x2=1901776&dr2up=15000&dr2down=15000&num_seqs=2;hsp_overlap_limit=0;hsp_size_limit=0
AT1G55360|1|20669959|20669977|-|AT3G13510|3|4406020|4406002|+|0.24	AT1G55360	1	20669959	20669977	-	AT3G13510	3	4406002	4406020	+	0.24	http://coge.iplantcollaborative.org/CoGe/GEvo.pl?prog=blastn&autogo=1&show_cns=1&dsgid1=3&chr1=1&x1=20669959&dr1up=15000&dr1down=15000&dsgid2=3&chr2=3&x2=4406002&dr2up=15000&dr2down=15000&dsgid2=3&chr2=3&x2=4406002&dr2up=15000&dr2down=15000&num_seqs=2;hsp_overlap_limit=0;hsp_size_limit=0
AT1G63430|1|23526170|23526196|+|AT5G41180|5|16500976|16501002|+|0.0003	AT1G63430	1	23526170	23526196	+	AT5G41180	5	16500976	16501002	+	0.0003	http://coge.iplantcollaborative.org/CoGe/GEvo.pl?prog=blastn&autogo=1&show_cns=1&dsgid1=3&chr1=1&x1=23526170&dr1up=15000&dr1down=15000&dsgid2=3&chr2=5&x2=16500976&dr2up=15000&dr2down=15000&dsgid2=3&chr2=5&x2=16500976&dr2up=15000&dr2down=15000&num_seqs=2;hsp_overlap_limit=0;hsp_size_limit=0
AT1G28270|1|9883042|9883087|+|AT2G33775|2|14295503|14295544|+|0.004	AT1G28270	1	9883042	9883087	+	AT2G33775	2	14295503	14295544	+	0.004	http://coge.iplantcollaborative.org/CoGe/GEvo.pl?prog=blastn&autogo=1&show_cns=1&dsgid1=3&chr1=1&x1=9883042&dr1up=15000&dr1down=15000&dsgid2=3&chr2=2&x2=14295503&dr2up=15000&dr2down=15000&dsgid2=3&chr2=2&x2=14295503&dr2up=15000&dr2down=15000&num_seqs=2;hsp_overlap_limit=0;hsp_size_limit=0
AT3G09830|3|3016822|3016836|+|AT5G03140|5|742715|742701|-|0.9	AT3G09830	3	3016822	3016836	+	AT5G03140	5	742701	742715	-	0.9	http://coge.iplantcollaborative.org/CoGe/GEvo.pl?prog=blastn&autogo=1&show_cns=1&dsgid1=3&chr1=3&x1=3016822&dr1up=15000&dr1down=15000&dsgid2=3&chr2=5&x2=742701&dr2up=15000&dr2down=15000&dsgid2=3&chr2=5&x2=742701&dr2up=15000&dr2down=15000&num_seqs=2;hsp_overlap_limit=0;hsp_size_limit=0
AT1G11700|1|3947257|3947320|+|AT1G61930|1|22898238|22898299|+|4e-14	AT1G11700	1	3947257	3947320	+	AT1G61930	1	22898238	22898299	+	4e-14	http://coge.iplantcollaborative.org/CoGe/GEvo.pl?prog=blastn&autogo=1&show_cns=1&dsgid1=3&chr1=1&x1=3947257&dr1up=15000&dr1down=15000&dsgid2=3&chr2=1&x2=22898238&dr2up=15000&dr2down=15000&dsgid2=3&chr2=1&x2=22898238&dr2up=15000&dr2down=15000&num_seqs=2;hsp_overlap_limit=0;hsp_size_limit=0
AT3G48740|3|18067439|18067453|-|AT5G23660|5|7974446|7974460|-|0.89	AT3G48740	3	18067439	18067453	-	AT5G23660	5	7974446	7974460	-	0.89	http://coge.iplantcollaborative.org/CoGe/GEvo.pl?prog=blastn&autogo=1&show_cns=1&dsgid1=3&chr1=3&x1=18067439&dr1up=15000&dr1down=15000&dsgid2=3&chr2=5&x2=7974446&dr2up=15000&dr2down=15000&dsgid2=3&chr2=5&x2=7974446&dr2up=15000&dr2down=15000&num_seqs=2;hsp_overlap_limit=0;hsp_size_limit=0
AT3G05980|3|1795191|1795213|+|AT5G19340|5|6516333|6516311|-|0.001	AT3G05980	3	1795191	1795213	+	AT5G19340	5	6516311	6516333	-	0.001	http://coge.iplantcollaborative.org/CoGe/GEvo.pl?prog=blastn&autogo=1&show_cns=1&dsgid1=3&chr1=3&x1=1795191&dr1up=15000&dr1down=15000&dsgid2=3&chr2=5&x2=6516311&dr2up=15000&dr2down=15000&dsgid2=3&chr2=5&x2=6516311&dr2up=15000&dr2down=15000&num_seqs=2;hsp_overlap_limit=0;hsp_size_limit=0
2_18001532_18001556_cns_rna|2|18000397|18000442|+|3_21978475_21978451_cns_rna|3|21980652|21980607|-|2e-13	2_18001532_18001556_cns_rna	2	18000397	18000442	+	3_21978475_21978451_cns_rna	3	21980607	21980652	-	2e-13	http://coge.iplantcollaborative.org/CoGe/GEvo.pl?prog=blastn&autogo=1&show_cns=1&dsgid1=3&chr1=2&x1=18000397&dr1up=15000&dr1down=15000&dsgid2=3&chr2=3&x2=21980607&dr2up=15000&dr2down=15000&dsgid2=3&chr2=3&x2=21980607&dr2up=15000&dr2down=15000&num_seqs=2;hsp_overlap_limit=0;hsp_size_limit=0
AT4G27960|4|13912875|13912987|-|AT5G53300|5|21643670|21643782|-|0.0003	AT4G27960	4	13912875	13912987	-	AT5G53300	5	21643670	21643782	-	0.0003	http://coge.iplantcollaborative.org/CoGe/GEvo.pl?prog=blastn&autogo=1&show_cns=1&dsgid1=3&chr1=4&x1=13912875&dr1up=15000&dr1down=15000&dsgid2=3&chr2=5&x2=21643670&dr2up=15000&dr2down=15000&dsgid2=3&chr2=5&x2=21643670&dr2up=15000&dr2down=15000&num_seqs=2;hsp_overlap_limit=0;hsp_size_limit=0
AT1G17730|1|6100236|6100268|+|AT1G73030|1|27478603|27478635|+|0.82	AT1G17730	1	6100236	6100268	+	AT1G73030	1	27478603	27478635	+	0.82	http://coge.iplantcollaborative.org/CoGe/GEvo.pl?prog=blastn&autogo=1&show_cns=1&dsgid1=3&chr1=1&x1=6100236&dr1up=15000&dr1down=15000&dsgid2=3&chr2=1&x2=27478603&dr2up=15000&dr2down=15000&dsgid2=3&chr2=1&x2=27478603&dr2up=15000&dr2down=15000&num_seqs=2;hsp_overlap_limit=0;hsp_size_limit=0
AT1G26770|1|9259550|9259584|+|AT1G69530|1|26145454|26145488|+|0.001	AT1G26770	1	9259550	9259584	+	AT1G69530	1	26145454	26145488	+	0.001	http://coge.iplantcollaborative.org/CoGe/GEvo.pl?prog=blastn&autogo=1&show_cns=1&dsgid1=3&chr1=1&x1=9259550&dr1up=15000&dr1down=15000&dsgid2=3&chr2=1&x2=26145454&dr2up=15000&dr2down=15000&dsgid2=3&chr2=1&x2=26145454&dr2up=15000&dr2down=15000&num_seqs=2;hsp_overlap_limit=0;hsp_size_limit=0
AT1G06780|1|2086937|2086962|+|AT2G30575|2|13027581|13027556|-|2e-05	AT1G06780	1	2086937	2086962	+	AT2G30575	2	13027556	13027581	-	2e-05	http://coge.iplantcollaborative.org/CoGe/GEvo.pl?prog=blastn&autogo=1&show_cns=1&dsgid1=3&chr1=1&x1=2086937&dr1up=15000&dr1down=15000&dsgid2=3&chr2=2&x2=13027556&dr2up=15000&dr2down=15000&dsgid2=3&chr2=2&x2=13027556&dr2up=15000&dr2down=15000&num_seqs=2;hsp_overlap_limit=0;hsp_size_limit=0
AT1G21720|1|7626264|7626289|+|AT1G77440|1|29101122|29101147|+|0.001	AT1G21720	1	7626264	7626289	+	AT1G77440	1	29101122	29101147	+	0.001	http://coge.iplantcollaborative.org/CoGe/GEvo.pl?prog=blastn&autogo=1&show_cns=1&dsgid1=3&chr1=1&x1=7626264&dr1up=15000&dr1down=15000&dsgid2=3&chr2=1&x2=29101122&dr2up=15000&dr2down=15000&dsgid2=3&chr2=1&x2=29101122&dr2up=15000&dr2down=15000&num_seqs=2;hsp_overlap_limit=0;hsp_size_limit=0
AT2G45050|2|18587150|18587212|+|AT3G60530|3|22379393|22379454|+|2e-13	AT2G45050	2	18587150	18587212	+	AT3G60530	3	22379393	22379454	+	2e-13	http://coge.iplantcollaborative.org/CoGe/GEvo.pl?prog=blastn&autogo=1&show_cns=1&dsgid1=3&chr1=2&x1=18587150&dr1up=15000&dr1down=15000&dsgid2=3&chr2=3&x2=22379393&dr2up=15000&dr2down=15000&dsgid2=3&chr2=3&x2=22379393&dr2up=15000&dr2down=15000&num_seqs=2;hsp_overlap_limit=0;hsp_size_limit=0
AT1G51190|1|18979818|18979885|+|AT3G20840|3|7298857|7298924|+|1e-10	AT1G51190	1	18979818	18979885	+	AT3G20840	3	7298857	7298924	+	1e-10	http://coge.iplantcollaborative.org/CoGe/GEvo.pl?prog=blastn&autogo=1&show_cns=1&dsgid1=3&chr1=1&x1=18979818&dr1up=15000&dr1down=15000&dsgid2=3&chr2=3&x2=7298857&dr2up=15000&dr2down=15000&dsgid2=3&chr2=3&x2=7298857&dr2up=15000&dr2down=15000&num_seqs=2;hsp_overlap_limit=0;hsp_size_limit=0
AT2G19160|2|8317211|8317225|+|AT4G30060|4|14692101|14692087|-|1.0	AT2G19160	2	8317211	8317225	+	AT4G30060	4	14692087	14692101	-	1	http://coge.iplantcollaborative.org/CoGe/GEvo.pl?prog=blastn&autogo=1&show_cns=1&dsgid1=3&chr1=2&x1=8317211&dr1up=15000&dr1down=15000&dsgid2=3&chr2=4&x2=14692087&dr2up=15000&dr2down=15000&dsgid2=3&chr2=4&x2=14692087&dr2up=15000&dr2down=15000&num_seqs=2;hsp_overlap_limit=0;hsp_size_limit=0
AT1G52230|1|19458375|19458421|+|AT3G16140|3|5469607|5469561|-|2e-05	AT1G52230	1	19458375	19458421	+	AT3G16140	3	5469561	5469607	-	2e-05	http://coge.iplantcollaborative.org/CoGe/GEvo.pl?prog=blastn&autogo=1&show_cns=1&dsgid1=3&chr1=1&x1=19458375&dr1up=15000&dr1down=15000&dsgid2=3&chr2=3&x2=5469561&dr2up=15000&dr2down=15000&dsgid2=3&chr2=3&x2=5469561&dr2up=15000&dr2down=15000&num_seqs=2;hsp_overlap_limit=0;hsp_size_limit=0
AT2G27150|2|11625040|11625055|+|AT3G43600|3|15518553|15518538|-|0.3	AT2G27150	2	11625040	11625055	+	AT3G43600	3	15518538	15518553	-	0.3	http://coge.iplantcollaborative.org/CoGe/GEvo.pl?prog=blastn&autogo=1&show_cns=1&dsgid1=3&chr1=2&x1=11625040&dr1up=15000&dr1down=15000&dsgid2=3&chr2=3&x2=15518538&dr2up=15000&dr2down=15000&dsgid2=3&chr2=3&x2=15518538&dr2up=15000&dr2down=15000&num_seqs=2;hsp_overlap_limit=0;hsp_size_limit=0
AT1G52360|1|19502867|19502911|+|AT3G15980|3|5418394|5418351|-|0.006	AT1G52360	1	19502867	19502911	+	AT3G15980	3	5418351	5418394	-	0.006	http://coge.iplantcollaborative.org/CoGe/GEvo.pl?prog=blastn&autogo=1&show_cns=1&dsgid1=3&chr1=1&x1=19502867&dr1up=15000&dr1down=15000&dsgid2=3&chr2=3&x2=5418351&dr2up=15000&dr2down=15000&dsgid2=3&chr2=3&x2=5418351&dr2up=15000&dr2down=15000&num_seqs=2;hsp_overlap_limit=0;hsp_size_limit=0
AT5G11230|5|3576244|3576258|+|AT5G25400|5|8819125|8819139|+|0.81	AT5G11230	5	3576244	3576258	+	AT5G25400	5	8819125	8819139	+	0.81	http://coge.iplantcollaborative.org/CoGe/GEvo.pl?prog=blastn&autogo=1&show_cns=1&dsgid1=3&chr1=5&x1=3576244&dr1up=15000&dr1down=15000&dsgid2=3&chr2=5&x2=8819125&dr2up=15000&dr2down=15000&dsgid2=3&chr2=5&x2=8819125&dr2up=15000&dr2down=15000&num_seqs=2;hsp_overlap_limit=0;hsp_size_limit=0
AT1G05470|1|1607205|1607256|-|AT2G32010|2|13636353|13636303|+|0.068	AT1G05470	1	1607205	1607256	-	AT2G32010	2	13636303	13636353	+	0.068	http://coge.iplantcollaborative.org/CoGe/GEvo.pl?prog=blastn&autogo=1&show_cns=1&dsgid1=3&chr1=1&x1=1607205&dr1up=15000&dr1down=15000&dsgid2=3&chr2=2&x2=13636303&dr2up=15000&dr2down=15000&dsgid2=3&chr2=2&x2=13636303&dr2up=15000&dr2down=15000&num_seqs=2;hsp_overlap_limit=0;hsp_size_limit=0
AT2G47670|2|19552778|19552811|-|AT3G62820|3|23239956|23239923|+|0.21	AT2G47670	2	19552778	19552811	-	AT3G62820	3	23239923	23239956	+	0.21	http://coge.iplantcollaborative.org/CoGe/GEvo.pl?prog=blastn&autogo=1&show_cns=1&dsgid1=3&chr1=2&x1=19552778&dr1up=15000&dr1down=15000&dsgid2=3&chr2=3&x2=23239923&dr2up=15000&dr2down=15000&dsgid2=3&chr2=3&x2=23239923&dr2up=15000&dr2down=15000&num_seqs=2;hsp_overlap_limit=0;hsp_size_limit=0
AT1G69560|1|26160977|26160991|+|AT3G28910|3|10910256|10910270|+|0.85	AT1G69560	1	26160977	26160991	+	AT3G28910	3	10910256	10910270	+	0.85	http://coge.iplantcollaborative.org/CoGe/GEvo.pl?prog=blastn&autogo=1&show_cns=1&dsgid1=3&chr1=1&x1=26160977&dr1up=15000&dr1down=15000&dsgid2=3&chr2=3&x2=10910256&dr2up=15000&dr2down=15000&dsgid2=3&chr2=3&x2=10910256&dr2up=15000&dr2down=15000&num_seqs=2;hsp_overlap_limit=0;hsp_size_limit=0
AT3G47950|3|17703720|17703739|+|AT5G62670|5|25176490|25176509|+|0.079	AT3G47950	3	17703720	17703739	+	AT5G62670	5	25176490	25176509	+	0.079	http://coge.iplantcollaborative.org/CoGe/GEvo.pl?prog=blastn&autogo=1&show_cns=1&dsgid1=3&chr1=3&x1=17703720&dr1up=15000&dr1down=15000&dsgid2=3&chr2=5&x2=25176490&dr2up=15000&dr2down=15000&dsgid2=3&chr2=5&x2=25176490&dr2up=15000&dr2down=15000&num_seqs=2;hsp_overlap_limit=0;hsp_size_limit=0
AT1G08730|1|2785439|2785458|+|AT1G54560|1|20378066|20378047|-|0.094	AT1G08730	1	2785439	2785458	+	AT1G54560	1	20378047	20378066	-	0.094	http://coge.iplantcollaborative.org/CoGe/GEvo.pl?prog=blastn&autogo=1&show_cns=1&dsgid1=3&chr1=1&x1=2785439&dr1up=15000&dr1down=15000&dsgid2=3&chr2=1&x2=20378047&dr2up=15000&dr2down=15000&dsgid2=3&chr2=1&x2=20378047&dr2up=15000&dr2down=15000&num_seqs=2;hsp_overlap_limit=0;hsp_size_limit=0
AT1G04000|1|1029132|1029172|-|AT5G44060|5|17748214|17748174|+|0.001	AT1G04000	1	1029132	1029172	-	AT5G44060	5	17748174	17748214	+	0.001	http://coge.iplantcollaborative.org/CoGe/GEvo.pl?prog=blastn&autogo=1&show_cns=1&dsgid1=3&chr1=1&x1=1029132&dr1up=15000&dr1down=15000&dsgid2=3&chr2=5&x2=17748174&dr2up=15000&dr2down=15000&dsgid2=3&chr2=5&x2=17748174&dr2up=15000&dr2down=15000&num_seqs=2;hsp_overlap_limit=0;hsp_size_limit=0
AT1G17275|1|5915426|5915444|+|AT1G78350|1|29483188|29483206|+|0.25	AT1G17275	1	5915426	5915444	+	AT1G78350	1	29483188	29483206	+	0.25	http://coge.iplantcollaborative.org/CoGe/GEvo.pl?prog=blastn&autogo=1&show_cns=1&dsgid1=3&chr1=1&x1=5915426&dr1up=15000&dr1down=15000&dsgid2=3&chr2=1&x2=29483188&dr2up=15000&dr2down=15000&dsgid2=3&chr2=1&x2=29483188&dr2up=15000&dr2down=15000&num_seqs=2;hsp_overlap_limit=0;hsp_size_limit=0
AT1G20375|1|7058160|7058177|+|AT1G76135|1|28573677|28573694|+|0.75	AT1G20375	1	7058160	7058177	+	AT1G76135	1	28573677	28573694	+	0.75	http://coge.iplantcollaborative.org/CoGe/GEvo.pl?prog=blastn&autogo=1&show_cns=1&dsgid1=3&chr1=1&x1=7058160&dr1up=15000&dr1down=15000&dsgid2=3&chr2=1&x2=28573677&dr2up=15000&dr2down=15000&dsgid2=3&chr2=1&x2=28573677&dr2up=15000&dr2down=15000&num_seqs=2;hsp_overlap_limit=0;hsp_size_limit=0
AT2G40960|2|17102624|17102641|+|AT3G56680|3|21002410|21002427|+|0.016	AT2G40960	2	17102624	17102641	+	AT3G56680	3	21002410	21002427	+	0.016	http://coge.iplantcollaborative.org/CoGe/GEvo.pl?prog=blastn&autogo=1&show_cns=1&dsgid1=3&chr1=2&x1=17102624&dr1up=15000&dr1down=15000&dsgid2=3&chr2=3&x2=21002410&dr2up=15000&dr2down=15000&dsgid2=3&chr2=3&x2=21002410&dr2up=15000&dr2down=15000&num_seqs=2;hsp_overlap_limit=0;hsp_size_limit=0
1_12015909_12015932_cns_rna|1|12021331|12021345|+|4_6465767_6465744_cns_rna|4|6459651|6459637|-|0.85	1_12015909_12015932_cns_rna	1	12021331	12021345	+	4_6465767_6465744_cns_rna	4	6459637	6459651	-	0.85	http://coge.iplantcollaborative.org/CoGe/GEvo.pl?prog=blastn&autogo=1&show_cns=1&dsgid1=3&chr1=1&x1=12021331&dr1up=15000&dr1down=15000&dsgid2=3&chr2=4&x2=6459637&dr2up=15000&dr2down=15000&dsgid2=3&chr2=4&x2=6459637&dr2up=15000&dr2down=15000&num_seqs=2;hsp_overlap_limit=0;hsp_size_limit=0
AT1G07530|1|2313767|2313793|-|AT2G29060|2|12491211|12491185|+|0.0003	AT1G07530	1	2313767	2313793	-	AT2G29060	2	12491185	12491211	+	0.0003	http://coge.iplantcollaborative.org/CoGe/GEvo.pl?prog=blastn&autogo=1&show_cns=1&dsgid1=3&chr1=1&x1=2313767&dr1up=15000&dr1down=15000&dsgid2=3&chr2=2&x2=12491185&dr2up=15000&dr2down=15000&dsgid2=3&chr2=2&x2=12491185&dr2up=15000&dr2down=15000&num_seqs=2;hsp_overlap_limit=0;hsp_size_limit=0
AT3G49810|3|18489626|18489640|-|AT5G65920|5|26384387|26384401|-|0.88	AT3G49810	3	18489626	18489640	-	AT5G65920	5	26384387	26384401	-	0.88	http://coge.iplantcollaborative.org/CoGe/GEvo.pl?prog=blastn&autogo=1&show_cns=1&dsgid1=3&chr1=3&x1=18489626&dr1up=15000&dr1down=15000&dsgid2=3&chr2=5&x2=26384387&dr2up=15000&dr2down=15000&dsgid2=3&chr2=5&x2=26384387&dr2up=15000&dr2down=15000&num_seqs=2;hsp_overlap_limit=0;hsp_size_limit=0
AT2G42300|2|17630020|17630055|+|AT3G57800|3|21420806|21420771|-|2e-09	AT2G42300	2	17630020	17630055	+	AT3G57800	3	21420771	21420806	-	2e-09	http://coge.iplantcollaborative.org/CoGe/GEvo.pl?prog=blastn&autogo=1&show_cns=1&dsgid1=3&chr1=2&x1=17630020&dr1up=15000&dr1down=15000&dsgid2=3&chr2=3&x2=21420771&dr2up=15000&dr2down=15000&dsgid2=3&chr2=3&x2=21420771&dr2up=15000&dr2down=15000&num_seqs=2;hsp_overlap_limit=0;hsp_size_limit=0
AT4G25940|4|13172874|13172898|-|AT5G57200|5|23194757|23194733|+|0.25	AT4G25940	4	13172874	13172898	-	AT5G57200	5	23194733	23194757	+	0.25	http://coge.iplantcollaborative.org/CoGe/GEvo.pl?prog=blastn&autogo=1&show_cns=1&dsgid1=3&chr1=4&x1=13172874&dr1up=15000&dr1down=15000&dsgid2=3&chr2=5&x2=23194733&dr2up=15000&dr2down=15000&dsgid2=3&chr2=5&x2=23194733&dr2up=15000&dr2down=15000&num_seqs=2;hsp_overlap_limit=0;hsp_size_limit=0
AT1G04160|1|1092510|1092568|+|AT5G43900|5|17678201|17678144|-|1.5	AT1G04160	1	1092510	1092568	+	AT5G43900	5	17678144	17678201	-	1.5	http://coge.iplantcollaborative.org/CoGe/GEvo.pl?prog=blastn&autogo=1&show_cns=1&dsgid1=3&chr1=1&x1=1092510&dr1up=15000&dr1down=15000&dsgid2=3&chr2=5&x2=17678144&dr2up=15000&dr2down=15000&dsgid2=3&chr2=5&x2=17678144&dr2up=15000&dr2down=15000&num_seqs=2;hsp_overlap_limit=0;hsp_size_limit=0
AT4G18290|4|10115145|10115167|+|AT5G46240|5|18764039|18764017|-|2e-05	AT4G18290	4	10115145	10115167	+	AT5G46240	5	18764017	18764039	-	2e-05	http://coge.iplantcollaborative.org/CoGe/GEvo.pl?prog=blastn&autogo=1&show_cns=1&dsgid1=3&chr1=4&x1=10115145&dr1up=15000&dr1down=15000&dsgid2=3&chr2=5&x2=18764017&dr2up=15000&dr2down=15000&dsgid2=3&chr2=5&x2=18764017&dr2up=15000&dr2down=15000&num_seqs=2;hsp_overlap_limit=0;hsp_size_limit=0
AT3G48070|3|17761631|17761667|+|AT5G62910|5|25267788|25267824|+|3e-08	AT3G48070	3	17761631	17761667	+	AT5G62910	5	25267788	25267824	+	3e-08	http://coge.iplantcollaborative.org/CoGe/GEvo.pl?prog=blastn&autogo=1&show_cns=1&dsgid1=3&chr1=3&x1=17761631&dr1up=15000&dr1down=15000&dsgid2=3&chr2=5&x2=25267788&dr2up=15000&dr2down=15000&dsgid2=3&chr2=5&x2=25267788&dr2up=15000&dr2down=15000&num_seqs=2;hsp_overlap_limit=0;hsp_size_limit=0
AT1G25250|1|8852840|8852870|+|AT1G68130|1|25540807|25540837|+|8e-05	AT1G25250	1	8852840	8852870	+	AT1G68130	1	25540807	25540837	+	8e-05	http://coge.iplantcollaborative.org/CoGe/GEvo.pl?prog=blastn&autogo=1&show_cns=1&dsgid1=3&chr1=1&x1=8852840&dr1up=15000&dr1down=15000&dsgid2=3&chr2=1&x2=25540807&dr2up=15000&dr2down=15000&dsgid2=3&chr2=1&x2=25540807&dr2up=15000&dr2down=15000&num_seqs=2;hsp_overlap_limit=0;hsp_size_limit=0
AT1G17350|1|5942113|5942137|+|AT1G72420|1|27267155|27267131|-|0.24	AT1G17350	1	5942113	5942137	+	AT1G72420	1	27267131	27267155	-	0.24	http://coge.iplantcollaborative.org/CoGe/GEvo.pl?prog=blastn&autogo=1&show_cns=1&dsgid1=3&chr1=1&x1=5942113&dr1up=15000&dr1down=15000&dsgid2=3&chr2=1&x2=27267131&dr2up=15000&dr2down=15000&dsgid2=3&chr2=1&x2=27267131&dr2up=15000&dr2down=15000&num_seqs=2;hsp_overlap_limit=0;hsp_size_limit=0
AT5G10430|5|3278768|3278783|-|AT5G65390|5|26147111|26147126|-|0.21	AT5G10430	5	3278768	3278783	-	AT5G65390	5	26147111	26147126	-	0.21	http://coge.iplantcollaborative.org/CoGe/GEvo.pl?prog=blastn&autogo=1&show_cns=1&dsgid1=3&chr1=5&x1=3278768&dr1up=15000&dr1down=15000&dsgid2=3&chr2=5&x2=26147111&dr2up=15000&dr2down=15000&dsgid2=3&chr2=5&x2=26147111&dr2up=15000&dr2down=15000&num_seqs=2;hsp_overlap_limit=0;hsp_size_limit=0
AT1G34740|1|12726518|12726605|-|AT4G08880|4|5686015|5685927|+|1e-33	AT1G34740	1	12726518	12726605	-	AT4G08880	4	5685927	5686015	+	1e-33	http://coge.iplantcollaborative.org/CoGe/GEvo.pl?prog=blastn&autogo=1&show_cns=1&dsgid1=3&chr1=1&x1=12726518&dr1up=15000&dr1down=15000&dsgid2=3&chr2=4&x2=5685927&dr2up=15000&dr2down=15000&dsgid2=3&chr2=4&x2=5685927&dr2up=15000&dr2down=15000&num_seqs=2;hsp_overlap_limit=0;hsp_size_limit=0
AT1G06770|1|2081215|2081261|-|AT2G30580|2|13035050|13035004|+|0.07	AT1G06770	1	2081215	2081261	-	AT2G30580	2	13035004	13035050	+	0.07	http://coge.iplantcollaborative.org/CoGe/GEvo.pl?prog=blastn&autogo=1&show_cns=1&dsgid1=3&chr1=1&x1=2081215&dr1up=15000&dr1down=15000&dsgid2=3&chr2=2&x2=13035004&dr2up=15000&dr2down=15000&dsgid2=3&chr2=2&x2=13035004&dr2up=15000&dr2down=15000&num_seqs=2;hsp_overlap_limit=0;hsp_size_limit=0
AT3G23660|3|8516024|8516071|-|AT4G14160|4|8169639|8169592|+|4e-11	AT3G23660	3	8516024	8516071	-	AT4G14160	4	8169592	8169639	+	4e-11	http://coge.iplantcollaborative.org/CoGe/GEvo.pl?prog=blastn&autogo=1&show_cns=1&dsgid1=3&chr1=3&x1=8516024&dr1up=15000&dr1down=15000&dsgid2=3&chr2=4&x2=8169592&dr2up=15000&dr2down=15000&dsgid2=3&chr2=4&x2=8169592&dr2up=15000&dr2down=15000&num_seqs=2;hsp_overlap_limit=0;hsp_size_limit=0
AT1G55310|1|20633579|20633593|+|AT3G13570|3|4437708|4437694|-|0.93	AT1G55310	1	20633579	20633593	+	AT3G13570	3	4437694	4437708	-	0.93	http://coge.iplantcollaborative.org/CoGe/GEvo.pl?prog=blastn&autogo=1&show_cns=1&dsgid1=3&chr1=1&x1=20633579&dr1up=15000&dr1down=15000&dsgid2=3&chr2=3&x2=4437694&dr2up=15000&dr2down=15000&dsgid2=3&chr2=3&x2=4437694&dr2up=15000&dr2down=15000&num_seqs=2;hsp_overlap_limit=0;hsp_size_limit=0
1_970516_970546_cns_rna|1|970721|970833|+|5_17789506_17789476_cns_rna|5|17788568|17788455|-|2e-27	1_970516_970546_cns_rna	1	970721	970833	+	5_17789506_17789476_cns_rna	5	17788455	17788568	-	2e-27	http://coge.iplantcollaborative.org/CoGe/GEvo.pl?prog=blastn&autogo=1&show_cns=1&dsgid1=3&chr1=1&x1=970721&dr1up=15000&dr1down=15000&dsgid2=3&chr2=5&x2=17788455&dr2up=15000&dr2down=15000&dsgid2=3&chr2=5&x2=17788455&dr2up=15000&dr2down=15000&num_seqs=2;hsp_overlap_limit=0;hsp_size_limit=0
AT3G01930|3|319193|319226|-|AT5G14120|5|4558499|4558466|+|8e-05	AT3G01930	3	319193	319226	-	AT5G14120	5	4558466	4558499	+	8e-05	http://coge.iplantcollaborative.org/CoGe/GEvo.pl?prog=blastn&autogo=1&show_cns=1&dsgid1=3&chr1=3&x1=319193&dr1up=15000&dr1down=15000&dsgid2=3&chr2=5&x2=4558466&dr2up=15000&dr2down=15000&dsgid2=3&chr2=5&x2=4558466&dr2up=15000&dr2down=15000&num_seqs=2;hsp_overlap_limit=0;hsp_size_limit=0
AT4G05400|4|2742648|2742685|+|AT4G21140|4|11277184|11277147|-|0.057	AT4G05400	4	2742648	2742685	+	AT4G21140	4	11277147	11277184	-	0.057	http://coge.iplantcollaborative.org/CoGe/GEvo.pl?prog=blastn&autogo=1&show_cns=1&dsgid1=3&chr1=4&x1=2742648&dr1up=15000&dr1down=15000&dsgid2=3&chr2=4&x2=11277147&dr2up=15000&dr2down=15000&dsgid2=3&chr2=4&x2=11277147&dr2up=15000&dr2down=15000&num_seqs=2;hsp_overlap_limit=0;hsp_size_limit=0
AT3G48390|3|17926981|17927002|+|AT5G63190|5|25360508|25360529|+|0.25	AT3G48390	3	17926981	17927002	+	AT5G63190	5	25360508	25360529	+	0.25	http://coge.iplantcollaborative.org/CoGe/GEvo.pl?prog=blastn&autogo=1&show_cns=1&dsgid1=3&chr1=3&x1=17926981&dr1up=15000&dr1down=15000&dsgid2=3&chr2=5&x2=25360508&dr2up=15000&dr2down=15000&dsgid2=3&chr2=5&x2=25360508&dr2up=15000&dr2down=15000&num_seqs=2;hsp_overlap_limit=0;hsp_size_limit=0
AT1G02500|1|519007|519025|+|AT4G01850|4|797586|797568|-|0.23	AT1G02500	1	519007	519025	+	AT4G01850	4	797568	797586	-	0.23	http://coge.iplantcollaborative.org/CoGe/GEvo.pl?prog=blastn&autogo=1&show_cns=1&dsgid1=3&chr1=1&x1=519007&dr1up=15000&dr1down=15000&dsgid2=3&chr2=4&x2=797568&dr2up=15000&dr2down=15000&dsgid2=3&chr2=4&x2=797568&dr2up=15000&dr2down=15000&num_seqs=2;hsp_overlap_limit=0;hsp_size_limit=0
AT1G31070|1|11080278|11080295|+|AT2G35020|2|14760528|14760545|+|1.0	AT1G31070	1	11080278	11080295	+	AT2G35020	2	14760528	14760545	+	1	http://coge.iplantcollaborative.org/CoGe/GEvo.pl?prog=blastn&autogo=1&show_cns=1&dsgid1=3&chr1=1&x1=11080278&dr1up=15000&dr1down=15000&dsgid2=3&chr2=2&x2=14760528&dr2up=15000&dr2down=15000&dsgid2=3&chr2=2&x2=14760528&dr2up=15000&dr2down=15000&num_seqs=2;hsp_overlap_limit=0;hsp_size_limit=0
AT1G16500|1|5641529|5641582|+|AT1G79160|1|29783383|29783330|-|0.015	AT1G16500	1	5641529	5641582	+	AT1G79160	1	29783330	29783383	-	0.015	http://coge.iplantcollaborative.org/CoGe/GEvo.pl?prog=blastn&autogo=1&show_cns=1&dsgid1=3&chr1=1&x1=5641529&dr1up=15000&dr1down=15000&dsgid2=3&chr2=1&x2=29783330&dr2up=15000&dr2down=15000&dsgid2=3&chr2=1&x2=29783330&dr2up=15000&dr2down=15000&num_seqs=2;hsp_overlap_limit=0;hsp_size_limit=0
AT1G05750|1|1721399|1721413|+|AT2G31560|2|13440118|13440132|+|0.89	AT1G05750	1	1721399	1721413	+	AT2G31560	2	13440118	13440132	+	0.89	http://coge.iplantcollaborative.org/CoGe/GEvo.pl?prog=blastn&autogo=1&show_cns=1&dsgid1=3&chr1=1&x1=1721399&dr1up=15000&dr1down=15000&dsgid2=3&chr2=2&x2=13440118&dr2up=15000&dr2down=15000&dsgid2=3&chr2=2&x2=13440118&dr2up=15000&dr2down=15000&num_seqs=2;hsp_overlap_limit=0;hsp_size_limit=0
AT1G13600|1|4660344|4660368|-|AT2G04038|2|1320791|1320767|+|0.21	AT1G13600	1	4660344	4660368	-	AT2G04038	2	1320767	1320791	+	0.21	http://coge.iplantcollaborative.org/CoGe/GEvo.pl?prog=blastn&autogo=1&show_cns=1&dsgid1=3&chr1=1&x1=4660344&dr1up=15000&dr1down=15000&dsgid2=3&chr2=2&x2=1320767&dr2up=15000&dr2down=15000&dsgid2=3&chr2=2&x2=1320767&dr2up=15000&dr2down=15000&num_seqs=2;hsp_overlap_limit=0;hsp_size_limit=0
AT2G19390|2|8404847|8404864|-|AT4G29790|4|14583065|14583048|+|1.3	AT2G19390	2	8404847	8404864	-	AT4G29790	4	14583048	14583065	+	1.3	http://coge.iplantcollaborative.org/CoGe/GEvo.pl?prog=blastn&autogo=1&show_cns=1&dsgid1=3&chr1=2&x1=8404847&dr1up=15000&dr1down=15000&dsgid2=3&chr2=4&x2=14583048&dr2up=15000&dr2down=15000&dsgid2=3&chr2=4&x2=14583048&dr2up=15000&dr2down=15000&num_seqs=2;hsp_overlap_limit=0;hsp_size_limit=0
AT1G50610|1|18745700|18745725|+|AT3G20190|3|7044809|7044834|+|2e-05	AT1G50610	1	18745700	18745725	+	AT3G20190	3	7044809	7044834	+	2e-05	http://coge.iplantcollaborative.org/CoGe/GEvo.pl?prog=blastn&autogo=1&show_cns=1&dsgid1=3&chr1=1&x1=18745700&dr1up=15000&dr1down=15000&dsgid2=3&chr2=3&x2=7044809&dr2up=15000&dr2down=15000&dsgid2=3&chr2=3&x2=7044809&dr2up=15000&dr2down=15000&num_seqs=2;hsp_overlap_limit=0;hsp_size_limit=0
AT4G26890|4|13511327|13511360|+|AT5G55090|5|22376672|22376639|-|3e-08	AT4G26890	4	13511327	13511360	+	AT5G55090	5	22376639	22376672	-	3e-08	http://coge.iplantcollaborative.org/CoGe/GEvo.pl?prog=blastn&autogo=1&show_cns=1&dsgid1=3&chr1=4&x1=13511327&dr1up=15000&dr1down=15000&dsgid2=3&chr2=5&x2=22376639&dr2up=15000&dr2down=15000&dsgid2=3&chr2=5&x2=22376639&dr2up=15000&dr2down=15000&num_seqs=2;hsp_overlap_limit=0;hsp_size_limit=0
AT3G05940|3|1782490|1782504|-|AT5G26740|5|9282422|9282408|+|0.93	AT3G05940	3	1782490	1782504	-	AT5G26740	5	9282408	9282422	+	0.93	http://coge.iplantcollaborative.org/CoGe/GEvo.pl?prog=blastn&autogo=1&show_cns=1&dsgid1=3&chr1=3&x1=1782490&dr1up=15000&dr1down=15000&dsgid2=3&chr2=5&x2=9282408&dr2up=15000&dr2down=15000&dsgid2=3&chr2=5&x2=9282408&dr2up=15000&dr2down=15000&num_seqs=2;hsp_overlap_limit=0;hsp_size_limit=0
AT3G11770|3|3722586|3722612|-|AT5G06450|5|1969052|1969078|-|0.015	AT3G11770	3	3722586	3722612	-	AT5G06450	5	1969052	1969078	-	0.015	http://coge.iplantcollaborative.org/CoGe/GEvo.pl?prog=blastn&autogo=1&show_cns=1&dsgid1=3&chr1=3&x1=3722586&dr1up=15000&dr1down=15000&dsgid2=3&chr2=5&x2=1969052&dr2up=15000&dr2down=15000&dsgid2=3&chr2=5&x2=1969052&dr2up=15000&dr2down=15000&num_seqs=2;hsp_overlap_limit=0;hsp_size_limit=0
AT3G05580|3|1618089|1618104|-|AT5G27840|5|9863170|9863185|-|0.23	AT3G05580	3	1618089	1618104	-	AT5G27840	5	9863170	9863185	-	0.23	http://coge.iplantcollaborative.org/CoGe/GEvo.pl?prog=blastn&autogo=1&show_cns=1&dsgid1=3&chr1=3&x1=1618089&dr1up=15000&dr1down=15000&dsgid2=3&chr2=5&x2=9863170&dr2up=15000&dr2down=15000&dsgid2=3&chr2=5&x2=9863170&dr2up=15000&dr2down=15000&num_seqs=2;hsp_overlap_limit=0;hsp_size_limit=0
AT2G17930|2|7806018|7806064|-|AT4G36080|4|17074370|17074416|-|2e-08	AT2G17930	2	7806018	7806064	-	AT4G36080	4	17074370	17074416	-	2e-08	http://coge.iplantcollaborative.org/CoGe/GEvo.pl?prog=blastn&autogo=1&show_cns=1&dsgid1=3&chr1=2&x1=7806018&dr1up=15000&dr1down=15000&dsgid2=3&chr2=4&x2=17074370&dr2up=15000&dr2down=15000&dsgid2=3&chr2=4&x2=17074370&dr2up=15000&dr2down=15000&num_seqs=2;hsp_overlap_limit=0;hsp_size_limit=0
AT2G37080|2|15593314|15593355|-|AT3G53350|3|19793960|19794001|-|1e-07	AT2G37080	2	15593314	15593355	-	AT3G53350	3	19793960	19794001	-	1e-07	http://coge.iplantcollaborative.org/CoGe/GEvo.pl?prog=blastn&autogo=1&show_cns=1&dsgid1=3&chr1=2&x1=15593314&dr1up=15000&dr1down=15000&dsgid2=3&chr2=3&x2=19793960&dr2up=15000&dr2down=15000&dsgid2=3&chr2=3&x2=19793960&dr2up=15000&dr2down=15000&num_seqs=2;hsp_overlap_limit=0;hsp_size_limit=0
AT3G09440|3|2894433|2894448|-|AT5G02500|5|545487|545502|-|0.24	AT3G09440	3	2894433	2894448	-	AT5G02500	5	545487	545502	-	0.24	http://coge.iplantcollaborative.org/CoGe/GEvo.pl?prog=blastn&autogo=1&show_cns=1&dsgid1=3&chr1=3&x1=2894433&dr1up=15000&dr1down=15000&dsgid2=3&chr2=5&x2=545487&dr2up=15000&dr2down=15000&dsgid2=3&chr2=5&x2=545487&dr2up=15000&dr2down=15000&num_seqs=2;hsp_overlap_limit=0;hsp_size_limit=0
4_13620060_13620090_cns_rna|4|13620168|13620189|+|5_22225820_22225790_cns_rna|5|22225710|22225689|-|9e-05	4_13620060_13620090_cns_rna	4	13620168	13620189	+	5_22225820_22225790_cns_rna	5	22225689	22225710	-	9e-05	http://coge.iplantcollaborative.org/CoGe/GEvo.pl?prog=blastn&autogo=1&show_cns=1&dsgid1=3&chr1=4&x1=13620168&dr1up=15000&dr1down=15000&dsgid2=3&chr2=5&x2=22225689&dr2up=15000&dr2down=15000&dsgid2=3&chr2=5&x2=22225689&dr2up=15000&dr2down=15000&num_seqs=2;hsp_overlap_limit=0;hsp_size_limit=0
AT5G11090|5|3525977|3526017|+|AT5G25280|5|8775036|8775076|+|7e-09	AT5G11090	5	3525977	3526017	+	AT5G25280	5	8775036	8775076	+	7e-09	http://coge.iplantcollaborative.org/CoGe/GEvo.pl?prog=blastn&autogo=1&show_cns=1&dsgid1=3&chr1=5&x1=3525977&dr1up=15000&dr1down=15000&dsgid2=3&chr2=5&x2=8775036&dr2up=15000&dr2down=15000&dsgid2=3&chr2=5&x2=8775036&dr2up=15000&dr2down=15000&num_seqs=2;hsp_overlap_limit=0;hsp_size_limit=0
AT4G04450|4|2218007|2218052|+|AT4G22070|4|11694584|11694539|-|5e-10	AT4G04450	4	2218007	2218052	+	AT4G22070	4	11694539	11694584	-	5e-10	http://coge.iplantcollaborative.org/CoGe/GEvo.pl?prog=blastn&autogo=1&show_cns=1&dsgid1=3&chr1=4&x1=2218007&dr1up=15000&dr1down=15000&dsgid2=3&chr2=4&x2=11694539&dr2up=15000&dr2down=15000&dsgid2=3&chr2=4&x2=11694539&dr2up=15000&dr2down=15000&num_seqs=2;hsp_overlap_limit=0;hsp_size_limit=0
AT3G01516|3|206688|206719|+|AT5G14690|5|4735439|4735408|-|2e-05	AT3G01516	3	206688	206719	+	AT5G14690	5	4735408	4735439	-	2e-05	http://coge.iplantcollaborative.org/CoGe/GEvo.pl?prog=blastn&autogo=1&show_cns=1&dsgid1=3&chr1=3&x1=206688&dr1up=15000&dr1down=15000&dsgid2=3&chr2=5&x2=4735408&dr2up=15000&dr2down=15000&dsgid2=3&chr2=5&x2=4735408&dr2up=15000&dr2down=15000&num_seqs=2;hsp_overlap_limit=0;hsp_size_limit=0
AT1G29170|1|10189305|10189350|-|AT2G34150|2|14426444|14426491|-|9e-05	AT1G29170	1	10189305	10189350	-	AT2G34150	2	14426444	14426491	-	9e-05	http://coge.iplantcollaborative.org/CoGe/GEvo.pl?prog=blastn&autogo=1&show_cns=1&dsgid1=3&chr1=1&x1=10189305&dr1up=15000&dr1down=15000&dsgid2=3&chr2=2&x2=14426444&dr2up=15000&dr2down=15000&dsgid2=3&chr2=2&x2=14426444&dr2up=15000&dr2down=15000&num_seqs=2;hsp_overlap_limit=0;hsp_size_limit=0
AT1G14670|1|5038055|5038070|+|AT2G01970|2|454482|454467|-|0.25	AT1G14670	1	5038055	5038070	+	AT2G01970	2	454467	454482	-	0.25	http://coge.iplantcollaborative.org/CoGe/GEvo.pl?prog=blastn&autogo=1&show_cns=1&dsgid1=3&chr1=1&x1=5038055&dr1up=15000&dr1down=15000&dsgid2=3&chr2=2&x2=454467&dr2up=15000&dr2down=15000&dsgid2=3&chr2=2&x2=454467&dr2up=15000&dr2down=15000&num_seqs=2;hsp_overlap_limit=0;hsp_size_limit=0
AT5G11420|5|3645214|3645229|+|AT5G25460|5|8864075|8864090|+|0.24	AT5G11420	5	3645214	3645229	+	AT5G25460	5	8864075	8864090	+	0.24	http://coge.iplantcollaborative.org/CoGe/GEvo.pl?prog=blastn&autogo=1&show_cns=1&dsgid1=3&chr1=5&x1=3645214&dr1up=15000&dr1down=15000&dsgid2=3&chr2=5&x2=8864075&dr2up=15000&dr2down=15000&dsgid2=3&chr2=5&x2=8864075&dr2up=15000&dr2down=15000&num_seqs=2;hsp_overlap_limit=0;hsp_size_limit=0
AT2G17530|2|7633429|7633458|+|AT4G35500|4|16857284|16857313|+|6e-06	AT2G17530	2	7633429	7633458	+	AT4G35500	4	16857284	16857313	+	6e-06	http://coge.iplantcollaborative.org/CoGe/GEvo.pl?prog=blastn&autogo=1&show_cns=1&dsgid1=3&chr1=2&x1=7633429&dr1up=15000&dr1down=15000&dsgid2=3&chr2=4&x2=16857284&dr2up=15000&dr2down=15000&dsgid2=3&chr2=4&x2=16857284&dr2up=15000&dr2down=15000&num_seqs=2;hsp_overlap_limit=0;hsp_size_limit=0
AT1G09980|1|3261656|3261670|-|AT1G58350|1|21671113|21671127|-|1.1	AT1G09980	1	3261656	3261670	-	AT1G58350	1	21671113	21671127	-	1.1	http://coge.iplantcollaborative.org/CoGe/GEvo.pl?prog=blastn&autogo=1&show_cns=1&dsgid1=3&chr1=1&x1=3261656&dr1up=15000&dr1down=15000&dsgid2=3&chr2=1&x2=21671113&dr2up=15000&dr2down=15000&dsgid2=3&chr2=1&x2=21671113&dr2up=15000&dr2down=15000&num_seqs=2;hsp_overlap_limit=0;hsp_size_limit=0
AT3G07650|3|2441169|2441202|+|AT5G48250|5|19581258|19581225|-|8e-05	AT3G07650	3	2441169	2441202	+	AT5G48250	5	19581225	19581258	-	8e-05	http://coge.iplantcollaborative.org/CoGe/GEvo.pl?prog=blastn&autogo=1&show_cns=1&dsgid1=3&chr1=3&x1=2441169&dr1up=15000&dr1down=15000&dsgid2=3&chr2=5&x2=19581225&dr2up=15000&dr2down=15000&dsgid2=3&chr2=5&x2=19581225&dr2up=15000&dr2down=15000&num_seqs=2;hsp_overlap_limit=0;hsp_size_limit=0
AT1G14860|1|5126482|5126505|+|AT2G01670|2|296318|296295|-|0.015	AT1G14860	1	5126482	5126505	+	AT2G01670	2	296295	296318	-	0.015	http://coge.iplantcollaborative.org/CoGe/GEvo.pl?prog=blastn&autogo=1&show_cns=1&dsgid1=3&chr1=1&x1=5126482&dr1up=15000&dr1down=15000&dsgid2=3&chr2=2&x2=296295&dr2up=15000&dr2down=15000&dsgid2=3&chr2=2&x2=296295&dr2up=15000&dr2down=15000&num_seqs=2;hsp_overlap_limit=0;hsp_size_limit=0
AT1G01620|1|228387|228411|-|AT4G00430|4|189405|189429|-|0.004	AT1G01620	1	228387	228411	-	AT4G00430	4	189405	189429	-	0.004	http://coge.iplantcollaborative.org/CoGe/GEvo.pl?prog=blastn&autogo=1&show_cns=1&dsgid1=3&chr1=1&x1=228387&dr1up=15000&dr1down=15000&dsgid2=3&chr2=4&x2=189405&dr2up=15000&dr2down=15000&dsgid2=3&chr2=4&x2=189405&dr2up=15000&dr2down=15000&num_seqs=2;hsp_overlap_limit=0;hsp_size_limit=0
AT2G19390|2|8410329|8410346|-|AT4G29790|4|14582555|14582538|+|1.3	AT2G19390	2	8410329	8410346	-	AT4G29790	4	14582538	14582555	+	1.3	http://coge.iplantcollaborative.org/CoGe/GEvo.pl?prog=blastn&autogo=1&show_cns=1&dsgid1=3&chr1=2&x1=8410329&dr1up=15000&dr1down=15000&dsgid2=3&chr2=4&x2=14582538&dr2up=15000&dr2down=15000&dsgid2=3&chr2=4&x2=14582538&dr2up=15000&dr2down=15000&num_seqs=2;hsp_overlap_limit=0;hsp_size_limit=0
AT4G26150|4|13254743|13254760|+|AT5G56860|5|23006812|23006795|-|0.87	AT4G26150	4	13254743	13254760	+	AT5G56860	5	23006795	23006812	-	0.87	http://coge.iplantcollaborative.org/CoGe/GEvo.pl?prog=blastn&autogo=1&show_cns=1&dsgid1=3&chr1=4&x1=13254743&dr1up=15000&dr1down=15000&dsgid2=3&chr2=5&x2=23006795&dr2up=15000&dr2down=15000&dsgid2=3&chr2=5&x2=23006795&dr2up=15000&dr2down=15000&num_seqs=2;hsp_overlap_limit=0;hsp_size_limit=0
AT4G11800|4|7098548|7098574|-|AT4G23000|4|12055223|12055197|+|1.2	AT4G11800	4	7098548	7098574	-	AT4G23000	4	12055197	12055223	+	1.2	http://coge.iplantcollaborative.org/CoGe/GEvo.pl?prog=blastn&autogo=1&show_cns=1&dsgid1=3&chr1=4&x1=7098548&dr1up=15000&dr1down=15000&dsgid2=3&chr2=4&x2=12055197&dr2up=15000&dr2down=15000&dsgid2=3&chr2=4&x2=12055197&dr2up=15000&dr2down=15000&num_seqs=2;hsp_overlap_limit=0;hsp_size_limit=0
AT4G20830|4|11144617|11144635|+|AT5G44390|5|17905841|17905823|-|0.24	AT4G20830	4	11144617	11144635	+	AT5G44390	5	17905823	17905841	-	0.24	http://coge.iplantcollaborative.org/CoGe/GEvo.pl?prog=blastn&autogo=1&show_cns=1&dsgid1=3&chr1=4&x1=11144617&dr1up=15000&dr1down=15000&dsgid2=3&chr2=5&x2=17905823&dr2up=15000&dr2down=15000&dsgid2=3&chr2=5&x2=17905823&dr2up=15000&dr2down=15000&num_seqs=2;hsp_overlap_limit=0;hsp_size_limit=0
AT1G29640|1|10356564|10356615|-|AT2G34340|2|14496739|14496789|-|6e-09	AT1G29640	1	10356564	10356615	-	AT2G34340	2	14496739	14496789	-	6e-09	http://coge.iplantcollaborative.org/CoGe/GEvo.pl?prog=blastn&autogo=1&show_cns=1&dsgid1=3&chr1=1&x1=10356564&dr1up=15000&dr1down=15000&dsgid2=3&chr2=2&x2=14496739&dr2up=15000&dr2down=15000&dsgid2=3&chr2=2&x2=14496739&dr2up=15000&dr2down=15000&num_seqs=2;hsp_overlap_limit=0;hsp_size_limit=0
AT2G37210|2|15634107|15634135|-|AT3G53450|3|19826674|19826702|-|0.064	AT2G37210	2	15634107	15634135	-	AT3G53450	3	19826674	19826702	-	0.064	http://coge.iplantcollaborative.org/CoGe/GEvo.pl?prog=blastn&autogo=1&show_cns=1&dsgid1=3&chr1=2&x1=15634107&dr1up=15000&dr1down=15000&dsgid2=3&chr2=3&x2=19826674&dr2up=15000&dr2down=15000&dsgid2=3&chr2=3&x2=19826674&dr2up=15000&dr2down=15000&num_seqs=2;hsp_overlap_limit=0;hsp_size_limit=0
AT2G39430|2|16470363|16470381|+|AT3G55230|3|20482690|20482708|+|0.004	AT2G39430	2	16470363	16470381	+	AT3G55230	3	20482690	20482708	+	0.004	http://coge.iplantcollaborative.org/CoGe/GEvo.pl?prog=blastn&autogo=1&show_cns=1&dsgid1=3&chr1=2&x1=16470363&dr1up=15000&dr1down=15000&dsgid2=3&chr2=3&x2=20482690&dr2up=15000&dr2down=15000&dsgid2=3&chr2=3&x2=20482690&dr2up=15000&dr2down=15000&num_seqs=2;hsp_overlap_limit=0;hsp_size_limit=0
AT3G22540|3|7991217|7991240|-|AT4G14819|4|8504620|8504597|+|0.78	AT3G22540	3	7991217	7991240	-	AT4G14819	4	8504597	8504620	+	0.78	http://coge.iplantcollaborative.org/CoGe/GEvo.pl?prog=blastn&autogo=1&show_cns=1&dsgid1=3&chr1=3&x1=7991217&dr1up=15000&dr1down=15000&dsgid2=3&chr2=4&x2=8504597&dr2up=15000&dr2down=15000&dsgid2=3&chr2=4&x2=8504597&dr2up=15000&dr2down=15000&num_seqs=2;hsp_overlap_limit=0;hsp_size_limit=0
AT1G14720|1|5069516|5069539|-|AT2G01850|2|384033|384010|+|0.0003	AT1G14720	1	5069516	5069539	-	AT2G01850	2	384010	384033	+	0.0003	http://coge.iplantcollaborative.org/CoGe/GEvo.pl?prog=blastn&autogo=1&show_cns=1&dsgid1=3&chr1=1&x1=5069516&dr1up=15000&dr1down=15000&dsgid2=3&chr2=2&x2=384010&dr2up=15000&dr2down=15000&dsgid2=3&chr2=2&x2=384010&dr2up=15000&dr2down=15000&num_seqs=2;hsp_overlap_limit=0;hsp_size_limit=0
AT1G17920|1|6165221|6165248|-|AT1G73360|1|27585672|27585699|-|9e-05	AT1G17920	1	6165221	6165248	-	AT1G73360	1	27585672	27585699	-	9e-05	http://coge.iplantcollaborative.org/CoGe/GEvo.pl?prog=blastn&autogo=1&show_cns=1&dsgid1=3&chr1=1&x1=6165221&dr1up=15000&dr1down=15000&dsgid2=3&chr2=1&x2=27585672&dr2up=15000&dr2down=15000&dsgid2=3&chr2=1&x2=27585672&dr2up=15000&dr2down=15000&num_seqs=2;hsp_overlap_limit=0;hsp_size_limit=0
AT1G49600|1|18361462|18361480|-|AT3G19130|3|6611732|6611750|-|0.005	AT1G49600	1	18361462	18361480	-	AT3G19130	3	6611732	6611750	-	0.005	http://coge.iplantcollaborative.org/CoGe/GEvo.pl?prog=blastn&autogo=1&show_cns=1&dsgid1=3&chr1=1&x1=18361462&dr1up=15000&dr1down=15000&dsgid2=3&chr2=3&x2=6611732&dr2up=15000&dr2down=15000&dsgid2=3&chr2=3&x2=6611732&dr2up=15000&dr2down=15000&num_seqs=2;hsp_overlap_limit=0;hsp_size_limit=0
AT1G17140|1|5858543|5858562|-|AT1G78430|1|29513832|29513813|+|0.001	AT1G17140	1	5858543	5858562	-	AT1G78430	1	29513813	29513832	+	0.001	http://coge.iplantcollaborative.org/CoGe/GEvo.pl?prog=blastn&autogo=1&show_cns=1&dsgid1=3&chr1=1&x1=5858543&dr1up=15000&dr1down=15000&dsgid2=3&chr2=1&x2=29513813&dr2up=15000&dr2down=15000&dsgid2=3&chr2=1&x2=29513813&dr2up=15000&dr2down=15000&num_seqs=2;hsp_overlap_limit=0;hsp_size_limit=0
AT4G04890|4|2476718|2476755|-|AT4G21750|4|11560554|11560517|+|3e-12	AT4G04890	4	2476718	2476755	-	AT4G21750	4	11560517	11560554	+	3e-12	http://coge.iplantcollaborative.org/CoGe/GEvo.pl?prog=blastn&autogo=1&show_cns=1&dsgid1=3&chr1=4&x1=2476718&dr1up=15000&dr1down=15000&dsgid2=3&chr2=4&x2=11560517&dr2up=15000&dr2down=15000&dsgid2=3&chr2=4&x2=11560517&dr2up=15000&dr2down=15000&num_seqs=2;hsp_overlap_limit=0;hsp_size_limit=0
AT2G21590|2|9245436|9245468|+|AT4G39210|4|18259511|18259543|+|1e-07	AT2G21590	2	9245436	9245468	+	AT4G39210	4	18259511	18259543	+	1e-07	http://coge.iplantcollaborative.org/CoGe/GEvo.pl?prog=blastn&autogo=1&show_cns=1&dsgid1=3&chr1=2&x1=9245436&dr1up=15000&dr1down=15000&dsgid2=3&chr2=4&x2=18259511&dr2up=15000&dr2down=15000&dsgid2=3&chr2=4&x2=18259511&dr2up=15000&dr2down=15000&num_seqs=2;hsp_overlap_limit=0;hsp_size_limit=0
AT1G20610|1|7137852|7137888|-|AT1G76310|1|28635549|28635585|-|8e-05	AT1G20610	1	7137852	7137888	-	AT1G76310	1	28635549	28635585	-	8e-05	http://coge.iplantcollaborative.org/CoGe/GEvo.pl?prog=blastn&autogo=1&show_cns=1&dsgid1=3&chr1=1&x1=7137852&dr1up=15000&dr1down=15000&dsgid2=3&chr2=1&x2=28635549&dr2up=15000&dr2down=15000&dsgid2=3&chr2=1&x2=28635549&dr2up=15000&dr2down=15000&num_seqs=2;hsp_overlap_limit=0;hsp_size_limit=0
AT1G01700|1|261860|261881|-|AT4G00460|4|213414|213435|-|0.004	AT1G01700	1	261860	261881	-	AT4G00460	4	213414	213435	-	0.004	http://coge.iplantcollaborative.org/CoGe/GEvo.pl?prog=blastn&autogo=1&show_cns=1&dsgid1=3&chr1=1&x1=261860&dr1up=15000&dr1down=15000&dsgid2=3&chr2=4&x2=213414&dr2up=15000&dr2down=15000&dsgid2=3&chr2=4&x2=213414&dr2up=15000&dr2down=15000&num_seqs=2;hsp_overlap_limit=0;hsp_size_limit=0
AT2G17990|2|7845926|7845940|+|AT4G36105|4|17089645|17089659|+|0.84	AT2G17990	2	7845926	7845940	+	AT4G36105	4	17089645	17089659	+	0.84	http://coge.iplantcollaborative.org/CoGe/GEvo.pl?prog=blastn&autogo=1&show_cns=1&dsgid1=3&chr1=2&x1=7845926&dr1up=15000&dr1down=15000&dsgid2=3&chr2=4&x2=17089645&dr2up=15000&dr2down=15000&dsgid2=3&chr2=4&x2=17089645&dr2up=15000&dr2down=15000&num_seqs=2;hsp_overlap_limit=0;hsp_size_limit=0
AT3G08930|3|2713419|2713442|+|AT5G01460|5|186701|186724|+|1.0	AT3G08930	3	2713419	2713442	+	AT5G01460	5	186701	186724	+	1	http://coge.iplantcollaborative.org/CoGe/GEvo.pl?prog=blastn&autogo=1&show_cns=1&dsgid1=3&chr1=3&x1=2713419&dr1up=15000&dr1down=15000&dsgid2=3&chr2=5&x2=186701&dr2up=15000&dr2down=15000&dsgid2=3&chr2=5&x2=186701&dr2up=15000&dr2down=15000&num_seqs=2;hsp_overlap_limit=0;hsp_size_limit=0
AT1G51190|1|18979665|18979718|+|AT3G20840|3|7298724|7298777|+|1e-07	AT1G51190	1	18979665	18979718	+	AT3G20840	3	7298724	7298777	+	1e-07	http://coge.iplantcollaborative.org/CoGe/GEvo.pl?prog=blastn&autogo=1&show_cns=1&dsgid1=3&chr1=1&x1=18979665&dr1up=15000&dr1down=15000&dsgid2=3&chr2=3&x2=7298724&dr2up=15000&dr2down=15000&dsgid2=3&chr2=3&x2=7298724&dr2up=15000&dr2down=15000&num_seqs=2;hsp_overlap_limit=0;hsp_size_limit=0
AT3G16690|3|5685720|5685746|-|AT4G15920|4|9032717|9032743|-|0.017	AT3G16690	3	5685720	5685746	-	AT4G15920	4	9032717	9032743	-	0.017	http://coge.iplantcollaborative.org/CoGe/GEvo.pl?prog=blastn&autogo=1&show_cns=1&dsgid1=3&chr1=3&x1=5685720&dr1up=15000&dr1down=15000&dsgid2=3&chr2=4&x2=9032717&dr2up=15000&dr2down=15000&dsgid2=3&chr2=4&x2=9032717&dr2up=15000&dr2down=15000&num_seqs=2;hsp_overlap_limit=0;hsp_size_limit=0
AT1G10930|1|3650952|3650980|-|AT1G60930|1|22437599|22437627|-|0.002	AT1G10930	1	3650952	3650980	-	AT1G60930	1	22437599	22437627	-	0.002	http://coge.iplantcollaborative.org/CoGe/GEvo.pl?prog=blastn&autogo=1&show_cns=1&dsgid1=3&chr1=1&x1=3650952&dr1up=15000&dr1down=15000&dsgid2=3&chr2=1&x2=22437599&dr2up=15000&dr2down=15000&dsgid2=3&chr2=1&x2=22437599&dr2up=15000&dr2down=15000&num_seqs=2;hsp_overlap_limit=0;hsp_size_limit=0
AT2G39890|2|16659133|16659154|+|AT3G55740|3|20701593|20701614|+|0.24	AT2G39890	2	16659133	16659154	+	AT3G55740	3	20701593	20701614	+	0.24	http://coge.iplantcollaborative.org/CoGe/GEvo.pl?prog=blastn&autogo=1&show_cns=1&dsgid1=3&chr1=2&x1=16659133&dr1up=15000&dr1down=15000&dsgid2=3&chr2=3&x2=20701593&dr2up=15000&dr2down=15000&dsgid2=3&chr2=3&x2=20701593&dr2up=15000&dr2down=15000&num_seqs=2;hsp_overlap_limit=0;hsp_size_limit=0
AT3G48590|3|18019636|18019676|-|AT5G63470|5|25433033|25433075|-|0.015	AT3G48590	3	18019636	18019676	-	AT5G63470	5	25433033	25433075	-	0.015	http://coge.iplantcollaborative.org/CoGe/GEvo.pl?prog=blastn&autogo=1&show_cns=1&dsgid1=3&chr1=3&x1=18019636&dr1up=15000&dr1down=15000&dsgid2=3&chr2=5&x2=25433033&dr2up=15000&dr2down=15000&dsgid2=3&chr2=5&x2=25433033&dr2up=15000&dr2down=15000&num_seqs=2;hsp_overlap_limit=0;hsp_size_limit=0
AT2G22122|2|9410343|9410361|+|AT4G39675|4|18413755|18413773|+|0.2	AT2G22122	2	9410343	9410361	+	AT4G39675	4	18413755	18413773	+	0.2	http://coge.iplantcollaborative.org/CoGe/GEvo.pl?prog=blastn&autogo=1&show_cns=1&dsgid1=3&chr1=2&x1=9410343&dr1up=15000&dr1down=15000&dsgid2=3&chr2=4&x2=18413755&dr2up=15000&dr2down=15000&dsgid2=3&chr2=4&x2=18413755&dr2up=15000&dr2down=15000&num_seqs=2;hsp_overlap_limit=0;hsp_size_limit=0
AT4G27440|4|13725488|13725508|+|AT5G54190|5|22010142|22010122|-|0.86	AT4G27440	4	13725488	13725508	+	AT5G54190	5	22010122	22010142	-	0.86	http://coge.iplantcollaborative.org/CoGe/GEvo.pl?prog=blastn&autogo=1&show_cns=1&dsgid1=3&chr1=4&x1=13725488&dr1up=15000&dr1down=15000&dsgid2=3&chr2=5&x2=22010122&dr2up=15000&dr2down=15000&dsgid2=3&chr2=5&x2=22010122&dr2up=15000&dr2down=15000&num_seqs=2;hsp_overlap_limit=0;hsp_size_limit=0
AT5G09910|5|3092772|3092791|+|AT5G64813|5|25927528|25927547|+|0.001	AT5G09910	5	3092772	3092791	+	AT5G64813	5	25927528	25927547	+	0.001	http://coge.iplantcollaborative.org/CoGe/GEvo.pl?prog=blastn&autogo=1&show_cns=1&dsgid1=3&chr1=5&x1=3092772&dr1up=15000&dr1down=15000&dsgid2=3&chr2=5&x2=25927528&dr2up=15000&dr2down=15000&dsgid2=3&chr2=5&x2=25927528&dr2up=15000&dr2down=15000&num_seqs=2;hsp_overlap_limit=0;hsp_size_limit=0
AT1G18400|1|6335164|6335186|+|AT1G73830|1|27766532|27766554|+|2e-05	AT1G18400	1	6335164	6335186	+	AT1G73830	1	27766532	27766554	+	2e-05	http://coge.iplantcollaborative.org/CoGe/GEvo.pl?prog=blastn&autogo=1&show_cns=1&dsgid1=3&chr1=1&x1=6335164&dr1up=15000&dr1down=15000&dsgid2=3&chr2=1&x2=27766532&dr2up=15000&dr2down=15000&dsgid2=3&chr2=1&x2=27766532&dr2up=15000&dr2down=15000&num_seqs=2;hsp_overlap_limit=0;hsp_size_limit=0
AT2G40000|2|16712608|16712636|-|AT3G55840|3|20731981|20732009|-|2e-05	AT2G40000	2	16712608	16712636	-	AT3G55840	3	20731981	20732009	-	2e-05	http://coge.iplantcollaborative.org/CoGe/GEvo.pl?prog=blastn&autogo=1&show_cns=1&dsgid1=3&chr1=2&x1=16712608&dr1up=15000&dr1down=15000&dsgid2=3&chr2=3&x2=20731981&dr2up=15000&dr2down=15000&dsgid2=3&chr2=3&x2=20731981&dr2up=15000&dr2down=15000&num_seqs=2;hsp_overlap_limit=0;hsp_size_limit=0
AT1G12710|1|4328412|4328432|-|AT1G63090|1|23396367|23396387|-|0.86	AT1G12710	1	4328412	4328432	-	AT1G63090	1	23396367	23396387	-	0.86	http://coge.iplantcollaborative.org/CoGe/GEvo.pl?prog=blastn&autogo=1&show_cns=1&dsgid1=3&chr1=1&x1=4328412&dr1up=15000&dr1down=15000&dsgid2=3&chr2=1&x2=23396367&dr2up=15000&dr2down=15000&dsgid2=3&chr2=1&x2=23396367&dr2up=15000&dr2down=15000&num_seqs=2;hsp_overlap_limit=0;hsp_size_limit=0
AT3G49700|3|18443000|18443036|-|AT5G65800|5|26345176|26345212|-|8e-05	AT3G49700	3	18443000	18443036	-	AT5G65800	5	26345176	26345212	-	8e-05	http://coge.iplantcollaborative.org/CoGe/GEvo.pl?prog=blastn&autogo=1&show_cns=1&dsgid1=3&chr1=3&x1=18443000&dr1up=15000&dr1down=15000&dsgid2=3&chr2=5&x2=26345176&dr2up=15000&dr2down=15000&dsgid2=3&chr2=5&x2=26345176&dr2up=15000&dr2down=15000&num_seqs=2;hsp_overlap_limit=0;hsp_size_limit=0
2_8064074_8064121_cns_rna|2|8064339|8064358|+|4_17322815_17322860_cns_rna|4|17323108|17323127|-|0.059	2_8064074_8064121_cns_rna	2	8064339	8064358	+	4_17322815_17322860_cns_rna	4	17323108	17323127	-	0.059	http://coge.iplantcollaborative.org/CoGe/GEvo.pl?prog=blastn&autogo=1&show_cns=1&dsgid1=3&chr1=2&x1=8064339&dr1up=15000&dr1down=15000&dsgid2=3&chr2=4&x2=17323108&dr2up=15000&dr2down=15000&dsgid2=3&chr2=4&x2=17323108&dr2up=15000&dr2down=15000&num_seqs=2;hsp_overlap_limit=0;hsp_size_limit=0
AT1G18400|1|6334449|6334485|+|AT1G73830|1|27765877|27765913|+|0.004	AT1G18400	1	6334449	6334485	+	AT1G73830	1	27765877	27765913	+	0.004	http://coge.iplantcollaborative.org/CoGe/GEvo.pl?prog=blastn&autogo=1&show_cns=1&dsgid1=3&chr1=1&x1=6334449&dr1up=15000&dr1down=15000&dsgid2=3&chr2=1&x2=27765877&dr2up=15000&dr2down=15000&dsgid2=3&chr2=1&x2=27765877&dr2up=15000&dr2down=15000&num_seqs=2;hsp_overlap_limit=0;hsp_size_limit=0
AT1G35820|1|13310883|13311303|-|AT3G30520|3|12132671|12132252|+|3e-162	AT1G35820	1	13310883	13311303	-	AT3G30520	3	12132252	12132671	+	3e-162	http://coge.iplantcollaborative.org/CoGe/GEvo.pl?prog=blastn&autogo=1&show_cns=1&dsgid1=3&chr1=1&x1=13310883&dr1up=15000&dr1down=15000&dsgid2=3&chr2=3&x2=12132252&dr2up=15000&dr2down=15000&dsgid2=3&chr2=3&x2=12132252&dr2up=15000&dr2down=15000&num_seqs=2;hsp_overlap_limit=0;hsp_size_limit=0
AT3G25110|3|9151652|9151669|-|AT4G13050|4|7611450|7611433|+|0.016	AT3G25110	3	9151652	9151669	-	AT4G13050	4	7611433	7611450	+	0.016	http://coge.iplantcollaborative.org/CoGe/GEvo.pl?prog=blastn&autogo=1&show_cns=1&dsgid1=3&chr1=3&x1=9151652&dr1up=15000&dr1down=15000&dsgid2=3&chr2=4&x2=7611433&dr2up=15000&dr2down=15000&dsgid2=3&chr2=4&x2=7611433&dr2up=15000&dr2down=15000&num_seqs=2;hsp_overlap_limit=0;hsp_size_limit=0
AT2G35960|2|15114200|15114218|+|AT3G52470|3|19461705|19461723|+|0.22	AT2G35960	2	15114200	15114218	+	AT3G52470	3	19461705	19461723	+	0.22	http://coge.iplantcollaborative.org/CoGe/GEvo.pl?prog=blastn&autogo=1&show_cns=1&dsgid1=3&chr1=2&x1=15114200&dr1up=15000&dr1down=15000&dsgid2=3&chr2=3&x2=19461705&dr2up=15000&dr2down=15000&dsgid2=3&chr2=3&x2=19461705&dr2up=15000&dr2down=15000&num_seqs=2;hsp_overlap_limit=0;hsp_size_limit=0
AT1G15570|1|5365366|5365384|+|AT1G80370|1|30221895|30221913|+|0.25	AT1G15570	1	5365366	5365384	+	AT1G80370	1	30221895	30221913	+	0.25	http://coge.iplantcollaborative.org/CoGe/GEvo.pl?prog=blastn&autogo=1&show_cns=1&dsgid1=3&chr1=1&x1=5365366&dr1up=15000&dr1down=15000&dsgid2=3&chr2=1&x2=30221895&dr2up=15000&dr2down=15000&dsgid2=3&chr2=1&x2=30221895&dr2up=15000&dr2down=15000&num_seqs=2;hsp_overlap_limit=0;hsp_size_limit=0
AT2G23910|2|10184815|10184872|+|AT4G30470|4|14894088|14894144|+|1e-10	AT2G23910	2	10184815	10184872	+	AT4G30470	4	14894088	14894144	+	1e-10	http://coge.iplantcollaborative.org/CoGe/GEvo.pl?prog=blastn&autogo=1&show_cns=1&dsgid1=3&chr1=2&x1=10184815&dr1up=15000&dr1down=15000&dsgid2=3&chr2=4&x2=14894088&dr2up=15000&dr2down=15000&dsgid2=3&chr2=4&x2=14894088&dr2up=15000&dr2down=15000&num_seqs=2;hsp_overlap_limit=0;hsp_size_limit=0
AT1G08200|1|2576253|2576276|-|AT2G27860|2|11873565|11873588|-|0.0003	AT1G08200	1	2576253	2576276	-	AT2G27860	2	11873565	11873588	-	0.0003	http://coge.iplantcollaborative.org/CoGe/GEvo.pl?prog=blastn&autogo=1&show_cns=1&dsgid1=3&chr1=1&x1=2576253&dr1up=15000&dr1down=15000&dsgid2=3&chr2=2&x2=11873565&dr2up=15000&dr2down=15000&dsgid2=3&chr2=2&x2=11873565&dr2up=15000&dr2down=15000&num_seqs=2;hsp_overlap_limit=0;hsp_size_limit=0
AT1G54215|1|20246718|20246738|+|AT3G13965|3|4612893|4612873|-|0.78	AT1G54215	1	20246718	20246738	+	AT3G13965	3	4612873	4612893	-	0.78	http://coge.iplantcollaborative.org/CoGe/GEvo.pl?prog=blastn&autogo=1&show_cns=1&dsgid1=3&chr1=1&x1=20246718&dr1up=15000&dr1down=15000&dsgid2=3&chr2=3&x2=4612873&dr2up=15000&dr2down=15000&dsgid2=3&chr2=3&x2=4612873&dr2up=15000&dr2down=15000&num_seqs=2;hsp_overlap_limit=0;hsp_size_limit=0
AT3G46830|3|17259731|17259760|-|AT5G59150|5|23893722|23893693|+|0.88	AT3G46830	3	17259731	17259760	-	AT5G59150	5	23893693	23893722	+	0.88	http://coge.iplantcollaborative.org/CoGe/GEvo.pl?prog=blastn&autogo=1&show_cns=1&dsgid1=3&chr1=3&x1=17259731&dr1up=15000&dr1down=15000&dsgid2=3&chr2=5&x2=23893693&dr2up=15000&dr2down=15000&dsgid2=3&chr2=5&x2=23893693&dr2up=15000&dr2down=15000&num_seqs=2;hsp_overlap_limit=0;hsp_size_limit=0
AT1G10430|1|3428623|3428640|-|AT1G59830|1|22024321|22024338|-|0.016	AT1G10430	1	3428623	3428640	-	AT1G59830	1	22024321	22024338	-	0.016	http://coge.iplantcollaborative.org/CoGe/GEvo.pl?prog=blastn&autogo=1&show_cns=1&dsgid1=3&chr1=1&x1=3428623&dr1up=15000&dr1down=15000&dsgid2=3&chr2=1&x2=22024321&dr2up=15000&dr2down=15000&dsgid2=3&chr2=1&x2=22024321&dr2up=15000&dr2down=15000&num_seqs=2;hsp_overlap_limit=0;hsp_size_limit=0
AT2G43945|2|18206315|18206333|-|AT3G59870|3|22128605|22128623|-|0.004	AT2G43945	2	18206315	18206333	-	AT3G59870	3	22128605	22128623	-	0.004	http://coge.iplantcollaborative.org/CoGe/GEvo.pl?prog=blastn&autogo=1&show_cns=1&dsgid1=3&chr1=2&x1=18206315&dr1up=15000&dr1down=15000&dsgid2=3&chr2=3&x2=22128605&dr2up=15000&dr2down=15000&dsgid2=3&chr2=3&x2=22128605&dr2up=15000&dr2down=15000&num_seqs=2;hsp_overlap_limit=0;hsp_size_limit=0
AT1G51710|1|19174872|19174900|-|AT3G21280|3|7474477|7474506|-|0.27	AT1G51710	1	19174872	19174900	-	AT3G21280	3	7474477	7474506	-	0.27	http://coge.iplantcollaborative.org/CoGe/GEvo.pl?prog=blastn&autogo=1&show_cns=1&dsgid1=3&chr1=1&x1=19174872&dr1up=15000&dr1down=15000&dsgid2=3&chr2=3&x2=7474477&dr2up=15000&dr2down=15000&dsgid2=3&chr2=3&x2=7474477&dr2up=15000&dr2down=15000&num_seqs=2;hsp_overlap_limit=0;hsp_size_limit=0
AT4G18380|4|10155921|10155940|+|AT5G46170|5|18735360|18735341|-|0.001	AT4G18380	4	10155921	10155940	+	AT5G46170	5	18735341	18735360	-	0.001	http://coge.iplantcollaborative.org/CoGe/GEvo.pl?prog=blastn&autogo=1&show_cns=1&dsgid1=3&chr1=4&x1=10155921&dr1up=15000&dr1down=15000&dsgid2=3&chr2=5&x2=18735341&dr2up=15000&dr2down=15000&dsgid2=3&chr2=5&x2=18735341&dr2up=15000&dr2down=15000&num_seqs=2;hsp_overlap_limit=0;hsp_size_limit=0
AT3G22750|3|8041466|8041483|-|AT4G14780|4|8490446|8490429|+|0.89	AT3G22750	3	8041466	8041483	-	AT4G14780	4	8490429	8490446	+	0.89	http://coge.iplantcollaborative.org/CoGe/GEvo.pl?prog=blastn&autogo=1&show_cns=1&dsgid1=3&chr1=3&x1=8041466&dr1up=15000&dr1down=15000&dsgid2=3&chr2=4&x2=8490429&dr2up=15000&dr2down=15000&dsgid2=3&chr2=4&x2=8490429&dr2up=15000&dr2down=15000&num_seqs=2;hsp_overlap_limit=0;hsp_size_limit=0
AT1G17460|1|5999725|5999757|+|AT1G72650|1|27354217|27354249|+|1.0	AT1G17460	1	5999725	5999757	+	AT1G72650	1	27354217	27354249	+	1	http://coge.iplantcollaborative.org/CoGe/GEvo.pl?prog=blastn&autogo=1&show_cns=1&dsgid1=3&chr1=1&x1=5999725&dr1up=15000&dr1down=15000&dsgid2=3&chr2=1&x2=27354217&dr2up=15000&dr2down=15000&dsgid2=3&chr2=1&x2=27354217&dr2up=15000&dr2down=15000&num_seqs=2;hsp_overlap_limit=0;hsp_size_limit=0
AT3G23730|3|8550110|8550124|+|AT4G14130|4|8138283|8138269|-|0.82	AT3G23730	3	8550110	8550124	+	AT4G14130	4	8138269	8138283	-	0.82	http://coge.iplantcollaborative.org/CoGe/GEvo.pl?prog=blastn&autogo=1&show_cns=1&dsgid1=3&chr1=3&x1=8550110&dr1up=15000&dr1down=15000&dsgid2=3&chr2=4&x2=8138269&dr2up=15000&dr2down=15000&dsgid2=3&chr2=4&x2=8138269&dr2up=15000&dr2down=15000&num_seqs=2;hsp_overlap_limit=0;hsp_size_limit=0
AT1G25410|1|8923537|8923551|-|AT1G68460|1|25678896|25678910|-|0.83	AT1G25410	1	8923537	8923551	-	AT1G68460	1	25678896	25678910	-	0.83	http://coge.iplantcollaborative.org/CoGe/GEvo.pl?prog=blastn&autogo=1&show_cns=1&dsgid1=3&chr1=1&x1=8923537&dr1up=15000&dr1down=15000&dsgid2=3&chr2=1&x2=25678896&dr2up=15000&dr2down=15000&dsgid2=3&chr2=1&x2=25678896&dr2up=15000&dr2down=15000&num_seqs=2;hsp_overlap_limit=0;hsp_size_limit=0
2_3314945_3315049_cns_protein|2|3321878|3321893|+|2_3489653_3489549_cns_protein|2|3485635|3485650|-|0.2	2_3314945_3315049_cns_protein	2	3321878	3321893	+	2_3489653_3489549_cns_protein	2	3485635	3485650	-	0.2	http://coge.iplantcollaborative.org/CoGe/GEvo.pl?prog=blastn&autogo=1&show_cns=1&dsgid1=3&chr1=2&x1=3321878&dr1up=15000&dr1down=15000&dsgid2=3&chr2=2&x2=3485635&dr2up=15000&dr2down=15000&dsgid2=3&chr2=2&x2=3485635&dr2up=15000&dr2down=15000&num_seqs=2;hsp_overlap_limit=0;hsp_size_limit=0
AT4G17410|4|9716243|9716263|+|AT5G47430|5|19257976|19257956|-|1.2	AT4G17410	4	9716243	9716263	+	AT5G47430	5	19257956	19257976	-	1.2	http://coge.iplantcollaborative.org/CoGe/GEvo.pl?prog=blastn&autogo=1&show_cns=1&dsgid1=3&chr1=4&x1=9716243&dr1up=15000&dr1down=15000&dsgid2=3&chr2=5&x2=19257956&dr2up=15000&dr2down=15000&dsgid2=3&chr2=5&x2=19257956&dr2up=15000&dr2down=15000&num_seqs=2;hsp_overlap_limit=0;hsp_size_limit=0
AT2G18980|2|8239352|8239369|-|AT4G30170|4|14766792|14766775|+|0.86	AT2G18980	2	8239352	8239369	-	AT4G30170	4	14766775	14766792	+	0.86	http://coge.iplantcollaborative.org/CoGe/GEvo.pl?prog=blastn&autogo=1&show_cns=1&dsgid1=3&chr1=2&x1=8239352&dr1up=15000&dr1down=15000&dsgid2=3&chr2=4&x2=14766775&dr2up=15000&dr2down=15000&dsgid2=3&chr2=4&x2=14766775&dr2up=15000&dr2down=15000&num_seqs=2;hsp_overlap_limit=0;hsp_size_limit=0
AT1G12820|1|4372813|4372836|-|AT3G26810|3|9866675|9866652|+|0.017	AT1G12820	1	4372813	4372836	-	AT3G26810	3	9866652	9866675	+	0.017	http://coge.iplantcollaborative.org/CoGe/GEvo.pl?prog=blastn&autogo=1&show_cns=1&dsgid1=3&chr1=1&x1=4372813&dr1up=15000&dr1down=15000&dsgid2=3&chr2=3&x2=9866652&dr2up=15000&dr2down=15000&dsgid2=3&chr2=3&x2=9866652&dr2up=15000&dr2down=15000&num_seqs=2;hsp_overlap_limit=0;hsp_size_limit=0
AT3G46930|3|17298612|17298651|+|AT5G58950|5|23818855|23818816|-|0.24	AT3G46930	3	17298612	17298651	+	AT5G58950	5	23818816	23818855	-	0.24	http://coge.iplantcollaborative.org/CoGe/GEvo.pl?prog=blastn&autogo=1&show_cns=1&dsgid1=3&chr1=3&x1=17298612&dr1up=15000&dr1down=15000&dsgid2=3&chr2=5&x2=23818816&dr2up=15000&dr2down=15000&dsgid2=3&chr2=5&x2=23818816&dr2up=15000&dr2down=15000&num_seqs=2;hsp_overlap_limit=0;hsp_size_limit=0
AT4G04890|4|2481658|2481676|-|AT4G21750|4|11555839|11555821|+|0.3	AT4G04890	4	2481658	2481676	-	AT4G21750	4	11555821	11555839	+	0.3	http://coge.iplantcollaborative.org/CoGe/GEvo.pl?prog=blastn&autogo=1&show_cns=1&dsgid1=3&chr1=4&x1=2481658&dr1up=15000&dr1down=15000&dsgid2=3&chr2=4&x2=11555821&dr2up=15000&dr2down=15000&dsgid2=3&chr2=4&x2=11555821&dr2up=15000&dr2down=15000&num_seqs=2;hsp_overlap_limit=0;hsp_size_limit=0
AT3G23830|3|8608006|8608020|-|AT4G13850|4|8020999|8020985|+|0.84	AT3G23830	3	8608006	8608020	-	AT4G13850	4	8020985	8020999	+	0.84	http://coge.iplantcollaborative.org/CoGe/GEvo.pl?prog=blastn&autogo=1&show_cns=1&dsgid1=3&chr1=3&x1=8608006&dr1up=15000&dr1down=15000&dsgid2=3&chr2=4&x2=8020985&dr2up=15000&dr2down=15000&dsgid2=3&chr2=4&x2=8020985&dr2up=15000&dr2down=15000&num_seqs=2;hsp_overlap_limit=0;hsp_size_limit=0
AT2G43160|2|17958474|17958489|+|AT3G59290|3|21926193|21926208|+|0.3	AT2G43160	2	17958474	17958489	+	AT3G59290	3	21926193	21926208	+	0.3	http://coge.iplantcollaborative.org/CoGe/GEvo.pl?prog=blastn&autogo=1&show_cns=1&dsgid1=3&chr1=2&x1=17958474&dr1up=15000&dr1down=15000&dsgid2=3&chr2=3&x2=21926193&dr2up=15000&dr2down=15000&dsgid2=3&chr2=3&x2=21926193&dr2up=15000&dr2down=15000&num_seqs=2;hsp_overlap_limit=0;hsp_size_limit=0
AT1G04230|1|1127973|1128013|+|AT5G43720|5|17574543|17574503|-|2e-05	AT1G04230	1	1127973	1128013	+	AT5G43720	5	17574503	17574543	-	2e-05	http://coge.iplantcollaborative.org/CoGe/GEvo.pl?prog=blastn&autogo=1&show_cns=1&dsgid1=3&chr1=1&x1=1127973&dr1up=15000&dr1down=15000&dsgid2=3&chr2=5&x2=17574503&dr2up=15000&dr2down=15000&dsgid2=3&chr2=5&x2=17574503&dr2up=15000&dr2down=15000&num_seqs=2;hsp_overlap_limit=0;hsp_size_limit=0
AT4G04740|4|2402491|2402520|-|AT4G21940|4|11649560|11649531|+|0.98	AT4G04740	4	2402491	2402520	-	AT4G21940	4	11649531	11649560	+	0.98	http://coge.iplantcollaborative.org/CoGe/GEvo.pl?prog=blastn&autogo=1&show_cns=1&dsgid1=3&chr1=4&x1=2402491&dr1up=15000&dr1down=15000&dsgid2=3&chr2=4&x2=11649531&dr2up=15000&dr2down=15000&dsgid2=3&chr2=4&x2=11649531&dr2up=15000&dr2down=15000&num_seqs=2;hsp_overlap_limit=0;hsp_size_limit=0
AT1G10650|1|3521951|3521982|-|AT1G60610|1|22325350|22325381|-|0.062	AT1G10650	1	3521951	3521982	-	AT1G60610	1	22325350	22325381	-	0.062	http://coge.iplantcollaborative.org/CoGe/GEvo.pl?prog=blastn&autogo=1&show_cns=1&dsgid1=3&chr1=1&x1=3521951&dr1up=15000&dr1down=15000&dsgid2=3&chr2=1&x2=22325350&dr2up=15000&dr2down=15000&dsgid2=3&chr2=1&x2=22325350&dr2up=15000&dr2down=15000&num_seqs=2;hsp_overlap_limit=0;hsp_size_limit=0
1_16337577_16337722_cns_rna|1|16335905|16335965|+|4_4397503_4397362_cns_rna|4|4399008|4398948|-|6e-17	1_16337577_16337722_cns_rna	1	16335905	16335965	+	4_4397503_4397362_cns_rna	4	4398948	4399008	-	6e-17	http://coge.iplantcollaborative.org/CoGe/GEvo.pl?prog=blastn&autogo=1&show_cns=1&dsgid1=3&chr1=1&x1=16335905&dr1up=15000&dr1down=15000&dsgid2=3&chr2=4&x2=4398948&dr2up=15000&dr2down=15000&dsgid2=3&chr2=4&x2=4398948&dr2up=15000&dr2down=15000&num_seqs=2;hsp_overlap_limit=0;hsp_size_limit=0
AT2G41740|2|17421409|17421438|-|AT3G57410|3|21258157|21258186|-|0.0004	AT2G41740	2	17421409	17421438	-	AT3G57410	3	21258157	21258186	-	0.0004	http://coge.iplantcollaborative.org/CoGe/GEvo.pl?prog=blastn&autogo=1&show_cns=1&dsgid1=3&chr1=2&x1=17421409&dr1up=15000&dr1down=15000&dsgid2=3&chr2=3&x2=21258157&dr2up=15000&dr2down=15000&dsgid2=3&chr2=3&x2=21258157&dr2up=15000&dr2down=15000&num_seqs=2;hsp_overlap_limit=0;hsp_size_limit=0
AT3G48710|3|18052996|18053028|+|AT5G63550|5|25463538|25463570|+|0.018	AT3G48710	3	18052996	18053028	+	AT5G63550	5	25463538	25463570	+	0.018	http://coge.iplantcollaborative.org/CoGe/GEvo.pl?prog=blastn&autogo=1&show_cns=1&dsgid1=3&chr1=3&x1=18052996&dr1up=15000&dr1down=15000&dsgid2=3&chr2=5&x2=25463538&dr2up=15000&dr2down=15000&dsgid2=3&chr2=5&x2=25463538&dr2up=15000&dr2down=15000&num_seqs=2;hsp_overlap_limit=0;hsp_size_limit=0
AT2G42380|2|17653283|17653339|-|AT3G58120|3|21531265|21531324|-|0.062	AT2G42380	2	17653283	17653339	-	AT3G58120	3	21531265	21531324	-	0.062	http://coge.iplantcollaborative.org/CoGe/GEvo.pl?prog=blastn&autogo=1&show_cns=1&dsgid1=3&chr1=2&x1=17653283&dr1up=15000&dr1down=15000&dsgid2=3&chr2=3&x2=21531265&dr2up=15000&dr2down=15000&dsgid2=3&chr2=3&x2=21531265&dr2up=15000&dr2down=15000&num_seqs=2;hsp_overlap_limit=0;hsp_size_limit=0
1_13866953_13866971_cns_rna|1|13866731|13866858|+|1_15988844_15988826_cns_rna|1|15989038|15988920|-|5e-32	1_13866953_13866971_cns_rna	1	13866731	13866858	+	1_15988844_15988826_cns_rna	1	15988920	15989038	-	5e-32	http://coge.iplantcollaborative.org/CoGe/GEvo.pl?prog=blastn&autogo=1&show_cns=1&dsgid1=3&chr1=1&x1=13866731&dr1up=15000&dr1down=15000&dsgid2=3&chr2=1&x2=15988920&dr2up=15000&dr2down=15000&dsgid2=3&chr2=1&x2=15988920&dr2up=15000&dr2down=15000&num_seqs=2;hsp_overlap_limit=0;hsp_size_limit=0
AT1G53500|1|19970666|19970686|-|AT3G14790|3|4966938|4966918|+|0.93	AT1G53500	1	19970666	19970686	-	AT3G14790	3	4966918	4966938	+	0.93	http://coge.iplantcollaborative.org/CoGe/GEvo.pl?prog=blastn&autogo=1&show_cns=1&dsgid1=3&chr1=1&x1=19970666&dr1up=15000&dr1down=15000&dsgid2=3&chr2=3&x2=4966918&dr2up=15000&dr2down=15000&dsgid2=3&chr2=3&x2=4966918&dr2up=15000&dr2down=15000&num_seqs=2;hsp_overlap_limit=0;hsp_size_limit=0
AT1G66260|1|24700714|24700750|-|AT5G37720|5|15000352|15000389|-|0.0003	AT1G66260	1	24700714	24700750	-	AT5G37720	5	15000352	15000389	-	0.0003	http://coge.iplantcollaborative.org/CoGe/GEvo.pl?prog=blastn&autogo=1&show_cns=1&dsgid1=3&chr1=1&x1=24700714&dr1up=15000&dr1down=15000&dsgid2=3&chr2=5&x2=15000352&dr2up=15000&dr2down=15000&dsgid2=3&chr2=5&x2=15000352&dr2up=15000&dr2down=15000&num_seqs=2;hsp_overlap_limit=0;hsp_size_limit=0
AT3G46820|3|17254999|17255014|-|AT5G59160|5|23896737|23896722|+|0.24	AT3G46820	3	17254999	17255014	-	AT5G59160	5	23896722	23896737	+	0.24	http://coge.iplantcollaborative.org/CoGe/GEvo.pl?prog=blastn&autogo=1&show_cns=1&dsgid1=3&chr1=3&x1=17254999&dr1up=15000&dr1down=15000&dsgid2=3&chr2=5&x2=23896722&dr2up=15000&dr2down=15000&dsgid2=3&chr2=5&x2=23896722&dr2up=15000&dr2down=15000&num_seqs=2;hsp_overlap_limit=0;hsp_size_limit=0
AT2G19830|2|8577120|8577134|-|AT4G29160|4|14377754|14377740|+|0.87	AT2G19830	2	8577120	8577134	-	AT4G29160	4	14377740	14377754	+	0.87	http://coge.iplantcollaborative.org/CoGe/GEvo.pl?prog=blastn&autogo=1&show_cns=1&dsgid1=3&chr1=2&x1=8577120&dr1up=15000&dr1down=15000&dsgid2=3&chr2=4&x2=14377740&dr2up=15000&dr2down=15000&dsgid2=3&chr2=4&x2=14377740&dr2up=15000&dr2down=15000&num_seqs=2;hsp_overlap_limit=0;hsp_size_limit=0
AT1G15280|1|5252447|5252482|+|AT1G80000|1|30098023|30098058|+|0.019	AT1G15280	1	5252447	5252482	+	AT1G80000	1	30098023	30098058	+	0.019	http://coge.iplantcollaborative.org/CoGe/GEvo.pl?prog=blastn&autogo=1&show_cns=1&dsgid1=3&chr1=1&x1=5252447&dr1up=15000&dr1down=15000&dsgid2=3&chr2=1&x2=30098023&dr2up=15000&dr2down=15000&dsgid2=3&chr2=1&x2=30098023&dr2up=15000&dr2down=15000&num_seqs=2;hsp_overlap_limit=0;hsp_size_limit=0
AT1G56020|1|20958595|20958645|+|AT3G12970|3|4140567|4140517|-|0.0003	AT1G56020	1	20958595	20958645	+	AT3G12970	3	4140517	4140567	-	0.0003	http://coge.iplantcollaborative.org/CoGe/GEvo.pl?prog=blastn&autogo=1&show_cns=1&dsgid1=3&chr1=1&x1=20958595&dr1up=15000&dr1down=15000&dsgid2=3&chr2=3&x2=4140517&dr2up=15000&dr2down=15000&dsgid2=3&chr2=3&x2=4140517&dr2up=15000&dr2down=15000&num_seqs=2;hsp_overlap_limit=0;hsp_size_limit=0
AT1G11160|1|3732898|3732916|+|AT1G61210|1|22567967|22567985|+|0.33	AT1G11160	1	3732898	3732916	+	AT1G61210	1	22567967	22567985	+	0.33	http://coge.iplantcollaborative.org/CoGe/GEvo.pl?prog=blastn&autogo=1&show_cns=1&dsgid1=3&chr1=1&x1=3732898&dr1up=15000&dr1down=15000&dsgid2=3&chr2=1&x2=22567967&dr2up=15000&dr2down=15000&dsgid2=3&chr2=1&x2=22567967&dr2up=15000&dr2down=15000&num_seqs=2;hsp_overlap_limit=0;hsp_size_limit=0
AT3G05980|3|1794944|1794972|+|AT5G19340|5|6516627|6516599|-|0.057	AT3G05980	3	1794944	1794972	+	AT5G19340	5	6516599	6516627	-	0.057	http://coge.iplantcollaborative.org/CoGe/GEvo.pl?prog=blastn&autogo=1&show_cns=1&dsgid1=3&chr1=3&x1=1794944&dr1up=15000&dr1down=15000&dsgid2=3&chr2=5&x2=6516599&dr2up=15000&dr2down=15000&dsgid2=3&chr2=5&x2=6516599&dr2up=15000&dr2down=15000&num_seqs=2;hsp_overlap_limit=0;hsp_size_limit=0
AT1G52140|1|19423561|19423575|-|AT3G16330|3|5529330|5529316|+|0.8	AT1G52140	1	19423561	19423575	-	AT3G16330	3	5529316	5529330	+	0.8	http://coge.iplantcollaborative.org/CoGe/GEvo.pl?prog=blastn&autogo=1&show_cns=1&dsgid1=3&chr1=1&x1=19423561&dr1up=15000&dr1down=15000&dsgid2=3&chr2=3&x2=5529316&dr2up=15000&dr2down=15000&dsgid2=3&chr2=3&x2=5529316&dr2up=15000&dr2down=15000&num_seqs=2;hsp_overlap_limit=0;hsp_size_limit=0
AT2G22620|2|9617245|9617267|-|AT4G37950|4|17844776|17844754|+|0.077	AT2G22620	2	9617245	9617267	-	AT4G37950	4	17844754	17844776	+	0.077	http://coge.iplantcollaborative.org/CoGe/GEvo.pl?prog=blastn&autogo=1&show_cns=1&dsgid1=3&chr1=2&x1=9617245&dr1up=15000&dr1down=15000&dsgid2=3&chr2=4&x2=17844754&dr2up=15000&dr2down=15000&dsgid2=3&chr2=4&x2=17844754&dr2up=15000&dr2down=15000&num_seqs=2;hsp_overlap_limit=0;hsp_size_limit=0
AT1G53380|1|19916787|19916813|-|AT3G14870|3|5005805|5005779|+|0.018	AT1G53380	1	19916787	19916813	-	AT3G14870	3	5005779	5005805	+	0.018	http://coge.iplantcollaborative.org/CoGe/GEvo.pl?prog=blastn&autogo=1&show_cns=1&dsgid1=3&chr1=1&x1=19916787&dr1up=15000&dr1down=15000&dsgid2=3&chr2=3&x2=5005779&dr2up=15000&dr2down=15000&dsgid2=3&chr2=3&x2=5005779&dr2up=15000&dr2down=15000&num_seqs=2;hsp_overlap_limit=0;hsp_size_limit=0
AT1G45545|1|17185846|17185869|-|AT5G42880|5|17207352|17207329|+|0.9	AT1G45545	1	17185846	17185869	-	AT5G42880	5	17207329	17207352	+	0.9	http://coge.iplantcollaborative.org/CoGe/GEvo.pl?prog=blastn&autogo=1&show_cns=1&dsgid1=3&chr1=1&x1=17185846&dr1up=15000&dr1down=15000&dsgid2=3&chr2=5&x2=17207329&dr2up=15000&dr2down=15000&dsgid2=3&chr2=5&x2=17207329&dr2up=15000&dr2down=15000&num_seqs=2;hsp_overlap_limit=0;hsp_size_limit=0
AT1G18620|1|6409992|6410026|+|AT1G74160|1|27889984|27890018|+|0.001	AT1G18620	1	6409992	6410026	+	AT1G74160	1	27889984	27890018	+	0.001	http://coge.iplantcollaborative.org/CoGe/GEvo.pl?prog=blastn&autogo=1&show_cns=1&dsgid1=3&chr1=1&x1=6409992&dr1up=15000&dr1down=15000&dsgid2=3&chr2=1&x2=27889984&dr2up=15000&dr2down=15000&dsgid2=3&chr2=1&x2=27889984&dr2up=15000&dr2down=15000&num_seqs=2;hsp_overlap_limit=0;hsp_size_limit=0
AT5G10290|5|3238309|3238332|-|AT5G65240|5|26095007|26095030|-|0.017	AT5G10290	5	3238309	3238332	-	AT5G65240	5	26095007	26095030	-	0.017	http://coge.iplantcollaborative.org/CoGe/GEvo.pl?prog=blastn&autogo=1&show_cns=1&dsgid1=3&chr1=5&x1=3238309&dr1up=15000&dr1down=15000&dsgid2=3&chr2=5&x2=26095007&dr2up=15000&dr2down=15000&dsgid2=3&chr2=5&x2=26095007&dr2up=15000&dr2down=15000&num_seqs=2;hsp_overlap_limit=0;hsp_size_limit=0
AT2G43850|2|18167761|18167778|-|AT3G59830|3|22115052|22115069|-|0.92	AT2G43850	2	18167761	18167778	-	AT3G59830	3	22115052	22115069	-	0.92	http://coge.iplantcollaborative.org/CoGe/GEvo.pl?prog=blastn&autogo=1&show_cns=1&dsgid1=3&chr1=2&x1=18167761&dr1up=15000&dr1down=15000&dsgid2=3&chr2=3&x2=22115052&dr2up=15000&dr2down=15000&dsgid2=3&chr2=3&x2=22115052&dr2up=15000&dr2down=15000&num_seqs=2;hsp_overlap_limit=0;hsp_size_limit=0
AT1G52710|1|19640822|19640841|-|AT3G15640|3|5302433|5302414|+|0.062	AT1G52710	1	19640822	19640841	-	AT3G15640	3	5302414	5302433	+	0.062	http://coge.iplantcollaborative.org/CoGe/GEvo.pl?prog=blastn&autogo=1&show_cns=1&dsgid1=3&chr1=1&x1=19640822&dr1up=15000&dr1down=15000&dsgid2=3&chr2=3&x2=5302414&dr2up=15000&dr2down=15000&dsgid2=3&chr2=3&x2=5302414&dr2up=15000&dr2down=15000&num_seqs=2;hsp_overlap_limit=0;hsp_size_limit=0
AT2G37940|2|15883821|15883838|+|AT3G54020|3|20016658|20016675|+|0.92	AT2G37940	2	15883821	15883838	+	AT3G54020	3	20016658	20016675	+	0.92	http://coge.iplantcollaborative.org/CoGe/GEvo.pl?prog=blastn&autogo=1&show_cns=1&dsgid1=3&chr1=2&x1=15883821&dr1up=15000&dr1down=15000&dsgid2=3&chr2=3&x2=20016658&dr2up=15000&dr2down=15000&dsgid2=3&chr2=3&x2=20016658&dr2up=15000&dr2down=15000&num_seqs=2;hsp_overlap_limit=0;hsp_size_limit=0
AT2G46870|2|19268169|19268226|+|AT3G61970|3|22962593|22962651|+|6e-13	AT2G46870	2	19268169	19268226	+	AT3G61970	3	22962593	22962651	+	6e-13	http://coge.iplantcollaborative.org/CoGe/GEvo.pl?prog=blastn&autogo=1&show_cns=1&dsgid1=3&chr1=2&x1=19268169&dr1up=15000&dr1down=15000&dsgid2=3&chr2=3&x2=22962593&dr2up=15000&dr2down=15000&dsgid2=3&chr2=3&x2=22962593&dr2up=15000&dr2down=15000&num_seqs=2;hsp_overlap_limit=0;hsp_size_limit=0
AT3G09035|3|2758804|2758821|+|AT5G01090|5|32813|32830|+|0.84	AT3G09035	3	2758804	2758821	+	AT5G01090	5	32813	32830	+	0.84	http://coge.iplantcollaborative.org/CoGe/GEvo.pl?prog=blastn&autogo=1&show_cns=1&dsgid1=3&chr1=3&x1=2758804&dr1up=15000&dr1down=15000&dsgid2=3&chr2=5&x2=32813&dr2up=15000&dr2down=15000&dsgid2=3&chr2=5&x2=32813&dr2up=15000&dr2down=15000&num_seqs=2;hsp_overlap_limit=0;hsp_size_limit=0
AT1G16710|1|5713824|5713838|+|AT1G79000|1|29729743|29729729|-|1.3	AT1G16710	1	5713824	5713838	+	AT1G79000	1	29729729	29729743	-	1.3	http://coge.iplantcollaborative.org/CoGe/GEvo.pl?prog=blastn&autogo=1&show_cns=1&dsgid1=3&chr1=1&x1=5713824&dr1up=15000&dr1down=15000&dsgid2=3&chr2=1&x2=29729729&dr2up=15000&dr2down=15000&dsgid2=3&chr2=1&x2=29729729&dr2up=15000&dr2down=15000&num_seqs=2;hsp_overlap_limit=0;hsp_size_limit=0
AT3G50410|3|18719679|18719703|+|AT5G66940|5|26746509|26746485|-|7e-05	AT3G50410	3	18719679	18719703	+	AT5G66940	5	26746485	26746509	-	7e-05	http://coge.iplantcollaborative.org/CoGe/GEvo.pl?prog=blastn&autogo=1&show_cns=1&dsgid1=3&chr1=3&x1=18719679&dr1up=15000&dr1down=15000&dsgid2=3&chr2=5&x2=26746485&dr2up=15000&dr2down=15000&dsgid2=3&chr2=5&x2=26746485&dr2up=15000&dr2down=15000&num_seqs=2;hsp_overlap_limit=0;hsp_size_limit=0
AT1G18610|1|6405728|6405753|+|AT1G74150|1|27884140|27884165|+|0.001	AT1G18610	1	6405728	6405753	+	AT1G74150	1	27884140	27884165	+	0.001	http://coge.iplantcollaborative.org/CoGe/GEvo.pl?prog=blastn&autogo=1&show_cns=1&dsgid1=3&chr1=1&x1=6405728&dr1up=15000&dr1down=15000&dsgid2=3&chr2=1&x2=27884140&dr2up=15000&dr2down=15000&dsgid2=3&chr2=1&x2=27884140&dr2up=15000&dr2down=15000&num_seqs=2;hsp_overlap_limit=0;hsp_size_limit=0
AT2G24500|2|10420400|10420417|-|AT4G31420|4|15253529|15253546|-|0.87	AT2G24500	2	10420400	10420417	-	AT4G31420	4	15253529	15253546	-	0.87	http://coge.iplantcollaborative.org/CoGe/GEvo.pl?prog=blastn&autogo=1&show_cns=1&dsgid1=3&chr1=2&x1=10420400&dr1up=15000&dr1down=15000&dsgid2=3&chr2=4&x2=15253529&dr2up=15000&dr2down=15000&dsgid2=3&chr2=4&x2=15253529&dr2up=15000&dr2down=15000&num_seqs=2;hsp_overlap_limit=0;hsp_size_limit=0
AT3G06410|3|1947302|1947325|-|AT5G18550|5|6163000|6162977|+|0.017	AT3G06410	3	1947302	1947325	-	AT5G18550	5	6162977	6163000	+	0.017	http://coge.iplantcollaborative.org/CoGe/GEvo.pl?prog=blastn&autogo=1&show_cns=1&dsgid1=3&chr1=3&x1=1947302&dr1up=15000&dr1down=15000&dsgid2=3&chr2=5&x2=6162977&dr2up=15000&dr2down=15000&dsgid2=3&chr2=5&x2=6162977&dr2up=15000&dr2down=15000&num_seqs=2;hsp_overlap_limit=0;hsp_size_limit=0
AT1G35515|1|13077811|13077839|+|AT4G09460|4|5992933|5992961|+|0.001	AT1G35515	1	13077811	13077839	+	AT4G09460	4	5992933	5992961	+	0.001	http://coge.iplantcollaborative.org/CoGe/GEvo.pl?prog=blastn&autogo=1&show_cns=1&dsgid1=3&chr1=1&x1=13077811&dr1up=15000&dr1down=15000&dsgid2=3&chr2=4&x2=5992933&dr2up=15000&dr2down=15000&dsgid2=3&chr2=4&x2=5992933&dr2up=15000&dr2down=15000&num_seqs=2;hsp_overlap_limit=0;hsp_size_limit=0
AT2G46660|2|19165383|19165409|-|AT3G61880|3|22921958|22921984|-|0.88	AT2G46660	2	19165383	19165409	-	AT3G61880	3	22921958	22921984	-	0.88	http://coge.iplantcollaborative.org/CoGe/GEvo.pl?prog=blastn&autogo=1&show_cns=1&dsgid1=3&chr1=2&x1=19165383&dr1up=15000&dr1down=15000&dsgid2=3&chr2=3&x2=22921958&dr2up=15000&dr2down=15000&dsgid2=3&chr2=3&x2=22921958&dr2up=15000&dr2down=15000&num_seqs=2;hsp_overlap_limit=0;hsp_size_limit=0
AT2G25940|2|11061315|11061329|-|AT4G32940|4|15896474|15896488|-|0.93	AT2G25940	2	11061315	11061329	-	AT4G32940	4	15896474	15896488	-	0.93	http://coge.iplantcollaborative.org/CoGe/GEvo.pl?prog=blastn&autogo=1&show_cns=1&dsgid1=3&chr1=2&x1=11061315&dr1up=15000&dr1down=15000&dsgid2=3&chr2=4&x2=15896474&dr2up=15000&dr2down=15000&dsgid2=3&chr2=4&x2=15896474&dr2up=15000&dr2down=15000&num_seqs=2;hsp_overlap_limit=0;hsp_size_limit=0
AT3G11270|3|3531493|3531510|+|AT5G05780|5|1738345|1738362|+|0.93	AT3G11270	3	3531493	3531510	+	AT5G05780	5	1738345	1738362	+	0.93	http://coge.iplantcollaborative.org/CoGe/GEvo.pl?prog=blastn&autogo=1&show_cns=1&dsgid1=3&chr1=3&x1=3531493&dr1up=15000&dr1down=15000&dsgid2=3&chr2=5&x2=1738345&dr2up=15000&dr2down=15000&dsgid2=3&chr2=5&x2=1738345&dr2up=15000&dr2down=15000&num_seqs=2;hsp_overlap_limit=0;hsp_size_limit=0
AT2G17180|2|7484808|7484829|-|AT4G35280|4|16788353|16788374|-|0.004	AT2G17180	2	7484808	7484829	-	AT4G35280	4	16788353	16788374	-	0.004	http://coge.iplantcollaborative.org/CoGe/GEvo.pl?prog=blastn&autogo=1&show_cns=1&dsgid1=3&chr1=2&x1=7484808&dr1up=15000&dr1down=15000&dsgid2=3&chr2=4&x2=16788353&dr2up=15000&dr2down=15000&dsgid2=3&chr2=4&x2=16788353&dr2up=15000&dr2down=15000&num_seqs=2;hsp_overlap_limit=0;hsp_size_limit=0
AT3G43220|3|15212573|15212594|-|AT5G20840|5|7067378|7067399|-|0.006	AT3G43220	3	15212573	15212594	-	AT5G20840	5	7067378	7067399	-	0.006	http://coge.iplantcollaborative.org/CoGe/GEvo.pl?prog=blastn&autogo=1&show_cns=1&dsgid1=3&chr1=3&x1=15212573&dr1up=15000&dr1down=15000&dsgid2=3&chr2=5&x2=7067378&dr2up=15000&dr2down=15000&dsgid2=3&chr2=5&x2=7067378&dr2up=15000&dr2down=15000&num_seqs=2;hsp_overlap_limit=0;hsp_size_limit=0
AT5G10650|5|3370336|3370351|-|AT5G24870|5|8552646|8552661|-|0.25	AT5G10650	5	3370336	3370351	-	AT5G24870	5	8552646	8552661	-	0.25	http://coge.iplantcollaborative.org/CoGe/GEvo.pl?prog=blastn&autogo=1&show_cns=1&dsgid1=3&chr1=5&x1=3370336&dr1up=15000&dr1down=15000&dsgid2=3&chr2=5&x2=8552646&dr2up=15000&dr2down=15000&dsgid2=3&chr2=5&x2=8552646&dr2up=15000&dr2down=15000&num_seqs=2;hsp_overlap_limit=0;hsp_size_limit=0
AT2G21780|2|9297959|9297997|+|AT4G39360|4|18302822|18302860|+|0.014	AT2G21780	2	9297959	9297997	+	AT4G39360	4	18302822	18302860	+	0.014	http://coge.iplantcollaborative.org/CoGe/GEvo.pl?prog=blastn&autogo=1&show_cns=1&dsgid1=3&chr1=2&x1=9297959&dr1up=15000&dr1down=15000&dsgid2=3&chr2=4&x2=18302822&dr2up=15000&dr2down=15000&dsgid2=3&chr2=4&x2=18302822&dr2up=15000&dr2down=15000&num_seqs=2;hsp_overlap_limit=0;hsp_size_limit=0
4_7238923_7238951_cns_rna|4|7237427|7237445|+|4_11966038_11966011_cns_rna|4|11967263|11967245|-|0.23	4_7238923_7238951_cns_rna	4	7237427	7237445	+	4_11966038_11966011_cns_rna	4	11967245	11967263	-	0.23	http://coge.iplantcollaborative.org/CoGe/GEvo.pl?prog=blastn&autogo=1&show_cns=1&dsgid1=3&chr1=4&x1=7237427&dr1up=15000&dr1down=15000&dsgid2=3&chr2=4&x2=11967245&dr2up=15000&dr2down=15000&dsgid2=3&chr2=4&x2=11967245&dr2up=15000&dr2down=15000&num_seqs=2;hsp_overlap_limit=0;hsp_size_limit=0
AT2G45950|2|18911651|18911665|-|AT3G61415|3|22733898|22733912|-|0.98	AT2G45950	2	18911651	18911665	-	AT3G61415	3	22733898	22733912	-	0.98	http://coge.iplantcollaborative.org/CoGe/GEvo.pl?prog=blastn&autogo=1&show_cns=1&dsgid1=3&chr1=2&x1=18911651&dr1up=15000&dr1down=15000&dsgid2=3&chr2=3&x2=22733898&dr2up=15000&dr2down=15000&dsgid2=3&chr2=3&x2=22733898&dr2up=15000&dr2down=15000&num_seqs=2;hsp_overlap_limit=0;hsp_size_limit=0
AT1G13130|1|4467098|4467112|+|AT3G26140|3|9565872|9565858|-|0.96	AT1G13130	1	4467098	4467112	+	AT3G26140	3	9565858	9565872	-	0.96	http://coge.iplantcollaborative.org/CoGe/GEvo.pl?prog=blastn&autogo=1&show_cns=1&dsgid1=3&chr1=1&x1=4467098&dr1up=15000&dr1down=15000&dsgid2=3&chr2=3&x2=9565858&dr2up=15000&dr2down=15000&dsgid2=3&chr2=3&x2=9565858&dr2up=15000&dr2down=15000&num_seqs=2;hsp_overlap_limit=0;hsp_size_limit=0
AT2G23290|2|9920712|9920740|-|AT4G37260|4|17530720|17530692|+|0.001	AT2G23290	2	9920712	9920740	-	AT4G37260	4	17530692	17530720	+	0.001	http://coge.iplantcollaborative.org/CoGe/GEvo.pl?prog=blastn&autogo=1&show_cns=1&dsgid1=3&chr1=2&x1=9920712&dr1up=15000&dr1down=15000&dsgid2=3&chr2=4&x2=17530692&dr2up=15000&dr2down=15000&dsgid2=3&chr2=4&x2=17530692&dr2up=15000&dr2down=15000&num_seqs=2;hsp_overlap_limit=0;hsp_size_limit=0
AT3G47160|3|17371165|17371191|-|AT5G58787|5|23761584|23761558|+|0.016	AT3G47160	3	17371165	17371191	-	AT5G58787	5	23761558	23761584	+	0.016	http://coge.iplantcollaborative.org/CoGe/GEvo.pl?prog=blastn&autogo=1&show_cns=1&dsgid1=3&chr1=3&x1=17371165&dr1up=15000&dr1down=15000&dsgid2=3&chr2=5&x2=23761558&dr2up=15000&dr2down=15000&dsgid2=3&chr2=5&x2=23761558&dr2up=15000&dr2down=15000&num_seqs=2;hsp_overlap_limit=0;hsp_size_limit=0
AT1G01700|1|262070|262087|-|AT4G00460|4|213621|213638|-|0.016	AT1G01700	1	262070	262087	-	AT4G00460	4	213621	213638	-	0.016	http://coge.iplantcollaborative.org/CoGe/GEvo.pl?prog=blastn&autogo=1&show_cns=1&dsgid1=3&chr1=1&x1=262070&dr1up=15000&dr1down=15000&dsgid2=3&chr2=4&x2=213621&dr2up=15000&dr2down=15000&dsgid2=3&chr2=4&x2=213621&dr2up=15000&dr2down=15000&num_seqs=2;hsp_overlap_limit=0;hsp_size_limit=0
4_10255224_10255243_cns_rna|4|10254947|10254967|+|5_18619470_18619451_cns_rna|5|18625355|18625335|-|0.98	4_10255224_10255243_cns_rna	4	10254947	10254967	+	5_18619470_18619451_cns_rna	5	18625335	18625355	-	0.98	http://coge.iplantcollaborative.org/CoGe/GEvo.pl?prog=blastn&autogo=1&show_cns=1&dsgid1=3&chr1=4&x1=10254947&dr1up=15000&dr1down=15000&dsgid2=3&chr2=5&x2=18625335&dr2up=15000&dr2down=15000&dsgid2=3&chr2=5&x2=18625335&dr2up=15000&dr2down=15000&num_seqs=2;hsp_overlap_limit=0;hsp_size_limit=0
AT1G53160|1|19810760|19810781|+|AT3G15270|3|5140622|5140601|-|7e-05	AT1G53160	1	19810760	19810781	+	AT3G15270	3	5140601	5140622	-	7e-05	http://coge.iplantcollaborative.org/CoGe/GEvo.pl?prog=blastn&autogo=1&show_cns=1&dsgid1=3&chr1=1&x1=19810760&dr1up=15000&dr1down=15000&dsgid2=3&chr2=3&x2=5140601&dr2up=15000&dr2down=15000&dsgid2=3&chr2=3&x2=5140601&dr2up=15000&dr2down=15000&num_seqs=2;hsp_overlap_limit=0;hsp_size_limit=0
AT3G10270|3|3176522|3176561|-|AT5G04130|5|1125110|1125149|-|0.006	AT3G10270	3	3176522	3176561	-	AT5G04130	5	1125110	1125149	-	0.006	http://coge.iplantcollaborative.org/CoGe/GEvo.pl?prog=blastn&autogo=1&show_cns=1&dsgid1=3&chr1=3&x1=3176522&dr1up=15000&dr1down=15000&dsgid2=3&chr2=5&x2=1125110&dr2up=15000&dr2down=15000&dsgid2=3&chr2=5&x2=1125110&dr2up=15000&dr2down=15000&num_seqs=2;hsp_overlap_limit=0;hsp_size_limit=0
AT1G22230|1|7855290|7855310|+|AT1G78110|1|29398810|29398830|+|0.015	AT1G22230	1	7855290	7855310	+	AT1G78110	1	29398810	29398830	+	0.015	http://coge.iplantcollaborative.org/CoGe/GEvo.pl?prog=blastn&autogo=1&show_cns=1&dsgid1=3&chr1=1&x1=7855290&dr1up=15000&dr1down=15000&dsgid2=3&chr2=1&x2=29398810&dr2up=15000&dr2down=15000&dsgid2=3&chr2=1&x2=29398810&dr2up=15000&dr2down=15000&num_seqs=2;hsp_overlap_limit=0;hsp_size_limit=0
AT3G21465|3|7562379|7562414|+|AT4G15640|4|8920001|8919966|-|0.017	AT3G21465	3	7562379	7562414	+	AT4G15640	4	8919966	8920001	-	0.017	http://coge.iplantcollaborative.org/CoGe/GEvo.pl?prog=blastn&autogo=1&show_cns=1&dsgid1=3&chr1=3&x1=7562379&dr1up=15000&dr1down=15000&dsgid2=3&chr2=4&x2=8919966&dr2up=15000&dr2down=15000&dsgid2=3&chr2=4&x2=8919966&dr2up=15000&dr2down=15000&num_seqs=2;hsp_overlap_limit=0;hsp_size_limit=0
AT4G24970|4|12836952|12836967|+|AT5G50780|5|20672453|20672468|+|0.28	AT4G24970	4	12836952	12836967	+	AT5G50780	5	20672453	20672468	+	0.28	http://coge.iplantcollaborative.org/CoGe/GEvo.pl?prog=blastn&autogo=1&show_cns=1&dsgid1=3&chr1=4&x1=12836952&dr1up=15000&dr1down=15000&dsgid2=3&chr2=5&x2=20672453&dr2up=15000&dr2down=15000&dsgid2=3&chr2=5&x2=20672453&dr2up=15000&dr2down=15000&num_seqs=2;hsp_overlap_limit=0;hsp_size_limit=0
AT2G40095|2|16751892|16751923|+|AT3G55880|3|20749651|20749683|+|0.004	AT2G40095	2	16751892	16751923	+	AT3G55880	3	20749651	20749683	+	0.004	http://coge.iplantcollaborative.org/CoGe/GEvo.pl?prog=blastn&autogo=1&show_cns=1&dsgid1=3&chr1=2&x1=16751892&dr1up=15000&dr1down=15000&dsgid2=3&chr2=3&x2=20749651&dr2up=15000&dr2down=15000&dsgid2=3&chr2=3&x2=20749651&dr2up=15000&dr2down=15000&num_seqs=2;hsp_overlap_limit=0;hsp_size_limit=0
AT1G66260|1|24701972|24702017|-|AT5G37720|5|15001734|15001779|-|0.005	AT1G66260	1	24701972	24702017	-	AT5G37720	5	15001734	15001779	-	0.005	http://coge.iplantcollaborative.org/CoGe/GEvo.pl?prog=blastn&autogo=1&show_cns=1&dsgid1=3&chr1=1&x1=24701972&dr1up=15000&dr1down=15000&dsgid2=3&chr2=5&x2=15001734&dr2up=15000&dr2down=15000&dsgid2=3&chr2=5&x2=15001734&dr2up=15000&dr2down=15000&num_seqs=2;hsp_overlap_limit=0;hsp_size_limit=0
AT1G48330|1|17863991|17864017|+|AT3G17580|3|6013730|6013756|+|0.77	AT1G48330	1	17863991	17864017	+	AT3G17580	3	6013730	6013756	+	0.77	http://coge.iplantcollaborative.org/CoGe/GEvo.pl?prog=blastn&autogo=1&show_cns=1&dsgid1=3&chr1=1&x1=17863991&dr1up=15000&dr1down=15000&dsgid2=3&chr2=3&x2=6013730&dr2up=15000&dr2down=15000&dsgid2=3&chr2=3&x2=6013730&dr2up=15000&dr2down=15000&num_seqs=2;hsp_overlap_limit=0;hsp_size_limit=0
AT4G12080|4|7239172|7239226|+|AT4G22770|4|11965701|11965647|-|2e-13	AT4G12080	4	7239172	7239226	+	AT4G22770	4	11965647	11965701	-	2e-13	http://coge.iplantcollaborative.org/CoGe/GEvo.pl?prog=blastn&autogo=1&show_cns=1&dsgid1=3&chr1=4&x1=7239172&dr1up=15000&dr1down=15000&dsgid2=3&chr2=4&x2=11965647&dr2up=15000&dr2down=15000&dsgid2=3&chr2=4&x2=11965647&dr2up=15000&dr2down=15000&num_seqs=2;hsp_overlap_limit=0;hsp_size_limit=0
AT4G27530|4|13752541|13752576|+|AT5G53895|5|21897752|21897788|+|0.054	AT4G27530	4	13752541	13752576	+	AT5G53895	5	21897752	21897788	+	0.054	http://coge.iplantcollaborative.org/CoGe/GEvo.pl?prog=blastn&autogo=1&show_cns=1&dsgid1=3&chr1=4&x1=13752541&dr1up=15000&dr1down=15000&dsgid2=3&chr2=5&x2=21897752&dr2up=15000&dr2down=15000&dsgid2=3&chr2=5&x2=21897752&dr2up=15000&dr2down=15000&num_seqs=2;hsp_overlap_limit=0;hsp_size_limit=0
AT3G49670|3|18432594|18432617|+|AT5G65700|5|26302901|26302924|+|0.98	AT3G49670	3	18432594	18432617	+	AT5G65700	5	26302901	26302924	+	0.98	http://coge.iplantcollaborative.org/CoGe/GEvo.pl?prog=blastn&autogo=1&show_cns=1&dsgid1=3&chr1=3&x1=18432594&dr1up=15000&dr1down=15000&dsgid2=3&chr2=5&x2=26302901&dr2up=15000&dr2down=15000&dsgid2=3&chr2=5&x2=26302901&dr2up=15000&dr2down=15000&num_seqs=2;hsp_overlap_limit=0;hsp_size_limit=0
AT1G29090|1|10166139|10166163|-|AT2G34080|2|14402680|14402704|-|7e-05	AT1G29090	1	10166139	10166163	-	AT2G34080	2	14402680	14402704	-	7e-05	http://coge.iplantcollaborative.org/CoGe/GEvo.pl?prog=blastn&autogo=1&show_cns=1&dsgid1=3&chr1=1&x1=10166139&dr1up=15000&dr1down=15000&dsgid2=3&chr2=2&x2=14402680&dr2up=15000&dr2down=15000&dsgid2=3&chr2=2&x2=14402680&dr2up=15000&dr2down=15000&num_seqs=2;hsp_overlap_limit=0;hsp_size_limit=0
AT2G40435|2|16892424|16892465|+|AT3G56220|3|20868536|20868575|+|0.23	AT2G40435	2	16892424	16892465	+	AT3G56220	3	20868536	20868575	+	0.23	http://coge.iplantcollaborative.org/CoGe/GEvo.pl?prog=blastn&autogo=1&show_cns=1&dsgid1=3&chr1=2&x1=16892424&dr1up=15000&dr1down=15000&dsgid2=3&chr2=3&x2=20868536&dr2up=15000&dr2down=15000&dsgid2=3&chr2=3&x2=20868536&dr2up=15000&dr2down=15000&num_seqs=2;hsp_overlap_limit=0;hsp_size_limit=0
AT1G72000|1|27108961|27108987|+|AT4G09510|4|6021308|6021282|-|0.91	AT1G72000	1	27108961	27108987	+	AT4G09510	4	6021282	6021308	-	0.91	http://coge.iplantcollaborative.org/CoGe/GEvo.pl?prog=blastn&autogo=1&show_cns=1&dsgid1=3&chr1=1&x1=27108961&dr1up=15000&dr1down=15000&dsgid2=3&chr2=4&x2=6021282&dr2up=15000&dr2down=15000&dsgid2=3&chr2=4&x2=6021282&dr2up=15000&dr2down=15000&num_seqs=2;hsp_overlap_limit=0;hsp_size_limit=0
AT1G64180|1|23824196|23824213|+|AT5G41620|5|16660701|16660718|+|0.92	AT1G64180	1	23824196	23824213	+	AT5G41620	5	16660701	16660718	+	0.92	http://coge.iplantcollaborative.org/CoGe/GEvo.pl?prog=blastn&autogo=1&show_cns=1&dsgid1=3&chr1=1&x1=23824196&dr1up=15000&dr1down=15000&dsgid2=3&chr2=5&x2=16660701&dr2up=15000&dr2down=15000&dsgid2=3&chr2=5&x2=16660701&dr2up=15000&dr2down=15000&num_seqs=2;hsp_overlap_limit=0;hsp_size_limit=0
3_3653048_3653118_cns_rna|3|3652504|3652550|+|5_1896480_1896550_cns_rna|5|1896114|1896160|-|2e-12	3_3653048_3653118_cns_rna	3	3652504	3652550	+	5_1896480_1896550_cns_rna	5	1896114	1896160	-	2e-12	http://coge.iplantcollaborative.org/CoGe/GEvo.pl?prog=blastn&autogo=1&show_cns=1&dsgid1=3&chr1=3&x1=3652504&dr1up=15000&dr1down=15000&dsgid2=3&chr2=5&x2=1896114&dr2up=15000&dr2down=15000&dsgid2=3&chr2=5&x2=1896114&dr2up=15000&dr2down=15000&num_seqs=2;hsp_overlap_limit=0;hsp_size_limit=0
AT2G45080|2|18597986|18598062|+|AT3G60550|3|22389949|22390027|+|3e-11	AT2G45080	2	18597986	18598062	+	AT3G60550	3	22389949	22390027	+	3e-11	http://coge.iplantcollaborative.org/CoGe/GEvo.pl?prog=blastn&autogo=1&show_cns=1&dsgid1=3&chr1=2&x1=18597986&dr1up=15000&dr1down=15000&dsgid2=3&chr2=3&x2=22389949&dr2up=15000&dr2down=15000&dsgid2=3&chr2=3&x2=22389949&dr2up=15000&dr2down=15000&num_seqs=2;hsp_overlap_limit=0;hsp_size_limit=0
AT1G13600|1|4655648|4655675|-|AT2G04038|2|1321295|1321268|+|7e-05	AT1G13600	1	4655648	4655675	-	AT2G04038	2	1321268	1321295	+	7e-05	http://coge.iplantcollaborative.org/CoGe/GEvo.pl?prog=blastn&autogo=1&show_cns=1&dsgid1=3&chr1=1&x1=4655648&dr1up=15000&dr1down=15000&dsgid2=3&chr2=2&x2=1321268&dr2up=15000&dr2down=15000&dsgid2=3&chr2=2&x2=1321268&dr2up=15000&dr2down=15000&num_seqs=2;hsp_overlap_limit=0;hsp_size_limit=0
AT3G02180|3|404375|404409|+|AT5G15600|5|5077308|5077342|+|6e-09	AT3G02180	3	404375	404409	+	AT5G15600	5	5077308	5077342	+	6e-09	http://coge.iplantcollaborative.org/CoGe/GEvo.pl?prog=blastn&autogo=1&show_cns=1&dsgid1=3&chr1=3&x1=404375&dr1up=15000&dr1down=15000&dsgid2=3&chr2=5&x2=5077308&dr2up=15000&dr2down=15000&dsgid2=3&chr2=5&x2=5077308&dr2up=15000&dr2down=15000&num_seqs=2;hsp_overlap_limit=0;hsp_size_limit=0
AT1G07990|1|2479999|2480047|+|AT2G28360|2|12134399|12134351|-|0.005	AT1G07990	1	2479999	2480047	+	AT2G28360	2	12134351	12134399	-	0.005	http://coge.iplantcollaborative.org/CoGe/GEvo.pl?prog=blastn&autogo=1&show_cns=1&dsgid1=3&chr1=1&x1=2479999&dr1up=15000&dr1down=15000&dsgid2=3&chr2=2&x2=12134351&dr2up=15000&dr2down=15000&dsgid2=3&chr2=2&x2=12134351&dr2up=15000&dr2down=15000&num_seqs=2;hsp_overlap_limit=0;hsp_size_limit=0
AT4G17190|4|9648639|9648656|-|AT5G47770|5|19364850|19364833|+|0.017	AT4G17190	4	9648639	9648656	-	AT5G47770	5	19364833	19364850	+	0.017	http://coge.iplantcollaborative.org/CoGe/GEvo.pl?prog=blastn&autogo=1&show_cns=1&dsgid1=3&chr1=4&x1=9648639&dr1up=15000&dr1down=15000&dsgid2=3&chr2=5&x2=19364833&dr2up=15000&dr2down=15000&dsgid2=3&chr2=5&x2=19364833&dr2up=15000&dr2down=15000&num_seqs=2;hsp_overlap_limit=0;hsp_size_limit=0
AT2G41060|2|17136358|17136378|+|AT3G56860|3|21061011|21060991|-|0.0003	AT2G41060	2	17136358	17136378	+	AT3G56860	3	21060991	21061011	-	0.0003	http://coge.iplantcollaborative.org/CoGe/GEvo.pl?prog=blastn&autogo=1&show_cns=1&dsgid1=3&chr1=2&x1=17136358&dr1up=15000&dr1down=15000&dsgid2=3&chr2=3&x2=21060991&dr2up=15000&dr2down=15000&dsgid2=3&chr2=3&x2=21060991&dr2up=15000&dr2down=15000&num_seqs=2;hsp_overlap_limit=0;hsp_size_limit=0
AT2G41790|2|17442134|17442163|-|AT3G57470|3|21285769|21285798|-|1.2	AT2G41790	2	17442134	17442163	-	AT3G57470	3	21285769	21285798	-	1.2	http://coge.iplantcollaborative.org/CoGe/GEvo.pl?prog=blastn&autogo=1&show_cns=1&dsgid1=3&chr1=2&x1=17442134&dr1up=15000&dr1down=15000&dsgid2=3&chr2=3&x2=21285769&dr2up=15000&dr2down=15000&dsgid2=3&chr2=3&x2=21285769&dr2up=15000&dr2down=15000&num_seqs=2;hsp_overlap_limit=0;hsp_size_limit=0
AT3G01310|3|101053|101070|-|AT5G15070|5|4877443|4877426|+|1.4	AT3G01310	3	101053	101070	-	AT5G15070	5	4877426	4877443	+	1.4	http://coge.iplantcollaborative.org/CoGe/GEvo.pl?prog=blastn&autogo=1&show_cns=1&dsgid1=3&chr1=3&x1=101053&dr1up=15000&dr1down=15000&dsgid2=3&chr2=5&x2=4877426&dr2up=15000&dr2down=15000&dsgid2=3&chr2=5&x2=4877426&dr2up=15000&dr2down=15000&num_seqs=2;hsp_overlap_limit=0;hsp_size_limit=0
1_24797599_24797619_cns_rna|1|24797382|24797425|+|5_15052782_15052802_cns_rna|5|15051797|15051838|-|2e-09	1_24797599_24797619_cns_rna	1	24797382	24797425	+	5_15052782_15052802_cns_rna	5	15051797	15051838	-	2e-09	http://coge.iplantcollaborative.org/CoGe/GEvo.pl?prog=blastn&autogo=1&show_cns=1&dsgid1=3&chr1=1&x1=24797382&dr1up=15000&dr1down=15000&dsgid2=3&chr2=5&x2=15051797&dr2up=15000&dr2down=15000&dsgid2=3&chr2=5&x2=15051797&dr2up=15000&dr2down=15000&num_seqs=2;hsp_overlap_limit=0;hsp_size_limit=0
AT1G10290|1|3371486|3371534|+|AT1G59610|1|21898025|21898073|+|7e-10	AT1G10290	1	3371486	3371534	+	AT1G59610	1	21898025	21898073	+	7e-10	http://coge.iplantcollaborative.org/CoGe/GEvo.pl?prog=blastn&autogo=1&show_cns=1&dsgid1=3&chr1=1&x1=3371486&dr1up=15000&dr1down=15000&dsgid2=3&chr2=1&x2=21898025&dr2up=15000&dr2down=15000&dsgid2=3&chr2=1&x2=21898025&dr2up=15000&dr2down=15000&num_seqs=2;hsp_overlap_limit=0;hsp_size_limit=0
AT2G38970|2|16275940|16275955|+|AT3G54780|3|20287762|20287777|+|0.24	AT2G38970	2	16275940	16275955	+	AT3G54780	3	20287762	20287777	+	0.24	http://coge.iplantcollaborative.org/CoGe/GEvo.pl?prog=blastn&autogo=1&show_cns=1&dsgid1=3&chr1=2&x1=16275940&dr1up=15000&dr1down=15000&dsgid2=3&chr2=3&x2=20287762&dr2up=15000&dr2down=15000&dsgid2=3&chr2=3&x2=20287762&dr2up=15000&dr2down=15000&num_seqs=2;hsp_overlap_limit=0;hsp_size_limit=0
AT4G27180|4|13619210|13619243|-|AT5G54670|5|22226650|22226617|+|9e-05	AT4G27180	4	13619210	13619243	-	AT5G54670	5	22226617	22226650	+	9e-05	http://coge.iplantcollaborative.org/CoGe/GEvo.pl?prog=blastn&autogo=1&show_cns=1&dsgid1=3&chr1=4&x1=13619210&dr1up=15000&dr1down=15000&dsgid2=3&chr2=5&x2=22226617&dr2up=15000&dr2down=15000&dsgid2=3&chr2=5&x2=22226617&dr2up=15000&dr2down=15000&num_seqs=2;hsp_overlap_limit=0;hsp_size_limit=0
AT2G45950|2|18906112|18906135|-|AT3G61415|3|22727201|22727224|-|0.98	AT2G45950	2	18906112	18906135	-	AT3G61415	3	22727201	22727224	-	0.98	http://coge.iplantcollaborative.org/CoGe/GEvo.pl?prog=blastn&autogo=1&show_cns=1&dsgid1=3&chr1=2&x1=18906112&dr1up=15000&dr1down=15000&dsgid2=3&chr2=3&x2=22727201&dr2up=15000&dr2down=15000&dsgid2=3&chr2=3&x2=22727201&dr2up=15000&dr2down=15000&num_seqs=2;hsp_overlap_limit=0;hsp_size_limit=0
AT3G10760|3|3371261|3371275|+|AT5G05090|5|1504430|1504444|+|0.84	AT3G10760	3	3371261	3371275	+	AT5G05090	5	1504430	1504444	+	0.84	http://coge.iplantcollaborative.org/CoGe/GEvo.pl?prog=blastn&autogo=1&show_cns=1&dsgid1=3&chr1=3&x1=3371261&dr1up=15000&dr1down=15000&dsgid2=3&chr2=5&x2=1504430&dr2up=15000&dr2down=15000&dsgid2=3&chr2=5&x2=1504430&dr2up=15000&dr2down=15000&num_seqs=2;hsp_overlap_limit=0;hsp_size_limit=0
AT1G52910|1|19702268|19702327|+|AT3G15480|3|5234519|5234460|-|6e-13	AT1G52910	1	19702268	19702327	+	AT3G15480	3	5234460	5234519	-	6e-13	http://coge.iplantcollaborative.org/CoGe/GEvo.pl?prog=blastn&autogo=1&show_cns=1&dsgid1=3&chr1=1&x1=19702268&dr1up=15000&dr1down=15000&dsgid2=3&chr2=3&x2=5234460&dr2up=15000&dr2down=15000&dsgid2=3&chr2=3&x2=5234460&dr2up=15000&dr2down=15000&num_seqs=2;hsp_overlap_limit=0;hsp_size_limit=0
AT1G03170|1|766779|766843|+|AT4G02810|4|1252207|1252271|+|6e-09	AT1G03170	1	766779	766843	+	AT4G02810	4	1252207	1252271	+	6e-09	http://coge.iplantcollaborative.org/CoGe/GEvo.pl?prog=blastn&autogo=1&show_cns=1&dsgid1=3&chr1=1&x1=766779&dr1up=15000&dr1down=15000&dsgid2=3&chr2=4&x2=1252207&dr2up=15000&dr2down=15000&dsgid2=3&chr2=4&x2=1252207&dr2up=15000&dr2down=15000&num_seqs=2;hsp_overlap_limit=0;hsp_size_limit=0
AT3G09370|3|2879013|2879072|+|AT5G02320|5|486875|486815|-|1e-10	AT3G09370	3	2879013	2879072	+	AT5G02320	5	486815	486875	-	1e-10	http://coge.iplantcollaborative.org/CoGe/GEvo.pl?prog=blastn&autogo=1&show_cns=1&dsgid1=3&chr1=3&x1=2879013&dr1up=15000&dr1down=15000&dsgid2=3&chr2=5&x2=486815&dr2up=15000&dr2down=15000&dsgid2=3&chr2=5&x2=486815&dr2up=15000&dr2down=15000&num_seqs=2;hsp_overlap_limit=0;hsp_size_limit=0
AT3G02980|3|672419|672439|-|AT5G16800|5|5526549|5526569|-|0.86	AT3G02980	3	672419	672439	-	AT5G16800	5	5526549	5526569	-	0.86	http://coge.iplantcollaborative.org/CoGe/GEvo.pl?prog=blastn&autogo=1&show_cns=1&dsgid1=3&chr1=3&x1=672419&dr1up=15000&dr1down=15000&dsgid2=3&chr2=5&x2=5526549&dr2up=15000&dr2down=15000&dsgid2=3&chr2=5&x2=5526549&dr2up=15000&dr2down=15000&num_seqs=2;hsp_overlap_limit=0;hsp_size_limit=0
AT3G03050|3|687297|687327|+|AT5G16910|5|5561044|5561074|+|2e-06	AT3G03050	3	687297	687327	+	AT5G16910	5	5561044	5561074	+	2e-06	http://coge.iplantcollaborative.org/CoGe/GEvo.pl?prog=blastn&autogo=1&show_cns=1&dsgid1=3&chr1=3&x1=687297&dr1up=15000&dr1down=15000&dsgid2=3&chr2=5&x2=5561044&dr2up=15000&dr2down=15000&dsgid2=3&chr2=5&x2=5561044&dr2up=15000&dr2down=15000&num_seqs=2;hsp_overlap_limit=0;hsp_size_limit=0
AT2G24762|2|10563779|10563801|+|AT4G31730|4|15360575|15360597|+|0.055	AT2G24762	2	10563779	10563801	+	AT4G31730	4	15360575	15360597	+	0.055	http://coge.iplantcollaborative.org/CoGe/GEvo.pl?prog=blastn&autogo=1&show_cns=1&dsgid1=3&chr1=2&x1=10563779&dr1up=15000&dr1down=15000&dsgid2=3&chr2=4&x2=15360575&dr2up=15000&dr2down=15000&dsgid2=3&chr2=4&x2=15360575&dr2up=15000&dr2down=15000&num_seqs=2;hsp_overlap_limit=0;hsp_size_limit=0
AT1G54200|1|20237967|20237985|+|AT3G13980|3|4621643|4621625|-|0.004	AT1G54200	1	20237967	20237985	+	AT3G13980	3	4621625	4621643	-	0.004	http://coge.iplantcollaborative.org/CoGe/GEvo.pl?prog=blastn&autogo=1&show_cns=1&dsgid1=3&chr1=1&x1=20237967&dr1up=15000&dr1down=15000&dsgid2=3&chr2=3&x2=4621625&dr2up=15000&dr2down=15000&dsgid2=3&chr2=3&x2=4621625&dr2up=15000&dr2down=15000&num_seqs=2;hsp_overlap_limit=0;hsp_size_limit=0
AT2G18670|2|8099761|8099791|+|AT4G30370|4|14859888|14859858|-|8e-05	AT2G18670	2	8099761	8099791	+	AT4G30370	4	14859858	14859888	-	8e-05	http://coge.iplantcollaborative.org/CoGe/GEvo.pl?prog=blastn&autogo=1&show_cns=1&dsgid1=3&chr1=2&x1=8099761&dr1up=15000&dr1down=15000&dsgid2=3&chr2=4&x2=14859858&dr2up=15000&dr2down=15000&dsgid2=3&chr2=4&x2=14859858&dr2up=15000&dr2down=15000&num_seqs=2;hsp_overlap_limit=0;hsp_size_limit=0
AT2G10253|2|3936393|3936411|+|AT3G29771|3|11622057|11622075|+|0.004	AT2G10253	2	3936393	3936411	+	AT3G29771	3	11622057	11622075	+	0.004	http://coge.iplantcollaborative.org/CoGe/GEvo.pl?prog=blastn&autogo=1&show_cns=1&dsgid1=3&chr1=2&x1=3936393&dr1up=15000&dr1down=15000&dsgid2=3&chr2=3&x2=11622057&dr2up=15000&dr2down=15000&dsgid2=3&chr2=3&x2=11622057&dr2up=15000&dr2down=15000&num_seqs=2;hsp_overlap_limit=0;hsp_size_limit=0
AT2G31800|2|13535956|13535973|-|AT2G43850|2|18176699|18176716|-|0.95	AT2G31800	2	13535956	13535973	-	AT2G43850	2	18176699	18176716	-	0.95	http://coge.iplantcollaborative.org/CoGe/GEvo.pl?prog=blastn&autogo=1&show_cns=1&dsgid1=3&chr1=2&x1=13535956&dr1up=15000&dr1down=15000&dsgid2=3&chr2=2&x2=18176699&dr2up=15000&dr2down=15000&dsgid2=3&chr2=2&x2=18176699&dr2up=15000&dr2down=15000&num_seqs=2;hsp_overlap_limit=0;hsp_size_limit=0
AT2G20530|2|8849138|8849155|+|AT4G28510|4|14086754|14086737|-|0.88	AT2G20530	2	8849138	8849155	+	AT4G28510	4	14086737	14086754	-	0.88	http://coge.iplantcollaborative.org/CoGe/GEvo.pl?prog=blastn&autogo=1&show_cns=1&dsgid1=3&chr1=2&x1=8849138&dr1up=15000&dr1down=15000&dsgid2=3&chr2=4&x2=14086737&dr2up=15000&dr2down=15000&dsgid2=3&chr2=4&x2=14086737&dr2up=15000&dr2down=15000&num_seqs=2;hsp_overlap_limit=0;hsp_size_limit=0
AT1G07330|1|2250938|2250976|+|AT2G29620|2|12673033|12672995|-|6e-06	AT1G07330	1	2250938	2250976	+	AT2G29620	2	12672995	12673033	-	6e-06	http://coge.iplantcollaborative.org/CoGe/GEvo.pl?prog=blastn&autogo=1&show_cns=1&dsgid1=3&chr1=1&x1=2250938&dr1up=15000&dr1down=15000&dsgid2=3&chr2=2&x2=12672995&dr2up=15000&dr2down=15000&dsgid2=3&chr2=2&x2=12672995&dr2up=15000&dr2down=15000&num_seqs=2;hsp_overlap_limit=0;hsp_size_limit=0
AT1G35515|1|13082541|13082558|+|AT4G09460|4|6000887|6000904|+|0.86	AT1G35515	1	13082541	13082558	+	AT4G09460	4	6000887	6000904	+	0.86	http://coge.iplantcollaborative.org/CoGe/GEvo.pl?prog=blastn&autogo=1&show_cns=1&dsgid1=3&chr1=1&x1=13082541&dr1up=15000&dr1down=15000&dsgid2=3&chr2=4&x2=6000887&dr2up=15000&dr2down=15000&dsgid2=3&chr2=4&x2=6000887&dr2up=15000&dr2down=15000&num_seqs=2;hsp_overlap_limit=0;hsp_size_limit=0
AT1G20900|1|7270204|7270218|+|AT1G76500|1|28706405|28706419|+|0.82	AT1G20900	1	7270204	7270218	+	AT1G76500	1	28706405	28706419	+	0.82	http://coge.iplantcollaborative.org/CoGe/GEvo.pl?prog=blastn&autogo=1&show_cns=1&dsgid1=3&chr1=1&x1=7270204&dr1up=15000&dr1down=15000&dsgid2=3&chr2=1&x2=28706405&dr2up=15000&dr2down=15000&dsgid2=3&chr2=1&x2=28706405&dr2up=15000&dr2down=15000&num_seqs=2;hsp_overlap_limit=0;hsp_size_limit=0
4_11032779_11032798_cns_rna|4|11033216|11033233|+|5_17937427_17937408_cns_rna|5|17936980|17936963|-|0.016	4_11032779_11032798_cns_rna	4	11033216	11033233	+	5_17937427_17937408_cns_rna	5	17936963	17936980	-	0.016	http://coge.iplantcollaborative.org/CoGe/GEvo.pl?prog=blastn&autogo=1&show_cns=1&dsgid1=3&chr1=4&x1=11033216&dr1up=15000&dr1down=15000&dsgid2=3&chr2=5&x2=17936963&dr2up=15000&dr2down=15000&dsgid2=3&chr2=5&x2=17936963&dr2up=15000&dr2down=15000&num_seqs=2;hsp_overlap_limit=0;hsp_size_limit=0
AT3G23730|3|8548869|8548884|+|AT4G14130|4|8139651|8139636|-|0.22	AT3G23730	3	8548869	8548884	+	AT4G14130	4	8139636	8139651	-	0.22	http://coge.iplantcollaborative.org/CoGe/GEvo.pl?prog=blastn&autogo=1&show_cns=1&dsgid1=3&chr1=3&x1=8548869&dr1up=15000&dr1down=15000&dsgid2=3&chr2=4&x2=8139636&dr2up=15000&dr2down=15000&dsgid2=3&chr2=4&x2=8139636&dr2up=15000&dr2down=15000&num_seqs=2;hsp_overlap_limit=0;hsp_size_limit=0
AT1G21170|1|7414209|7414234|+|AT1G76850|1|28854035|28854060|+|0.084	AT1G21170	1	7414209	7414234	+	AT1G76850	1	28854035	28854060	+	0.084	http://coge.iplantcollaborative.org/CoGe/GEvo.pl?prog=blastn&autogo=1&show_cns=1&dsgid1=3&chr1=1&x1=7414209&dr1up=15000&dr1down=15000&dsgid2=3&chr2=1&x2=28854035&dr2up=15000&dr2down=15000&dsgid2=3&chr2=1&x2=28854035&dr2up=15000&dr2down=15000&num_seqs=2;hsp_overlap_limit=0;hsp_size_limit=0
AT4G25835|4|13137815|13137853|+|AT5G57480|5|23296379|23296341|-|5e-06	AT4G25835	4	13137815	13137853	+	AT5G57480	5	23296341	23296379	-	5e-06	http://coge.iplantcollaborative.org/CoGe/GEvo.pl?prog=blastn&autogo=1&show_cns=1&dsgid1=3&chr1=4&x1=13137815&dr1up=15000&dr1down=15000&dsgid2=3&chr2=5&x2=23296341&dr2up=15000&dr2down=15000&dsgid2=3&chr2=5&x2=23296341&dr2up=15000&dr2down=15000&num_seqs=2;hsp_overlap_limit=0;hsp_size_limit=0
AT1G23205|1|8230989|8231009|-|AT1G70720|1|26672125|26672105|+|0.8	AT1G23205	1	8230989	8231009	-	AT1G70720	1	26672105	26672125	+	0.8	http://coge.iplantcollaborative.org/CoGe/GEvo.pl?prog=blastn&autogo=1&show_cns=1&dsgid1=3&chr1=1&x1=8230989&dr1up=15000&dr1down=15000&dsgid2=3&chr2=1&x2=26672105&dr2up=15000&dr2down=15000&dsgid2=3&chr2=1&x2=26672105&dr2up=15000&dr2down=15000&num_seqs=2;hsp_overlap_limit=0;hsp_size_limit=0
AT4G10730|4|6614973|6614997|-|AT4G24100|4|12514886|12514862|+|0.005	AT4G10730	4	6614973	6614997	-	AT4G24100	4	12514862	12514886	+	0.005	http://coge.iplantcollaborative.org/CoGe/GEvo.pl?prog=blastn&autogo=1&show_cns=1&dsgid1=3&chr1=4&x1=6614973&dr1up=15000&dr1down=15000&dsgid2=3&chr2=4&x2=12514862&dr2up=15000&dr2down=15000&dsgid2=3&chr2=4&x2=12514862&dr2up=15000&dr2down=15000&num_seqs=2;hsp_overlap_limit=0;hsp_size_limit=0
AT1G14350|1|4910826|4910848|+|AT2G02820|2|804517|804495|-|0.001	AT1G14350	1	4910826	4910848	+	AT2G02820	2	804495	804517	-	0.001	http://coge.iplantcollaborative.org/CoGe/GEvo.pl?prog=blastn&autogo=1&show_cns=1&dsgid1=3&chr1=1&x1=4910826&dr1up=15000&dr1down=15000&dsgid2=3&chr2=2&x2=804495&dr2up=15000&dr2down=15000&dsgid2=3&chr2=2&x2=804495&dr2up=15000&dr2down=15000&num_seqs=2;hsp_overlap_limit=0;hsp_size_limit=0
AT1G03060|1|727504|727525|-|AT4G02660|4|1174285|1174306|-|0.009	AT1G03060	1	727504	727525	-	AT4G02660	4	1174285	1174306	-	0.009	http://coge.iplantcollaborative.org/CoGe/GEvo.pl?prog=blastn&autogo=1&show_cns=1&dsgid1=3&chr1=1&x1=727504&dr1up=15000&dr1down=15000&dsgid2=3&chr2=4&x2=1174285&dr2up=15000&dr2down=15000&dsgid2=3&chr2=4&x2=1174285&dr2up=15000&dr2down=15000&num_seqs=2;hsp_overlap_limit=0;hsp_size_limit=0
3_1058395_1058430_cns_rna|3|1057510|1057536|+|5_6046739_6046774_cns_rna|5|6045405|6045431|-|0.018	3_1058395_1058430_cns_rna	3	1057510	1057536	+	5_6046739_6046774_cns_rna	5	6045405	6045431	-	0.018	http://coge.iplantcollaborative.org/CoGe/GEvo.pl?prog=blastn&autogo=1&show_cns=1&dsgid1=3&chr1=3&x1=1057510&dr1up=15000&dr1down=15000&dsgid2=3&chr2=5&x2=6045405&dr2up=15000&dr2down=15000&dsgid2=3&chr2=5&x2=6045405&dr2up=15000&dr2down=15000&num_seqs=2;hsp_overlap_limit=0;hsp_size_limit=0
AT2G47160|2|19361013|19361027|-|AT3G62270|3|23052207|23052221|-|0.99	AT2G47160	2	19361013	19361027	-	AT3G62270	3	23052207	23052221	-	0.99	http://coge.iplantcollaborative.org/CoGe/GEvo.pl?prog=blastn&autogo=1&show_cns=1&dsgid1=3&chr1=2&x1=19361013&dr1up=15000&dr1down=15000&dsgid2=3&chr2=3&x2=23052207&dr2up=15000&dr2down=15000&dsgid2=3&chr2=3&x2=23052207&dr2up=15000&dr2down=15000&num_seqs=2;hsp_overlap_limit=0;hsp_size_limit=0
AT2G47040|2|19337311|19337325|-|AT3G62170|3|23029528|23029542|-|0.89	AT2G47040	2	19337311	19337325	-	AT3G62170	3	23029528	23029542	-	0.89	http://coge.iplantcollaborative.org/CoGe/GEvo.pl?prog=blastn&autogo=1&show_cns=1&dsgid1=3&chr1=2&x1=19337311&dr1up=15000&dr1down=15000&dsgid2=3&chr2=3&x2=23029528&dr2up=15000&dr2down=15000&dsgid2=3&chr2=3&x2=23029528&dr2up=15000&dr2down=15000&num_seqs=2;hsp_overlap_limit=0;hsp_size_limit=0
AT1G05800|1|1743990|1744004|+|AT2G31690|2|13480634|13480620|-|0.83	AT1G05800	1	1743990	1744004	+	AT2G31690	2	13480620	13480634	-	0.83	http://coge.iplantcollaborative.org/CoGe/GEvo.pl?prog=blastn&autogo=1&show_cns=1&dsgid1=3&chr1=1&x1=1743990&dr1up=15000&dr1down=15000&dsgid2=3&chr2=2&x2=13480620&dr2up=15000&dr2down=15000&dsgid2=3&chr2=2&x2=13480620&dr2up=15000&dr2down=15000&num_seqs=2;hsp_overlap_limit=0;hsp_size_limit=0
AT3G09810|3|3009995|3010009|+|AT5G03290|5|795196|795210|+|0.9	AT3G09810	3	3009995	3010009	+	AT5G03290	5	795196	795210	+	0.9	http://coge.iplantcollaborative.org/CoGe/GEvo.pl?prog=blastn&autogo=1&show_cns=1&dsgid1=3&chr1=3&x1=3009995&dr1up=15000&dr1down=15000&dsgid2=3&chr2=5&x2=795196&dr2up=15000&dr2down=15000&dsgid2=3&chr2=5&x2=795196&dr2up=15000&dr2down=15000&num_seqs=2;hsp_overlap_limit=0;hsp_size_limit=0
AT2G47630|2|19541524|19541544|+|AT3G62860|3|23253356|23253336|-|0.92	AT2G47630	2	19541524	19541544	+	AT3G62860	3	23253336	23253356	-	0.92	http://coge.iplantcollaborative.org/CoGe/GEvo.pl?prog=blastn&autogo=1&show_cns=1&dsgid1=3&chr1=2&x1=19541524&dr1up=15000&dr1down=15000&dsgid2=3&chr2=3&x2=23253336&dr2up=15000&dr2down=15000&dsgid2=3&chr2=3&x2=23253336&dr2up=15000&dr2down=15000&num_seqs=2;hsp_overlap_limit=0;hsp_size_limit=0
AT2G22430|2|9527836|9527874|-|AT4G40060|4|18569536|18569574|-|5e-06	AT2G22430	2	9527836	9527874	-	AT4G40060	4	18569536	18569574	-	5e-06	http://coge.iplantcollaborative.org/CoGe/GEvo.pl?prog=blastn&autogo=1&show_cns=1&dsgid1=3&chr1=2&x1=9527836&dr1up=15000&dr1down=15000&dsgid2=3&chr2=4&x2=18569536&dr2up=15000&dr2down=15000&dsgid2=3&chr2=4&x2=18569536&dr2up=15000&dr2down=15000&num_seqs=2;hsp_overlap_limit=0;hsp_size_limit=0
3_3653048_3653118_cns_rna|3|3653048|3653118|+|5_1896480_1896550_cns_rna|5|1896480|1896550|-|2e-05	3_3653048_3653118_cns_rna	3	3653048	3653118	+	5_1896480_1896550_cns_rna	5	1896480	1896550	-	2e-05	http://coge.iplantcollaborative.org/CoGe/GEvo.pl?prog=blastn&autogo=1&show_cns=1&dsgid1=3&chr1=3&x1=3653048&dr1up=15000&dr1down=15000&dsgid2=3&chr2=5&x2=1896480&dr2up=15000&dr2down=15000&dsgid2=3&chr2=5&x2=1896480&dr2up=15000&dr2down=15000&num_seqs=2;hsp_overlap_limit=0;hsp_size_limit=0
AT1G21750|1|7645624|7645642|+|AT1G77510|1|29131492|29131510|+|0.25	AT1G21750	1	7645624	7645642	+	AT1G77510	1	29131492	29131510	+	0.25	http://coge.iplantcollaborative.org/CoGe/GEvo.pl?prog=blastn&autogo=1&show_cns=1&dsgid1=3&chr1=1&x1=7645624&dr1up=15000&dr1down=15000&dsgid2=3&chr2=1&x2=29131492&dr2up=15000&dr2down=15000&dsgid2=3&chr2=1&x2=29131492&dr2up=15000&dr2down=15000&num_seqs=2;hsp_overlap_limit=0;hsp_size_limit=0
AT3G22810|3|8071092|8071107|+|AT4G14740|4|8451031|8451016|-|0.26	AT3G22810	3	8071092	8071107	+	AT4G14740	4	8451016	8451031	-	0.26	http://coge.iplantcollaborative.org/CoGe/GEvo.pl?prog=blastn&autogo=1&show_cns=1&dsgid1=3&chr1=3&x1=8071092&dr1up=15000&dr1down=15000&dsgid2=3&chr2=4&x2=8451016&dr2up=15000&dr2down=15000&dsgid2=3&chr2=4&x2=8451016&dr2up=15000&dr2down=15000&num_seqs=2;hsp_overlap_limit=0;hsp_size_limit=0
AT2G17450|2|7585480|7585510|-|AT4G35480|4|16854289|16854318|-|0.055	AT2G17450	2	7585480	7585510	-	AT4G35480	4	16854289	16854318	-	0.055	http://coge.iplantcollaborative.org/CoGe/GEvo.pl?prog=blastn&autogo=1&show_cns=1&dsgid1=3&chr1=2&x1=7585480&dr1up=15000&dr1down=15000&dsgid2=3&chr2=4&x2=16854289&dr2up=15000&dr2down=15000&dsgid2=3&chr2=4&x2=16854289&dr2up=15000&dr2down=15000&num_seqs=2;hsp_overlap_limit=0;hsp_size_limit=0
AT1G21750|1|7639007|7639024|+|AT1G77510|1|29130557|29130574|+|0.94	AT1G21750	1	7639007	7639024	+	AT1G77510	1	29130557	29130574	+	0.94	http://coge.iplantcollaborative.org/CoGe/GEvo.pl?prog=blastn&autogo=1&show_cns=1&dsgid1=3&chr1=1&x1=7639007&dr1up=15000&dr1down=15000&dsgid2=3&chr2=1&x2=29130557&dr2up=15000&dr2down=15000&dsgid2=3&chr2=1&x2=29130557&dr2up=15000&dr2down=15000&num_seqs=2;hsp_overlap_limit=0;hsp_size_limit=0
AT1G54870|1|20462537|20462551|+|AT3G05260|3|1500062|1500048|-|0.84	AT1G54870	1	20462537	20462551	+	AT3G05260	3	1500048	1500062	-	0.84	http://coge.iplantcollaborative.org/CoGe/GEvo.pl?prog=blastn&autogo=1&show_cns=1&dsgid1=3&chr1=1&x1=20462537&dr1up=15000&dr1down=15000&dsgid2=3&chr2=3&x2=1500048&dr2up=15000&dr2down=15000&dsgid2=3&chr2=3&x2=1500048&dr2up=15000&dr2down=15000&num_seqs=2;hsp_overlap_limit=0;hsp_size_limit=0
AT3G01140|3|50460|50486|-|AT5G15310|5|4972335|4972309|+|0.016	AT3G01140	3	50460	50486	-	AT5G15310	5	4972309	4972335	+	0.016	http://coge.iplantcollaborative.org/CoGe/GEvo.pl?prog=blastn&autogo=1&show_cns=1&dsgid1=3&chr1=3&x1=50460&dr1up=15000&dr1down=15000&dsgid2=3&chr2=5&x2=4972309&dr2up=15000&dr2down=15000&dsgid2=3&chr2=5&x2=4972309&dr2up=15000&dr2down=15000&num_seqs=2;hsp_overlap_limit=0;hsp_size_limit=0
AT3G02310|3|466078|466143|-|AT5G15800|5|5153204|5153273|-|0.0003	AT3G02310	3	466078	466143	-	AT5G15800	5	5153204	5153273	-	0.0003	http://coge.iplantcollaborative.org/CoGe/GEvo.pl?prog=blastn&autogo=1&show_cns=1&dsgid1=3&chr1=3&x1=466078&dr1up=15000&dr1down=15000&dsgid2=3&chr2=5&x2=5153204&dr2up=15000&dr2down=15000&dsgid2=3&chr2=5&x2=5153204&dr2up=15000&dr2down=15000&num_seqs=2;hsp_overlap_limit=0;hsp_size_limit=0
AT2G22910|2|9757451|9757474|+|AT4G37670|4|17698416|17698393|-|0.0003	AT2G22910	2	9757451	9757474	+	AT4G37670	4	17698393	17698416	-	0.0003	http://coge.iplantcollaborative.org/CoGe/GEvo.pl?prog=blastn&autogo=1&show_cns=1&dsgid1=3&chr1=2&x1=9757451&dr1up=15000&dr1down=15000&dsgid2=3&chr2=4&x2=17698393&dr2up=15000&dr2down=15000&dsgid2=3&chr2=4&x2=17698393&dr2up=15000&dr2down=15000&num_seqs=2;hsp_overlap_limit=0;hsp_size_limit=0
AT3G26890|3|9911858|9911887|-|AT5G41110|5|16469658|16469629|+|0.98	AT3G26890	3	9911858	9911887	-	AT5G41110	5	16469629	16469658	+	0.98	http://coge.iplantcollaborative.org/CoGe/GEvo.pl?prog=blastn&autogo=1&show_cns=1&dsgid1=3&chr1=3&x1=9911858&dr1up=15000&dr1down=15000&dsgid2=3&chr2=5&x2=16469629&dr2up=15000&dr2down=15000&dsgid2=3&chr2=5&x2=16469629&dr2up=15000&dr2down=15000&num_seqs=2;hsp_overlap_limit=0;hsp_size_limit=0
AT1G14400|1|4928381|4928425|-|AT2G02760|2|773995|773951|+|0.016	AT1G14400	1	4928381	4928425	-	AT2G02760	2	773951	773995	+	0.016	http://coge.iplantcollaborative.org/CoGe/GEvo.pl?prog=blastn&autogo=1&show_cns=1&dsgid1=3&chr1=1&x1=4928381&dr1up=15000&dr1down=15000&dsgid2=3&chr2=2&x2=773951&dr2up=15000&dr2down=15000&dsgid2=3&chr2=2&x2=773951&dr2up=15000&dr2down=15000&num_seqs=2;hsp_overlap_limit=0;hsp_size_limit=0
AT3G27170|3|10021518|10021544|+|AT5G40890|5|16407851|16407825|-|0.0003	AT3G27170	3	10021518	10021544	+	AT5G40890	5	16407825	16407851	-	0.0003	http://coge.iplantcollaborative.org/CoGe/GEvo.pl?prog=blastn&autogo=1&show_cns=1&dsgid1=3&chr1=3&x1=10021518&dr1up=15000&dr1down=15000&dsgid2=3&chr2=5&x2=16407825&dr2up=15000&dr2down=15000&dsgid2=3&chr2=5&x2=16407825&dr2up=15000&dr2down=15000&num_seqs=2;hsp_overlap_limit=0;hsp_size_limit=0
AT1G63640|1|23600277|23600317|-|AT5G41310|5|16541000|16541040|-|5e-07	AT1G63640	1	23600277	23600317	-	AT5G41310	5	16541000	16541040	-	5e-07	http://coge.iplantcollaborative.org/CoGe/GEvo.pl?prog=blastn&autogo=1&show_cns=1&dsgid1=3&chr1=1&x1=23600277&dr1up=15000&dr1down=15000&dsgid2=3&chr2=5&x2=16541000&dr2up=15000&dr2down=15000&dsgid2=3&chr2=5&x2=16541000&dr2up=15000&dr2down=15000&num_seqs=2;hsp_overlap_limit=0;hsp_size_limit=0
AT2G17680|2|7687230|7687266|+|AT4G35690|4|16922779|16922815|+|7e-05	AT2G17680	2	7687230	7687266	+	AT4G35690	4	16922779	16922815	+	7e-05	http://coge.iplantcollaborative.org/CoGe/GEvo.pl?prog=blastn&autogo=1&show_cns=1&dsgid1=3&chr1=2&x1=7687230&dr1up=15000&dr1down=15000&dsgid2=3&chr2=4&x2=16922779&dr2up=15000&dr2down=15000&dsgid2=3&chr2=4&x2=16922779&dr2up=15000&dr2down=15000&num_seqs=2;hsp_overlap_limit=0;hsp_size_limit=0
AT1G04500|1|1221562|1221608|-|AT2G33350|2|14144132|14144086|+|2e-05	AT1G04500	1	1221562	1221608	-	AT2G33350	2	14144086	14144132	+	2e-05	http://coge.iplantcollaborative.org/CoGe/GEvo.pl?prog=blastn&autogo=1&show_cns=1&dsgid1=3&chr1=1&x1=1221562&dr1up=15000&dr1down=15000&dsgid2=3&chr2=2&x2=14144086&dr2up=15000&dr2down=15000&dsgid2=3&chr2=2&x2=14144086&dr2up=15000&dr2down=15000&num_seqs=2;hsp_overlap_limit=0;hsp_size_limit=0
AT2G41060|2|17135823|17135919|+|AT3G56860|3|21061501|21061406|-|6e-17	AT2G41060	2	17135823	17135919	+	AT3G56860	3	21061406	21061501	-	6e-17	http://coge.iplantcollaborative.org/CoGe/GEvo.pl?prog=blastn&autogo=1&show_cns=1&dsgid1=3&chr1=2&x1=17135823&dr1up=15000&dr1down=15000&dsgid2=3&chr2=3&x2=21061406&dr2up=15000&dr2down=15000&dsgid2=3&chr2=3&x2=21061406&dr2up=15000&dr2down=15000&num_seqs=2;hsp_overlap_limit=0;hsp_size_limit=0
AT1G49600|1|18362999|18363016|-|AT3G19130|3|6613155|6613172|-|0.94	AT1G49600	1	18362999	18363016	-	AT3G19130	3	6613155	6613172	-	0.94	http://coge.iplantcollaborative.org/CoGe/GEvo.pl?prog=blastn&autogo=1&show_cns=1&dsgid1=3&chr1=1&x1=18362999&dr1up=15000&dr1down=15000&dsgid2=3&chr2=3&x2=6613155&dr2up=15000&dr2down=15000&dsgid2=3&chr2=3&x2=6613155&dr2up=15000&dr2down=15000&num_seqs=2;hsp_overlap_limit=0;hsp_size_limit=0
AT3G05937|3|1773762|1773832|-|AT5G26731|5|9300179|9300109|+|6e-09	AT3G05937	3	1773762	1773832	-	AT5G26731	5	9300109	9300179	+	6e-09	http://coge.iplantcollaborative.org/CoGe/GEvo.pl?prog=blastn&autogo=1&show_cns=1&dsgid1=3&chr1=3&x1=1773762&dr1up=15000&dr1down=15000&dsgid2=3&chr2=5&x2=9300109&dr2up=15000&dr2down=15000&dsgid2=3&chr2=5&x2=9300109&dr2up=15000&dr2down=15000&num_seqs=2;hsp_overlap_limit=0;hsp_size_limit=0
AT1G17550|1|6037238|6037261|+|AT1G72770|1|27400829|27400852|+|0.95	AT1G17550	1	6037238	6037261	+	AT1G72770	1	27400829	27400852	+	0.95	http://coge.iplantcollaborative.org/CoGe/GEvo.pl?prog=blastn&autogo=1&show_cns=1&dsgid1=3&chr1=1&x1=6037238&dr1up=15000&dr1down=15000&dsgid2=3&chr2=1&x2=27400829&dr2up=15000&dr2down=15000&dsgid2=3&chr2=1&x2=27400829&dr2up=15000&dr2down=15000&num_seqs=2;hsp_overlap_limit=0;hsp_size_limit=0
AT1G06890|1|2112912|2112937|-|AT2G30460|2|12984663|12984688|-|0.001	AT1G06890	1	2112912	2112937	-	AT2G30460	2	12984663	12984688	-	0.001	http://coge.iplantcollaborative.org/CoGe/GEvo.pl?prog=blastn&autogo=1&show_cns=1&dsgid1=3&chr1=1&x1=2112912&dr1up=15000&dr1down=15000&dsgid2=3&chr2=2&x2=12984663&dr2up=15000&dr2down=15000&dsgid2=3&chr2=2&x2=12984663&dr2up=15000&dr2down=15000&num_seqs=2;hsp_overlap_limit=0;hsp_size_limit=0
AT2G41010|2|17123794|17123870|-|AT3G56880|3|21067100|21067025|+|9e-08	AT2G41010	2	17123794	17123870	-	AT3G56880	3	21067025	21067100	+	9e-08	http://coge.iplantcollaborative.org/CoGe/GEvo.pl?prog=blastn&autogo=1&show_cns=1&dsgid1=3&chr1=2&x1=17123794&dr1up=15000&dr1down=15000&dsgid2=3&chr2=3&x2=21067025&dr2up=15000&dr2down=15000&dsgid2=3&chr2=3&x2=21067025&dr2up=15000&dr2down=15000&num_seqs=2;hsp_overlap_limit=0;hsp_size_limit=0
AT4G25230|4|12929083|12929099|+|AT5G51450|5|20914804|20914820|+|0.076	AT4G25230	4	12929083	12929099	+	AT5G51450	5	20914804	20914820	+	0.076	http://coge.iplantcollaborative.org/CoGe/GEvo.pl?prog=blastn&autogo=1&show_cns=1&dsgid1=3&chr1=4&x1=12929083&dr1up=15000&dr1down=15000&dsgid2=3&chr2=5&x2=20914804&dr2up=15000&dr2down=15000&dsgid2=3&chr2=5&x2=20914804&dr2up=15000&dr2down=15000&num_seqs=2;hsp_overlap_limit=0;hsp_size_limit=0
AT3G11690|3|3696681|3696695|+|AT5G06380|5|1951179|1951193|+|0.82	AT3G11690	3	3696681	3696695	+	AT5G06380	5	1951179	1951193	+	0.82	http://coge.iplantcollaborative.org/CoGe/GEvo.pl?prog=blastn&autogo=1&show_cns=1&dsgid1=3&chr1=3&x1=3696681&dr1up=15000&dr1down=15000&dsgid2=3&chr2=5&x2=1951179&dr2up=15000&dr2down=15000&dsgid2=3&chr2=5&x2=1951179&dr2up=15000&dr2down=15000&num_seqs=2;hsp_overlap_limit=0;hsp_size_limit=0
AT2G46990|2|19313709|19313723|+|AT3G62100|3|23005230|23005244|+|0.81	AT2G46990	2	19313709	19313723	+	AT3G62100	3	23005230	23005244	+	0.81	http://coge.iplantcollaborative.org/CoGe/GEvo.pl?prog=blastn&autogo=1&show_cns=1&dsgid1=3&chr1=2&x1=19313709&dr1up=15000&dr1down=15000&dsgid2=3&chr2=3&x2=23005230&dr2up=15000&dr2down=15000&dsgid2=3&chr2=3&x2=23005230&dr2up=15000&dr2down=15000&num_seqs=2;hsp_overlap_limit=0;hsp_size_limit=0
AT1G29090|1|10162874|10162894|-|AT2G34080|2|14400290|14400310|-|0.84	AT1G29090	1	10162874	10162894	-	AT2G34080	2	14400290	14400310	-	0.84	http://coge.iplantcollaborative.org/CoGe/GEvo.pl?prog=blastn&autogo=1&show_cns=1&dsgid1=3&chr1=1&x1=10162874&dr1up=15000&dr1down=15000&dsgid2=3&chr2=2&x2=14400290&dr2up=15000&dr2down=15000&dsgid2=3&chr2=2&x2=14400290&dr2up=15000&dr2down=15000&num_seqs=2;hsp_overlap_limit=0;hsp_size_limit=0
AT3G01220|3|78042|78077|+|AT5G15150|5|4911880|4911845|-|5e-06	AT3G01220	3	78042	78077	+	AT5G15150	5	4911845	4911880	-	5e-06	http://coge.iplantcollaborative.org/CoGe/GEvo.pl?prog=blastn&autogo=1&show_cns=1&dsgid1=3&chr1=3&x1=78042&dr1up=15000&dr1down=15000&dsgid2=3&chr2=5&x2=4911845&dr2up=15000&dr2down=15000&dsgid2=3&chr2=5&x2=4911845&dr2up=15000&dr2down=15000&num_seqs=2;hsp_overlap_limit=0;hsp_size_limit=0
AT2G23690|2|10079140|10079185|+|AT4G37240|4|17524299|17524344|+|8e-05	AT2G23690	2	10079140	10079185	+	AT4G37240	4	17524299	17524344	+	8e-05	http://coge.iplantcollaborative.org/CoGe/GEvo.pl?prog=blastn&autogo=1&show_cns=1&dsgid1=3&chr1=2&x1=10079140&dr1up=15000&dr1down=15000&dsgid2=3&chr2=4&x2=17524299&dr2up=15000&dr2down=15000&dsgid2=3&chr2=4&x2=17524299&dr2up=15000&dr2down=15000&num_seqs=2;hsp_overlap_limit=0;hsp_size_limit=0
AT1G53708|1|20055947|20055961|+|AT3G14362|3|4794545|4794531|-|0.77	AT1G53708	1	20055947	20055961	+	AT3G14362	3	4794531	4794545	-	0.77	http://coge.iplantcollaborative.org/CoGe/GEvo.pl?prog=blastn&autogo=1&show_cns=1&dsgid1=3&chr1=1&x1=20055947&dr1up=15000&dr1down=15000&dsgid2=3&chr2=3&x2=4794531&dr2up=15000&dr2down=15000&dsgid2=3&chr2=3&x2=4794531&dr2up=15000&dr2down=15000&num_seqs=2;hsp_overlap_limit=0;hsp_size_limit=0
AT2G45050|2|18587852|18587912|+|AT3G60530|3|22380460|22380520|+|7e-05	AT2G45050	2	18587852	18587912	+	AT3G60530	3	22380460	22380520	+	7e-05	http://coge.iplantcollaborative.org/CoGe/GEvo.pl?prog=blastn&autogo=1&show_cns=1&dsgid1=3&chr1=2&x1=18587852&dr1up=15000&dr1down=15000&dsgid2=3&chr2=3&x2=22380460&dr2up=15000&dr2down=15000&dsgid2=3&chr2=3&x2=22380460&dr2up=15000&dr2down=15000&num_seqs=2;hsp_overlap_limit=0;hsp_size_limit=0
AT3G27030|3|9972871|9972891|-|AT5G40970|5|16432587|16432567|+|0.81	AT3G27030	3	9972871	9972891	-	AT5G40970	5	16432567	16432587	+	0.81	http://coge.iplantcollaborative.org/CoGe/GEvo.pl?prog=blastn&autogo=1&show_cns=1&dsgid1=3&chr1=3&x1=9972871&dr1up=15000&dr1down=15000&dsgid2=3&chr2=5&x2=16432567&dr2up=15000&dr2down=15000&dsgid2=3&chr2=5&x2=16432567&dr2up=15000&dr2down=15000&num_seqs=2;hsp_overlap_limit=0;hsp_size_limit=0
AT4G27160|4|13611732|13611775|+|AT5G54740|5|22256484|22256441|-|3e-07	AT4G27160	4	13611732	13611775	+	AT5G54740	5	22256441	22256484	-	3e-07	http://coge.iplantcollaborative.org/CoGe/GEvo.pl?prog=blastn&autogo=1&show_cns=1&dsgid1=3&chr1=4&x1=13611732&dr1up=15000&dr1down=15000&dsgid2=3&chr2=5&x2=22256441&dr2up=15000&dr2down=15000&dsgid2=3&chr2=5&x2=22256441&dr2up=15000&dr2down=15000&num_seqs=2;hsp_overlap_limit=0;hsp_size_limit=0
AT1G14440|1|4942537|4942555|-|AT2G02540|2|681288|681270|+|0.23	AT1G14440	1	4942537	4942555	-	AT2G02540	2	681270	681288	+	0.23	http://coge.iplantcollaborative.org/CoGe/GEvo.pl?prog=blastn&autogo=1&show_cns=1&dsgid1=3&chr1=1&x1=4942537&dr1up=15000&dr1down=15000&dsgid2=3&chr2=2&x2=681270&dr2up=15000&dr2down=15000&dsgid2=3&chr2=2&x2=681270&dr2up=15000&dr2down=15000&num_seqs=2;hsp_overlap_limit=0;hsp_size_limit=0
AT3G16570|3|5645648|5645686|+|AT4G15800|4|8985714|8985752|+|0.014	AT3G16570	3	5645648	5645686	+	AT4G15800	4	8985714	8985752	+	0.014	http://coge.iplantcollaborative.org/CoGe/GEvo.pl?prog=blastn&autogo=1&show_cns=1&dsgid1=3&chr1=3&x1=5645648&dr1up=15000&dr1down=15000&dsgid2=3&chr2=4&x2=8985714&dr2up=15000&dr2down=15000&dsgid2=3&chr2=4&x2=8985714&dr2up=15000&dr2down=15000&num_seqs=2;hsp_overlap_limit=0;hsp_size_limit=0
AT2G39380|2|16456111|16456125|-|AT3G55150|3|20453566|20453580|-|0.88	AT2G39380	2	16456111	16456125	-	AT3G55150	3	20453566	20453580	-	0.88	http://coge.iplantcollaborative.org/CoGe/GEvo.pl?prog=blastn&autogo=1&show_cns=1&dsgid1=3&chr1=2&x1=16456111&dr1up=15000&dr1down=15000&dsgid2=3&chr2=3&x2=20453566&dr2up=15000&dr2down=15000&dsgid2=3&chr2=3&x2=20453566&dr2up=15000&dr2down=15000&num_seqs=2;hsp_overlap_limit=0;hsp_size_limit=0
2_2678071_2678187_cns_rna|2|2672533|2672547|+|2_4051507_4051391_cns_rna|2|4056034|4056020|-|0.94	2_2678071_2678187_cns_rna	2	2672533	2672547	+	2_4051507_4051391_cns_rna	2	4056020	4056034	-	0.94	http://coge.iplantcollaborative.org/CoGe/GEvo.pl?prog=blastn&autogo=1&show_cns=1&dsgid1=3&chr1=2&x1=2672533&dr1up=15000&dr1down=15000&dsgid2=3&chr2=2&x2=4056020&dr2up=15000&dr2down=15000&dsgid2=3&chr2=2&x2=4056020&dr2up=15000&dr2down=15000&num_seqs=2;hsp_overlap_limit=0;hsp_size_limit=0
2_18546326_18546347_cns_rna|2|18547011|18547048|+|3_22362209_22362230_cns_rna|3|22362855|22362892|-|0.001	2_18546326_18546347_cns_rna	2	18547011	18547048	+	3_22362209_22362230_cns_rna	3	22362855	22362892	-	0.001	http://coge.iplantcollaborative.org/CoGe/GEvo.pl?prog=blastn&autogo=1&show_cns=1&dsgid1=3&chr1=2&x1=18547011&dr1up=15000&dr1down=15000&dsgid2=3&chr2=3&x2=22362855&dr2up=15000&dr2down=15000&dsgid2=3&chr2=3&x2=22362855&dr2up=15000&dr2down=15000&num_seqs=2;hsp_overlap_limit=0;hsp_size_limit=0
AT3G49845|3|18498742|18498757|+|AT5G67600|5|26976840|26976825|-|0.21	AT3G49845	3	18498742	18498757	+	AT5G67600	5	26976825	26976840	-	0.21	http://coge.iplantcollaborative.org/CoGe/GEvo.pl?prog=blastn&autogo=1&show_cns=1&dsgid1=3&chr1=3&x1=18498742&dr1up=15000&dr1down=15000&dsgid2=3&chr2=5&x2=26976825&dr2up=15000&dr2down=15000&dsgid2=3&chr2=5&x2=26976825&dr2up=15000&dr2down=15000&num_seqs=2;hsp_overlap_limit=0;hsp_size_limit=0
AT3G06740|3|2127492|2127540|+|AT5G49300|5|20001779|20001731|-|7e-05	AT3G06740	3	2127492	2127540	+	AT5G49300	5	20001731	20001779	-	7e-05	http://coge.iplantcollaborative.org/CoGe/GEvo.pl?prog=blastn&autogo=1&show_cns=1&dsgid1=3&chr1=3&x1=2127492&dr1up=15000&dr1down=15000&dsgid2=3&chr2=5&x2=20001731&dr2up=15000&dr2down=15000&dsgid2=3&chr2=5&x2=20001731&dr2up=15000&dr2down=15000&num_seqs=2;hsp_overlap_limit=0;hsp_size_limit=0
AT3G01590|3|228527|228545|+|AT5G14500|5|4674343|4674325|-|0.24	AT3G01590	3	228527	228545	+	AT5G14500	5	4674325	4674343	-	0.24	http://coge.iplantcollaborative.org/CoGe/GEvo.pl?prog=blastn&autogo=1&show_cns=1&dsgid1=3&chr1=3&x1=228527&dr1up=15000&dr1down=15000&dsgid2=3&chr2=5&x2=4674325&dr2up=15000&dr2down=15000&dsgid2=3&chr2=5&x2=4674325&dr2up=15000&dr2down=15000&num_seqs=2;hsp_overlap_limit=0;hsp_size_limit=0
AT1G10090|1|3293543|3293566|-|AT1G58520|1|21738791|21738768|+|1.1	AT1G10090	1	3293543	3293566	-	AT1G58520	1	21738768	21738791	+	1.1	http://coge.iplantcollaborative.org/CoGe/GEvo.pl?prog=blastn&autogo=1&show_cns=1&dsgid1=3&chr1=1&x1=3293543&dr1up=15000&dr1down=15000&dsgid2=3&chr2=1&x2=21738768&dr2up=15000&dr2down=15000&dsgid2=3&chr2=1&x2=21738768&dr2up=15000&dr2down=15000&num_seqs=2;hsp_overlap_limit=0;hsp_size_limit=0
AT1G14350|1|4903598|4903648|+|AT2G02820|2|813103|813051|-|2e-06	AT1G14350	1	4903598	4903648	+	AT2G02820	2	813051	813103	-	2e-06	http://coge.iplantcollaborative.org/CoGe/GEvo.pl?prog=blastn&autogo=1&show_cns=1&dsgid1=3&chr1=1&x1=4903598&dr1up=15000&dr1down=15000&dsgid2=3&chr2=2&x2=813051&dr2up=15000&dr2down=15000&dsgid2=3&chr2=2&x2=813051&dr2up=15000&dr2down=15000&num_seqs=2;hsp_overlap_limit=0;hsp_size_limit=0
AT1G16500|1|5635893|5635932|+|AT1G79160|1|29788066|29788027|-|2e-08	AT1G16500	1	5635893	5635932	+	AT1G79160	1	29788027	29788066	-	2e-08	http://coge.iplantcollaborative.org/CoGe/GEvo.pl?prog=blastn&autogo=1&show_cns=1&dsgid1=3&chr1=1&x1=5635893&dr1up=15000&dr1down=15000&dsgid2=3&chr2=1&x2=29788027&dr2up=15000&dr2down=15000&dsgid2=3&chr2=1&x2=29788027&dr2up=15000&dr2down=15000&num_seqs=2;hsp_overlap_limit=0;hsp_size_limit=0
AT3G48710|3|18051817|18051870|+|AT5G63550|5|25461850|25461904|+|2e-05	AT3G48710	3	18051817	18051870	+	AT5G63550	5	25461850	25461904	+	2e-05	http://coge.iplantcollaborative.org/CoGe/GEvo.pl?prog=blastn&autogo=1&show_cns=1&dsgid1=3&chr1=3&x1=18051817&dr1up=15000&dr1down=15000&dsgid2=3&chr2=5&x2=25461850&dr2up=15000&dr2down=15000&dsgid2=3&chr2=5&x2=25461850&dr2up=15000&dr2down=15000&num_seqs=2;hsp_overlap_limit=0;hsp_size_limit=0
AT3G02250|3|426941|426956|-|AT5G15740|5|5137565|5137580|-|0.25	AT3G02250	3	426941	426956	-	AT5G15740	5	5137565	5137580	-	0.25	http://coge.iplantcollaborative.org/CoGe/GEvo.pl?prog=blastn&autogo=1&show_cns=1&dsgid1=3&chr1=3&x1=426941&dr1up=15000&dr1down=15000&dsgid2=3&chr2=5&x2=5137565&dr2up=15000&dr2down=15000&dsgid2=3&chr2=5&x2=5137565&dr2up=15000&dr2down=15000&num_seqs=2;hsp_overlap_limit=0;hsp_size_limit=0
AT3G01040|3|12093|12154|+|AT5G15470|5|5021230|5021168|-|5e-10	AT3G01040	3	12093	12154	+	AT5G15470	5	5021168	5021230	-	5e-10	http://coge.iplantcollaborative.org/CoGe/GEvo.pl?prog=blastn&autogo=1&show_cns=1&dsgid1=3&chr1=3&x1=12093&dr1up=15000&dr1down=15000&dsgid2=3&chr2=5&x2=5021168&dr2up=15000&dr2down=15000&dsgid2=3&chr2=5&x2=5021168&dr2up=15000&dr2down=15000&num_seqs=2;hsp_overlap_limit=0;hsp_size_limit=0
AT2G22200|2|9449740|9449760|-|AT4G39780|4|18456085|18456105|-|0.015	AT2G22200	2	9449740	9449760	-	AT4G39780	4	18456085	18456105	-	0.015	http://coge.iplantcollaborative.org/CoGe/GEvo.pl?prog=blastn&autogo=1&show_cns=1&dsgid1=3&chr1=2&x1=9449740&dr1up=15000&dr1down=15000&dsgid2=3&chr2=4&x2=18456085&dr2up=15000&dr2down=15000&dsgid2=3&chr2=4&x2=18456085&dr2up=15000&dr2down=15000&num_seqs=2;hsp_overlap_limit=0;hsp_size_limit=0
AT3G06250|3|1895675|1895699|-|AT5G18960|5|6322853|6322829|+|0.25	AT3G06250	3	1895675	1895699	-	AT5G18960	5	6322829	6322853	+	0.25	http://coge.iplantcollaborative.org/CoGe/GEvo.pl?prog=blastn&autogo=1&show_cns=1&dsgid1=3&chr1=3&x1=1895675&dr1up=15000&dr1down=15000&dsgid2=3&chr2=5&x2=6322829&dr2up=15000&dr2down=15000&dsgid2=3&chr2=5&x2=6322829&dr2up=15000&dr2down=15000&num_seqs=2;hsp_overlap_limit=0;hsp_size_limit=0
AT2G21770|2|9296755|9296776|+|AT4G39350|4|18301976|18301997|+|0.29	AT2G21770	2	9296755	9296776	+	AT4G39350	4	18301976	18301997	+	0.29	http://coge.iplantcollaborative.org/CoGe/GEvo.pl?prog=blastn&autogo=1&show_cns=1&dsgid1=3&chr1=2&x1=9296755&dr1up=15000&dr1down=15000&dsgid2=3&chr2=4&x2=18301976&dr2up=15000&dr2down=15000&dsgid2=3&chr2=4&x2=18301976&dr2up=15000&dr2down=15000&num_seqs=2;hsp_overlap_limit=0;hsp_size_limit=0
AT1G49240|1|18211640|18211703|+|AT3G18780|3|6469295|6469356|+|2e-05	AT1G49240	1	18211640	18211703	+	AT3G18780	3	6469295	6469356	+	2e-05	http://coge.iplantcollaborative.org/CoGe/GEvo.pl?prog=blastn&autogo=1&show_cns=1&dsgid1=3&chr1=1&x1=18211640&dr1up=15000&dr1down=15000&dsgid2=3&chr2=3&x2=6469295&dr2up=15000&dr2down=15000&dsgid2=3&chr2=3&x2=6469295&dr2up=15000&dr2down=15000&num_seqs=2;hsp_overlap_limit=0;hsp_size_limit=0
AT1G32470|1|11740324|11740367|-|AT2G35370|2|14898214|14898169|+|0.001	AT1G32470	1	11740324	11740367	-	AT2G35370	2	14898169	14898214	+	0.001	http://coge.iplantcollaborative.org/CoGe/GEvo.pl?prog=blastn&autogo=1&show_cns=1&dsgid1=3&chr1=1&x1=11740324&dr1up=15000&dr1down=15000&dsgid2=3&chr2=2&x2=14898169&dr2up=15000&dr2down=15000&dsgid2=3&chr2=2&x2=14898169&dr2up=15000&dr2down=15000&num_seqs=2;hsp_overlap_limit=0;hsp_size_limit=0
AT1G23530|1|8345338|8345357|+|AT1G70470|1|26564177|26564158|-|0.001	AT1G23530	1	8345338	8345357	+	AT1G70470	1	26564158	26564177	-	0.001	http://coge.iplantcollaborative.org/CoGe/GEvo.pl?prog=blastn&autogo=1&show_cns=1&dsgid1=3&chr1=1&x1=8345338&dr1up=15000&dr1down=15000&dsgid2=3&chr2=1&x2=26564158&dr2up=15000&dr2down=15000&dsgid2=3&chr2=1&x2=26564158&dr2up=15000&dr2down=15000&num_seqs=2;hsp_overlap_limit=0;hsp_size_limit=0
AT1G18410|1|6338925|6338960|-|AT1G73860|1|27777212|27777247|-|0.0004	AT1G18410	1	6338925	6338960	-	AT1G73860	1	27777212	27777247	-	0.0004	http://coge.iplantcollaborative.org/CoGe/GEvo.pl?prog=blastn&autogo=1&show_cns=1&dsgid1=3&chr1=1&x1=6338925&dr1up=15000&dr1down=15000&dsgid2=3&chr2=1&x2=27777212&dr2up=15000&dr2down=15000&dsgid2=3&chr2=1&x2=27777212&dr2up=15000&dr2down=15000&num_seqs=2;hsp_overlap_limit=0;hsp_size_limit=0
AT4G27260|4|13650012|13650068|+|AT5G54510|5|22156696|22156640|-|0.91	AT4G27260	4	13650012	13650068	+	AT5G54510	5	22156640	22156696	-	0.91	http://coge.iplantcollaborative.org/CoGe/GEvo.pl?prog=blastn&autogo=1&show_cns=1&dsgid1=3&chr1=4&x1=13650012&dr1up=15000&dr1down=15000&dsgid2=3&chr2=5&x2=22156640&dr2up=15000&dr2down=15000&dsgid2=3&chr2=5&x2=22156640&dr2up=15000&dr2down=15000&num_seqs=2;hsp_overlap_limit=0;hsp_size_limit=0
AT4G25140|4|12900305|12900350|+|AT5G51210|5|20837214|20837259|+|7e-05	AT4G25140	4	12900305	12900350	+	AT5G51210	5	20837214	20837259	+	7e-05	http://coge.iplantcollaborative.org/CoGe/GEvo.pl?prog=blastn&autogo=1&show_cns=1&dsgid1=3&chr1=4&x1=12900305&dr1up=15000&dr1down=15000&dsgid2=3&chr2=5&x2=20837214&dr2up=15000&dr2down=15000&dsgid2=3&chr2=5&x2=20837214&dr2up=15000&dr2down=15000&num_seqs=2;hsp_overlap_limit=0;hsp_size_limit=0
AT4G27950|4|13912288|13912356|-|AT5G53290|5|21640795|21640862|-|6e-24	AT4G27950	4	13912288	13912356	-	AT5G53290	5	21640795	21640862	-	6e-24	http://coge.iplantcollaborative.org/CoGe/GEvo.pl?prog=blastn&autogo=1&show_cns=1&dsgid1=3&chr1=4&x1=13912288&dr1up=15000&dr1down=15000&dsgid2=3&chr2=5&x2=21640795&dr2up=15000&dr2down=15000&dsgid2=3&chr2=5&x2=21640795&dr2up=15000&dr2down=15000&num_seqs=2;hsp_overlap_limit=0;hsp_size_limit=0
AT4G17680|4|9845667|9845688|-|AT5G47050|5|19120681|19120660|+|0.22	AT4G17680	4	9845667	9845688	-	AT5G47050	5	19120660	19120681	+	0.22	http://coge.iplantcollaborative.org/CoGe/GEvo.pl?prog=blastn&autogo=1&show_cns=1&dsgid1=3&chr1=4&x1=9845667&dr1up=15000&dr1down=15000&dsgid2=3&chr2=5&x2=19120660&dr2up=15000&dr2down=15000&dsgid2=3&chr2=5&x2=19120660&dr2up=15000&dr2down=15000&num_seqs=2;hsp_overlap_limit=0;hsp_size_limit=0
AT1G63500|1|23560787|23560811|+|AT5G41260|5|16522654|16522678|+|0.26	AT1G63500	1	23560787	23560811	+	AT5G41260	5	16522654	16522678	+	0.26	http://coge.iplantcollaborative.org/CoGe/GEvo.pl?prog=blastn&autogo=1&show_cns=1&dsgid1=3&chr1=1&x1=23560787&dr1up=15000&dr1down=15000&dsgid2=3&chr2=5&x2=16522654&dr2up=15000&dr2down=15000&dsgid2=3&chr2=5&x2=16522654&dr2up=15000&dr2down=15000&num_seqs=2;hsp_overlap_limit=0;hsp_size_limit=0
AT5G07690|5|2446915|2446967|+|AT5G61420|5|24708224|24708172|-|4e-14	AT5G07690	5	2446915	2446967	+	AT5G61420	5	24708172	24708224	-	4e-14	http://coge.iplantcollaborative.org/CoGe/GEvo.pl?prog=blastn&autogo=1&show_cns=1&dsgid1=3&chr1=5&x1=2446915&dr1up=15000&dr1down=15000&dsgid2=3&chr2=5&x2=24708172&dr2up=15000&dr2down=15000&dsgid2=3&chr2=5&x2=24708172&dr2up=15000&dr2down=15000&num_seqs=2;hsp_overlap_limit=0;hsp_size_limit=0
AT1G17500|1|6018064|6018094|+|AT1G72700|1|27369693|27369723|+|9e-05	AT1G17500	1	6018064	6018094	+	AT1G72700	1	27369693	27369723	+	9e-05	http://coge.iplantcollaborative.org/CoGe/GEvo.pl?prog=blastn&autogo=1&show_cns=1&dsgid1=3&chr1=1&x1=6018064&dr1up=15000&dr1down=15000&dsgid2=3&chr2=1&x2=27369693&dr2up=15000&dr2down=15000&dsgid2=3&chr2=1&x2=27369693&dr2up=15000&dr2down=15000&num_seqs=2;hsp_overlap_limit=0;hsp_size_limit=0
AT3G11280|3|3532913|3532978|-|AT5G05790|5|1740167|1740233|-|7e-09	AT3G11280	3	3532913	3532978	-	AT5G05790	5	1740167	1740233	-	7e-09	http://coge.iplantcollaborative.org/CoGe/GEvo.pl?prog=blastn&autogo=1&show_cns=1&dsgid1=3&chr1=3&x1=3532913&dr1up=15000&dr1down=15000&dsgid2=3&chr2=5&x2=1740167&dr2up=15000&dr2down=15000&dsgid2=3&chr2=5&x2=1740167&dr2up=15000&dr2down=15000&num_seqs=2;hsp_overlap_limit=0;hsp_size_limit=0
AT3G06940|3|2192361|2192375|-|AT5G48965|5|19871411|19871397|+|0.94	AT3G06940	3	2192361	2192375	-	AT5G48965	5	19871397	19871411	+	0.94	http://coge.iplantcollaborative.org/CoGe/GEvo.pl?prog=blastn&autogo=1&show_cns=1&dsgid1=3&chr1=3&x1=2192361&dr1up=15000&dr1down=15000&dsgid2=3&chr2=5&x2=19871397&dr2up=15000&dr2down=15000&dsgid2=3&chr2=5&x2=19871397&dr2up=15000&dr2down=15000&num_seqs=2;hsp_overlap_limit=0;hsp_size_limit=0
AT3G01310|3|95223|95238|-|AT5G15070|5|4885109|4885094|+|0.36	AT3G01310	3	95223	95238	-	AT5G15070	5	4885094	4885109	+	0.36	http://coge.iplantcollaborative.org/CoGe/GEvo.pl?prog=blastn&autogo=1&show_cns=1&dsgid1=3&chr1=3&x1=95223&dr1up=15000&dr1down=15000&dsgid2=3&chr2=5&x2=4885094&dr2up=15000&dr2down=15000&dsgid2=3&chr2=5&x2=4885094&dr2up=15000&dr2down=15000&num_seqs=2;hsp_overlap_limit=0;hsp_size_limit=0
[truncated: 4,941 more rows]
