# Supplementary material for: Automated conserved non-coding sequence (CNS) discovery reveals differences in gene content and promoter evolution among grasses
Source: Front Plant Sci. 2013 Jul 2;4:170. doi: 10.3389/fpls.2013.00170 (PMC3708275; doi:10.3389/fpls.2013.00170)
Supplement: Supplemental Data Set 1 — At-At manually annotated v2 CNS list (with genes). [file 107054_2.zip › Gina's SDS2a thaliana_v8.genelist-2012-05-16.csv]

SDS 2a Turco et al. (Freeling lab) 2012-13 CNS Discovery Pipeline 2.0 output. Supplemental Data Set 2a At-At homeologous (alpha) gene list At TAIR v.8 accn	seqid	start	end	ortholog	thaliana_v8_cns	regional_dup_info	local_dup_info	strand	new_gene_info	link
AT1G01010	1	3631	5899					+
AT1G01020	1	6790	8737					-
AT1G01030	1	11649	13714	AT2G46870	4			-		http://coge.iplantcollaborative.org/CoGe/GEvo.pl?prog=blastn&dsgid1=19494&dsgid2=19494&accn1=AT2G46870&accn2=AT1G01030&num_seqs=2&autogo=1
AT1G01040	1	23146	31227					+
AT1G01046	1	28500	28706					+
AT1G01050	1	31170	33153	AT2G46860	0			-		http://coge.iplantcollaborative.org/CoGe/GEvo.pl?prog=blastn&dsgid1=19494&dsgid2=19494&accn1=AT2G46860&accn2=AT1G01050&num_seqs=2&autogo=1
AT1G01060	1	33379	37840	AT2G46830	0			-		http://coge.iplantcollaborative.org/CoGe/GEvo.pl?prog=blastn&dsgid1=19494&dsgid2=19494&accn1=AT2G46830&accn2=AT1G01060&num_seqs=2&autogo=1
AT1G01070	1	38752	40944					-
AT1G01080	1	45296	47019					-
AT1G01090	1	47485	49286					-
AT1G01100	1	50075	51199	AT4G00810	1			-		http://coge.iplantcollaborative.org/CoGe/GEvo.pl?prog=blastn&dsgid1=19494&dsgid2=19494&accn1=AT4G00810&accn2=AT1G01100&num_seqs=2&autogo=1
AT1G01110	1	52239	54692	AT4G00820	2			+		http://coge.iplantcollaborative.org/CoGe/GEvo.pl?prog=blastn&dsgid1=19494&dsgid2=19494&accn1=AT4G00820&accn2=AT1G01110&num_seqs=2&autogo=1
AT1G01120	1	57269	59167					-
AT1G01130	1	61963	63811			P	P	-
AT1G01140	1	64166	67625			AT1G01130	AT1G01130	-
1_69099_69117_cns_rna	1	69099	69117	4_347778_347796_cns_rna	1			+	0.0006|	http://coge.iplantcollaborative.org/CoGe/GEvo.pl?prog=blastn&dsgid1=19494&dsgid2=19494&accn1=4_347778_347796_cns_rna&accn2=1_69099_69117_cns_rna&num_seqs=2&autogo=1
AT1G01150	1	70115	72138					-
AT1G01160	1	72339	74096	AT4G00850	0			+		http://coge.iplantcollaborative.org/CoGe/GEvo.pl?prog=blastn&dsgid1=19494&dsgid2=19494&accn1=AT4G00850&accn2=AT1G01160&num_seqs=2&autogo=1
AT1G01170	1	73931	74737	AT4G00860	0			-		http://coge.iplantcollaborative.org/CoGe/GEvo.pl?prog=blastn&dsgid1=19494&dsgid2=19494&accn1=AT4G00860&accn2=AT1G01170&num_seqs=2&autogo=1
AT1G01180	1	75633	77446					+
AT1G01183	1	78932	79032					-
1_79595_79654_cns_rna	1	79595	79654	4_370628_370688_cns_rna	2			+	5e-28|	http://coge.iplantcollaborative.org/CoGe/GEvo.pl?prog=blastn&dsgid1=19494&dsgid2=19494&accn1=4_370628_370688_cns_rna&accn2=1_79595_79654_cns_rna&num_seqs=2&autogo=1
AT1G01190	1	83045	84864				AT1G01280	-
AT1G01200	1	86515	88213				I	-
AT1G01210	1	88898	89745				I	+
AT1G01220	1	91750	95651				I	+
AT1G01225	1	95987	97407	AT4G00905	1		I	+		http://coge.iplantcollaborative.org/CoGe/GEvo.pl?prog=blastn&dsgid1=19494&dsgid2=19494&accn1=AT4G00905&accn2=AT1G01225&num_seqs=2&autogo=1
AT1G01230	1	97456	99240				I	+
AT1G01240	1	99894	101834	AT2G46550	0		I	+		http://coge.iplantcollaborative.org/CoGe/GEvo.pl?prog=blastn&dsgid1=19494&dsgid2=19494&accn1=AT2G46550&accn2=AT1G01240&num_seqs=2&autogo=1
AT1G01250	1	104491	105330				I	-
AT1G01260	1	109032	111609	AT2G46510	0		I	+		http://coge.iplantcollaborative.org/CoGe/GEvo.pl?prog=blastn&dsgid1=19494&dsgid2=19494&accn1=AT2G46510&accn2=AT1G01260&num_seqs=2&autogo=1
AT1G01270	1	111890	111961	AT4G00985	0		I	-		http://coge.iplantcollaborative.org/CoGe/GEvo.pl?prog=blastn&dsgid1=19494&dsgid2=19494&accn1=AT4G00985&accn2=AT1G01270&num_seqs=2&autogo=1
AT1G01280	1	112263	113947	AT2G46660	1		P	+		http://coge.iplantcollaborative.org/CoGe/GEvo.pl?prog=blastn&dsgid1=19494&dsgid2=19494&accn1=AT2G46660&accn2=AT1G01280&num_seqs=2&autogo=1
AT1G01290	1	114286	115549					+
AT1G01300	1	116943	118764					+
AT1G01305	1	119397	119997					+
AT1G01310	1	120154	121130					+
AT1G01320	1	121124	130099					-
AT1G01340	1	132328	135322	AT2G46430	AT4G01010	0			-		http://coge.iplantcollaborative.org/CoGe/GEvo.pl?prog=blastn&dsgid1=19494&dsgid2=19494&accn1=AT2G46430&accn2=AT1G01340&num_seqs=2&autogo=1
AT1G01350	1	136124	138162					+
AT1G01355	1	138513	139568					+
AT1G01360	1	141971	143183	AT4G01026	0			+		http://coge.iplantcollaborative.org/CoGe/GEvo.pl?prog=blastn&dsgid1=19494&dsgid2=19494&accn1=AT4G01026&accn2=AT1G01360&num_seqs=2&autogo=1
AT1G01370	1	143564	145684					+
AT1G01380	1	147153	147942	AT2G46410	AT4G01060	1			+		http://coge.iplantcollaborative.org/CoGe/GEvo.pl?prog=blastn&dsgid1=19494&dsgid2=19494&accn1=AT2G46410&accn2=AT1G01380&num_seqs=2&autogo=1
AT1G01390	1	148120	149806	AT4G01070	0	P	P	-		http://coge.iplantcollaborative.org/CoGe/GEvo.pl?prog=blastn&dsgid1=19494&dsgid2=19494&accn1=AT4G01070&accn2=AT1G01390&num_seqs=2&autogo=1
AT1G01400	1	150689	152210			I	I	-
AT1G01410	1	153113	154198			I	I	+
AT1G01420	1	154492	156011			AT1G01390	AT1G01390	-
AT1G01430	1	156801	158655	AT4G01080	0			-		http://coge.iplantcollaborative.org/CoGe/GEvo.pl?prog=blastn&dsgid1=19494&dsgid2=19494&accn1=AT4G01080&accn2=AT1G01430&num_seqs=2&autogo=1
AT1G01440	1	159856	162572	AT4G01090	1			-		http://coge.iplantcollaborative.org/CoGe/GEvo.pl?prog=blastn&dsgid1=19494&dsgid2=19494&accn1=AT4G01090&accn2=AT1G01440&num_seqs=2&autogo=1
AT1G01448	1	163419	166239			P	P	+
AT1G01450	1	164105	165517			AT1G01448	AT1G01448	-
AT1G01453	1	166589	167842	AT4G01110	0			-		http://coge.iplantcollaborative.org/CoGe/GEvo.pl?prog=blastn&dsgid1=19494&dsgid2=19494&accn1=AT4G01110&accn2=AT1G01453&num_seqs=2&autogo=1
AT1G01460	1	168723	171165	AT4G01190	0			+		http://coge.iplantcollaborative.org/CoGe/GEvo.pl?prog=blastn&dsgid1=19494&dsgid2=19494&accn1=AT4G01190&accn2=AT1G01460&num_seqs=2&autogo=1
AT1G01470	1	172146	172948					-
AT1G01471	1	173251	173466					+
AT1G01480	1	175782	178400					+
AT1G01490	1	180059	182358					-
AT1G01500	1	185133	186923					+
AT1G01510	1	187211	190056					+
AT1G01520	1	190596	192139	AT4G01280	1			+		http://coge.iplantcollaborative.org/CoGe/GEvo.pl?prog=blastn&dsgid1=19494&dsgid2=19494&accn1=AT4G01280&accn2=AT1G01520&num_seqs=2&autogo=1
AT1G01530	1	192640	193670					-
AT1G01540	1	195780	198684	AT4G01330	AT4G01370	2	P	P	+		http://coge.iplantcollaborative.org/CoGe/GEvo.pl?prog=blastn&dsgid1=19494&dsgid2=19494&accn1=AT4G01330&accn2=AT1G01540&num_seqs=2&autogo=1
AT1G01550	1	199639	201775	AT4G01360	2	I	I	+		http://coge.iplantcollaborative.org/CoGe/GEvo.pl?prog=blastn&dsgid1=19494&dsgid2=19494&accn1=AT4G01360&accn2=AT1G01550&num_seqs=2&autogo=1
AT1G01560	1	202136	204335			AT1G01540	AT1G01540	+
AT1G01570	1	205176	207435	AT4G00280	1			+		http://coge.iplantcollaborative.org/CoGe/GEvo.pl?prog=blastn&dsgid1=19494&dsgid2=19494&accn1=AT4G00280&accn2=AT1G01570&num_seqs=2&autogo=1
1_208435_208453_cns_rna	1	208435	208453	4_563595_563613_cns_rna	1			+	0.0006|	http://coge.iplantcollaborative.org/CoGe/GEvo.pl?prog=blastn&dsgid1=19494&dsgid2=19494&accn1=4_563595_563613_cns_rna&accn2=1_208435_208453_cns_rna&num_seqs=2&autogo=1
AT1G01580	1	209395	213041			P	P	+
1_213891_213916_cns_rna	1	213891	213916	4_173924_173949_cns_rna	0	I	I	-	9e-08|	http://coge.iplantcollaborative.org/CoGe/GEvo.pl?prog=blastn&dsgid1=19494&dsgid2=19494&accn1=4_173924_173949_cns_rna&accn2=1_213891_213916_cns_rna&num_seqs=2&autogo=1
AT1G01590	1	214229	217304			AT1G01580	AT1G01580	+
AT1G01600	1	218994	221286	AT4G00360	1			+		http://coge.iplantcollaborative.org/CoGe/GEvo.pl?prog=blastn&dsgid1=19494&dsgid2=19494&accn1=AT4G00360&accn2=AT1G01600&num_seqs=2&autogo=1
AT1G01610	1	221691	224340	AT4G00400	3			-		http://coge.iplantcollaborative.org/CoGe/GEvo.pl?prog=blastn&dsgid1=19494&dsgid2=19494&accn1=AT4G00400&accn2=AT1G01610&num_seqs=2&autogo=1
AT1G01620	1	225665	227302	AT4G00430	2			-		http://coge.iplantcollaborative.org/CoGe/GEvo.pl?prog=blastn&dsgid1=19494&dsgid2=19494&accn1=AT4G00430&accn2=AT1G01620&num_seqs=2&autogo=1
AT1G01630	1	229013	230917					+
AT1G01640	1	230994	232508					-
AT1G01650	1	232841	237817					-
AT1G01660	1	240057	242608			P	P	-
AT1G01670	1	242843	245988			AT1G01660	AT1G01660	-
AT1G01680	1	246411	248367			AT1G01660	AT1G01660	-
AT1G01690	1	249141	252462					+
AT1G01695	1	252947	254495	AT4G00440	2			+		http://coge.iplantcollaborative.org/CoGe/GEvo.pl?prog=blastn&dsgid1=19494&dsgid2=19494&accn1=AT4G00440&accn2=AT1G01695&num_seqs=2&autogo=1
AT1G01700	1	259495	261474	AT4G00460	4			-		http://coge.iplantcollaborative.org/CoGe/GEvo.pl?prog=blastn&dsgid1=19494&dsgid2=19494&accn1=AT4G00460&accn2=AT1G01700&num_seqs=2&autogo=1
AT1G01710	1	262828	267771	AT4G00520	1			+		http://coge.iplantcollaborative.org/CoGe/GEvo.pl?prog=blastn&dsgid1=19494&dsgid2=19494&accn1=AT4G00520&accn2=AT1G01710&num_seqs=2&autogo=1
AT1G01720	1	268330	269819					+
AT1G01725	1	269792	270775	AT4G00530	0			-		http://coge.iplantcollaborative.org/CoGe/GEvo.pl?prog=blastn&dsgid1=19494&dsgid2=19494&accn1=AT4G00530&accn2=AT1G01725&num_seqs=2&autogo=1
AT1G01730	1	270956	272061					+
AT1G01740	1	272111	274239	AT4G00710	0			-		http://coge.iplantcollaborative.org/CoGe/GEvo.pl?prog=blastn&dsgid1=19494&dsgid2=19494&accn1=AT4G00710&accn2=AT1G01740&num_seqs=2&autogo=1
AT1G01750	1	275366	276310	AT4G00680	2			+		http://coge.iplantcollaborative.org/CoGe/GEvo.pl?prog=blastn&dsgid1=19494&dsgid2=19494&accn1=AT4G00680&accn2=AT1G01750&num_seqs=2&autogo=1
AT1G01760	1	276266	278448					-
AT1G01770	1	278615	282891					+
AT1G01780	1	282761	284245					+
AT1G01790	1	284781	291094	AT4G00630	2			+		http://coge.iplantcollaborative.org/CoGe/GEvo.pl?prog=blastn&dsgid1=19494&dsgid2=19494&accn1=AT4G00630&accn2=AT1G01790&num_seqs=2&autogo=1
AT1G01800	1	293342	295040					+
AT1G01810	1	295221	295859					+
AT1G01820	1	296001	298120					-
AT1G01830	1	298535	302315					-
AT1G01840	1	303537	304358					+
AT1G01860	1	304133	306287					-
AT1G01870	1	306384	306456	AT4G11985	0			+		http://coge.iplantcollaborative.org/CoGe/GEvo.pl?prog=blastn&dsgid1=19494&dsgid2=19494&accn1=AT4G11985&accn2=AT1G01870&num_seqs=2&autogo=1
AT1G01880	1	306558	308991					-
AT1G01890	1	309275	309347	AT4G12115	0			-		http://coge.iplantcollaborative.org/CoGe/GEvo.pl?prog=blastn&dsgid1=19494&dsgid2=19494&accn1=AT4G12115&accn2=AT1G01890&num_seqs=2&autogo=1
AT1G01900	1	310316	313130					+
AT1G01910	1	313101	315902					-
AT1G01920	1	316128	319650					+
AT1G01930	1	319836	322860					-
AT1G01940	1	323027	324917					+
AT1G01950	1	325473	330619					+
AT1G01960	1	330588	337582					-
AT1G01970	1	338291	340077					+
AT1G01980	1	340172	341999					-
AT1G01990	1	343166	344341					-
AT1G02000	1	345812	347592	AT4G12250	0			+		http://coge.iplantcollaborative.org/CoGe/GEvo.pl?prog=blastn&dsgid1=19494&dsgid2=19494&accn1=AT4G12250&accn2=AT1G02000&num_seqs=2&autogo=1
AT1G02010	1	347891	352480	AT4G12120	0			+		http://coge.iplantcollaborative.org/CoGe/GEvo.pl?prog=blastn&dsgid1=19494&dsgid2=19494&accn1=AT4G12120&accn2=AT1G02010&num_seqs=2&autogo=1
AT1G02020	1	352637	354969					-
AT1G02030	1	355321	357258			P	P	-
AT1G02040	1	358104	359078			AT1G02030	AT1G02030	-
AT1G02050	1	359117	360518					-
AT1G02060	1	360918	363094					-
AT1G02065	1	365209	367340					+
AT1G02070	1	370257	370967					-
AT1G02074	1	372064	372210					+
AT1G02080	1	373501	386847					+
AT1G02090	1	387277	389647					-
AT1G02100	1	389812	392816					+
AT1G02110	1	392939	395554					+
AT1G02120	1	395761	399897					+
AT1G02130	1	400035	401882					-
AT1G02136	1	402693	402961					-
AT1G02140	1	403190	404456					-
AT1G02145	1	404600	408619					+
AT1G02150	1	408622	410611					+
AT1G02160	1	410748	411597					+
AT1G02170	1	411779	413554					+
AT1G02180	1	413522	414645					-
AT1G02190	1	415079	418010			P	P	+
AT1G02205	1	418767	422438			AT1G02190	AT1G02190	+
AT1G02210	1	427548	427811			P	P	-
AT1G02220	1	428814	430647			AT1G02210	AT1G02210	-
AT1G02228	1	433031	433819			I	I	-
AT1G02230	1	435174	436776			AT1G02210	AT1G02210	-
AT1G02250	1	437951	439559			AT1G02210	AT1G02210	-
AT1G02260	1	440441	442877					-
AT1G02270	1	443149	446235					-
AT1G02280	1	448463	450426					-
AT1G02290	1	450527	452737					-
AT1G02300	1	453288	455463			P	AT1G02305	+
AT1G02305	1	455688	458164	AT4G01610	2	AT1G02300	P	+		http://coge.iplantcollaborative.org/CoGe/GEvo.pl?prog=blastn&dsgid1=19494&dsgid2=19494&accn1=AT4G01610&accn2=AT1G02305&num_seqs=2&autogo=1
AT1G02310	1	458133	460696			I	I	-
AT1G02320	1	461828	461974					+
AT1G02330	1	462075	463612					-
AT1G02335	1	463855	464924					-
AT1G02340	1	465718	467844					-
AT1G02350	1	469818	470693	AT4G01690	0			+		http://coge.iplantcollaborative.org/CoGe/GEvo.pl?prog=blastn&dsgid1=19494&dsgid2=19494&accn1=AT4G01690&accn2=AT1G02350&num_seqs=2&autogo=1
AT1G02360	1	471990	473160	AT4G01700	2			-		http://coge.iplantcollaborative.org/CoGe/GEvo.pl?prog=blastn&dsgid1=19494&dsgid2=19494&accn1=AT4G01700&accn2=AT1G02360&num_seqs=2&autogo=1
AT1G02370	1	474500	476511	AT4G01990	0			+		http://coge.iplantcollaborative.org/CoGe/GEvo.pl?prog=blastn&dsgid1=19494&dsgid2=19494&accn1=AT4G01990&accn2=AT1G02370&num_seqs=2&autogo=1
AT1G02380	1	477000	478971	AT4G01960	2			+		http://coge.iplantcollaborative.org/CoGe/GEvo.pl?prog=blastn&dsgid1=19494&dsgid2=19494&accn1=AT4G01960&accn2=AT1G02380&num_seqs=2&autogo=1
AT1G02390	1	480852	483292	AT4G01950	4			+		http://coge.iplantcollaborative.org/CoGe/GEvo.pl?prog=blastn&dsgid1=19494&dsgid2=19494&accn1=AT4G01950&accn2=AT1G02390&num_seqs=2&autogo=1
AT1G02391	1	483764	483919					-
AT1G02400	1	486801	489577					+
AT1G02405	1	489979	490505					-
AT1G02410	1	490925	492926					+
AT1G02420	1	493683	495158			I	I	+
AT1G02430	1	495050	496062			P	P	-
AT1G02440	1	496586	497479			AT1G02430	AT1G02430	-
AT1G02450	1	497976	498516					-
AT1G02460	1	504673	507204	AT4G01890	2			-		http://coge.iplantcollaborative.org/CoGe/GEvo.pl?prog=blastn&dsgid1=19494&dsgid2=19494&accn1=AT4G01890&accn2=AT1G02460&num_seqs=2&autogo=1
AT1G02470	1	511765	513624	AT4G01883	0	P	P	-		http://coge.iplantcollaborative.org/CoGe/GEvo.pl?prog=blastn&dsgid1=19494&dsgid2=19494&accn1=AT4G01883&accn2=AT1G02470&num_seqs=2&autogo=1
AT1G02475	1	513843	515404			AT1G02470	AT1G02470	-
AT1G02480	1	515494	515566	AT4G01865	0			+		http://coge.iplantcollaborative.org/CoGe/GEvo.pl?prog=blastn&dsgid1=19494&dsgid2=19494&accn1=AT4G01865&accn2=AT1G02480&num_seqs=2&autogo=1
AT1G02490	1	516618	516734					+
AT1G02500	1	518251	520437	AT4G01850	1			+		http://coge.iplantcollaborative.org/CoGe/GEvo.pl?prog=blastn&dsgid1=19494&dsgid2=19494&accn1=AT4G01850&accn2=AT1G02500&num_seqs=2&autogo=1
AT1G02510	1	520498	521668	AT4G01840	0			-		http://coge.iplantcollaborative.org/CoGe/GEvo.pl?prog=blastn&dsgid1=19494&dsgid2=19494&accn1=AT4G01840&accn2=AT1G02510&num_seqs=2&autogo=1
AT1G02520	1	524134	528745	AT4G01820	0	P	P	+		http://coge.iplantcollaborative.org/CoGe/GEvo.pl?prog=blastn&dsgid1=19494&dsgid2=19494&accn1=AT4G01820&accn2=AT1G02520&num_seqs=2&autogo=1
AT1G02530	1	529795	534677			AT1G02520	AT1G02520	+
AT1G02540	1	534827	535699					-
AT1G02550	1	536483	537211					+
AT1G02560	1	537860	540109					+
AT1G02570	1	541380	543983					+
AT1G02580	1	544783	549202	AT4G02020	0			+		http://coge.iplantcollaborative.org/CoGe/GEvo.pl?prog=blastn&dsgid1=19494&dsgid2=19494&accn1=AT4G02020&accn2=AT1G02580&num_seqs=2&autogo=1
AT1G02590	1	552138	552761					-
AT1G02600	1	552640	552711	AT4G02055	0			+		http://coge.iplantcollaborative.org/CoGe/GEvo.pl?prog=blastn&dsgid1=19494&dsgid2=19494&accn1=AT4G02055&accn2=AT1G02600&num_seqs=2&autogo=1
AT1G02610	1	553181	555854	AT4G02075	1			-		http://coge.iplantcollaborative.org/CoGe/GEvo.pl?prog=blastn&dsgid1=19494&dsgid2=19494&accn1=AT4G02075&accn2=AT1G02610&num_seqs=2&autogo=1
1_556691_556725_cns_rna	1	556691	556725	4_919736_919770_cns_rna	0			-	7e-13|	http://coge.iplantcollaborative.org/CoGe/GEvo.pl?prog=blastn&dsgid1=19494&dsgid2=19494&accn1=4_919736_919770_cns_rna&accn2=1_556691_556725_cns_rna&num_seqs=2&autogo=1
1_556705_556725_cns_rna	1	556705	556725	4_919750_919770_cns_rna	0			+	5e-05|	http://coge.iplantcollaborative.org/CoGe/GEvo.pl?prog=blastn&dsgid1=19494&dsgid2=19494&accn1=4_919750_919770_cns_rna&accn2=1_556705_556725_cns_rna&num_seqs=2&autogo=1
AT1G02620	1	557092	557986	AT4G02080	0			+		http://coge.iplantcollaborative.org/CoGe/GEvo.pl?prog=blastn&dsgid1=19494&dsgid2=19494&accn1=AT4G02080&accn2=AT1G02620&num_seqs=2&autogo=1
AT1G02630	1	560610	562424					-
AT1G02640	1	564205	567769					+
AT1G02650	1	568704	570418	AT4G02100	3			+		http://coge.iplantcollaborative.org/CoGe/GEvo.pl?prog=blastn&dsgid1=19494&dsgid2=19494&accn1=AT4G02100&accn2=AT1G02650&num_seqs=2&autogo=1
AT1G02660	1	571955	574981					-
AT1G02670	1	576046	580299					+
AT1G02680	1	580625	582310					+
AT1G02690	1	584260	587219	AT4G02150	0			+		http://coge.iplantcollaborative.org/CoGe/GEvo.pl?prog=blastn&dsgid1=19494&dsgid2=19494&accn1=AT4G02150&accn2=AT1G02690&num_seqs=2&autogo=1
AT1G02700	1	588329	589480	AT4G02140	1			+		http://coge.iplantcollaborative.org/CoGe/GEvo.pl?prog=blastn&dsgid1=19494&dsgid2=19494&accn1=AT4G02140&accn2=AT1G02700&num_seqs=2&autogo=1
AT1G02710	1	589706	589996					-
AT1G02720	1	591826	594236	AT4G02130	1			+		http://coge.iplantcollaborative.org/CoGe/GEvo.pl?prog=blastn&dsgid1=19494&dsgid2=19494&accn1=AT4G02130&accn2=AT1G02720&num_seqs=2&autogo=1
AT1G02730	1	594573	598657					-
AT1G02740	1	599416	602038					-
AT1G02750	1	602497	604292	AT4G02200	2			+		http://coge.iplantcollaborative.org/CoGe/GEvo.pl?prog=blastn&dsgid1=19494&dsgid2=19494&accn1=AT4G02200&accn2=AT1G02750&num_seqs=2&autogo=1
AT1G02760	1	604402	604474					+
AT1G02770	1	604873	606693					-
AT1G02780	1	607808	609465	AT4G02230	1			-		http://coge.iplantcollaborative.org/CoGe/GEvo.pl?prog=blastn&dsgid1=19494&dsgid2=19494&accn1=AT4G02230&accn2=AT1G02780&num_seqs=2&autogo=1
AT1G02790	1	610391	612324					-
AT1G02800	1	613216	616191	AT4G02290	2			-		http://coge.iplantcollaborative.org/CoGe/GEvo.pl?prog=blastn&dsgid1=19494&dsgid2=19494&accn1=AT4G02290&accn2=AT1G02800&num_seqs=2&autogo=1
AT1G02810	1	618265	620480	AT4G02320	2			+		http://coge.iplantcollaborative.org/CoGe/GEvo.pl?prog=blastn&dsgid1=19494&dsgid2=19494&accn1=AT4G02320&accn2=AT1G02810&num_seqs=2&autogo=1
AT1G02813	1	620678	621289	AT4G02360	0	P	P	+		http://coge.iplantcollaborative.org/CoGe/GEvo.pl?prog=blastn&dsgid1=19494&dsgid2=19494&accn1=AT4G02360&accn2=AT1G02813&num_seqs=2&autogo=1
AT1G02816	1	621461	622469			AT1G02813	AT1G02813	+
AT1G02820	1	623765	624475	AT4G02380	2			-		http://coge.iplantcollaborative.org/CoGe/GEvo.pl?prog=blastn&dsgid1=19494&dsgid2=19494&accn1=AT4G02380&accn2=AT1G02820&num_seqs=2&autogo=1
AT1G02830	1	625145	625608					-
AT1G02840	1	626741	629819	AT4G02430	4			+		http://coge.iplantcollaborative.org/CoGe/GEvo.pl?prog=blastn&dsgid1=19494&dsgid2=19494&accn1=AT4G02430&accn2=AT1G02840&num_seqs=2&autogo=1
AT1G02850	1	630505	633259					+
AT1G02860	1	635144	637262					+
AT1G02870	1	637214	638677					-
AT1G02880	1	642752	644903					-
AT1G02890	1	645092	651906	AT4G02480	2		P	-		http://coge.iplantcollaborative.org/CoGe/GEvo.pl?prog=blastn&dsgid1=19494&dsgid2=19494&accn1=AT4G02480&accn2=AT1G02890&num_seqs=2&autogo=1
AT1G02900	1	653765	654343				I	-
AT1G02910	1	655577	658148				I	-
AT1G02920	1	658657	659771	AT4G02520	2	P	P	-		http://coge.iplantcollaborative.org/CoGe/GEvo.pl?prog=blastn&dsgid1=19494&dsgid2=19494&accn1=AT4G02520&accn2=AT1G02920&num_seqs=2&autogo=1
AT1G02930	1	661177	662427			AT1G02920	AT1G02920	-
AT1G02940	1	663079	664128			AT1G02920	AT1G02920	-
AT1G02950	1	665152	666452			AT1G02920	AT1G02920	-
AT1G02952	1	665354	666367			AT1G02920	AT1G02920	+
AT1G02960	1	666872	669837			P	P	-
AT1G02965	1	671661	672814			AT1G02960	AT1G02960	-
AT1G02970	1	673306	676378			AT1G02960	AT1G02960	+
AT1G02980	1	677869	681310	AT4G02570	0		I	+		http://coge.iplantcollaborative.org/CoGe/GEvo.pl?prog=blastn&dsgid1=19494&dsgid2=19494&accn1=AT4G02570&accn2=AT1G02980&num_seqs=2&autogo=1
AT1G02990	1	681396	687315				I	-
AT1G03000	1	687890	692560				AT1G02890	-
AT1G03010	1	693480	696382					+
AT1G03020	1	698207	698515					-
AT1G03022	1	699121	699246					+
AT1G03030	1	701478	703864					+
AT1G03040	1	703906	706631	AT4G02590	4			-		http://coge.iplantcollaborative.org/CoGe/GEvo.pl?prog=blastn&dsgid1=19494&dsgid2=19494&accn1=AT4G02590&accn2=AT1G03040&num_seqs=2&autogo=1
AT1G03050	1	707726	710041	AT4G02650	0			+		http://coge.iplantcollaborative.org/CoGe/GEvo.pl?prog=blastn&dsgid1=19494&dsgid2=19494&accn1=AT4G02650&accn2=AT1G03050&num_seqs=2&autogo=1
AT1G03055	1	710018	711803					-
AT1G03060	1	712473	726891	AT4G02660	8			-		http://coge.iplantcollaborative.org/CoGe/GEvo.pl?prog=blastn&dsgid1=19494&dsgid2=19494&accn1=AT4G02660&accn2=AT1G03060&num_seqs=2&autogo=1
AT1G03070	1	729935	731557	AT4G02690	0			+		http://coge.iplantcollaborative.org/CoGe/GEvo.pl?prog=blastn&dsgid1=19494&dsgid2=19494&accn1=AT4G02690&accn2=AT1G03070&num_seqs=2&autogo=1
AT1G03080	1	731704	737332	AT4G02710	1			-		http://coge.iplantcollaborative.org/CoGe/GEvo.pl?prog=blastn&dsgid1=19494&dsgid2=19494&accn1=AT4G02710&accn2=AT1G03080&num_seqs=2&autogo=1
AT1G03090	1	739679	744184					+
AT1G03100	1	743885	746479					-
AT1G03103	1	747197	748057					+
AT1G03106	1	748102	749034					-
AT1G03110	1	749246	751963					+
AT1G03120	1	752271	753140					+
AT1G03130	1	753307	754198	AT4G02770	0			-		http://coge.iplantcollaborative.org/CoGe/GEvo.pl?prog=blastn&dsgid1=19494&dsgid2=19494&accn1=AT4G02770&accn2=AT1G03130&num_seqs=2&autogo=1
AT1G03140	1	754371	756303					-
AT1G03150	1	756414	758612					+
AT1G03160	1	761282	766158					+
AT1G03170	1	769632	770684	AT4G02810	6			+		http://coge.iplantcollaborative.org/CoGe/GEvo.pl?prog=blastn&dsgid1=19494&dsgid2=19494&accn1=AT4G02810&accn2=AT1G03170&num_seqs=2&autogo=1
AT1G03180	1	773411	775344					+
AT1G03190	1	775527	780062					+
AT1G03200	1	780602	781285			P	P	+
AT1G03210	1	782948	784240	AT4G02850	1	I	I	+		http://coge.iplantcollaborative.org/CoGe/GEvo.pl?prog=blastn&dsgid1=19494&dsgid2=19494&accn1=AT4G02850&accn2=AT1G03210&num_seqs=2&autogo=1
AT1G03220	1	787122	788651			P	P	+
AT1G03230	1	790091	791592			AT1G03220	AT1G03220	+
AT1G03240	1	792222	792986			AT1G03200	AT1G03200	-
AT1G03250	1	793353	795368					-
AT1G03260	1	795532	798463					-
AT1G03270	1	799191	802436					+
AT1G03280	1	803035	807066					+
AT1G03290	1	807396	810690	AT4G02880	1			+		http://coge.iplantcollaborative.org/CoGe/GEvo.pl?prog=blastn&dsgid1=19494&dsgid2=19494&accn1=AT4G02880&accn2=AT1G03290&num_seqs=2&autogo=1
AT1G03300	1	811033	813086					-
AT1G03310	1	813471	816749					+
AT1G03320	1	817027	817767					+
AT1G03330	1	817983	819563					-
AT1G03340	1	819662	821317	AT4G02920	0			+		http://coge.iplantcollaborative.org/CoGe/GEvo.pl?prog=blastn&dsgid1=19494&dsgid2=19494&accn1=AT4G02920&accn2=AT1G03340&num_seqs=2&autogo=1
AT1G03350	1	822638	824393					-
AT1G03360	1	824537	826358					+
AT1G03370	1	826569	835361	AT4G03000	1			+		http://coge.iplantcollaborative.org/CoGe/GEvo.pl?prog=blastn&dsgid1=19494&dsgid2=19494&accn1=AT4G03000&accn2=AT1G03370&num_seqs=2&autogo=1
AT1G03380	1	835825	840891					+
AT1G03390	1	841032	842417					-
AT1G03400	1	842746	844189			P	P	-
AT1G03410	1	844435	847682			AT1G03400	AT1G03400	-
AT1G03420	1	846663	847738			I	I	+
AT1G03430	1	847872	849499					+
AT1G03440	1	852365	854031	AT4G03010	5			+		http://coge.iplantcollaborative.org/CoGe/GEvo.pl?prog=blastn&dsgid1=19494&dsgid2=19494&accn1=AT4G03010&accn2=AT1G03440&num_seqs=2&autogo=1
AT1G03445	1	854409	859701	AT4G03080	2			-		http://coge.iplantcollaborative.org/CoGe/GEvo.pl?prog=blastn&dsgid1=19494&dsgid2=19494&accn1=AT4G03080&accn2=AT1G03445&num_seqs=2&autogo=1
AT1G03457	1	860788	864125	AT4G03110	6			-		http://coge.iplantcollaborative.org/CoGe/GEvo.pl?prog=blastn&dsgid1=19494&dsgid2=19494&accn1=AT4G03110&accn2=AT1G03457&num_seqs=2&autogo=1
AT1G03470	1	865915	867733	AT4G03153	0			-		http://coge.iplantcollaborative.org/CoGe/GEvo.pl?prog=blastn&dsgid1=19494&dsgid2=19494&accn1=AT4G03153&accn2=AT1G03470&num_seqs=2&autogo=1
AT1G03475	1	869051	871212	AT4G03205	1			-		http://coge.iplantcollaborative.org/CoGe/GEvo.pl?prog=blastn&dsgid1=19494&dsgid2=19494&accn1=AT4G03205&accn2=AT1G03475&num_seqs=2&autogo=1
1_869308_869375_cns_protein	1	869308	869375	4_1414680_1414613_cns_protein	0			-	AT1G03475|6e-08	http://coge.iplantcollaborative.org/CoGe/GEvo.pl?prog=blastn&dsgid1=19494&dsgid2=19494&accn1=4_1414680_1414613_cns_protein&accn2=1_869308_869375_cns_protein&num_seqs=2&autogo=1
AT1G03490	1	871875	872907					+
AT1G03495	1	873185	874936					+
AT1G03502	1	875359	875472	AT4G03295	2			-		http://coge.iplantcollaborative.org/CoGe/GEvo.pl?prog=blastn&dsgid1=19494&dsgid2=19494&accn1=AT4G03295&accn2=AT1G03502&num_seqs=2&autogo=1
AT1G03506	1	875519	875605					-
AT1G03510	1	876259	877548			P	P	-
AT1G03515	1	877649	877720			I	I	+
AT1G03520	1	877863	880159	AT4G03340	4	I	I	-		http://coge.iplantcollaborative.org/CoGe/GEvo.pl?prog=blastn&dsgid1=19494&dsgid2=19494&accn1=AT4G03340&accn2=AT1G03520&num_seqs=2&autogo=1
AT1G03530	1	880497	883391			AT1G03510	AT1G03510	-
AT1G03540	1	883782	885611			AT1G03510	AT1G03510	+
AT1G03550	1	885623	887956					-
AT1G03560	1	890156	892410					-
AT1G03570	1	892514	892585	AT4G03405	0			+		http://coge.iplantcollaborative.org/CoGe/GEvo.pl?prog=blastn&dsgid1=19494&dsgid2=19494&accn1=AT4G03405&accn2=AT1G03570&num_seqs=2&autogo=1
AT1G03580	1	892847	894052					+
AT1G03590	1	894254	896439	AT4G03415	4			-		http://coge.iplantcollaborative.org/CoGe/GEvo.pl?prog=blastn&dsgid1=19494&dsgid2=19494&accn1=AT4G03415&accn2=AT1G03590&num_seqs=2&autogo=1
AT1G03600	1	898875	899654					+
AT1G03610	1	900886	903002	AT4G03420	1			+		http://coge.iplantcollaborative.org/CoGe/GEvo.pl?prog=blastn&dsgid1=19494&dsgid2=19494&accn1=AT4G03420&accn2=AT1G03610&num_seqs=2&autogo=1
1_903387_903421_cns_rna	1	903387	903421	4_1514700_1514734_cns_rna	1			-	7e-13|	http://coge.iplantcollaborative.org/CoGe/GEvo.pl?prog=blastn&dsgid1=19494&dsgid2=19494&accn1=4_1514700_1514734_cns_rna&accn2=1_903387_903421_cns_rna&num_seqs=2&autogo=1
AT1G03620	1	904318	906012					-
AT1G03630	1	907641	909375					+
AT1G03640	1	909810	909882	AT4G03435	0			-		http://coge.iplantcollaborative.org/CoGe/GEvo.pl?prog=blastn&dsgid1=19494&dsgid2=19494&accn1=AT4G03435&accn2=AT1G03640&num_seqs=2&autogo=1
AT1G03650	1	910022	911192					-
AT1G03660	1	911435	911758	AT4G03440	1	P	P	-		http://coge.iplantcollaborative.org/CoGe/GEvo.pl?prog=blastn&dsgid1=19494&dsgid2=19494&accn1=AT4G03440&accn2=AT1G03660&num_seqs=2&autogo=1
AT1G03670	1	914221	916221			AT1G03660	AT1G03660	-
AT1G03680	1	916818	918064	AT4G03520	1			-		http://coge.iplantcollaborative.org/CoGe/GEvo.pl?prog=blastn&dsgid1=19494&dsgid2=19494&accn1=AT4G03520&accn2=AT1G03680&num_seqs=2&autogo=1
AT1G03687	1	918299	920507					+
AT1G03700	1	920950	921901	AT4G03540	1			+		http://coge.iplantcollaborative.org/CoGe/GEvo.pl?prog=blastn&dsgid1=19494&dsgid2=19494&accn1=AT4G03540&accn2=AT1G03700&num_seqs=2&autogo=1
AT1G03710	1	923426	924726					+
AT1G03720	1	924996	926373					-
AT1G03730	1	930828	931895	AT4G03600	0			-		http://coge.iplantcollaborative.org/CoGe/GEvo.pl?prog=blastn&dsgid1=19494&dsgid2=19494&accn1=AT4G03600&accn2=AT1G03730&num_seqs=2&autogo=1
AT1G03740	1	933512	937042	AT5G44290	1			+		http://coge.iplantcollaborative.org/CoGe/GEvo.pl?prog=blastn&dsgid1=19494&dsgid2=19494&accn1=AT5G44290&accn2=AT1G03740&num_seqs=2&autogo=1
AT1G03743	1	937206	937286					-
AT1G03746	1	937400	937484					-
AT1G03750	1	937919	941161					+
AT1G03760	1	941061	943376					-
AT1G03770	1	944594	947481	AT5G44280	2			+		http://coge.iplantcollaborative.org/CoGe/GEvo.pl?prog=blastn&dsgid1=19494&dsgid2=19494&accn1=AT5G44280&accn2=AT1G03770&num_seqs=2&autogo=1
AT1G03780	1	947643	951809	AT5G44270	0			-		http://coge.iplantcollaborative.org/CoGe/GEvo.pl?prog=blastn&dsgid1=19494&dsgid2=19494&accn1=AT5G44270&accn2=AT1G03780&num_seqs=2&autogo=1
AT1G03790	1	954524	956096	AT5G44260	1			+		http://coge.iplantcollaborative.org/CoGe/GEvo.pl?prog=blastn&dsgid1=19494&dsgid2=19494&accn1=AT5G44260&accn2=AT1G03790&num_seqs=2&autogo=1
AT1G03800	1	957260	957997	AT5G44210	1			-		http://coge.iplantcollaborative.org/CoGe/GEvo.pl?prog=blastn&dsgid1=19494&dsgid2=19494&accn1=AT5G44210&accn2=AT1G03800&num_seqs=2&autogo=1
AT1G03810	1	958758	959608					+
AT1G03820	1	959868	960727					-
AT1G03830	1	962032	966621					-
AT1G03840	1	967502	970129	AT5G44160	1			-		http://coge.iplantcollaborative.org/CoGe/GEvo.pl?prog=blastn&dsgid1=19494&dsgid2=19494&accn1=AT5G44160&accn2=AT1G03840&num_seqs=2&autogo=1
1_970516_970546_cns_rna	1	970516	970546	5_17789506_17789476_cns_rna	7			-	1e-10|	http://coge.iplantcollaborative.org/CoGe/GEvo.pl?prog=blastn&dsgid1=19494&dsgid2=19494&accn1=5_17789506_17789476_cns_rna&accn2=1_970516_970546_cns_rna&num_seqs=2&autogo=1
AT1G03850	1	976096	977760					-
AT1G03860	1	979307	981884	AT5G44140	0			-		http://coge.iplantcollaborative.org/CoGe/GEvo.pl?prog=blastn&dsgid1=19494&dsgid2=19494&accn1=AT5G44140&accn2=AT1G03860&num_seqs=2&autogo=1
AT1G03870	1	982505	983539	AT5G44130	2			-		http://coge.iplantcollaborative.org/CoGe/GEvo.pl?prog=blastn&dsgid1=19494&dsgid2=19494&accn1=AT5G44130&accn2=AT1G03870&num_seqs=2&autogo=1
AT1G03880	1	985750	988145	AT5G44120	2	P	P	+		http://coge.iplantcollaborative.org/CoGe/GEvo.pl?prog=blastn&dsgid1=19494&dsgid2=19494&accn1=AT5G44120&accn2=AT1G03880&num_seqs=2&autogo=1
AT1G03890	1	989197	991019			AT1G03880	AT1G03880	+
AT1G03900	1	991138	993117					+
AT1G03905	1	993399	995783	AT5G44110	0			+		http://coge.iplantcollaborative.org/CoGe/GEvo.pl?prog=blastn&dsgid1=19494&dsgid2=19494&accn1=AT5G44110&accn2=AT1G03905&num_seqs=2&autogo=1
AT1G03910	1	996114	1000230					+
AT1G03920	1	1001320	1004382					+
AT1G03930	1	1004768	1008369	AT5G44100	0			+		http://coge.iplantcollaborative.org/CoGe/GEvo.pl?prog=blastn&dsgid1=19494&dsgid2=19494&accn1=AT5G44100&accn2=AT1G03930&num_seqs=2&autogo=1
AT1G03935	1	1008809	1008895					+
AT1G03940	1	1009541	1011055					-
AT1G03950	1	1011171	1013364					-
AT1G03960	1	1013714	1017928	AT5G44090	3			+		http://coge.iplantcollaborative.org/CoGe/GEvo.pl?prog=blastn&dsgid1=19494&dsgid2=19494&accn1=AT5G44090&accn2=AT1G03960&num_seqs=2&autogo=1
AT1G03970	1	1018099	1019246	AT5G44080	0			+		http://coge.iplantcollaborative.org/CoGe/GEvo.pl?prog=blastn&dsgid1=19494&dsgid2=19494&accn1=AT5G44080&accn2=AT1G03970&num_seqs=2&autogo=1
AT1G03980	1	1018569	1022107	AT5G44070	1			-		http://coge.iplantcollaborative.org/CoGe/GEvo.pl?prog=blastn&dsgid1=19494&dsgid2=19494&accn1=AT5G44070&accn2=AT1G03980&num_seqs=2&autogo=1
AT1G03982	1	1022250	1023718					-
AT1G03990	1	1024846	1027615					+
AT1G04000	1	1028105	1029118	AT5G44060	4			-		http://coge.iplantcollaborative.org/CoGe/GEvo.pl?prog=blastn&dsgid1=19494&dsgid2=19494&accn1=AT5G44060&accn2=AT1G04000&num_seqs=2&autogo=1
AT1G04010	1	1031199	1036236					-
AT1G04020	1	1036536	1040223					+
AT1G04030	1	1040517	1042891	AT5G44040	1			+		http://coge.iplantcollaborative.org/CoGe/GEvo.pl?prog=blastn&dsgid1=19494&dsgid2=19494&accn1=AT5G44040&accn2=AT1G04030&num_seqs=2&autogo=1
AT1G04040	1	1042361	1043863	AT5G44020	0			-		http://coge.iplantcollaborative.org/CoGe/GEvo.pl?prog=blastn&dsgid1=19494&dsgid2=19494&accn1=AT5G44020&accn2=AT1G04040&num_seqs=2&autogo=1
AT1G04050	1	1045597	1049296	AT5G43990	0			-		http://coge.iplantcollaborative.org/CoGe/GEvo.pl?prog=blastn&dsgid1=19494&dsgid2=19494&accn1=AT5G43990&accn2=AT1G04050&num_seqs=2&autogo=1
AT1G04070	1	1050552	1051185	AT5G43970	0			-		http://coge.iplantcollaborative.org/CoGe/GEvo.pl?prog=blastn&dsgid1=19494&dsgid2=19494&accn1=AT5G43970&accn2=AT1G04070&num_seqs=2&autogo=1
AT1G04080	1	1051342	1056750					+
AT1G04090	1	1057150	1059418	AT5G43950	1			+		http://coge.iplantcollaborative.org/CoGe/GEvo.pl?prog=blastn&dsgid1=19494&dsgid2=19494&accn1=AT5G43950&accn2=AT1G04090&num_seqs=2&autogo=1
AT1G04100	1	1059505	1061190				AT1G04240	+
AT1G04110	1	1061456	1063783				I	-
AT1G04120	1	1064453	1070926				I	-
AT1G04130	1	1073426	1075567				I	+
AT1G04140	1	1075542	1080629	AT5G43930	1		I	-		http://coge.iplantcollaborative.org/CoGe/GEvo.pl?prog=blastn&dsgid1=19494&dsgid2=19494&accn1=AT5G43930&accn2=AT1G04140&num_seqs=2&autogo=1
1_1080852_1080874_cns_rna	1	1080852	1080874	5_17693260_17693238_cns_rna	2		I	-	4e-06|	http://coge.iplantcollaborative.org/CoGe/GEvo.pl?prog=blastn&dsgid1=19494&dsgid2=19494&accn1=5_17693260_17693238_cns_rna&accn2=1_1080852_1080874_cns_rna&num_seqs=2&autogo=1
AT1G04150	1	1081207	1084245				I	-
AT1G04160	1	1086494	1096145	AT5G43900	12		I	+		http://coge.iplantcollaborative.org/CoGe/GEvo.pl?prog=blastn&dsgid1=19494&dsgid2=19494&accn1=AT5G43900&accn2=AT1G04160&num_seqs=2&autogo=1
AT1G04170	1	1096945	1099897				I	+
AT1G04171	1	1100443	1100607				I	-
AT1G04180	1	1104622	1105987	AT5G43890	10		I	+		http://coge.iplantcollaborative.org/CoGe/GEvo.pl?prog=blastn&dsgid1=19494&dsgid2=19494&accn1=AT5G43890&accn2=AT1G04180&num_seqs=2&autogo=1
AT1G04190	1	1106427	1108714				I	-
AT1G04200	1	1109481	1114106				I	+
AT1G04210	1	1114404	1119738				I	+
AT1G04220	1	1119698	1122525	AT5G43760	3		I	-		http://coge.iplantcollaborative.org/CoGe/GEvo.pl?prog=blastn&dsgid1=19494&dsgid2=19494&accn1=AT5G43760&accn2=AT1G04220&num_seqs=2&autogo=1
AT1G04230	1	1125517	1128167	AT5G43720	1		I	+		http://coge.iplantcollaborative.org/CoGe/GEvo.pl?prog=blastn&dsgid1=19494&dsgid2=19494&accn1=AT5G43720&accn2=AT1G04230&num_seqs=2&autogo=1
AT1G04240	1	1128187	1129550	AT5G43700	5	P	P	-		http://coge.iplantcollaborative.org/CoGe/GEvo.pl?prog=blastn&dsgid1=19494&dsgid2=19494&accn1=AT5G43700&accn2=AT1G04240&num_seqs=2&autogo=1
1_1132472_1132492_cns_rna	1	1132472	1132492	5_17592632_17592612_cns_rna	1	I	I	-	0.0008|	http://coge.iplantcollaborative.org/CoGe/GEvo.pl?prog=blastn&dsgid1=19494&dsgid2=19494&accn1=5_17592632_17592612_cns_rna&accn2=1_1132472_1132492_cns_rna&num_seqs=2&autogo=1
AT1G04250	1	1136257	1138612			AT1G04240	AT1G04240	+
AT1G04260	1	1140527	1141364					-
AT1G04270	1	1141603	1143052	AT5G43640	0			-		http://coge.iplantcollaborative.org/CoGe/GEvo.pl?prog=blastn&dsgid1=19494&dsgid2=19494&accn1=AT5G43640&accn2=AT1G04270&num_seqs=2&autogo=1
AT1G04280	1	1143435	1146653					-
AT1G04290	1	1147522	1148532			P	P	-
AT1G04295	1	1147780	1148434			AT1G04290	AT1G04290	+
AT1G04300	1	1148658	1154651	AT5G43560	4			-		http://coge.iplantcollaborative.org/CoGe/GEvo.pl?prog=blastn&dsgid1=19494&dsgid2=19494&accn1=AT5G43560&accn2=AT1G04300&num_seqs=2&autogo=1
AT1G04310	1	1154763	1157710					-
AT1G04320	1	1159022	1159092	AT5G43535	0			+		http://coge.iplantcollaborative.org/CoGe/GEvo.pl?prog=blastn&dsgid1=19494&dsgid2=19494&accn1=AT5G43535&accn2=AT1G04320&num_seqs=2&autogo=1
AT1G04330	1	1161310	1161981					-
AT1G04340	1	1163096	1164850	AT5G43460	1			-		http://coge.iplantcollaborative.org/CoGe/GEvo.pl?prog=blastn&dsgid1=19494&dsgid2=19494&accn1=AT5G43460&accn2=AT1G04340&num_seqs=2&autogo=1
1_1163221_1163260_cns_rna	1	1163221	1163260	5_17478835_17478797_cns_rna	0			-	0.0007|	http://coge.iplantcollaborative.org/CoGe/GEvo.pl?prog=blastn&dsgid1=19494&dsgid2=19494&accn1=5_17478835_17478797_cns_rna&accn2=1_1163221_1163260_cns_rna&num_seqs=2&autogo=1
AT1G04350	1	1165164	1166767	AT5G43450	2	P	P	+		http://coge.iplantcollaborative.org/CoGe/GEvo.pl?prog=blastn&dsgid1=19494&dsgid2=19494&accn1=AT5G43450&accn2=AT1G04350&num_seqs=2&autogo=1
AT1G04360	1	1167456	1168877	AT5G43420	4	I	I	-		http://coge.iplantcollaborative.org/CoGe/GEvo.pl?prog=blastn&dsgid1=19494&dsgid2=19494&accn1=AT5G43420&accn2=AT1G04360&num_seqs=2&autogo=1
AT1G04370	1	1175176	1175577	AT5G43410	3	I	I	+		http://coge.iplantcollaborative.org/CoGe/GEvo.pl?prog=blastn&dsgid1=19494&dsgid2=19494&accn1=AT5G43410&accn2=AT1G04370&num_seqs=2&autogo=1
AT1G04380	1	1176920	1178406			AT1G04350	AT1G04350	-
AT1G04390	1	1179362	1183703					-
AT1G04400	1	1185549	1188516					-
AT1G04410	1	1189077	1191411	AT5G43330	1			-		http://coge.iplantcollaborative.org/CoGe/GEvo.pl?prog=blastn&dsgid1=19494&dsgid2=19494&accn1=AT5G43330&accn2=AT1G04410&num_seqs=2&autogo=1
AT1G04420	1	1191607	1193883					+
AT1G04425	1	1194186	1196888					+
1_1197130_1197150_cns_rna	1	1197130	1197150	5_17413915_17413895_cns_rna	0			+	5e-05|	http://coge.iplantcollaborative.org/CoGe/GEvo.pl?prog=blastn&dsgid1=19494&dsgid2=19494&accn1=5_17413915_17413895_cns_rna&accn2=1_1197130_1197150_cns_rna&num_seqs=2&autogo=1
AT1G04430	1	1198118	1201526					+
AT1G04440	1	1202254	1205802	AT5G43320	0			+		http://coge.iplantcollaborative.org/CoGe/GEvo.pl?prog=blastn&dsgid1=19494&dsgid2=19494&accn1=AT5G43320&accn2=AT1G04440&num_seqs=2&autogo=1
AT1G04445	1	1207343	1207861					+
AT1G04450	1	1208731	1209873	AT2G33460	0			+		http://coge.iplantcollaborative.org/CoGe/GEvo.pl?prog=blastn&dsgid1=19494&dsgid2=19494&accn1=AT2G33460&accn2=AT1G04450&num_seqs=2&autogo=1
AT1G04470	1	1211048	1214661	AT2G33420	2			-		http://coge.iplantcollaborative.org/CoGe/GEvo.pl?prog=blastn&dsgid1=19494&dsgid2=19494&accn1=AT2G33420&accn2=AT1G04470&num_seqs=2&autogo=1
AT1G04480	1	1216094	1217466	AT2G33370	0			+		http://coge.iplantcollaborative.org/CoGe/GEvo.pl?prog=blastn&dsgid1=19494&dsgid2=19494&accn1=AT2G33370&accn2=AT1G04480&num_seqs=2&autogo=1
AT1G04490	1	1217947	1220136	AT2G33360	1			-		http://coge.iplantcollaborative.org/CoGe/GEvo.pl?prog=blastn&dsgid1=19494&dsgid2=19494&accn1=AT2G33360&accn2=AT1G04490&num_seqs=2&autogo=1
AT1G04500	1	1221432	1224365	AT2G33350	5			-		http://coge.iplantcollaborative.org/CoGe/GEvo.pl?prog=blastn&dsgid1=19494&dsgid2=19494&accn1=AT2G33350&accn2=AT1G04500&num_seqs=2&autogo=1
AT1G04501	1	1224551	1224679					+
AT1G04510	1	1226574	1230826	AT2G33340	3			+		http://coge.iplantcollaborative.org/CoGe/GEvo.pl?prog=blastn&dsgid1=19494&dsgid2=19494&accn1=AT2G33340&accn2=AT1G04510&num_seqs=2&autogo=1
AT1G04520	1	1231577	1234031	AT2G33330	1			+		http://coge.iplantcollaborative.org/CoGe/GEvo.pl?prog=blastn&dsgid1=19494&dsgid2=19494&accn1=AT2G33330&accn2=AT1G04520&num_seqs=2&autogo=1
AT1G04530	1	1234175	1236033					-
AT1G04540	1	1237255	1239060	AT2G33320	0			+		http://coge.iplantcollaborative.org/CoGe/GEvo.pl?prog=blastn&dsgid1=19494&dsgid2=19494&accn1=AT2G33320&accn2=AT1G04540&num_seqs=2&autogo=1
AT1G04550	1	1240374	1242120	AT2G33310	3			+		http://coge.iplantcollaborative.org/CoGe/GEvo.pl?prog=blastn&dsgid1=19494&dsgid2=19494&accn1=AT2G33310&accn2=AT1G04550&num_seqs=2&autogo=1
AT1G04555	1	1242557	1244243					+
AT1G04560	1	1244946	1246058					+
AT1G04570	1	1246727	1248774	AT2G33280	0			-		http://coge.iplantcollaborative.org/CoGe/GEvo.pl?prog=blastn&dsgid1=19494&dsgid2=19494&accn1=AT2G33280&accn2=AT1G04570&num_seqs=2&autogo=1
AT1G04580	1	1252121	1257509					-
AT1G04590	1	1258576	1261425					-
AT1G04600	1	1262122	1272375	AT2G33240	9			+		http://coge.iplantcollaborative.org/CoGe/GEvo.pl?prog=blastn&dsgid1=19494&dsgid2=19494&accn1=AT2G33240&accn2=AT1G04600&num_seqs=2&autogo=1
AT1G04610	1	1279387	1281617	AT2G33230	1			+		http://coge.iplantcollaborative.org/CoGe/GEvo.pl?prog=blastn&dsgid1=19494&dsgid2=19494&accn1=AT2G33230&accn2=AT1G04610&num_seqs=2&autogo=1
AT1G04620	1	1282740	1286583					-
AT1G04625	1	1288189	1288952					-
AT1G04630	1	1289733	1291111	AT2G33220	2			-		http://coge.iplantcollaborative.org/CoGe/GEvo.pl?prog=blastn&dsgid1=19494&dsgid2=19494&accn1=AT2G33220&accn2=AT1G04630&num_seqs=2&autogo=1
AT1G04635	1	1291313	1291994					+
AT1G04640	1	1292079	1293356					+
AT1G04645	1	1293769	1294262					-
AT1G04650	1	1294892	1299001					-
AT1G04660	1	1300485	1301772				P	-
AT1G04670	1	1301860	1302723				I	+
AT1G04680	1	1303528	1307883				I	-
AT1G04684	1	1310429	1310578				I	-
AT1G04690	1	1313563	1315749				I	+
AT1G04700	1	1316253	1320918				I	+
AT1G04710	1	1321903	1324781	AT2G33150	0		I	+		http://coge.iplantcollaborative.org/CoGe/GEvo.pl?prog=blastn&dsgid1=19494&dsgid2=19494&accn1=AT2G33150&accn2=AT1G04710&num_seqs=2&autogo=1
AT1G04720	1	1324922	1324959	AT2G33140	1		I	+		http://coge.iplantcollaborative.org/CoGe/GEvo.pl?prog=blastn&dsgid1=19494&dsgid2=19494&accn1=AT2G33140&accn2=AT1G04720&num_seqs=2&autogo=1
1_1324961_1325006_cns_rna	1	1324961	1325006	2_14054464_14054419_cns_rna	0		I	+	3e-13|tRNA-Met (anticodon: CAT)	http://coge.iplantcollaborative.org/CoGe/GEvo.pl?prog=blastn&dsgid1=19494&dsgid2=19494&accn1=2_14054464_14054419_cns_rna&accn2=1_1324961_1325006_cns_rna&num_seqs=2&autogo=1
AT1G04730	1	1325384	1331085				I	-
AT1G04750	1	1331465	1333566	AT2G32670	AT2G33110	1	P	P	-		http://coge.iplantcollaborative.org/CoGe/GEvo.pl?prog=blastn&dsgid1=19494&dsgid2=19494&accn1=AT2G32670&accn2=AT1G04750&num_seqs=2&autogo=1
AT1G04760	1	1334759	1336069			AT1G04750	AT1G04750	+
AT1G04770	1	1336370	1337848				I	-
AT1G04778	1	1339891	1340326				I	+
AT1G04780	1	1340668	1343583				I	-
AT1G04790	1	1345035	1348450				I	+
AT1G04800	1	1348451	1349285				AT1G04660	-
AT1G04810	1	1350179	1355441	AT2G32730	3			+		http://coge.iplantcollaborative.org/CoGe/GEvo.pl?prog=blastn&dsgid1=19494&dsgid2=19494&accn1=AT2G32730&accn2=AT1G04810&num_seqs=2&autogo=1
AT1G04820	1	1356190	1358385					-
AT1G04830	1	1358916	1361980					-
AT1G04840	1	1362866	1364961					-
AT1G04850	1	1365117	1368843					-
AT1G04860	1	1369053	1373100	AT2G32780	1			-		http://coge.iplantcollaborative.org/CoGe/GEvo.pl?prog=blastn&dsgid1=19494&dsgid2=19494&accn1=AT2G32780&accn2=AT1G04860&num_seqs=2&autogo=1
AT1G04870	1	1373233	1375761					-
AT1G04880	1	1375960	1379184					-
AT1G04890	1	1380381	1382598					-
AT1G04900	1	1383840	1387894					+
AT1G04910	1	1387870	1391186					-
AT1G04920	1	1391501	1395863					-
AT1G04930	1	1396292	1399052	AT2G32840	0			-		http://coge.iplantcollaborative.org/CoGe/GEvo.pl?prog=blastn&dsgid1=19494&dsgid2=19494&accn1=AT2G32840&accn2=AT1G04930&num_seqs=2&autogo=1
AT1G04940	1	1399181	1400769					+
AT1G04945	1	1400907	1403111					+
AT1G04950	1	1403084	1407500					-
AT1G04960	1	1407800	1410867					-
AT1G04970	1	1411169	1413626					+
AT1G04980	1	1413643	1416143	AT2G32920	0			-		http://coge.iplantcollaborative.org/CoGe/GEvo.pl?prog=blastn&dsgid1=19494&dsgid2=19494&accn1=AT2G32920&accn2=AT1G04980&num_seqs=2&autogo=1
AT1G04985	1	1416342	1418481					-
AT1G04990	1	1419079	1421788	AT2G32930	7			-		http://coge.iplantcollaborative.org/CoGe/GEvo.pl?prog=blastn&dsgid1=19494&dsgid2=19494&accn1=AT2G32930&accn2=AT1G04990&num_seqs=2&autogo=1
AT1G05000	1	1425592	1428781	AT2G32960	6			+		http://coge.iplantcollaborative.org/CoGe/GEvo.pl?prog=blastn&dsgid1=19494&dsgid2=19494&accn1=AT2G32960&accn2=AT1G05000&num_seqs=2&autogo=1
AT1G05010	1	1431189	1432857					-
AT1G05020	1	1435253	1437666					-
AT1G05030	1	1438151	1441416					-
AT1G05040	1	1447368	1448447					-
AT1G05055	1	1448717	1450886					-
AT1G05060	1	1451029	1452871					-
AT1G05065	1	1454968	1455219					-
AT1G05070	1	1457062	1458743	AT2G32580	1			-		http://coge.iplantcollaborative.org/CoGe/GEvo.pl?prog=blastn&dsgid1=19494&dsgid2=19494&accn1=AT2G32580&accn2=AT1G05070&num_seqs=2&autogo=1
AT1G05080	1	1459090	1460578					+
AT1G05085	1	1460987	1461669					+
AT1G05090	1	1463201	1465621					+
AT1G05100	1	1469609	1470880	AT2G32510	7			+		http://coge.iplantcollaborative.org/CoGe/GEvo.pl?prog=blastn&dsgid1=19494&dsgid2=19494&accn1=AT2G32510&accn2=AT1G05100&num_seqs=2&autogo=1
AT1G05120	1	1471405	1476077					-
AT1G05135	1	1477499	1478820					-
AT1G05136	1	1478922	1479062					+
AT1G05140	1	1482547	1484055	AT2G32480	1			+		http://coge.iplantcollaborative.org/CoGe/GEvo.pl?prog=blastn&dsgid1=19494&dsgid2=19494&accn1=AT2G32480&accn2=AT1G05140&num_seqs=2&autogo=1
AT1G05150	1	1484066	1486959	AT2G32450	1			-		http://coge.iplantcollaborative.org/CoGe/GEvo.pl?prog=blastn&dsgid1=19494&dsgid2=19494&accn1=AT2G32450&accn2=AT1G05150&num_seqs=2&autogo=1
AT1G05160	1	1487377	1490946	AT2G32440	0			-		http://coge.iplantcollaborative.org/CoGe/GEvo.pl?prog=blastn&dsgid1=19494&dsgid2=19494&accn1=AT2G32440&accn2=AT1G05160&num_seqs=2&autogo=1
AT1G05170	1	1491110	1494247	AT2G32430	4			-		http://coge.iplantcollaborative.org/CoGe/GEvo.pl?prog=blastn&dsgid1=19494&dsgid2=19494&accn1=AT2G32430&accn2=AT1G05170&num_seqs=2&autogo=1
AT1G05180	1	1498113	1501823	AT2G32410	1			-		http://coge.iplantcollaborative.org/CoGe/GEvo.pl?prog=blastn&dsgid1=19494&dsgid2=19494&accn1=AT2G32410&accn2=AT1G05180&num_seqs=2&autogo=1
AT1G05190	1	1502343	1503829					-
AT1G05200	1	1504959	1509151	AT2G32400	0			+		http://coge.iplantcollaborative.org/CoGe/GEvo.pl?prog=blastn&dsgid1=19494&dsgid2=19494&accn1=AT2G32400&accn2=AT1G05200&num_seqs=2&autogo=1
AT1G05205	1	1509102	1510280					-
AT1G05210	1	1510403	1511682	AT2G32380	0	P	P	+		http://coge.iplantcollaborative.org/CoGe/GEvo.pl?prog=blastn&dsgid1=19494&dsgid2=19494&accn1=AT2G32380&accn2=AT1G05210&num_seqs=2&autogo=1
AT1G05220	1	1511906	1513572			AT1G05210	AT1G05210	+
AT1G05230	1	1512895	1518804	AT2G32370	5	I	I	-		http://coge.iplantcollaborative.org/CoGe/GEvo.pl?prog=blastn&dsgid1=19494&dsgid2=19494&accn1=AT2G32370&accn2=AT1G05230&num_seqs=2&autogo=1
AT1G05240	1	1521136	1522680			P	P	+
AT1G05250	1	1525600	1527233			AT1G05240	AT1G05240	-
AT1G05260	1	1529766	1531438			AT1G05240	AT1G05240	+
AT1G05270	1	1531640	1534409	AT2G32340	0			-		http://coge.iplantcollaborative.org/CoGe/GEvo.pl?prog=blastn&dsgid1=19494&dsgid2=19494&accn1=AT2G32340&accn2=AT1G05270&num_seqs=2&autogo=1
AT1G05280	1	1535443	1537524					-
AT1G05290	1	1539151	1540561	AT2G32310	0			-		http://coge.iplantcollaborative.org/CoGe/GEvo.pl?prog=blastn&dsgid1=19494&dsgid2=19494&accn1=AT2G32310&accn2=AT1G05290&num_seqs=2&autogo=1
AT1G05291	1	1541347	1542431	AT2G32280	0			-		http://coge.iplantcollaborative.org/CoGe/GEvo.pl?prog=blastn&dsgid1=19494&dsgid2=19494&accn1=AT2G32280&accn2=AT1G05291&num_seqs=2&autogo=1
AT1G05300	1	1545105	1547848	AT2G32270	2			-		http://coge.iplantcollaborative.org/CoGe/GEvo.pl?prog=blastn&dsgid1=19494&dsgid2=19494&accn1=AT2G32270&accn2=AT1G05300&num_seqs=2&autogo=1
AT1G05310	1	1550542	1552516					-
AT1G05320	1	1553602	1557732	AT2G32240	3			+		http://coge.iplantcollaborative.org/CoGe/GEvo.pl?prog=blastn&dsgid1=19494&dsgid2=19494&accn1=AT2G32240&accn2=AT1G05320&num_seqs=2&autogo=1
AT1G05330	1	1558169	1558582					+
AT1G05340	1	1558843	1559902	AT2G32190	1			-		http://coge.iplantcollaborative.org/CoGe/GEvo.pl?prog=blastn&dsgid1=19494&dsgid2=19494&accn1=AT2G32190&accn2=AT1G05340&num_seqs=2&autogo=1
AT1G05350	1	1560677	1564122					-
AT1G05360	1	1564597	1567464					+
AT1G05370	1	1569191	1572279					-
AT1G05380	1	1576862	1582613					+
AT1G05385	1	1582670	1583717					-
AT1G05390	1	1583771	1583844	AT2G32110	0			-		http://coge.iplantcollaborative.org/CoGe/GEvo.pl?prog=blastn&dsgid1=19494&dsgid2=19494&accn1=AT2G32110&accn2=AT1G05390&num_seqs=2&autogo=1
AT1G05400	1	1584341	1585243					+
AT1G05410	1	1585370	1587777					-
AT1G05420	1	1590072	1590752	AT2G32100	1			+		http://coge.iplantcollaborative.org/CoGe/GEvo.pl?prog=blastn&dsgid1=19494&dsgid2=19494&accn1=AT2G32100&accn2=AT1G05420&num_seqs=2&autogo=1
AT1G05430	1	1594056	1595817					-
AT1G05440	1	1596006	1597847					-
AT1G05450	1	1599910	1601213					+
AT1G05460	1	1601147	1605026					-
AT1G05470	1	1608557	1611166	AT2G32010	3			-		http://coge.iplantcollaborative.org/CoGe/GEvo.pl?prog=blastn&dsgid1=19494&dsgid2=19494&accn1=AT2G32010&accn2=AT1G05470&num_seqs=2&autogo=1
AT1G05490	1	1618601	1623451					-
AT1G05500	1	1624954	1629223					+
AT1G05510	1	1629445	1630862	AT2G31985	0			+		http://coge.iplantcollaborative.org/CoGe/GEvo.pl?prog=blastn&dsgid1=19494&dsgid2=19494&accn1=AT2G31985&accn2=AT1G05510&num_seqs=2&autogo=1
AT1G05520	1	1630899	1635710					-
AT1G05530	1	1636495	1637862	AT2G31750	1	P	P	-		http://coge.iplantcollaborative.org/CoGe/GEvo.pl?prog=blastn&dsgid1=19494&dsgid2=19494&accn1=AT2G31750&accn2=AT1G05530&num_seqs=2&autogo=1
AT1G05540	1	1639285	1640810			P	P	+
AT1G05550	1	1641228	1643747			AT1G05540	AT1G05540	-
AT1G05560	1	1645497	1647146			AT1G05530	AT1G05530	-
AT1G05570	1	1647705	1658685	AT2G31960	11		I	-		http://coge.iplantcollaborative.org/CoGe/GEvo.pl?prog=blastn&dsgid1=19494&dsgid2=19494&accn1=AT2G31960&accn2=AT1G05570&num_seqs=2&autogo=1
AT1G05575	1	1661690	1662186	AT2G31945	1		I	-		http://coge.iplantcollaborative.org/CoGe/GEvo.pl?prog=blastn&dsgid1=19494&dsgid2=19494&accn1=AT2G31945&accn2=AT1G05575&num_seqs=2&autogo=1
AT1G05577	1	1662369	1664397				I	-
AT1G05580	1	1665432	1668903	AT2G31910	0		I	-		http://coge.iplantcollaborative.org/CoGe/GEvo.pl?prog=blastn&dsgid1=19494&dsgid2=19494&accn1=AT2G31910&accn2=AT1G05580&num_seqs=2&autogo=1
AT1G05590	1	1669349	1671875				I	+
AT1G05600	1	1672098	1673747				I	+
AT1G05610	1	1673860	1675933				I	-
AT1G05615	1	1677506	1678269				I	-
AT1G05620	1	1679157	1681709				I	+
AT1G05630	1	1682317	1687362	AT2G31830	1		I	+		http://coge.iplantcollaborative.org/CoGe/GEvo.pl?prog=blastn&dsgid1=19494&dsgid2=19494&accn1=AT2G31830&accn2=AT1G05630&num_seqs=2&autogo=1
AT1G05640	1	1687435	1689500	AT2G31820	0		I	-		http://coge.iplantcollaborative.org/CoGe/GEvo.pl?prog=blastn&dsgid1=19494&dsgid2=19494&accn1=AT2G31820&accn2=AT1G05640&num_seqs=2&autogo=1
AT1G05650	1	1690263	1692125			P	P	-
AT1G05660	1	1694285	1696057			AT1G05650	AT1G05650	-
AT1G05670	1	1698573	1702719			P	AT1G05530	-
AT1G05680	1	1703091	1704690			AT1G05670	AT1G05530	-
AT1G05690	1	1707010	1709346					+
AT1G05700	1	1709795	1713244					+
AT1G05710	1	1714949	1717275	AT2G31730	6			+		http://coge.iplantcollaborative.org/CoGe/GEvo.pl?prog=blastn&dsgid1=19494&dsgid2=19494&accn1=AT2G31730&accn2=AT1G05710&num_seqs=2&autogo=1
AT1G05720	1	1717446	1718908			I	I	-
AT1G05730	1	1718554	1720302	AT2G31725	1	P	P	+		http://coge.iplantcollaborative.org/CoGe/GEvo.pl?prog=blastn&dsgid1=19494&dsgid2=19494&accn1=AT2G31725&accn2=AT1G05730&num_seqs=2&autogo=1
AT1G05740	1	1720673	1721308			AT1G05730	AT1G05730	+
AT1G05750	1	1721508	1724733	AT2G31560	1	I	P	+		http://coge.iplantcollaborative.org/CoGe/GEvo.pl?prog=blastn&dsgid1=19494&dsgid2=19494&accn1=AT2G31560&accn2=AT1G05750&num_seqs=2&autogo=1
AT1G05760	1	1723733	1724485			P	P	-
AT1G05770	1	1725387	1726282			AT1G05760	AT1G05760	-
AT1G05780	1	1726607	1728403	AT2G31710	0		I	+		http://coge.iplantcollaborative.org/CoGe/GEvo.pl?prog=blastn&dsgid1=19494&dsgid2=19494&accn1=AT2G31710&accn2=AT1G05780&num_seqs=2&autogo=1
AT1G05785	1	1730248	1732625				I	+
AT1G05790	1	1732870	1737488				I	+
AT1G05800	1	1741203	1742618	AT2G31690	3		I	+		http://coge.iplantcollaborative.org/CoGe/GEvo.pl?prog=blastn&dsgid1=19494&dsgid2=19494&accn1=AT2G31690&accn2=AT1G05800&num_seqs=2&autogo=1
AT1G05805	1	1744772	1747692				I	+
AT1G05810	1	1748313	1749459	AT2G31680	0		I	+		http://coge.iplantcollaborative.org/CoGe/GEvo.pl?prog=blastn&dsgid1=19494&dsgid2=19494&accn1=AT2G31680&accn2=AT1G05810&num_seqs=2&autogo=1
AT1G05820	1	1749681	1753989				I	+
AT1G05830	1	1754243	1761816	AT2G31650	4		I	+		http://coge.iplantcollaborative.org/CoGe/GEvo.pl?prog=blastn&dsgid1=19494&dsgid2=19494&accn1=AT2G31650&accn2=AT1G05830&num_seqs=2&autogo=1
AT1G05835	1	1762223	1762813				I	+
AT1G05840	1	1762733	1766280				I	-
AT1G05850	1	1766502	1768694				I	-
AT1G05860	1	1769013	1771114	AT2G31600	0		I	+		http://coge.iplantcollaborative.org/CoGe/GEvo.pl?prog=blastn&dsgid1=19494&dsgid2=19494&accn1=AT2G31600&accn2=AT1G05860&num_seqs=2&autogo=1
AT1G05870	1	1771527	1773292				AT1G05750	-
AT1G05880	1	1775642	1778552			P	AT1G05890	+
AT1G05890	1	1779356	1784528	AT2G31510	4	AT1G05880	P	+		http://coge.iplantcollaborative.org/CoGe/GEvo.pl?prog=blastn&dsgid1=19494&dsgid2=19494&accn1=AT2G31510&accn2=AT1G05890&num_seqs=2&autogo=1
AT1G05894	1	1784802	1786291	AT2G31480	0			+		http://coge.iplantcollaborative.org/CoGe/GEvo.pl?prog=blastn&dsgid1=19494&dsgid2=19494&accn1=AT2G31480&accn2=AT1G05894&num_seqs=2&autogo=1
AT1G05900	1	1786855	1789675	AT2G31450	2			+		http://coge.iplantcollaborative.org/CoGe/GEvo.pl?prog=blastn&dsgid1=19494&dsgid2=19494&accn1=AT2G31450&accn2=AT1G05900&num_seqs=2&autogo=1
AT1G05910	1	1790223	1796646				AT1G06070	+
AT1G05920	1	1796777	1798253			P	P	+
AT1G05925	1	1798900	1799061			I	I	-
AT1G05930	1	1799417	1800932			AT1G05920	AT1G05920	+
AT1G05940	1	1801161	1803983				I	-
AT1G05950	1	1804572	1807470				I	-
AT1G05960	1	1807972	1815473				I	-
AT1G05970	1	1816055	1817281				I	-
AT1G05980	1	1817399	1817470				I	+
AT1G05990	1	1818446	1819039				I	+
AT1G06000	1	1820307	1821893				I	-
AT1G06010	1	1822617	1823996				I	+
AT1G06020	1	1824547	1826100	AT2G31390	0	P	P	+		http://coge.iplantcollaborative.org/CoGe/GEvo.pl?prog=blastn&dsgid1=19494&dsgid2=19494&accn1=AT2G31390&accn2=AT1G06020&num_seqs=2&autogo=1
AT1G06030	1	1826879	1828160			AT1G06020	AT1G06020	+
AT1G06040	1	1828412	1829889	AT2G31380	0		I	-		http://coge.iplantcollaborative.org/CoGe/GEvo.pl?prog=blastn&dsgid1=19494&dsgid2=19494&accn1=AT2G31380&accn2=AT1G06040&num_seqs=2&autogo=1
AT1G06050	1	1830604	1832554				I	-
AT1G06060	1	1832942	1834860				I	+
AT1G06070	1	1834828	1837647	AT2G31370	2		P	-		http://coge.iplantcollaborative.org/CoGe/GEvo.pl?prog=blastn&dsgid1=19494&dsgid2=19494&accn1=AT2G31370&accn2=AT1G06070&num_seqs=2&autogo=1
AT1G06080	1	1843567	1846301			P	AT1G06100	+
AT1G06090	1	1847882	1849692			AT1G06080	AT1G06100	+
AT1G06100	1	1851529	1853018	AT2G31360	0	AT1G06080	P	+		http://coge.iplantcollaborative.org/CoGe/GEvo.pl?prog=blastn&dsgid1=19494&dsgid2=19494&accn1=AT2G31360&accn2=AT1G06100&num_seqs=2&autogo=1
AT1G06110	1	1853076	1855030			I	I	-
AT1G06120	1	1855942	1857717			AT1G06080	AT1G06100	+
AT1G06130	1	1857766	1860729	AT2G31350	2			-		http://coge.iplantcollaborative.org/CoGe/GEvo.pl?prog=blastn&dsgid1=19494&dsgid2=19494&accn1=AT2G31350&accn2=AT1G06130&num_seqs=2&autogo=1
AT1G06135	1	1862196	1862741			P	AT1G06137	+
AT1G06137	1	1863543	1863749	AT2G31345	3	AT1G06135	P	-		http://coge.iplantcollaborative.org/CoGe/GEvo.pl?prog=blastn&dsgid1=19494&dsgid2=19494&accn1=AT2G31345&accn2=AT1G06137&num_seqs=2&autogo=1
AT1G06140	1	1864795	1866471			P	P	+
AT1G06145	1	1867014	1868872			AT1G06140	AT1G06140	-
AT1G06150	1	1868986	1873717	AT2G31280	6	P	P	-		http://coge.iplantcollaborative.org/CoGe/GEvo.pl?prog=blastn&dsgid1=19494&dsgid2=19494&accn1=AT2G31280&accn2=AT1G06150&num_seqs=2&autogo=1
AT1G06149	1	1868988	1873717			AT1G06150	AT1G06150	-
AT1G06148	1	1875839	1877527					-
AT1G06160	1	1883003	1883933	AT2G31230	5			+		http://coge.iplantcollaborative.org/CoGe/GEvo.pl?prog=blastn&dsgid1=19494&dsgid2=19494&accn1=AT2G31230&accn2=AT1G06160&num_seqs=2&autogo=1
AT1G06170	1	1884980	1886896	AT2G31220	1			-		http://coge.iplantcollaborative.org/CoGe/GEvo.pl?prog=blastn&dsgid1=19494&dsgid2=19494&accn1=AT2G31220&accn2=AT1G06170&num_seqs=2&autogo=1
AT1G06180	1	1889407	1891157	AT2G31180	0			+		http://coge.iplantcollaborative.org/CoGe/GEvo.pl?prog=blastn&dsgid1=19494&dsgid2=19494&accn1=AT2G31180&accn2=AT1G06180&num_seqs=2&autogo=1
AT1G06190	1	1892272	1894147	AT2G31150	2			-		http://coge.iplantcollaborative.org/CoGe/GEvo.pl?prog=blastn&dsgid1=19494&dsgid2=19494&accn1=AT2G31150&accn2=AT1G06190&num_seqs=2&autogo=1
AT1G06200	1	1894335	1896934	AT2G31140	3			-		http://coge.iplantcollaborative.org/CoGe/GEvo.pl?prog=blastn&dsgid1=19494&dsgid2=19494&accn1=AT2G31140&accn2=AT1G06200&num_seqs=2&autogo=1
AT1G06210	1	1897202	1899207					+
AT1G06220	1	1899963	1904872					+
AT1G06225	1	1905974	1906225	AT2G31081	1			+		http://coge.iplantcollaborative.org/CoGe/GEvo.pl?prog=blastn&dsgid1=19494&dsgid2=19494&accn1=AT2G31081&accn2=AT1G06225&num_seqs=2&autogo=1
AT1G06230	1	1907088	1910847					+
AT1G06240	1	1911121	1913204					+
AT1G06250	1	1913255	1914894	AT2G31100	0			-		http://coge.iplantcollaborative.org/CoGe/GEvo.pl?prog=blastn&dsgid1=19494&dsgid2=19494&accn1=AT2G31100&accn2=AT1G06250&num_seqs=2&autogo=1
AT1G06265	1	1914942	1917660			P	P	-
AT1G06260	1	1916429	1917584			AT1G06265	AT1G06265	+
AT1G06270	1	1918087	1919759					-
AT1G06280	1	1920326	1920946					-
AT1G06290	1	1922351	1926277			P	P	+
AT1G06310	1	1926790	1930257			AT1G06290	AT1G06290	+
AT1G06320	1	1930522	1931448					+
AT1G06330	1	1931670	1932265					-
AT1G06340	1	1933283	1934013					-
AT1G06350	1	1935292	1936818	AT2G31360	0	P	P	-		http://coge.iplantcollaborative.org/CoGe/GEvo.pl?prog=blastn&dsgid1=19494&dsgid2=19494&accn1=AT2G31360&accn2=AT1G06350&num_seqs=2&autogo=1
AT1G06360	1	1938962	1940458			AT1G06350	AT1G06350	-
AT1G06370	1	1943135	1944050					-
AT1G06380	1	1945123	1946075					+
AT1G06390	1	1946787	1950859	AT2G30980	5			+		http://coge.iplantcollaborative.org/CoGe/GEvo.pl?prog=blastn&dsgid1=19494&dsgid2=19494&accn1=AT2G30980&accn2=AT1G06390&num_seqs=2&autogo=1
1_1947035_1947064_cns_rna	1	1947035	1947064	2_13192710_13192681_cns_rna	0			+	5e-10|	http://coge.iplantcollaborative.org/CoGe/GEvo.pl?prog=blastn&dsgid1=19494&dsgid2=19494&accn1=2_13192710_13192681_cns_rna&accn2=1_1947035_1947064_cns_rna&num_seqs=2&autogo=1
AT1G06400	1	1950843	1952784					-
AT1G06410	1	1955412	1958755					+
AT1G06420	1	1958986	1959651	AT2G30960	0			+		http://coge.iplantcollaborative.org/CoGe/GEvo.pl?prog=blastn&dsgid1=19494&dsgid2=19494&accn1=AT2G30960&accn2=AT1G06420&num_seqs=2&autogo=1
AT1G06430	1	1960057	1963010	AT2G30950	0			-		http://coge.iplantcollaborative.org/CoGe/GEvo.pl?prog=blastn&dsgid1=19494&dsgid2=19494&accn1=AT2G30950&accn2=AT1G06430&num_seqs=2&autogo=1
AT1G06440	1	1963379	1965050					-
1_1965712_1965732_cns_rna	1	1965712	1965732	2_13181122_13181102_cns_rna	1			+	5e-05|	http://coge.iplantcollaborative.org/CoGe/GEvo.pl?prog=blastn&dsgid1=19494&dsgid2=19494&accn1=2_13181122_13181102_cns_rna&accn2=1_1965712_1965732_cns_rna&num_seqs=2&autogo=1
AT1G06450	1	1965839	1967218					+
AT1G06460	1	1967086	1969560					-
AT1G06470	1	1969728	1973766					+
AT1G06475	1	1973833	1974385					-
AT1G06480	1	1978083	1978156					+
AT1G06490	1	1978761	1989045					+
AT1G06500	1	1989478	1990729					+
AT1G06515	1	1990635	1992196	AT2G30942	0			-		http://coge.iplantcollaborative.org/CoGe/GEvo.pl?prog=blastn&dsgid1=19494&dsgid2=19494&accn1=AT2G30942&accn2=AT1G06515&num_seqs=2&autogo=1
AT1G06510	1	1992332	1993839					+
AT1G06520	1	1993977	1996111					-
AT1G06530	1	2001593	2002595					+
AT1G06540	1	2002876	2003392	AT2G30930	2			-		http://coge.iplantcollaborative.org/CoGe/GEvo.pl?prog=blastn&dsgid1=19494&dsgid2=19494&accn1=AT2G30930&accn2=AT1G06540&num_seqs=2&autogo=1
AT1G06550	1	2003626	2007189					-
AT1G06560	1	2007614	2012005					+
AT1G06570	1	2011884	2013544					-
AT1G06580	1	2014002	2016053				P	-
AT1G06590	1	2016307	2024661				I	-
AT1G06610	1	2025355	2025427				I	+
AT1G06620	1	2025600	2027270			P	AT1G06640	+
AT1G06630	1	2027738	2029592			I	I	+
AT1G06640	1	2032337	2034017	AT2G30830	0	AT1G06620	P	+		http://coge.iplantcollaborative.org/CoGe/GEvo.pl?prog=blastn&dsgid1=19494&dsgid2=19494&accn1=AT2G30830&accn2=AT1G06640&num_seqs=2&autogo=1
AT1G06645	1	2034228	2035495			AT1G06620	AT1G06640	+
AT1G06650	1	2035838	2037365			AT1G06620	AT1G06640	+
AT1G06660	1	2037310	2040245	AT2G30820	2	I	I	-		http://coge.iplantcollaborative.org/CoGe/GEvo.pl?prog=blastn&dsgid1=19494&dsgid2=19494&accn1=AT2G30820&accn2=AT1G06660&num_seqs=2&autogo=1
AT1G06670	1	2040432	2047611	AT2G30800	2		I	+		http://coge.iplantcollaborative.org/CoGe/GEvo.pl?prog=blastn&dsgid1=19494&dsgid2=19494&accn1=AT2G30800&accn2=AT1G06670&num_seqs=2&autogo=1
AT1G06680	1	2047826	2049417	AT2G30790	1		I	+		http://coge.iplantcollaborative.org/CoGe/GEvo.pl?prog=blastn&dsgid1=19494&dsgid2=19494&accn1=AT2G30790&accn2=AT1G06680&num_seqs=2&autogo=1
AT1G06690	1	2049601	2052153				I	-
AT1G06700	1	2052480	2055547	AT2G30730	1		P	-		http://coge.iplantcollaborative.org/CoGe/GEvo.pl?prog=blastn&dsgid1=19494&dsgid2=19494&accn1=AT2G30730&accn2=AT1G06700&num_seqs=2&autogo=1
AT1G06710	1	2057278	2060118				AT1G06580	-
AT1G06720	1	2060443	2067322				I	-
AT1G06730	1	2067528	2070445				I	+
AT1G06740	1	2070736	2073534	AT2G30640	0		I	+		http://coge.iplantcollaborative.org/CoGe/GEvo.pl?prog=blastn&dsgid1=19494&dsgid2=19494&accn1=AT2G30640&accn2=AT1G06740&num_seqs=2&autogo=1
AT1G06750	1	2074029	2076349	AT2G30630	0		I	+		http://coge.iplantcollaborative.org/CoGe/GEvo.pl?prog=blastn&dsgid1=19494&dsgid2=19494&accn1=AT2G30630&accn2=AT1G06750&num_seqs=2&autogo=1
AT1G06760	1	2076503	2077697	AT2G30620	1		I	-		http://coge.iplantcollaborative.org/CoGe/GEvo.pl?prog=blastn&dsgid1=19494&dsgid2=19494&accn1=AT2G30620&accn2=AT1G06760&num_seqs=2&autogo=1
AT1G06770	1	2078910	2081938	AT2G30580	5		I	-		http://coge.iplantcollaborative.org/CoGe/GEvo.pl?prog=blastn&dsgid1=19494&dsgid2=19494&accn1=AT2G30580&accn2=AT1G06770&num_seqs=2&autogo=1
AT1G06780	1	2083423	2086961	AT2G30575	6		I	+		http://coge.iplantcollaborative.org/CoGe/GEvo.pl?prog=blastn&dsgid1=19494&dsgid2=19494&accn1=AT2G30575&accn2=AT1G06780&num_seqs=2&autogo=1
AT1G06790	1	2087231	2089785				I	+
AT1G06800	1	2089416	2091685	AT2G30550	0		I	-		http://coge.iplantcollaborative.org/CoGe/GEvo.pl?prog=blastn&dsgid1=19494&dsgid2=19494&accn1=AT2G30550&accn2=AT1G06800&num_seqs=2&autogo=1
AT1G06810	1	2091737	2092527				P	-
AT1G06820	1	2092945	2096231				I	-
AT1G06830	1	2097150	2097654	AT2G30540	0		I	+		http://coge.iplantcollaborative.org/CoGe/GEvo.pl?prog=blastn&dsgid1=19494&dsgid2=19494&accn1=AT2G30540&accn2=AT1G06830&num_seqs=2&autogo=1
AT1G06840	1	2097746	2103478				AT1G06700	-
AT1G06850	1	2105047	2106748				I	+
AT1G06860	1	2107397	2107467	AT2G30180	AT2G30450	2	P	P	-		http://coge.iplantcollaborative.org/CoGe/GEvo.pl?prog=blastn&dsgid1=19494&dsgid2=19494&accn1=AT2G30180&accn2=AT1G06860&num_seqs=2&autogo=1
AT1G06870	1	2108592	2110985	AT2G30440	2	I	I	+		http://coge.iplantcollaborative.org/CoGe/GEvo.pl?prog=blastn&dsgid1=19494&dsgid2=19494&accn1=AT2G30440&accn2=AT1G06870&num_seqs=2&autogo=1
1_2111081_2111146_cns_rna	1	2111081	2111146	2_12982957_12983023_cns_rna	0	I	I	+	2e-05|	http://coge.iplantcollaborative.org/CoGe/GEvo.pl?prog=blastn&dsgid1=19494&dsgid2=19494&accn1=2_12982957_12983023_cns_rna&accn2=1_2111081_2111146_cns_rna&num_seqs=2&autogo=1
AT1G06880	1	2111147	2111217			AT1G06860	AT1G06860	-
AT1G06890	1	2111562	2114600	AT2G30460	4		I	-		http://coge.iplantcollaborative.org/CoGe/GEvo.pl?prog=blastn&dsgid1=19494&dsgid2=19494&accn1=AT2G30460&accn2=AT1G06890&num_seqs=2&autogo=1
AT1G06900	1	2114926	2120744				I	-
AT1G06910	1	2120990	2123747				I	+
AT1G06920	1	2124853	2125800	AT2G30400	1		I	-		http://coge.iplantcollaborative.org/CoGe/GEvo.pl?prog=blastn&dsgid1=19494&dsgid2=19494&accn1=AT2G30400&accn2=AT1G06920&num_seqs=2&autogo=1
AT1G06923	1	2126748	2128059	AT2G30395	1		I	+		http://coge.iplantcollaborative.org/CoGe/GEvo.pl?prog=blastn&dsgid1=19494&dsgid2=19494&accn1=AT2G30395&accn2=AT1G06923&num_seqs=2&autogo=1
AT1G06925	1	2127703	2128610				AT1G06810	-
AT1G06930	1	2128842	2129882					+
AT1G06950	1	2130141	2135664					-
AT1G06960	1	2135850	2137731	AT2G30260	0			+		http://coge.iplantcollaborative.org/CoGe/GEvo.pl?prog=blastn&dsgid1=19494&dsgid2=19494&accn1=AT2G30260&accn2=AT1G06960&num_seqs=2&autogo=1
AT1G06970	1	2138108	2140817	AT2G30240	3			+		http://coge.iplantcollaborative.org/CoGe/GEvo.pl?prog=blastn&dsgid1=19494&dsgid2=19494&accn1=AT2G30240&accn2=AT1G06970&num_seqs=2&autogo=1
AT1G06980	1	2143030	2143820	AT2G30230	7			-		http://coge.iplantcollaborative.org/CoGe/GEvo.pl?prog=blastn&dsgid1=19494&dsgid2=19494&accn1=AT2G30230&accn2=AT1G06980&num_seqs=2&autogo=1
AT1G06990	1	2148386	2150151					+
AT1G07000	1	2150193	2152324					-
AT1G07010	1	2152851	2155268					+
AT1G07020	1	2155212	2156007					-
AT1G07025	1	2157657	2158157	AT2G30160	1	P	P	-		http://coge.iplantcollaborative.org/CoGe/GEvo.pl?prog=blastn&dsgid1=19494&dsgid2=19494&accn1=AT2G30160&accn2=AT1G07025&num_seqs=2&autogo=1
AT1G07030	1	2158419	2160808			AT1G07025	AT1G07025	-
AT1G07040	1	2160937	2163307					-
AT1G07050	1	2164187	2165238					-
AT1G07051	1	2165516	2165745					+
AT1G07060	1	2167106	2168396					-
AT1G07070	1	2168563	2169850					+
AT1G07080	1	2169981	2172193					+
AT1G07090	1	2173951	2174893					-
AT1G07100	1	2177884	2177957					+
AT1G07110	1	2178103	2184147					-
AT1G07119	1	2184346	2186538			P	P	+
AT1G07120	1	2184758	2186579			AT1G07119	AT1G07119	-
AT1G07130	1	2187775	2188732					+
AT1G07135	1	2189927	2190658					-
AT1G07140	1	2191722	2193792	AT2G30060	0			-		http://coge.iplantcollaborative.org/CoGe/GEvo.pl?prog=blastn&dsgid1=19494&dsgid2=19494&accn1=AT2G30060&accn2=AT1G07140&num_seqs=2&autogo=1
AT1G07150	1	2194278	2195795	AT2G30040	3			-		http://coge.iplantcollaborative.org/CoGe/GEvo.pl?prog=blastn&dsgid1=19494&dsgid2=19494&accn1=AT2G30040&accn2=AT1G07150&num_seqs=2&autogo=1
AT1G07160	1	2197907	2199747	AT2G30020	3			-		http://coge.iplantcollaborative.org/CoGe/GEvo.pl?prog=blastn&dsgid1=19494&dsgid2=19494&accn1=AT2G30020&accn2=AT1G07160&num_seqs=2&autogo=1
AT1G07170	1	2200133	2201145	AT2G30000	3			+		http://coge.iplantcollaborative.org/CoGe/GEvo.pl?prog=blastn&dsgid1=19494&dsgid2=19494&accn1=AT2G30000&accn2=AT1G07170&num_seqs=2&autogo=1
AT1G07175	1	2202329	2202773	AT2G29995	0			+		http://coge.iplantcollaborative.org/CoGe/GEvo.pl?prog=blastn&dsgid1=19494&dsgid2=19494&accn1=AT2G29995&accn2=AT1G07175&num_seqs=2&autogo=1
AT1G07180	1	2204319	2206933	AT2G29990	0			+		http://coge.iplantcollaborative.org/CoGe/GEvo.pl?prog=blastn&dsgid1=19494&dsgid2=19494&accn1=AT2G29990&accn2=AT1G07180&num_seqs=2&autogo=1
AT1G07190	1	2208012	2208176					+
AT1G07200	1	2208718	2212545	AT2G29970	0			-		http://coge.iplantcollaborative.org/CoGe/GEvo.pl?prog=blastn&dsgid1=19494&dsgid2=19494&accn1=AT2G29970&accn2=AT1G07200&num_seqs=2&autogo=1
AT1G07210	1	2215222	2216981					+
AT1G07220	1	2216924	2219473					-
AT1G07230	1	2220252	2222981					-
AT1G07240	1	2223690	2225451	AT2G29710	0	P	P	+		http://coge.iplantcollaborative.org/CoGe/GEvo.pl?prog=blastn&dsgid1=19494&dsgid2=19494&accn1=AT2G29710&accn2=AT1G07240&num_seqs=2&autogo=1
AT1G07250	1	2225899	2227565			AT1G07240	AT1G07240	+
AT1G07260	1	2227593	2229318			AT1G07240	AT1G07240	-
AT1G07270	1	2229756	2232896	AT2G29680	3			-		http://coge.iplantcollaborative.org/CoGe/GEvo.pl?prog=blastn&dsgid1=19494&dsgid2=19494&accn1=AT2G29680&accn2=AT1G07270&num_seqs=2&autogo=1
AT1G07280	1	2238086	2241216	AT2G29670	2			+		http://coge.iplantcollaborative.org/CoGe/GEvo.pl?prog=blastn&dsgid1=19494&dsgid2=19494&accn1=AT2G29670&accn2=AT1G07280&num_seqs=2&autogo=1
AT1G07290	1	2242255	2244427					-
AT1G07300	1	2245757	2246491	AT2G29640	0			-		http://coge.iplantcollaborative.org/CoGe/GEvo.pl?prog=blastn&dsgid1=19494&dsgid2=19494&accn1=AT2G29640&accn2=AT1G07300&num_seqs=2&autogo=1
AT1G07310	1	2247508	2248960					-
AT1G07320	1	2249132	2250528					+
AT1G07330	1	2251130	2253584	AT2G29620	2			+		http://coge.iplantcollaborative.org/CoGe/GEvo.pl?prog=blastn&dsgid1=19494&dsgid2=19494&accn1=AT2G29620&accn2=AT1G07330&num_seqs=2&autogo=1
AT1G07340	1	2254821	2256848					+
AT1G07350	1	2257423	2260099					-
AT1G07360	1	2260387	2262863	AT2G29580	0			-		http://coge.iplantcollaborative.org/CoGe/GEvo.pl?prog=blastn&dsgid1=19494&dsgid2=19494&accn1=AT2G29580&accn2=AT1G07360&num_seqs=2&autogo=1
AT1G07370	1	2263138	2264549	AT2G29570	1			+		http://coge.iplantcollaborative.org/CoGe/GEvo.pl?prog=blastn&dsgid1=19494&dsgid2=19494&accn1=AT2G29570&accn2=AT1G07370&num_seqs=2&autogo=1
AT1G07380	1	2264827	2268304					-
AT1G07390	1	2269891	2274813	AT2G28930	0		P	+		http://coge.iplantcollaborative.org/CoGe/GEvo.pl?prog=blastn&dsgid1=19494&dsgid2=19494&accn1=AT2G28930&accn2=AT1G07390&num_seqs=2&autogo=1
AT1G07400	1	2274940	2275755	AT2G29500	2		I	+		http://coge.iplantcollaborative.org/CoGe/GEvo.pl?prog=blastn&dsgid1=19494&dsgid2=19494&accn1=AT2G29500&accn2=AT1G07400&num_seqs=2&autogo=1
AT1G07410	1	2276267	2277151				I	+
AT1G07420	1	2277804	2280294	AT2G29390	3		I	+		http://coge.iplantcollaborative.org/CoGe/GEvo.pl?prog=blastn&dsgid1=19494&dsgid2=19494&accn1=AT2G29390&accn2=AT1G07420&num_seqs=2&autogo=1
AT1G07430	1	2280832	2282825	AT2G29380	1		I	-		http://coge.iplantcollaborative.org/CoGe/GEvo.pl?prog=blastn&dsgid1=19494&dsgid2=19494&accn1=AT2G29380&accn2=AT1G07430&num_seqs=2&autogo=1
AT1G07440	1	2286146	2287727	AT2G29150	0	P	P	-		http://coge.iplantcollaborative.org/CoGe/GEvo.pl?prog=blastn&dsgid1=19494&dsgid2=19494&accn1=AT2G29150&accn2=AT1G07440&num_seqs=2&autogo=1
AT1G07450	1	2287923	2289333			AT1G07440	AT1G07440	-
AT1G07460	1	2290198	2290974	AT2G29220	1		I	+		http://coge.iplantcollaborative.org/CoGe/GEvo.pl?prog=blastn&dsgid1=19494&dsgid2=19494&accn1=AT2G29220&accn2=AT1G07460&num_seqs=2&autogo=1
AT1G07470	1	2291454	2294585			P	P	+
AT1G07473	1	2294563	2295486			P	P	-
AT1G07476	1	2295748	2296494			AT1G07473	AT1G07473	+
AT1G07480	1	2296020	2299467			AT1G07470	AT1G07470	-
AT1G07485	1	2301372	2302118			P	AT1G07490	+
AT1G07490	1	2301377	2302018	AT2G29125	9	AT1G07485	P	-		http://coge.iplantcollaborative.org/CoGe/GEvo.pl?prog=blastn&dsgid1=19494&dsgid2=19494&accn1=AT2G29125&accn2=AT1G07490&num_seqs=2&autogo=1
AT1G07500	1	2304763	2305028				I	-
AT1G07510	1	2305375	2309541	AT2G29080	3		I	+		http://coge.iplantcollaborative.org/CoGe/GEvo.pl?prog=blastn&dsgid1=19494&dsgid2=19494&accn1=AT2G29080&accn2=AT1G07510&num_seqs=2&autogo=1
AT1G07520	1	2309561	2311802			P	AT1G07530	-
AT1G07530	1	2313579	2316466	AT2G29060	2	AT1G07520	P	-		http://coge.iplantcollaborative.org/CoGe/GEvo.pl?prog=blastn&dsgid1=19494&dsgid2=19494&accn1=AT2G29060&accn2=AT1G07530&num_seqs=2&autogo=1
AT1G07540	1	2318430	2321045				I	-
AT1G07550	1	2322650	2326558			P	AT1G07390	-
AT1G07560	1	2327317	2331093			AT1G07550	AT1G07390	+
AT1G07570	1	2331167	2333630			AT1G07550	AT1G07390	-
AT1G07580	1	2334819	2334891				I	+
AT1G07590	1	2336520	2339388			I	I	-
AT1G07600	1	2338901	2339318			P	P	-
AT1G07610	1	2341539	2342120			AT1G07600	AT1G07600	+
AT1G07615	1	2342195	2344268				I	-
AT1G07620	1	2344387	2346839				I	-
AT1G07630	1	2349094	2351689	AT2G28890	3		I	+		http://coge.iplantcollaborative.org/CoGe/GEvo.pl?prog=blastn&dsgid1=19494&dsgid2=19494&accn1=AT2G28890&accn2=AT1G07630&num_seqs=2&autogo=1
AT1G07640	1	2354351	2356224	AT2G28810	12		I	-		http://coge.iplantcollaborative.org/CoGe/GEvo.pl?prog=blastn&dsgid1=19494&dsgid2=19494&accn1=AT2G28810&accn2=AT1G07640&num_seqs=2&autogo=1
1_2356033_2356077_cns_rna	1	2356033	2356077	2_12370740_12370696_cns_rna	0		I	-	0.0002|	http://coge.iplantcollaborative.org/CoGe/GEvo.pl?prog=blastn&dsgid1=19494&dsgid2=19494&accn1=2_12370740_12370696_cns_rna&accn2=1_2356033_2356077_cns_rna&num_seqs=2&autogo=1
AT1G07650	1	2359546	2366558				AT1G07390	-
AT1G07645	1	2367434	2368382					-
AT1G07660	1	2368834	2369731					+
AT1G07670	1	2370049	2374542					-
AT1G07680	1	2376009	2377183					+
AT1G07690	1	2378073	2378997					+
AT1G07700	1	2379644	2381359			P	P	+
AT1G07705	1	2381612	2386089			AT1G07700	AT1G07700	+
AT1G07702	1	2382248	2382328			AT1G07700	AT1G07700	-
AT1G07710	1	2386272	2387983					-
AT1G07720	1	2390652	2392450	AT2G28630	3			-		http://coge.iplantcollaborative.org/CoGe/GEvo.pl?prog=blastn&dsgid1=19494&dsgid2=19494&accn1=AT2G28630&accn2=AT1G07720&num_seqs=2&autogo=1
AT1G07725	1	2394798	2397269	AT2G28640	0	P	P	-		http://coge.iplantcollaborative.org/CoGe/GEvo.pl?prog=blastn&dsgid1=19494&dsgid2=19494&accn1=AT2G28640&accn2=AT1G07725&num_seqs=2&autogo=1
AT1G07728	1	2395448	2397342			AT1G07725	AT1G07725	+
AT1G07740	1	2397439	2400505					-
AT1G07730	1	2397524	2398693	AT2G28670	0			-		http://coge.iplantcollaborative.org/CoGe/GEvo.pl?prog=blastn&dsgid1=19494&dsgid2=19494&accn1=AT2G28670&accn2=AT1G07730&num_seqs=2&autogo=1
AT1G07745	1	2400586	2402870					-
AT1G07747	1	2403555	2403842					+
AT1G07750	1	2404034	2405940	AT2G28680	0			-		http://coge.iplantcollaborative.org/CoGe/GEvo.pl?prog=blastn&dsgid1=19494&dsgid2=19494&accn1=AT2G28680&accn2=AT1G07750&num_seqs=2&autogo=1
AT1G07760	1	2406831	2406902	AT2G28770	0			-		http://coge.iplantcollaborative.org/CoGe/GEvo.pl?prog=blastn&dsgid1=19494&dsgid2=19494&accn1=AT2G28770&accn2=AT1G07760&num_seqs=2&autogo=1
AT1G07770	1	2408200	2409577					-
AT1G07780	1	2410117	2412674					-
AT1G07790	1	2412977	2413705	AT2G28720	0			+		http://coge.iplantcollaborative.org/CoGe/GEvo.pl?prog=blastn&dsgid1=19494&dsgid2=19494&accn1=AT2G28720&accn2=AT1G07790&num_seqs=2&autogo=1
AT1G07795	1	2414283	2414964	AT2G28725	0			+		http://coge.iplantcollaborative.org/CoGe/GEvo.pl?prog=blastn&dsgid1=19494&dsgid2=19494&accn1=AT2G28725&accn2=AT1G07795&num_seqs=2&autogo=1
AT1G07800	1	2415038	2415967					+
AT1G07810	1	2416262	2420754					+
AT1G07820	1	2421213	2421944	AT2G28740	0			-		http://coge.iplantcollaborative.org/CoGe/GEvo.pl?prog=blastn&dsgid1=19494&dsgid2=19494&accn1=AT2G28740&accn2=AT1G07820&num_seqs=2&autogo=1
AT1G07830	1	2422238	2423652					+
AT1G07840	1	2424051	2426673					+
AT1G07850	1	2426742	2428537					+
AT1G07860	1	2428908	2429428					-
AT1G07870	1	2429696	2432031	AT2G28490	1			-		http://coge.iplantcollaborative.org/CoGe/GEvo.pl?prog=blastn&dsgid1=19494&dsgid2=19494&accn1=AT2G28490&accn2=AT1G07870&num_seqs=2&autogo=1
AT1G07880	1	2434027	2435760					-
AT1G07890	1	2437327	2439662					+
AT1G07900	1	2442621	2443628	AT2G28500	4			+		http://coge.iplantcollaborative.org/CoGe/GEvo.pl?prog=blastn&dsgid1=19494&dsgid2=19494&accn1=AT2G28500&accn2=AT1G07900&num_seqs=2&autogo=1
AT1G07901	1	2443968	2444120					-
AT1G07910	1	2445467	2454642					+
AT1G07920	1	2454843	2457318			P	P	+
AT1G07930	1	2458241	2460787			AT1G07920	AT1G07920	+
AT1G07940	1	2462950	2465501			AT1G07920	AT1G07920	-
AT1G07950	1	2465767	2467019					-
AT1G07960	1	2467158	2469151					+
AT1G07970	1	2469283	2472625					-
AT1G07980	1	2473162	2474924					-
AT1G07985	1	2475402	2476152					+
AT1G07990	1	2477154	2483135	AT2G28360	3	P	P	+		http://coge.iplantcollaborative.org/CoGe/GEvo.pl?prog=blastn&dsgid1=19494&dsgid2=19494&accn1=AT2G28360&accn2=AT1G07990&num_seqs=2&autogo=1
AT1G08000	1	2483237	2485106	AT2G28340	0	P	P	-		http://coge.iplantcollaborative.org/CoGe/GEvo.pl?prog=blastn&dsgid1=19494&dsgid2=19494&accn1=AT2G28340&accn2=AT1G08000&num_seqs=2&autogo=1
AT1G08005	1	2485341	2485508			AT1G07990	AT1G07990	+
AT1G08010	1	2485903	2488024			AT1G08000	AT1G08000	-
AT1G08030	1	2489559	2493247					-
AT1G08035	1	2494811	2495146	AT2G28330	0			+		http://coge.iplantcollaborative.org/CoGe/GEvo.pl?prog=blastn&dsgid1=19494&dsgid2=19494&accn1=AT2G28330&accn2=AT1G08035&num_seqs=2&autogo=1
AT1G08040	1	2495339	2498761	AT2G28310	1			-		http://coge.iplantcollaborative.org/CoGe/GEvo.pl?prog=blastn&dsgid1=19494&dsgid2=19494&accn1=AT2G28310&accn2=AT1G08040&num_seqs=2&autogo=1
AT1G08050	1	2498833	2501424					-
AT1G08060	1	2501739	2511081	AT2G28240	1			-		http://coge.iplantcollaborative.org/CoGe/GEvo.pl?prog=blastn&dsgid1=19494&dsgid2=19494&accn1=AT2G28240&accn2=AT1G08060&num_seqs=2&autogo=1
AT1G08065	1	2511644	2513451	AT2G28210	1	P	P	-		http://coge.iplantcollaborative.org/CoGe/GEvo.pl?prog=blastn&dsgid1=19494&dsgid2=19494&accn1=AT2G28210&accn2=AT1G08065&num_seqs=2&autogo=1
AT1G08070	1	2514189	2516602	AT2G27610	0	I	I	-		http://coge.iplantcollaborative.org/CoGe/GEvo.pl?prog=blastn&dsgid1=19494&dsgid2=19494&accn1=AT2G27610&accn2=AT1G08070&num_seqs=2&autogo=1
AT1G08080	1	2516988	2518543			AT1G08065	AT1G08065	-
AT1G08090	1	2524073	2526161			P	P	+
AT1G08100	1	2527167	2529117			AT1G08090	AT1G08090	-
AT1G08105	1	2531692	2534783					-
AT1G08110	1	2535325	2537928					+
AT1G08115	1	2538073	2538234					-
AT1G08120	1	2538687	2539216					+
AT1G08125	1	2539611	2542331					-
AT1G08130	1	2542699	2547943					-
AT1G08135	1	2548816	2551470	AT2G28170	1	P	P	-		http://coge.iplantcollaborative.org/CoGe/GEvo.pl?prog=blastn&dsgid1=19494&dsgid2=19494&accn1=AT2G28170&accn2=AT1G08135&num_seqs=2&autogo=1
AT1G08140	1	2552033	2555158			AT1G08135	AT1G08135	-
AT1G08150	1	2556340	2559071			AT1G08135	AT1G08135	-
AT1G08160	1	2559484	2560400					-
AT1G08165	1	2561624	2562145					-
AT1G08170	1	2562938	2563669					-
AT1G08180	1	2564569	2565118					-
AT1G08190	1	2567499	2573390				AT1G08340	+
AT1G08200	1	2573845	2576711	AT2G27860	1		I	-		http://coge.iplantcollaborative.org/CoGe/GEvo.pl?prog=blastn&dsgid1=19494&dsgid2=19494&accn1=AT2G27860&accn2=AT1G08200&num_seqs=2&autogo=1
AT1G08210	1	2577017	2580666				I	-
AT1G08220	1	2581019	2583320				I	-
AT1G08230	1	2583651	2586741				I	-
AT1G08240	1	2588522	2588593	AT2G27850	0		I	+		http://coge.iplantcollaborative.org/CoGe/GEvo.pl?prog=blastn&dsgid1=19494&dsgid2=19494&accn1=AT2G27850&accn2=AT1G08240&num_seqs=2&autogo=1
AT1G08250	1	2588854	2590298	AT2G27820	0		I	-		http://coge.iplantcollaborative.org/CoGe/GEvo.pl?prog=blastn&dsgid1=19494&dsgid2=19494&accn1=AT2G27820&accn2=AT1G08250&num_seqs=2&autogo=1
AT1G08260	1	2590941	2606889			P	P	+
AT1G08270	1	2606266	2607504			AT1G08260	AT1G08260	-
AT1G08280	1	2608405	2609850				I	+
AT1G08290	1	2609993	2613239				I	-
AT1G08300	1	2614771	2616818				I	+
AT1G08310	1	2618644	2620449				I	+
AT1G08315	1	2620332	2621542				I	-
AT1G08320	1	2621901	2627845				I	-
AT1G08340	1	2631065	2632868	AT2G27440	2		P	+		http://coge.iplantcollaborative.org/CoGe/GEvo.pl?prog=blastn&dsgid1=19494&dsgid2=19494&accn1=AT2G27440&accn2=AT1G08340&num_seqs=2&autogo=1
AT1G08350	1	2632807	2635849				I	-
AT1G08360	1	2636008	2637912	AT2G27530	1		I	+		http://coge.iplantcollaborative.org/CoGe/GEvo.pl?prog=blastn&dsgid1=19494&dsgid2=19494&accn1=AT2G27530&accn2=AT1G08360&num_seqs=2&autogo=1
AT1G08370	1	2638178	2640551				I	+
AT1G08380	1	2640810	2641825				I	-
AT1G08390	1	2642211	2643282				I	+
AT1G08400	1	2643327	2646032				I	-
AT1G08410	1	2646186	2649376				I	+
AT1G08420	1	2649770	2657058				I	+
AT1G08430	1	2658713	2661026			P	P	+
AT1G08440	1	2663024	2665340			AT1G08430	AT1G08430	+
AT1G08450	1	2667822	2671829				I	-
AT1G08460	1	2672448	2674625				I	+
AT1G08465	1	2675810	2679784				I	+
AT1G08470	1	2682130	2684103				I	-
AT1G08480	1	2684237	2685624				I	+
AT1G08490	1	2685662	2688598				I	-
AT1G08500	1	2689019	2690048				I	+
AT1G08510	1	2691083	2694380				I	-
AT1G08520	1	2696415	2700962				AT1G08340	+
AT1G08530	1	2701229	2703094					+
AT1G08540	1	2703339	2706848					+
AT1G08550	1	2706927	2709534					+
AT1G08560	1	2709635	2710915					-
AT1G08570	1	2712886	2714737					+
AT1G08580	1	2715082	2716407					-
AT1G08590	1	2718781	2722224					+
AT1G08600	1	2724565	2733616					+
AT1G08610	1	2733791	2735470					-
AT1G08620	1	2737557	2743727					+
AT1G08630	1	2743764	2747970					-
AT1G08640	1	2748401	2751281					-
AT1G08650	1	2752159	2753706					+
AT1G08660	1	2757044	2759797					-
AT1G08670	1	2760349	2761576					-
AT1G08680	1	2762593	2768970					+
AT1G08695	1	2769059	2769486					-
AT1G08700	1	2769818	2771480					-
AT1G08710	1	2771636	2773463					+
AT1G08720	1	2774033	2779300					+
AT1G08730	1	2779966	2788450	AT1G54560	5			+		http://coge.iplantcollaborative.org/CoGe/GEvo.pl?prog=blastn&dsgid1=19494&dsgid2=19494&accn1=AT1G54560&accn2=AT1G08730&num_seqs=2&autogo=1
AT1G08735	1	2790293	2793644					+
AT1G08740	1	2795646	2800084					-
AT1G08750	1	2801070	2804540					+
AT1G08760	1	2805374	2808624					+
AT1G08770	1	2808886	2809750					+
AT1G08780	1	2809781	2811194					-
AT1G08790	1	2811992	2812649					+
AT1G08800	1	2813064	2818011					-
AT1G08810	1	2819068	2820398					-
AT1G08820	1	2821555	2825278					-
AT1G08830	1	2827064	2829318					+
AT1G08840	1	2829582	2838372					-
AT1G08845	1	2839147	2840997					+
AT1G08860	1	2842156	2846141					+
AT1G08870	1	2846539	2846611					-
AT1G08880	1	2846952	2847803	AT1G54690	2			-		http://coge.iplantcollaborative.org/CoGe/GEvo.pl?prog=blastn&dsgid1=19494&dsgid2=19494&accn1=AT1G54690&accn2=AT1G08880&num_seqs=2&autogo=1
AT1G08890	1	2848351	2852273			P	AT1G08900	+
AT1G08900	1	2852457	2855782	AT1G54720	1	AT1G08890	P	+		http://coge.iplantcollaborative.org/CoGe/GEvo.pl?prog=blastn&dsgid1=19494&dsgid2=19494&accn1=AT1G54720&accn2=AT1G08900&num_seqs=2&autogo=1
AT1G08910	1	2856230	2861173			I	I	+
AT1G08920	1	2867262	2870659			AT1G08890	AT1G08900	+
AT1G08930	1	2873468	2877273			AT1G08890	AT1G08900	+
AT1G08940	1	2877695	2879172					+
AT1G08950	1	2879306	2879377					+
AT1G08960	1	2879645	2882234					+
AT1G08970	1	2882527	2884340	AT1G54830	0			+		http://coge.iplantcollaborative.org/CoGe/GEvo.pl?prog=blastn&dsgid1=19494&dsgid2=19494&accn1=AT1G54830&accn2=AT1G08970&num_seqs=2&autogo=1
AT1G08980	1	2884414	2886623					+
AT1G08985	1	2887288	2887709					+
AT1G08990	1	2888756	2890962	AT1G54940	1			+		http://coge.iplantcollaborative.org/CoGe/GEvo.pl?prog=blastn&dsgid1=19494&dsgid2=19494&accn1=AT1G54940&accn2=AT1G08990&num_seqs=2&autogo=1
AT1G09000	1	2891040	2895185	AT1G54960	2			+		http://coge.iplantcollaborative.org/CoGe/GEvo.pl?prog=blastn&dsgid1=19494&dsgid2=19494&accn1=AT1G54960&accn2=AT1G09000&num_seqs=2&autogo=1
AT1G09010	1	2895169	2899387					-
AT1G09020	1	2899917	2904818					-
AT1G09026	1	2907127	2907282					+
AT1G09030	1	2908614	2909033					-
AT1G09040	1	2911320	2915372	AT1G55050	4	P	P	+		http://coge.iplantcollaborative.org/CoGe/GEvo.pl?prog=blastn&dsgid1=19494&dsgid2=19494&accn1=AT1G55050&accn2=AT1G09040&num_seqs=2&autogo=1
AT1G09050	1	2918034	2920892			AT1G09040	AT1G09040	+
AT1G09060	1	2921067	2925765					-
AT1G09070	1	2927706	2928971					+
AT1G09080	1	2929220	2931843					-
AT1G09090	1	2932741	2936588					+
AT1G09100	1	2936530	2939328					-
AT1G09110	1	2939419	2939490					+
AT1G09130	1	2939572	2942269					-
AT1G09140	1	2942566	2945963					-
AT1G09150	1	2946231	2949161					+
AT1G09155	1	2949678	2950991	AT1G56242	0			-		http://coge.iplantcollaborative.org/CoGe/GEvo.pl?prog=blastn&dsgid1=19494&dsgid2=19494&accn1=AT1G56242&accn2=AT1G09155&num_seqs=2&autogo=1
AT1G09157	1	2951667	2952398					-
AT1G09160	1	2952773	2955691					-
AT1G09170	1	2956591	2962209					-
AT1G09176	1	2964154	2964606					+
AT1G09180	1	2965025	2965974	AT1G56330	0			+		http://coge.iplantcollaborative.org/CoGe/GEvo.pl?prog=blastn&dsgid1=19494&dsgid2=19494&accn1=AT1G56330&accn2=AT1G09180&num_seqs=2&autogo=1
AT1G09190	1	2966122	2967720			P	P	-
AT1G09195	1	2967942	2971459			I	I	-
AT1G09200	1	2971595	2972201			I	I	-
AT1G09210	1	2972844	2976752	AT1G56340	1	I	I	-		http://coge.iplantcollaborative.org/CoGe/GEvo.pl?prog=blastn&dsgid1=19494&dsgid2=19494&accn1=AT1G56340&accn2=AT1G09210&num_seqs=2&autogo=1
AT1G09220	1	2977794	2978970			AT1G09190	AT1G09190	-
AT1G09230	1	2979522	2982626				I	-
AT1G09240	1	2984883	2986132	AT1G56430	2		I	+		http://coge.iplantcollaborative.org/CoGe/GEvo.pl?prog=blastn&dsgid1=19494&dsgid2=19494&accn1=AT1G56430&accn2=AT1G09240&num_seqs=2&autogo=1
AT1G09245	1	2986941	2987395				I	-
AT1G09250	1	2989380	2990359	AT3G05800	0		I	+		http://coge.iplantcollaborative.org/CoGe/GEvo.pl?prog=blastn&dsgid1=19494&dsgid2=19494&accn1=AT3G05800&accn2=AT1G09250&num_seqs=2&autogo=1
AT1G09260	1	2993406	2993822				I	+
AT1G09270	1	2994371	2998224	AT3G05720	0		I	+		http://coge.iplantcollaborative.org/CoGe/GEvo.pl?prog=blastn&dsgid1=19494&dsgid2=19494&accn1=AT3G05720&accn2=AT1G09270&num_seqs=2&autogo=1
AT1G09280	1	2998102	3001317				I	-
AT1G09290	1	3001519	3003764				I	-
AT1G09300	1	3003497	3008215				I	+
AT1G09310	1	3009057	3009882	AT1G56580	0		I	+		http://coge.iplantcollaborative.org/CoGe/GEvo.pl?prog=blastn&dsgid1=19494&dsgid2=19494&accn1=AT1G56580&accn2=AT1G09310&num_seqs=2&autogo=1
AT1G09320	1	3009943	3012365				I	-
AT1G09330	1	3012764	3015093				I	-
AT1G09340	1	3015330	3018236				I	+
AT1G09350	1	3019821	3021443	AT1G56600	2		I	+		http://coge.iplantcollaborative.org/CoGe/GEvo.pl?prog=blastn&dsgid1=19494&dsgid2=19494&accn1=AT1G56600&accn2=AT1G09350&num_seqs=2&autogo=1
AT1G09360	1	3021804	3022370				I	+
AT1G09370	1	3024898	3025437				I	+
AT1G09380	1	3026137	3029551				I	-
AT1G09390	1	3031205	3033584	AT1G56670	1		I	+		http://coge.iplantcollaborative.org/CoGe/GEvo.pl?prog=blastn&dsgid1=19494&dsgid2=19494&accn1=AT1G56670&accn2=AT1G09390&num_seqs=2&autogo=1
AT1G09400	1	3033514	3035038				I	-
AT1G09410	1	3035445	3037562				AT1G09190	+
AT1G09415	1	3037756	3038410					-
AT1G09420	1	3038464	3041821			P	P	-
AT1G09421	1	3038633	3039328			AT1G09420	AT1G09420	+
AT1G09430	1	3041998	3045404					+
AT1G09440	1	3045515	3047395	AT1G57870	0		P	-		http://coge.iplantcollaborative.org/CoGe/GEvo.pl?prog=blastn&dsgid1=19494&dsgid2=19494&accn1=AT1G57870&accn2=AT1G09440&num_seqs=2&autogo=1
AT1G09450	1	3049026	3053114				I	+
AT1G09460	1	3053903	3055362			I	I	+
AT1G09470	1	3055233	3056976	AT3G05830	0	P	P	-		http://coge.iplantcollaborative.org/CoGe/GEvo.pl?prog=blastn&dsgid1=19494&dsgid2=19494&accn1=AT3G05830&accn2=AT1G09470&num_seqs=2&autogo=1
AT1G09480	1	3057977	3060663			P	P	+
AT1G09483	1	3060994	3061731			AT1G09470	AT1G09470	-
AT1G09486	1	3062432	3063733			I	P	-
AT1G09490	1	3064126	3065939			AT1G09480	AT1G09480	+
AT1G09500	1	3066701	3068600			AT1G09480	AT1G09480	+
AT1G09510	1	3069387	3070912			AT1G09480	AT1G09480	+
AT1G09520	1	3070948	3072052				I	-
AT1G09530	1	3076584	3079541				I	+
AT1G09540	1	3086161	3087914	AT1G57560	6		I	+		http://coge.iplantcollaborative.org/CoGe/GEvo.pl?prog=blastn&dsgid1=19494&dsgid2=19494&accn1=AT1G57560&accn2=AT1G09540&num_seqs=2&autogo=1
AT1G09550	1	3089735	3092329	AT1G57590	0		I	-		http://coge.iplantcollaborative.org/CoGe/GEvo.pl?prog=blastn&dsgid1=19494&dsgid2=19494&accn1=AT1G57590&accn2=AT1G09550&num_seqs=2&autogo=1
AT1G09560	1	3093841	3094866	AT3G05930	0		I	+		http://coge.iplantcollaborative.org/CoGe/GEvo.pl?prog=blastn&dsgid1=19494&dsgid2=19494&accn1=AT3G05930&accn2=AT1G09560&num_seqs=2&autogo=1
AT1G09570	1	3095258	3100359				I	-
AT1G09575	1	3101673	3102927	AT1G57610	0		I	-		http://coge.iplantcollaborative.org/CoGe/GEvo.pl?prog=blastn&dsgid1=19494&dsgid2=19494&accn1=AT1G57610&accn2=AT1G09575&num_seqs=2&autogo=1
AT1G09580	1	3104590	3106292	AT1G57620	1		I	+		http://coge.iplantcollaborative.org/CoGe/GEvo.pl?prog=blastn&dsgid1=19494&dsgid2=19494&accn1=AT1G57620&accn2=AT1G09580&num_seqs=2&autogo=1
AT1G09590	1	3106504	3107774				AT1G09486	+
AT1G09600	1	3108619	3111320				AT1G09440	+
AT1G09610	1	3111696	3112875				I	+
AT1G09620	1	3112780	3116701				I	-
AT1G09625	1	3117139	3117569				I	-
AT1G09630	1	3118205	3119710				I	-
AT1G09640	1	3119880	3122528	AT1G57720	2		I	+		http://coge.iplantcollaborative.org/CoGe/GEvo.pl?prog=blastn&dsgid1=19494&dsgid2=19494&accn1=AT1G57720&accn2=AT1G09640&num_seqs=2&autogo=1
AT1G09645	1	3122958	3124580	AT1G57765	5		I	+		http://coge.iplantcollaborative.org/CoGe/GEvo.pl?prog=blastn&dsgid1=19494&dsgid2=19494&accn1=AT1G57765&accn2=AT1G09645&num_seqs=2&autogo=1
AT1G09650	1	3125809	3127286				I	+
AT1G09660	1	3127773	3131096				I	-
AT1G09665	1	3133097	3133676				I	+
AT1G09680	1	3134109	3135932				P	-
AT1G09690	1	3136190	3137477				AT1G09486	-
AT1G09700	1	3137769	3140355				I	-
AT1G09710	1	3140874	3144372	AT1G58220	1		I	+		http://coge.iplantcollaborative.org/CoGe/GEvo.pl?prog=blastn&dsgid1=19494&dsgid2=19494&accn1=AT1G58220&accn2=AT1G09710&num_seqs=2&autogo=1
AT1G09720	1	3144440	3147305	AT1G58210	0		I	-		http://coge.iplantcollaborative.org/CoGe/GEvo.pl?prog=blastn&dsgid1=19494&dsgid2=19494&accn1=AT1G58210&accn2=AT1G09720&num_seqs=2&autogo=1
AT1G09730	1	3147669	3154238				I	-
AT1G09740	1	3154534	3156277				I	+
AT1G09750	1	3157503	3159150				I	+
AT1G09760	1	3159127	3161694				I	-
AT1G09770	1	3161843	3165362				I	+
AT1G09780	1	3165372	3167871				I	-
AT1G09790	1	3168484	3170821				I	-
AT1G09795	1	3173536	3176912	AT1G58080	2		I	+		http://coge.iplantcollaborative.org/CoGe/GEvo.pl?prog=blastn&dsgid1=19494&dsgid2=19494&accn1=AT1G58080&accn2=AT1G09795&num_seqs=2&autogo=1
AT1G09800	1	3176885	3180423				I	-
AT1G09810	1	3180938	3184226				I	-
AT1G09812	1	3187819	3188582	AT1G58007	1		I	+		http://coge.iplantcollaborative.org/CoGe/GEvo.pl?prog=blastn&dsgid1=19494&dsgid2=19494&accn1=AT1G58007&accn2=AT1G09812&num_seqs=2&autogo=1
1_3188796_3188816_cns_rna	1	3188796	3188816	1_21448954_21448934_cns_rna	0		I	+	5e-05|	http://coge.iplantcollaborative.org/CoGe/GEvo.pl?prog=blastn&dsgid1=19494&dsgid2=19494&accn1=1_21448954_21448934_cns_rna&accn2=1_3188796_3188816_cns_rna&num_seqs=2&autogo=1
AT1G09815	1	3189371	3190244				I	+
AT1G09820	1	3190290	3192416				AT1G09680	-
AT1G09830	1	3192683	3195027				I	-
AT1G09840	1	3195826	3200293	AT1G57870	2		I	-		http://coge.iplantcollaborative.org/CoGe/GEvo.pl?prog=blastn&dsgid1=19494&dsgid2=19494&accn1=AT1G57870&accn2=AT1G09840&num_seqs=2&autogo=1
AT1G09850	1	3201801	3204152				I	+
AT1G09860	1	3204018	3205311	AT1G57943	0		I	-		http://coge.iplantcollaborative.org/CoGe/GEvo.pl?prog=blastn&dsgid1=19494&dsgid2=19494&accn1=AT1G57943&accn2=AT1G09860&num_seqs=2&autogo=1
AT1G09870	1	3205743	3208600				I	+
AT1G09880	1	3208830	3211655			P	P	-
AT1G09890	1	3215093	3217540			AT1G09880	AT1G09880	-
AT1G09900	1	3218135	3219931			I	AT1G09680	+
AT1G09910	1	3220037	3224543			AT1G09880	AT1G09880	-
AT1G09920	1	3224686	3227072					-
AT1G09930	1	3227492	3230045					-
AT1G09932	1	3230452	3233111			P	P	-
AT1G09935	1	3234062	3235532			AT1G09932	AT1G09932	-
AT1G09940	1	3236997	3239556	AT1G58290	0			-		http://coge.iplantcollaborative.org/CoGe/GEvo.pl?prog=blastn&dsgid1=19494&dsgid2=19494&accn1=AT1G58290&accn2=AT1G09940&num_seqs=2&autogo=1
AT1G09950	1	3240608	3241634	AT1G58330	0			-		http://coge.iplantcollaborative.org/CoGe/GEvo.pl?prog=blastn&dsgid1=19494&dsgid2=19494&accn1=AT1G58330&accn2=AT1G09950&num_seqs=2&autogo=1
AT1G09960	1	3244215	3247202					+
AT1G09970	1	3252242	3255695					+
AT1G09980	1	3256247	3261616	AT1G58350	4			-		http://coge.iplantcollaborative.org/CoGe/GEvo.pl?prog=blastn&dsgid1=19494&dsgid2=19494&accn1=AT1G58350&accn2=AT1G09980&num_seqs=2&autogo=1
AT1G09995	1	3262267	3263614					-
AT1G10000	1	3263879	3264790					-
AT1G10010	1	3265978	3268728	AT1G58360	0			+		http://coge.iplantcollaborative.org/CoGe/GEvo.pl?prog=blastn&dsgid1=19494&dsgid2=19494&accn1=AT1G58360&accn2=AT1G10010&num_seqs=2&autogo=1
AT1G10020	1	3269606	3271989					-
AT1G10030	1	3273827	3275839					+
AT1G10040	1	3275893	3278699					-
AT1G10050	1	3279272	3283484	AT1G58370	1			+		http://coge.iplantcollaborative.org/CoGe/GEvo.pl?prog=blastn&dsgid1=19494&dsgid2=19494&accn1=AT1G58370&accn2=AT1G10050&num_seqs=2&autogo=1
AT1G10060	1	3284241	3287109			P	P	+
AT1G10070	1	3288089	3290473			AT1G10060	AT1G10060	+
AT1G10090	1	3290313	3296200	AT1G58520	5	I	I	-		http://coge.iplantcollaborative.org/CoGe/GEvo.pl?prog=blastn&dsgid1=19494&dsgid2=19494&accn1=AT1G58520&accn2=AT1G10090&num_seqs=2&autogo=1
1_3290380_3290404_cns_rna	1	3290380	3290404	1_21742161_21742137_cns_rna	0	I	I	-	3e-07|	http://coge.iplantcollaborative.org/CoGe/GEvo.pl?prog=blastn&dsgid1=19494&dsgid2=19494&accn1=1_21742161_21742137_cns_rna&accn2=1_3290380_3290404_cns_rna&num_seqs=2&autogo=1
AT1G10095	1	3297326	3300445					-
AT1G10100	1	3300699	3301491	AT1G59640	1	P	P	-		http://coge.iplantcollaborative.org/CoGe/GEvo.pl?prog=blastn&dsgid1=19494&dsgid2=19494&accn1=AT1G59640&accn2=AT1G10100&num_seqs=2&autogo=1
AT1G10110	1	3302744	3304094			AT1G10100	AT1G10100	+
AT1G10120	1	3304041	3306826			AT1G10100	AT1G10100	-
AT1G10130	1	3310932	3322215					+
AT1G10140	1	3322804	3323550	AT1G58420	1			-		http://coge.iplantcollaborative.org/CoGe/GEvo.pl?prog=blastn&dsgid1=19494&dsgid2=19494&accn1=AT1G58420&accn2=AT1G10140&num_seqs=2&autogo=1
AT1G10150	1	3325826	3327616	AT1G59510	0			+		http://coge.iplantcollaborative.org/CoGe/GEvo.pl?prog=blastn&dsgid1=19494&dsgid2=19494&accn1=AT1G59510&accn2=AT1G10150&num_seqs=2&autogo=1
AT1G10155	1	3327639	3328450					-
AT1G10160	1	3328973	3333472					+
AT1G10170	1	3333597	3337493					-
AT1G10180	1	3338305	3341610					-
AT1G10190	1	3343688	3345634					-
AT1G10200	1	3346392	3347887					-
AT1G10210	1	3349221	3351182	AT1G59580	2			+		http://coge.iplantcollaborative.org/CoGe/GEvo.pl?prog=blastn&dsgid1=19494&dsgid2=19494&accn1=AT1G59580&accn2=AT1G10210&num_seqs=2&autogo=1
AT1G10220	1	3352161	3354692	AT1G59590	1			+		http://coge.iplantcollaborative.org/CoGe/GEvo.pl?prog=blastn&dsgid1=19494&dsgid2=19494&accn1=AT1G59590&accn2=AT1G10220&num_seqs=2&autogo=1
AT1G10230	1	3355573	3356361					+
AT1G10240	1	3356682	3359840					-
AT1G10250	1	3360089	3360510					-
AT1G10260	1	3360528	3361249					-
AT1G10270	1	3363506	3366490					+
AT1G10280	1	3366495	3369097					-
AT1G10290	1	3370560	3377465	AT1G59610	12			+		http://coge.iplantcollaborative.org/CoGe/GEvo.pl?prog=blastn&dsgid1=19494&dsgid2=19494&accn1=AT1G59610&accn2=AT1G10290&num_seqs=2&autogo=1
AT1G10300	1	3378144	3380228					+
AT1G10310	1	3381603	3383916					-
AT1G10320	1	3384166	3388375					-
AT1G10330	1	3388749	3390152					+
AT1G10340	1	3390324	3392573					-
AT1G10350	1	3393409	3395057	AT1G59725	3			-		http://coge.iplantcollaborative.org/CoGe/GEvo.pl?prog=blastn&dsgid1=19494&dsgid2=19494&accn1=AT1G59725&accn2=AT1G10350&num_seqs=2&autogo=1
AT1G10360	1	3395560	3396851	AT1G59670	0	P	P	-		http://coge.iplantcollaborative.org/CoGe/GEvo.pl?prog=blastn&dsgid1=19494&dsgid2=19494&accn1=AT1G59670&accn2=AT1G10360&num_seqs=2&autogo=1
AT1G10370	1	3397083	3398359			AT1G10360	AT1G10360	-
AT1G10380	1	3400607	3402325					+
AT1G10385	1	3403225	3405857					+
AT1G10390	1	3407025	3412844	AT1G59660	4			-		http://coge.iplantcollaborative.org/CoGe/GEvo.pl?prog=blastn&dsgid1=19494&dsgid2=19494&accn1=AT1G59660&accn2=AT1G10390&num_seqs=2&autogo=1
AT1G10400	1	3414853	3416359					-
AT1G10410	1	3416681	3419640	AT1G59650	2			-		http://coge.iplantcollaborative.org/CoGe/GEvo.pl?prog=blastn&dsgid1=19494&dsgid2=19494&accn1=AT1G59650&accn2=AT1G10410&num_seqs=2&autogo=1
AT1G10417	1	3424844	3426417					-
AT1G10420	1	3426978	3427458					-
AT1G10430	1	3428479	3430634	AT1G59830	2			-		http://coge.iplantcollaborative.org/CoGe/GEvo.pl?prog=blastn&dsgid1=19494&dsgid2=19494&accn1=AT1G59830&accn2=AT1G10430&num_seqs=2&autogo=1
AT1G10440	1	3431186	3431257					-
AT1G10450	1	3432161	3438371	AT1G59890	3			+		http://coge.iplantcollaborative.org/CoGe/GEvo.pl?prog=blastn&dsgid1=19494&dsgid2=19494&accn1=AT1G59890&accn2=AT1G10450&num_seqs=2&autogo=1
AT1G10455	1	3438556	3439014					+
AT1G10460	1	3439323	3440321					-
AT1G10470	1	3442328	3443958	AT1G59940	3			-		http://coge.iplantcollaborative.org/CoGe/GEvo.pl?prog=blastn&dsgid1=19494&dsgid2=19494&accn1=AT1G59940&accn2=AT1G10470&num_seqs=2&autogo=1
AT1G10480	1	3449692	3451227					+
AT1G10490	1	3453229	3460621					+
AT1G10500	1	3460001	3461486					-
AT1G10510	1	3461636	3465787					+
AT1G10520	1	3465965	3469249					+
AT1G10522	1	3469637	3471489					+
AT1G10530	1	3471457	3472673	AT1G60010	1			-		http://coge.iplantcollaborative.org/CoGe/GEvo.pl?prog=blastn&dsgid1=19494&dsgid2=19494&accn1=AT1G60010&accn2=AT1G10530&num_seqs=2&autogo=1
AT1G10538	1	3474516	3474766					+
AT1G10540	1	3474865	3477928	AT1G60030	1			-		http://coge.iplantcollaborative.org/CoGe/GEvo.pl?prog=blastn&dsgid1=19494&dsgid2=19494&accn1=AT1G60030&accn2=AT1G10540&num_seqs=2&autogo=1
AT1G10550	1	3479154	3480989					-
AT1G10560	1	3484581	3486966	AT1G60190	1			+		http://coge.iplantcollaborative.org/CoGe/GEvo.pl?prog=blastn&dsgid1=19494&dsgid2=19494&accn1=AT1G60190&accn2=AT1G10560&num_seqs=2&autogo=1
AT1G10570	1	3487585	3491278	AT1G60220	1			+		http://coge.iplantcollaborative.org/CoGe/GEvo.pl?prog=blastn&dsgid1=19494&dsgid2=19494&accn1=AT1G60220&accn2=AT1G10570&num_seqs=2&autogo=1
AT1G10580	1	3491282	3493738					-
AT1G10585	1	3493941	3495145			P	P	-
AT1G10586	1	3496929	3499440			AT1G10585	AT1G10585	-
AT1G10588	1	3501146	3501905					+
AT1G10590	1	3502005	3503458					-
AT1G10600	1	3503705	3505503					+
AT1G10610	1	3506187	3509007					+
AT1G10620	1	3509002	3511976					-
AT1G10630	1	3512796	3514730	AT1G60480	1			-		http://coge.iplantcollaborative.org/CoGe/GEvo.pl?prog=blastn&dsgid1=19494&dsgid2=19494&accn1=AT1G60480&accn2=AT1G10630&num_seqs=2&autogo=1
AT1G10640	1	3515366	3516975	AT1G60590	6			-		http://coge.iplantcollaborative.org/CoGe/GEvo.pl?prog=blastn&dsgid1=19494&dsgid2=19494&accn1=AT1G60590&accn2=AT1G10640&num_seqs=2&autogo=1
AT1G10650	1	3524019	3526347	AT1G60610	4			-		http://coge.iplantcollaborative.org/CoGe/GEvo.pl?prog=blastn&dsgid1=19494&dsgid2=19494&accn1=AT1G60610&accn2=AT1G10650&num_seqs=2&autogo=1
AT1G10652	1	3527710	3527832					+
AT1G10657	1	3530468	3531843					+
AT1G10660	1	3532425	3535132					+
AT1G10670	1	3535388	3538282	AT1G60810	3			+		http://coge.iplantcollaborative.org/CoGe/GEvo.pl?prog=blastn&dsgid1=19494&dsgid2=19494&accn1=AT1G60810&accn2=AT1G10670&num_seqs=2&autogo=1
AT1G10680	1	3538471	3543783					-
AT1G10682	1	3544992	3545472					-
AT1G10690	1	3549993	3550633	AT1G60783	2			-		http://coge.iplantcollaborative.org/CoGe/GEvo.pl?prog=blastn&dsgid1=19494&dsgid2=19494&accn1=AT1G60783&accn2=AT1G10690&num_seqs=2&autogo=1
AT1G10700	1	3554105	3556504					+
AT1G10705	1	3557115	3557458			P	P	+
AT1G10710	1	3558359	3561635			AT1G10705	AT1G10705	+
AT1G10717	1	3562181	3562555			AT1G10705	AT1G10705	+
AT1G10720	1	3562953	3564760			I	I	+
AT1G10730	1	3565464	3567780	AT1G60780	1	I	I	+		http://coge.iplantcollaborative.org/CoGe/GEvo.pl?prog=blastn&dsgid1=19494&dsgid2=19494&accn1=AT1G60780&accn2=AT1G10730&num_seqs=2&autogo=1
AT1G10740	1	3568170	3570761			I	I	-
AT1G10745	1	3572711	3573067			AT1G10705	AT1G10705	+
AT1G10747	1	3574313	3574831			AT1G10705	AT1G10705	+
AT1G10750	1	3574808	3578475			I	I	-
AT1G10760	1	3581035	3590044					-
AT1G10770	1	3591634	3592412	AT1G60760	0			-		http://coge.iplantcollaborative.org/CoGe/GEvo.pl?prog=blastn&dsgid1=19494&dsgid2=19494&accn1=AT1G60760&accn2=AT1G10770&num_seqs=2&autogo=1
AT1G10780	1	3592747	3595078					-
AT1G10790	1	3596361	3597848					+
AT1G10800	1	3598159	3598592					-
AT1G10810	1	3599272	3600878	AT1G60680	0			+		http://coge.iplantcollaborative.org/CoGe/GEvo.pl?prog=blastn&dsgid1=19494&dsgid2=19494&accn1=AT1G60680&accn2=AT1G10810&num_seqs=2&autogo=1
AT1G10820	1	3600911	3605077	AT1G60670	5			-		http://coge.iplantcollaborative.org/CoGe/GEvo.pl?prog=blastn&dsgid1=19494&dsgid2=19494&accn1=AT1G60670&accn2=AT1G10820&num_seqs=2&autogo=1
AT1G10830	1	3605577	3607494					-
AT1G10840	1	3607632	3610521					-
AT1G10850	1	3611749	3614613				P	+
AT1G10865	1	3614513	3616159				I	-
AT1G10870	1	3616610	3623758	AT1G60860	2		I	-		http://coge.iplantcollaborative.org/CoGe/GEvo.pl?prog=blastn&dsgid1=19494&dsgid2=19494&accn1=AT1G60860&accn2=AT1G10870&num_seqs=2&autogo=1
AT1G10880	1	3624035	3627082				I	-
AT1G10890	1	3627726	3632131				I	+
AT1G10900	1	3632234	3637141	AT1G60890	3		I	-		http://coge.iplantcollaborative.org/CoGe/GEvo.pl?prog=blastn&dsgid1=19494&dsgid2=19494&accn1=AT1G60890&accn2=AT1G10900&num_seqs=2&autogo=1
AT1G10910	1	3639878	3644162				I	+
AT1G10920	1	3644420	3647768				I	-
AT1G10930	1	3647894	3655590	AT1G60930	5		I	-		http://coge.iplantcollaborative.org/CoGe/GEvo.pl?prog=blastn&dsgid1=19494&dsgid2=19494&accn1=AT1G60930&accn2=AT1G10930&num_seqs=2&autogo=1
AT1G10940	1	3655777	3658578	AT1G60940	1		I	-		http://coge.iplantcollaborative.org/CoGe/GEvo.pl?prog=blastn&dsgid1=19494&dsgid2=19494&accn1=AT1G60940&accn2=AT1G10940&num_seqs=2&autogo=1
AT1G10950	1	3659209	3663984				I	+
AT1G10960	1	3664386	3665039	AT1G60950	0		I	+		http://coge.iplantcollaborative.org/CoGe/GEvo.pl?prog=blastn&dsgid1=19494&dsgid2=19494&accn1=AT1G60950&accn2=AT1G10960&num_seqs=2&autogo=1
AT1G10970	1	3665087	3667139	AT1G60960	1		I	-		http://coge.iplantcollaborative.org/CoGe/GEvo.pl?prog=blastn&dsgid1=19494&dsgid2=19494&accn1=AT1G60960&accn2=AT1G10970&num_seqs=2&autogo=1
AT1G10980	1	3667248	3669902				I	-
AT1G10990	1	3670278	3671187				I	-
AT1G11000	1	3671756	3675979				I	-
AT1G11010	1	3676607	3676644				I	+
AT1G11020	1	3676691	3678524				I	+
AT1G11030	1	3678775	3678848	AT1G61020	0		I	-		http://coge.iplantcollaborative.org/CoGe/GEvo.pl?prog=blastn&dsgid1=19494&dsgid2=19494&accn1=AT1G61020&accn2=AT1G11030&num_seqs=2&autogo=1
AT1G11040	1	3679225	3680924				I	-
AT1G11050	1	3681888	3684169				AT1G10850	+
AT1G11055	1	3683919	3684095				I	-
AT1G11060	1	3684568	3689847	AT1G61030	4		I	+		http://coge.iplantcollaborative.org/CoGe/GEvo.pl?prog=blastn&dsgid1=19494&dsgid2=19494&accn1=AT1G61030&accn2=AT1G11060&num_seqs=2&autogo=1
AT1G11070	1	3690212	3692826	AT1G61080	1		I	-		http://coge.iplantcollaborative.org/CoGe/GEvo.pl?prog=blastn&dsgid1=19494&dsgid2=19494&accn1=AT1G61080&accn2=AT1G11070&num_seqs=2&autogo=1
1_3690760_3690863_cns_protein	1	3690760	3690863	1_22497202_22497305_cns_protein	1		I	-	AT4G04980|6e-06#AT1G11070|9e-13	http://coge.iplantcollaborative.org/CoGe/GEvo.pl?prog=blastn&dsgid1=19494&dsgid2=19494&accn1=1_22497202_22497305_cns_protein&accn2=1_3690760_3690863_cns_protein&num_seqs=2&autogo=1
AT1G11080	1	3694707	3698013	AT1G61130	6		I	-		http://coge.iplantcollaborative.org/CoGe/GEvo.pl?prog=blastn&dsgid1=19494&dsgid2=19494&accn1=AT1G61130&accn2=AT1G11080&num_seqs=2&autogo=1
AT1G11090	1	3702608	3703779				I	+
AT1G11100	1	3703691	3709302	AT1G61140	7		I	-		http://coge.iplantcollaborative.org/CoGe/GEvo.pl?prog=blastn&dsgid1=19494&dsgid2=19494&accn1=AT1G61140&accn2=AT1G11100&num_seqs=2&autogo=1
AT1G11110	1	3710208	3712503	AT1G61150	1		I	+		http://coge.iplantcollaborative.org/CoGe/GEvo.pl?prog=blastn&dsgid1=19494&dsgid2=19494&accn1=AT1G61150&accn2=AT1G11110&num_seqs=2&autogo=1
AT1G11112	1	3712999	3713735				I	-
AT1G11120	1	3715229	3719681	AT1G61170	0		I	+		http://coge.iplantcollaborative.org/CoGe/GEvo.pl?prog=blastn&dsgid1=19494&dsgid2=19494&accn1=AT1G61170&accn2=AT1G11120&num_seqs=2&autogo=1
AT1G11130	1	3722857	3727450				AT1G10850	+
AT1G11145	1	3727532	3728166				I	-
AT1G11150	1	3728971	3731624				P	+
AT1G11160	1	3733139	3739842	AT1G61210	5		I	+		http://coge.iplantcollaborative.org/CoGe/GEvo.pl?prog=blastn&dsgid1=19494&dsgid2=19494&accn1=AT1G61210&accn2=AT1G11160&num_seqs=2&autogo=1
AT1G11170	1	3740765	3744675	AT1G61240	5		I	+		http://coge.iplantcollaborative.org/CoGe/GEvo.pl?prog=blastn&dsgid1=19494&dsgid2=19494&accn1=AT1G61240&accn2=AT1G11170&num_seqs=2&autogo=1
AT1G11175	1	3744858	3745655				I	+
AT1G11180	1	3745774	3748521	AT1G61250	0		I	+		http://coge.iplantcollaborative.org/CoGe/GEvo.pl?prog=blastn&dsgid1=19494&dsgid2=19494&accn1=AT1G61250&accn2=AT1G11180&num_seqs=2&autogo=1
AT1G11185	1	3749510	3750035				I	+
AT1G11190	1	3750066	3752780				I	-
AT1G11200	1	3753365	3755641				I	+
AT1G11210	1	3755677	3756998			P	AT1G11220	-
AT1G11220	1	3759862	3761165	AT1G61260	2	AT1G11210	P	-		http://coge.iplantcollaborative.org/CoGe/GEvo.pl?prog=blastn&dsgid1=19494&dsgid2=19494&accn1=AT1G61260&accn2=AT1G11220&num_seqs=2&autogo=1
AT1G11230	1	3763268	3764483			AT1G11210	AT1G11220	-
AT1G11240	1	3766754	3768294				I	-
1_3768558_3768607_cns_rna	1	3768558	3768607	1_22608706_22608754_cns_rna	1		I	+	0.001|	http://coge.iplantcollaborative.org/CoGe/GEvo.pl?prog=blastn&dsgid1=19494&dsgid2=19494&accn1=1_22608706_22608754_cns_rna&accn2=1_3768558_3768607_cns_rna&num_seqs=2&autogo=1
AT1G11250	1	3768724	3769706	AT1G61290	1		I	+		http://coge.iplantcollaborative.org/CoGe/GEvo.pl?prog=blastn&dsgid1=19494&dsgid2=19494&accn1=AT1G61290&accn2=AT1G11250&num_seqs=2&autogo=1
AT1G11260	1	3777328	3780337				I	+
AT1G11270	1	3780429	3786990			I	AT1G11150	-
AT1G11265	1	3781235	3785293			P	AT1G10850	+
AT1G11280	1	3787334	3790876			AT1G11265	AT1G10850	-
AT1G11290	1	3791454	3793883			I	I	-
AT1G11300	1	3794238	3800719			AT1G11265	AT1G10850	+
AT1G11310	1	3800738	3804185	AT1G61560	1	I	I	-		http://coge.iplantcollaborative.org/CoGe/GEvo.pl?prog=blastn&dsgid1=19494&dsgid2=19494&accn1=AT1G61560&accn2=AT1G11310&num_seqs=2&autogo=1
AT1G11320	1	3807128	3808875			I	I	+
AT1G11330	1	3810221	3813607			AT1G11265	AT1G10850	+
AT1G11340	1	3814116	3817420			AT1G11265	AT1G10850	-
AT1G11350	1	3817591	3820805			AT1G11265	AT1G10850	-
AT1G11360	1	3821460	3823053				I	-
AT1G11362	1	3824510	3825196				I	-
AT1G11370	1	3828098	3830945				I	-
AT1G11380	1	3832623	3834191				I	+
AT1G11390	1	3834459	3837629	AT1G61640	0		I	-		http://coge.iplantcollaborative.org/CoGe/GEvo.pl?prog=blastn&dsgid1=19494&dsgid2=19494&accn1=AT1G61640&accn2=AT1G11390&num_seqs=2&autogo=1
AT1G11400	1	3837821	3840207				I	+
AT1G11410	1	3841286	3844432				AT1G10850	+
AT1G11420	1	3844581	3846872				I	-
AT1G11430	1	3847243	3849162				I	+
AT1G11440	1	3849360	3850662				AT1G10850	+
AT1G11450	1	3853243	3855385			P	P	+
AT1G11460	1	3857005	3859268			AT1G11450	AT1G11450	+
AT1G11470	1	3859874	3860522					-
AT1G11475	1	3862399	3864030	AT1G61700	0			+		http://coge.iplantcollaborative.org/CoGe/GEvo.pl?prog=blastn&dsgid1=19494&dsgid2=19494&accn1=AT1G61700&accn2=AT1G11475&num_seqs=2&autogo=1
AT1G11480	1	3864153	3866969					-
AT1G11482	1	3867405	3868870					-
AT1G11490	1	3868884	3870065					-
AT1G11500	1	3870833	3871570					+
AT1G11510	1	3871778	3872836					-
AT1G11520	1	3873029	3873619					+
AT1G11530	1	3874437	3875484					+
AT1G11540	1	3875442	3877155	AT1G61740	0			-		http://coge.iplantcollaborative.org/CoGe/GEvo.pl?prog=blastn&dsgid1=19494&dsgid2=19494&accn1=AT1G61740&accn2=AT1G11540&num_seqs=2&autogo=1
AT1G11545	1	3878550	3880361					-
AT1G11550	1	3881529	3881608	AT1G61910	0			+		http://coge.iplantcollaborative.org/CoGe/GEvo.pl?prog=blastn&dsgid1=19494&dsgid2=19494&accn1=AT1G61910&accn2=AT1G11550&num_seqs=2&autogo=1
AT1G11560	1	3881788	3882819	AT1G61790	0			+		http://coge.iplantcollaborative.org/CoGe/GEvo.pl?prog=blastn&dsgid1=19494&dsgid2=19494&accn1=AT1G61790&accn2=AT1G11560&num_seqs=2&autogo=1
AT1G11570	1	3883280	3883663					+
AT1G11572	1	3884356	3884952					+
AT1G11580	1	3888690	3890811			P	P	+
AT1G11590	1	3892580	3894677			AT1G11580	AT1G11580	+
AT1G11592	1	3895179	3896934					-
AT1G11595	1	3898263	3899780	AT1G61800	0			+		http://coge.iplantcollaborative.org/CoGe/GEvo.pl?prog=blastn&dsgid1=19494&dsgid2=19494&accn1=AT1G61800&accn2=AT1G11595&num_seqs=2&autogo=1
AT1G11600	1	3902012	3903782			P	P	+
AT1G11608	1	3905579	3906818			P	P	+
AT1G11610	1	3907461	3909291			AT1G11600	AT1G11600	-
AT1G11620	1	3910833	3911924			AT1G11608	AT1G11608	+
AT1G11630	1	3912902	3914407	AT1G61870	0		P	-		http://coge.iplantcollaborative.org/CoGe/GEvo.pl?prog=blastn&dsgid1=19494&dsgid2=19494&accn1=AT1G61870&accn2=AT1G11630&num_seqs=2&autogo=1
AT1G11640	1	3914629	3914700	AT1G61880	0		I	-		http://coge.iplantcollaborative.org/CoGe/GEvo.pl?prog=blastn&dsgid1=19494&dsgid2=19494&accn1=AT1G61880&accn2=AT1G11640&num_seqs=2&autogo=1
AT1G11650	1	3914774	3918176				I	+
AT1G11655	1	3919272	3919774				I	+
AT1G11660	1	3921056	3924555				I	+
AT1G11670	1	3928162	3931576	AT1G61890	1		I	-		http://coge.iplantcollaborative.org/CoGe/GEvo.pl?prog=blastn&dsgid1=19494&dsgid2=19494&accn1=AT1G61890&accn2=AT1G11670&num_seqs=2&autogo=1
1_3936311_3936338_cns_rna	1	3936311	3936338	1_22880315_22880342_cns_rna	3		I	-	7e-09|	http://coge.iplantcollaborative.org/CoGe/GEvo.pl?prog=blastn&dsgid1=19494&dsgid2=19494&accn1=1_22880315_22880342_cns_rna&accn2=1_3936311_3936338_cns_rna&num_seqs=2&autogo=1
AT1G11680	1	3938501	3940754				I	+
AT1G11684	1	3941103	3941300				I	-
AT1G11690	1	3941469	3942212				I	+
AT1G11700	1	3945737	3946613	AT1G61930	6		I	+		http://coge.iplantcollaborative.org/CoGe/GEvo.pl?prog=blastn&dsgid1=19494&dsgid2=19494&accn1=AT1G61930&accn2=AT1G11700&num_seqs=2&autogo=1
AT1G11710	1	3948714	3951359				AT1G11630	+
AT1G11720	1	3952511	3957044					+
AT1G11730	1	3957473	3960113					+
AT1G11735	1	3961348	3961464					-
AT1G11740	1	3963277	3966824	AT1G62045	4			-		http://coge.iplantcollaborative.org/CoGe/GEvo.pl?prog=blastn&dsgid1=19494&dsgid2=19494&accn1=AT1G62045&accn2=AT1G11740&num_seqs=2&autogo=1
AT1G11750	1	3967476	3969854					+
AT1G11755	1	3969681	3971840					-
AT1G11760	1	3972032	3973286					-
AT1G11765	1	3973875	3974508					+
AT1G11770	1	3975678	3977378					+
AT1G11780	1	3976838	3979194					-
AT1G11785	1	3979861	3980955					-
AT1G11790	1	3981247	3985214					+
AT1G11800	1	3985224	3987289					-
AT1G11803	1	3987754	3988029					-
AT1G11806	1	3988345	3989397			P	P	+
AT1G11810	1	3989762	3991065			AT1G11806	AT1G11806	+
AT1G11820	1	3991039	3993524			I	I	-
AT1G11840	1	3995168	3997863					+
AT1G11850	1	3999198	3999875					+
AT1G11860	1	4001279	4003441					+
AT1G11870	1	4003845	4006738					+
AT1G11880	1	4007704	4010432					-
AT1G11890	1	4010778	4013124					+
AT1G11900	1	4013120	4014680					-
AT1G11905	1	4014846	4016538					+
AT1G11910	1	4016782	4020981	AT1G62290	1			-		http://coge.iplantcollaborative.org/CoGe/GEvo.pl?prog=blastn&dsgid1=19494&dsgid2=19494&accn1=AT1G62290&accn2=AT1G11910&num_seqs=2&autogo=1
AT1G11915	1	4021823	4023290					+
AT1G11920	1	4023665	4025095					-
AT1G11925	1	4025928	4026730					-
AT1G11930	1	4028690	4030582					+
AT1G11940	1	4031572	4034076	AT1G62305	2			-		http://coge.iplantcollaborative.org/CoGe/GEvo.pl?prog=blastn&dsgid1=19494&dsgid2=19494&accn1=AT1G62305&accn2=AT1G11940&num_seqs=2&autogo=1
AT1G11950	1	4034585	4038308	AT1G62310	0			-		http://coge.iplantcollaborative.org/CoGe/GEvo.pl?prog=blastn&dsgid1=19494&dsgid2=19494&accn1=AT1G62310&accn2=AT1G11950&num_seqs=2&autogo=1
AT1G11960	1	4039613	4043878	AT1G62320	4			-		http://coge.iplantcollaborative.org/CoGe/GEvo.pl?prog=blastn&dsgid1=19494&dsgid2=19494&accn1=AT1G62320&accn2=AT1G11960&num_seqs=2&autogo=1
AT1G11970	1	4044368	4044667			P	P	+
AT1G11980	1	4045617	4045853			AT1G11970	AT1G11970	+
AT1G11990	1	4046244	4049058	AT1G62330	0			-		http://coge.iplantcollaborative.org/CoGe/GEvo.pl?prog=blastn&dsgid1=19494&dsgid2=19494&accn1=AT1G62330&accn2=AT1G11990&num_seqs=2&autogo=1
AT1G12000	1	4049894	4053833					-
AT1G12010	1	4056205	4057931	AT1G62380	3			+		http://coge.iplantcollaborative.org/CoGe/GEvo.pl?prog=blastn&dsgid1=19494&dsgid2=19494&accn1=AT1G62380&accn2=AT1G12010&num_seqs=2&autogo=1
AT1G12013	1	4058285	4058414					+
AT1G12015	1	4058485	4058574					+
AT1G12020	1	4062460	4063335	AT1G62422	1			-		http://coge.iplantcollaborative.org/CoGe/GEvo.pl?prog=blastn&dsgid1=19494&dsgid2=19494&accn1=AT1G62422&accn2=AT1G12020&num_seqs=2&autogo=1
AT1G12030	1	4064665	4066339	AT1G62420	2			-		http://coge.iplantcollaborative.org/CoGe/GEvo.pl?prog=blastn&dsgid1=19494&dsgid2=19494&accn1=AT1G62420&accn2=AT1G12030&num_seqs=2&autogo=1
AT1G12040	1	4070122	4072565	AT1G62440	1			+		http://coge.iplantcollaborative.org/CoGe/GEvo.pl?prog=blastn&dsgid1=19494&dsgid2=19494&accn1=AT1G62440&accn2=AT1G12040&num_seqs=2&autogo=1
AT1G12050	1	4072750	4076205					+
AT1G12060	1	4076332	4077022					+
AT1G12064	1	4077496	4078093					-
AT1G12070	1	4078911	4080104	AT1G62450	1			-		http://coge.iplantcollaborative.org/CoGe/GEvo.pl?prog=blastn&dsgid1=19494&dsgid2=19494&accn1=AT1G62450&accn2=AT1G12070&num_seqs=2&autogo=1
AT1G12080	1	4084160	4085043	AT1G62480	5			+		http://coge.iplantcollaborative.org/CoGe/GEvo.pl?prog=blastn&dsgid1=19494&dsgid2=19494&accn1=AT1G62480&accn2=AT1G12080&num_seqs=2&autogo=1
AT1G12090	1	4089845	4090723	AT1G62500	1	P	P	-		http://coge.iplantcollaborative.org/CoGe/GEvo.pl?prog=blastn&dsgid1=19494&dsgid2=19494&accn1=AT1G62500&accn2=AT1G12090&num_seqs=2&autogo=1
AT1G12100	1	4095244	4095843			AT1G12090	AT1G12090	+
AT1G12110	1	4105231	4109543					+
AT1G12120	1	4114769	4117592	AT1G62530	1			-		http://coge.iplantcollaborative.org/CoGe/GEvo.pl?prog=blastn&dsgid1=19494&dsgid2=19494&accn1=AT1G62530&accn2=AT1G12120&num_seqs=2&autogo=1
AT1G12130	1	4118592	4120869	AT1G62540	0	P	P	+		http://coge.iplantcollaborative.org/CoGe/GEvo.pl?prog=blastn&dsgid1=19494&dsgid2=19494&accn1=AT1G62540&accn2=AT1G12130&num_seqs=2&autogo=1
AT1G12140	1	4121367	4124593			AT1G12130	AT1G12130	+
AT1G12150	1	4123528	4125646			I	I	-
AT1G12160	1	4126064	4128308			AT1G12130	AT1G12130	+
AT1G12170	1	4128605	4129699			P	P	-
AT1G12180	1	4130419	4131135			I	I	+
AT1G12190	1	4132965	4134092			AT1G12170	AT1G12170	-
AT1G12200	1	4137531	4140026			AT1G12130	AT1G12130	+
AT1G12210	1	4140946	4143603			P	P	+
AT1G12211	1	4143864	4144112			I	I	-
AT1G12220	1	4144933	4147815			AT1G12210	AT1G12210	+
AT1G12230	1	4148031	4151023				I	+
AT1G12240	1	4153650	4157642	AT1G62660	4		I	+		http://coge.iplantcollaborative.org/CoGe/GEvo.pl?prog=blastn&dsgid1=19494&dsgid2=19494&accn1=AT1G62660&accn2=AT1G12240&num_seqs=2&autogo=1
AT1G12244	1	4157652	4159044				I	+
AT1G12250	1	4159263	4161453				I	+
AT1G12260	1	4162830	4164485	AT1G62700	11		I	-		http://coge.iplantcollaborative.org/CoGe/GEvo.pl?prog=blastn&dsgid1=19494&dsgid2=19494&accn1=AT1G62700&accn2=AT1G12260&num_seqs=2&autogo=1
1_4170198_4170235_cns_rna	1	4170198	4170235	1_23226813_23226850_cns_rna	7		I	-	1e-14|	http://coge.iplantcollaborative.org/CoGe/GEvo.pl?prog=blastn&dsgid1=19494&dsgid2=19494&accn1=1_23226813_23226850_cns_rna&accn2=1_4170198_4170235_cns_rna&num_seqs=2&autogo=1
AT1G12270	1	4172073	4174773	AT1G62740	0		I	+		http://coge.iplantcollaborative.org/CoGe/GEvo.pl?prog=blastn&dsgid1=19494&dsgid2=19494&accn1=AT1G62740&accn2=AT1G12270&num_seqs=2&autogo=1
AT1G12280	1	4174873	4177557			P	AT1G12210	-
AT1G12290	1	4178591	4181245			AT1G12280	AT1G12210	-
AT1G12294	1	4182130	4182297			AT1G12280	AT1G12210	-
AT1G12300	1	4183064	4186122	AT1G62910	1			-		http://coge.iplantcollaborative.org/CoGe/GEvo.pl?prog=blastn&dsgid1=19494&dsgid2=19494&accn1=AT1G62910&accn2=AT1G12300&num_seqs=2&autogo=1
AT1G12310	1	4187163	4188054	AT1G62820	0			-		http://coge.iplantcollaborative.org/CoGe/GEvo.pl?prog=blastn&dsgid1=19494&dsgid2=19494&accn1=AT1G62820&accn2=AT1G12310&num_seqs=2&autogo=1
AT1G12320	1	4189353	4190340	AT1G62840	2			+		http://coge.iplantcollaborative.org/CoGe/GEvo.pl?prog=blastn&dsgid1=19494&dsgid2=19494&accn1=AT1G62840&accn2=AT1G12320&num_seqs=2&autogo=1
AT1G12330	1	4194656	4196747					+
AT1G12340	1	4197394	4198308				AT1G12390	+
AT1G12350	1	4198411	4200800				I	+
AT1G12360	1	4200874	4206402				I	+
AT1G12370	1	4206372	4208949				I	-
1_4209832_4209864_cns_rna	1	4209832	4209864	1_23281998_23282030_cns_rna	1		I	-	9e-12|	http://coge.iplantcollaborative.org/CoGe/GEvo.pl?prog=blastn&dsgid1=19494&dsgid2=19494&accn1=1_23281998_23282030_cns_rna&accn2=1_4209832_4209864_cns_rna&num_seqs=2&autogo=1
AT1G12380	1	4214260	4217130	AT1G62870	8		I	-		http://coge.iplantcollaborative.org/CoGe/GEvo.pl?prog=blastn&dsgid1=19494&dsgid2=19494&accn1=AT1G62870&accn2=AT1G12380&num_seqs=2&autogo=1
AT1G12390	1	4220098	4221772	AT1G62880	3		P	+		http://coge.iplantcollaborative.org/CoGe/GEvo.pl?prog=blastn&dsgid1=19494&dsgid2=19494&accn1=AT1G62880&accn2=AT1G12390&num_seqs=2&autogo=1
AT1G12400	1	4221861	4222835					+
AT1G12410	1	4223028	4225122					+
AT1G12411	1	4225319	4225480					-
AT1G12420	1	4226360	4229136					-
AT1G12423	1	4231025	4231144					-
AT1G12430	1	4233871	4238757					-
AT1G12440	1	4241590	4243006					-
AT1G12450	1	4244306	4245991					+
AT1G12451	1	4246107	4246289					-
AT1G12460	1	4247247	4250628	AT1G62950	3			+		http://coge.iplantcollaborative.org/CoGe/GEvo.pl?prog=blastn&dsgid1=19494&dsgid2=19494&accn1=AT1G62950&accn2=AT1G12460&num_seqs=2&autogo=1
AT1G12470	1	4251030	4257390					+
AT1G12480	1	4257266	4259298					-
AT1G12490	1	4260781	4261867					+
AT1G12500	1	4263148	4265042					-
AT1G12510	1	4266986	4267059					-
AT1G12520	1	4267104	4268924					-
AT1G12530	1	4268984	4270785					-
AT1G12540	1	4273135	4274204	AT1G62975	2			+		http://coge.iplantcollaborative.org/CoGe/GEvo.pl?prog=blastn&dsgid1=19494&dsgid2=19494&accn1=AT1G62975&accn2=AT1G12540&num_seqs=2&autogo=1
AT1G12550	1	4274592	4275979					+
AT1G12560	1	4276517	4277897	AT1G62980	0			+		http://coge.iplantcollaborative.org/CoGe/GEvo.pl?prog=blastn&dsgid1=19494&dsgid2=19494&accn1=AT1G62980&accn2=AT1G12560&num_seqs=2&autogo=1
AT1G12570	1	4277991	4280860					-
AT1G12580	1	4282897	4285827				P	+
AT1G12590	1	4285885	4285956				I	-
AT1G12600	1	4286202	4288876				I	-
AT1G12610	1	4289942	4291015	AT1G63030	2	P	P	-		http://coge.iplantcollaborative.org/CoGe/GEvo.pl?prog=blastn&dsgid1=19494&dsgid2=19494&accn1=AT1G63030&accn2=AT1G12610&num_seqs=2&autogo=1
AT1G12620	1	4294592	4297082	AT1G63070	1	I	P	-		http://coge.iplantcollaborative.org/CoGe/GEvo.pl?prog=blastn&dsgid1=19494&dsgid2=19494&accn1=AT1G63070&accn2=AT1G12620&num_seqs=2&autogo=1
AT1G12630	1	4298887	4299473			AT1G12610	AT1G12610	+
AT1G12640	1	4303310	4305796	AT1G63050	0		I	-		http://coge.iplantcollaborative.org/CoGe/GEvo.pl?prog=blastn&dsgid1=19494&dsgid2=19494&accn1=AT1G63050&accn2=AT1G12640&num_seqs=2&autogo=1
AT1G12650	1	4305931	4308003				I	+
AT1G12660	1	4308941	4309556			P	P	+
AT1G12663	1	4310967	4311455			AT1G12660	AT1G12660	+
1_4312108_4312128_cns_rna	1	4312108	4312128	1_23382954_23382974_cns_rna	0	I	I	-	5e-05|	http://coge.iplantcollaborative.org/CoGe/GEvo.pl?prog=blastn&dsgid1=19494&dsgid2=19494&accn1=1_23382954_23382974_cns_rna&accn2=1_4312108_4312128_cns_rna&num_seqs=2&autogo=1
AT1G12665	1	4312329	4312933			AT1G12660	AT1G12660	+
AT1G12667	1	4313856	4314202			AT1G12660	AT1G12660	+
AT1G12669	1	4315464	4315985			AT1G12660	AT1G12660	+
AT1G12670	1	4316699	4317003			AT1G12660	AT1G12660	+
AT1G12672	1	4318373	4318869			AT1G12660	AT1G12660	+
AT1G12680	1	4319884	4322943				AT1G12580	-
AT1G12700	1	4322911	4326195				AT1G12620	-
AT1G12710	1	4326737	4328479	AT1G63090	1		I	-		http://coge.iplantcollaborative.org/CoGe/GEvo.pl?prog=blastn&dsgid1=19494&dsgid2=19494&accn1=AT1G63090&accn2=AT1G12710&num_seqs=2&autogo=1
1_4329004_4329022_cns_rna	1	4329004	4329022	1_23399706_23399724_cns_rna	1		I	-	0.0006|	http://coge.iplantcollaborative.org/CoGe/GEvo.pl?prog=blastn&dsgid1=19494&dsgid2=19494&accn1=1_23399706_23399724_cns_rna&accn2=1_4329004_4329022_cns_rna&num_seqs=2&autogo=1
AT1G12720	1	4331060	4333218				I	+
AT1G12725	1	4333381	4334031				I	-
AT1G12730	1	4334613	4337842	AT1G63110	4		I	+		http://coge.iplantcollaborative.org/CoGe/GEvo.pl?prog=blastn&dsgid1=19494&dsgid2=19494&accn1=AT1G63110&accn2=AT1G12730&num_seqs=2&autogo=1
AT1G12740	1	4342280	4344855				I	+
AT1G12750	1	4344983	4348326	AT1G63120	0		I	-		http://coge.iplantcollaborative.org/CoGe/GEvo.pl?prog=blastn&dsgid1=19494&dsgid2=19494&accn1=AT1G63120&accn2=AT1G12750&num_seqs=2&autogo=1
AT1G12760	1	4348496	4350865	AT1G63170	0		I	+		http://coge.iplantcollaborative.org/CoGe/GEvo.pl?prog=blastn&dsgid1=19494&dsgid2=19494&accn1=AT1G63170&accn2=AT1G12760&num_seqs=2&autogo=1
AT1G12770	1	4351062	4353683			P	AT1G12620	+
AT1G12775	1	4353904	4355927			AT1G12770	AT1G12620	+
AT1G12780	1	4355924	4358326	AT1G63180	1	I	I	-		http://coge.iplantcollaborative.org/CoGe/GEvo.pl?prog=blastn&dsgid1=19494&dsgid2=19494&accn1=AT1G63180&accn2=AT1G12780&num_seqs=2&autogo=1
AT1G12790	1	4359149	4361270					-
AT1G12800	1	4361549	4365329					-
AT1G12805	1	4366595	4367117					+
AT1G12810	1	4367254	4368820					+
AT1G12820	1	4368758	4371291	AT3G26810	4			-		http://coge.iplantcollaborative.org/CoGe/GEvo.pl?prog=blastn&dsgid1=19494&dsgid2=19494&accn1=AT3G26810&accn2=AT1G12820&num_seqs=2&autogo=1
AT1G12830	1	4374248	4375168	AT3G26780	0	P	P	-		http://coge.iplantcollaborative.org/CoGe/GEvo.pl?prog=blastn&dsgid1=19494&dsgid2=19494&accn1=AT3G26780&accn2=AT1G12830&num_seqs=2&autogo=1
AT1G12840	1	4375513	4378512			I	I	+
AT1G12845	1	4378937	4379514			I	I	-
AT1G12850	1	4379705	4381610			AT1G12830	AT1G12830	-
AT1G12860	1	4382221	4386390	AT3G26744	1	P	P	+		http://coge.iplantcollaborative.org/CoGe/GEvo.pl?prog=blastn&dsgid1=19494&dsgid2=19494&accn1=AT3G26744&accn2=AT1G12860&num_seqs=2&autogo=1
AT1G12870	1	4387127	4389108			AT1G12860	AT1G12860	-
AT1G12880	1	4389749	4391149	AT3G26690	1			+		http://coge.iplantcollaborative.org/CoGe/GEvo.pl?prog=blastn&dsgid1=19494&dsgid2=19494&accn1=AT3G26690&accn2=AT1G12880&num_seqs=2&autogo=1
AT1G12890	1	4391732	4392391				P	+
AT1G12900	1	4392448	4394398	AT3G26650	1		I	-		http://coge.iplantcollaborative.org/CoGe/GEvo.pl?prog=blastn&dsgid1=19494&dsgid2=19494&accn1=AT3G26650&accn2=AT1G12900&num_seqs=2&autogo=1
AT1G12910	1	4394895	4396289	AT3G26640	1		I	-		http://coge.iplantcollaborative.org/CoGe/GEvo.pl?prog=blastn&dsgid1=19494&dsgid2=19494&accn1=AT3G26640&accn2=AT1G12910&num_seqs=2&autogo=1
AT1G12920	1	4396346	4398191	AT3G26618	0		I	-		http://coge.iplantcollaborative.org/CoGe/GEvo.pl?prog=blastn&dsgid1=19494&dsgid2=19494&accn1=AT3G26618&accn2=AT1G12920&num_seqs=2&autogo=1
AT1G12930	1	4398373	4405603				I	-
AT1G12935	1	4406316	4406744				I	-
AT1G12938	1	4412885	4413055				I	+
AT1G12940	1	4416403	4418588				I	+
AT1G12950	1	4419768	4422636	AT3G26590	2		I	+		http://coge.iplantcollaborative.org/CoGe/GEvo.pl?prog=blastn&dsgid1=19494&dsgid2=19494&accn1=AT3G26590&accn2=AT1G12950&num_seqs=2&autogo=1
AT1G12960	1	4422705	4423153				I	-
AT1G12970	1	4423638	4425787	AT3G26500	0		I	+		http://coge.iplantcollaborative.org/CoGe/GEvo.pl?prog=blastn&dsgid1=19494&dsgid2=19494&accn1=AT3G26500&accn2=AT1G12970&num_seqs=2&autogo=1
AT1G12980	1	4429716	4430963				AT1G12890	+
AT1G12990	1	4433638	4436073					+
AT1G13000	1	4436103	4439474	AT3G26440	1			-		http://coge.iplantcollaborative.org/CoGe/GEvo.pl?prog=blastn&dsgid1=19494&dsgid2=19494&accn1=AT3G26440&accn2=AT1G13000&num_seqs=2&autogo=1
AT1G13010	1	4440212	4440284					+
AT1G13020	1	4440542	4443682	AT3G26400	2			-		http://coge.iplantcollaborative.org/CoGe/GEvo.pl?prog=blastn&dsgid1=19494&dsgid2=19494&accn1=AT3G26400&accn2=AT1G13020&num_seqs=2&autogo=1
AT1G13030	1	4444041	4447404					-
AT1G13040	1	4447645	4449198					+
AT1G13050	1	4450566	4451519	AT3G26350	3			+		http://coge.iplantcollaborative.org/CoGe/GEvo.pl?prog=blastn&dsgid1=19494&dsgid2=19494&accn1=AT3G26350&accn2=AT1G13050&num_seqs=2&autogo=1
AT1G13060	1	4452269	4454872	AT3G26340	2			+		http://coge.iplantcollaborative.org/CoGe/GEvo.pl?prog=blastn&dsgid1=19494&dsgid2=19494&accn1=AT3G26340&accn2=AT1G13060&num_seqs=2&autogo=1
AT1G13070	1	4455475	4457097	AT3G26150	AT3G26830	0	P	P	+		http://coge.iplantcollaborative.org/CoGe/GEvo.pl?prog=blastn&dsgid1=19494&dsgid2=19494&accn1=AT3G26150&accn2=AT1G13070&num_seqs=2&autogo=1
AT1G13080	1	4459164	4460938			AT1G13070	AT1G13070	+
AT1G13090	1	4461804	4463541			AT1G13070	AT1G13070	+
AT1G13100	1	4463922	4465536			AT1G13070	AT1G13070	+
AT1G13110	1	4467218	4469031			AT1G13070	AT1G13070	+
AT1G13120	1	4469179	4473211					-
AT1G13130	1	4474718	4477939	AT3G26130	1			+		http://coge.iplantcollaborative.org/CoGe/GEvo.pl?prog=blastn&dsgid1=19494&dsgid2=19494&accn1=AT3G26130&accn2=AT1G13130&num_seqs=2&autogo=1
AT1G13140	1	4478489	4480268	AT3G26125	2	P	P	-		http://coge.iplantcollaborative.org/CoGe/GEvo.pl?prog=blastn&dsgid1=19494&dsgid2=19494&accn1=AT3G26125&accn2=AT1G13140&num_seqs=2&autogo=1
AT1G13145	1	4480857	4481331			I	I	+
AT1G13150	1	4481872	4483693			AT1G13140	AT1G13140	-
AT1G13160	1	4484581	4488574				P	+
AT1G13170	1	4488622	4492578				I	-
AT1G13180	1	4495025	4498466				I	+
AT1G13190	1	4498878	4501610				I	+
AT1G13195	1	4501578	4503588				I	-
1_4505718_4505739_cns_rna	1	4505718	4505739	3_9301392_9301413_cns_rna	0		I	-	0.001|	http://coge.iplantcollaborative.org/CoGe/GEvo.pl?prog=blastn&dsgid1=19494&dsgid2=19494&accn1=3_9301392_9301413_cns_rna&accn2=1_4505718_4505739_cns_rna&num_seqs=2&autogo=1
AT1G13200	1	4507218	4508525				I	-
AT1G13210	1	4508960	4513935	AT3G25610	1		I	-		http://coge.iplantcollaborative.org/CoGe/GEvo.pl?prog=blastn&dsgid1=19494&dsgid2=19494&accn1=AT3G25610&accn2=AT1G13210&num_seqs=2&autogo=1
AT1G13220	1	4515603	4520281				AT1G13160	+
AT1G13230	1	4520628	4522541	AT3G25670	4		I	+		http://coge.iplantcollaborative.org/CoGe/GEvo.pl?prog=blastn&dsgid1=19494&dsgid2=19494&accn1=AT3G25670&accn2=AT1G13230&num_seqs=2&autogo=1
AT1G13240	1	4522706	4522779	AT3G25715	0		I	-		http://coge.iplantcollaborative.org/CoGe/GEvo.pl?prog=blastn&dsgid1=19494&dsgid2=19494&accn1=AT3G25715&accn2=AT1G13240&num_seqs=2&autogo=1
AT1G13245	1	4525483	4526061	AT3G25717	7		I	-		http://coge.iplantcollaborative.org/CoGe/GEvo.pl?prog=blastn&dsgid1=19494&dsgid2=19494&accn1=AT3G25717&accn2=AT1G13245&num_seqs=2&autogo=1
AT1G13250	1	4528620	4530060				I	-
1_4541762_4541785_cns_rna	1	4541762	4541785	3_9396979_9397002_cns_rna	3		I	+	1e-06|	http://coge.iplantcollaborative.org/CoGe/GEvo.pl?prog=blastn&dsgid1=19494&dsgid2=19494&accn1=3_9396979_9397002_cns_rna&accn2=1_4541762_4541785_cns_rna&num_seqs=2&autogo=1
AT1G13260	1	4542165	4543739	AT3G25730	2		I	+		http://coge.iplantcollaborative.org/CoGe/GEvo.pl?prog=blastn&dsgid1=19494&dsgid2=19494&accn1=AT3G25730&accn2=AT1G13260&num_seqs=2&autogo=1
AT1G13270	1	4544950	4547309	AT3G25740	0		I	+		http://coge.iplantcollaborative.org/CoGe/GEvo.pl?prog=blastn&dsgid1=19494&dsgid2=19494&accn1=AT3G25740&accn2=AT1G13270&num_seqs=2&autogo=1
AT1G13280	1	4547451	4548872	AT3G25770	1		I	+		http://coge.iplantcollaborative.org/CoGe/GEvo.pl?prog=blastn&dsgid1=19494&dsgid2=19494&accn1=AT3G25770&accn2=AT1G13280&num_seqs=2&autogo=1
AT1G13290	1	4550150	4551617				AT1G13160	-
AT1G13300	1	4556889	4558705	AT3G25790	11		I	+		http://coge.iplantcollaborative.org/CoGe/GEvo.pl?prog=blastn&dsgid1=19494&dsgid2=19494&accn1=AT3G25790&accn2=AT1G13300&num_seqs=2&autogo=1
AT1G13310	1	4561065	4563058				I	-
AT1G13320	1	4563472	4567747	AT3G25800	1		I	-		http://coge.iplantcollaborative.org/CoGe/GEvo.pl?prog=blastn&dsgid1=19494&dsgid2=19494&accn1=AT3G25800&accn2=AT1G13320&num_seqs=2&autogo=1
AT1G13330	1	4567932	4570595				I	+
AT1G13340	1	4569445	4571115				I	-
AT1G13350	1	4572416	4576629	AT3G25840	3		I	-		http://coge.iplantcollaborative.org/CoGe/GEvo.pl?prog=blastn&dsgid1=19494&dsgid2=19494&accn1=AT3G25840&accn2=AT1G13350&num_seqs=2&autogo=1
AT1G13360	1	4576954	4577890	AT3G25870	3		I	-		http://coge.iplantcollaborative.org/CoGe/GEvo.pl?prog=blastn&dsgid1=19494&dsgid2=19494&accn1=AT3G25870&accn2=AT1G13360&num_seqs=2&autogo=1
AT1G13370	1	4587777	4588610				I	-
AT1G13380	1	4589068	4590420				I	-
AT1G13390	1	4592478	4594388				I	-
AT1G13400	1	4597624	4598908				I	+
AT1G13410	1	4601258	4603295				AT1G13160	+
AT1G13420	1	4604838	4606050			P	P	+
AT1G13430	1	4606497	4607744			AT1G13420	AT1G13420	+
AT1G13440	1	4608193	4610644					-
AT1G13448	1	4612240	4612926	AT3G25980	0			+		http://coge.iplantcollaborative.org/CoGe/GEvo.pl?prog=blastn&dsgid1=19494&dsgid2=19494&accn1=AT3G25980&accn2=AT1G13448&num_seqs=2&autogo=1
AT1G13450	1	4612728	4615350	AT3G25990	0			-		http://coge.iplantcollaborative.org/CoGe/GEvo.pl?prog=blastn&dsgid1=19494&dsgid2=19494&accn1=AT3G25990&accn2=AT1G13450&num_seqs=2&autogo=1
AT1G13460	1	4615810	4618326	AT3G26020	2			+		http://coge.iplantcollaborative.org/CoGe/GEvo.pl?prog=blastn&dsgid1=19494&dsgid2=19494&accn1=AT3G26020&accn2=AT1G13460&num_seqs=2&autogo=1
AT1G13470	1	4620225	4621577			P	P	-
AT1G13480	1	4622631	4624067			AT1G13470	AT1G13470	-
AT1G13490	1	4624712	4626061			AT1G13470	AT1G13470	-
AT1G13500	1	4627786	4629166			AT1G13470	AT1G13470	-
AT1G13510	1	4629200	4630818			AT1G13470	AT1G13470	-
AT1G13520	1	4631775	4633245			AT1G13470	AT1G13470	-
AT1G13530	1	4633737	4635126			AT1G13470	AT1G13470	-
AT1G13540	1	4635460	4636802			AT1G13470	AT1G13470	-
AT1G13550	1	4636981	4638327			AT1G13470	AT1G13470	-
AT1G13560	1	4638511	4642101					-
AT1G13570	1	4642343	4644419					-
AT1G13580	1	4644610	4646850					-
AT1G13590	1	4647946	4648737					+
AT1G13600	1	4650784	4651466	AT2G04038	4			-		http://coge.iplantcollaborative.org/CoGe/GEvo.pl?prog=blastn&dsgid1=19494&dsgid2=19494&accn1=AT2G04038&accn2=AT1G13600&num_seqs=2&autogo=1
AT1G13605	1	4658535	4659103					+
AT1G13607	1	4660775	4661215			P	P	+
AT1G13608	1	4661679	4662026			AT1G13607	AT1G13607	+
AT1G13609	1	4662718	4663189			AT1G13607	AT1G13607	+
AT1G13610	1	4663828	4666028					-
AT1G13620	1	4668440	4669468	AT2G04025	1			+		http://coge.iplantcollaborative.org/CoGe/GEvo.pl?prog=blastn&dsgid1=19494&dsgid2=19494&accn1=AT2G04025&accn2=AT1G13620&num_seqs=2&autogo=1
AT1G13630	1	4670305	4672823				P	-
AT1G13635	1	4674244	4675848				I	+
AT1G13640	1	4677024	4679809	AT2G03890	3		I	-		http://coge.iplantcollaborative.org/CoGe/GEvo.pl?prog=blastn&dsgid1=19494&dsgid2=19494&accn1=AT2G03890&accn2=AT1G13640&num_seqs=2&autogo=1
AT1G13650	1	4680429	4682193	AT2G03810	0		I	-		http://coge.iplantcollaborative.org/CoGe/GEvo.pl?prog=blastn&dsgid1=19494&dsgid2=19494&accn1=AT2G03810&accn2=AT1G13650&num_seqs=2&autogo=1
AT1G13660	1	4683168	4685637				I	+
AT1G13670	1	4688153	4688963				I	+
AT1G13680	1	4690406	4692838				I	+
AT1G13690	1	4693286	4694407				I	+
AT1G13700	1	4694369	4696020				I	-
1_4699991_4700011_cns_rna	1	4699991	4700011	2_1123504_1123484_cns_rna	0		I	+	0.0008|	http://coge.iplantcollaborative.org/CoGe/GEvo.pl?prog=blastn&dsgid1=19494&dsgid2=19494&accn1=2_1123504_1123484_cns_rna&accn2=1_4699991_4700011_cns_rna&num_seqs=2&autogo=1
AT1G13710	1	4702722	4704654				I	-
AT1G13720	1	4709632	4709703	AT2G03660	0		I	+		http://coge.iplantcollaborative.org/CoGe/GEvo.pl?prog=blastn&dsgid1=19494&dsgid2=19494&accn1=AT2G03660&accn2=AT1G13720&num_seqs=2&autogo=1
AT1G13730	1	4709821	4712547	AT2G03640	1		I	+		http://coge.iplantcollaborative.org/CoGe/GEvo.pl?prog=blastn&dsgid1=19494&dsgid2=19494&accn1=AT2G03640&accn2=AT1G13730&num_seqs=2&autogo=1
AT1G13740	1	4713671	4715404			I	I	+
AT1G13750	1	4715391	4718232	AT2G03450	0	P	P	-		http://coge.iplantcollaborative.org/CoGe/GEvo.pl?prog=blastn&dsgid1=19494&dsgid2=19494&accn1=AT2G03450&accn2=AT1G13750&num_seqs=2&autogo=1
AT1G13755	1	4718670	4719351			I	I	-
AT1G13760	1	4720240	4721339			AT1G13750	AT1G13750	-
AT1G13770	1	4721692	4724507				I	+
AT1G13780	1	4724605	4726496				I	+
AT1G13790	1	4727435	4730422				I	+
AT1G13800	1	4731053	4733704				AT1G13630	-
AT1G13810	1	4734033	4735386				I	+
AT1G13820	1	4735544	4737805				I	+
AT1G13830	1	4739870	4741035	AT2G03505	0		I	-		http://coge.iplantcollaborative.org/CoGe/GEvo.pl?prog=blastn&dsgid1=19494&dsgid2=19494&accn1=AT2G03505&accn2=AT1G13830&num_seqs=2&autogo=1
AT1G13840	1	4741996	4742068				I	+
AT1G13850	1	4743092	4743164				I	+
AT1G13860	1	4743202	4746953	AT2G03480	1		I	-		http://coge.iplantcollaborative.org/CoGe/GEvo.pl?prog=blastn&dsgid1=19494&dsgid2=19494&accn1=AT2G03480&accn2=AT1G13860&num_seqs=2&autogo=1
AT1G13870	1	4747262	4748639				I	-
AT1G13880	1	4748870	4751209	AT2G03470	4		I	+		http://coge.iplantcollaborative.org/CoGe/GEvo.pl?prog=blastn&dsgid1=19494&dsgid2=19494&accn1=AT2G03470&accn2=AT1G13880&num_seqs=2&autogo=1
AT1G13890	1	4751578	4752841				I	+
AT1G13900	1	4753142	4755577				AT1G13750	-
AT1G13910	1	4755781	4757988					+
AT1G13920	1	4758185	4759751					+
AT1G13930	1	4761039	4761722	AT2G03440	0			+		http://coge.iplantcollaborative.org/CoGe/GEvo.pl?prog=blastn&dsgid1=19494&dsgid2=19494&accn1=AT2G03440&accn2=AT1G13930&num_seqs=2&autogo=1
AT1G13940	1	4762700	4766746					-
AT1G13950	1	4773573	4774864					+
AT1G13960	1	4776460	4779397	AT2G03340	2			+		http://coge.iplantcollaborative.org/CoGe/GEvo.pl?prog=blastn&dsgid1=19494&dsgid2=19494&accn1=AT2G03340&accn2=AT1G13960&num_seqs=2&autogo=1
AT1G13970	1	4779520	4782539					-
AT1G13980	1	4788556	4794651					+
AT1G13990	1	4794753	4796594					+
AT1G14000	1	4797355	4800280					+
AT1G14010	1	4800166	4801847	AT2G03040	AT2G03290	3			-		http://coge.iplantcollaborative.org/CoGe/GEvo.pl?prog=blastn&dsgid1=19494&dsgid2=19494&accn1=AT2G03040&accn2=AT1G14010&num_seqs=2&autogo=1
AT1G14020	1	4802717	4805372	AT2G03280	1			+		http://coge.iplantcollaborative.org/CoGe/GEvo.pl?prog=blastn&dsgid1=19494&dsgid2=19494&accn1=AT2G03280&accn2=AT1G14020&num_seqs=2&autogo=1
AT1G14030	1	4805303	4807514					-
AT1G14040	1	4810485	4814540	AT2G03240	3			+		http://coge.iplantcollaborative.org/CoGe/GEvo.pl?prog=blastn&dsgid1=19494&dsgid2=19494&accn1=AT2G03240&accn2=AT1G14040&num_seqs=2&autogo=1
AT1G14048	1	4815680	4815985			P	P	-
AT1G14060	1	4817141	4818017			AT1G14048	AT1G14048	-
AT1G14070	1	4818545	4820147	AT2G03220	0	P	P	+		http://coge.iplantcollaborative.org/CoGe/GEvo.pl?prog=blastn&dsgid1=19494&dsgid2=19494&accn1=AT2G03220&accn2=AT1G14070&num_seqs=2&autogo=1
AT1G14071	1	4820402	4820496			I	I	-
AT1G14080	1	4822525	4824411			AT1G14070	AT1G14070	+
AT1G14090	1	4824430	4827433			I	I	-
AT1G14100	1	4827958	4829584			AT1G14070	AT1G14070	+
AT1G14110	1	4830297	4831912			AT1G14070	AT1G14070	+
AT1G14120	1	4833515	4835086			P	P	-
AT1G14130	1	4835721	4837613			AT1G14120	AT1G14120	-
AT1G14140	1	4837924	4839630					-
AT1G14150	1	4839850	4840748					+
AT1G14160	1	4840694	4841845					-
AT1G14170	1	4843231	4845844	AT2G03110	1			-		http://coge.iplantcollaborative.org/CoGe/GEvo.pl?prog=blastn&dsgid1=19494&dsgid2=19494&accn1=AT2G03110&accn2=AT1G14170&num_seqs=2&autogo=1
AT1G14180	1	4847159	4849202					+
AT1G14182	1	4849443	4849821					-
AT1G14185	1	4850269	4852091			P	P	+
AT1G14190	1	4852797	4854302			AT1G14185	AT1G14185	+
AT1G14200	1	4854379	4855195	AT2G03000	0			-		http://coge.iplantcollaborative.org/CoGe/GEvo.pl?prog=blastn&dsgid1=19494&dsgid2=19494&accn1=AT2G03000&accn2=AT1G14200&num_seqs=2&autogo=1
AT1G14205	1	4855577	4856757					+
AT1G14210	1	4856773	4857959	AT2G02990	0	P	P	-		http://coge.iplantcollaborative.org/CoGe/GEvo.pl?prog=blastn&dsgid1=19494&dsgid2=19494&accn1=AT2G02990&accn2=AT1G14210&num_seqs=2&autogo=1
AT1G14220	1	4858637	4859596			AT1G14210	AT1G14210	-
AT1G14225	1	4860510	4860644					-
AT1G14230	1	4861261	4864089			P	AT1G14240	+
AT1G14240	1	4864897	4867995	AT2G02970	0	AT1G14230	P	+		http://coge.iplantcollaborative.org/CoGe/GEvo.pl?prog=blastn&dsgid1=19494&dsgid2=19494&accn1=AT2G02970&accn2=AT1G14240&num_seqs=2&autogo=1
AT1G14250	1	4868447	4871483			AT1G14230	AT1G14240	+
AT1G14260	1	4872851	4874902	AT2G02960	0			+		http://coge.iplantcollaborative.org/CoGe/GEvo.pl?prog=blastn&dsgid1=19494&dsgid2=19494&accn1=AT2G02960&accn2=AT1G14260&num_seqs=2&autogo=1
AT1G14270	1	4874870	4877243					-
AT1G14280	1	4877622	4879144	AT2G02950	5			+		http://coge.iplantcollaborative.org/CoGe/GEvo.pl?prog=blastn&dsgid1=19494&dsgid2=19494&accn1=AT2G02950&accn2=AT1G14280&num_seqs=2&autogo=1
AT1G14290	1	4880046	4881959					-
AT1G14300	1	4882371	4884786					-
AT1G14310	1	4885039	4886788				I	+
AT1G14315	1	4886763	4887434				P	-
AT1G14320	1	4888209	4889656				I	+
AT1G14330	1	4890113	4892246	AT2G02870	6		I	-		http://coge.iplantcollaborative.org/CoGe/GEvo.pl?prog=blastn&dsgid1=19494&dsgid2=19494&accn1=AT2G02870&accn2=AT1G14330&num_seqs=2&autogo=1
AT1G14340	1	4897341	4898956				I	+
AT1G14345	1	4899140	4899974				I	+
AT1G14350	1	4907948	4911163	AT2G02820	15		I	+		http://coge.iplantcollaborative.org/CoGe/GEvo.pl?prog=blastn&dsgid1=19494&dsgid2=19494&accn1=AT2G02820&accn2=AT1G14350&num_seqs=2&autogo=1
AT1G14360	1	4911088	4913147	AT2G02810	1		I	-		http://coge.iplantcollaborative.org/CoGe/GEvo.pl?prog=blastn&dsgid1=19494&dsgid2=19494&accn1=AT2G02810&accn2=AT1G14360&num_seqs=2&autogo=1
AT1G14370	1	4915571	4918133	AT2G02800	0		I	+		http://coge.iplantcollaborative.org/CoGe/GEvo.pl?prog=blastn&dsgid1=19494&dsgid2=19494&accn1=AT2G02800&accn2=AT1G14370&num_seqs=2&autogo=1
AT1G14380	1	4918005	4921591	AT2G02790	4		I	-		http://coge.iplantcollaborative.org/CoGe/GEvo.pl?prog=blastn&dsgid1=19494&dsgid2=19494&accn1=AT2G02790&accn2=AT1G14380&num_seqs=2&autogo=1
AT1G14390	1	4924272	4926789	AT2G02780	3		I	+		http://coge.iplantcollaborative.org/CoGe/GEvo.pl?prog=blastn&dsgid1=19494&dsgid2=19494&accn1=AT2G02780&accn2=AT1G14390&num_seqs=2&autogo=1
AT1G14400	1	4927006	4928685	AT2G02760	3		I	-		http://coge.iplantcollaborative.org/CoGe/GEvo.pl?prog=blastn&dsgid1=19494&dsgid2=19494&accn1=AT2G02760&accn2=AT1G14400&num_seqs=2&autogo=1
AT1G14410	1	4929118	4930899	AT2G02740	0		I	-		http://coge.iplantcollaborative.org/CoGe/GEvo.pl?prog=blastn&dsgid1=19494&dsgid2=19494&accn1=AT2G02740&accn2=AT1G14410&num_seqs=2&autogo=1
1_4930944_4930964_cns_rna	1	4930944	4930964	2_767602_767582_cns_rna	0		I	-	5e-05|	http://coge.iplantcollaborative.org/CoGe/GEvo.pl?prog=blastn&dsgid1=19494&dsgid2=19494&accn1=2_767602_767582_cns_rna&accn2=1_4930944_4930964_cns_rna&num_seqs=2&autogo=1
AT1G14420	1	4931561	4933510	AT2G02720	1		I	-		http://coge.iplantcollaborative.org/CoGe/GEvo.pl?prog=blastn&dsgid1=19494&dsgid2=19494&accn1=AT2G02720&accn2=AT1G14420&num_seqs=2&autogo=1
AT1G14430	1	4934115	4937016				AT1G14315	+
1_4938389_4938443_cns_rna	1	4938389	4938443	2_685978_685924_cns_rna	0			-	2e-24|	http://coge.iplantcollaborative.org/CoGe/GEvo.pl?prog=blastn&dsgid1=19494&dsgid2=19494&accn1=2_685978_685924_cns_rna&accn2=1_4938389_4938443_cns_rna&num_seqs=2&autogo=1
AT1G14440	1	4938819	4940898	AT2G02540	9			-		http://coge.iplantcollaborative.org/CoGe/GEvo.pl?prog=blastn&dsgid1=19494&dsgid2=19494&accn1=AT2G02540&accn2=AT1G14440&num_seqs=2&autogo=1
AT1G14450	1	4946213	4947571	AT2G02510	0			-		http://coge.iplantcollaborative.org/CoGe/GEvo.pl?prog=blastn&dsgid1=19494&dsgid2=19494&accn1=AT2G02510&accn2=AT1G14450&num_seqs=2&autogo=1
AT1G14455	1	4947814	4948395					-
AT1G14460	1	4948743	4952922	AT2G02480	2			-		http://coge.iplantcollaborative.org/CoGe/GEvo.pl?prog=blastn&dsgid1=19494&dsgid2=19494&accn1=AT2G02480&accn2=AT1G14460&num_seqs=2&autogo=1
AT1G14470	1	4954075	4955697					+
AT1G14480	1	4956252	4957966			P	P	+
AT1G14490	1	4958509	4959320			I	I	-
AT1G14500	1	4960370	4961775			AT1G14480	AT1G14480	+
AT1G14510	1	4961881	4964423	AT2G02470	2			-		http://coge.iplantcollaborative.org/CoGe/GEvo.pl?prog=blastn&dsgid1=19494&dsgid2=19494&accn1=AT2G02470&accn2=AT1G14510&num_seqs=2&autogo=1
AT1G14518	1	4966805	4967488					-
AT1G14520	1	4968137	4970306					-
AT1G14530	1	4970853	4973721	AT2G02180	0			-		http://coge.iplantcollaborative.org/CoGe/GEvo.pl?prog=blastn&dsgid1=19494&dsgid2=19494&accn1=AT2G02180&accn2=AT1G14530&num_seqs=2&autogo=1
AT1G14540	1	4974062	4975700			P	P	-
AT1G14549	1	4978789	4978902			I	I	-
AT1G14550	1	4979023	4980319			AT1G14540	AT1G14540	+
AT1G14560	1	4980667	4983279					+
AT1G14570	1	4983530	4987370					+
AT1G14580	1	4989558	4992727	AT2G02080	7			+		http://coge.iplantcollaborative.org/CoGe/GEvo.pl?prog=blastn&dsgid1=19494&dsgid2=19494&accn1=AT2G02080&accn2=AT1G14580&num_seqs=2&autogo=1
1_4994614_4994651_cns_rna	1	4994614	4994651	2_511924_511888_cns_rna	4			+	7e-07|	http://coge.iplantcollaborative.org/CoGe/GEvo.pl?prog=blastn&dsgid1=19494&dsgid2=19494&accn1=2_511924_511888_cns_rna&accn2=1_4994614_4994651_cns_rna&num_seqs=2&autogo=1
AT1G14590	1	4998811	5000638	AT2G02061	1			-		http://coge.iplantcollaborative.org/CoGe/GEvo.pl?prog=blastn&dsgid1=19494&dsgid2=19494&accn1=AT2G02061&accn2=AT1G14590&num_seqs=2&autogo=1
AT1G14600	1	5001006	5003365	AT2G02060	12			-		http://coge.iplantcollaborative.org/CoGe/GEvo.pl?prog=blastn&dsgid1=19494&dsgid2=19494&accn1=AT2G02060&accn2=AT1G14600&num_seqs=2&autogo=1
AT1G14610	1	5008239	5014528					-
AT1G14620	1	5014748	5016599					-
AT1G14630	1	5020375	5021440	AT2G01990	5			+		http://coge.iplantcollaborative.org/CoGe/GEvo.pl?prog=blastn&dsgid1=19494&dsgid2=19494&accn1=AT2G01990&accn2=AT1G14630&num_seqs=2&autogo=1
AT1G14640	1	5023651	5025950			P	P	+
AT1G14650	1	5027657	5031774			AT1G14640	AT1G14640	+
AT1G14660	1	5031967	5036443	AT2G01980	1			-		http://coge.iplantcollaborative.org/CoGe/GEvo.pl?prog=blastn&dsgid1=19494&dsgid2=19494&accn1=AT2G01980&accn2=AT1G14660&num_seqs=2&autogo=1
AT1G14670	1	5037607	5040523	AT2G01970	5			+		http://coge.iplantcollaborative.org/CoGe/GEvo.pl?prog=blastn&dsgid1=19494&dsgid2=19494&accn1=AT2G01970&accn2=AT1G14670&num_seqs=2&autogo=1
AT1G14680	1	5040856	5041728					+
AT1G14685	1	5042318	5044289	AT2G01930	4			+		http://coge.iplantcollaborative.org/CoGe/GEvo.pl?prog=blastn&dsgid1=19494&dsgid2=19494&accn1=AT2G01930&accn2=AT1G14685&num_seqs=2&autogo=1
AT1G14686	1	5045776	5046795	AT2G01920	1			-		http://coge.iplantcollaborative.org/CoGe/GEvo.pl?prog=blastn&dsgid1=19494&dsgid2=19494&accn1=AT2G01920&accn2=AT1G14686&num_seqs=2&autogo=1
AT1G14687	1	5047798	5048607					+
AT1G14688	1	5049521	5050978					-
AT1G14690	1	5051755	5055247	AT2G01910	3			-		http://coge.iplantcollaborative.org/CoGe/GEvo.pl?prog=blastn&dsgid1=19494&dsgid2=19494&accn1=AT2G01910&accn2=AT1G14690&num_seqs=2&autogo=1
AT1G14700	1	5058675	5061131	AT2G01880	0			+		http://coge.iplantcollaborative.org/CoGe/GEvo.pl?prog=blastn&dsgid1=19494&dsgid2=19494&accn1=AT2G01880&accn2=AT1G14700&num_seqs=2&autogo=1
AT1G14710	1	5061861	5065173					-
AT1G14720	1	5066631	5068640	AT2G01850	6			-		http://coge.iplantcollaborative.org/CoGe/GEvo.pl?prog=blastn&dsgid1=19494&dsgid2=19494&accn1=AT2G01850&accn2=AT1G14720&num_seqs=2&autogo=1
AT1G14730	1	5073100	5074774					+
AT1G14740	1	5075208	5077786					-
AT1G14750	1	5079402	5082515					-
AT1G14755	1	5083737	5084337					+
AT1G14760	1	5084683	5085208					-
AT1G14770	1	5086621	5088841					-
AT1G14780	1	5090985	5094147					+
AT1G14790	1	5093956	5098027					-
AT1G14800	1	5099567	5102553					+
AT1G14810	1	5102419	5104690					-
AT1G14820	1	5105013	5106949					-
AT1G14830	1	5107416	5111665					-
AT1G14840	1	5112079	5115423	AT2G01750	2			-		http://coge.iplantcollaborative.org/CoGe/GEvo.pl?prog=blastn&dsgid1=19494&dsgid2=19494&accn1=AT2G01750&accn2=AT1G14840&num_seqs=2&autogo=1
AT1G14850	1	5116691	5123254					-
AT1G14860	1	5124737	5126146	AT2G01670	3			+		http://coge.iplantcollaborative.org/CoGe/GEvo.pl?prog=blastn&dsgid1=19494&dsgid2=19494&accn1=AT2G01670&accn2=AT1G14860&num_seqs=2&autogo=1
AT1G14870	1	5128370	5129518			P	P	-
AT1G14880	1	5132530	5133711			AT1G14870	AT1G14870	-
AT1G14890	1	5137009	5137952	AT2G01610	3			+		http://coge.iplantcollaborative.org/CoGe/GEvo.pl?prog=blastn&dsgid1=19494&dsgid2=19494&accn1=AT2G01610&accn2=AT1G14890&num_seqs=2&autogo=1
AT1G14900	1	5138329	5139427					-
AT1G14910	1	5139707	5143684	AT2G01600	0			-		http://coge.iplantcollaborative.org/CoGe/GEvo.pl?prog=blastn&dsgid1=19494&dsgid2=19494&accn1=AT2G01600&accn2=AT1G14910&num_seqs=2&autogo=1
1_5145659_5145678_cns_rna	1	5145659	5145678	2_262883_262864_cns_rna	4			+	0.0002|	http://coge.iplantcollaborative.org/CoGe/GEvo.pl?prog=blastn&dsgid1=19494&dsgid2=19494&accn1=2_262883_262864_cns_rna&accn2=1_5145659_5145678_cns_rna&num_seqs=2&autogo=1
AT1G14920	1	5149221	5151349	AT2G01570	1			+		http://coge.iplantcollaborative.org/CoGe/GEvo.pl?prog=blastn&dsgid1=19494&dsgid2=19494&accn1=AT2G01570&accn2=AT1G14920&num_seqs=2&autogo=1
AT1G14930	1	5152258	5153079			P	AT1G14960	-
AT1G14940	1	5154532	5155558			AT1G14930	AT1G14960	-
AT1G14950	1	5157331	5158264			AT1G14930	AT1G14960	-
AT1G14960	1	5159194	5160078	AT2G01530	1	AT1G14930	P	-		http://coge.iplantcollaborative.org/CoGe/GEvo.pl?prog=blastn&dsgid1=19494&dsgid2=19494&accn1=AT2G01530&accn2=AT1G14960&num_seqs=2&autogo=1
AT1G14970	1	5161944	5164912	AT2G01480	2			-		http://coge.iplantcollaborative.org/CoGe/GEvo.pl?prog=blastn&dsgid1=19494&dsgid2=19494&accn1=AT2G01480&accn2=AT1G14970&num_seqs=2&autogo=1
AT1G14980	1	5165623	5166740					-
AT1G14990	1	5167142	5168238					-
AT1G15000	1	5168591	5170061					+
AT1G15010	1	5171202	5171737	AT2G01300	0			+		http://coge.iplantcollaborative.org/CoGe/GEvo.pl?prog=blastn&dsgid1=19494&dsgid2=19494&accn1=AT2G01300&accn2=AT1G15010&num_seqs=2&autogo=1
AT1G15015	1	5172076	5172918					+
AT1G15020	1	5173092	5176218	AT2G01270	1			-		http://coge.iplantcollaborative.org/CoGe/GEvo.pl?prog=blastn&dsgid1=19494&dsgid2=19494&accn1=AT2G01270&accn2=AT1G15020&num_seqs=2&autogo=1
AT1G15030	1	5177524	5180044	AT2G01260	0			+		http://coge.iplantcollaborative.org/CoGe/GEvo.pl?prog=blastn&dsgid1=19494&dsgid2=19494&accn1=AT2G01260&accn2=AT1G15030&num_seqs=2&autogo=1
AT1G15040	1	5179882	5181384					-
AT1G15045	1	5181852	5181959					+
AT1G15050	1	5182251	5183238	AT2G01200	2			-		http://coge.iplantcollaborative.org/CoGe/GEvo.pl?prog=blastn&dsgid1=19494&dsgid2=19494&accn1=AT2G01200&accn2=AT1G15050&num_seqs=2&autogo=1
AT1G15060	1	5183602	5186969					-
AT1G15080	1	5187621	5189668	AT2G01180	1			+		http://coge.iplantcollaborative.org/CoGe/GEvo.pl?prog=blastn&dsgid1=19494&dsgid2=19494&accn1=AT2G01180&accn2=AT1G15080&num_seqs=2&autogo=1
AT1G15090	1	5189682	5189755	AT2G01160	0			-		http://coge.iplantcollaborative.org/CoGe/GEvo.pl?prog=blastn&dsgid1=19494&dsgid2=19494&accn1=AT2G01160&accn2=AT1G15090&num_seqs=2&autogo=1
AT1G15100	1	5193421	5194198	AT2G01150	1			-		http://coge.iplantcollaborative.org/CoGe/GEvo.pl?prog=blastn&dsgid1=19494&dsgid2=19494&accn1=AT2G01150&accn2=AT1G15100&num_seqs=2&autogo=1
1_5195112_5195130_cns_rna	1	5195112	5195130	2_113991_113973_cns_rna	0			-	0.0006|	http://coge.iplantcollaborative.org/CoGe/GEvo.pl?prog=blastn&dsgid1=19494&dsgid2=19494&accn1=2_113991_113973_cns_rna&accn2=1_5195112_5195130_cns_rna&num_seqs=2&autogo=1
AT1G15110	1	5199013	5202170					+
AT1G15120	1	5202849	5204188	AT2G01090	0			+		http://coge.iplantcollaborative.org/CoGe/GEvo.pl?prog=blastn&dsgid1=19494&dsgid2=19494&accn1=AT2G01090&accn2=AT1G15120&num_seqs=2&autogo=1
AT1G15125	1	5204620	5205907					+
AT1G15130	1	5205997	5209910					-
AT1G15140	1	5210201	5212344					-
AT1G15150	1	5212610	5214853			P	P	+
AT1G15160	1	5215470	5217540			AT1G15150	AT1G15150	+
AT1G15165	1	5217714	5219891			P	P	-
AT1G15170	1	5220636	5222968			AT1G15150	AT1G15150	+
AT1G15175	1	5222908	5224116			AT1G15165	AT1G15165	-
AT1G15180	1	5224380	5226697			AT1G15150	AT1G15150	+
AT1G15190	1	5227048	5228197					+
AT1G15200	1	5228331	5231056					-
AT1G15210	1	5231343	5236568					-
AT1G15215	1	5238060	5240046					+
AT1G15220	1	5240024	5241533					-
AT1G15230	1	5242193	5243222					-
AT1G15240	1	5243445	5246666					+
AT1G15250	1	5248659	5249469					-
AT1G15260	1	5249755	5250568					+
AT1G15270	1	5250645	5252116					-
AT1G15280	1	5252310	5256748	AT1G80000	2			+		http://coge.iplantcollaborative.org/CoGe/GEvo.pl?prog=blastn&dsgid1=19494&dsgid2=19494&accn1=AT1G80000&accn2=AT1G15280&num_seqs=2&autogo=1
AT1G15290	1	5257041	5264937					-
AT1G15300	1	5265721	5268597	AT1G80020	0			-		http://coge.iplantcollaborative.org/CoGe/GEvo.pl?prog=blastn&dsgid1=19494&dsgid2=19494&accn1=AT1G80020&accn2=AT1G15300&num_seqs=2&autogo=1
AT1G15310	1	5269014	5272053					-
AT1G15320	1	5272251	5274069					-
AT1G15330	1	5274341	5275597	AT1G80090	0			+		http://coge.iplantcollaborative.org/CoGe/GEvo.pl?prog=blastn&dsgid1=19494&dsgid2=19494&accn1=AT1G80090&accn2=AT1G15330&num_seqs=2&autogo=1
AT1G15340	1	5275672	5277684					-
AT1G15350	1	5278255	5279872					-
AT1G15360	1	5283533	5284668					+
AT1G15370	1	5287042	5288572					+
AT1G15380	1	5290740	5292530	AT1G80160	0			+		http://coge.iplantcollaborative.org/CoGe/GEvo.pl?prog=blastn&dsgid1=19494&dsgid2=19494&accn1=AT1G80160&accn2=AT1G15380&num_seqs=2&autogo=1
AT1G15385	1	5292751	5293260					-
AT1G15390	1	5294624	5295792					+
AT1G15400	1	5295768	5296897	AT1G80180	1			-		http://coge.iplantcollaborative.org/CoGe/GEvo.pl?prog=blastn&dsgid1=19494&dsgid2=19494&accn1=AT1G80180&accn2=AT1G15400&num_seqs=2&autogo=1
AT1G15405	1	5297870	5298161					-
AT1G15410	1	5298319	5300922					+
AT1G15415	1	5300737	5301407					-
AT1G15420	1	5301608	5303385					-
AT1G15430	1	5304312	5306007	AT1G80220	0			+		http://coge.iplantcollaborative.org/CoGe/GEvo.pl?prog=blastn&dsgid1=19494&dsgid2=19494&accn1=AT1G80220&accn2=AT1G15430&num_seqs=2&autogo=1
AT1G15440	1	5306056	5309509					-
AT1G15450	1	5309642	5309713	AT1G80250	0			-		http://coge.iplantcollaborative.org/CoGe/GEvo.pl?prog=blastn&dsgid1=19494&dsgid2=19494&accn1=AT1G80250&accn2=AT1G15450&num_seqs=2&autogo=1
AT1G15460	1	5309996	5314089					-
AT1G15470	1	5315502	5317858					+
AT1G15480	1	5318006	5320589	AT1G80270	1			+		http://coge.iplantcollaborative.org/CoGe/GEvo.pl?prog=blastn&dsgid1=19494&dsgid2=19494&accn1=AT1G80270&accn2=AT1G15480&num_seqs=2&autogo=1
AT1G15490	1	5320610	5323890	AT1G80280	4			-		http://coge.iplantcollaborative.org/CoGe/GEvo.pl?prog=blastn&dsgid1=19494&dsgid2=19494&accn1=AT1G80280&accn2=AT1G15490&num_seqs=2&autogo=1
AT1G15500	1	5326285	5328869	AT1G80300	0			+		http://coge.iplantcollaborative.org/CoGe/GEvo.pl?prog=blastn&dsgid1=19494&dsgid2=19494&accn1=AT1G80300&accn2=AT1G15500&num_seqs=2&autogo=1
AT1G15510	1	5329106	5331706					+
AT1G15520	1	5331853	5338321					-
AT1G15530	1	5339956	5341926					-
AT1G15540	1	5342582	5343700	AT1G80320	0			+		http://coge.iplantcollaborative.org/CoGe/GEvo.pl?prog=blastn&dsgid1=19494&dsgid2=19494&accn1=AT1G80320&accn2=AT1G15540&num_seqs=2&autogo=1
AT1G15550	1	5344473	5346161	AT1G80340	3			-		http://coge.iplantcollaborative.org/CoGe/GEvo.pl?prog=blastn&dsgid1=19494&dsgid2=19494&accn1=AT1G80340&accn2=AT1G15550&num_seqs=2&autogo=1
AT1G15560	1	5352650	5354309					-
AT1G15570	1	5362004	5365544	AT1G80370	6			+		http://coge.iplantcollaborative.org/CoGe/GEvo.pl?prog=blastn&dsgid1=19494&dsgid2=19494&accn1=AT1G80370&accn2=AT1G15570&num_seqs=2&autogo=1
AT1G15580	1	5365660	5366492					-
AT1G15590	1	5367369	5368665			P	P	+
AT1G15600	1	5368918	5370339			AT1G15590	AT1G15590	+
AT1G15610	1	5370752	5371674			AT1G15590	AT1G15590	+
AT1G15620	1	5373499	5374570			AT1G15590	AT1G15590	+
AT1G15630	1	5376788	5378022			AT1G15590	AT1G15590	+
AT1G15640	1	5378881	5380134			AT1G15590	AT1G15590	+
AT1G15650	1	5380902	5380983	AT1G80430	0			+		http://coge.iplantcollaborative.org/CoGe/GEvo.pl?prog=blastn&dsgid1=19494&dsgid2=19494&accn1=AT1G80430&accn2=AT1G15650&num_seqs=2&autogo=1
AT1G15660	1	5381165	5385249					+
AT1G15670	1	5389947	5391485	AT1G80440	3			+		http://coge.iplantcollaborative.org/CoGe/GEvo.pl?prog=blastn&dsgid1=19494&dsgid2=19494&accn1=AT1G80440&accn2=AT1G15670&num_seqs=2&autogo=1
AT1G15680	1	5393402	5394634					+
AT1G15690	1	5398985	5402728					+
AT1G15700	1	5402564	5403813					-
AT1G15710	1	5404353	5405681					+
AT1G15720	1	5406020	5407481					+
AT1G15730	1	5407396	5409982	AT1G80480	3			-		http://coge.iplantcollaborative.org/CoGe/GEvo.pl?prog=blastn&dsgid1=19494&dsgid2=19494&accn1=AT1G80480&accn2=AT1G15730&num_seqs=2&autogo=1
AT1G15740	1	5410903	5414914					+
AT1G15750	1	5414812	5421028	AT1G80490	4			-		http://coge.iplantcollaborative.org/CoGe/GEvo.pl?prog=blastn&dsgid1=19494&dsgid2=19494&accn1=AT1G80490&accn2=AT1G15750&num_seqs=2&autogo=1
AT1G15757	1	5424237	5424571					-
AT1G15760	1	5425709	5426317	AT1G80520	2			+		http://coge.iplantcollaborative.org/CoGe/GEvo.pl?prog=blastn&dsgid1=19494&dsgid2=19494&accn1=AT1G80520&accn2=AT1G15760&num_seqs=2&autogo=1
AT1G15770	1	5426887	5428275			P	P	-
AT1G15772	1	5428515	5429556			AT1G15770	AT1G15770	-
AT1G15780	1	5430178	5435916			AT1G15770	AT1G15770	-
AT1G15790	1	5438248	5440082			AT1G15770	AT1G15770	-
AT1G15800	1	5441077	5443679	AT1G80610	7			-		http://coge.iplantcollaborative.org/CoGe/GEvo.pl?prog=blastn&dsgid1=19494&dsgid2=19494&accn1=AT1G80610&accn2=AT1G15800&num_seqs=2&autogo=1
AT1G15810	1	5444413	5446559	AT1G80620	0			+		http://coge.iplantcollaborative.org/CoGe/GEvo.pl?prog=blastn&dsgid1=19494&dsgid2=19494&accn1=AT1G80620&accn2=AT1G15810&num_seqs=2&autogo=1
AT1G15820	1	5446457	5447854					-
AT1G15825	1	5448144	5448524					-
AT1G15830	1	5448721	5450172			P	P	+
AT1G15840	1	5451427	5452369			AT1G15830	AT1G15830	+
AT1G15850	1	5453240	5454083	AT1G80670	1			-		http://coge.iplantcollaborative.org/CoGe/GEvo.pl?prog=blastn&dsgid1=19494&dsgid2=19494&accn1=AT1G80670&accn2=AT1G15850&num_seqs=2&autogo=1
AT1G15860	1	5455050	5456926					+
AT1G15870	1	5457078	5458423	AT1G80720	0			+		http://coge.iplantcollaborative.org/CoGe/GEvo.pl?prog=blastn&dsgid1=19494&dsgid2=19494&accn1=AT1G80720&accn2=AT1G15870&num_seqs=2&autogo=1
AT1G15880	1	5458529	5460327					-
AT1G15885	1	5460471	5461275					+
AT1G15890	1	5461311	5464217					+
AT1G15900	1	5464350	5464691					+
AT1G15910	1	5465330	5469119	AT1G80790	0			+		http://coge.iplantcollaborative.org/CoGe/GEvo.pl?prog=blastn&dsgid1=19494&dsgid2=19494&accn1=AT1G80790&accn2=AT1G15910&num_seqs=2&autogo=1
AT1G15920	1	5469383	5471143	AT1G80780	3			+		http://coge.iplantcollaborative.org/CoGe/GEvo.pl?prog=blastn&dsgid1=19494&dsgid2=19494&accn1=AT1G80780&accn2=AT1G15920&num_seqs=2&autogo=1
AT1G15930	1	5471394	5473008					+
AT1G15940	1	5473559	5478253	AT1G80810	1			+		http://coge.iplantcollaborative.org/CoGe/GEvo.pl?prog=blastn&dsgid1=19494&dsgid2=19494&accn1=AT1G80810&accn2=AT1G15940&num_seqs=2&autogo=1
AT1G15950	1	5478748	5482174	AT1G80820	0			+		http://coge.iplantcollaborative.org/CoGe/GEvo.pl?prog=blastn&dsgid1=19494&dsgid2=19494&accn1=AT1G80820&accn2=AT1G15950&num_seqs=2&autogo=1
AT1G15960	1	5481659	5485076	AT1G80830	2			-		http://coge.iplantcollaborative.org/CoGe/GEvo.pl?prog=blastn&dsgid1=19494&dsgid2=19494&accn1=AT1G80830&accn2=AT1G15960&num_seqs=2&autogo=1
AT1G15970	1	5486313	5488862	AT1G80850	4			-		http://coge.iplantcollaborative.org/CoGe/GEvo.pl?prog=blastn&dsgid1=19494&dsgid2=19494&accn1=AT1G80850&accn2=AT1G15970&num_seqs=2&autogo=1
AT1G15980	1	5489292	5491357					+
AT1G15990	1	5491298	5493766					-
AT1G16000	1	5494527	5495353	AT1G80890	0			+		http://coge.iplantcollaborative.org/CoGe/GEvo.pl?prog=blastn&dsgid1=19494&dsgid2=19494&accn1=AT1G80890&accn2=AT1G16000&num_seqs=2&autogo=1
AT1G16010	1	5495367	5497714	AT1G80900	0			-		http://coge.iplantcollaborative.org/CoGe/GEvo.pl?prog=blastn&dsgid1=19494&dsgid2=19494&accn1=AT1G80900&accn2=AT1G16010&num_seqs=2&autogo=1
AT1G16020	1	5498159	5501352	AT1G80910	2			+		http://coge.iplantcollaborative.org/CoGe/GEvo.pl?prog=blastn&dsgid1=19494&dsgid2=19494&accn1=AT1G80910&accn2=AT1G16020&num_seqs=2&autogo=1
AT1G16022	1	5501390	5501953			P	P	-
AT1G16025	1	5501499	5501953			AT1G16022	AT1G16022	+
AT1G16030	1	5502200	5504529					-
AT1G16040	1	5504729	5506605					+
AT1G16060	1	5508501	5511729	AT1G79700	5			+		http://coge.iplantcollaborative.org/CoGe/GEvo.pl?prog=blastn&dsgid1=19494&dsgid2=19494&accn1=AT1G79700&accn2=AT1G16060&num_seqs=2&autogo=1
AT1G16070	1	5511867	5513890					-
AT1G16080	1	5514311	5516021					+
AT1G16090	1	5516253	5517816	AT1G79620	0	P	P	+		http://coge.iplantcollaborative.org/CoGe/GEvo.pl?prog=blastn&dsgid1=19494&dsgid2=19494&accn1=AT1G79620&accn2=AT1G16090&num_seqs=2&autogo=1
AT1G16100	1	5518056	5518128	AT1G79290	0	I	I	-		http://coge.iplantcollaborative.org/CoGe/GEvo.pl?prog=blastn&dsgid1=19494&dsgid2=19494&accn1=AT1G79290&accn2=AT1G16100&num_seqs=2&autogo=1
AT1G16110	1	5518367	5520885			AT1G16090	AT1G16090	+
AT1G16120	1	5522633	5524977			AT1G16090	AT1G16090	+
AT1G16130	1	5525485	5528206			AT1G16090	AT1G16090	+
AT1G16140	1	5528959	5531249			AT1G16090	AT1G16090	+
AT1G16150	1	5532409	5534871			AT1G16090	AT1G16090	+
AT1G16160	1	5535967	5538263			AT1G16090	AT1G16090	+
AT1G16170	1	5538726	5539815	AT1G79660	1		I	-		http://coge.iplantcollaborative.org/CoGe/GEvo.pl?prog=blastn&dsgid1=19494&dsgid2=19494&accn1=AT1G79660&accn2=AT1G16170&num_seqs=2&autogo=1
AT1G16180	1	5540899	5542896				I	+
AT1G16190	1	5543146	5546097	AT1G79650	1		I	+		http://coge.iplantcollaborative.org/CoGe/GEvo.pl?prog=blastn&dsgid1=19494&dsgid2=19494&accn1=AT1G79650&accn2=AT1G16190&num_seqs=2&autogo=1
AT1G16210	1	5546122	5547546				I	-
AT1G16220	1	5548647	5550547	AT1G79630	0		I	+		http://coge.iplantcollaborative.org/CoGe/GEvo.pl?prog=blastn&dsgid1=19494&dsgid2=19494&accn1=AT1G79630&accn2=AT1G16220&num_seqs=2&autogo=1
AT1G16225	1	5551035	5552091			P	AT1G16230	-
AT1G16230	1	5553461	5554318	AT1G79590	1	AT1G16225	P	-		http://coge.iplantcollaborative.org/CoGe/GEvo.pl?prog=blastn&dsgid1=19494&dsgid2=19494&accn1=AT1G79590&accn2=AT1G16230&num_seqs=2&autogo=1
AT1G16240	1	5555001	5556835			AT1G16225	AT1G16230	-
AT1G16250	1	5556983	5559514				I	+
AT1G16260	1	5559573	5562107				AT1G16090	-
AT1G16270	1	5563884	5568362	AT1G79570	1			+		http://coge.iplantcollaborative.org/CoGe/GEvo.pl?prog=blastn&dsgid1=19494&dsgid2=19494&accn1=AT1G79570&accn2=AT1G16270&num_seqs=2&autogo=1
AT1G16280	1	5568476	5570481					-
AT1G16290	1	5570747	5573532					-
AT1G16300	1	5574304	5577616	AT1G79530	1			+		http://coge.iplantcollaborative.org/CoGe/GEvo.pl?prog=blastn&dsgid1=19494&dsgid2=19494&accn1=AT1G79530&accn2=AT1G16300&num_seqs=2&autogo=1
AT1G16310	1	5578425	5580687	AT1G79520	0			+		http://coge.iplantcollaborative.org/CoGe/GEvo.pl?prog=blastn&dsgid1=19494&dsgid2=19494&accn1=AT1G79520&accn2=AT1G16310&num_seqs=2&autogo=1
AT1G16320	1	5580849	5582137	AT1G79510	1			+		http://coge.iplantcollaborative.org/CoGe/GEvo.pl?prog=blastn&dsgid1=19494&dsgid2=19494&accn1=AT1G79510&accn2=AT1G16320&num_seqs=2&autogo=1
AT1G16330	1	5582381	5584451					-
AT1G16340	1	5587806	5590645	AT1G79500	2			-		http://coge.iplantcollaborative.org/CoGe/GEvo.pl?prog=blastn&dsgid1=19494&dsgid2=19494&accn1=AT1G79500&accn2=AT1G16340&num_seqs=2&autogo=1
AT1G16350	1	5590945	5593001	AT1G79470	0			+		http://coge.iplantcollaborative.org/CoGe/GEvo.pl?prog=blastn&dsgid1=19494&dsgid2=19494&accn1=AT1G79470&accn2=AT1G16350&num_seqs=2&autogo=1
AT1G16360	1	5593295	5595173	AT1G79450	0			-		http://coge.iplantcollaborative.org/CoGe/GEvo.pl?prog=blastn&dsgid1=19494&dsgid2=19494&accn1=AT1G79450&accn2=AT1G16360&num_seqs=2&autogo=1
AT1G16370	1	5596688	5598441			P	AT1G16390	+
AT1G16380	1	5598447	5601361	AT1G79400	1	I	I	-		http://coge.iplantcollaborative.org/CoGe/GEvo.pl?prog=blastn&dsgid1=19494&dsgid2=19494&accn1=AT1G79400&accn2=AT1G16380&num_seqs=2&autogo=1
AT1G16390	1	5602867	5604657	AT1G79410	1	AT1G16370	P	+		http://coge.iplantcollaborative.org/CoGe/GEvo.pl?prog=blastn&dsgid1=19494&dsgid2=19494&accn1=AT1G79410&accn2=AT1G16390&num_seqs=2&autogo=1
AT1G16400	1	5605153	5607467	AT1G79370	0	P	P	+		http://coge.iplantcollaborative.org/CoGe/GEvo.pl?prog=blastn&dsgid1=19494&dsgid2=19494&accn1=AT1G79370&accn2=AT1G16400&num_seqs=2&autogo=1
AT1G16410	1	5608801	5611420			AT1G16400	AT1G16400	+
AT1G16420	1	5612144	5613861	AT1G79310	1			-		http://coge.iplantcollaborative.org/CoGe/GEvo.pl?prog=blastn&dsgid1=19494&dsgid2=19494&accn1=AT1G79310&accn2=AT1G16420&num_seqs=2&autogo=1
AT1G16430	1	5614613	5615504					+
AT1G16440	1	5616259	5617666	AT1G79250	0			+		http://coge.iplantcollaborative.org/CoGe/GEvo.pl?prog=blastn&dsgid1=19494&dsgid2=19494&accn1=AT1G79250&accn2=AT1G16440&num_seqs=2&autogo=1
AT1G16445	1	5617805	5619328					+
AT1G16450	1	5619465	5619537	AT1G79240	0			-		http://coge.iplantcollaborative.org/CoGe/GEvo.pl?prog=blastn&dsgid1=19494&dsgid2=19494&accn1=AT1G79240&accn2=AT1G16450&num_seqs=2&autogo=1
AT1G16460	1	5619576	5622657	AT1G79230	1			-		http://coge.iplantcollaborative.org/CoGe/GEvo.pl?prog=blastn&dsgid1=19494&dsgid2=19494&accn1=AT1G79230&accn2=AT1G16460&num_seqs=2&autogo=1
AT1G16470	1	5622780	5625637	AT1G79210	0			+		http://coge.iplantcollaborative.org/CoGe/GEvo.pl?prog=blastn&dsgid1=19494&dsgid2=19494&accn1=AT1G79210&accn2=AT1G16470&num_seqs=2&autogo=1
AT1G16480	1	5625837	5628562					-
AT1G16489	1	5629209	5630481			P	AT1G16490	+
AT1G16490	1	5629648	5630988	AT1G79180	3	AT1G16489	P	-		http://coge.iplantcollaborative.org/CoGe/GEvo.pl?prog=blastn&dsgid1=19494&dsgid2=19494&accn1=AT1G79180&accn2=AT1G16490&num_seqs=2&autogo=1
AT1G16500	1	5639025	5640166	AT1G79160	5			+		http://coge.iplantcollaborative.org/CoGe/GEvo.pl?prog=blastn&dsgid1=19494&dsgid2=19494&accn1=AT1G79160&accn2=AT1G16500&num_seqs=2&autogo=1
AT1G16510	1	5644565	5645436	AT1G79130	0			-		http://coge.iplantcollaborative.org/CoGe/GEvo.pl?prog=blastn&dsgid1=19494&dsgid2=19494&accn1=AT1G79130&accn2=AT1G16510&num_seqs=2&autogo=1
AT1G16515	1	5647542	5647806					-
AT1G16520	1	5648753	5651160					+
AT1G16530	1	5651363	5652876					-
AT1G16540	1	5659408	5665442					+
AT1G16550	1	5665900	5668202					+
AT1G16560	1	5668377	5670701					+
AT1G16570	1	5670570	5673593					-
AT1G16590	1	5673788	5675124					+
AT1G16600	1	5675162	5675426					+
AT1G16610	1	5675697	5678773	AT1G79100	1			-		http://coge.iplantcollaborative.org/CoGe/GEvo.pl?prog=blastn&dsgid1=19494&dsgid2=19494&accn1=AT1G79100&accn2=AT1G16610&num_seqs=2&autogo=1
AT1G16620	1	5679812	5681181					+
AT1G16630	1	5682111	5684860					-
AT1G16640	1	5686596	5687708					+
AT1G16650	1	5687936	5691191					+
AT1G16660	1	5692017	5696451			P	P	+
AT1G16670	1	5697317	5699762			AT1G16660	AT1G16660	+
AT1G16680	1	5702806	5705831	AT1G79030	3		I	+		http://coge.iplantcollaborative.org/CoGe/GEvo.pl?prog=blastn&dsgid1=19494&dsgid2=19494&accn1=AT1G79030&accn2=AT1G16680&num_seqs=2&autogo=1
AT1G16690	1	5705962	5709526	AT1G79020	1		I	+		http://coge.iplantcollaborative.org/CoGe/GEvo.pl?prog=blastn&dsgid1=19494&dsgid2=19494&accn1=AT1G79020&accn2=AT1G16690&num_seqs=2&autogo=1
AT1G16700	1	5709718	5711895			P	AT1G16710	+
AT1G16705	1	5712081	5713745			AT1G16700	AT1G16710	+
AT1G16710	1	5714282	5722359	AT1G79000	3	AT1G16700	P	+		http://coge.iplantcollaborative.org/CoGe/GEvo.pl?prog=blastn&dsgid1=19494&dsgid2=19494&accn1=AT1G79000&accn2=AT1G16710&num_seqs=2&autogo=1
AT1G16720	1	5723081	5726471				I	+
AT1G16730	1	5726361	5727305				I	-
AT1G16740	1	5727683	5729073				I	+
AT1G16750	1	5729090	5731863				I	-
AT1G16760	1	5734227	5737300				AT1G16660	+
AT1G16770	1	5737871	5739370					+
AT1G16780	1	5739292	5743562	AT1G78920	3			-		http://coge.iplantcollaborative.org/CoGe/GEvo.pl?prog=blastn&dsgid1=19494&dsgid2=19494&accn1=AT1G78920&accn2=AT1G16780&num_seqs=2&autogo=1
AT1G16790	1	5744546	5745202					+
AT1G16800	1	5745516	5755256					-
AT1G16810	1	5755581	5756888					+
AT1G16820	1	5756828	5758457	AT1G78900	1			-		http://coge.iplantcollaborative.org/CoGe/GEvo.pl?prog=blastn&dsgid1=19494&dsgid2=19494&accn1=AT1G78900&accn2=AT1G16820&num_seqs=2&autogo=1
AT1G16830	1	5758870	5762612	AT1G78895	0			+		http://coge.iplantcollaborative.org/CoGe/GEvo.pl?prog=blastn&dsgid1=19494&dsgid2=19494&accn1=AT1G78895&accn2=AT1G16830&num_seqs=2&autogo=1
AT1G16840	1	5762687	5764066	AT1G78890	0			-		http://coge.iplantcollaborative.org/CoGe/GEvo.pl?prog=blastn&dsgid1=19494&dsgid2=19494&accn1=AT1G78890&accn2=AT1G16840&num_seqs=2&autogo=1
AT1G16850	1	5764800	5765644					-
AT1G16858	1	5767293	5770595	AT1G78882	1			+		http://coge.iplantcollaborative.org/CoGe/GEvo.pl?prog=blastn&dsgid1=19494&dsgid2=19494&accn1=AT1G78882&accn2=AT1G16858&num_seqs=2&autogo=1
AT1G16860	1	5767293	5770595	AT1G78880	1			+		http://coge.iplantcollaborative.org/CoGe/GEvo.pl?prog=blastn&dsgid1=19494&dsgid2=19494&accn1=AT1G78880&accn2=AT1G16860&num_seqs=2&autogo=1
AT1G16870	1	5770725	5773244					-
AT1G16880	1	5773585	5776301					+
AT1G16890	1	5776275	5778477	AT1G78870	2			-		http://coge.iplantcollaborative.org/CoGe/GEvo.pl?prog=blastn&dsgid1=19494&dsgid2=19494&accn1=AT1G78870&accn2=AT1G16890&num_seqs=2&autogo=1
AT1G16900	1	5779014	5782426					-
AT1G16905	1	5782448	5783833	AT1G78820	1			-		http://coge.iplantcollaborative.org/CoGe/GEvo.pl?prog=blastn&dsgid1=19494&dsgid2=19494&accn1=AT1G78820&accn2=AT1G16905&num_seqs=2&autogo=1
AT1G16910	1	5784996	5785920	AT1G78815	0			+		http://coge.iplantcollaborative.org/CoGe/GEvo.pl?prog=blastn&dsgid1=19494&dsgid2=19494&accn1=AT1G78815&accn2=AT1G16910&num_seqs=2&autogo=1
AT1G16916	1	5786553	5787105					-
AT1G16920	1	5787323	5789242					-
AT1G16930	1	5789980	5791527			P	P	+
AT1G16940	1	5791976	5793484			AT1G16930	AT1G16930	+
AT1G16950	1	5796002	5796552					+
AT1G16960	1	5799881	5800838	AT1G53400	0			+		http://coge.iplantcollaborative.org/CoGe/GEvo.pl?prog=blastn&dsgid1=19494&dsgid2=19494&accn1=AT1G53400&accn2=AT1G16960&num_seqs=2&autogo=1
AT1G16970	1	5800760	5805792					-
AT1G16980	1	5807304	5811481	AT1G78580	1	P	P	+		http://coge.iplantcollaborative.org/CoGe/GEvo.pl?prog=blastn&dsgid1=19494&dsgid2=19494&accn1=AT1G78580&accn2=AT1G16980&num_seqs=2&autogo=1
AT1G17000	1	5812721	5816655			AT1G16980	AT1G16980	+
AT1G17010	1	5817560	5819345	AT1G78440	0	P	P	+		http://coge.iplantcollaborative.org/CoGe/GEvo.pl?prog=blastn&dsgid1=19494&dsgid2=19494&accn1=AT1G78440&accn2=AT1G17010&num_seqs=2&autogo=1
AT1G17020	1	5820199	5822006			AT1G17010	AT1G17010	+
AT1G17030	1	5822361	5824448					+
AT1G17040	1	5824841	5828226	AT1G78540	3			+		http://coge.iplantcollaborative.org/CoGe/GEvo.pl?prog=blastn&dsgid1=19494&dsgid2=19494&accn1=AT1G78540&accn2=AT1G17040&num_seqs=2&autogo=1
AT1G17050	1	5829073	5831336	AT1G78510	0			+		http://coge.iplantcollaborative.org/CoGe/GEvo.pl?prog=blastn&dsgid1=19494&dsgid2=19494&accn1=AT1G78510&accn2=AT1G17050&num_seqs=2&autogo=1
AT1G17060	1	5832090	5835449					-
AT1G17070	1	5837583	5840325					+
AT1G17080	1	5840262	5841599	AT1G53560	0			-		http://coge.iplantcollaborative.org/CoGe/GEvo.pl?prog=blastn&dsgid1=19494&dsgid2=19494&accn1=AT1G53560&accn2=AT1G17080&num_seqs=2&autogo=1
AT1G17090	1	5842209	5842875					-
AT1G17100	1	5844669	5845654	AT1G78450	1			+		http://coge.iplantcollaborative.org/CoGe/GEvo.pl?prog=blastn&dsgid1=19494&dsgid2=19494&accn1=AT1G78450&accn2=AT1G17100&num_seqs=2&autogo=1
AT1G17110	1	5845668	5850882					-
AT1G17120	1	5851946	5853948					+
AT1G17130	1	5854141	5856690					+
AT1G17140	1	5856566	5858543	AT1G78430	2			-		http://coge.iplantcollaborative.org/CoGe/GEvo.pl?prog=blastn&dsgid1=19494&dsgid2=19494&accn1=AT1G78430&accn2=AT1G17140&num_seqs=2&autogo=1
AT1G17145	1	5860112	5862675	AT1G78420	0			-		http://coge.iplantcollaborative.org/CoGe/GEvo.pl?prog=blastn&dsgid1=19494&dsgid2=19494&accn1=AT1G78420&accn2=AT1G17145&num_seqs=2&autogo=1
AT1G17147	1	5863424	5864002	AT1G78410	2			-		http://coge.iplantcollaborative.org/CoGe/GEvo.pl?prog=blastn&dsgid1=19494&dsgid2=19494&accn1=AT1G78410&accn2=AT1G17147&num_seqs=2&autogo=1
AT1G17150	1	5865700	5867488	AT1G78400	1			+		http://coge.iplantcollaborative.org/CoGe/GEvo.pl?prog=blastn&dsgid1=19494&dsgid2=19494&accn1=AT1G78400&accn2=AT1G17150&num_seqs=2&autogo=1
AT1G17160	1	5867628	5869349					+
AT1G17170	1	5869839	5870833	AT1G53680	AT1G78320	1	P	P	+		http://coge.iplantcollaborative.org/CoGe/GEvo.pl?prog=blastn&dsgid1=19494&dsgid2=19494&accn1=AT1G53680&accn2=AT1G17170&num_seqs=2&autogo=1
AT1G17180	1	5872138	5873079			AT1G17170	AT1G17170	+
AT1G17190	1	5875343	5876538			AT1G17170	AT1G17170	+
AT1G17200	1	5878405	5880034					+
AT1G17210	1	5880123	5884749					-
AT1G17220	1	5885076	5890463					+
AT1G17230	1	5891317	5895068	AT1G72180	0	P	P	+		http://coge.iplantcollaborative.org/CoGe/GEvo.pl?prog=blastn&dsgid1=19494&dsgid2=19494&accn1=AT1G72180&accn2=AT1G17230&num_seqs=2&autogo=1
AT1G17235	1	5895344	5895703			I	I	+
AT1G17240	1	5896409	5898710			AT1G17230	AT1G17230	-
AT1G17250	1	5901162	5903432			AT1G17230	AT1G17230	-
AT1G17255	1	5901490	5903612			AT1G17230	AT1G17230	+
AT1G17260	1	5904051	5908891					+
AT1G17270	1	5909242	5911686	AT1G53770	0			-		http://coge.iplantcollaborative.org/CoGe/GEvo.pl?prog=blastn&dsgid1=19494&dsgid2=19494&accn1=AT1G53770&accn2=AT1G17270&num_seqs=2&autogo=1
1_5911721_5911847_cns_rna	1	5911721	5911847	1_29479450_29479577_cns_rna	1			+	1e-67|	http://coge.iplantcollaborative.org/CoGe/GEvo.pl?prog=blastn&dsgid1=19494&dsgid2=19494&accn1=1_29479450_29479577_cns_rna&accn2=1_5911721_5911847_cns_rna&num_seqs=2&autogo=1
1_5911848_5912045_cns_rna	1	5911848	5912045	1_29479609_29479806_cns_rna	0			+	3e-109|	http://coge.iplantcollaborative.org/CoGe/GEvo.pl?prog=blastn&dsgid1=19494&dsgid2=19494&accn1=1_29479609_29479806_cns_rna&accn2=1_5911848_5912045_cns_rna&num_seqs=2&autogo=1
AT1G17275	1	5912046	5915306	AT1G78350	1			+		http://coge.iplantcollaborative.org/CoGe/GEvo.pl?prog=blastn&dsgid1=19494&dsgid2=19494&accn1=AT1G78350&accn2=AT1G17275&num_seqs=2&autogo=1
AT1G17277	1	5915637	5916205	AT1G78355	2			-		http://coge.iplantcollaborative.org/CoGe/GEvo.pl?prog=blastn&dsgid1=19494&dsgid2=19494&accn1=AT1G78355&accn2=AT1G17277&num_seqs=2&autogo=1
1_5915937_5916007_cns_rna	1	5915937	5916007	1_29483787_29483857_cns_rna	0			-	6e-34|similar to zinc ion binding [Arabidopsis thaliana] (TAIR:AT1G17277.1); similar to GRF zinc finger containing protein [Brassica oleracea] (GB:ABD64950.1); contains InterPro domain Homeodomain-like; (InterPro:IPR009057); contains InterPro domain Zinc finger; GRF-type; (InterPro:IPR010666)	http://coge.iplantcollaborative.org/CoGe/GEvo.pl?prog=blastn&dsgid1=19494&dsgid2=19494&accn1=1_29483787_29483857_cns_rna&accn2=1_5915937_5916007_cns_rna&num_seqs=2&autogo=1
1_5916276_5916528_cns_rna	1	5916276	5916528	1_29484126_29484378_cns_rna	0			+	4e-109|similar to unknown protein [Arabidopsis thaliana] (TAIR:AT4G35400.1); similar to retinitis pigmentosa GTPase regulator-like protein [Takifugu rubripes] (GB:AAG00554.1)	http://coge.iplantcollaborative.org/CoGe/GEvo.pl?prog=blastn&dsgid1=19494&dsgid2=19494&accn1=1_29484126_29484378_cns_rna&accn2=1_5916276_5916528_cns_rna&num_seqs=2&autogo=1
AT1G17280	1	5916864	5920082					-
AT1G17285	1	5920767	5921408			P	AT1G17290	+
AT1G17290	1	5922623	5926393	AT1G72330	1	AT1G17285	P	+		http://coge.iplantcollaborative.org/CoGe/GEvo.pl?prog=blastn&dsgid1=19494&dsgid2=19494&accn1=AT1G72330&accn2=AT1G17290&num_seqs=2&autogo=1
AT1G17300	1	5926987	5927777			AT1G17285	AT1G17290	+
AT1G17310	1	5928007	5928660	AT1G72350	1			-		http://coge.iplantcollaborative.org/CoGe/GEvo.pl?prog=blastn&dsgid1=19494&dsgid2=19494&accn1=AT1G72350&accn2=AT1G17310&num_seqs=2&autogo=1
AT1G17330	1	5929902	5931824					+
AT1G17340	1	5933863	5938754					+
AT1G17345	1	5940416	5941203	AT1G72430	1			+		http://coge.iplantcollaborative.org/CoGe/GEvo.pl?prog=blastn&dsgid1=19494&dsgid2=19494&accn1=AT1G72430&accn2=AT1G17345&num_seqs=2&autogo=1
AT1G17350	1	5941778	5944456	AT1G72420	1			+		http://coge.iplantcollaborative.org/CoGe/GEvo.pl?prog=blastn&dsgid1=19494&dsgid2=19494&accn1=AT1G72420&accn2=AT1G17350&num_seqs=2&autogo=1
AT1G17360	1	5946757	5951210	AT1G72410	2			+		http://coge.iplantcollaborative.org/CoGe/GEvo.pl?prog=blastn&dsgid1=19494&dsgid2=19494&accn1=AT1G72410&accn2=AT1G17360&num_seqs=2&autogo=1
AT1G17370	1	5951535	5955030	AT1G54080	0			-		http://coge.iplantcollaborative.org/CoGe/GEvo.pl?prog=blastn&dsgid1=19494&dsgid2=19494&accn1=AT1G54080&accn2=AT1G17370&num_seqs=2&autogo=1
1_5951611_5951631_cns_rna	1	5951611	5951631	1_20190208_20190228_cns_rna	0			-	5e-05|	http://coge.iplantcollaborative.org/CoGe/GEvo.pl?prog=blastn&dsgid1=19494&dsgid2=19494&accn1=1_20190208_20190228_cns_rna&accn2=1_5951611_5951631_cns_rna&num_seqs=2&autogo=1
AT1G17380	1	5955481	5957205	AT1G72450	1			-		http://coge.iplantcollaborative.org/CoGe/GEvo.pl?prog=blastn&dsgid1=19494&dsgid2=19494&accn1=AT1G72450&accn2=AT1G17380&num_seqs=2&autogo=1
AT1G17390	1	5958621	5959644				P	-
AT1G17400	1	5960474	5962474	AT1G72490	8		I	-		http://coge.iplantcollaborative.org/CoGe/GEvo.pl?prog=blastn&dsgid1=19494&dsgid2=19494&accn1=AT1G72490&accn2=AT1G17400&num_seqs=2&autogo=1
AT1G17410	1	5968566	5969968				I	-
1_5975773_5975791_cns_rna	1	5975773	5975791	1_27341447_27341465_cns_rna	1		I	+	0.0006|	http://coge.iplantcollaborative.org/CoGe/GEvo.pl?prog=blastn&dsgid1=19494&dsgid2=19494&accn1=1_27341447_27341465_cns_rna&accn2=1_5975773_5975791_cns_rna&num_seqs=2&autogo=1
AT1G17420	1	5977404	5981473	AT1G72520	3		I	+		http://coge.iplantcollaborative.org/CoGe/GEvo.pl?prog=blastn&dsgid1=19494&dsgid2=19494&accn1=AT1G72520&accn2=AT1G17420&num_seqs=2&autogo=1
AT1G17430	1	5982260	5984006	AT1G72620	0		I	+		http://coge.iplantcollaborative.org/CoGe/GEvo.pl?prog=blastn&dsgid1=19494&dsgid2=19494&accn1=AT1G72620&accn2=AT1G17430&num_seqs=2&autogo=1
AT1G17440	1	5983977	5987777	AT1G72390	0		I	-		http://coge.iplantcollaborative.org/CoGe/GEvo.pl?prog=blastn&dsgid1=19494&dsgid2=19494&accn1=AT1G72390&accn2=AT1G17440&num_seqs=2&autogo=1
AT1G17450	1	5988636	5995112				I	-
AT1G17455	1	5997173	5998468	AT1G72630	0		I	+		http://coge.iplantcollaborative.org/CoGe/GEvo.pl?prog=blastn&dsgid1=19494&dsgid2=19494&accn1=AT1G72630&accn2=AT1G17455&num_seqs=2&autogo=1
AT1G17460	1	5998807	6002709	AT1G72650	5		I	+		http://coge.iplantcollaborative.org/CoGe/GEvo.pl?prog=blastn&dsgid1=19494&dsgid2=19494&accn1=AT1G72650&accn2=AT1G17460&num_seqs=2&autogo=1
AT1G17470	1	6002905	6006398	AT1G72660	0		I	+		http://coge.iplantcollaborative.org/CoGe/GEvo.pl?prog=blastn&dsgid1=19494&dsgid2=19494&accn1=AT1G72660&accn2=AT1G17470&num_seqs=2&autogo=1
AT1G17480	1	6006454	6008259	AT1G72670	1		I	-		http://coge.iplantcollaborative.org/CoGe/GEvo.pl?prog=blastn&dsgid1=19494&dsgid2=19494&accn1=AT1G72670&accn2=AT1G17480&num_seqs=2&autogo=1
AT1G17490	1	6008582	6009413	AT1G72690	0		I	+		http://coge.iplantcollaborative.org/CoGe/GEvo.pl?prog=blastn&dsgid1=19494&dsgid2=19494&accn1=AT1G72690&accn2=AT1G17490&num_seqs=2&autogo=1
AT1G17495	1	6009563	6013735				AT1G17390	-
AT1G17500	1	6018750	6023496	AT1G72700	6			+		http://coge.iplantcollaborative.org/CoGe/GEvo.pl?prog=blastn&dsgid1=19494&dsgid2=19494&accn1=AT1G72700&accn2=AT1G17500&num_seqs=2&autogo=1
AT1G17510	1	6023497	6024302					-
AT1G17520	1	6024629	6027378	AT1G72740	1			-		http://coge.iplantcollaborative.org/CoGe/GEvo.pl?prog=blastn&dsgid1=19494&dsgid2=19494&accn1=AT1G72740&accn2=AT1G17520&num_seqs=2&autogo=1
AT1G17530	1	6027624	6028499	AT1G72750	2			+		http://coge.iplantcollaborative.org/CoGe/GEvo.pl?prog=blastn&dsgid1=19494&dsgid2=19494&accn1=AT1G72750&accn2=AT1G17530&num_seqs=2&autogo=1
1_6028318_6028351_cns_rna	1	6028318	6028351	1_27387904_27387937_cns_rna	0			+	0.0006|	http://coge.iplantcollaborative.org/CoGe/GEvo.pl?prog=blastn&dsgid1=19494&dsgid2=19494&accn1=1_27387904_27387937_cns_rna&accn2=1_6028318_6028351_cns_rna&num_seqs=2&autogo=1
AT1G17540	1	6029270	6032747	AT1G72760	0			-		http://coge.iplantcollaborative.org/CoGe/GEvo.pl?prog=blastn&dsgid1=19494&dsgid2=19494&accn1=AT1G72760&accn2=AT1G17540&num_seqs=2&autogo=1
AT1G17545	1	6033102	6033901			P	AT1G17550	+
AT1G17550	1	6034355	6037282	AT1G72770	4	AT1G17545	P	+		http://coge.iplantcollaborative.org/CoGe/GEvo.pl?prog=blastn&dsgid1=19494&dsgid2=19494&accn1=AT1G72770&accn2=AT1G17550&num_seqs=2&autogo=1
AT1G17560	1	6037457	6038685					-
AT1G17570	1	6038750	6038831	AT1G72780	0			+		http://coge.iplantcollaborative.org/CoGe/GEvo.pl?prog=blastn&dsgid1=19494&dsgid2=19494&accn1=AT1G72780&accn2=AT1G17570&num_seqs=2&autogo=1
AT1G17580	1	6039296	6049549					+
AT1G17590	1	6050215	6052561	AT1G72830	1			-		http://coge.iplantcollaborative.org/CoGe/GEvo.pl?prog=blastn&dsgid1=19494&dsgid2=19494&accn1=AT1G72830&accn2=AT1G17590&num_seqs=2&autogo=1
AT1G17600	1	6053243	6056565	AT1G72840	0	P	P	-		http://coge.iplantcollaborative.org/CoGe/GEvo.pl?prog=blastn&dsgid1=19494&dsgid2=19494&accn1=AT1G72840&accn2=AT1G17600&num_seqs=2&autogo=1
AT1G17610	1	6056888	6058350			AT1G17600	AT1G17600	+
AT1G17615	1	6059434	6060660			AT1G17600	AT1G17600	+
AT1G17620	1	6062209	6063284					+
AT1G17630	1	6064518	6066713					+
AT1G17640	1	6067387	6069091					-
AT1G17650	1	6069470	6072005					-
AT1G17665	1	6072591	6074477					-
AT1G17660	1	6075813	6075884					+
AT1G17670	1	6075938	6076011					-
AT1G17680	1	6076070	6082330					+
AT1G17690	1	6082748	6088333					-
AT1G17700	1	6089510	6090316					+
AT1G17710	1	6090553	6092020	AT1G73010	3			-		http://coge.iplantcollaborative.org/CoGe/GEvo.pl?prog=blastn&dsgid1=19494&dsgid2=19494&accn1=AT1G73010&accn2=AT1G17710&num_seqs=2&autogo=1
AT1G17720	1	6093201	6098376					-
AT1G17730	1	6099082	6100308	AT1G73030	1			+		http://coge.iplantcollaborative.org/CoGe/GEvo.pl?prog=blastn&dsgid1=19494&dsgid2=19494&accn1=AT1G73030&accn2=AT1G17730&num_seqs=2&autogo=1
AT1G17744	1	6100954	6101976			P	P	-
AT1G17745	1	6100957	6105258			AT1G17744	AT1G17744	+
AT1G17750	1	6106649	6110113	AT1G73066	0		P	+		http://coge.iplantcollaborative.org/CoGe/GEvo.pl?prog=blastn&dsgid1=19494&dsgid2=19494&accn1=AT1G73066&accn2=AT1G17750&num_seqs=2&autogo=1
AT1G17760	1	6110100	6116610				I	-
AT1G17770	1	6120734	6122815				I	+
1_6123014_6123040_cns_rna	1	6123014	6123040	1_27502048_27502074_cns_rna	0		I	-	3e-08|	http://coge.iplantcollaborative.org/CoGe/GEvo.pl?prog=blastn&dsgid1=19494&dsgid2=19494&accn1=1_27502048_27502074_cns_rna&accn2=1_6123014_6123040_cns_rna&num_seqs=2&autogo=1
1_6123423_6123441_cns_rna	1	6123423	6123441	1_27502333_27502351_cns_rna	0		I	-	0.0006|	http://coge.iplantcollaborative.org/CoGe/GEvo.pl?prog=blastn&dsgid1=19494&dsgid2=19494&accn1=1_27502333_27502351_cns_rna&accn2=1_6123423_6123441_cns_rna&num_seqs=2&autogo=1
AT1G17780	1	6123694	6125262				I	+
AT1G17790	1	6125349	6127397	AT1G73150	1		I	-		http://coge.iplantcollaborative.org/CoGe/GEvo.pl?prog=blastn&dsgid1=19494&dsgid2=19494&accn1=AT1G73150&accn2=AT1G17790&num_seqs=2&autogo=1
AT1G17800	1	6128816	6129501				I	+
AT1G17810	1	6130018	6131620	AT1G73190	2		I	+		http://coge.iplantcollaborative.org/CoGe/GEvo.pl?prog=blastn&dsgid1=19494&dsgid2=19494&accn1=AT1G73190&accn2=AT1G17810&num_seqs=2&autogo=1
AT1G17820	1	6131530	6135338	AT1G73200	0		I	-		http://coge.iplantcollaborative.org/CoGe/GEvo.pl?prog=blastn&dsgid1=19494&dsgid2=19494&accn1=AT1G73200&accn2=AT1G17820&num_seqs=2&autogo=1
1_6135296_6135316_cns_rna	1	6135296	6135316	1_27530395_27530415_cns_rna	0		I	-	5e-05|	http://coge.iplantcollaborative.org/CoGe/GEvo.pl?prog=blastn&dsgid1=19494&dsgid2=19494&accn1=1_27530395_27530415_cns_rna&accn2=1_6135296_6135316_cns_rna&num_seqs=2&autogo=1
AT1G17830	1	6135796	6138425	AT1G73210	1		I	-		http://coge.iplantcollaborative.org/CoGe/GEvo.pl?prog=blastn&dsgid1=19494&dsgid2=19494&accn1=AT1G73210&accn2=AT1G17830&num_seqs=2&autogo=1
AT1G17840	1	6142557	6146514				I	+
AT1G17850	1	6146067	6148843				I	-
AT1G17860	1	6149294	6150031				I	+
AT1G17870	1	6149932	6152215				I	-
AT1G17880	1	6152402	6153975	AT1G73230	2		I	-		http://coge.iplantcollaborative.org/CoGe/GEvo.pl?prog=blastn&dsgid1=19494&dsgid2=19494&accn1=AT1G73230&accn2=AT1G17880&num_seqs=2&autogo=1
AT1G17890	1	6154261	6155745	AT1G73250	0		I	-		http://coge.iplantcollaborative.org/CoGe/GEvo.pl?prog=blastn&dsgid1=19494&dsgid2=19494&accn1=AT1G73250&accn2=AT1G17890&num_seqs=2&autogo=1
AT1G17900	1	6157361	6158123				I	-
AT1G17910	1	6159119	6161608				AT1G17750	+
AT1G17920	1	6161865	6165375	AT1G73360	8			-		http://coge.iplantcollaborative.org/CoGe/GEvo.pl?prog=blastn&dsgid1=19494&dsgid2=19494&accn1=AT1G73360&accn2=AT1G17920&num_seqs=2&autogo=1
AT1G17930	1	6166213	6168832					-
AT1G17940	1	6169334	6173215	AT1G73390	7			-		http://coge.iplantcollaborative.org/CoGe/GEvo.pl?prog=blastn&dsgid1=19494&dsgid2=19494&accn1=AT1G73390&accn2=AT1G17940&num_seqs=2&autogo=1
AT1G17950	1	6177610	6179282	AT1G73410	8			+		http://coge.iplantcollaborative.org/CoGe/GEvo.pl?prog=blastn&dsgid1=19494&dsgid2=19494&accn1=AT1G73410&accn2=AT1G17950&num_seqs=2&autogo=1
AT1G17960	1	6180889	6183799				P	-
AT1G17970	1	6184897	6187465	AT1G73760	1		I	+		http://coge.iplantcollaborative.org/CoGe/GEvo.pl?prog=blastn&dsgid1=19494&dsgid2=19494&accn1=AT1G73760&accn2=AT1G17970&num_seqs=2&autogo=1
AT1G17980	1	6187500	6191701				I	-
AT1G17990	1	6192064	6194086			P	P	-
AT1G18000	1	6194536	6196222			P	P	-
AT1G18010	1	6199891	6201477			AT1G18000	AT1G18000	+
AT1G18020	1	6202265	6203911			AT1G17990	AT1G17990	+
AT1G18030	1	6204336	6206981				I	+
AT1G18040	1	6206864	6209493	AT1G73690	2		P	-		http://coge.iplantcollaborative.org/CoGe/GEvo.pl?prog=blastn&dsgid1=19494&dsgid2=19494&accn1=AT1G73690&accn2=AT1G18040&num_seqs=2&autogo=1
AT1G18050	1	6209764	6211581				I	-
AT1G18060	1	6211866	6213437				I	-
AT1G18070	1	6213718	6218328				I	-
AT1G18075	1	6220641	6220826	AT1G73687	1		I	+		http://coge.iplantcollaborative.org/CoGe/GEvo.pl?prog=blastn&dsgid1=19494&dsgid2=19494&accn1=AT1G73687&accn2=AT1G18075&num_seqs=2&autogo=1
AT1G18080	1	6222194	6224144				I	+
AT1G18090	1	6224494	6227815				I	+
AT1G18100	1	6227210	6230181				I	-
AT1G18120	1	6232085	6233919				I	+
AT1G18130	1	6235888	6238792				AT1G17960	+
AT1G18140	1	6238837	6241429				I	-
AT1G18150	1	6244377	6247762				AT1G18040	-
AT1G18160	1	6248786	6254032	AT1G73690	1		P	+		http://coge.iplantcollaborative.org/CoGe/GEvo.pl?prog=blastn&dsgid1=19494&dsgid2=19494&accn1=AT1G73690&accn2=AT1G18160&num_seqs=2&autogo=1
AT1G18170	1	6254222	6255683	AT1G73655	0		I	+		http://coge.iplantcollaborative.org/CoGe/GEvo.pl?prog=blastn&dsgid1=19494&dsgid2=19494&accn1=AT1G73655&accn2=AT1G18170&num_seqs=2&autogo=1
AT1G18180	1	6255823	6257893	AT1G73650	0		I	+		http://coge.iplantcollaborative.org/CoGe/GEvo.pl?prog=blastn&dsgid1=19494&dsgid2=19494&accn1=AT1G73650&accn2=AT1G18180&num_seqs=2&autogo=1
AT1G18190	1	6257844	6261450				I	-
AT1G18200	1	6265409	6266930	AT1G73640	0		I	-		http://coge.iplantcollaborative.org/CoGe/GEvo.pl?prog=blastn&dsgid1=19494&dsgid2=19494&accn1=AT1G73640&accn2=AT1G18200&num_seqs=2&autogo=1
AT1G18210	1	6266602	6268821	AT1G73630	1		I	-		http://coge.iplantcollaborative.org/CoGe/GEvo.pl?prog=blastn&dsgid1=19494&dsgid2=19494&accn1=AT1G73630&accn2=AT1G18210&num_seqs=2&autogo=1
AT1G18220	1	6269663	6269800				I	-
AT1G18230	1	6272659	6273300				AT1G18160	-
AT1G18240	1	6274279	6275587					-
AT1G18250	1	6276781	6278143	AT1G73620	1			-		http://coge.iplantcollaborative.org/CoGe/GEvo.pl?prog=blastn&dsgid1=19494&dsgid2=19494&accn1=AT1G73620&accn2=AT1G18250&num_seqs=2&autogo=1
AT1G18260	1	6278841	6282096	AT1G73570	0			-		http://coge.iplantcollaborative.org/CoGe/GEvo.pl?prog=blastn&dsgid1=19494&dsgid2=19494&accn1=AT1G73570&accn2=AT1G18260&num_seqs=2&autogo=1
AT1G18265	1	6282245	6283286					-
AT1G18270	1	6283405	6293864					-
AT1G18280	1	6294326	6295357	AT1G73560	0			+		http://coge.iplantcollaborative.org/CoGe/GEvo.pl?prog=blastn&dsgid1=19494&dsgid2=19494&accn1=AT1G73560&accn2=AT1G18280&num_seqs=2&autogo=1
AT1G18290	1	6297357	6298321					+
[truncated: 32,047 more rows]
[truncated: 2 more columns]
