# Supplementary material for: Automated conserved non-coding sequence (CNS) discovery reveals differences in gene content and promoter evolution among grasses
Source: Front Plant Sci. 2013 Jul 2;4:170. doi: 10.3389/fpls.2013.00170 (PMC3708275; doi:10.3389/fpls.2013.00170)
Supplement: Supplemental Data Set 1 — At-At manually annotated v2 CNS list (with genes). [file 107054_2.zip › Gina's SDS4a rice_j_set.genelist-2012-05-10.csv]

SDS4a Turco et al. 2012 freeling lab Os-Si CNS Discovery Pipeline 3.0 gene list Os MSU6 accn	seqid	start	end	ortholog	setaria_n_cns	regional_dup_info	local_dup_info	strand	new_gene_info	link
rice_v6_1_6_114	1	6	114					+
Os01g01010	1	1903	9817	Si000493m	1			+		http://coge.iplantcollaborative.org/CoGe/GEvo.pl?prog=blastn&dsgid1=11822&dsgid2=19491&accn1=Si000493m&accn2=Os01g01010&num_seqs=2&autogo=1
Os01g01019	1	10218	11435					+
Os01g01030	1	11648	14915					+
Os01g01040	1	15292	19323	Si000976m	0			+		http://coge.iplantcollaborative.org/CoGe/GEvo.pl?prog=blastn&dsgid1=11822&dsgid2=19491&accn1=Si000976m&accn2=Os01g01040&num_seqs=2&autogo=1
Os01g01050	1	21841	25971					+
Os01g01060	1	26136	27651	Si002978m	1			+		http://coge.iplantcollaborative.org/CoGe/GEvo.pl?prog=blastn&dsgid1=11822&dsgid2=19491&accn1=Si002978m&accn2=Os01g01060&num_seqs=2&autogo=1
Os01g01070	1	28818	33493	Si001999m	3			+		http://coge.iplantcollaborative.org/CoGe/GEvo.pl?prog=blastn&dsgid1=11822&dsgid2=19491&accn1=Si001999m&accn2=Os01g01070&num_seqs=2&autogo=1
Os01g01080	1	34581	40180	Si001553m	1			+		http://coge.iplantcollaborative.org/CoGe/GEvo.pl?prog=blastn&dsgid1=11822&dsgid2=19491&accn1=Si001553m&accn2=Os01g01080&num_seqs=2&autogo=1
Os01g01090	1	43595	46526					+
Os01g01100	1	46856	52412					-
Os01g01110	1	54914	56972					+
Os01g01115	1	57658	60090	Si004364m	0			+		http://coge.iplantcollaborative.org/CoGe/GEvo.pl?prog=blastn&dsgid1=11822&dsgid2=19491&accn1=Si004364m&accn2=Os01g01115&num_seqs=2&autogo=1
Os01g01120	1	61059	62576	Si001841m	1			+		http://coge.iplantcollaborative.org/CoGe/GEvo.pl?prog=blastn&dsgid1=11822&dsgid2=19491&accn1=Si001841m&accn2=Os01g01120&num_seqs=2&autogo=1
Os01g01130	1	62244	65302	Si001629m	1			-		http://coge.iplantcollaborative.org/CoGe/GEvo.pl?prog=blastn&dsgid1=11822&dsgid2=19491&accn1=Si001629m&accn2=Os01g01130&num_seqs=2&autogo=1
Os01g01140	1	68675	69131					+
Os01g01150	1	71775	78938	Si000302m	7			+		http://coge.iplantcollaborative.org/CoGe/GEvo.pl?prog=blastn&dsgid1=11822&dsgid2=19491&accn1=Si000302m&accn2=Os01g01150&num_seqs=2&autogo=1
Os01g01160	1	81428	83302	Si002910m	0			+		http://coge.iplantcollaborative.org/CoGe/GEvo.pl?prog=blastn&dsgid1=11822&dsgid2=19491&accn1=Si002910m&accn2=Os01g01160&num_seqs=2&autogo=1
Os01g01170	1	84337	87844			P	Os01g01180	+
Os01g01180	1	87986	88204	Si000471m	0	Os01g01170	P	-		http://coge.iplantcollaborative.org/CoGe/GEvo.pl?prog=blastn&dsgid1=11822&dsgid2=19491&accn1=Si000471m&accn2=Os01g01180&num_seqs=2&autogo=1
Os01g01190	1	88653	90521	Si005131m	0			-		http://coge.iplantcollaborative.org/CoGe/GEvo.pl?prog=blastn&dsgid1=11822&dsgid2=19491&accn1=Si005131m&accn2=Os01g01190&num_seqs=2&autogo=1
Os01g01200	1	94499	97558					+
Os01g01210	1	98171	99681					-
Os01g01230	1	104872	105534					+
Os01g01240	1	107618	113983					+
Os01g01250	1	117081	119671					+
Os01g01260	1	120302	126457					-
Os01g01270	1	127897	132559					-
Os01g01280	1	133291	134685	Si002757m	0			+		http://coge.iplantcollaborative.org/CoGe/GEvo.pl?prog=blastn&dsgid1=11822&dsgid2=19491&accn1=Si002757m&accn2=Os01g01280&num_seqs=2&autogo=1
Os01g01290	1	138820	140588					+
Os01g01295	1	140936	143554	Si002077m	3			+		http://coge.iplantcollaborative.org/CoGe/GEvo.pl?prog=blastn&dsgid1=11822&dsgid2=19491&accn1=Si002077m&accn2=Os01g01295&num_seqs=2&autogo=1
Os01g01302	1	144577	146852					+
Os01g01307	1	147045	149577					+
Os01g01312	1	150409	155500	Si000085m	1			+		http://coge.iplantcollaborative.org/CoGe/GEvo.pl?prog=blastn&dsgid1=11822&dsgid2=19491&accn1=Si000085m&accn2=Os01g01312&num_seqs=2&autogo=1
Os01g01320	1	156728	159941					-
Os01g01330	1	160365	163107					-
Os01g01340	1	167470	169389	Si003278m	0			-		http://coge.iplantcollaborative.org/CoGe/GEvo.pl?prog=blastn&dsgid1=11822&dsgid2=19491&accn1=Si003278m&accn2=Os01g01340&num_seqs=2&autogo=1
Os01g01350	1	169712	172434	Si002796m	1			-		http://coge.iplantcollaborative.org/CoGe/GEvo.pl?prog=blastn&dsgid1=11822&dsgid2=19491&accn1=Si002796m&accn2=Os01g01350&num_seqs=2&autogo=1
Os01g01360	1	177310	179812	Si000601m	0			+		http://coge.iplantcollaborative.org/CoGe/GEvo.pl?prog=blastn&dsgid1=11822&dsgid2=19491&accn1=Si000601m&accn2=Os01g01360&num_seqs=2&autogo=1
Os01g01369	1	185246	189846	Si002890m	2			-		http://coge.iplantcollaborative.org/CoGe/GEvo.pl?prog=blastn&dsgid1=11822&dsgid2=19491&accn1=Si002890m&accn2=Os01g01369&num_seqs=2&autogo=1
Os01g01380	1	190036	195287	Si000090m	0			+		http://coge.iplantcollaborative.org/CoGe/GEvo.pl?prog=blastn&dsgid1=11822&dsgid2=19491&accn1=Si000090m&accn2=Os01g01380&num_seqs=2&autogo=1
Os01g01390	1	196647	199803					+
Os01g01400	1	200944	205743	Si003928m	0			+		http://coge.iplantcollaborative.org/CoGe/GEvo.pl?prog=blastn&dsgid1=11822&dsgid2=19491&accn1=Si003928m&accn2=Os01g01400&num_seqs=2&autogo=1
Os01g01410	1	204710	208606	Si000894m	0			-		http://coge.iplantcollaborative.org/CoGe/GEvo.pl?prog=blastn&dsgid1=11822&dsgid2=19491&accn1=Si000894m&accn2=Os01g01410&num_seqs=2&autogo=1
Os01g01420	1	208771	213229	Si001658m	2			+		http://coge.iplantcollaborative.org/CoGe/GEvo.pl?prog=blastn&dsgid1=11822&dsgid2=19491&accn1=Si001658m&accn2=Os01g01420&num_seqs=2&autogo=1
Os01g01430	1	215126	216664	Si002003m	setaria64_scaffold_5_5897094_5897625	0	P	P	+		http://coge.iplantcollaborative.org/CoGe/GEvo.pl?prog=blastn&dsgid1=11822&dsgid2=19491&accn1=Si002003m&accn2=Os01g01430&num_seqs=2&autogo=1
Os01g01440	1	218011	219776			I	I	-
Os01g01450	1	225897	228331	setaria64_scaffold_5_5935502_5935707	0	I	I	+		http://coge.iplantcollaborative.org/CoGe/GEvo.pl?prog=blastn&dsgid1=11822&dsgid2=19491&accn1=setaria64_scaffold_5_5935502_5935707&accn2=Os01g01450&num_seqs=2&autogo=1
Os01g01460	1	231377	231688			I	I	-
Os01g01470	1	240641	242468			Os01g01430	Os01g01430	+
Os01g01484	1	247706	255878					-
Os01g01500	1	258607	258909					+
Os01g01510	1	260504	267471					+
Os01g01520	1	269145	274084	Si001257m	1	P	P	-		http://coge.iplantcollaborative.org/CoGe/GEvo.pl?prog=blastn&dsgid1=11822&dsgid2=19491&accn1=Si001257m&accn2=Os01g01520&num_seqs=2&autogo=1
Os01g01530	1	275285	276881			I	I	-
Os01g01540	1	278982	279494			I	I	+
Os01g01550	1	279846	282924			Os01g01520	Os01g01520	-
Os01g01560	1	283911	291118					-
Os01g01570	1	287372	291296					+
Os01g01580	1	291844	292535			P	P	+
Os01g01590	1	292648	293536			Os01g01580	Os01g01580	+
Os01g01600	1	302103	305800	Si001592m	10			+		http://coge.iplantcollaborative.org/CoGe/GEvo.pl?prog=blastn&dsgid1=11822&dsgid2=19491&accn1=Si001592m&accn2=Os01g01600&num_seqs=2&autogo=1
Os01g01610	1	305869	307842	Si003330m	0			-		http://coge.iplantcollaborative.org/CoGe/GEvo.pl?prog=blastn&dsgid1=11822&dsgid2=19491&accn1=Si003330m&accn2=Os01g01610&num_seqs=2&autogo=1
Os01g01620	1	308459	312170	Si001883m	4			-		http://coge.iplantcollaborative.org/CoGe/GEvo.pl?prog=blastn&dsgid1=11822&dsgid2=19491&accn1=Si001883m&accn2=Os01g01620&num_seqs=2&autogo=1
Os01g01640	1	318713	321248	Si002979m	3			+		http://coge.iplantcollaborative.org/CoGe/GEvo.pl?prog=blastn&dsgid1=11822&dsgid2=19491&accn1=Si002979m&accn2=Os01g01640&num_seqs=2&autogo=1
Os01g01650	1	321556	322948	Si002040m	0	P	P	-		http://coge.iplantcollaborative.org/CoGe/GEvo.pl?prog=blastn&dsgid1=11822&dsgid2=19491&accn1=Si002040m&accn2=Os01g01650&num_seqs=2&autogo=1
Os01g01660	1	326128	327451			Os01g01650	Os01g01650	-
Os01g01670	1	329238	331345	Si002493m	3			-		http://coge.iplantcollaborative.org/CoGe/GEvo.pl?prog=blastn&dsgid1=11822&dsgid2=19491&accn1=Si002493m&accn2=Os01g01670&num_seqs=2&autogo=1
Os01g01680	1	331667	332689					-
Os01g01689	1	334809	370191	Si004442m	7			+		http://coge.iplantcollaborative.org/CoGe/GEvo.pl?prog=blastn&dsgid1=11822&dsgid2=19491&accn1=Si004442m&accn2=Os01g01689&num_seqs=2&autogo=1
Os01g01700	1	370831	373470	Si003068m	2			+		http://coge.iplantcollaborative.org/CoGe/GEvo.pl?prog=blastn&dsgid1=11822&dsgid2=19491&accn1=Si003068m&accn2=Os01g01700&num_seqs=2&autogo=1
Os01g01710	1	373728	379716	Si001299m	10			-		http://coge.iplantcollaborative.org/CoGe/GEvo.pl?prog=blastn&dsgid1=11822&dsgid2=19491&accn1=Si001299m&accn2=Os01g01710&num_seqs=2&autogo=1
Os01g01720	1	382047	385701	Si001528m	0			-		http://coge.iplantcollaborative.org/CoGe/GEvo.pl?prog=blastn&dsgid1=11822&dsgid2=19491&accn1=Si001528m&accn2=Os01g01720&num_seqs=2&autogo=1
Os01g01730	1	389051	389623					+
Os01g01740	1	391081	395651	Si001885m	10			-		http://coge.iplantcollaborative.org/CoGe/GEvo.pl?prog=blastn&dsgid1=11822&dsgid2=19491&accn1=Si001885m&accn2=Os01g01740&num_seqs=2&autogo=1
Os01g01760	1	402692	403402					-
Os01g01770	1	408700	409818	Si002098m	2			+		http://coge.iplantcollaborative.org/CoGe/GEvo.pl?prog=blastn&dsgid1=11822&dsgid2=19491&accn1=Si002098m&accn2=Os01g01770&num_seqs=2&autogo=1
Os01g01780	1	411579	414830	Si004108m	2			+		http://coge.iplantcollaborative.org/CoGe/GEvo.pl?prog=blastn&dsgid1=11822&dsgid2=19491&accn1=Si004108m&accn2=Os01g01780&num_seqs=2&autogo=1
Os01g01790	1	415241	419497	Si000678m	6			-		http://coge.iplantcollaborative.org/CoGe/GEvo.pl?prog=blastn&dsgid1=11822&dsgid2=19491&accn1=Si000678m&accn2=Os01g01790&num_seqs=2&autogo=1
Os01g01800	1	421462	430692	Si000420m	5			+		http://coge.iplantcollaborative.org/CoGe/GEvo.pl?prog=blastn&dsgid1=11822&dsgid2=19491&accn1=Si000420m&accn2=Os01g01800&num_seqs=2&autogo=1
Os01g01810	1	431435	431752					-
Os01g01830	1	436613	448137					+
Os01g01840	1	454512	459716	Si002847m	2	P	P	+		http://coge.iplantcollaborative.org/CoGe/GEvo.pl?prog=blastn&dsgid1=11822&dsgid2=19491&accn1=Si002847m&accn2=Os01g01840&num_seqs=2&autogo=1
Os01g01850	1	465280	471435			I	I	+
Os01g01860	1	472074	475310			I	I	-
Os01g01870	1	477325	480166			Os01g01840	Os01g01840	+
Os01g01880	1	481332	481956					+
Os01g01890	1	482885	485492	Si000834m	1			+		http://coge.iplantcollaborative.org/CoGe/GEvo.pl?prog=blastn&dsgid1=11822&dsgid2=19491&accn1=Si000834m&accn2=Os01g01890&num_seqs=2&autogo=1
Os01g01900	1	487085	491952					-
Os01g01910	1	495066	496368					+
Os01g01920	1	497454	505264	Si001595m	0			+		http://coge.iplantcollaborative.org/CoGe/GEvo.pl?prog=blastn&dsgid1=11822&dsgid2=19491&accn1=Si001595m&accn2=Os01g01920&num_seqs=2&autogo=1
Os01g01925	1	506270	508225					+
Os01g01930	1	508387	509112					+
Os01g01940	1	509752	511159					+
Os01g01950	1	511840	512502					+
Os01g01960	1	512890	521448	Si000052m	5			-		http://coge.iplantcollaborative.org/CoGe/GEvo.pl?prog=blastn&dsgid1=11822&dsgid2=19491&accn1=Si000052m&accn2=Os01g01960&num_seqs=2&autogo=1
Os01g01970	1	523579	527002	Si003307m	4			-		http://coge.iplantcollaborative.org/CoGe/GEvo.pl?prog=blastn&dsgid1=11822&dsgid2=19491&accn1=Si003307m&accn2=Os01g01970&num_seqs=2&autogo=1
Os01g01980	1	528367	529008					-
Os01g01990	1	532786	533139					+
Os01g02000	1	536710	542355	Si000294m	7			+		http://coge.iplantcollaborative.org/CoGe/GEvo.pl?prog=blastn&dsgid1=11822&dsgid2=19491&accn1=Si000294m&accn2=Os01g02000&num_seqs=2&autogo=1
Os01g02010	1	541987	543510					-
Os01g02020	1	548108	552287	Si001588m	2			+		http://coge.iplantcollaborative.org/CoGe/GEvo.pl?prog=blastn&dsgid1=11822&dsgid2=19491&accn1=Si001588m&accn2=Os01g02020&num_seqs=2&autogo=1
Os01g02040	1	553022	557015	Si004331m	0	P	P	-		http://coge.iplantcollaborative.org/CoGe/GEvo.pl?prog=blastn&dsgid1=11822&dsgid2=19491&accn1=Si004331m&accn2=Os01g02040&num_seqs=2&autogo=1
Os01g02050	1	561056	571138	Si004557m	5	I	I	-		http://coge.iplantcollaborative.org/CoGe/GEvo.pl?prog=blastn&dsgid1=11822&dsgid2=19491&accn1=Si004557m&accn2=Os01g02050&num_seqs=2&autogo=1
Os01g02060	1	575443	578569			Os01g02040	Os01g02040	-
Os01g02070	1	584963	585445					+
Os01g02080	1	585414	586780	Si004113m	0			-		http://coge.iplantcollaborative.org/CoGe/GEvo.pl?prog=blastn&dsgid1=11822&dsgid2=19491&accn1=Si004113m&accn2=Os01g02080&num_seqs=2&autogo=1
Os01g02090	1	587863	592759	Si000631m	4			+		http://coge.iplantcollaborative.org/CoGe/GEvo.pl?prog=blastn&dsgid1=11822&dsgid2=19491&accn1=Si000631m&accn2=Os01g02090&num_seqs=2&autogo=1
rice_v6_1_595177_595302	1	595177	595302	Si003077m	2			+		http://coge.iplantcollaborative.org/CoGe/GEvo.pl?prog=blastn&dsgid1=11822&dsgid2=19491&accn1=Si003077m&accn2=rice_v6_1_595177_595302&num_seqs=2&autogo=1
Os01g02100	1	597290	600472	Si000514m	5			+		http://coge.iplantcollaborative.org/CoGe/GEvo.pl?prog=blastn&dsgid1=11822&dsgid2=19491&accn1=Si000514m&accn2=Os01g02100&num_seqs=2&autogo=1
Os01g02110	1	602643	604643	Si004720m	9			-		http://coge.iplantcollaborative.org/CoGe/GEvo.pl?prog=blastn&dsgid1=11822&dsgid2=19491&accn1=Si004720m&accn2=Os01g02110&num_seqs=2&autogo=1
Os01g02120	1	611564	614650	Si004700m	2			+		http://coge.iplantcollaborative.org/CoGe/GEvo.pl?prog=blastn&dsgid1=11822&dsgid2=19491&accn1=Si004700m&accn2=Os01g02120&num_seqs=2&autogo=1
Os01g02130	1	619572	620516	setaria64_scaffold_5_6493436_6493585	2			-		http://coge.iplantcollaborative.org/CoGe/GEvo.pl?prog=blastn&dsgid1=11822&dsgid2=19491&accn1=setaria64_scaffold_5_6493436_6493585&accn2=Os01g02130&num_seqs=2&autogo=1
Os01g02139	1	623087	623613	Si003424m	6			+		http://coge.iplantcollaborative.org/CoGe/GEvo.pl?prog=blastn&dsgid1=11822&dsgid2=19491&accn1=Si003424m&accn2=Os01g02139&num_seqs=2&autogo=1
Os01g02150	1	624976	626024	setaria64_scaffold_5_6502036_6502143	4			+		http://coge.iplantcollaborative.org/CoGe/GEvo.pl?prog=blastn&dsgid1=11822&dsgid2=19491&accn1=setaria64_scaffold_5_6502036_6502143&accn2=Os01g02150&num_seqs=2&autogo=1
Os01g02160	1	631093	631913					+
Os01g02170	1	633011	638309	Si005491m	5			-		http://coge.iplantcollaborative.org/CoGe/GEvo.pl?prog=blastn&dsgid1=11822&dsgid2=19491&accn1=Si005491m&accn2=Os01g02170&num_seqs=2&autogo=1
Os01g02180	1	639588	643269					-
Os01g02190	1	644574	645723	setaria64_scaffold_5_6519292_6519434	3			-		http://coge.iplantcollaborative.org/CoGe/GEvo.pl?prog=blastn&dsgid1=11822&dsgid2=19491&accn1=setaria64_scaffold_5_6519292_6519434&accn2=Os01g02190&num_seqs=2&autogo=1
Os01g02200	1	647128	650881	Si002996m	11			-		http://coge.iplantcollaborative.org/CoGe/GEvo.pl?prog=blastn&dsgid1=11822&dsgid2=19491&accn1=Si002996m&accn2=Os01g02200&num_seqs=2&autogo=1
Os01g02210	1	661283	663572					+
Os01g02220	1	663777	666554					-
Os01g02230	1	667047	669976					-
Os01g02240	1	677778	683594					-
Os01g02250	1	688792	693013			P	P	+
Os01g02260	1	693716	695113			I	I	-
Os01g02270	1	699533	704670			Os01g02250	Os01g02250	-
Os01g02280	1	706340	713322			Os01g02250	Os01g02250	+
Os01g02290	1	719629	722317	Si000551m	0	P	P	-		http://coge.iplantcollaborative.org/CoGe/GEvo.pl?prog=blastn&dsgid1=11822&dsgid2=19491&accn1=Si000551m&accn2=Os01g02290&num_seqs=2&autogo=1
Os01g02300	1	722693	725321			Os01g02290	Os01g02290	+
Os01g02310	1	727977	729930			Os01g02290	Os01g02290	+
Os01g02320	1	730149	737020			Os01g02290	Os01g02290	-
rice_v6_1_734765_736106	1	734000	736106			Os01g02290	Os01g02290	+
Os01g02334	1	737281	740794			Os01g02290	Os01g02290	-
rice_v6_1_738859_739774	1	738303	739774			Os01g02290	Os01g02290	+
Os01g02350	1	741272	744156			Os01g02290	Os01g02290	-
Os01g02360	1	744452	747945			Os01g02290	Os01g02290	+
Os01g02370	1	751080	753992			Os01g02290	Os01g02290	-
Os01g02380	1	755894	761050			I	I	-
Os01g02390	1	766169	768681			Os01g02290	Os01g02290	-
Os01g02400	1	769332	772851			Os01g02290	Os01g02290	+
Os01g02410	1	773727	778237			Os01g02290	Os01g02290	-
Os01g02420	1	780442	783424			Os01g02290	Os01g02290	+
rice_v6_1_783443_783551	1	783443	783551			Os01g02290	Os01g02290	+
Os01g02430	1	785171	787619			Os01g02290	Os01g02290	-
Os01g02440	1	788967	791411			Os01g02290	Os01g02290	+
Os01g02450	1	792088	793090			I	I	-
Os01g02460	1	793499	794413			Os01g02290	Os01g02290	+
Os01g02470	1	795842	796533				I	+
Os01g02480	1	799898	800654				I	+
Os01g02490	1	803084	805932				I	-
Os01g02500	1	806850	808721				I	+
Os01g02510	1	816542	817335				I	+
Os01g02520	1	820344	823007				I	+
Os01g02530	1	823624	829778				I	-
Os01g02540	1	833939	838111				I	+
Os01g02550	1	838809	841757			P	Os01g02290	-
Os01g02560	1	842530	846454			Os01g02550	Os01g02290	+
rice_v6_1_847509_847624	1	847509	847635			I	I	+
Os01g02570	1	851249	853568			Os01g02550	Os01g02290	-
Os01g02580	1	856957	859583			Os01g02550	Os01g02290	-
rice_v6_1_861117_861229	1	861117	861229			Os01g02550	Os01g02290	-
Os01g02590	1	861579	864253			Os01g02550	Os01g02290	-
Os01g02600	1	864966	868063			Os01g02550	Os01g02290	+
Os01g02610	1	869318	873817			Os01g02550	Os01g02290	-
Os01g02629	1	883161	886787				I	-
Os01g02650	1	891095	897250				I	+
Os01g02660	1	897866	901158				I	-
Os01g02670	1	903341	909142				I	+
Os01g02680	1	910735	913246			P	Os01g02290	-
Os01g02690	1	914639	918674			Os01g02680	Os01g02290	+
Os01g02700	1	919992	922630			Os01g02680	Os01g02290	-
Os01g02710	1	923451	924175			Os01g02680	Os01g02290	+
rice_v6_1_926769_926872	1	926769	926872			I	I	-
Os01g02720	1	928883	933914			I	I	-
Os01g02730	1	934574	937367			Os01g02680	Os01g02290	-
Os01g02740	1	939005	951451			P	P	-
rice_v6_1_952470_952580	1	952470	952580			Os01g02740	Os01g02740	-
Os01g02750	1	953075	955817			Os01g02680	Os01g02290	+
Os01g02760	1	956907	959626			Os01g02680	Os01g02290	-
Os01g02770	1	960681	964151			Os01g02680	Os01g02290	+
Os01g02780	1	968308	972327			Os01g02680	Os01g02290	-
Os01g02790	1	975766	979431			Os01g02680	Os01g02290	+
Os01g02800	1	983301	985760			Os01g02680	Os01g02290	-
Os01g02810	1	986591	989647			Os01g02680	Os01g02290	+
Os01g02830	1	993710	996262			Os01g02680	Os01g02290	-
Os01g02840	1	996963	999997			Os01g02680	Os01g02290	+
Os01g02850	1	1000292	1000770					-
Os01g02860	1	1001459	1006068					-
Os01g02870	1	1009259	1011410	Si001859m	6			+		http://coge.iplantcollaborative.org/CoGe/GEvo.pl?prog=blastn&dsgid1=11822&dsgid2=19491&accn1=Si001859m&accn2=Os01g02870&num_seqs=2&autogo=1
Os01g02880	1	1015065	1018545	Si001803m	7			+		http://coge.iplantcollaborative.org/CoGe/GEvo.pl?prog=blastn&dsgid1=11822&dsgid2=19491&accn1=Si001803m&accn2=Os01g02880&num_seqs=2&autogo=1
Os01g02884	1	1023184	1029112	Si000063m	4			+		http://coge.iplantcollaborative.org/CoGe/GEvo.pl?prog=blastn&dsgid1=11822&dsgid2=19491&accn1=Si000063m&accn2=Os01g02884&num_seqs=2&autogo=1
Os01g02890	1	1045604	1052166	Si001555m	12			+		http://coge.iplantcollaborative.org/CoGe/GEvo.pl?prog=blastn&dsgid1=11822&dsgid2=19491&accn1=Si001555m&accn2=Os01g02890&num_seqs=2&autogo=1
Os01g02900	1	1056137	1058856	Si000628m	Si000691m	1	P	P	-		http://coge.iplantcollaborative.org/CoGe/GEvo.pl?prog=blastn&dsgid1=11822&dsgid2=19491&accn1=Si000628m&accn2=Os01g02900&num_seqs=2&autogo=1
Os01g02910	1	1065448	1068826			Os01g02900	Os01g02900	-
Os01g02920	1	1070962	1074030			Os01g02900	Os01g02900	-
Os01g02930	1	1077511	1080702			Os01g02900	Os01g02900	-
Os01g02940	1	1088743	1092528			Os01g02900	Os01g02900	-
Os01g02950	1	1096580	1097942			P	P	-
Os01g02960	1	1102782	1105890			Os01g02950	Os01g02950	+
Os01g02970	1	1111433	1112333					-
Os01g02980	1	1119319	1125749					+
Os01g02990	1	1136241	1136624					-
Os01g02999	1	1137880	1138573					+
Os01g03010	1	1142557	1143497					-
Os01g03020	1	1144829	1154094	Si000198m	6			-		http://coge.iplantcollaborative.org/CoGe/GEvo.pl?prog=blastn&dsgid1=11822&dsgid2=19491&accn1=Si000198m&accn2=Os01g03020&num_seqs=2&autogo=1
Os01g03030	1	1154213	1157601	Si002673m	2			-		http://coge.iplantcollaborative.org/CoGe/GEvo.pl?prog=blastn&dsgid1=11822&dsgid2=19491&accn1=Si002673m&accn2=Os01g03030&num_seqs=2&autogo=1
Os01g03040	1	1159152	1163635	Si002459m	2			-		http://coge.iplantcollaborative.org/CoGe/GEvo.pl?prog=blastn&dsgid1=11822&dsgid2=19491&accn1=Si002459m&accn2=Os01g03040&num_seqs=2&autogo=1
Os01g03050	1	1164737	1167415	Si005626m	1			+		http://coge.iplantcollaborative.org/CoGe/GEvo.pl?prog=blastn&dsgid1=11822&dsgid2=19491&accn1=Si005626m&accn2=Os01g03050&num_seqs=2&autogo=1
Os01g03060	1	1167647	1170130	Si002536m	3			-		http://coge.iplantcollaborative.org/CoGe/GEvo.pl?prog=blastn&dsgid1=11822&dsgid2=19491&accn1=Si002536m&accn2=Os01g03060&num_seqs=2&autogo=1
Os01g03070	1	1170809	1178372	Si000211m	7			-		http://coge.iplantcollaborative.org/CoGe/GEvo.pl?prog=blastn&dsgid1=11822&dsgid2=19491&accn1=Si000211m&accn2=Os01g03070&num_seqs=2&autogo=1
Os01g03080	1	1180158	1181158	Si003150m	0			+		http://coge.iplantcollaborative.org/CoGe/GEvo.pl?prog=blastn&dsgid1=11822&dsgid2=19491&accn1=Si003150m&accn2=Os01g03080&num_seqs=2&autogo=1
Os01g03090	1	1182394	1185707	Si002189m	5			+		http://coge.iplantcollaborative.org/CoGe/GEvo.pl?prog=blastn&dsgid1=11822&dsgid2=19491&accn1=Si002189m&accn2=Os01g03090&num_seqs=2&autogo=1
Os01g03100	1	1185260	1190013	Si002512m	23			-		http://coge.iplantcollaborative.org/CoGe/GEvo.pl?prog=blastn&dsgid1=11822&dsgid2=19491&accn1=Si002512m&accn2=Os01g03100&num_seqs=2&autogo=1
Os01g03110	1	1197687	1202506	Si001238m	10			-		http://coge.iplantcollaborative.org/CoGe/GEvo.pl?prog=blastn&dsgid1=11822&dsgid2=19491&accn1=Si001238m&accn2=Os01g03110&num_seqs=2&autogo=1
Os01g03119	1	1210571	1213113					-
Os01g03130	1	1216006	1217122			P	Os01g03144	-
Os01g03144	1	1221905	1229507	Si000580m	4	Os01g03130	P	-		http://coge.iplantcollaborative.org/CoGe/GEvo.pl?prog=blastn&dsgid1=11822&dsgid2=19491&accn1=Si000580m&accn2=Os01g03144&num_seqs=2&autogo=1
Os01g03160	1	1231473	1235942	Si002524m	4			+		http://coge.iplantcollaborative.org/CoGe/GEvo.pl?prog=blastn&dsgid1=11822&dsgid2=19491&accn1=Si002524m&accn2=Os01g03160&num_seqs=2&autogo=1
Os01g03170	1	1237623	1241351	Si005200m	0	P	P	+		http://coge.iplantcollaborative.org/CoGe/GEvo.pl?prog=blastn&dsgid1=11822&dsgid2=19491&accn1=Si005200m&accn2=Os01g03170&num_seqs=2&autogo=1
Os01g03180	1	1248881	1250448			Os01g03170	Os01g03170	+
Os01g03190	1	1253028	1254635			Os01g03170	Os01g03170	+
Os01g03200	1	1259851	1261083			I	I	-
Os01g03210	1	1263356	1264273			Os01g03170	Os01g03170	+
Os01g03220	1	1300527	1301921			Os01g03170	Os01g03170	+
rice_v6_1_1308583_1308909	1	1308583	1308909				I	+
Os01g03230	1	1308843	1310568				I	-
Os01g03240	1	1312236	1313274				I	+
Os01g03250	1	1314268	1314477			P	Os01g03170	+
Os01g03260	1	1314823	1318863			I	I	-
Os01g03270	1	1327172	1328169			Os01g03250	Os01g03170	+
Os01g03280	1	1329804	1331398			I	I	-
Os01g03290	1	1332752	1333739			Os01g03250	Os01g03170	-
Os01g03300	1	1334864	1336407				I	+
Os01g03310	1	1337229	1338139	Si002826m	0	P	P	-		http://coge.iplantcollaborative.org/CoGe/GEvo.pl?prog=blastn&dsgid1=11822&dsgid2=19491&accn1=Si002826m&accn2=Os01g03310&num_seqs=2&autogo=1
Os01g03320	1	1340319	1341277			Os01g03310	Os01g03310	-
Os01g03330	1	1343557	1345419			Os01g03310	Os01g03310	-
Os01g03340	1	1346567	1347786			Os01g03310	Os01g03310	-
Os01g03350	1	1349820	1350107			I	I	+
Os01g03360	1	1352629	1353802			Os01g03310	Os01g03310	-
Os01g03370	1	1355601	1360257			I	I	-
Os01g03380	1	1362516	1363303			Os01g03310	Os01g03310	-
Os01g03390	1	1364508	1365503			Os01g03310	Os01g03310	-
Os01g03400	1	1367891	1368792			P	Os01g03170	+
Os01g03410	1	1371963	1373138			Os01g03400	Os01g03170	+
Os01g03420	1	1374169	1376242			Os01g03400	Os01g03170	+
Os01g03429	1	1378691	1381143			Os01g03400	Os01g03170	+
Os01g03440	1	1382646	1384084			I	I	+
Os01g03452	1	1385408	1393476			I	I	-
Os01g03464	1	1394980	1396037			Os01g03400	Os01g03170	-
Os01g03480	1	1400504	1402598					-
Os01g03490	1	1403155	1406187	Si001095m	15			+		http://coge.iplantcollaborative.org/CoGe/GEvo.pl?prog=blastn&dsgid1=11822&dsgid2=19491&accn1=Si001095m&accn2=Os01g03490&num_seqs=2&autogo=1
Os01g03500	1	1409987	1412093	Si002343m	3			-		http://coge.iplantcollaborative.org/CoGe/GEvo.pl?prog=blastn&dsgid1=11822&dsgid2=19491&accn1=Si002343m&accn2=Os01g03500&num_seqs=2&autogo=1
Os01g03510	1	1412839	1418043	Si000728m	6			+		http://coge.iplantcollaborative.org/CoGe/GEvo.pl?prog=blastn&dsgid1=11822&dsgid2=19491&accn1=Si000728m&accn2=Os01g03510&num_seqs=2&autogo=1
Os01g03520	1	1420693	1427049	Si000123m	6			+		http://coge.iplantcollaborative.org/CoGe/GEvo.pl?prog=blastn&dsgid1=11822&dsgid2=19491&accn1=Si000123m&accn2=Os01g03520&num_seqs=2&autogo=1
Os01g03530	1	1432033	1435811	Si004323m	1	P	P	+		http://coge.iplantcollaborative.org/CoGe/GEvo.pl?prog=blastn&dsgid1=11822&dsgid2=19491&accn1=Si004323m&accn2=Os01g03530&num_seqs=2&autogo=1
Os01g03549	1	1436163	1444689			Os01g03530	Os01g03530	+
Os01g03570	1	1445849	1449473	Si000667m	1		I	+		http://coge.iplantcollaborative.org/CoGe/GEvo.pl?prog=blastn&dsgid1=11822&dsgid2=19491&accn1=Si000667m&accn2=Os01g03570&num_seqs=2&autogo=1
Os01g03580	1	1450477	1453682				I	+
Os01g03590	1	1456947	1458982				I	+
Os01g03600	1	1466735	1470802				I	-
Os01g03610	1	1473387	1476867				I	-
Os01g03620	1	1485400	1487897			P	Os01g03530	+
Os01g03630	1	1489473	1491684			Os01g03620	Os01g03530	-
rice_v6_1_1491745_1491859	1	1491745	1491859			Os01g03620	Os01g03530	-
Os01g03640	1	1496240	1499609			Os01g03620	Os01g03530	-
Os01g03650	1	1502993	1507057	Si001183m	1			-		http://coge.iplantcollaborative.org/CoGe/GEvo.pl?prog=blastn&dsgid1=11822&dsgid2=19491&accn1=Si001183m&accn2=Os01g03650&num_seqs=2&autogo=1
Os01g03660	1	1507235	1511752	Si001539m	2		P	+		http://coge.iplantcollaborative.org/CoGe/GEvo.pl?prog=blastn&dsgid1=11822&dsgid2=19491&accn1=Si001539m&accn2=Os01g03660&num_seqs=2&autogo=1
Os01g03670	1	1512136	1513467	Si002272m	1		I	+		http://coge.iplantcollaborative.org/CoGe/GEvo.pl?prog=blastn&dsgid1=11822&dsgid2=19491&accn1=Si002272m&accn2=Os01g03670&num_seqs=2&autogo=1
Os01g03680	1	1514837	1515832	Si002826m	1		I	+		http://coge.iplantcollaborative.org/CoGe/GEvo.pl?prog=blastn&dsgid1=11822&dsgid2=19491&accn1=Si002826m&accn2=Os01g03680&num_seqs=2&autogo=1
Os01g03690	1	1517245	1520644	Si003906m	2		I	+		http://coge.iplantcollaborative.org/CoGe/GEvo.pl?prog=blastn&dsgid1=11822&dsgid2=19491&accn1=Si003906m&accn2=Os01g03690&num_seqs=2&autogo=1
Os01g03710	1	1533135	1538627	Si001484m	11		I	+		http://coge.iplantcollaborative.org/CoGe/GEvo.pl?prog=blastn&dsgid1=11822&dsgid2=19491&accn1=Si001484m&accn2=Os01g03710&num_seqs=2&autogo=1
Os01g03720	1	1548229	1550011				Os01g03660	-
Os01g03740	1	1561612	1565554	Si002462m	12	P	P	-		http://coge.iplantcollaborative.org/CoGe/GEvo.pl?prog=blastn&dsgid1=11822&dsgid2=19491&accn1=Si002462m&accn2=Os01g03740&num_seqs=2&autogo=1
Os01g03730	1	1565138	1568472			Os01g03740	Os01g03740	+
Os01g03750	1	1568585	1569939	Si002759m	2			-		http://coge.iplantcollaborative.org/CoGe/GEvo.pl?prog=blastn&dsgid1=11822&dsgid2=19491&accn1=Si002759m&accn2=Os01g03750&num_seqs=2&autogo=1
Os01g03760	1	1570420	1575753	Si000790m	5			-		http://coge.iplantcollaborative.org/CoGe/GEvo.pl?prog=blastn&dsgid1=11822&dsgid2=19491&accn1=Si000790m&accn2=Os01g03760&num_seqs=2&autogo=1
Os01g03770	1	1579843	1581345					-
Os01g03780	1	1584991	1590955					+
Os01g03790	1	1591575	1591979					-
Os01g03800	1	1592624	1595159					+
Os01g03810	1	1596486	1597510			I	I	-
Os01g03820	1	1596486	1603610	Si000329m	5	P	P	+		http://coge.iplantcollaborative.org/CoGe/GEvo.pl?prog=blastn&dsgid1=11822&dsgid2=19491&accn1=Si000329m&accn2=Os01g03820&num_seqs=2&autogo=1
rice_v6_1_1603767_1604306	1	1603767	1604306			Os01g03820	Os01g03820	+
Os01g03830	1	1607984	1616905					+
Os01g03840	1	1624159	1625771	Si004359m	18			+		http://coge.iplantcollaborative.org/CoGe/GEvo.pl?prog=blastn&dsgid1=11822&dsgid2=19491&accn1=Si004359m&accn2=Os01g03840&num_seqs=2&autogo=1
Os01g03850	1	1631006	1632033					-
Os01g03860	1	1637107	1638036					+
Os01g03870	1	1640234	1643237	Si000566m	13			-		http://coge.iplantcollaborative.org/CoGe/GEvo.pl?prog=blastn&dsgid1=11822&dsgid2=19491&accn1=Si000566m&accn2=Os01g03870&num_seqs=2&autogo=1
Os01g03880	1	1646158	1646415					-
Os01g03890	1	1656315	1657388	Si002412m	3			+		http://coge.iplantcollaborative.org/CoGe/GEvo.pl?prog=blastn&dsgid1=11822&dsgid2=19491&accn1=Si002412m&accn2=Os01g03890&num_seqs=2&autogo=1
Os01g03900	1	1669322	1669997	Si004123m	1			-		http://coge.iplantcollaborative.org/CoGe/GEvo.pl?prog=blastn&dsgid1=11822&dsgid2=19491&accn1=Si004123m&accn2=Os01g03900&num_seqs=2&autogo=1
Os01g03914	1	1672010	1679632	Si001795m	1			-		http://coge.iplantcollaborative.org/CoGe/GEvo.pl?prog=blastn&dsgid1=11822&dsgid2=19491&accn1=Si001795m&accn2=Os01g03914&num_seqs=2&autogo=1
Os01g03930	1	1680410	1680813					-
Os01g03940	1	1683741	1684880					-
Os01g03950	1	1697203	1702090	Si000221m	6			+		http://coge.iplantcollaborative.org/CoGe/GEvo.pl?prog=blastn&dsgid1=11822&dsgid2=19491&accn1=Si000221m&accn2=Os01g03950&num_seqs=2&autogo=1
Os01g03960	1	1706539	1706939					+
Os01g03970	1	1709239	1709550					-
Os01g03980	1	1710930	1711947	Si003227m	4			-		http://coge.iplantcollaborative.org/CoGe/GEvo.pl?prog=blastn&dsgid1=11822&dsgid2=19491&accn1=Si003227m&accn2=Os01g03980&num_seqs=2&autogo=1
Os01g03989	1	1717965	1718370					+
Os01g04000	1	1730553	1730945					-
Os01g04005	1	1732867	1737307					-
Os01g04010	1	1737965	1738492	Si003018m	9			+		http://coge.iplantcollaborative.org/CoGe/GEvo.pl?prog=blastn&dsgid1=11822&dsgid2=19491&accn1=Si003018m&accn2=Os01g04010&num_seqs=2&autogo=1
Os01g04020	1	1745416	1747549	Si002186m	16			+		http://coge.iplantcollaborative.org/CoGe/GEvo.pl?prog=blastn&dsgid1=11822&dsgid2=19491&accn1=Si002186m&accn2=Os01g04020&num_seqs=2&autogo=1
Os01g04030	1	1753332	1756728	Si002461m	10			+		http://coge.iplantcollaborative.org/CoGe/GEvo.pl?prog=blastn&dsgid1=11822&dsgid2=19491&accn1=Si002461m&accn2=Os01g04030&num_seqs=2&autogo=1
Os01g04040	1	1756812	1757730	setaria64_scaffold_5_7616526_7616659	1	P	P	-		http://coge.iplantcollaborative.org/CoGe/GEvo.pl?prog=blastn&dsgid1=11822&dsgid2=19491&accn1=setaria64_scaffold_5_7616526_7616659&accn2=Os01g04040&num_seqs=2&autogo=1
Os01g04050	1	1759140	1760135			Os01g04040	Os01g04040	-
Os01g04070	1	1764034	1767944					+
Os01g04080	1	1770369	1771410					-
1_1774493_1774567_cns_rna	1	1774493	1774567	scaffold_5_7666374_7666448_cns_rna	4			-	6e-31|tRNA-Thr (anticodon: AGT)	http://coge.iplantcollaborative.org/CoGe/GEvo.pl?prog=blastn&dsgid1=11822&dsgid2=19491&accn1=scaffold_5_7666374_7666448_cns_rna&accn2=1_1774493_1774567_cns_rna&num_seqs=2&autogo=1
Os01g04090	1	1774917	1777105	Si005095m	3			-		http://coge.iplantcollaborative.org/CoGe/GEvo.pl?prog=blastn&dsgid1=11822&dsgid2=19491&accn1=Si005095m&accn2=Os01g04090&num_seqs=2&autogo=1
Os01g04100	1	1780075	1781386	setaria64_scaffold_5_7671707_7672320	3			+		http://coge.iplantcollaborative.org/CoGe/GEvo.pl?prog=blastn&dsgid1=11822&dsgid2=19491&accn1=setaria64_scaffold_5_7671707_7672320&accn2=Os01g04100&num_seqs=2&autogo=1
Os01g04110	1	1786870	1790498	Si003228m	19			-		http://coge.iplantcollaborative.org/CoGe/GEvo.pl?prog=blastn&dsgid1=11822&dsgid2=19491&accn1=Si003228m&accn2=Os01g04110&num_seqs=2&autogo=1
Os01g04120	1	1800924	1805267					-
Os01g04130	1	1814769	1816554	Si002633m	16			-		http://coge.iplantcollaborative.org/CoGe/GEvo.pl?prog=blastn&dsgid1=11822&dsgid2=19491&accn1=Si002633m&accn2=Os01g04130&num_seqs=2&autogo=1
Os01g04140	1	1818528	1821516					-
Os01g04150	1	1824436	1828373					-
Os01g04160	1	1833110	1836733	Si000293m	10			+		http://coge.iplantcollaborative.org/CoGe/GEvo.pl?prog=blastn&dsgid1=11822&dsgid2=19491&accn1=Si000293m&accn2=Os01g04160&num_seqs=2&autogo=1
Os01g04170	1	1837170	1838194	Si002915m	5			-		http://coge.iplantcollaborative.org/CoGe/GEvo.pl?prog=blastn&dsgid1=11822&dsgid2=19491&accn1=Si002915m&accn2=Os01g04170&num_seqs=2&autogo=1
Os01g04180	1	1838452	1840734					-
Os01g04190	1	1842814	1848186	Si001650m	5			+		http://coge.iplantcollaborative.org/CoGe/GEvo.pl?prog=blastn&dsgid1=11822&dsgid2=19491&accn1=Si001650m&accn2=Os01g04190&num_seqs=2&autogo=1
Os01g04200	1	1848834	1855303	Si002021m	2			+		http://coge.iplantcollaborative.org/CoGe/GEvo.pl?prog=blastn&dsgid1=11822&dsgid2=19491&accn1=Si002021m&accn2=Os01g04200&num_seqs=2&autogo=1
Os01g04210	1	1856104	1857452	Si004749m	0	P	P	+		http://coge.iplantcollaborative.org/CoGe/GEvo.pl?prog=blastn&dsgid1=11822&dsgid2=19491&accn1=Si004749m&accn2=Os01g04210&num_seqs=2&autogo=1
Os01g04220	1	1863478	1865109			Os01g04210	Os01g04210	+
Os01g04230	1	1866936	1869390	Si000535m	6		P	+		http://coge.iplantcollaborative.org/CoGe/GEvo.pl?prog=blastn&dsgid1=11822&dsgid2=19491&accn1=Si000535m&accn2=Os01g04230&num_seqs=2&autogo=1
Os01g04250	1	1875913	1878903				I	+
Os01g04260	1	1887524	1891298	Si001942m	2		I	+		http://coge.iplantcollaborative.org/CoGe/GEvo.pl?prog=blastn&dsgid1=11822&dsgid2=19491&accn1=Si001942m&accn2=Os01g04260&num_seqs=2&autogo=1
Os01g04270	1	1896077	1896316				I	-
Os01g04280	1	1901736	1904247	Si001447m	15		I	+		http://coge.iplantcollaborative.org/CoGe/GEvo.pl?prog=blastn&dsgid1=11822&dsgid2=19491&accn1=Si001447m&accn2=Os01g04280&num_seqs=2&autogo=1
Os01g04290	1	1905978	1908667			P	Os01g04300	-
Os01g04300	1	1911561	1914094	Si000630m	6	Os01g04290	P	-		http://coge.iplantcollaborative.org/CoGe/GEvo.pl?prog=blastn&dsgid1=11822&dsgid2=19491&accn1=Si000630m&accn2=Os01g04300&num_seqs=2&autogo=1
Os01g04310	1	1918749	1919431				I	-
Os01g04320	1	1924325	1925503				I	+
Os01g04324	1	1927166	1929290				I	+
Os01g04330	1	1929994	1930904	Si002992m	2		I	-		http://coge.iplantcollaborative.org/CoGe/GEvo.pl?prog=blastn&dsgid1=11822&dsgid2=19491&accn1=Si002992m&accn2=Os01g04330&num_seqs=2&autogo=1
Os01g04340	1	1933117	1934048	Si003245m	7	P	P	+		http://coge.iplantcollaborative.org/CoGe/GEvo.pl?prog=blastn&dsgid1=11822&dsgid2=19491&accn1=Si003245m&accn2=Os01g04340&num_seqs=2&autogo=1
Os01g04350	1	1940003	1940953			Os01g04340	Os01g04340	+
Os01g04360	1	1943247	1944035			Os01g04340	Os01g04340	-
Os01g04370	1	1947737	1948587			Os01g04340	Os01g04340	-
Os01g04380	1	1950928	1951771			Os01g04340	Os01g04340	+
Os01g04390	1	1954148	1954925				I	-
Os01g04409	1	1956777	1966451			P	Os01g04230	-
Os01g04430	1	1967323	1969538			Os01g04409	Os01g04230	-
Os01g04440	1	1972699	1976191			Os01g04409	Os01g04230	-
Os01g04450	1	1976423	1981484			Os01g04409	Os01g04230	-
Os01g04460	1	1983267	1985394			Os01g04409	Os01g04230	+
Os01g04470	1	1987731	1990248			Os01g04409	Os01g04230	+
Os01g04480	1	1992515	1995857			Os01g04409	Os01g04230	+
Os01g04490	1	1997427	2002305			Os01g04409	Os01g04230	+
Os01g04500	1	2002219	2002916			I	I	-
Os01g04510	1	2005152	2006254			I	I	-
Os01g04520	1	2013821	2017057			Os01g04409	Os01g04230	+
Os01g04530	1	2020415	2022605			I	Os01g04230	+
Os01g04540	1	2022879	2025177			Os01g04409	Os01g04230	+
Os01g04550	1	2035118	2037198			Os01g04409	Os01g04230	+
Os01g04560	1	2040300	2041770			Os01g04409	Os01g04230	+
Os01g04570	1	2047717	2051521			Os01g04409	Os01g04230	+
Os01g04580	1	2052583	2056638			Os01g04409	Os01g04230	+
Os01g04590	1	2058309	2061277	Si005152m	5			+		http://coge.iplantcollaborative.org/CoGe/GEvo.pl?prog=blastn&dsgid1=11822&dsgid2=19491&accn1=Si005152m&accn2=Os01g04590&num_seqs=2&autogo=1
Os01g04600	1	2062612	2065083					-
Os01g04610	1	2067588	2068263					+
Os01g04620	1	2070830	2072621	Si001508m	6			+		http://coge.iplantcollaborative.org/CoGe/GEvo.pl?prog=blastn&dsgid1=11822&dsgid2=19491&accn1=Si001508m&accn2=Os01g04620&num_seqs=2&autogo=1
Os01g04630	1	2073753	2076903	Si001444m	3			-		http://coge.iplantcollaborative.org/CoGe/GEvo.pl?prog=blastn&dsgid1=11822&dsgid2=19491&accn1=Si001444m&accn2=Os01g04630&num_seqs=2&autogo=1
Os01g04640	1	2079105	2080540	Si003214m	5			+		http://coge.iplantcollaborative.org/CoGe/GEvo.pl?prog=blastn&dsgid1=11822&dsgid2=19491&accn1=Si003214m&accn2=Os01g04640&num_seqs=2&autogo=1
Os01g04650	1	2082681	2086226	Si000567m	5			-		http://coge.iplantcollaborative.org/CoGe/GEvo.pl?prog=blastn&dsgid1=11822&dsgid2=19491&accn1=Si000567m&accn2=Os01g04650&num_seqs=2&autogo=1
Os01g04660	1	2096192	2099694	Si002415m	4			+		http://coge.iplantcollaborative.org/CoGe/GEvo.pl?prog=blastn&dsgid1=11822&dsgid2=19491&accn1=Si002415m&accn2=Os01g04660&num_seqs=2&autogo=1
Os01g04670	1	2100874	2101672					-
Os01g04680	1	2104191	2106839					+
Os01g04690	1	2107947	2108635					-
Os01g04699	1	2110026	2110651					-
Os01g04710	1	2119381	2121366	Si001062m	5			+		http://coge.iplantcollaborative.org/CoGe/GEvo.pl?prog=blastn&dsgid1=11822&dsgid2=19491&accn1=Si001062m&accn2=Os01g04710&num_seqs=2&autogo=1
Os01g04720	1	2129798	2136310	Si000650m	2			+		http://coge.iplantcollaborative.org/CoGe/GEvo.pl?prog=blastn&dsgid1=11822&dsgid2=19491&accn1=Si000650m&accn2=Os01g04720&num_seqs=2&autogo=1
Os01g04730	1	2136763	2137996	Si003194m	3			+		http://coge.iplantcollaborative.org/CoGe/GEvo.pl?prog=blastn&dsgid1=11822&dsgid2=19491&accn1=Si003194m&accn2=Os01g04730&num_seqs=2&autogo=1
Os01g04740	1	2139865	2141091					-
Os01g04750	1	2153326	2154994				Os01g04800	+
Os01g04760	1	2161723	2161971				I	-
Os01g04770	1	2180346	2181254				I	+
Os01g04780	1	2181765	2190942				I	-
Os01g04790	1	2194975	2197785				I	-
Os01g04800	1	2201264	2202860	Si001909m	0		P	+		http://coge.iplantcollaborative.org/CoGe/GEvo.pl?prog=blastn&dsgid1=11822&dsgid2=19491&accn1=Si001909m&accn2=Os01g04800&num_seqs=2&autogo=1
Os01g04814	1	2214586	2221837	Si001506m	8	P	P	-		http://coge.iplantcollaborative.org/CoGe/GEvo.pl?prog=blastn&dsgid1=11822&dsgid2=19491&accn1=Si001506m&accn2=Os01g04814&num_seqs=2&autogo=1
Os01g04830	1	2223683	2224060			I	I	+
Os01g04840	1	2225000	2228526			Os01g04814	Os01g04814	-
Os01g04850	1	2232636	2233508					-
Os01g04860	1	2244732	2249576	Si001121m	2			+		http://coge.iplantcollaborative.org/CoGe/GEvo.pl?prog=blastn&dsgid1=11822&dsgid2=19491&accn1=Si001121m&accn2=Os01g04860&num_seqs=2&autogo=1
Os01g04870	1	2249820	2254073	Si000798m	6			-		http://coge.iplantcollaborative.org/CoGe/GEvo.pl?prog=blastn&dsgid1=11822&dsgid2=19491&accn1=Si000798m&accn2=Os01g04870&num_seqs=2&autogo=1
Os01g04880	1	2260455	2265908	Si000776m	11			+		http://coge.iplantcollaborative.org/CoGe/GEvo.pl?prog=blastn&dsgid1=11822&dsgid2=19491&accn1=Si000776m&accn2=Os01g04880&num_seqs=2&autogo=1
Os01g04900	1	2264477	2270051	Si000930m	4			-		http://coge.iplantcollaborative.org/CoGe/GEvo.pl?prog=blastn&dsgid1=11822&dsgid2=19491&accn1=Si000930m&accn2=Os01g04900&num_seqs=2&autogo=1
Os01g04910	1	2270163	2272757	Si004335m	2			+		http://coge.iplantcollaborative.org/CoGe/GEvo.pl?prog=blastn&dsgid1=11822&dsgid2=19491&accn1=Si004335m&accn2=Os01g04910&num_seqs=2&autogo=1
Os01g04920	1	2274067	2277872	Si001496m	7			+		http://coge.iplantcollaborative.org/CoGe/GEvo.pl?prog=blastn&dsgid1=11822&dsgid2=19491&accn1=Si001496m&accn2=Os01g04920&num_seqs=2&autogo=1
1_2278093_2278172_cns_rna	1	2278093	2278172	scaffold_5_8337360_8337439_cns_rna	0			+	4e-32|tRNA-Asp (anticodon: GTC)	http://coge.iplantcollaborative.org/CoGe/GEvo.pl?prog=blastn&dsgid1=11822&dsgid2=19491&accn1=scaffold_5_8337360_8337439_cns_rna&accn2=1_2278093_2278172_cns_rna&num_seqs=2&autogo=1
Os01g04930	1	2280534	2284053	Si002426m	26			-		http://coge.iplantcollaborative.org/CoGe/GEvo.pl?prog=blastn&dsgid1=11822&dsgid2=19491&accn1=Si002426m&accn2=Os01g04930&num_seqs=2&autogo=1
Os01g04950	1	2291111	2297407	Si000816m	2			+		http://coge.iplantcollaborative.org/CoGe/GEvo.pl?prog=blastn&dsgid1=11822&dsgid2=19491&accn1=Si000816m&accn2=Os01g04950&num_seqs=2&autogo=1
Os01g04960	1	2298737	2304323					+
Os01g04970	1	2327624	2327856					+
Os01g04980	1	2335924	2339064					+
Os01g04990	1	2348919	2352502	Si002217m	9			-		http://coge.iplantcollaborative.org/CoGe/GEvo.pl?prog=blastn&dsgid1=11822&dsgid2=19491&accn1=Si002217m&accn2=Os01g04990&num_seqs=2&autogo=1
Os01g05000	1	2355183	2356045	Si004645m	1			+		http://coge.iplantcollaborative.org/CoGe/GEvo.pl?prog=blastn&dsgid1=11822&dsgid2=19491&accn1=Si004645m&accn2=Os01g05000&num_seqs=2&autogo=1
Os01g05010	1	2356769	2359444			P	Os01g05060	-
Os01g05020	1	2360799	2362814			P	P	-
Os01g05030	1	2363720	2366918			I	I	+
Os01g05040	1	2368529	2370316			Os01g05020	Os01g05020	-
Os01g05050	1	2371323	2373066			Os01g05010	Os01g05060	-
Os01g05060	1	2373472	2375768	Si002533m	2	Os01g05010	P	-		http://coge.iplantcollaborative.org/CoGe/GEvo.pl?prog=blastn&dsgid1=11822&dsgid2=19491&accn1=Si002533m&accn2=Os01g05060&num_seqs=2&autogo=1
Os01g05064	1	2376322	2376980	Si003641m	1			-		http://coge.iplantcollaborative.org/CoGe/GEvo.pl?prog=blastn&dsgid1=11822&dsgid2=19491&accn1=Si003641m&accn2=Os01g05064&num_seqs=2&autogo=1
Os01g05070	1	2377810	2381690	Si004461m	10			-		http://coge.iplantcollaborative.org/CoGe/GEvo.pl?prog=blastn&dsgid1=11822&dsgid2=19491&accn1=Si004461m&accn2=Os01g05070&num_seqs=2&autogo=1
Os01g05080	1	2382530	2384638	Si003032m	2			-		http://coge.iplantcollaborative.org/CoGe/GEvo.pl?prog=blastn&dsgid1=11822&dsgid2=19491&accn1=Si003032m&accn2=Os01g05080&num_seqs=2&autogo=1
Os01g05090	1	2385373	2387611	Si002859m	5			+		http://coge.iplantcollaborative.org/CoGe/GEvo.pl?prog=blastn&dsgid1=11822&dsgid2=19491&accn1=Si002859m&accn2=Os01g05090&num_seqs=2&autogo=1
Os01g05100	1	2387208	2389483	Si004418m	5			-		http://coge.iplantcollaborative.org/CoGe/GEvo.pl?prog=blastn&dsgid1=11822&dsgid2=19491&accn1=Si004418m&accn2=Os01g05100&num_seqs=2&autogo=1
rice_v6_1_2390478_2393693	1	2390478	2395271	Si000731m	0	P	P	-		http://coge.iplantcollaborative.org/CoGe/GEvo.pl?prog=blastn&dsgid1=11822&dsgid2=19491&accn1=Si000731m&accn2=rice_v6_1_2390478_2393693&num_seqs=2&autogo=1
Os01g05105	1	2392480	2397292			rice_v6_1_2390478_2393693	rice_v6_1_2390478_2393693	+
Os01g05120	1	2399945	2401884	Si003921m	0			-		http://coge.iplantcollaborative.org/CoGe/GEvo.pl?prog=blastn&dsgid1=11822&dsgid2=19491&accn1=Si003921m&accn2=Os01g05120&num_seqs=2&autogo=1
Os01g05130	1	2402270	2404982	Si003000m	3			+		http://coge.iplantcollaborative.org/CoGe/GEvo.pl?prog=blastn&dsgid1=11822&dsgid2=19491&accn1=Si003000m&accn2=Os01g05130&num_seqs=2&autogo=1
Os01g05140	1	2405438	2407067	Si003523m	0			+		http://coge.iplantcollaborative.org/CoGe/GEvo.pl?prog=blastn&dsgid1=11822&dsgid2=19491&accn1=Si003523m&accn2=Os01g05140&num_seqs=2&autogo=1
Os01g05150	1	2413271	2414072				P	+
Os01g05160	1	2418659	2419162				I	+
Os01g05170	1	2421242	2421914			P	Os01g05150	+
Os01g05180	1	2433793	2437774			I	I	+
Os01g05200	1	2440246	2443912			I	I	+
Os01g05210	1	2447716	2448048			Os01g05170	Os01g05150	+
Os01g05220	1	2451591	2452586			I	I	+
Os01g05230	1	2456984	2457452			Os01g05170	Os01g05150	+
Os01g05240	1	2464466	2464814			I	I	+
Os01g05250	1	2473556	2474156			Os01g05170	Os01g05150	+
Os01g05260	1	2477076	2479001				I	-
Os01g05280	1	2486387	2486986				I	+
Os01g05289	1	2487387	2490433				I	+
Os01g05300	1	2497269	2497740				I	-
Os01g05310	1	2499280	2500249			P	Os01g05150	+
Os01g05320	1	2503388	2509703			I	I	-
Os01g05330	1	2513678	2514682			I	I	+
Os01g05340	1	2519384	2521110			Os01g05310	Os01g05150	+
rice_v6_1_2523503_2523712	1	2523503	2523712			I	I	-
Os01g05350	1	2528389	2531475			P	Os01g05410	+
Os01g05360	1	2534300	2534680			Os01g05350	Os01g05410	+
Os01g05370	1	2534825	2539763			Os01g05310	Os01g05150	-
Os01g05380	1	2541013	2541732				I	-
Os01g05390	1	2546915	2547298				Os01g05150	+
rice_v6_1_2549611_2549762	1	2549611	2549762				I	-
Os01g05400	1	2549946	2551121				I	+
Os01g05410	1	2552620	2553021	Si004310m	0		P	+		http://coge.iplantcollaborative.org/CoGe/GEvo.pl?prog=blastn&dsgid1=11822&dsgid2=19491&accn1=Si004310m&accn2=Os01g05410&num_seqs=2&autogo=1
Os01g05420	1	2559858	2564373	Si001071m	3			+		http://coge.iplantcollaborative.org/CoGe/GEvo.pl?prog=blastn&dsgid1=11822&dsgid2=19491&accn1=Si001071m&accn2=Os01g05420&num_seqs=2&autogo=1
rice_v6_1_2566679_2566851	1	2565889	2566851			P	Os01g05430	+
Os01g05430	1	2567051	2569029	Si001411m	2	rice_v6_1_2566679_2566851	P	+		http://coge.iplantcollaborative.org/CoGe/GEvo.pl?prog=blastn&dsgid1=11822&dsgid2=19491&accn1=Si001411m&accn2=Os01g05430&num_seqs=2&autogo=1
Os01g05440	1	2569072	2570997	Si004823m	2	P	P	-		http://coge.iplantcollaborative.org/CoGe/GEvo.pl?prog=blastn&dsgid1=11822&dsgid2=19491&accn1=Si004823m&accn2=Os01g05440&num_seqs=2&autogo=1
Os01g05450	1	2572049	2573201			I	I	-
Os01g05460	1	2574583	2577210			I	I	-
Os01g05470	1	2578552	2582575			Os01g05440	Os01g05440	-
Os01g05480	1	2583986	2588023	Si000946m	2			-		http://coge.iplantcollaborative.org/CoGe/GEvo.pl?prog=blastn&dsgid1=11822&dsgid2=19491&accn1=Si000946m&accn2=Os01g05480&num_seqs=2&autogo=1
Os01g05490	1	2588537	2592641	Si002780m	2			-		http://coge.iplantcollaborative.org/CoGe/GEvo.pl?prog=blastn&dsgid1=11822&dsgid2=19491&accn1=Si002780m&accn2=Os01g05490&num_seqs=2&autogo=1
Os01g05500	1	2598850	2611865	Si000011m	2			+		http://coge.iplantcollaborative.org/CoGe/GEvo.pl?prog=blastn&dsgid1=11822&dsgid2=19491&accn1=Si000011m&accn2=Os01g05500&num_seqs=2&autogo=1
Os01g05510	1	2612656	2622196					-
Os01g05520	1	2628374	2629050					+
rice_v6_1_2630753_2631070	1	2630753	2631070					+
Os01g05530	1	2631554	2637081					+
Os01g05540	1	2639937	2643665					-
Os01g05550	1	2650134	2650589					-
Os01g05560	1	2651648	2654639					+
Os01g05570	1	2659822	2660301					+
Os01g05580	1	2662539	2663072					-
Os01g05585	1	2664412	2665458				Os01g05650	-
Os01g05590	1	2665504	2666785				I	+
Os01g05600	1	2668952	2671924			P	Os01g05620	-
Os01g05610	1	2673400	2674373	Si005570m	0	P	P	+		http://coge.iplantcollaborative.org/CoGe/GEvo.pl?prog=blastn&dsgid1=11822&dsgid2=19491&accn1=Si005570m&accn2=Os01g05610&num_seqs=2&autogo=1
Os01g05620	1	2681019	2683988	Si000278m	0	Os01g05600	P	-		http://coge.iplantcollaborative.org/CoGe/GEvo.pl?prog=blastn&dsgid1=11822&dsgid2=19491&accn1=Si000278m&accn2=Os01g05620&num_seqs=2&autogo=1
Os01g05630	1	2685729	2686700			Os01g05610	Os01g05610	+
Os01g05640	1	2687623	2691186	Si000143m	0		I	-		http://coge.iplantcollaborative.org/CoGe/GEvo.pl?prog=blastn&dsgid1=11822&dsgid2=19491&accn1=Si000143m&accn2=Os01g05640&num_seqs=2&autogo=1
Os01g05650	1	2692134	2694085	Si003556m	0		P	-		http://coge.iplantcollaborative.org/CoGe/GEvo.pl?prog=blastn&dsgid1=11822&dsgid2=19491&accn1=Si003556m&accn2=Os01g05650&num_seqs=2&autogo=1
Os01g05660	1	2697928	2703553	Si000432m	9			-		http://coge.iplantcollaborative.org/CoGe/GEvo.pl?prog=blastn&dsgid1=11822&dsgid2=19491&accn1=Si000432m&accn2=Os01g05660&num_seqs=2&autogo=1
Os01g05670	1	2706498	2710428	Si001779m	6			-		http://coge.iplantcollaborative.org/CoGe/GEvo.pl?prog=blastn&dsgid1=11822&dsgid2=19491&accn1=Si001779m&accn2=Os01g05670&num_seqs=2&autogo=1
Os01g05680	1	2712412	2715075	Si002083m	6			+		http://coge.iplantcollaborative.org/CoGe/GEvo.pl?prog=blastn&dsgid1=11822&dsgid2=19491&accn1=Si002083m&accn2=Os01g05680&num_seqs=2&autogo=1
rice_v6_1_2717099_2717382	1	2717099	2717382	Si002841m	0	P	P	+		http://coge.iplantcollaborative.org/CoGe/GEvo.pl?prog=blastn&dsgid1=11822&dsgid2=19491&accn1=Si002841m&accn2=rice_v6_1_2717099_2717382&num_seqs=2&autogo=1
Os01g05694	1	2718212	2719873			rice_v6_1_2717099_2717382	rice_v6_1_2717099_2717382	+
Os01g05710	1	2721518	2723797			rice_v6_1_2717099_2717382	rice_v6_1_2717099_2717382	+
Os01g05720	1	2727135	2729972			rice_v6_1_2717099_2717382	rice_v6_1_2717099_2717382	+
Os01g05730	1	2734509	2736830			I	I	-
Os01g05744	1	2741507	2746439			rice_v6_1_2717099_2717382	rice_v6_1_2717099_2717382	+
Os01g05760	1	2751218	2752012			rice_v6_1_2717099_2717382	rice_v6_1_2717099_2717382	+
Os01g05770	1	2752790	2756078					+
Os01g05780	1	2758369	2760393					+
Os01g05790	1	2764773	2767644	Si000963m	10			+		http://coge.iplantcollaborative.org/CoGe/GEvo.pl?prog=blastn&dsgid1=11822&dsgid2=19491&accn1=Si000963m&accn2=Os01g05790&num_seqs=2&autogo=1
Os01g05800	1	2769140	2773609	Si002213m	4			+		http://coge.iplantcollaborative.org/CoGe/GEvo.pl?prog=blastn&dsgid1=11822&dsgid2=19491&accn1=Si002213m&accn2=Os01g05800&num_seqs=2&autogo=1
Os01g05810	1	2775973	2780775	Si000661m	3	P	P	+		http://coge.iplantcollaborative.org/CoGe/GEvo.pl?prog=blastn&dsgid1=11822&dsgid2=19491&accn1=Si000661m&accn2=Os01g05810&num_seqs=2&autogo=1
Os01g05820	1	2782189	2789454			Os01g05810	Os01g05810	+
Os01g05830	1	2790224	2794865	Si002366m	2			+		http://coge.iplantcollaborative.org/CoGe/GEvo.pl?prog=blastn&dsgid1=11822&dsgid2=19491&accn1=Si002366m&accn2=Os01g05830&num_seqs=2&autogo=1
Os01g05840	1	2799436	2802742	Si002258m	5			+		http://coge.iplantcollaborative.org/CoGe/GEvo.pl?prog=blastn&dsgid1=11822&dsgid2=19491&accn1=Si002258m&accn2=Os01g05840&num_seqs=2&autogo=1
Os01g05850	1	2802779	2803844	Si004011m	1	P	P	-		http://coge.iplantcollaborative.org/CoGe/GEvo.pl?prog=blastn&dsgid1=11822&dsgid2=19491&accn1=Si004011m&accn2=Os01g05850&num_seqs=2&autogo=1
rice_v6_1_2803055_2803255	1	2803055	2803255			Os01g05850	Os01g05850	+
Os01g05860	1	2804584	2807152	Si000922m	1			+		http://coge.iplantcollaborative.org/CoGe/GEvo.pl?prog=blastn&dsgid1=11822&dsgid2=19491&accn1=Si000922m&accn2=Os01g05860&num_seqs=2&autogo=1
Os01g05870	1	2809313	2814017	Si000143m	0	P	P	+		http://coge.iplantcollaborative.org/CoGe/GEvo.pl?prog=blastn&dsgid1=11822&dsgid2=19491&accn1=Si000143m&accn2=Os01g05870&num_seqs=2&autogo=1
Os01g05880	1	2814175	2815401			P	P	-
Os01g05890	1	2816650	2817897			Os01g05880	Os01g05880	-
rice_v6_1_2818162_2818271	1	2818162	2818271			Os01g05870	Os01g05870	+
Os01g05900	1	2819036	2837580	Si005570m	1	P	P	-		http://coge.iplantcollaborative.org/CoGe/GEvo.pl?prog=blastn&dsgid1=11822&dsgid2=19491&accn1=Si005570m&accn2=Os01g05900&num_seqs=2&autogo=1
Os01g05940	1	2829325	2835425			Os01g05870	Os01g05870	+
rice_v6_1_2837045_2837340	1	2837045	2837340			Os01g05900	Os01g05900	+
Os01g05960	1	2838934	2842514			Os01g05870	Os01g05870	+
Os01g05970	1	2843429	2857134			Os01g05900	Os01g05900	-
rice_v6_1_2843690_2844120	1	2843690	2844120			Os01g05900	Os01g05900	+
Os01g05980	1	2850954	2854225			Os01g05870	Os01g05870	+
rice_v6_1_2857465_2857576	1	2857465	2857576			I	I	+
Os01g06000	1	2861560	2866272	Si000279m	2	I	I	-		http://coge.iplantcollaborative.org/CoGe/GEvo.pl?prog=blastn&dsgid1=11822&dsgid2=19491&accn1=Si000279m&accn2=Os01g06000&num_seqs=2&autogo=1
Os01g06010	1	2871110	2871988			Os01g05900	Os01g05900	+
rice_v6_1_2872881_2873051	1	2872881	2873051			P	Os01g06020	+
Os01g06020	1	2876647	2881686	Si004348m	4	rice_v6_1_2872881_2873051	P	+		http://coge.iplantcollaborative.org/CoGe/GEvo.pl?prog=blastn&dsgid1=11822&dsgid2=19491&accn1=Si004348m&accn2=Os01g06020&num_seqs=2&autogo=1
Os01g06030	1	2884425	2885301	Si004110m	0	P	P	+		http://coge.iplantcollaborative.org/CoGe/GEvo.pl?prog=blastn&dsgid1=11822&dsgid2=19491&accn1=Si004110m&accn2=Os01g06030&num_seqs=2&autogo=1
Os01g06040	1	2886060	2887434			Os01g06030	Os01g06030	-
Os01g06050	1	2891919	2893707			I	I	-
Os01g06060	1	2895685	2897069			I	Os01g06210	+
Os01g06070	1	2898038	2898896			Os01g06030	Os01g06030	-
Os01g06080	1	2900602	2902619			Os01g06030	Os01g06030	-
Os01g06090	1	2906052	2906920			Os01g06030	Os01g06030	-
Os01g06100	1	2909081	2911507			I	I	+
Os01g06110	1	2911904	2915104			I	I	-
Os01g06120	1	2919425	2920319			Os01g06030	Os01g06030	-
Os01g06130	1	2921643	2924024			Os01g06030	Os01g06030	+
Os01g06140	1	2924935	2927765			Os01g06030	Os01g06030	+
Os01g06150	1	2929802	2931892			Os01g06030	Os01g06030	+
Os01g06160	1	2933728	2936718				I	+
Os01g06170	1	2940328	2943378				I	+
Os01g06180	1	2943998	2946735				I	-
Os01g06200	1	2949097	2952013				I	-
Os01g06210	1	2953514	2954504	Si002225m	0	P	P	-		http://coge.iplantcollaborative.org/CoGe/GEvo.pl?prog=blastn&dsgid1=11822&dsgid2=19491&accn1=Si002225m&accn2=Os01g06210&num_seqs=2&autogo=1
Os01g06220	1	2956066	2957443			Os01g06210	Os01g06210	-
Os01g06230	1	2960194	2960469	Si004900m	4			+		http://coge.iplantcollaborative.org/CoGe/GEvo.pl?prog=blastn&dsgid1=11822&dsgid2=19491&accn1=Si004900m&accn2=Os01g06230&num_seqs=2&autogo=1
Os01g06240	1	2961422	2963917	setaria64_scaffold_5_9267806_9268256	0		P	-		http://coge.iplantcollaborative.org/CoGe/GEvo.pl?prog=blastn&dsgid1=11822&dsgid2=19491&accn1=setaria64_scaffold_5_9267806_9268256&accn2=Os01g06240&num_seqs=2&autogo=1
Os01g06250	1	2965324	2966346	Si002119m	2		I	+		http://coge.iplantcollaborative.org/CoGe/GEvo.pl?prog=blastn&dsgid1=11822&dsgid2=19491&accn1=Si002119m&accn2=Os01g06250&num_seqs=2&autogo=1
Os01g06260	1	2968154	2969731				I	+
Os01g06270	1	2970125	2978313	Si000632m	6	P	P	-		http://coge.iplantcollaborative.org/CoGe/GEvo.pl?prog=blastn&dsgid1=11822&dsgid2=19491&accn1=Si000632m&accn2=Os01g06270&num_seqs=2&autogo=1
rice_v6_1_2979091_2979254	1	2979091	2979254			Os01g06270	Os01g06270	-
Os01g06280	1	2981483	2985968				Os01g06240	+
Os01g06290	1	2984356	2988299	Si002387m	2		I	-		http://coge.iplantcollaborative.org/CoGe/GEvo.pl?prog=blastn&dsgid1=11822&dsgid2=19491&accn1=Si002387m&accn2=Os01g06290&num_seqs=2&autogo=1
Os01g06300	1	2990397	2996317					-
Os01g06310	1	2998576	3000204	Si003397m	2			+		http://coge.iplantcollaborative.org/CoGe/GEvo.pl?prog=blastn&dsgid1=11822&dsgid2=19491&accn1=Si003397m&accn2=Os01g06310&num_seqs=2&autogo=1
Os01g06320	1	3002658	3004728	Si002704m	1			-		http://coge.iplantcollaborative.org/CoGe/GEvo.pl?prog=blastn&dsgid1=11822&dsgid2=19491&accn1=Si002704m&accn2=Os01g06320&num_seqs=2&autogo=1
Os01g06330	1	3009411	3011164					+
Os01g06340	1	3012892	3013751	Si003997m	Si004173m	0	P	P	-		http://coge.iplantcollaborative.org/CoGe/GEvo.pl?prog=blastn&dsgid1=11822&dsgid2=19491&accn1=Si003997m&accn2=Os01g06340&num_seqs=2&autogo=1
Os01g06350	1	3014845	3015417			Os01g06340	Os01g06340	-
Os01g06360	1	3015864	3020484			I	I	+
Os01g06370	1	3024830	3025390			Os01g06340	Os01g06340	-
Os01g06380	1	3025813	3027081			Os01g06340	Os01g06340	+
Os01g06390	1	3029594	3030163			Os01g06340	Os01g06340	-
Os01g06400	1	3030479	3032009			Os01g06340	Os01g06340	+
Os01g06410	1	3033228	3033788			I	I	-
Os01g06420	1	3034059	3034691			Os01g06340	Os01g06340	+
Os01g06430	1	3035471	3036289			Os01g06340	Os01g06340	-
Os01g06440	1	3036689	3038157			Os01g06340	Os01g06340	+
Os01g06450	1	3038298	3040232	Si005128m	1			+		http://coge.iplantcollaborative.org/CoGe/GEvo.pl?prog=blastn&dsgid1=11822&dsgid2=19491&accn1=Si005128m&accn2=Os01g06450&num_seqs=2&autogo=1
Os01g06454	1	3040412	3043348	Si003402m	1			-		http://coge.iplantcollaborative.org/CoGe/GEvo.pl?prog=blastn&dsgid1=11822&dsgid2=19491&accn1=Si003402m&accn2=Os01g06454&num_seqs=2&autogo=1
Os01g06460	1	3043483	3046221	Si002767m	2			+		http://coge.iplantcollaborative.org/CoGe/GEvo.pl?prog=blastn&dsgid1=11822&dsgid2=19491&accn1=Si002767m&accn2=Os01g06460&num_seqs=2&autogo=1
Os01g06470	1	3046504	3050989	Si000891m	6			+		http://coge.iplantcollaborative.org/CoGe/GEvo.pl?prog=blastn&dsgid1=11822&dsgid2=19491&accn1=Si000891m&accn2=Os01g06470&num_seqs=2&autogo=1
rice_v6_1_3051377_3052028	1	3051377	3052028	setaria64_scaffold_5_9379867_9380359	0			+		http://coge.iplantcollaborative.org/CoGe/GEvo.pl?prog=blastn&dsgid1=11822&dsgid2=19491&accn1=setaria64_scaffold_5_9379867_9380359&accn2=rice_v6_1_3051377_3052028&num_seqs=2&autogo=1
Os01g06490	1	3053465	3056198	Si001347m	2			+		http://coge.iplantcollaborative.org/CoGe/GEvo.pl?prog=blastn&dsgid1=11822&dsgid2=19491&accn1=Si001347m&accn2=Os01g06490&num_seqs=2&autogo=1
Os01g06500	1	3057543	3058717	Si002694m	2			-		http://coge.iplantcollaborative.org/CoGe/GEvo.pl?prog=blastn&dsgid1=11822&dsgid2=19491&accn1=Si002694m&accn2=Os01g06500&num_seqs=2&autogo=1
Os01g06510	1	3059994	3065189					+
Os01g06520	1	3066323	3070243	Si004750m	0		P	-		http://coge.iplantcollaborative.org/CoGe/GEvo.pl?prog=blastn&dsgid1=11822&dsgid2=19491&accn1=Si004750m&accn2=Os01g06520&num_seqs=2&autogo=1
1_3072730_3072753_cns_rna	1	3072730	3072753	scaffold_5_9480693_9480716_cns_rna	0		I	-	0.0003|	http://coge.iplantcollaborative.org/CoGe/GEvo.pl?prog=blastn&dsgid1=11822&dsgid2=19491&accn1=scaffold_5_9480693_9480716_cns_rna&accn2=1_3072730_3072753_cns_rna&num_seqs=2&autogo=1
rice_v6_1_3075897_3076036	1	3075897	3076036				I	+
Os01g06530	1	3077707	3081336			P	P	+
Os01g06540	1	3082395	3083568			Os01g06530	Os01g06530	-
Os01g06550	1	3084406	3089887	Si000223m	5		I	-		http://coge.iplantcollaborative.org/CoGe/GEvo.pl?prog=blastn&dsgid1=11822&dsgid2=19491&accn1=Si000223m&accn2=Os01g06550&num_seqs=2&autogo=1
Os01g06560	1	3090123	3091865	Si002340m	0		I	-		http://coge.iplantcollaborative.org/CoGe/GEvo.pl?prog=blastn&dsgid1=11822&dsgid2=19491&accn1=Si002340m&accn2=Os01g06560&num_seqs=2&autogo=1
Os01g06570	1	3094210	3094930				I	+
Os01g06580	1	3096346	3097527	Si002509m	4		I	-		http://coge.iplantcollaborative.org/CoGe/GEvo.pl?prog=blastn&dsgid1=11822&dsgid2=19491&accn1=Si002509m&accn2=Os01g06580&num_seqs=2&autogo=1
Os01g06590	1	3098428	3104235	Si001038m	3		I	-		http://coge.iplantcollaborative.org/CoGe/GEvo.pl?prog=blastn&dsgid1=11822&dsgid2=19491&accn1=Si001038m&accn2=Os01g06590&num_seqs=2&autogo=1
Os01g06600	1	3107117	3112963	Si001505m	3		I	-		http://coge.iplantcollaborative.org/CoGe/GEvo.pl?prog=blastn&dsgid1=11822&dsgid2=19491&accn1=Si001505m&accn2=Os01g06600&num_seqs=2&autogo=1
Os01g06610	1	3115162	3115902				I	-
Os01g06620	1	3121888	3123069				I	+
Os01g06630	1	3123351	3124325	Si003502m	4		I	-		http://coge.iplantcollaborative.org/CoGe/GEvo.pl?prog=blastn&dsgid1=11822&dsgid2=19491&accn1=Si003502m&accn2=Os01g06630&num_seqs=2&autogo=1
Os01g06640	1	3127992	3129722	Si002655m	11		I	+		http://coge.iplantcollaborative.org/CoGe/GEvo.pl?prog=blastn&dsgid1=11822&dsgid2=19491&accn1=Si002655m&accn2=Os01g06640&num_seqs=2&autogo=1
Os01g06650	1	3133217	3134409				I	+
Os01g06660	1	3135104	3139217	Si000757m	2		I	-		http://coge.iplantcollaborative.org/CoGe/GEvo.pl?prog=blastn&dsgid1=11822&dsgid2=19491&accn1=Si000757m&accn2=Os01g06660&num_seqs=2&autogo=1
Os01g06670	1	3142601	3145812			P	Os01g06520	-
Os01g06680	1	3146379	3151501			Os01g06670	Os01g06520	-
Os01g06690	1	3156179	3157987			I	I	+
Os01g06700	1	3160320	3166666			I	I	-
Os01g06710	1	3167000	3170413			I	I	-
Os01g06720	1	3175544	3178602			Os01g06670	Os01g06520	+
Os01g06730	1	3180950	3184346			Os01g06670	Os01g06520	+
Os01g06740	1	3187757	3189330			I	I	-
Os01g06750	1	3195986	3199010			Os01g06670	Os01g06520	+
Os01g06760	1	3200223	3203252			Os01g06670	Os01g06520	+
Os01g06770	1	3208141	3214099			I	I	+
Os01g06780	1	3216716	3217279			I	I	-
Os01g06790	1	3221303	3225257			Os01g06670	Os01g06520	+
Os01g06800	1	3228084	3228782			Os01g06670	Os01g06520	-
Os01g06810	1	3229885	3234268			I	I	-
Os01g06820	1	3234987	3236799			Os01g06670	Os01g06520	+
Os01g06836	1	3240127	3242315			Os01g06670	Os01g06520	+
rice_v6_1_3242341_3242556	1	3242341	3242556			Os01g06670	Os01g06520	+
rice_v6_1_3244026_3244439	1	3244026	3244439			I	I	-
Os01g06852	1	3245999	3248968			I	I	-
Os01g06870	1	3250204	3251724			Os01g06670	Os01g06520	+
rice_v6_1_3255248_3255515	1	3255248	3255515			Os01g06670	Os01g06520	+
Os01g06876	1	3255822	3256901			Os01g06670	Os01g06520	+
Os01g06882	1	3256944	3257893			I	I	+
Os01g06890	1	3258438	3261454			Os01g06670	Os01g06520	+
Os01g06900	1	3271839	3275416			Os01g06670	Os01g06520	+
Os01g06910	1	3276305	3276805			I	I	-
Os01g06920	1	3281976	3285357			Os01g06670	Os01g06520	+
Os01g06940	1	3287323	3287890	Si004283m	0	P	P	-		http://coge.iplantcollaborative.org/CoGe/GEvo.pl?prog=blastn&dsgid1=11822&dsgid2=19491&accn1=Si004283m&accn2=Os01g06940&num_seqs=2&autogo=1
Os01g06950	1	3288733	3289197			I	I	+
Os01g06960	1	3289761	3290611			Os01g06940	Os01g06940	-
Os01g06970	1	3291985	3292489			I	I	-
Os01g06980	1	3293624	3294212			Os01g06940	Os01g06940	-
Os01g06990	1	3296850	3297410			Os01g06940	Os01g06940	-
Os01g07000	1	3299442	3300010			Os01g06940	Os01g06940	-
Os01g07010	1	3302523	3303092			Os01g06940	Os01g06940	-
Os01g07020	1	3305319	3305894			Os01g06940	Os01g06940	-
Os01g07030	1	3311462	3312273			Os01g06940	Os01g06940	-
Os01g07040	1	3314002	3314609			Os01g06940	Os01g06940	-
Os01g07050	1	3316554	3317111			Os01g06940	Os01g06940	-
Os01g07060	1	3319451	3320035			Os01g06940	Os01g06940	-
Os01g07070	1	3321774	3327256	Si005306m	3			+		http://coge.iplantcollaborative.org/CoGe/GEvo.pl?prog=blastn&dsgid1=11822&dsgid2=19491&accn1=Si005306m&accn2=Os01g07070&num_seqs=2&autogo=1
Os01g07080	1	3327533	3330963	Si000633m	1			-		http://coge.iplantcollaborative.org/CoGe/GEvo.pl?prog=blastn&dsgid1=11822&dsgid2=19491&accn1=Si000633m&accn2=Os01g07080&num_seqs=2&autogo=1
Os01g07090	1	3331952	3335075	Si002723m	3			-		http://coge.iplantcollaborative.org/CoGe/GEvo.pl?prog=blastn&dsgid1=11822&dsgid2=19491&accn1=Si002723m&accn2=Os01g07090&num_seqs=2&autogo=1
Os01g07100	1	3335250	3342223	Si001297m	6			+		http://coge.iplantcollaborative.org/CoGe/GEvo.pl?prog=blastn&dsgid1=11822&dsgid2=19491&accn1=Si001297m&accn2=Os01g07100&num_seqs=2&autogo=1
Os01g07110	1	3344203	3354066	Si000038m	2			-		http://coge.iplantcollaborative.org/CoGe/GEvo.pl?prog=blastn&dsgid1=11822&dsgid2=19491&accn1=Si000038m&accn2=Os01g07110&num_seqs=2&autogo=1
Os01g07120	1	3355383	3360204	Si002067m	4			+		http://coge.iplantcollaborative.org/CoGe/GEvo.pl?prog=blastn&dsgid1=11822&dsgid2=19491&accn1=Si002067m&accn2=Os01g07120&num_seqs=2&autogo=1
Os01g07130	1	3357521	3359676	Si001144m	1			-		http://coge.iplantcollaborative.org/CoGe/GEvo.pl?prog=blastn&dsgid1=11822&dsgid2=19491&accn1=Si001144m&accn2=Os01g07130&num_seqs=2&autogo=1
Os01g07140	1	3360963	3366663	Si000495m	6			-		http://coge.iplantcollaborative.org/CoGe/GEvo.pl?prog=blastn&dsgid1=11822&dsgid2=19491&accn1=Si000495m&accn2=Os01g07140&num_seqs=2&autogo=1
Os01g07150	1	3375593	3376205	Si003114m	9			+		http://coge.iplantcollaborative.org/CoGe/GEvo.pl?prog=blastn&dsgid1=11822&dsgid2=19491&accn1=Si003114m&accn2=Os01g07150&num_seqs=2&autogo=1
Os01g07160	1	3379727	3381058			P	P	-
Os01g07170	1	3385907	3389756			I	I	-
Os01g07180	1	3390757	3392011			I	I	-
Os01g07190	1	3394762	3395310			Os01g07160	Os01g07160	+
Os01g07200	1	3396337	3399518	Si004416m	5	P	P	+		http://coge.iplantcollaborative.org/CoGe/GEvo.pl?prog=blastn&dsgid1=11822&dsgid2=19491&accn1=Si004416m&accn2=Os01g07200&num_seqs=2&autogo=1
Os01g07212	1	3400288	3406358			Os01g07200	Os01g07200	+
Os01g07224	1	3411249	3412618					-
Os01g07240	1	3413659	3414986	Si002763m	1			-		http://coge.iplantcollaborative.org/CoGe/GEvo.pl?prog=blastn&dsgid1=11822&dsgid2=19491&accn1=Si002763m&accn2=Os01g07240&num_seqs=2&autogo=1
1_3420330_3420415_cns_rna	1	3420330	3420415	scaffold_5_9831820_9831905_cns_rna	1			-	2e-40|tRNA-Ser (anticodon: TGA)	http://coge.iplantcollaborative.org/CoGe/GEvo.pl?prog=blastn&dsgid1=11822&dsgid2=19491&accn1=scaffold_5_9831820_9831905_cns_rna&accn2=1_3420330_3420415_cns_rna&num_seqs=2&autogo=1
Os01g07250	1	3421011	3424559	Si002807m	4			+		http://coge.iplantcollaborative.org/CoGe/GEvo.pl?prog=blastn&dsgid1=11822&dsgid2=19491&accn1=Si002807m&accn2=Os01g07250&num_seqs=2&autogo=1
Os01g07260	1	3424737	3428654	Si000763m	4			-		http://coge.iplantcollaborative.org/CoGe/GEvo.pl?prog=blastn&dsgid1=11822&dsgid2=19491&accn1=Si000763m&accn2=Os01g07260&num_seqs=2&autogo=1
Os01g07270	1	3429549	3429923					+
Os01g07280	1	3430606	3434618	Si004994m	0			-		http://coge.iplantcollaborative.org/CoGe/GEvo.pl?prog=blastn&dsgid1=11822&dsgid2=19491&accn1=Si004994m&accn2=Os01g07280&num_seqs=2&autogo=1
Os01g07289	1	3435642	3436220					-
Os01g07300	1	3444159	3445607					+
Os01g07310	1	3445936	3449222	Si002609m	11			-		http://coge.iplantcollaborative.org/CoGe/GEvo.pl?prog=blastn&dsgid1=11822&dsgid2=19491&accn1=Si002609m&accn2=Os01g07310&num_seqs=2&autogo=1
Os01g07320	1	3454254	3455059	Si002873m	0			+		http://coge.iplantcollaborative.org/CoGe/GEvo.pl?prog=blastn&dsgid1=11822&dsgid2=19491&accn1=Si002873m&accn2=Os01g07320&num_seqs=2&autogo=1
Os01g07330	1	3455200	3463954	Si000559m	5			-		http://coge.iplantcollaborative.org/CoGe/GEvo.pl?prog=blastn&dsgid1=11822&dsgid2=19491&accn1=Si000559m&accn2=Os01g07330&num_seqs=2&autogo=1
Os01g07340	1	3464634	3466520	Si004376m	0			-		http://coge.iplantcollaborative.org/CoGe/GEvo.pl?prog=blastn&dsgid1=11822&dsgid2=19491&accn1=Si004376m&accn2=Os01g07340&num_seqs=2&autogo=1
Os01g07350	1	3466858	3471117	Si003966m	1			-		http://coge.iplantcollaborative.org/CoGe/GEvo.pl?prog=blastn&dsgid1=11822&dsgid2=19491&accn1=Si003966m&accn2=Os01g07350&num_seqs=2&autogo=1
Os01g07360	1	3472760	3476924	Si001604m	11	P	P	-		http://coge.iplantcollaborative.org/CoGe/GEvo.pl?prog=blastn&dsgid1=11822&dsgid2=19491&accn1=Si001604m&accn2=Os01g07360&num_seqs=2&autogo=1
Os01g07364	1	3477537	3477980			I	I	-
Os01g07370	1	3478338	3483579			Os01g07360	Os01g07360	-
Os01g07376	1	3488310	3490991	Si003271m	1			-		http://coge.iplantcollaborative.org/CoGe/GEvo.pl?prog=blastn&dsgid1=11822&dsgid2=19491&accn1=Si003271m&accn2=Os01g07376&num_seqs=2&autogo=1
Os01g07382	1	3492219	3495598	Si002689m	3			-		http://coge.iplantcollaborative.org/CoGe/GEvo.pl?prog=blastn&dsgid1=11822&dsgid2=19491&accn1=Si002689m&accn2=Os01g07382&num_seqs=2&autogo=1
Os01g07390	1	3500094	3503833	Si001010m	6			+		http://coge.iplantcollaborative.org/CoGe/GEvo.pl?prog=blastn&dsgid1=11822&dsgid2=19491&accn1=Si001010m&accn2=Os01g07390&num_seqs=2&autogo=1
Os01g07400	1	3504665	3509531	Si001613m	3			+		http://coge.iplantcollaborative.org/CoGe/GEvo.pl?prog=blastn&dsgid1=11822&dsgid2=19491&accn1=Si001613m&accn2=Os01g07400&num_seqs=2&autogo=1
Os01g07410	1	3510835	3514902	Si001178m	7			+		http://coge.iplantcollaborative.org/CoGe/GEvo.pl?prog=blastn&dsgid1=11822&dsgid2=19491&accn1=Si001178m&accn2=Os01g07410&num_seqs=2&autogo=1
Os01g07420	1	3515658	3518175	Si002163m	0			-		http://coge.iplantcollaborative.org/CoGe/GEvo.pl?prog=blastn&dsgid1=11822&dsgid2=19491&accn1=Si002163m&accn2=Os01g07420&num_seqs=2&autogo=1
1_3515702_3515744_cns_rna	1	3515702	3515744	scaffold_5_9941092_9941134_cns_rna	0			-	2e-17|tRNA-Cys (anticodon: GCA)	http://coge.iplantcollaborative.org/CoGe/GEvo.pl?prog=blastn&dsgid1=11822&dsgid2=19491&accn1=scaffold_5_9941092_9941134_cns_rna&accn2=1_3515702_3515744_cns_rna&num_seqs=2&autogo=1
Os01g07430	1	3519778	3520976	Si002595m	8	P	P	-		http://coge.iplantcollaborative.org/CoGe/GEvo.pl?prog=blastn&dsgid1=11822&dsgid2=19491&accn1=Si002595m&accn2=Os01g07430&num_seqs=2&autogo=1
Os01g07439	1	3528066	3528831			I	I	-
Os01g07450	1	3531859	3532749			Os01g07430	Os01g07430	+
Os01g07460	1	3535083	3535467					+
Os01g07470	1	3539841	3540272					+
rice_v6_1_3549604_3549799	1	3549604	3549799	Si003575m	7			+		http://coge.iplantcollaborative.org/CoGe/GEvo.pl?prog=blastn&dsgid1=11822&dsgid2=19491&accn1=Si003575m&accn2=rice_v6_1_3549604_3549799&num_seqs=2&autogo=1
Os01g07480	1	3550044	3552146	Si002632m	16			-		http://coge.iplantcollaborative.org/CoGe/GEvo.pl?prog=blastn&dsgid1=11822&dsgid2=19491&accn1=Si002632m&accn2=Os01g07480&num_seqs=2&autogo=1
Os01g07490	1	3558732	3573280	Si000020m	12			-		http://coge.iplantcollaborative.org/CoGe/GEvo.pl?prog=blastn&dsgid1=11822&dsgid2=19491&accn1=Si000020m&accn2=Os01g07490&num_seqs=2&autogo=1
Os01g07500	1	3576466	3580859	Si001052m	1			-		http://coge.iplantcollaborative.org/CoGe/GEvo.pl?prog=blastn&dsgid1=11822&dsgid2=19491&accn1=Si001052m&accn2=Os01g07500&num_seqs=2&autogo=1
Os01g07510	1	3586608	3586838					+
Os01g07520	1	3590811	3595154	Si000837m	0			-		http://coge.iplantcollaborative.org/CoGe/GEvo.pl?prog=blastn&dsgid1=11822&dsgid2=19491&accn1=Si000837m&accn2=Os01g07520&num_seqs=2&autogo=1
Os01g07530	1	3597418	3601211	Si000380m	0			-		http://coge.iplantcollaborative.org/CoGe/GEvo.pl?prog=blastn&dsgid1=11822&dsgid2=19491&accn1=Si000380m&accn2=Os01g07530&num_seqs=2&autogo=1
Os01g07540	1	3609392	3614764	Si001520m	5			+		http://coge.iplantcollaborative.org/CoGe/GEvo.pl?prog=blastn&dsgid1=11822&dsgid2=19491&accn1=Si001520m&accn2=Os01g07540&num_seqs=2&autogo=1
Os01g07550	1	3615498	3618216					-
Os01g07560	1	3620211	3624356	Si000114m	9		P	+		http://coge.iplantcollaborative.org/CoGe/GEvo.pl?prog=blastn&dsgid1=11822&dsgid2=19491&accn1=Si000114m&accn2=Os01g07560&num_seqs=2&autogo=1
rice_v6_1_3626356_3628400	1	3626356	3628400				I	-
rice_v6_1_3628235_3628396	1	3628235	3628396				I	+
Os01g07570	1	3632275	3638164	Si001549m	6		I	-		http://coge.iplantcollaborative.org/CoGe/GEvo.pl?prog=blastn&dsgid1=11822&dsgid2=19491&accn1=Si001549m&accn2=Os01g07570&num_seqs=2&autogo=1
Os01g07579	1	3641171	3641424				I	+
Os01g07590	1	3644587	3649362	Si003193m	2		I	+		http://coge.iplantcollaborative.org/CoGe/GEvo.pl?prog=blastn&dsgid1=11822&dsgid2=19491&accn1=Si003193m&accn2=Os01g07590&num_seqs=2&autogo=1
Os01g07600	1	3651273	3655479				I	+
Os01g07610	1	3660221	3663319	Si000827m	0		I	+		http://coge.iplantcollaborative.org/CoGe/GEvo.pl?prog=blastn&dsgid1=11822&dsgid2=19491&accn1=Si000827m&accn2=Os01g07610&num_seqs=2&autogo=1
Os01g07620	1	3664042	3665046	Si004702m	4		I	-		http://coge.iplantcollaborative.org/CoGe/GEvo.pl?prog=blastn&dsgid1=11822&dsgid2=19491&accn1=Si004702m&accn2=Os01g07620&num_seqs=2&autogo=1
Os01g07630	1	3666439	3672065				Os01g07560	-
Os01g07640	1	3675303	3679660					-
Os01g07650	1	3681143	3681364					+
Os01g07660	1	3681943	3686407					-
Os01g07670	1	3688940	3691705			P	P	-
Os01g07680	1	3693855	3694301			Os01g07670	Os01g07670	-
Os01g07700	1	3695142	3698805	Si002740m	2			-		http://coge.iplantcollaborative.org/CoGe/GEvo.pl?prog=blastn&dsgid1=11822&dsgid2=19491&accn1=Si002740m&accn2=Os01g07700&num_seqs=2&autogo=1
Os01g07710	1	3701448	3703723	Si005090m	2			+		http://coge.iplantcollaborative.org/CoGe/GEvo.pl?prog=blastn&dsgid1=11822&dsgid2=19491&accn1=Si005090m&accn2=Os01g07710&num_seqs=2&autogo=1
Os01g07720	1	3704420	3708016	Si001564m	2			-		http://coge.iplantcollaborative.org/CoGe/GEvo.pl?prog=blastn&dsgid1=11822&dsgid2=19491&accn1=Si001564m&accn2=Os01g07720&num_seqs=2&autogo=1
Os01g07730	1	3710212	3712653	Si005631m	2			+		http://coge.iplantcollaborative.org/CoGe/GEvo.pl?prog=blastn&dsgid1=11822&dsgid2=19491&accn1=Si005631m&accn2=Os01g07730&num_seqs=2&autogo=1
Os01g07740	1	3712687	3717637	Si000577m	4			-		http://coge.iplantcollaborative.org/CoGe/GEvo.pl?prog=blastn&dsgid1=11822&dsgid2=19491&accn1=Si000577m&accn2=Os01g07740&num_seqs=2&autogo=1
Os01g07750	1	3719115	3722166	Si003034m	3			-		http://coge.iplantcollaborative.org/CoGe/GEvo.pl?prog=blastn&dsgid1=11822&dsgid2=19491&accn1=Si003034m&accn2=Os01g07750&num_seqs=2&autogo=1
Os01g07760	1	3723314	3728284	Si000547m	4			-		http://coge.iplantcollaborative.org/CoGe/GEvo.pl?prog=blastn&dsgid1=11822&dsgid2=19491&accn1=Si000547m&accn2=Os01g07760&num_seqs=2&autogo=1
Os01g07770	1	3731150	3732930	Si002216m	1			+		http://coge.iplantcollaborative.org/CoGe/GEvo.pl?prog=blastn&dsgid1=11822&dsgid2=19491&accn1=Si002216m&accn2=Os01g07770&num_seqs=2&autogo=1
Os01g07780	1	3734829	3735828	Si002950m	0			+		http://coge.iplantcollaborative.org/CoGe/GEvo.pl?prog=blastn&dsgid1=11822&dsgid2=19491&accn1=Si002950m&accn2=Os01g07780&num_seqs=2&autogo=1
Os01g07790	1	3736893	3739685					+
Os01g07800	1	3736903	3741067	Si002990m	1			-		http://coge.iplantcollaborative.org/CoGe/GEvo.pl?prog=blastn&dsgid1=11822&dsgid2=19491&accn1=Si002990m&accn2=Os01g07800&num_seqs=2&autogo=1
Os01g07810	1	3741694	3743539	Si003222m	2			-		http://coge.iplantcollaborative.org/CoGe/GEvo.pl?prog=blastn&dsgid1=11822&dsgid2=19491&accn1=Si003222m&accn2=Os01g07810&num_seqs=2&autogo=1
Os01g07820	1	3747865	3751620					-
Os01g07830	1	3754288	3757620					-
Os01g07840	1	3763546	3773641					+
Os01g07850	1	3778634	3781004	Si002812m	0			+		http://coge.iplantcollaborative.org/CoGe/GEvo.pl?prog=blastn&dsgid1=11822&dsgid2=19491&accn1=Si002812m&accn2=Os01g07850&num_seqs=2&autogo=1
Os01g07860	1	3782691	3785243					-
Os01g07870	1	3803528	3810069	Si000037m	3			+		http://coge.iplantcollaborative.org/CoGe/GEvo.pl?prog=blastn&dsgid1=11822&dsgid2=19491&accn1=Si000037m&accn2=Os01g07870&num_seqs=2&autogo=1
Os01g07880	1	3810149	3811069	Si002989m	3			-		http://coge.iplantcollaborative.org/CoGe/GEvo.pl?prog=blastn&dsgid1=11822&dsgid2=19491&accn1=Si002989m&accn2=Os01g07880&num_seqs=2&autogo=1
Os01g07890	1	3817046	3817774	Si004607m	3			-		http://coge.iplantcollaborative.org/CoGe/GEvo.pl?prog=blastn&dsgid1=11822&dsgid2=19491&accn1=Si004607m&accn2=Os01g07890&num_seqs=2&autogo=1
Os01g07900	1	3818067	3818782					-
Os01g07910	1	3819168	3823523	Si002330m	0			-		http://coge.iplantcollaborative.org/CoGe/GEvo.pl?prog=blastn&dsgid1=11822&dsgid2=19491&accn1=Si002330m&accn2=Os01g07910&num_seqs=2&autogo=1
Os01g07920	1	3826039	3829347	Si003969m	2			-		http://coge.iplantcollaborative.org/CoGe/GEvo.pl?prog=blastn&dsgid1=11822&dsgid2=19491&accn1=Si003969m&accn2=Os01g07920&num_seqs=2&autogo=1
Os01g07930	1	3829492	3830846	Si005180m	1			-		http://coge.iplantcollaborative.org/CoGe/GEvo.pl?prog=blastn&dsgid1=11822&dsgid2=19491&accn1=Si005180m&accn2=Os01g07930&num_seqs=2&autogo=1
Os01g07940	1	3834129	3837211	Si001204m	11			-		http://coge.iplantcollaborative.org/CoGe/GEvo.pl?prog=blastn&dsgid1=11822&dsgid2=19491&accn1=Si001204m&accn2=Os01g07940&num_seqs=2&autogo=1
Os01g07950	1	3841753	3844541	Si001782m	4			+		http://coge.iplantcollaborative.org/CoGe/GEvo.pl?prog=blastn&dsgid1=11822&dsgid2=19491&accn1=Si001782m&accn2=Os01g07950&num_seqs=2&autogo=1
Os01g07960	1	3845181	3849245	Si004020m	2			-		http://coge.iplantcollaborative.org/CoGe/GEvo.pl?prog=blastn&dsgid1=11822&dsgid2=19491&accn1=Si004020m&accn2=Os01g07960&num_seqs=2&autogo=1
Os01g07970	1	3854046	3855060	Si002789m	1			-		http://coge.iplantcollaborative.org/CoGe/GEvo.pl?prog=blastn&dsgid1=11822&dsgid2=19491&accn1=Si002789m&accn2=Os01g07970&num_seqs=2&autogo=1
Os01g07980	1	3857824	3860839			P	P	-
Os01g07990	1	3863260	3867543			I	I	+
Os01g08000	1	3869734	3873321			Os01g07980	Os01g07980	-
Os01g08010	1	3874761	3877459					+
Os01g08020	1	3877069	3899085	Si000587m	2			-		http://coge.iplantcollaborative.org/CoGe/GEvo.pl?prog=blastn&dsgid1=11822&dsgid2=19491&accn1=Si000587m&accn2=Os01g08020&num_seqs=2&autogo=1
rice_v6_1_3900117_3900328	1	3900117	3900328					+
Os01g08050	1	3900384	3900836					+
Os01g08060	1	3902490	3903910					+
Os01g08070	1	3904249	3906429					+
Os01g08080	1	3912701	3915274			P	Os01g08100	-
Os01g08090	1	3916918	3919458			Os01g08080	Os01g08100	+
Os01g08100	1	3920356	3922134	Si001162m	1	Os01g08080	P	+		http://coge.iplantcollaborative.org/CoGe/GEvo.pl?prog=blastn&dsgid1=11822&dsgid2=19491&accn1=Si001162m&accn2=Os01g08100&num_seqs=2&autogo=1
Os01g08110	1	3923363	3925556			Os01g08080	Os01g08100	+
Os01g08120	1	3926450	3928447	Si004775m	3			-		http://coge.iplantcollaborative.org/CoGe/GEvo.pl?prog=blastn&dsgid1=11822&dsgid2=19491&accn1=Si004775m&accn2=Os01g08120&num_seqs=2&autogo=1
Os01g08130	1	3931329	3932352	Si001254m	0	P	P	+		http://coge.iplantcollaborative.org/CoGe/GEvo.pl?prog=blastn&dsgid1=11822&dsgid2=19491&accn1=Si001254m&accn2=Os01g08130&num_seqs=2&autogo=1
Os01g08140	1	3936749	3937912			Os01g08130	Os01g08130	+
Os01g08150	1	3938131	3941405	Si000320m	3			-		http://coge.iplantcollaborative.org/CoGe/GEvo.pl?prog=blastn&dsgid1=11822&dsgid2=19491&accn1=Si000320m&accn2=Os01g08150&num_seqs=2&autogo=1
Os01g08160	1	3952039	3954491	Si001230m	21			+		http://coge.iplantcollaborative.org/CoGe/GEvo.pl?prog=blastn&dsgid1=11822&dsgid2=19491&accn1=Si001230m&accn2=Os01g08160&num_seqs=2&autogo=1
Os01g08170	1	3957210	3961125	Si000127m	5			+		http://coge.iplantcollaborative.org/CoGe/GEvo.pl?prog=blastn&dsgid1=11822&dsgid2=19491&accn1=Si000127m&accn2=Os01g08170&num_seqs=2&autogo=1
Os01g08180	1	3961465	3962568	setaria64_scaffold_5_10466311_10466579	6			-		http://coge.iplantcollaborative.org/CoGe/GEvo.pl?prog=blastn&dsgid1=11822&dsgid2=19491&accn1=setaria64_scaffold_5_10466311_10466579&accn2=Os01g08180&num_seqs=2&autogo=1
Os01g08190	1	3974902	3983922	Si000268m	2			+		http://coge.iplantcollaborative.org/CoGe/GEvo.pl?prog=blastn&dsgid1=11822&dsgid2=19491&accn1=Si000268m&accn2=Os01g08190&num_seqs=2&autogo=1
1_3979491_3979530_cns_rna	1	3979491	3979530	scaffold_5_10504452_10504491_cns_rna	0			+	0.0007|	http://coge.iplantcollaborative.org/CoGe/GEvo.pl?prog=blastn&dsgid1=11822&dsgid2=19491&accn1=scaffold_5_10504452_10504491_cns_rna&accn2=1_3979491_3979530_cns_rna&num_seqs=2&autogo=1
Os01g08200	1	3985612	3994398	Si000361m	1			+		http://coge.iplantcollaborative.org/CoGe/GEvo.pl?prog=blastn&dsgid1=11822&dsgid2=19491&accn1=Si000361m&accn2=Os01g08200&num_seqs=2&autogo=1
Os01g08209	1	4000421	4000614					+
Os01g08220	1	4002659	4003946	Si001832m	16			-		http://coge.iplantcollaborative.org/CoGe/GEvo.pl?prog=blastn&dsgid1=11822&dsgid2=19491&accn1=Si001832m&accn2=Os01g08220&num_seqs=2&autogo=1
Os01g08229	1	4006483	4006650					-
Os01g08240	1	4022146	4022442					-
Os01g08250	1	4023855	4029589					-
Os01g08260	1	4032751	4036473			P	rice_v6_1_4036558_4042431	-
rice_v6_1_4036558_4042431	1	4036558	4042431	Si000049m	2	Os01g08260	P	-		http://coge.iplantcollaborative.org/CoGe/GEvo.pl?prog=blastn&dsgid1=11822&dsgid2=19491&accn1=Si000049m&accn2=rice_v6_1_4036558_4042431&num_seqs=2&autogo=1
Os01g08270	1	4050856	4056690	Si001766m	5			-		http://coge.iplantcollaborative.org/CoGe/GEvo.pl?prog=blastn&dsgid1=11822&dsgid2=19491&accn1=Si001766m&accn2=Os01g08270&num_seqs=2&autogo=1
Os01g08280	1	4058510	4062190	Si001537m	4			+		http://coge.iplantcollaborative.org/CoGe/GEvo.pl?prog=blastn&dsgid1=11822&dsgid2=19491&accn1=Si001537m&accn2=Os01g08280&num_seqs=2&autogo=1
Os01g08290	1	4062704	4065374	Si002431m	1			+		http://coge.iplantcollaborative.org/CoGe/GEvo.pl?prog=blastn&dsgid1=11822&dsgid2=19491&accn1=Si002431m&accn2=Os01g08290&num_seqs=2&autogo=1
Os01g08300	1	4065623	4066218					-
Os01g08310	1	4067617	4069372	Si001179m	8			-		http://coge.iplantcollaborative.org/CoGe/GEvo.pl?prog=blastn&dsgid1=11822&dsgid2=19491&accn1=Si001179m&accn2=Os01g08310&num_seqs=2&autogo=1
Os01g08320	1	4072676	4075438	Si004034m	3			-		http://coge.iplantcollaborative.org/CoGe/GEvo.pl?prog=blastn&dsgid1=11822&dsgid2=19491&accn1=Si004034m&accn2=Os01g08320&num_seqs=2&autogo=1
Os01g08330	1	4080316	4081680	Si001432m	0			+		http://coge.iplantcollaborative.org/CoGe/GEvo.pl?prog=blastn&dsgid1=11822&dsgid2=19491&accn1=Si001432m&accn2=Os01g08330&num_seqs=2&autogo=1
Os01g08340	1	4090068	4093859	Si001667m	8			+		http://coge.iplantcollaborative.org/CoGe/GEvo.pl?prog=blastn&dsgid1=11822&dsgid2=19491&accn1=Si001667m&accn2=Os01g08340&num_seqs=2&autogo=1
Os01g08350	1	4094856	4095249					+
Os01g08360	1	4098383	4100882	Si002819m	0			+		http://coge.iplantcollaborative.org/CoGe/GEvo.pl?prog=blastn&dsgid1=11822&dsgid2=19491&accn1=Si002819m&accn2=Os01g08360&num_seqs=2&autogo=1
Os01g08370	1	4105828	4107541					+
Os01g08380	1	4109380	4111127	Si004884m	2			-		http://coge.iplantcollaborative.org/CoGe/GEvo.pl?prog=blastn&dsgid1=11822&dsgid2=19491&accn1=Si004884m&accn2=Os01g08380&num_seqs=2&autogo=1
Os01g08390	1	4115451	4115943					+
Os01g08400	1	4117041	4121579	Si002038m	4			+		http://coge.iplantcollaborative.org/CoGe/GEvo.pl?prog=blastn&dsgid1=11822&dsgid2=19491&accn1=Si002038m&accn2=Os01g08400&num_seqs=2&autogo=1
Os01g08410	1	4122420	4125379	Si002204m	3			+		http://coge.iplantcollaborative.org/CoGe/GEvo.pl?prog=blastn&dsgid1=11822&dsgid2=19491&accn1=Si002204m&accn2=Os01g08410&num_seqs=2&autogo=1
rice_v6_1_4126506_4128888	1	4126499	4139332			P	Os01g08420	+
Os01g08420	1	4132703	4139633	Si000007m	2	rice_v6_1_4126506_4128888	P	+		http://coge.iplantcollaborative.org/CoGe/GEvo.pl?prog=blastn&dsgid1=11822&dsgid2=19491&accn1=Si000007m&accn2=Os01g08420&num_seqs=2&autogo=1
Os01g08430	1	4142351	4149414	Si000034m	5			+		http://coge.iplantcollaborative.org/CoGe/GEvo.pl?prog=blastn&dsgid1=11822&dsgid2=19491&accn1=Si000034m&accn2=Os01g08430&num_seqs=2&autogo=1
Os01g08440	1	4151864	4153680	Si004704m	1			-		http://coge.iplantcollaborative.org/CoGe/GEvo.pl?prog=blastn&dsgid1=11822&dsgid2=19491&accn1=Si004704m&accn2=Os01g08440&num_seqs=2&autogo=1
Os01g08450	1	4159946	4164165					-
Os01g08460	1	4166511	4170559	Si001569m	3			-		http://coge.iplantcollaborative.org/CoGe/GEvo.pl?prog=blastn&dsgid1=11822&dsgid2=19491&accn1=Si001569m&accn2=Os01g08460&num_seqs=2&autogo=1
Os01g08464	1	4174051	4176259					-
Os01g08470	1	4178159	4180434	Si001726m	0		P	-		http://coge.iplantcollaborative.org/CoGe/GEvo.pl?prog=blastn&dsgid1=11822&dsgid2=19491&accn1=Si001726m&accn2=Os01g08470&num_seqs=2&autogo=1
Os01g08480	1	4186493	4190715				I	-
Os01g08490	1	4195937	4197833				I	+
Os01g08500	1	4198413	4200316				I	-
Os01g08510	1	4207553	4212302	Si000389m	4		I	-		http://coge.iplantcollaborative.org/CoGe/GEvo.pl?prog=blastn&dsgid1=11822&dsgid2=19491&accn1=Si000389m&accn2=Os01g08510&num_seqs=2&autogo=1
Os01g08520	1	4214032	4216547	Si002166m	22		I	-		http://coge.iplantcollaborative.org/CoGe/GEvo.pl?prog=blastn&dsgid1=11822&dsgid2=19491&accn1=Si002166m&accn2=Os01g08520&num_seqs=2&autogo=1
Os01g08530	1	4231100	4232560				Os01g08470	-
Os01g08540	1	4233514	4243531	Si004212m	6			-		http://coge.iplantcollaborative.org/CoGe/GEvo.pl?prog=blastn&dsgid1=11822&dsgid2=19491&accn1=Si004212m&accn2=Os01g08540&num_seqs=2&autogo=1
Os01g08550	1	4244417	4248851	Si001212m	1			-		http://coge.iplantcollaborative.org/CoGe/GEvo.pl?prog=blastn&dsgid1=11822&dsgid2=19491&accn1=Si001212m&accn2=Os01g08550&num_seqs=2&autogo=1
Os01g08560	1	4252838	4258626					+
Os01g08570	1	4263247	4269356					+
Os01g08580	1	4271797	4275333	Si000765m	2			-		http://coge.iplantcollaborative.org/CoGe/GEvo.pl?prog=blastn&dsgid1=11822&dsgid2=19491&accn1=Si000765m&accn2=Os01g08580&num_seqs=2&autogo=1
Os01g08590	1	4277871	4278113					+
Os01g08600	1	4280714	4282625					-
Os01g08610	1	4283626	4287083					+
Os01g08620	1	4290014	4290325					+
Os01g08630	1	4296867	4301381					-
Os01g08640	1	4303785	4304167					+
Os01g08650	1	4305882	4308963			I	I	+
rice_v6_1_4308963_4309123	1	4308962	4309123			P	P	-
Os01g08660	1	4312645	4314834			rice_v6_1_4308963_4309123	rice_v6_1_4308963_4309123	-
Os01g08670	1	4316974	4317780	Si003735m	11			-		http://coge.iplantcollaborative.org/CoGe/GEvo.pl?prog=blastn&dsgid1=11822&dsgid2=19491&accn1=Si003735m&accn2=Os01g08670&num_seqs=2&autogo=1
Os01g08680	1	4321727	4325342	Si001415m	3			-		http://coge.iplantcollaborative.org/CoGe/GEvo.pl?prog=blastn&dsgid1=11822&dsgid2=19491&accn1=Si001415m&accn2=Os01g08680&num_seqs=2&autogo=1
Os01g08690	1	4325578	4327863	Si004818m	3			+		http://coge.iplantcollaborative.org/CoGe/GEvo.pl?prog=blastn&dsgid1=11822&dsgid2=19491&accn1=Si004818m&accn2=Os01g08690&num_seqs=2&autogo=1
Os01g08700	1	4328152	4337486	Si000107m	12			-		http://coge.iplantcollaborative.org/CoGe/GEvo.pl?prog=blastn&dsgid1=11822&dsgid2=19491&accn1=Si000107m&accn2=Os01g08700&num_seqs=2&autogo=1
Os01g08710	1	4339849	4355468	Si003805m	1			-		http://coge.iplantcollaborative.org/CoGe/GEvo.pl?prog=blastn&dsgid1=11822&dsgid2=19491&accn1=Si003805m&accn2=Os01g08710&num_seqs=2&autogo=1
Os01g08720	1	4356724	4360055					+
Os01g08730	1	4362128	4365827					+
Os01g08740	1	4367738	4368265					-
Os01g08750	1	4373129	4393083					+
Os01g08760	1	4394154	4396000	Si001306m	1			+		http://coge.iplantcollaborative.org/CoGe/GEvo.pl?prog=blastn&dsgid1=11822&dsgid2=19491&accn1=Si001306m&accn2=Os01g08760&num_seqs=2&autogo=1
Os01g08770	1	4396652	4401081					+
1_4401336_4401403_cns_rna	1	4401336	4401403	scaffold_5_11140645_11140712_cns_rna	0			-	3e-32|tRNA-Gly (anticodon: GCC)	http://coge.iplantcollaborative.org/CoGe/GEvo.pl?prog=blastn&dsgid1=11822&dsgid2=19491&accn1=scaffold_5_11140645_11140712_cns_rna&accn2=1_4401336_4401403_cns_rna&num_seqs=2&autogo=1
Os01g08780	1	4401620	4406292	Si000717m	5			-		http://coge.iplantcollaborative.org/CoGe/GEvo.pl?prog=blastn&dsgid1=11822&dsgid2=19491&accn1=Si000717m&accn2=Os01g08780&num_seqs=2&autogo=1
Os01g08790	1	4414416	4415132	Si004603m	3			+		http://coge.iplantcollaborative.org/CoGe/GEvo.pl?prog=blastn&dsgid1=11822&dsgid2=19491&accn1=Si004603m&accn2=Os01g08790&num_seqs=2&autogo=1
Os01g08800	1	4416283	4418160	Si003772m	2	P	P	+		http://coge.iplantcollaborative.org/CoGe/GEvo.pl?prog=blastn&dsgid1=11822&dsgid2=19491&accn1=Si003772m&accn2=Os01g08800&num_seqs=2&autogo=1
Os01g08810	1	4420318	4422107			Os01g08800	Os01g08800	+
Os01g08814	1	4422892	4425884	Si003431m	7			-		http://coge.iplantcollaborative.org/CoGe/GEvo.pl?prog=blastn&dsgid1=11822&dsgid2=19491&accn1=Si003431m&accn2=Os01g08814&num_seqs=2&autogo=1
1_4423959_4423979_cns_rna	1	4423959	4423979	scaffold_5_11186168_11186188_cns_rna	0			-	0.0008|	http://coge.iplantcollaborative.org/CoGe/GEvo.pl?prog=blastn&dsgid1=11822&dsgid2=19491&accn1=scaffold_5_11186168_11186188_cns_rna&accn2=1_4423959_4423979_cns_rna&num_seqs=2&autogo=1
Os01g08820	1	4430532	4432679	Si000648m	1			-		http://coge.iplantcollaborative.org/CoGe/GEvo.pl?prog=blastn&dsgid1=11822&dsgid2=19491&accn1=Si000648m&accn2=Os01g08820&num_seqs=2&autogo=1
Os01g08830	1	4433089	4436971	Si002176m	2			+		http://coge.iplantcollaborative.org/CoGe/GEvo.pl?prog=blastn&dsgid1=11822&dsgid2=19491&accn1=Si002176m&accn2=Os01g08830&num_seqs=2&autogo=1
Os01g08840	1	4439901	4440368	Si004810m	0			+		http://coge.iplantcollaborative.org/CoGe/GEvo.pl?prog=blastn&dsgid1=11822&dsgid2=19491&accn1=Si004810m&accn2=Os01g08840&num_seqs=2&autogo=1
Os01g08850	1	4443670	4447386	Si001583m	3			+		http://coge.iplantcollaborative.org/CoGe/GEvo.pl?prog=blastn&dsgid1=11822&dsgid2=19491&accn1=Si001583m&accn2=Os01g08850&num_seqs=2&autogo=1
Os01g08860	1	4448032	4448876	Si005062m	1			-		http://coge.iplantcollaborative.org/CoGe/GEvo.pl?prog=blastn&dsgid1=11822&dsgid2=19491&accn1=Si005062m&accn2=Os01g08860&num_seqs=2&autogo=1
Os01g08870	1	4452717	4453004					+
Os01g08880	1	4453755	4456084					-
Os01g08890	1	4458084	4483478					-
Os01g08930	1	4484747	4489158	Si001358m	1			-		http://coge.iplantcollaborative.org/CoGe/GEvo.pl?prog=blastn&dsgid1=11822&dsgid2=19491&accn1=Si001358m&accn2=Os01g08930&num_seqs=2&autogo=1
Os01g08940	1	4490056	4490481					-
Os01g08950	1	4492365	4494153	Si003122m	0			+		http://coge.iplantcollaborative.org/CoGe/GEvo.pl?prog=blastn&dsgid1=11822&dsgid2=19491&accn1=Si003122m&accn2=Os01g08950&num_seqs=2&autogo=1
Os01g08960	1	4493598	4496627	Si002851m	1			-		http://coge.iplantcollaborative.org/CoGe/GEvo.pl?prog=blastn&dsgid1=11822&dsgid2=19491&accn1=Si002851m&accn2=Os01g08960&num_seqs=2&autogo=1
Os01g08970	1	4496719	4503407	Si000646m	2			+		http://coge.iplantcollaborative.org/CoGe/GEvo.pl?prog=blastn&dsgid1=11822&dsgid2=19491&accn1=Si000646m&accn2=Os01g08970&num_seqs=2&autogo=1
Os01g08980	1	4503620	4504211					-
Os01g08990	1	4508225	4512098					+
Os01g09000	1	4513298	4519613	Si000357m	2			-		http://coge.iplantcollaborative.org/CoGe/GEvo.pl?prog=blastn&dsgid1=11822&dsgid2=19491&accn1=Si000357m&accn2=Os01g09000&num_seqs=2&autogo=1
rice_v6_1_4521860_4521985	1	4521860	4521985					+
Os01g09010	1	4526986	4531893	Si001616m	5			+		http://coge.iplantcollaborative.org/CoGe/GEvo.pl?prog=blastn&dsgid1=11822&dsgid2=19491&accn1=Si001616m&accn2=Os01g09010&num_seqs=2&autogo=1
Os01g09020	1	4533021	4539216	Si001046m	4			+		http://coge.iplantcollaborative.org/CoGe/GEvo.pl?prog=blastn&dsgid1=11822&dsgid2=19491&accn1=Si001046m&accn2=Os01g09020&num_seqs=2&autogo=1
Os01g09030	1	4541296	4545560	Si005068m	18			+		http://coge.iplantcollaborative.org/CoGe/GEvo.pl?prog=blastn&dsgid1=11822&dsgid2=19491&accn1=Si005068m&accn2=Os01g09030&num_seqs=2&autogo=1
Os01g09050	1	4550112	4553640					-
Os01g09060	1	4558006	4558950					-
Os01g09069	1	4562747	4563164					+
Os01g09080	1	4565304	4567617	Si001109m	6	P	P	+		http://coge.iplantcollaborative.org/CoGe/GEvo.pl?prog=blastn&dsgid1=11822&dsgid2=19491&accn1=Si001109m&accn2=Os01g09080&num_seqs=2&autogo=1
Os01g09090	1	4570691	4571218			I	I	+
Os01g09100	1	4571448	4572409			Os01g09080	Os01g09080	-
Os01g09110	1	4574712	4575155					+
Os01g09120	1	4580148	4583690	Si001700m	7			-		http://coge.iplantcollaborative.org/CoGe/GEvo.pl?prog=blastn&dsgid1=11822&dsgid2=19491&accn1=Si001700m&accn2=Os01g09120&num_seqs=2&autogo=1
Os01g09130	1	4586086	4586835					+
Os01g09140	1	4589920	4590372					+
Os01g09150	1	4595060	4595812	Si002872m	0	P	P	+		http://coge.iplantcollaborative.org/CoGe/GEvo.pl?prog=blastn&dsgid1=11822&dsgid2=19491&accn1=Si002872m&accn2=Os01g09150&num_seqs=2&autogo=1
Os01g09160	1	4598777	4602027			I	I	+
Os01g09170	1	4602847	4609002			I	I	-
Os01g09180	1	4610067	4611048			I	I	-
Os01g09190	1	4613882	4614827			Os01g09150	Os01g09150	+
Os01g09200	1	4620677	4630365	Si000935m	8			-		http://coge.iplantcollaborative.org/CoGe/GEvo.pl?prog=blastn&dsgid1=11822&dsgid2=19491&accn1=Si000935m&accn2=Os01g09200&num_seqs=2&autogo=1
Os01g09206	1	4641301	4642110					-
Os01g09212	1	4643061	4643696					-
Os01g09220	1	4645427	4647260	setaria64_scaffold_5_11517274_11518184	4			+		http://coge.iplantcollaborative.org/CoGe/GEvo.pl?prog=blastn&dsgid1=11822&dsgid2=19491&accn1=setaria64_scaffold_5_11517274_11518184&accn2=Os01g09220&num_seqs=2&autogo=1
Os01g09230	1	4649095	4650961					+
Os01g09240	1	4661839	4663301					-
1_4664998_4665080_cns_rna	1	4664998	4665080	scaffold_5_11531667_11531753_cns_rna	4			+	1e-16|	http://coge.iplantcollaborative.org/CoGe/GEvo.pl?prog=blastn&dsgid1=11822&dsgid2=19491&accn1=scaffold_5_11531667_11531753_cns_rna&accn2=1_4664998_4665080_cns_rna&num_seqs=2&autogo=1
1_4665368_4665471_cns_rna	1	4665368	4665471	scaffold_5_11532054_11532155_cns_rna	2			+	2e-07|	http://coge.iplantcollaborative.org/CoGe/GEvo.pl?prog=blastn&dsgid1=11822&dsgid2=19491&accn1=scaffold_5_11532054_11532155_cns_rna&accn2=1_4665368_4665471_cns_rna&num_seqs=2&autogo=1
Os01g09246	1	4672400	4683865	Si000048m	5			+		http://coge.iplantcollaborative.org/CoGe/GEvo.pl?prog=blastn&dsgid1=11822&dsgid2=19491&accn1=Si000048m&accn2=Os01g09246&num_seqs=2&autogo=1
Os01g09252	1	4687108	4692114	Si004706m	3			+		http://coge.iplantcollaborative.org/CoGe/GEvo.pl?prog=blastn&dsgid1=11822&dsgid2=19491&accn1=Si004706m&accn2=Os01g09252&num_seqs=2&autogo=1
Os01g09260	1	4696314	4698792	Si001019m	1			-		http://coge.iplantcollaborative.org/CoGe/GEvo.pl?prog=blastn&dsgid1=11822&dsgid2=19491&accn1=Si001019m&accn2=Os01g09260&num_seqs=2&autogo=1
Os01g09270	1	4712523	4712924					+
Os01g09280	1	4713468	4717746	Si001941m	12			-		http://coge.iplantcollaborative.org/CoGe/GEvo.pl?prog=blastn&dsgid1=11822&dsgid2=19491&accn1=Si001941m&accn2=Os01g09280&num_seqs=2&autogo=1
1_4716505_4716586_cns_rna	1	4716505	4716586	scaffold_5_11577270_11577351_cns_rna	1			-	8e-06|	http://coge.iplantcollaborative.org/CoGe/GEvo.pl?prog=blastn&dsgid1=11822&dsgid2=19491&accn1=scaffold_5_11577270_11577351_cns_rna&accn2=1_4716505_4716586_cns_rna&num_seqs=2&autogo=1
Os01g09290	1	4723181	4723759					+
Os01g09300	1	4725659	4730243	Si002049m	4			+		http://coge.iplantcollaborative.org/CoGe/GEvo.pl?prog=blastn&dsgid1=11822&dsgid2=19491&accn1=Si002049m&accn2=Os01g09300&num_seqs=2&autogo=1
Os01g09305	1	4731052	4732048			P	P	-
rice_v6_1_4732078_4732386	1	4732078	4732386			Os01g09305	Os01g09305	-
Os01g09310	1	4733012	4736606			Os01g09305	Os01g09305	-
Os01g09320	1	4737905	4743591	Si000830m	8			-		http://coge.iplantcollaborative.org/CoGe/GEvo.pl?prog=blastn&dsgid1=11822&dsgid2=19491&accn1=Si000830m&accn2=Os01g09320&num_seqs=2&autogo=1
Os01g09330	1	4746121	4747910					+
Os01g09340	1	4752606	4755578				P	-
Os01g09350	1	4757725	4757988				I	-
Os01g09360	1	4758946	4759712				I	-
Os01g09370	1	4760304	4766339			P	P	-
Os01g09384	1	4767735	4781706			Os01g09370	Os01g09370	-
Os01g09400	1	4785478	4786242			I	I	+
Os01g09410	1	4790837	4794348			Os01g09370	Os01g09370	+
Os01g09420	1	4795155	4797479				Os01g09340	-
Os01g09430	1	4799247	4801179	Si002202m	3			+		http://coge.iplantcollaborative.org/CoGe/GEvo.pl?prog=blastn&dsgid1=11822&dsgid2=19491&accn1=Si002202m&accn2=Os01g09430&num_seqs=2&autogo=1
Os01g09440	1	4806985	4807500					+
Os01g09450	1	4815845	4817962	Si002618m	7			+		http://coge.iplantcollaborative.org/CoGe/GEvo.pl?prog=blastn&dsgid1=11822&dsgid2=19491&accn1=Si002618m&accn2=Os01g09450&num_seqs=2&autogo=1
Os01g09460	1	4819104	4822129	Si001323m	3			-		http://coge.iplantcollaborative.org/CoGe/GEvo.pl?prog=blastn&dsgid1=11822&dsgid2=19491&accn1=Si001323m&accn2=Os01g09460&num_seqs=2&autogo=1
Os01g09470	1	4825590	4827735					+
Os01g09480	1	4836004	4837215					-
Os01g09490	1	4839354	4844339					+
Os01g09500	1	4848901	4851193					-
Os01g09510	1	4851430	4853566					+
Os01g09520	1	4856087	4862438					+
Os01g09530	1	4862878	4866115					-
Os01g09540	1	4871119	4872806					-
Os01g09550	1	4878207	4884949	Si001527m	26			-		http://coge.iplantcollaborative.org/CoGe/GEvo.pl?prog=blastn&dsgid1=11822&dsgid2=19491&accn1=Si001527m&accn2=Os01g09550&num_seqs=2&autogo=1
Os01g09560	1	4890516	4895876	Si001547m	Si001602m	14	P	P	+		http://coge.iplantcollaborative.org/CoGe/GEvo.pl?prog=blastn&dsgid1=11822&dsgid2=19491&accn1=Si001547m&accn2=Os01g09560&num_seqs=2&autogo=1
Os01g09570	1	4904501	4908514			Os01g09560	Os01g09560	+
Os01g09580	1	4908890	4913370	Si002441m	6			-		http://coge.iplantcollaborative.org/CoGe/GEvo.pl?prog=blastn&dsgid1=11822&dsgid2=19491&accn1=Si002441m&accn2=Os01g09580&num_seqs=2&autogo=1
Os01g09590	1	4916884	4918224	Si002629m	1			-		http://coge.iplantcollaborative.org/CoGe/GEvo.pl?prog=blastn&dsgid1=11822&dsgid2=19491&accn1=Si002629m&accn2=Os01g09590&num_seqs=2&autogo=1
Os01g09600	1	4931498	4937594					+
Os01g09610	1	4937911	4940835					-
Os01g09620	1	4948047	4950126	Si004757m	14			-		http://coge.iplantcollaborative.org/CoGe/GEvo.pl?prog=blastn&dsgid1=11822&dsgid2=19491&accn1=Si004757m&accn2=Os01g09620&num_seqs=2&autogo=1
Os01g09640	1	4970171	4972555	Si002353m	17			-		http://coge.iplantcollaborative.org/CoGe/GEvo.pl?prog=blastn&dsgid1=11822&dsgid2=19491&accn1=Si002353m&accn2=Os01g09640&num_seqs=2&autogo=1
Os01g09650	1	4975091	4975585					+
Os01g09660	1	4978098	4979028					-
Os01g09665	1	4979670	4980944	setaria64_scaffold_5_11888305_11888441	2			+		http://coge.iplantcollaborative.org/CoGe/GEvo.pl?prog=blastn&dsgid1=11822&dsgid2=19491&accn1=setaria64_scaffold_5_11888305_11888441&accn2=Os01g09665&num_seqs=2&autogo=1
Os01g09670	1	4981142	4984143	Si002059m	3			-		http://coge.iplantcollaborative.org/CoGe/GEvo.pl?prog=blastn&dsgid1=11822&dsgid2=19491&accn1=Si002059m&accn2=Os01g09670&num_seqs=2&autogo=1
Os01g09680	1	4986704	4987201					-
Os01g09690	1	4990513	4992868					+
Os01g09700	1	5001118	5004727	Si001369m	5			-		http://coge.iplantcollaborative.org/CoGe/GEvo.pl?prog=blastn&dsgid1=11822&dsgid2=19491&accn1=Si001369m&accn2=Os01g09700&num_seqs=2&autogo=1
Os01g09710	1	5009048	5011395					+
Os01g09720	1	5013609	5014256	Si002728m	2			+		http://coge.iplantcollaborative.org/CoGe/GEvo.pl?prog=blastn&dsgid1=11822&dsgid2=19491&accn1=Si002728m&accn2=Os01g09720&num_seqs=2&autogo=1
Os01g09730	1	5015279	5017652			P	Os01g09770	+
Os01g09740	1	5016893	5019150	Si003887m	0	I	I	-		http://coge.iplantcollaborative.org/CoGe/GEvo.pl?prog=blastn&dsgid1=11822&dsgid2=19491&accn1=Si003887m&accn2=Os01g09740&num_seqs=2&autogo=1
Os01g09750	1	5020088	5024720	Si001575m	2	I	I	-		http://coge.iplantcollaborative.org/CoGe/GEvo.pl?prog=blastn&dsgid1=11822&dsgid2=19491&accn1=Si001575m&accn2=Os01g09750&num_seqs=2&autogo=1
Os01g09760	1	5027289	5036189	Si000260m	8	I	I	+		http://coge.iplantcollaborative.org/CoGe/GEvo.pl?prog=blastn&dsgid1=11822&dsgid2=19491&accn1=Si000260m&accn2=Os01g09760&num_seqs=2&autogo=1
Os01g09770	1	5036238	5039698	Si000782m	0	Os01g09730	P	-		http://coge.iplantcollaborative.org/CoGe/GEvo.pl?prog=blastn&dsgid1=11822&dsgid2=19491&accn1=Si000782m&accn2=Os01g09770&num_seqs=2&autogo=1
Os01g09780	1	5045031	5045820					-
Os01g09790	1	5051993	5054753	Si001470m	14			-		http://coge.iplantcollaborative.org/CoGe/GEvo.pl?prog=blastn&dsgid1=11822&dsgid2=19491&accn1=Si001470m&accn2=Os01g09790&num_seqs=2&autogo=1
Os01g09800	1	5059416	5064236	Si000814m	2			-		http://coge.iplantcollaborative.org/CoGe/GEvo.pl?prog=blastn&dsgid1=11822&dsgid2=19491&accn1=Si000814m&accn2=Os01g09800&num_seqs=2&autogo=1
Os01g09810	1	5072416	5073930					-
Os01g09820	1	5078127	5079367					-
Os01g09830	1	5084833	5085559	Si003362m	6			+		http://coge.iplantcollaborative.org/CoGe/GEvo.pl?prog=blastn&dsgid1=11822&dsgid2=19491&accn1=Si003362m&accn2=Os01g09830&num_seqs=2&autogo=1
Os01g09840	1	5090864	5091262					+
Os01g09850	1	5098501	5104923	Si001334m	12			+		http://coge.iplantcollaborative.org/CoGe/GEvo.pl?prog=blastn&dsgid1=11822&dsgid2=19491&accn1=Si001334m&accn2=Os01g09850&num_seqs=2&autogo=1
Os01g09860	1	5108949	5116013	Si000132m	0			-		http://coge.iplantcollaborative.org/CoGe/GEvo.pl?prog=blastn&dsgid1=11822&dsgid2=19491&accn1=Si000132m&accn2=Os01g09860&num_seqs=2&autogo=1
Os01g09870	1	5127149	5127667					-
Os01g09880	1	5130471	5131918	Si004758m	10			-		http://coge.iplantcollaborative.org/CoGe/GEvo.pl?prog=blastn&dsgid1=11822&dsgid2=19491&accn1=Si004758m&accn2=Os01g09880&num_seqs=2&autogo=1
Os01g09890	1	5137463	5139925	Si002969m	2			-		http://coge.iplantcollaborative.org/CoGe/GEvo.pl?prog=blastn&dsgid1=11822&dsgid2=19491&accn1=Si002969m&accn2=Os01g09890&num_seqs=2&autogo=1
Os01g09900	1	5147694	5149648			P	Os01g09990	+
Os01g09914	1	5157673	5157953			I	I	-
Os01g09930	1	5162291	5167424			Os01g09900	Os01g09990	+
Os01g09940	1	5170227	5170814			Os01g09900	Os01g09990	+
Os01g09950	1	5172555	5173272				I	-
Os01g09960	1	5175246	5182614				I	+
rice_v6_1_5183181_5183427	1	5183181	5185247				I	-
Os01g09970	1	5189927	5190415				I	+
Os01g09980	1	5194718	5195952				I	+
Os01g09990	1	5200862	5203046	Si001328m	1		P	+		http://coge.iplantcollaborative.org/CoGe/GEvo.pl?prog=blastn&dsgid1=11822&dsgid2=19491&accn1=Si001328m&accn2=Os01g09990&num_seqs=2&autogo=1
Os01g10000	1	5209468	5212292					-
Os01g10010	1	5212932	5215703	Si003017m	3			-		http://coge.iplantcollaborative.org/CoGe/GEvo.pl?prog=blastn&dsgid1=11822&dsgid2=19491&accn1=Si003017m&accn2=Os01g10010&num_seqs=2&autogo=1
Os01g10020	1	5217542	5219398	Si001304m	7			+		http://coge.iplantcollaborative.org/CoGe/GEvo.pl?prog=blastn&dsgid1=11822&dsgid2=19491&accn1=Si001304m&accn2=Os01g10020&num_seqs=2&autogo=1
Os01g10030	1	5226044	5228966					+
Os01g10040	1	5235623	5243520	Si001130m	12			+		http://coge.iplantcollaborative.org/CoGe/GEvo.pl?prog=blastn&dsgid1=11822&dsgid2=19491&accn1=Si001130m&accn2=Os01g10040&num_seqs=2&autogo=1
Os01g10050	1	5245503	5250192	Si001187m	3			-		http://coge.iplantcollaborative.org/CoGe/GEvo.pl?prog=blastn&dsgid1=11822&dsgid2=19491&accn1=Si001187m&accn2=Os01g10050&num_seqs=2&autogo=1
Os01g10060	1	5250888	5252124					+
Os01g10070	1	5255634	5256326			P	Os01g10080	+
Os01g10080	1	5257256	5260017	Si002373m	2	Os01g10070	P	+		http://coge.iplantcollaborative.org/CoGe/GEvo.pl?prog=blastn&dsgid1=11822&dsgid2=19491&accn1=Si002373m&accn2=Os01g10080&num_seqs=2&autogo=1
Os01g10090	1	5260189	5261898	setaria64_scaffold_5_12186999_12188493	1			-		http://coge.iplantcollaborative.org/CoGe/GEvo.pl?prog=blastn&dsgid1=11822&dsgid2=19491&accn1=setaria64_scaffold_5_12186999_12188493&accn2=Os01g10090&num_seqs=2&autogo=1
Os01g10100	1	5262422	5265102	Si002483m	3			-		http://coge.iplantcollaborative.org/CoGe/GEvo.pl?prog=blastn&dsgid1=11822&dsgid2=19491&accn1=Si002483m&accn2=Os01g10100&num_seqs=2&autogo=1
Os01g10110	1	5269103	5274678	Si001500m	1			-		http://coge.iplantcollaborative.org/CoGe/GEvo.pl?prog=blastn&dsgid1=11822&dsgid2=19491&accn1=Si001500m&accn2=Os01g10110&num_seqs=2&autogo=1
Os01g10120	1	5280182	5280505					+
Os01g10130	1	5287135	5292325	Si000292m	1	P	P	-		http://coge.iplantcollaborative.org/CoGe/GEvo.pl?prog=blastn&dsgid1=11822&dsgid2=19491&accn1=Si000292m&accn2=Os01g10130&num_seqs=2&autogo=1
rice_v6_1_5297492_5297707	1	5297492	5297707			Os01g10130	Os01g10130	-
Os01g10140	1	5306412	5317623			Os01g10130	Os01g10130	-
Os01g10150	1	5327818	5334518	Si001239m	0			-		http://coge.iplantcollaborative.org/CoGe/GEvo.pl?prog=blastn&dsgid1=11822&dsgid2=19491&accn1=Si001239m&accn2=Os01g10150&num_seqs=2&autogo=1
Os01g10160	1	5335704	5336330					-
Os01g10170	1	5338444	5338729					+
Os01g10180	1	5351369	5352612	Si002685m	11			-		http://coge.iplantcollaborative.org/CoGe/GEvo.pl?prog=blastn&dsgid1=11822&dsgid2=19491&accn1=Si002685m&accn2=Os01g10180&num_seqs=2&autogo=1
Os01g10190	1	5353601	5356705					+
Os01g10195	1	5360440	5361677					-
Os01g10200	1	5368402	5368891					+
Os01g10210	1	5372582	5373794	Si004671m	0	P	P	+		http://coge.iplantcollaborative.org/CoGe/GEvo.pl?prog=blastn&dsgid1=11822&dsgid2=19491&accn1=Si004671m&accn2=Os01g10210&num_seqs=2&autogo=1
Os01g10219	1	5375315	5375556			I	I	-
Os01g10230	1	5383196	5384088			Os01g10210	Os01g10210	+
Os01g10240	1	5385995	5387128					+
Os01g10250	1	5388733	5393414	Si000768m	Si001729m	11		P	-		http://coge.iplantcollaborative.org/CoGe/GEvo.pl?prog=blastn&dsgid1=11822&dsgid2=19491&accn1=Si000768m&accn2=Os01g10250&num_seqs=2&autogo=1
Os01g10260	1	5400401	5401015	Si002886m	0		P	-		http://coge.iplantcollaborative.org/CoGe/GEvo.pl?prog=blastn&dsgid1=11822&dsgid2=19491&accn1=Si002886m&accn2=Os01g10260&num_seqs=2&autogo=1
Os01g10270	1	5402302	5403567				I	-
Os01g10280	1	5405007	5411769	Si005011m	2		I	+		http://coge.iplantcollaborative.org/CoGe/GEvo.pl?prog=blastn&dsgid1=11822&dsgid2=19491&accn1=Si005011m&accn2=Os01g10280&num_seqs=2&autogo=1
Os01g10290	1	5412599	5415935				I	-
Os01g10300	1	5416184	5417745				I	+
Os01g10310	1	5423059	5423571				Os01g10260	+
Os01g10320	1	5425518	5429614	Si000283m	2		I	-		http://coge.iplantcollaborative.org/CoGe/GEvo.pl?prog=blastn&dsgid1=11822&dsgid2=19491&accn1=Si000283m&accn2=Os01g10320&num_seqs=2&autogo=1
rice_v6_1_5433925_5434390	1	5433925	5434390				I	-
Os01g10340	1	5434443	5441651	Si002541m	9		I	-		http://coge.iplantcollaborative.org/CoGe/GEvo.pl?prog=blastn&dsgid1=11822&dsgid2=19491&accn1=Si002541m&accn2=Os01g10340&num_seqs=2&autogo=1
Os01g10350	1	5441857	5445266	Si002246m	6		I	+		http://coge.iplantcollaborative.org/CoGe/GEvo.pl?prog=blastn&dsgid1=11822&dsgid2=19491&accn1=Si002246m&accn2=Os01g10350&num_seqs=2&autogo=1
Os01g10370	1	5453554	5454691	Si002749m	5		I	-		http://coge.iplantcollaborative.org/CoGe/GEvo.pl?prog=blastn&dsgid1=11822&dsgid2=19491&accn1=Si002749m&accn2=Os01g10370&num_seqs=2&autogo=1
Os01g10380	1	5463110	5466442				I	+
Os01g10390	1	5469119	5472013				I	+
Os01g10400	1	5477476	5478836	Si003564m	1		I	+		http://coge.iplantcollaborative.org/CoGe/GEvo.pl?prog=blastn&dsgid1=11822&dsgid2=19491&accn1=Si003564m&accn2=Os01g10400&num_seqs=2&autogo=1
Os01g10410	1	5484564	5487110				I	-
Os01g10420	1	5489623	5490360				I	-
Os01g10430	1	5492186	5498451				Os01g10250	+
Os01g10440	1	5506002	5508548	Si001156m	9			+		http://coge.iplantcollaborative.org/CoGe/GEvo.pl?prog=blastn&dsgid1=11822&dsgid2=19491&accn1=Si001156m&accn2=Os01g10440&num_seqs=2&autogo=1
Os01g10450	1	5509516	5513480	Si000760m	0			-		http://coge.iplantcollaborative.org/CoGe/GEvo.pl?prog=blastn&dsgid1=11822&dsgid2=19491&accn1=Si000760m&accn2=Os01g10450&num_seqs=2&autogo=1
Os01g10460	1	5529497	5532609	Si004264m	0			+		http://coge.iplantcollaborative.org/CoGe/GEvo.pl?prog=blastn&dsgid1=11822&dsgid2=19491&accn1=Si004264m&accn2=Os01g10460&num_seqs=2&autogo=1
Os01g10470	1	5539629	5540520	Si004371m	9			-		http://coge.iplantcollaborative.org/CoGe/GEvo.pl?prog=blastn&dsgid1=11822&dsgid2=19491&accn1=Si004371m&accn2=Os01g10470&num_seqs=2&autogo=1
Os01g10480	1	5542648	5543544	setaria64_scaffold_5_12581208_12581616	1			-		http://coge.iplantcollaborative.org/CoGe/GEvo.pl?prog=blastn&dsgid1=11822&dsgid2=19491&accn1=setaria64_scaffold_5_12581208_12581616&accn2=Os01g10480&num_seqs=2&autogo=1
Os01g10490	1	5548619	5550003	Si001923m	5			-		http://coge.iplantcollaborative.org/CoGe/GEvo.pl?prog=blastn&dsgid1=11822&dsgid2=19491&accn1=Si001923m&accn2=Os01g10490&num_seqs=2&autogo=1
Os01g10504	1	5558548	5567844	Si003375m	8			-		http://coge.iplantcollaborative.org/CoGe/GEvo.pl?prog=blastn&dsgid1=11822&dsgid2=19491&accn1=Si003375m&accn2=Os01g10504&num_seqs=2&autogo=1
Os01g10520	1	5577753	5584267	Si000858m	7	P	P	-		http://coge.iplantcollaborative.org/CoGe/GEvo.pl?prog=blastn&dsgid1=11822&dsgid2=19491&accn1=Si000858m&accn2=Os01g10520&num_seqs=2&autogo=1
Os01g10530	1	5590697	5598234			Os01g10520	Os01g10520	-
Os01g10550	1	5599028	5599869				I	+
Os01g10560	1	5615360	5615893				I	-
Os01g10570	1	5617522	5618188				I	-
Os01g10580	1	5638769	5640495	Si001636m	0		I	+		http://coge.iplantcollaborative.org/CoGe/GEvo.pl?prog=blastn&dsgid1=11822&dsgid2=19491&accn1=Si001636m&accn2=Os01g10580&num_seqs=2&autogo=1
Os01g10590	1	5651593	5654352	Si003984m	1		I	+		http://coge.iplantcollaborative.org/CoGe/GEvo.pl?prog=blastn&dsgid1=11822&dsgid2=19491&accn1=Si003984m&accn2=Os01g10590&num_seqs=2&autogo=1
Os01g10600	1	5662323	5667903				Os01g10520	-
Os01g10610	1	5667988	5670470	Si000892m	3			-		http://coge.iplantcollaborative.org/CoGe/GEvo.pl?prog=blastn&dsgid1=11822&dsgid2=19491&accn1=Si000892m&accn2=Os01g10610&num_seqs=2&autogo=1
Os01g10630	1	5674585	5678551	Si002784m	5			-		http://coge.iplantcollaborative.org/CoGe/GEvo.pl?prog=blastn&dsgid1=11822&dsgid2=19491&accn1=Si002784m&accn2=Os01g10630&num_seqs=2&autogo=1
Os01g10640	1	5684594	5685401					+
Os01g10650	1	5688889	5689347					+
Os01g10660	1	5692664	5692990					-
Os01g10670	1	5694273	5694584					-
Os01g10680	1	5698651	5706758	Si001090m	14			-		http://coge.iplantcollaborative.org/CoGe/GEvo.pl?prog=blastn&dsgid1=11822&dsgid2=19491&accn1=Si001090m&accn2=Os01g10680&num_seqs=2&autogo=1
Os01g10690	1	5717883	5723184	Si001051m	0			-		http://coge.iplantcollaborative.org/CoGe/GEvo.pl?prog=blastn&dsgid1=11822&dsgid2=19491&accn1=Si001051m&accn2=Os01g10690&num_seqs=2&autogo=1
Os01g10700	1	5726326	5728756	Si000270m	0	P	P	+		http://coge.iplantcollaborative.org/CoGe/GEvo.pl?prog=blastn&dsgid1=11822&dsgid2=19491&accn1=Si000270m&accn2=Os01g10700&num_seqs=2&autogo=1
Os01g10710	1	5730783	5733320			Os01g10700	Os01g10700	+
Os01g10720	1	5735299	5739751				I	-
Os01g10729	1	5743227	5743562				I	-
Os01g10740	1	5747869	5748270	Si004209m	0	P	P	-		http://coge.iplantcollaborative.org/CoGe/GEvo.pl?prog=blastn&dsgid1=11822&dsgid2=19491&accn1=Si004209m&accn2=Os01g10740&num_seqs=2&autogo=1
Os01g10750	1	5749067	5749435			I	I	+
Os01g10760	1	5749703	5750035			Os01g10740	Os01g10740	-
Os01g10770	1	5756491	5757607			I	I	-
Os01g10780	1	5758818	5759234			Os01g10740	Os01g10740	-
Os01g10790	1	5759481	5763641	Si002469m	3		I	+		http://coge.iplantcollaborative.org/CoGe/GEvo.pl?prog=blastn&dsgid1=11822&dsgid2=19491&accn1=Si002469m&accn2=Os01g10790&num_seqs=2&autogo=1
Os01g10800	1	5763652	5766959				I	-
Os01g10810	1	5767209	5768462	Si003117m	0		I	+		http://coge.iplantcollaborative.org/CoGe/GEvo.pl?prog=blastn&dsgid1=11822&dsgid2=19491&accn1=Si003117m&accn2=Os01g10810&num_seqs=2&autogo=1
Os01g10820	1	5769018	5771375	Si003072m	1		I	+		http://coge.iplantcollaborative.org/CoGe/GEvo.pl?prog=blastn&dsgid1=11822&dsgid2=19491&accn1=Si003072m&accn2=Os01g10820&num_seqs=2&autogo=1
Os01g10830	1	5772300	5773192	Si002710m	2		I	+		http://coge.iplantcollaborative.org/CoGe/GEvo.pl?prog=blastn&dsgid1=11822&dsgid2=19491&accn1=Si002710m&accn2=Os01g10830&num_seqs=2&autogo=1
Os01g10840	1	5773281	5777466			P	Os01g10700	-
Os01g10850	1	5788309	5790121	Si002252m	2	I	I	+		http://coge.iplantcollaborative.org/CoGe/GEvo.pl?prog=blastn&dsgid1=11822&dsgid2=19491&accn1=Si002252m&accn2=Os01g10850&num_seqs=2&autogo=1
Os01g10860	1	5793747	5796674			I	I	-
Os01g10870	1	5798607	5800142			Os01g10840	Os01g10700	+
Os01g10880	1	5807045	5807340	Si003250m	5	I	I	+		http://coge.iplantcollaborative.org/CoGe/GEvo.pl?prog=blastn&dsgid1=11822&dsgid2=19491&accn1=Si003250m&accn2=Os01g10880&num_seqs=2&autogo=1
Os01g10890	1	5808557	5810617			Os01g10840	Os01g10700	-
Os01g10900	1	5813778	5818207	Si000557m	3			-		http://coge.iplantcollaborative.org/CoGe/GEvo.pl?prog=blastn&dsgid1=11822&dsgid2=19491&accn1=Si000557m&accn2=Os01g10900&num_seqs=2&autogo=1
Os01g10910	1	5819255	5821506					+
Os01g10920	1	5822869	5827251	Si000741m	0	P	P	-		http://coge.iplantcollaborative.org/CoGe/GEvo.pl?prog=blastn&dsgid1=11822&dsgid2=19491&accn1=Si000741m&accn2=Os01g10920&num_seqs=2&autogo=1
Os01g10930	1	5827553	5829832			Os01g10920	Os01g10920	-
Os01g10940	1	5832613	5833107			I	I	-
Os01g10950	1	5836475	5838898			Os01g10920	Os01g10920	-
Os01g10960	1	5840736	5842574			Os01g10920	Os01g10920	-
Os01g10970	1	5843702	5847945			P	P	+
Os01g10980	1	5855467	5856920			Os01g10970	Os01g10970	+
Os01g10990	1	5860816	5862794			Os01g10970	Os01g10970	+
Os01g11000	1	5864389	5868482				I	-
Os01g11010	1	5874786	5876849				Os01g10920	-
Os01g11020	1	5883006	5883572					+
Os01g11030	1	5887370	5888772					-
Os01g11040	1	5889605	5897224	Si000058m	13			+		http://coge.iplantcollaborative.org/CoGe/GEvo.pl?prog=blastn&dsgid1=11822&dsgid2=19491&accn1=Si000058m&accn2=Os01g11040&num_seqs=2&autogo=1
Os01g11054	1	5898555	5908595	Si000160m	0			+		http://coge.iplantcollaborative.org/CoGe/GEvo.pl?prog=blastn&dsgid1=11822&dsgid2=19491&accn1=Si000160m&accn2=Os01g11054&num_seqs=2&autogo=1
Os01g11070	1	5910503	5915819	Si000820m	2			+		http://coge.iplantcollaborative.org/CoGe/GEvo.pl?prog=blastn&dsgid1=11822&dsgid2=19491&accn1=Si000820m&accn2=Os01g11070&num_seqs=2&autogo=1
Os01g11080	1	5917163	5918212	Si005004m	0			+		http://coge.iplantcollaborative.org/CoGe/GEvo.pl?prog=blastn&dsgid1=11822&dsgid2=19491&accn1=Si005004m&accn2=Os01g11080&num_seqs=2&autogo=1
Os01g11110	1	5920735	5933197					+
Os01g11120	1	5933573	5938527	Si002337m	8			-		http://coge.iplantcollaborative.org/CoGe/GEvo.pl?prog=blastn&dsgid1=11822&dsgid2=19491&accn1=Si002337m&accn2=Os01g11120&num_seqs=2&autogo=1
Os01g11130	1	5944633	5953387	Si000360m	13			-		http://coge.iplantcollaborative.org/CoGe/GEvo.pl?prog=blastn&dsgid1=11822&dsgid2=19491&accn1=Si000360m&accn2=Os01g11130&num_seqs=2&autogo=1
Os01g11140	1	5960694	5964740					+
Os01g11150	1	5967819	5971489	Si002030m	5			-		http://coge.iplantcollaborative.org/CoGe/GEvo.pl?prog=blastn&dsgid1=11822&dsgid2=19491&accn1=Si002030m&accn2=Os01g11150&num_seqs=2&autogo=1
Os01g11160	1	5982581	5984875	Si000719m	1			-		http://coge.iplantcollaborative.org/CoGe/GEvo.pl?prog=blastn&dsgid1=11822&dsgid2=19491&accn1=Si000719m&accn2=Os01g11160&num_seqs=2&autogo=1
rice_v6_1_5985005_5985115	1	5985005	5985115					-
Os01g11170	1	5989953	5990834					+
Os01g11190	1	5993786	5994455					+
Os01g11200	1	5999333	6001858					-
Os01g11210	1	6002524	6003869	Si002479m	2			+		http://coge.iplantcollaborative.org/CoGe/GEvo.pl?prog=blastn&dsgid1=11822&dsgid2=19491&accn1=Si002479m&accn2=Os01g11210&num_seqs=2&autogo=1
Os01g11220	1	6003879	6006163	Si003923m	4			-		http://coge.iplantcollaborative.org/CoGe/GEvo.pl?prog=blastn&dsgid1=11822&dsgid2=19491&accn1=Si003923m&accn2=Os01g11220&num_seqs=2&autogo=1
Os01g11230	1	6006818	6008027	Si002843m	2			-		http://coge.iplantcollaborative.org/CoGe/GEvo.pl?prog=blastn&dsgid1=11822&dsgid2=19491&accn1=Si002843m&accn2=Os01g11230&num_seqs=2&autogo=1
Os01g11240	1	6009736	6010894	Si003112m	2			-		http://coge.iplantcollaborative.org/CoGe/GEvo.pl?prog=blastn&dsgid1=11822&dsgid2=19491&accn1=Si003112m&accn2=Os01g11240&num_seqs=2&autogo=1
Os01g11250	1	6016742	6021156	Si004674m	7			-		http://coge.iplantcollaborative.org/CoGe/GEvo.pl?prog=blastn&dsgid1=11822&dsgid2=19491&accn1=Si004674m&accn2=Os01g11250&num_seqs=2&autogo=1
Os01g11260	1	6024074	6028649	Si004428m	3			+		http://coge.iplantcollaborative.org/CoGe/GEvo.pl?prog=blastn&dsgid1=11822&dsgid2=19491&accn1=Si004428m&accn2=Os01g11260&num_seqs=2&autogo=1
Os01g11270	1	6030025	6031833			P	Os01g11340	-
Os01g11280	1	6036423	6038070			Os01g11270	Os01g11340	-
Os01g11289	1	6041705	6041976			I	I	+
Os01g11300	1	6056440	6058109			Os01g11270	Os01g11340	-
Os01g11310	1	6062479	6062934			P	P	-
Os01g11320	1	6064683	6065478			Os01g11310	Os01g11310	-
Os01g11330	1	6067798	6070736			I	I	+
Os01g11340	1	6075688	6077711	Si001098m	7	Os01g11270	P	-		http://coge.iplantcollaborative.org/CoGe/GEvo.pl?prog=blastn&dsgid1=11822&dsgid2=19491&accn1=Si001098m&accn2=Os01g11340&num_seqs=2&autogo=1
Os01g11350	1	6093692	6095528	Si002311m	16			-		http://coge.iplantcollaborative.org/CoGe/GEvo.pl?prog=blastn&dsgid1=11822&dsgid2=19491&accn1=Si002311m&accn2=Os01g11350&num_seqs=2&autogo=1
Os01g11360	1	6107958	6110317					-
Os01g11370	1	6111801	6124531	Si000508m	5			+		http://coge.iplantcollaborative.org/CoGe/GEvo.pl?prog=blastn&dsgid1=11822&dsgid2=19491&accn1=Si000508m&accn2=Os01g11370&num_seqs=2&autogo=1
Os01g11390	1	6128330	6128737					-
Os01g11400	1	6131290	6132119					-
Os01g11414	1	6133202	6138189	Si000723m	2			+		http://coge.iplantcollaborative.org/CoGe/GEvo.pl?prog=blastn&dsgid1=11822&dsgid2=19491&accn1=Si000723m&accn2=Os01g11414&num_seqs=2&autogo=1
Os01g11430	1	6138582	6141129	Si002023m	9			-		http://coge.iplantcollaborative.org/CoGe/GEvo.pl?prog=blastn&dsgid1=11822&dsgid2=19491&accn1=Si002023m&accn2=Os01g11430&num_seqs=2&autogo=1
Os01g11450	1	6162187	6165385					-
Os01g11460	1	6170722	6172186	setaria64_scaffold_5_13286507_13286639	5	P	P	-		http://coge.iplantcollaborative.org/CoGe/GEvo.pl?prog=blastn&dsgid1=11822&dsgid2=19491&accn1=setaria64_scaffold_5_13286507_13286639&accn2=Os01g11460&num_seqs=2&autogo=1
Os01g11470	1	6181163	6181516			I	I	+
Os01g11480	1	6182125	6182625			Os01g11460	Os01g11460	-
Os01g11490	1	6184622	6185317			Os01g11460	Os01g11460	-
Os01g11500	1	6187518	6188219			Os01g11460	Os01g11460	-
Os01g11510	1	6190931	6192745			I	I	+
Os01g11520	1	6198158	6199399			Os01g11460	Os01g11460	-
Os01g11530	1	6208138	6209688					+
Os01g11550	1	6220636	6223329	Si004564m	13			-		http://coge.iplantcollaborative.org/CoGe/GEvo.pl?prog=blastn&dsgid1=11822&dsgid2=19491&accn1=Si004564m&accn2=Os01g11550&num_seqs=2&autogo=1
Os01g11570	1	6241495	6243969	Si002752m	1			-		http://coge.iplantcollaborative.org/CoGe/GEvo.pl?prog=blastn&dsgid1=11822&dsgid2=19491&accn1=Si002752m&accn2=Os01g11570&num_seqs=2&autogo=1
Os01g11580	1	6246411	6252398	Si001167m	3			+		http://coge.iplantcollaborative.org/CoGe/GEvo.pl?prog=blastn&dsgid1=11822&dsgid2=19491&accn1=Si001167m&accn2=Os01g11580&num_seqs=2&autogo=1
Os01g11590	1	6252721	6256198	Si001918m	1			+		http://coge.iplantcollaborative.org/CoGe/GEvo.pl?prog=blastn&dsgid1=11822&dsgid2=19491&accn1=Si001918m&accn2=Os01g11590&num_seqs=2&autogo=1
Os01g11600	1	6256915	6257264	Si003590m	0			+		http://coge.iplantcollaborative.org/CoGe/GEvo.pl?prog=blastn&dsgid1=11822&dsgid2=19491&accn1=Si003590m&accn2=Os01g11600&num_seqs=2&autogo=1
Os01g11609	1	6260323	6260514					+
Os01g11620	1	6266440	6269903	Si004709m	1	P	P	+		http://coge.iplantcollaborative.org/CoGe/GEvo.pl?prog=blastn&dsgid1=11822&dsgid2=19491&accn1=Si004709m&accn2=Os01g11620&num_seqs=2&autogo=1
Os01g11629	1	6274608	6274894			I	I	+
Os01g11640	1	6276478	6276714			I	I	+
Os01g11650	1	6277493	6282652			Os01g11620	Os01g11620	+
Os01g11660	1	6287365	6291303			Os01g11620	Os01g11620	+
Os01g11670	1	6294991	6296676				I	+
Os01g11680	1	6297944	6300397				I	-
Os01g11690	1	6302562	6302822				I	-
Os01g11700	1	6303802	6305608			P	Os01g11620	+
Os01g11704	1	6310934	6312649			I	I	-
Os01g11710	1	6318130	6321474			Os01g11700	Os01g11620	+
Os01g11720	1	6327086	6332412			I	I	-
Os01g11730	1	6339836	6343345			Os01g11700	Os01g11620	+
Os01g11740	1	6351582	6357359			Os01g11700	Os01g11620	+
Os01g11750	1	6360526	6362457			Os01g11700	Os01g11620	+
Os01g11760	1	6364028	6366159			Os01g11700	Os01g11620	+
Os01g11770	1	6367038	6367517			I	I	-
Os01g11780	1	6368419	6369066			I	I	+
Os01g11790	1	6376261	6381037			Os01g11700	Os01g11620	+
Os01g11800	1	6381881	6382687					-
Os01g11810	1	6386691	6390467	Si001861m	Si001877m	8			-		http://coge.iplantcollaborative.org/CoGe/GEvo.pl?prog=blastn&dsgid1=11822&dsgid2=19491&accn1=Si001861m&accn2=Os01g11810&num_seqs=2&autogo=1
Os01g11820	1	6393268	6394667					+
Os01g11830	1	6395150	6396294			P	P	-
Os01g11840	1	6399890	6401066			Os01g11830	Os01g11830	+
Os01g11850	1	6401993	6409872	Si004559m	2			-		http://coge.iplantcollaborative.org/CoGe/GEvo.pl?prog=blastn&dsgid1=11822&dsgid2=19491&accn1=Si004559m&accn2=Os01g11850&num_seqs=2&autogo=1
Os01g11860	1	6411786	6418895			P	Os01g11880	+
Os01g11870	1	6424100	6426959			I	I	+
Os01g11880	1	6431336	6435086	Si001550m	3	Os01g11860	P	+		http://coge.iplantcollaborative.org/CoGe/GEvo.pl?prog=blastn&dsgid1=11822&dsgid2=19491&accn1=Si001550m&accn2=Os01g11880&num_seqs=2&autogo=1
Os01g11900	1	6443319	6455076					+
Os01g11910	1	6461706	6464037	Si002517m	11			+		http://coge.iplantcollaborative.org/CoGe/GEvo.pl?prog=blastn&dsgid1=11822&dsgid2=19491&accn1=Si002517m&accn2=Os01g11910&num_seqs=2&autogo=1
Os01g11920	1	6470718	6484507	Si000561m	10			+		http://coge.iplantcollaborative.org/CoGe/GEvo.pl?prog=blastn&dsgid1=11822&dsgid2=19491&accn1=Si000561m&accn2=Os01g11920&num_seqs=2&autogo=1
Os01g11930	1	6490534	6490756					+
Os01g11940	1	6493516	6498769	setaria64_scaffold_5_13585849_13586064	1			+		http://coge.iplantcollaborative.org/CoGe/GEvo.pl?prog=blastn&dsgid1=11822&dsgid2=19491&accn1=setaria64_scaffold_5_13585849_13586064&accn2=Os01g11940&num_seqs=2&autogo=1
Os01g11946	1	6499706	6506149	Si000416m	2			-		http://coge.iplantcollaborative.org/CoGe/GEvo.pl?prog=blastn&dsgid1=11822&dsgid2=19491&accn1=Si000416m&accn2=Os01g11946&num_seqs=2&autogo=1
Os01g11952	1	6506356	6513891	Si000220m	8	P	P	-		http://coge.iplantcollaborative.org/CoGe/GEvo.pl?prog=blastn&dsgid1=11822&dsgid2=19491&accn1=Si000220m&accn2=Os01g11952&num_seqs=2&autogo=1
Os01g11960	1	6517127	6520046			Os01g11952	Os01g11952	-
Os01g11970	1	6522637	6523620					+
Os01g11980	1	6524486	6527272	Si003154m	3			+		http://coge.iplantcollaborative.org/CoGe/GEvo.pl?prog=blastn&dsgid1=11822&dsgid2=19491&accn1=Si003154m&accn2=Os01g11980&num_seqs=2&autogo=1
Os01g11990	1	6527797	6530845	Si001759m	3			+		http://coge.iplantcollaborative.org/CoGe/GEvo.pl?prog=blastn&dsgid1=11822&dsgid2=19491&accn1=Si001759m&accn2=Os01g11990&num_seqs=2&autogo=1
Os01g12000	1	6533609	6534837	Si004158m	9			+		http://coge.iplantcollaborative.org/CoGe/GEvo.pl?prog=blastn&dsgid1=11822&dsgid2=19491&accn1=Si004158m&accn2=Os01g12000&num_seqs=2&autogo=1
Os01g12010	1	6536654	6536896					-
Os01g12020	1	6540005	6542076	Si004838m	0	I	I	+		http://coge.iplantcollaborative.org/CoGe/GEvo.pl?prog=blastn&dsgid1=11822&dsgid2=19491&accn1=Si004838m&accn2=Os01g12020&num_seqs=2&autogo=1
Os01g12030	1	6540971	6543461			P	Os01g12070	-
Os01g12040	1	6545714	6553267			I	I	+
Os01g12060	1	6557931	6558377			I	I	-
rice_v6_1_6558723_6558863	1	6558723	6558863			I	I	-
Os01g12070	1	6563673	6567151	Si000642m	0	Os01g12030	P	-		http://coge.iplantcollaborative.org/CoGe/GEvo.pl?prog=blastn&dsgid1=11822&dsgid2=19491&accn1=Si000642m&accn2=Os01g12070&num_seqs=2&autogo=1
Os01g12080	1	6571023	6576171	Si004092m	4			-		http://coge.iplantcollaborative.org/CoGe/GEvo.pl?prog=blastn&dsgid1=11822&dsgid2=19491&accn1=Si004092m&accn2=Os01g12080&num_seqs=2&autogo=1
Os01g12090	1	6582822	6585889	Si003186m	4			+		http://coge.iplantcollaborative.org/CoGe/GEvo.pl?prog=blastn&dsgid1=11822&dsgid2=19491&accn1=Si003186m&accn2=Os01g12090&num_seqs=2&autogo=1
Os01g12100	1	6586146	6586940					-
Os01g12110	1	6589899	6591136	Si003494m	14			-		http://coge.iplantcollaborative.org/CoGe/GEvo.pl?prog=blastn&dsgid1=11822&dsgid2=19491&accn1=Si003494m&accn2=Os01g12110&num_seqs=2&autogo=1
Os01g12120	1	6605521	6606239					-
Os01g12130	1	6611343	6612905	Si002620m	1			-		http://coge.iplantcollaborative.org/CoGe/GEvo.pl?prog=blastn&dsgid1=11822&dsgid2=19491&accn1=Si002620m&accn2=Os01g12130&num_seqs=2&autogo=1
Os01g12140	1	6614403	6614768	Si004374m	1			+		http://coge.iplantcollaborative.org/CoGe/GEvo.pl?prog=blastn&dsgid1=11822&dsgid2=19491&accn1=Si004374m&accn2=Os01g12140&num_seqs=2&autogo=1
Os01g12150	1	6615732	6617823					-
Os01g12160	1	6623963	6629463	Si000531m	5			-		http://coge.iplantcollaborative.org/CoGe/GEvo.pl?prog=blastn&dsgid1=11822&dsgid2=19491&accn1=Si000531m&accn2=Os01g12160&num_seqs=2&autogo=1
Os01g12170	1	6632718	6636599					-
Os01g12180	1	6641665	6644196	Si004095m	5			-		http://coge.iplantcollaborative.org/CoGe/GEvo.pl?prog=blastn&dsgid1=11822&dsgid2=19491&accn1=Si004095m&accn2=Os01g12180&num_seqs=2&autogo=1
rice_v6_1_6644893_6645043	1	6644883	6645054					-
rice_v6_1_6645206_6645311	1	6645206	6645311					-
Os01g12190	1	6648789	6649522	setaria64_scaffold_5_2042085_2042246	0			+		http://coge.iplantcollaborative.org/CoGe/GEvo.pl?prog=blastn&dsgid1=11822&dsgid2=19491&accn1=setaria64_scaffold_5_2042085_2042246&accn2=Os01g12190&num_seqs=2&autogo=1
Os01g12200	1	6652077	6654383	Si002919m	5			+		http://coge.iplantcollaborative.org/CoGe/GEvo.pl?prog=blastn&dsgid1=11822&dsgid2=19491&accn1=Si002919m&accn2=Os01g12200&num_seqs=2&autogo=1
Os01g12210	1	6658149	6661582	Si004268m	8			+		http://coge.iplantcollaborative.org/CoGe/GEvo.pl?prog=blastn&dsgid1=11822&dsgid2=19491&accn1=Si004268m&accn2=Os01g12210&num_seqs=2&autogo=1
Os01g12220	1	6662533	6664460	Si003322m	0			+		http://coge.iplantcollaborative.org/CoGe/GEvo.pl?prog=blastn&dsgid1=11822&dsgid2=19491&accn1=Si003322m&accn2=Os01g12220&num_seqs=2&autogo=1
Os01g12230	1	6666854	6669442	Si001976m	6			-		http://coge.iplantcollaborative.org/CoGe/GEvo.pl?prog=blastn&dsgid1=11822&dsgid2=19491&accn1=Si001976m&accn2=Os01g12230&num_seqs=2&autogo=1
Os01g12240	1	6688709	6692866					+
Os01g12250	1	6693004	6695795	Si000194m	2	P	P	-		http://coge.iplantcollaborative.org/CoGe/GEvo.pl?prog=blastn&dsgid1=11822&dsgid2=19491&accn1=Si000194m&accn2=Os01g12250&num_seqs=2&autogo=1
rice_v6_1_6695967_6697091	1	6695953	6697091			Os01g12250	Os01g12250	-
Os01g12260	1	6698462	6702371	Si002781m	3			-		http://coge.iplantcollaborative.org/CoGe/GEvo.pl?prog=blastn&dsgid1=11822&dsgid2=19491&accn1=Si002781m&accn2=Os01g12260&num_seqs=2&autogo=1
Os01g12270	1	6703403	6703666	Si005115m	0			-		http://coge.iplantcollaborative.org/CoGe/GEvo.pl?prog=blastn&dsgid1=11822&dsgid2=19491&accn1=Si005115m&accn2=Os01g12270&num_seqs=2&autogo=1
Os01g12280	1	6704821	6709653	setaria64_scaffold_5_1990861_1992868	3			-		http://coge.iplantcollaborative.org/CoGe/GEvo.pl?prog=blastn&dsgid1=11822&dsgid2=19491&accn1=setaria64_scaffold_5_1990861_1992868&accn2=Os01g12280&num_seqs=2&autogo=1
Os01g12290	1	6710815	6713142	Si005463m	0	P	P	+		http://coge.iplantcollaborative.org/CoGe/GEvo.pl?prog=blastn&dsgid1=11822&dsgid2=19491&accn1=Si005463m&accn2=Os01g12290&num_seqs=2&autogo=1
Os01g12300	1	6714521	6715305			I	I	+
1_6715566_6715655_cns_protein	1	6715566	6715655	scaffold_5_1986467_1986378_cns_protein	1	I	I	-	Os01g40499|2e-05#Os01g65060|8e-06#Os01g65010|8e-06#Os01g12290|1e-07	http://coge.iplantcollaborative.org/CoGe/GEvo.pl?prog=blastn&dsgid1=11822&dsgid2=19491&accn1=scaffold_5_1986467_1986378_cns_protein&accn2=1_6715566_6715655_cns_protein&num_seqs=2&autogo=1
1_6715862_6716093_cns_protein	1	6715862	6716093	scaffold_5_1986153_1985922_cns_protein	0	I	I	-	Os01g02770|6e-14#AT1G29730|7e-13#AT3G46330|5e-13#Os07g30410|1e-14#AT2G02800|2e-12#Os01g65060|6e-25#Os01g12290|7e-29#Os01g10710|5e-16#Os02g43430|5e-11#Os10g04720|8e-14#AT2G39110|1e-11#Os04g23720|1e-17#AT2G28940|5e-13#AT5G15730|1e-11#AT5G02290|3e-13#AT4G04500|1e-13#Os06g37670|1e-11#AT2G19130|3e-23#AT5G59650|1e-12#Os01g45520|1e-23#Os02g52850|9e-15#AT4G23250|6e-12#AT4G23150|5e-12#Os01g36500|4e-14#Os0…	http://coge.iplantcollaborative.org/CoGe/GEvo.pl?prog=blastn&dsgid1=11822&dsgid2=19491&accn1=scaffold_5_1986153_1985922_cns_protein&accn2=1_6715862_6716093_cns_protein&num_seqs=2&autogo=1
rice_v6_1_6716291_6716726	1	6716212	6716778			Os01g12290	Os01g12290	+
Os01g12304	1	6717349	6718948	Si004708m	1	P	P	-		http://coge.iplantcollaborative.org/CoGe/GEvo.pl?prog=blastn&dsgid1=11822&dsgid2=19491&accn1=Si004708m&accn2=Os01g12304&num_seqs=2&autogo=1
Os01g12310	1	6721205	6721600			I	I	+
Os01g12320	1	6723939	6727626			Os01g12304	Os01g12304	-
Os01g12330	1	6731152	6734486			I	I	+
Os01g12340	1	6734758	6745298			Os01g12304	Os01g12304	-
Os01g12350	1	6746476	6749728			I	I	+
Os01g12360	1	6750357	6756512			I	I	-
Os01g12374	1	6757675	6759456			I	I	-
Os01g12381	1	6763450	6764888			Os01g12304	Os01g12304	-
Os01g12390	1	6765497	6769164			P	Os01g12290	-
Os01g12400	1	6773200	6776805			Os01g12390	Os01g12290	-
Os01g12410	1	6780919	6783207			Os01g12390	Os01g12290	-
Os01g12420	1	6786075	6788731			Os01g12390	Os01g12290	+
Os01g12430	1	6789657	6792346			Os01g12390	Os01g12290	-
Os01g12440	1	6812714	6814546	Si002247m	33			+		http://coge.iplantcollaborative.org/CoGe/GEvo.pl?prog=blastn&dsgid1=11822&dsgid2=19491&accn1=Si002247m&accn2=Os01g12440&num_seqs=2&autogo=1
Os01g12460	1	6829104	6831770	Si002584m	11			-		http://coge.iplantcollaborative.org/CoGe/GEvo.pl?prog=blastn&dsgid1=11822&dsgid2=19491&accn1=Si002584m&accn2=Os01g12460&num_seqs=2&autogo=1
Os01g12464	1	6832050	6834300	Si003620m	1			+		http://coge.iplantcollaborative.org/CoGe/GEvo.pl?prog=blastn&dsgid1=11822&dsgid2=19491&accn1=Si003620m&accn2=Os01g12464&num_seqs=2&autogo=1
Os01g12470	1	6836120	6840269	Si002581m	5			+		http://coge.iplantcollaborative.org/CoGe/GEvo.pl?prog=blastn&dsgid1=11822&dsgid2=19491&accn1=Si002581m&accn2=Os01g12470&num_seqs=2&autogo=1
Os01g12480	1	6840526	6842538	Si002898m	4			-		http://coge.iplantcollaborative.org/CoGe/GEvo.pl?prog=blastn&dsgid1=11822&dsgid2=19491&accn1=Si002898m&accn2=Os01g12480&num_seqs=2&autogo=1
1_6851374_6851394_cns_rna	1	6851374	6851394	scaffold_5_1866183_1866163_cns_rna	9			+	0.0008|	http://coge.iplantcollaborative.org/CoGe/GEvo.pl?prog=blastn&dsgid1=11822&dsgid2=19491&accn1=scaffold_5_1866183_1866163_cns_rna&accn2=1_6851374_6851394_cns_rna&num_seqs=2&autogo=1
Os01g12490	1	6856032	6859962	Si003925m	13			+		http://coge.iplantcollaborative.org/CoGe/GEvo.pl?prog=blastn&dsgid1=11822&dsgid2=19491&accn1=Si003925m&accn2=Os01g12490&num_seqs=2&autogo=1
Os01g12500	1	6862321	6862747					+
Os01g12510	1	6874888	6875100					-
Os01g12520	1	6878905	6880968	Si002259m	4			-		http://coge.iplantcollaborative.org/CoGe/GEvo.pl?prog=blastn&dsgid1=11822&dsgid2=19491&accn1=Si002259m&accn2=Os01g12520&num_seqs=2&autogo=1
Os01g12530	1	6888351	6895414	Si000801m	3			+		http://coge.iplantcollaborative.org/CoGe/GEvo.pl?prog=blastn&dsgid1=11822&dsgid2=19491&accn1=Si000801m&accn2=Os01g12530&num_seqs=2&autogo=1
Os01g12540	1	6896557	6903259	Si000745m	2			+		http://coge.iplantcollaborative.org/CoGe/GEvo.pl?prog=blastn&dsgid1=11822&dsgid2=19491&accn1=Si000745m&accn2=Os01g12540&num_seqs=2&autogo=1
Os01g12550	1	6903506	6908594	Si001606m	1			+		http://coge.iplantcollaborative.org/CoGe/GEvo.pl?prog=blastn&dsgid1=11822&dsgid2=19491&accn1=Si001606m&accn2=Os01g12550&num_seqs=2&autogo=1
Os01g12560	1	6908691	6911131	Si002048m	0	P	P	-		http://coge.iplantcollaborative.org/CoGe/GEvo.pl?prog=blastn&dsgid1=11822&dsgid2=19491&accn1=Si002048m&accn2=Os01g12560&num_seqs=2&autogo=1
Os01g12570	1	6911704	6914127			Os01g12560	Os01g12560	-
Os01g12580	1	6921082	6922336	Si003233m	1			-		http://coge.iplantcollaborative.org/CoGe/GEvo.pl?prog=blastn&dsgid1=11822&dsgid2=19491&accn1=Si003233m&accn2=Os01g12580&num_seqs=2&autogo=1
Os01g12590	1	6927001	6933154					+
Os01g12600	1	6933782	6937200					-
Os01g12610	1	6939383	6939772					+
Os01g12630	1	6953748	6954074					-
Os01g12640	1	6956017	6957745	Si001633m	9			-		http://coge.iplantcollaborative.org/CoGe/GEvo.pl?prog=blastn&dsgid1=11822&dsgid2=19491&accn1=Si001633m&accn2=Os01g12640&num_seqs=2&autogo=1
Os01g12650	1	6966620	6969164	Si002511m	7			+		http://coge.iplantcollaborative.org/CoGe/GEvo.pl?prog=blastn&dsgid1=11822&dsgid2=19491&accn1=Si002511m&accn2=Os01g12650&num_seqs=2&autogo=1
Os01g12660	1	6969861	6975710	Si000285m	3			-		http://coge.iplantcollaborative.org/CoGe/GEvo.pl?prog=blastn&dsgid1=11822&dsgid2=19491&accn1=Si000285m&accn2=Os01g12660&num_seqs=2&autogo=1
Os01g12670	1	6978613	6984778	Si001563m	6			+		http://coge.iplantcollaborative.org/CoGe/GEvo.pl?prog=blastn&dsgid1=11822&dsgid2=19491&accn1=Si001563m&accn2=Os01g12670&num_seqs=2&autogo=1
Os01g12680	1	6986901	6993006	Si000594m	4			+		http://coge.iplantcollaborative.org/CoGe/GEvo.pl?prog=blastn&dsgid1=11822&dsgid2=19491&accn1=Si000594m&accn2=Os01g12680&num_seqs=2&autogo=1
Os01g12690	1	7008033	7009505	Si004923m	12			+		http://coge.iplantcollaborative.org/CoGe/GEvo.pl?prog=blastn&dsgid1=11822&dsgid2=19491&accn1=Si004923m&accn2=Os01g12690&num_seqs=2&autogo=1
Os01g12700	1	7014131	7017379					+
Os01g12710	1	7023297	7029610	Si002122m	5			+		http://coge.iplantcollaborative.org/CoGe/GEvo.pl?prog=blastn&dsgid1=11822&dsgid2=19491&accn1=Si002122m&accn2=Os01g12710&num_seqs=2&autogo=1
Os01g12720	1	7037103	7041925	Si000676m	1		P	+		http://coge.iplantcollaborative.org/CoGe/GEvo.pl?prog=blastn&dsgid1=11822&dsgid2=19491&accn1=Si000676m&accn2=Os01g12720&num_seqs=2&autogo=1
1_7037197_7037217_cns_rna	1	7037197	7037217	scaffold_5_734854_734834_cns_rna	0		I	+	0.0002|	http://coge.iplantcollaborative.org/CoGe/GEvo.pl?prog=blastn&dsgid1=11822&dsgid2=19491&accn1=scaffold_5_734854_734834_cns_rna&accn2=1_7037197_7037217_cns_rna&num_seqs=2&autogo=1
Os01g12730	1	7042932	7046559	Si002943m	1		P	+		http://coge.iplantcollaborative.org/CoGe/GEvo.pl?prog=blastn&dsgid1=11822&dsgid2=19491&accn1=Si002943m&accn2=Os01g12730&num_seqs=2&autogo=1
Os01g12740	1	7047273	7049877	Si004115m	0	P	P	+		http://coge.iplantcollaborative.org/CoGe/GEvo.pl?prog=blastn&dsgid1=11822&dsgid2=19491&accn1=Si004115m&accn2=Os01g12740&num_seqs=2&autogo=1
Os01g12750	1	7052100	7055375			Os01g12740	Os01g12740	+
Os01g12760	1	7060344	7064249			Os01g12740	Os01g12740	+
Os01g12770	1	7070481	7072789			Os01g12740	Os01g12740	+
Os01g12780	1	7075271	7075777				I	-
Os01g12790	1	7078900	7084596				Os01g12720	+
Os01g12800	1	7084842	7088194	Si005094m	5		I	-		http://coge.iplantcollaborative.org/CoGe/GEvo.pl?prog=blastn&dsgid1=11822&dsgid2=19491&accn1=Si005094m&accn2=Os01g12800&num_seqs=2&autogo=1
Os01g12810	1	7091032	7094355				I	+
Os01g12820	1	7094374	7096654	Si002283m	0		I	-		http://coge.iplantcollaborative.org/CoGe/GEvo.pl?prog=blastn&dsgid1=11822&dsgid2=19491&accn1=Si002283m&accn2=Os01g12820&num_seqs=2&autogo=1
Os01g12830	1	7099013	7102266	Si002265m	2		I	-		http://coge.iplantcollaborative.org/CoGe/GEvo.pl?prog=blastn&dsgid1=11822&dsgid2=19491&accn1=Si002265m&accn2=Os01g12830&num_seqs=2&autogo=1
Os01g12840	1	7103273	7108141	Si000680m	3		I	-		http://coge.iplantcollaborative.org/CoGe/GEvo.pl?prog=blastn&dsgid1=11822&dsgid2=19491&accn1=Si000680m&accn2=Os01g12840&num_seqs=2&autogo=1
Os01g12850	1	7110153	7110440				I	-
Os01g12860	1	7114771	7123102	Si000349m	3		I	+		http://coge.iplantcollaborative.org/CoGe/GEvo.pl?prog=blastn&dsgid1=11822&dsgid2=19491&accn1=Si000349m&accn2=Os01g12860&num_seqs=2&autogo=1
Os01g12870	1	7124360	7127912	Si001033m	2		I	-		http://coge.iplantcollaborative.org/CoGe/GEvo.pl?prog=blastn&dsgid1=11822&dsgid2=19491&accn1=Si001033m&accn2=Os01g12870&num_seqs=2&autogo=1
Os01g12880	1	7128149	7136330	Si000478m	10		I	+		http://coge.iplantcollaborative.org/CoGe/GEvo.pl?prog=blastn&dsgid1=11822&dsgid2=19491&accn1=Si000478m&accn2=Os01g12880&num_seqs=2&autogo=1
Os01g12890	1	7156780	7163385	Si000149m	5		I	+		http://coge.iplantcollaborative.org/CoGe/GEvo.pl?prog=blastn&dsgid1=11822&dsgid2=19491&accn1=Si000149m&accn2=Os01g12890&num_seqs=2&autogo=1
Os01g12900	1	7163594	7166419				Os01g12730	-
Os01g12910	1	7172618	7174813	Si003161m	2	P	P	+		http://coge.iplantcollaborative.org/CoGe/GEvo.pl?prog=blastn&dsgid1=11822&dsgid2=19491&accn1=Si003161m&accn2=Os01g12910&num_seqs=2&autogo=1
Os01g12920	1	7175107	7176066			Os01g12910	Os01g12910	+
Os01g12930	1	7176355	7182963	setaria64_scaffold_5_587262_587431	1			-		http://coge.iplantcollaborative.org/CoGe/GEvo.pl?prog=blastn&dsgid1=11822&dsgid2=19491&accn1=setaria64_scaffold_5_587262_587431&accn2=Os01g12930&num_seqs=2&autogo=1
Os01g12940	1	7184483	7187038	Si003754m	0			-		http://coge.iplantcollaborative.org/CoGe/GEvo.pl?prog=blastn&dsgid1=11822&dsgid2=19491&accn1=Si003754m&accn2=Os01g12940&num_seqs=2&autogo=1
Os01g12950	1	7196022	7213143				Os01g13280	+
Os01g12990	1	7214369	7214995				I	-
Os01g13000	1	7215513	7224223	Si001931m	11		I	-		http://coge.iplantcollaborative.org/CoGe/GEvo.pl?prog=blastn&dsgid1=11822&dsgid2=19491&accn1=Si001931m&accn2=Os01g13000&num_seqs=2&autogo=1
Os01g13010	1	7235012	7235450				I	-
Os01g13020	1	7238721	7239957				I	+
Os01g13024	1	7243980	7245003				I	-
Os01g13030	1	7248761	7253629				I	+
Os01g13040	1	7258786	7259671	Si004918m	2		I	+		http://coge.iplantcollaborative.org/CoGe/GEvo.pl?prog=blastn&dsgid1=11822&dsgid2=19491&accn1=Si004918m&accn2=Os01g13040&num_seqs=2&autogo=1
Os01g13050	1	7262022	7262843				I	+
Os01g13060	1	7264228	7272237	Si002028m	4		P	+		http://coge.iplantcollaborative.org/CoGe/GEvo.pl?prog=blastn&dsgid1=11822&dsgid2=19491&accn1=Si002028m&accn2=Os01g13060&num_seqs=2&autogo=1
Os01g13070	1	7275019	7276972	Si001648m	3		I	+		http://coge.iplantcollaborative.org/CoGe/GEvo.pl?prog=blastn&dsgid1=11822&dsgid2=19491&accn1=Si001648m&accn2=Os01g13070&num_seqs=2&autogo=1
Os01g13080	1	7277720	7279250				I	-
Os01g13090	1	7280734	7284992	Si001696m	1	P	P	+		http://coge.iplantcollaborative.org/CoGe/GEvo.pl?prog=blastn&dsgid1=11822&dsgid2=19491&accn1=Si001696m&accn2=Os01g13090&num_seqs=2&autogo=1
Os01g13100	1	7286907	7293276			Os01g13090	Os01g13090	+
Os01g13120	1	7296672	7297971			P	Os01g13130	+
Os01g13130	1	7301368	7302788	Si003768m	0	Os01g13120	P	+		http://coge.iplantcollaborative.org/CoGe/GEvo.pl?prog=blastn&dsgid1=11822&dsgid2=19491&accn1=Si003768m&accn2=Os01g13130&num_seqs=2&autogo=1
rice_v6_1_7303573_7303818	1	7303573	7303818				I	-
Os01g13140	1	7306881	7308906	Si004844m	0		I	-		http://coge.iplantcollaborative.org/CoGe/GEvo.pl?prog=blastn&dsgid1=11822&dsgid2=19491&accn1=Si004844m&accn2=Os01g13140&num_seqs=2&autogo=1
Os01g13150	1	7324145	7331536	Si000227m	3		I	+		http://coge.iplantcollaborative.org/CoGe/GEvo.pl?prog=blastn&dsgid1=11822&dsgid2=19491&accn1=Si000227m&accn2=Os01g13150&num_seqs=2&autogo=1
Os01g13160	1	7332691	7338244	Si000525m	4		I	+		http://coge.iplantcollaborative.org/CoGe/GEvo.pl?prog=blastn&dsgid1=11822&dsgid2=19491&accn1=Si000525m&accn2=Os01g13160&num_seqs=2&autogo=1
Os01g13170	1	7339717	7344465				Os01g13280	+
Os01g13180	1	7344590	7345978	Si002665m	0		I	-		http://coge.iplantcollaborative.org/CoGe/GEvo.pl?prog=blastn&dsgid1=11822&dsgid2=19491&accn1=Si002665m&accn2=Os01g13180&num_seqs=2&autogo=1
Os01g13190	1	7347563	7351146				I	+
Os01g13200	1	7351175	7356620	Si000927m	2		I	-		http://coge.iplantcollaborative.org/CoGe/GEvo.pl?prog=blastn&dsgid1=11822&dsgid2=19491&accn1=Si000927m&accn2=Os01g13200&num_seqs=2&autogo=1
Os01g13210	1	7362643	7365111	Si002665m	7		I	-		http://coge.iplantcollaborative.org/CoGe/GEvo.pl?prog=blastn&dsgid1=11822&dsgid2=19491&accn1=Si002665m&accn2=Os01g13210&num_seqs=2&autogo=1
Os01g13229	1	7368672	7373369	Si001119m	8	P	P	-		http://coge.iplantcollaborative.org/CoGe/GEvo.pl?prog=blastn&dsgid1=11822&dsgid2=19491&accn1=Si001119m&accn2=Os01g13229&num_seqs=2&autogo=1
1_7369038_7369081_cns_rna	1	7369038	7369081	scaffold_5_420525_420484_cns_rna	0	I	I	-	0.0008|	http://coge.iplantcollaborative.org/CoGe/GEvo.pl?prog=blastn&dsgid1=11822&dsgid2=19491&accn1=scaffold_5_420525_420484_cns_rna&accn2=1_7369038_7369081_cns_rna&num_seqs=2&autogo=1
rice_v6_1_7376115_7376239	1	7376115	7376239			I	I	+
Os01g13250	1	7384895	7387164			I	I	+
Os01g13260	1	7388342	7392708			Os01g13229	Os01g13229	-
Os01g13270	1	7399509	7403312				Os01g13060	+
Os01g13280	1	7403888	7408640	Si002027m	4		P	-		http://coge.iplantcollaborative.org/CoGe/GEvo.pl?prog=blastn&dsgid1=11822&dsgid2=19491&accn1=Si002027m&accn2=Os01g13280&num_seqs=2&autogo=1
Os01g13285	1	7413865	7414354					-
Os01g13300	1	7416303	7421624	Si005087m	2			+		http://coge.iplantcollaborative.org/CoGe/GEvo.pl?prog=blastn&dsgid1=11822&dsgid2=19491&accn1=Si005087m&accn2=Os01g13300&num_seqs=2&autogo=1
Os01g13310	1	7423284	7426642					-
Os01g13320	1	7428384	7430486					+
Os01g13330	1	7430934	7432002					-
rice_v6_1_7433640_7433752	1	7433640	7433752					+
Os01g13350	1	7436788	7442252	Si002858m	6	P	P	-		http://coge.iplantcollaborative.org/CoGe/GEvo.pl?prog=blastn&dsgid1=11822&dsgid2=19491&accn1=Si002858m&accn2=Os01g13350&num_seqs=2&autogo=1
Os01g13340	1	7436894	7438704			Os01g13350	Os01g13350	+
Os01g13360	1	7442685	7446196					-
Os01g13370	1	7449837	7452683	Si002315m	3			-		http://coge.iplantcollaborative.org/CoGe/GEvo.pl?prog=blastn&dsgid1=11822&dsgid2=19491&accn1=Si002315m&accn2=Os01g13370&num_seqs=2&autogo=1
Os01g13380	1	7454656	7455090					-
1_7456418_7456488_cns_rna	1	7456418	7456488	scaffold_5_385172_385102_cns_rna	1			-	9e-27|tRNA-Gln (anticodon: CTG)	http://coge.iplantcollaborative.org/CoGe/GEvo.pl?prog=blastn&dsgid1=11822&dsgid2=19491&accn1=scaffold_5_385172_385102_cns_rna&accn2=1_7456418_7456488_cns_rna&num_seqs=2&autogo=1
Os01g13390	1	7456835	7458959					+
Os01g13404	1	7459348	7464534	Si001689m	1			-		http://coge.iplantcollaborative.org/CoGe/GEvo.pl?prog=blastn&dsgid1=11822&dsgid2=19491&accn1=Si001689m&accn2=Os01g13404&num_seqs=2&autogo=1
Os01g13420	1	7469710	7471743	Si002928m	1			+		http://coge.iplantcollaborative.org/CoGe/GEvo.pl?prog=blastn&dsgid1=11822&dsgid2=19491&accn1=Si002928m&accn2=Os01g13420&num_seqs=2&autogo=1
Os01g13425	1	7472173	7475391	Si004772m	0			-		http://coge.iplantcollaborative.org/CoGe/GEvo.pl?prog=blastn&dsgid1=11822&dsgid2=19491&accn1=Si004772m&accn2=Os01g13425&num_seqs=2&autogo=1
Os01g13430	1	7476641	7481824					-
Os01g13440	1	7483910	7484733					+
Os01g13450	1	7488233	7488949					-
Os01g13460	1	7494057	7497391	Si003963m	4			-		http://coge.iplantcollaborative.org/CoGe/GEvo.pl?prog=blastn&dsgid1=11822&dsgid2=19491&accn1=Si003963m&accn2=Os01g13460&num_seqs=2&autogo=1
Os01g13470	1	7505213	7510768	Si000419m	4			+		http://coge.iplantcollaborative.org/CoGe/GEvo.pl?prog=blastn&dsgid1=11822&dsgid2=19491&accn1=Si000419m&accn2=Os01g13470&num_seqs=2&autogo=1
Os01g13480	1	7516210	7517741	Si001819m	2			+		http://coge.iplantcollaborative.org/CoGe/GEvo.pl?prog=blastn&dsgid1=11822&dsgid2=19491&accn1=Si001819m&accn2=Os01g13480&num_seqs=2&autogo=1
Os01g13490	1	7518617	7523433	setaria64_scaffold_5_336724_336851	16			+		http://coge.iplantcollaborative.org/CoGe/GEvo.pl?prog=blastn&dsgid1=11822&dsgid2=19491&accn1=setaria64_scaffold_5_336724_336851&accn2=Os01g13490&num_seqs=2&autogo=1
Os01g13500	1	7527649	7529136					+
Os01g13510	1	7542671	7543510					+
Os01g13520	1	7545885	7550996	Si000540m	13			+		http://coge.iplantcollaborative.org/CoGe/GEvo.pl?prog=blastn&dsgid1=11822&dsgid2=19491&accn1=Si000540m&accn2=Os01g13520&num_seqs=2&autogo=1
Os01g13530	1	7556172	7559626	Si002303m	8			+		http://coge.iplantcollaborative.org/CoGe/GEvo.pl?prog=blastn&dsgid1=11822&dsgid2=19491&accn1=Si002303m&accn2=Os01g13530&num_seqs=2&autogo=1
Os01g13540	1	7570236	7575817	Si000216m	7			+		http://coge.iplantcollaborative.org/CoGe/GEvo.pl?prog=blastn&dsgid1=11822&dsgid2=19491&accn1=Si000216m&accn2=Os01g13540&num_seqs=2&autogo=1
Os01g13550	1	7577091	7581923	Si000924m	0			-		http://coge.iplantcollaborative.org/CoGe/GEvo.pl?prog=blastn&dsgid1=11822&dsgid2=19491&accn1=Si000924m&accn2=Os01g13550&num_seqs=2&autogo=1
Os01g13560	1	7587191	7588633					+
Os01g13570	1	7589399	7591760	Si002410m	1			-		http://coge.iplantcollaborative.org/CoGe/GEvo.pl?prog=blastn&dsgid1=11822&dsgid2=19491&accn1=Si002410m&accn2=Os01g13570&num_seqs=2&autogo=1
rice_v6_1_7593538_7593713	1	7593538	7593713					-
Os01g13590	1	7601829	7602348			P	Os01g13610	-
Os01g13600	1	7604362	7605545			Os01g13590	Os01g13610	-
Os01g13610	1	7618080	7623561	Si003740m	0	Os01g13590	P	-		http://coge.iplantcollaborative.org/CoGe/GEvo.pl?prog=blastn&dsgid1=11822&dsgid2=19491&accn1=Si003740m&accn2=Os01g13610&num_seqs=2&autogo=1
Os01g13620	1	7634648	7639915					+
Os01g13630	1	7640517	7642124					-
Os01g13640	1	7647657	7649004					+
Os01g13650	1	7649663	7651075					-
Os01g13660	1	7651869	7655854	Si002940m	1			-		http://coge.iplantcollaborative.org/CoGe/GEvo.pl?prog=blastn&dsgid1=11822&dsgid2=19491&accn1=Si002940m&accn2=Os01g13660&num_seqs=2&autogo=1
rice_v6_1_7656426_7656593	1	7656426	7656593			P	P	+
Os01g13670	1	7656718	7657062			rice_v6_1_7656426_7656593	rice_v6_1_7656426_7656593	-
Os01g13680	1	7660046	7660285			P	P	-
rice_v6_1_7660290_7660772	1	7660290	7660772			Os01g13680	Os01g13680	-
Os01g13690	1	7664101	7667163	Si002149m	0			+		http://coge.iplantcollaborative.org/CoGe/GEvo.pl?prog=blastn&dsgid1=11822&dsgid2=19491&accn1=Si002149m&accn2=Os01g13690&num_seqs=2&autogo=1
Os01g13700	1	7669066	7671762	Si003260m	1			+		http://coge.iplantcollaborative.org/CoGe/GEvo.pl?prog=blastn&dsgid1=11822&dsgid2=19491&accn1=Si003260m&accn2=Os01g13700&num_seqs=2&autogo=1
Os01g13710	1	7671983	7675403	Si004447m	0			+		http://coge.iplantcollaborative.org/CoGe/GEvo.pl?prog=blastn&dsgid1=11822&dsgid2=19491&accn1=Si004447m&accn2=Os01g13710&num_seqs=2&autogo=1
Os01g13720	1	7676147	7677869	Si003504m	3			-		http://coge.iplantcollaborative.org/CoGe/GEvo.pl?prog=blastn&dsgid1=11822&dsgid2=19491&accn1=Si003504m&accn2=Os01g13720&num_seqs=2&autogo=1
Os01g13730	1	7678030	7684923	Si001410m	0			+		http://coge.iplantcollaborative.org/CoGe/GEvo.pl?prog=blastn&dsgid1=11822&dsgid2=19491&accn1=Si001410m&accn2=Os01g13730&num_seqs=2&autogo=1
Os01g13740	1	7685884	7692987	Si001336m	2			-		http://coge.iplantcollaborative.org/CoGe/GEvo.pl?prog=blastn&dsgid1=11822&dsgid2=19491&accn1=Si001336m&accn2=Os01g13740&num_seqs=2&autogo=1
rice_v6_1_7710289_7710422	1	7710289	7710432					-
Os01g13760	1	7711339	7720253	Si002113m	3			+		http://coge.iplantcollaborative.org/CoGe/GEvo.pl?prog=blastn&dsgid1=11822&dsgid2=19491&accn1=Si002113m&accn2=Os01g13760&num_seqs=2&autogo=1
Os01g13770	1	7717189	7721451	Si001693m	5			-		http://coge.iplantcollaborative.org/CoGe/GEvo.pl?prog=blastn&dsgid1=11822&dsgid2=19491&accn1=Si001693m&accn2=Os01g13770&num_seqs=2&autogo=1
Os01g13780	1	7723283	7724533					+
Os01g13800	1	7738074	7741914	Si001901m	0			+		http://coge.iplantcollaborative.org/CoGe/GEvo.pl?prog=blastn&dsgid1=11822&dsgid2=19491&accn1=Si001901m&accn2=Os01g13800&num_seqs=2&autogo=1
Os01g13810	1	7743243	7746746				P	+
Os01g13820	1	7748404	7753414				I	-
Os01g13830	1	7754841	7759520				I	+
rice_v6_1_7761002_7761972	1	7761002	7761972			P	P	-
rice_v6_1_7761188_7761288	1	7761188	7761288			rice_v6_1_7761002_7761972	rice_v6_1_7761002_7761972	+
rice_v6_1_7762111_7762479	1	7762111	7762479			rice_v6_1_7761002_7761972	rice_v6_1_7761002_7761972	-
rice_v6_1_7762837_7763081	1	7762837	7763081				I	-
rice_v6_1_7762969_7763081	1	7762969	7763081				I	+
Os01g13840	1	7763433	7765034				I	-
Os01g13850	1	7766025	7766753				I	+
Os01g13860	1	7770960	7773282			P	Os01g13810	+
Os01g13870	1	7775045	7776328			Os01g13860	Os01g13810	+
Os01g13880	1	7779251	7780054					+
Os01g13890	1	7781803	7787695					+
Os01g13900	1	7788318	7789571					-
Os01g13910	1	7791032	7793446					+
Os01g13920	1	7795268	7795690					-
Os01g13930	1	7803166	7804842	Si002243m	2			+		http://coge.iplantcollaborative.org/CoGe/GEvo.pl?prog=blastn&dsgid1=11822&dsgid2=19491&accn1=Si002243m&accn2=Os01g13930&num_seqs=2&autogo=1
Os01g13940	1	7805630	7809972	Si001310m	0			-		http://coge.iplantcollaborative.org/CoGe/GEvo.pl?prog=blastn&dsgid1=11822&dsgid2=19491&accn1=Si001310m&accn2=Os01g13940&num_seqs=2&autogo=1
1_7812867_7812944_cns_rna	1	7812867	7812944	scaffold_5_210975_210898_cns_rna	0			+	1e-35|tRNA-Ile (anticodon: TAT)	http://coge.iplantcollaborative.org/CoGe/GEvo.pl?prog=blastn&dsgid1=11822&dsgid2=19491&accn1=scaffold_5_210975_210898_cns_rna&accn2=1_7812867_7812944_cns_rna&num_seqs=2&autogo=1
Os01g13950	1	7816704	7817394					+
Os01g13960	1	7822251	7826552					+
Os01g13970	1	7827417	7831217					-
Os01g13980	1	7831349	7832817					-
Os01g13990	1	7836298	7837188					-
Os01g14000	1	7843348	7843658					+
Os01g14010	1	7846742	7849177	Si005031m	13			+		http://coge.iplantcollaborative.org/CoGe/GEvo.pl?prog=blastn&dsgid1=11822&dsgid2=19491&accn1=Si005031m&accn2=Os01g14010&num_seqs=2&autogo=1
Os01g14020	1	7851645	7854833	Si003357m	0			+		http://coge.iplantcollaborative.org/CoGe/GEvo.pl?prog=blastn&dsgid1=11822&dsgid2=19491&accn1=Si003357m&accn2=Os01g14020&num_seqs=2&autogo=1
Os01g14030	1	7855373	7856612	Si005134m	0			+		http://coge.iplantcollaborative.org/CoGe/GEvo.pl?prog=blastn&dsgid1=11822&dsgid2=19491&accn1=Si005134m&accn2=Os01g14030&num_seqs=2&autogo=1
Os01g14040	1	7856826	7859061	Si003091m	3			-		http://coge.iplantcollaborative.org/CoGe/GEvo.pl?prog=blastn&dsgid1=11822&dsgid2=19491&accn1=Si003091m&accn2=Os01g14040&num_seqs=2&autogo=1
Os01g14050	1	7861001	7866812	Si000435m	2			-		http://coge.iplantcollaborative.org/CoGe/GEvo.pl?prog=blastn&dsgid1=11822&dsgid2=19491&accn1=Si000435m&accn2=Os01g14050&num_seqs=2&autogo=1
Os01g14060	1	7869790	7871213					+
Os01g14070	1	7875233	7877802	Si003283m	2			+		http://coge.iplantcollaborative.org/CoGe/GEvo.pl?prog=blastn&dsgid1=11822&dsgid2=19491&accn1=Si003283m&accn2=Os01g14070&num_seqs=2&autogo=1
Os01g14080	1	7878931	7881632					-
Os01g14090	1	7889772	7893725	Si004136m	2			+		http://coge.iplantcollaborative.org/CoGe/GEvo.pl?prog=blastn&dsgid1=11822&dsgid2=19491&accn1=Si004136m&accn2=Os01g14090&num_seqs=2&autogo=1
Os01g14100	1	7893959	7899874	Si001168m	5			-		http://coge.iplantcollaborative.org/CoGe/GEvo.pl?prog=blastn&dsgid1=11822&dsgid2=19491&accn1=Si001168m&accn2=Os01g14100&num_seqs=2&autogo=1
Os01g14110	1	7902813	7903466	setaria64_scaffold_5_159557_159876	2			-		http://coge.iplantcollaborative.org/CoGe/GEvo.pl?prog=blastn&dsgid1=11822&dsgid2=19491&accn1=setaria64_scaffold_5_159557_159876&accn2=Os01g14110&num_seqs=2&autogo=1
Os01g14120	1	7923395	7923787					+
Os01g14130	1	7925594	7926559					-
Os01g14140	1	7927083	7928764	Si003126m	2			-		http://coge.iplantcollaborative.org/CoGe/GEvo.pl?prog=blastn&dsgid1=11822&dsgid2=19491&accn1=Si003126m&accn2=Os01g14140&num_seqs=2&autogo=1
Os01g14160	1	7935170	7936575					+
Os01g14170	1	7939376	7942760			P	P	-
Os01g14180	1	7944214	7945972			Os01g14170	Os01g14170	-
Os01g14190	1	7946393	7948803			I	I	+
Os01g14200	1	7952423	7963300			I	I	+
Os01g14210	1	7968862	7969755			Os01g14170	Os01g14170	+
Os01g14220	1	7970864	7973941			Os01g14170	Os01g14170	-
Os01g14230	1	7979642	7980577				I	+
Os01g14240	1	7983627	7983946				I	-
Os01g14250	1	7987936	7989467				I	-
Os01g14260	1	7992040	7996155				I	+
Os01g14270	1	7996491	8002010				I	-
Os01g14280	1	8003080	8004216			P	Os01g14170	-
Os01g14290	1	8005875	8008338			I	I	+
Os01g14300	1	8011037	8012807			I	I	+
Os01g14310	1	8015552	8018035			Os01g14280	Os01g14170	-
Os01g14320	1	8022787	8023935			Os01g14280	Os01g14170	-
Os01g14330	1	8029884	8030842			I	I	+
Os01g14340	1	8031638	8038690			Os01g14280	Os01g14170	-
Os01g14360	1	8039956	8040210					-
rice_v6_1_8040606_8040739	1	8040606	8040739					+
Os01g14370	1	8046368	8054694					-
Os01g14380	1	8056723	8056935			P	P	-
rice_v6_1_8056981_8057139	1	8056939	8057160			Os01g14380	Os01g14380	-
Os01g14390	1	8057784	8058983					+
Os01g14400	1	8059358	8059852					-
Os01g14410	1	8060858	8061908					+
Os01g14420	1	8063796	8068095	Si002505m	2			-		http://coge.iplantcollaborative.org/CoGe/GEvo.pl?prog=blastn&dsgid1=11822&dsgid2=19491&accn1=Si002505m&accn2=Os01g14420&num_seqs=2&autogo=1
Os01g14430	1	8070122	8070833	Si004061m	2			-		http://coge.iplantcollaborative.org/CoGe/GEvo.pl?prog=blastn&dsgid1=11822&dsgid2=19491&accn1=Si004061m&accn2=Os01g14430&num_seqs=2&autogo=1
Os01g14440	1	8083372	8086044	Si001485m	5			+		http://coge.iplantcollaborative.org/CoGe/GEvo.pl?prog=blastn&dsgid1=11822&dsgid2=19491&accn1=Si001485m&accn2=Os01g14440&num_seqs=2&autogo=1
Os01g14450	1	8092599	8096261					-
Os01g14460	1	8096513	8097373					-
Os01g14470	1	8100999	8102480					-
Os01g14479	1	8106057	8106453					-
Os01g14490	1	8114555	8119284					-
Os01g14510	1	8124667	8127193					-
Os01g14514	1	8129247	8130090					+
Os01g14520	1	8131697	8134454	Si002109m	3			-		http://coge.iplantcollaborative.org/CoGe/GEvo.pl?prog=blastn&dsgid1=11822&dsgid2=19491&accn1=Si002109m&accn2=Os01g14520&num_seqs=2&autogo=1
Os01g14530	1	8145428	8147059	Si003134m	1			-		http://coge.iplantcollaborative.org/CoGe/GEvo.pl?prog=blastn&dsgid1=11822&dsgid2=19491&accn1=Si003134m&accn2=Os01g14530&num_seqs=2&autogo=1
Os01g14540	1	8151630	8152685	Si004978m	7			-		http://coge.iplantcollaborative.org/CoGe/GEvo.pl?prog=blastn&dsgid1=11822&dsgid2=19491&accn1=Si004978m&accn2=Os01g14540&num_seqs=2&autogo=1
Os01g14550	1	8158849	8160554	Si002735m	0	P	P	+		http://coge.iplantcollaborative.org/CoGe/GEvo.pl?prog=blastn&dsgid1=11822&dsgid2=19491&accn1=Si002735m&accn2=Os01g14550&num_seqs=2&autogo=1
Os01g14570	1	8162863	8166012			I	I	-
Os01g14580	1	8169309	8175392			I	I	+
Os01g14590	1	8174375	8176889			Os01g14550	Os01g14550	-
Os01g14610	1	8177899	8182108					-
Os01g14620	1	8189268	8189654					-
Os01g14630	1	8190077	8191462	Si004002m	0			+		http://coge.iplantcollaborative.org/CoGe/GEvo.pl?prog=blastn&dsgid1=11822&dsgid2=19491&accn1=Si004002m&accn2=Os01g14630&num_seqs=2&autogo=1
Os01g14640	1	8192541	8193179	Si004391m	1			+		http://coge.iplantcollaborative.org/CoGe/GEvo.pl?prog=blastn&dsgid1=11822&dsgid2=19491&accn1=Si004391m&accn2=Os01g14640&num_seqs=2&autogo=1
Os01g14650	1	8195003	8196164			P	Os01g14660	-
Os01g14660	1	8200896	8201798	Si004866m	2	Os01g14650	P	-		http://coge.iplantcollaborative.org/CoGe/GEvo.pl?prog=blastn&dsgid1=11822&dsgid2=19491&accn1=Si004866m&accn2=Os01g14660&num_seqs=2&autogo=1
Os01g14670	1	8202765	8205969	Si004012m	6			-		http://coge.iplantcollaborative.org/CoGe/GEvo.pl?prog=blastn&dsgid1=11822&dsgid2=19491&accn1=Si004012m&accn2=Os01g14670&num_seqs=2&autogo=1
Os01g14690	1	8211421	8214161	Si003359m	0			-		http://coge.iplantcollaborative.org/CoGe/GEvo.pl?prog=blastn&dsgid1=11822&dsgid2=19491&accn1=Si003359m&accn2=Os01g14690&num_seqs=2&autogo=1
Os01g14700	1	8228201	8228903			P	Os01g14710	+
Os01g14710	1	8231933	8232871	Si004297m	3	Os01g14700	P	+		http://coge.iplantcollaborative.org/CoGe/GEvo.pl?prog=blastn&dsgid1=11822&dsgid2=19491&accn1=Si004297m&accn2=Os01g14710&num_seqs=2&autogo=1
Os01g14720	1	8233625	8234833	Si005179m	1	P	P	-		http://coge.iplantcollaborative.org/CoGe/GEvo.pl?prog=blastn&dsgid1=11822&dsgid2=19491&accn1=Si005179m&accn2=Os01g14720&num_seqs=2&autogo=1
Os01g14730	1	8237804	8238716			I	I	+
Os01g14750	1	8241626	8241898			Os01g14720	Os01g14720	-
rice_v6_1_8242552_8242662	1	8242552	8242662					-
Os01g14760	1	8246630	8247504					-
Os01g14770	1	8250639	8262539					-
Os01g14780	1	8266911	8268269					+
Os01g14790	1	8268588	8271646					+
Os01g14800	1	8272486	8272941					+
Os01g14810	1	8274474	8282966	Si000654m	5			+		http://coge.iplantcollaborative.org/CoGe/GEvo.pl?prog=blastn&dsgid1=11822&dsgid2=19491&accn1=Si000654m&accn2=Os01g14810&num_seqs=2&autogo=1
Os01g14820	1	8283418	8288120	Si001342m	3			+		http://coge.iplantcollaborative.org/CoGe/GEvo.pl?prog=blastn&dsgid1=11822&dsgid2=19491&accn1=Si001342m&accn2=Os01g14820&num_seqs=2&autogo=1
Os01g14830	1	8290337	8295221	Si002275m	2			+		http://coge.iplantcollaborative.org/CoGe/GEvo.pl?prog=blastn&dsgid1=11822&dsgid2=19491&accn1=Si002275m&accn2=Os01g14830&num_seqs=2&autogo=1
Os01g14840	1	8296586	8301407					+
Os01g14850	1	8304547	8305555	Si002948m	3			-		http://coge.iplantcollaborative.org/CoGe/GEvo.pl?prog=blastn&dsgid1=11822&dsgid2=19491&accn1=Si002948m&accn2=Os01g14850&num_seqs=2&autogo=1
Os01g14860	1	8328704	8333052	Si001664m	9			+		http://coge.iplantcollaborative.org/CoGe/GEvo.pl?prog=blastn&dsgid1=11822&dsgid2=19491&accn1=Si001664m&accn2=Os01g14860&num_seqs=2&autogo=1
Os01g14870	1	8333519	8337574	Si003156m	4			+		http://coge.iplantcollaborative.org/CoGe/GEvo.pl?prog=blastn&dsgid1=11822&dsgid2=19491&accn1=Si003156m&accn2=Os01g14870&num_seqs=2&autogo=1
Os01g14880	1	8338182	8338424	Si003808m	2			-		http://coge.iplantcollaborative.org/CoGe/GEvo.pl?prog=blastn&dsgid1=11822&dsgid2=19491&accn1=Si003808m&accn2=Os01g14880&num_seqs=2&autogo=1
Os01g14890	1	8342761	8345041	Si005041m	0			+		http://coge.iplantcollaborative.org/CoGe/GEvo.pl?prog=blastn&dsgid1=11822&dsgid2=19491&accn1=Si005041m&accn2=Os01g14890&num_seqs=2&autogo=1
Os01g14900	1	8346893	8350006	Si000943m	1			+		http://coge.iplantcollaborative.org/CoGe/GEvo.pl?prog=blastn&dsgid1=11822&dsgid2=19491&accn1=Si000943m&accn2=Os01g14900&num_seqs=2&autogo=1
Os01g14910	1	8353456	8354040					+
Os01g14920	1	8356308	8361270	Si001265m	1			-		http://coge.iplantcollaborative.org/CoGe/GEvo.pl?prog=blastn&dsgid1=11822&dsgid2=19491&accn1=Si001265m&accn2=Os01g14920&num_seqs=2&autogo=1
Os01g14926	1	8363052	8364711			P	Os01g14932	-
Os01g14932	1	8366184	8374401	Si000677m	5	Os01g14926	P	-		http://coge.iplantcollaborative.org/CoGe/GEvo.pl?prog=blastn&dsgid1=11822&dsgid2=19491&accn1=Si000677m&accn2=Os01g14932&num_seqs=2&autogo=1
Os01g14940	1	8379053	8379586	Si004946m	3			+		http://coge.iplantcollaborative.org/CoGe/GEvo.pl?prog=blastn&dsgid1=11822&dsgid2=19491&accn1=Si004946m&accn2=Os01g14940&num_seqs=2&autogo=1
Os01g14950	1	8381094	8386260	Si001016m	3			+		http://coge.iplantcollaborative.org/CoGe/GEvo.pl?prog=blastn&dsgid1=11822&dsgid2=19491&accn1=Si001016m&accn2=Os01g14950&num_seqs=2&autogo=1
Os01g14960	1	8386587	8387859	Si002430m	0			-		http://coge.iplantcollaborative.org/CoGe/GEvo.pl?prog=blastn&dsgid1=11822&dsgid2=19491&accn1=Si002430m&accn2=Os01g14960&num_seqs=2&autogo=1
Os01g14970	1	8393453	8394803	Si005057m	4			+		http://coge.iplantcollaborative.org/CoGe/GEvo.pl?prog=blastn&dsgid1=11822&dsgid2=19491&accn1=Si005057m&accn2=Os01g14970&num_seqs=2&autogo=1
Os01g14980	1	8395498	8397622	Si003439m	1			-		http://coge.iplantcollaborative.org/CoGe/GEvo.pl?prog=blastn&dsgid1=11822&dsgid2=19491&accn1=Si003439m&accn2=Os01g14980&num_seqs=2&autogo=1
Os01g14990	1	8400311	8401406	Si004251m	0			-		http://coge.iplantcollaborative.org/CoGe/GEvo.pl?prog=blastn&dsgid1=11822&dsgid2=19491&accn1=Si004251m&accn2=Os01g14990&num_seqs=2&autogo=1
Os01g15000	1	8403247	8407377	Si000501m	4			+		http://coge.iplantcollaborative.org/CoGe/GEvo.pl?prog=blastn&dsgid1=11822&dsgid2=19491&accn1=Si000501m&accn2=Os01g15000&num_seqs=2&autogo=1
Os01g15010	1	8412832	8418026	Si003006m	6			-		http://coge.iplantcollaborative.org/CoGe/GEvo.pl?prog=blastn&dsgid1=11822&dsgid2=19491&accn1=Si003006m&accn2=Os01g15010&num_seqs=2&autogo=1
Os01g15020	1	8419923	8429280	Si000096m	4			-		http://coge.iplantcollaborative.org/CoGe/GEvo.pl?prog=blastn&dsgid1=11822&dsgid2=19491&accn1=Si000096m&accn2=Os01g15020&num_seqs=2&autogo=1
Os01g15029	1	8443463	8446054	Si003659m	3			-		http://coge.iplantcollaborative.org/CoGe/GEvo.pl?prog=blastn&dsgid1=11822&dsgid2=19491&accn1=Si003659m&accn2=Os01g15029&num_seqs=2&autogo=1
Os01g15039	1	8446460	8450535	Si000786m	1			-		http://coge.iplantcollaborative.org/CoGe/GEvo.pl?prog=blastn&dsgid1=11822&dsgid2=19491&accn1=Si000786m&accn2=Os01g15039&num_seqs=2&autogo=1
Os01g15060	1	8454342	8455022	Si005082m	1		P	+		http://coge.iplantcollaborative.org/CoGe/GEvo.pl?prog=blastn&dsgid1=11822&dsgid2=19491&accn1=Si005082m&accn2=Os01g15060&num_seqs=2&autogo=1
Os01g15070	1	8456426	8456686				I	+
Os01g15080	1	8456959	8457710				I	+
Os01g15090	1	8460072	8460326				I	+
rice_v6_1_8467826_8467945	1	8467826	8467945				I	-
Os01g15100	1	8470374	8470938				Os01g15060	-
Os01g15110	1	8474499	8478870	Si002901m	1			-		http://coge.iplantcollaborative.org/CoGe/GEvo.pl?prog=blastn&dsgid1=11822&dsgid2=19491&accn1=Si002901m&accn2=Os01g15110&num_seqs=2&autogo=1
Os01g15120	1	8485472	8488700	Si002229m	0	P	P	+		http://coge.iplantcollaborative.org/CoGe/GEvo.pl?prog=blastn&dsgid1=11822&dsgid2=19491&accn1=Si002229m&accn2=Os01g15120&num_seqs=2&autogo=1
Os01g15130	1	8489582	8491348			Os01g15120	Os01g15120	+
Os01g15139	1	8491955	8492755				P	-
Os01g15150	1	8495480	8495851				I	+
Os01g15170	1	8504035	8504685				I	+
Os01g15180	1	8508378	8514138				I	+
Os01g15190	1	8514499	8517409				I	-
Os01g15200	1	8519987	8520554				I	-
Os01g15210	1	8521796	8523190				I	-
Os01g15220	1	8524171	8525154				I	-
Os01g15229	1	8526554	8527354				Os01g15139	+
Os01g15240	1	8531212	8531919					-
Os01g15250	1	8534675	8536042	Si004821m	0	P	P	-		http://coge.iplantcollaborative.org/CoGe/GEvo.pl?prog=blastn&dsgid1=11822&dsgid2=19491&accn1=Si004821m&accn2=Os01g15250&num_seqs=2&autogo=1
rice_v6_1_8536043_8536159	1	8536043	8536159			Os01g15250	Os01g15250	-
Os01g15260	1	8539621	8543588	setaria64_scaffold_5_5145676_5145985	1			+		http://coge.iplantcollaborative.org/CoGe/GEvo.pl?prog=blastn&dsgid1=11822&dsgid2=19491&accn1=setaria64_scaffold_5_5145676_5145985&accn2=Os01g15260&num_seqs=2&autogo=1
Os01g15270	1	8544997	8545894					-
Os01g15280	1	8549296	8551646					-
Os01g15290	1	8554286	8556176					-
Os01g15300	1	8559623	8568631	Si000163m	6			-		http://coge.iplantcollaborative.org/CoGe/GEvo.pl?prog=blastn&dsgid1=11822&dsgid2=19491&accn1=Si000163m&accn2=Os01g15300&num_seqs=2&autogo=1
Os01g15310	1	8569841	8573555	Si003252m	1			-		http://coge.iplantcollaborative.org/CoGe/GEvo.pl?prog=blastn&dsgid1=11822&dsgid2=19491&accn1=Si003252m&accn2=Os01g15310&num_seqs=2&autogo=1
Os01g15320	1	8576199	8576934	Si002695m	2			-		http://coge.iplantcollaborative.org/CoGe/GEvo.pl?prog=blastn&dsgid1=11822&dsgid2=19491&accn1=Si002695m&accn2=Os01g15320&num_seqs=2&autogo=1
Os01g15330	1	8583817	8584369					-
Os01g15340	1	8585049	8585941	Si003435m	11			-		http://coge.iplantcollaborative.org/CoGe/GEvo.pl?prog=blastn&dsgid1=11822&dsgid2=19491&accn1=Si003435m&accn2=Os01g15340&num_seqs=2&autogo=1
Os01g15350	1	8592788	8598448	Si001422m	0		P	-		http://coge.iplantcollaborative.org/CoGe/GEvo.pl?prog=blastn&dsgid1=11822&dsgid2=19491&accn1=Si001422m&accn2=Os01g15350&num_seqs=2&autogo=1
Os01g15360	1	8603151	8606068				I	-
Os01g15370	1	8611672	8614467				I	+
Os01g15380	1	8617914	8620205				I	-
Os01g15390	1	8626820	8628150				I	+
Os01g15399	1	8629317	8632592				I	-
Os01g15410	1	8635482	8636032			P	P	-
rice_v6_1_8636043_8636153	1	8636037	8639529			Os01g15410	Os01g15410	-
Os01g15420	1	8638048	8638503			I	I	+
Os01g15429	1	8645312	8645659				I	-
Os01g15438	1	8650130	8650477				I	-
Os01g15448	1	8656064	8657466				I	+
Os01g15460	1	8658375	8663836				Os01g15350	-
Os01g15470	1	8681929	8686581					+
Os01g15480	1	8690739	8698628	Si000060m	4			-		http://coge.iplantcollaborative.org/CoGe/GEvo.pl?prog=blastn&dsgid1=11822&dsgid2=19491&accn1=Si000060m&accn2=Os01g15480&num_seqs=2&autogo=1
Os01g15490	1	8700159	8707630	Si001499m	7			-		http://coge.iplantcollaborative.org/CoGe/GEvo.pl?prog=blastn&dsgid1=11822&dsgid2=19491&accn1=Si001499m&accn2=Os01g15490&num_seqs=2&autogo=1
1_8700300_8700320_cns_rna	1	8700300	8700320	scaffold_5_5005436_5005416_cns_rna	1			-	0.0008|	http://coge.iplantcollaborative.org/CoGe/GEvo.pl?prog=blastn&dsgid1=11822&dsgid2=19491&accn1=scaffold_5_5005436_5005416_cns_rna&accn2=1_8700300_8700320_cns_rna&num_seqs=2&autogo=1
Os01g15500	1	8713140	8714121					+
Os01g15510	1	8714455	8715848					-
Os01g15520	1	8716496	8720391	Si004168m	4			+		http://coge.iplantcollaborative.org/CoGe/GEvo.pl?prog=blastn&dsgid1=11822&dsgid2=19491&accn1=Si004168m&accn2=Os01g15520&num_seqs=2&autogo=1
Os01g15530	1	8731427	8733486	Si004681m	1			+		http://coge.iplantcollaborative.org/CoGe/GEvo.pl?prog=blastn&dsgid1=11822&dsgid2=19491&accn1=Si004681m&accn2=Os01g15530&num_seqs=2&autogo=1
Os01g15540	1	8734984	8739559	Si000296m	11			-		http://coge.iplantcollaborative.org/CoGe/GEvo.pl?prog=blastn&dsgid1=11822&dsgid2=19491&accn1=Si000296m&accn2=Os01g15540&num_seqs=2&autogo=1
Os01g15550	1	8744873	8745724	Si004779m	1			-		http://coge.iplantcollaborative.org/CoGe/GEvo.pl?prog=blastn&dsgid1=11822&dsgid2=19491&accn1=Si004779m&accn2=Os01g15550&num_seqs=2&autogo=1
Os01g15560	1	8747053	8747478					+
Os01g15570	1	8748105	8748344					+
Os01g15580	1	8750071	8754448	Si000098m	0			+		http://coge.iplantcollaborative.org/CoGe/GEvo.pl?prog=blastn&dsgid1=11822&dsgid2=19491&accn1=Si000098m&accn2=Os01g15580&num_seqs=2&autogo=1
Os01g15590	1	8756514	8756981					+
Os01g15600	1	8758370	8762491	Si002339m	6			+		http://coge.iplantcollaborative.org/CoGe/GEvo.pl?prog=blastn&dsgid1=11822&dsgid2=19491&accn1=Si002339m&accn2=Os01g15600&num_seqs=2&autogo=1
Os01g15610	1	8769874	8772267	Si003519m	9			+		http://coge.iplantcollaborative.org/CoGe/GEvo.pl?prog=blastn&dsgid1=11822&dsgid2=19491&accn1=Si003519m&accn2=Os01g15610&num_seqs=2&autogo=1
Os01g15620	1	8774599	8779615					+
rice_v6_1_8783147_8783323	1	8783147	8783323			P	Os01g15630	+
Os01g15630	1	8785512	8791386	Si001517m	0	rice_v6_1_8783147_8783323	P	+		http://coge.iplantcollaborative.org/CoGe/GEvo.pl?prog=blastn&dsgid1=11822&dsgid2=19491&accn1=Si001517m&accn2=Os01g15630&num_seqs=2&autogo=1
Os01g15640	1	8791646	8796363	Si001021m	2			-		http://coge.iplantcollaborative.org/CoGe/GEvo.pl?prog=blastn&dsgid1=11822&dsgid2=19491&accn1=Si001021m&accn2=Os01g15640&num_seqs=2&autogo=1
Os01g15650	1	8804806	8807517					-
Os01g15660	1	8808361	8812097	Si002649m	2			+		http://coge.iplantcollaborative.org/CoGe/GEvo.pl?prog=blastn&dsgid1=11822&dsgid2=19491&accn1=Si002649m&accn2=Os01g15660&num_seqs=2&autogo=1
Os01g15669	1	8815890	8817318	Si005118m	0	P	P	-		http://coge.iplantcollaborative.org/CoGe/GEvo.pl?prog=blastn&dsgid1=11822&dsgid2=19491&accn1=Si005118m&accn2=Os01g15669&num_seqs=2&autogo=1
Os01g15680	1	8820136	8821609			Os01g15669	Os01g15669	-
Os01g15690	1	8821990	8827178			Os01g15669	Os01g15669	-
Os01g15700	1	8828544	8833069			I	I	+
Os01g15709	1	8834574	8836002			Os01g15669	Os01g15669	+
Os01g15720	1	8839946	8845452			I	I	+
Os01g15730	1	8846649	8849742			I	I	-
Os01g15740	1	8852816	8855953			Os01g15669	Os01g15669	+
Os01g15750	1	8863271	8866561					+
Os01g15760	1	8867190	8873344					-
Os01g15770	1	8882238	8884407	Si002724m	0			+		http://coge.iplantcollaborative.org/CoGe/GEvo.pl?prog=blastn&dsgid1=11822&dsgid2=19491&accn1=Si002724m&accn2=Os01g15770&num_seqs=2&autogo=1
Os01g15780	1	8884505	8891462	Si002128m	1			-		http://coge.iplantcollaborative.org/CoGe/GEvo.pl?prog=blastn&dsgid1=11822&dsgid2=19491&accn1=Si002128m&accn2=Os01g15780&num_seqs=2&autogo=1
Os01g15790	1	8891579	8899134	Si004530m	6			+		http://coge.iplantcollaborative.org/CoGe/GEvo.pl?prog=blastn&dsgid1=11822&dsgid2=19491&accn1=Si004530m&accn2=Os01g15790&num_seqs=2&autogo=1
Os01g15800	1	8899946	8900945					+
Os01g15810	1	8902333	8904428			P	Os01g15830	-
Os01g15819	1	8914474	8915097			I	I	-
Os01g15830	1	8916547	8918971	Si002156m	0	Os01g15810	P	+		http://coge.iplantcollaborative.org/CoGe/GEvo.pl?prog=blastn&dsgid1=11822&dsgid2=19491&accn1=Si002156m&accn2=Os01g15830&num_seqs=2&autogo=1
Os01g15840	1	8920590	8924372			P	Os01g15850	-
Os01g15850	1	8924072	8928646	Si001597m	0	Os01g15840	P	+		http://coge.iplantcollaborative.org/CoGe/GEvo.pl?prog=blastn&dsgid1=11822&dsgid2=19491&accn1=Si001597m&accn2=Os01g15850&num_seqs=2&autogo=1
Os01g15860	1	8930593	8935683			P	P	+
rice_v6_1_8932682_8932799	1	8932682	8932799			Os01g15860	Os01g15860	+
Os01g15880	1	8938348	8941613				I	+
Os01g15890	1	8942896	8947425				Os01g15850	-
Os01g15900	1	8948249	8951712	Si000689m	3			-		http://coge.iplantcollaborative.org/CoGe/GEvo.pl?prog=blastn&dsgid1=11822&dsgid2=19491&accn1=Si000689m&accn2=Os01g15900&num_seqs=2&autogo=1
Os01g15910	1	8957411	8966207					+
Os01g15920	1	8967727	8967933					-
Os01g15934	1	8972604	8977182					-
Os01g15950	1	8978005	8978280					-
Os01g15960	1	8982764	8983093					+
Os01g15970	1	8985253	8986398	Si003356m	4			+		http://coge.iplantcollaborative.org/CoGe/GEvo.pl?prog=blastn&dsgid1=11822&dsgid2=19491&accn1=Si003356m&accn2=Os01g15970&num_seqs=2&autogo=1
Os01g15979	1	8987867	8991581	Si003212m	0			+		http://coge.iplantcollaborative.org/CoGe/GEvo.pl?prog=blastn&dsgid1=11822&dsgid2=19491&accn1=Si003212m&accn2=Os01g15979&num_seqs=2&autogo=1
Os01g15990	1	8993977	8996083	Si001100m	0			+		http://coge.iplantcollaborative.org/CoGe/GEvo.pl?prog=blastn&dsgid1=11822&dsgid2=19491&accn1=Si001100m&accn2=Os01g15990&num_seqs=2&autogo=1
Os01g16000	1	9003101	9007221	Si002286m	1			-		http://coge.iplantcollaborative.org/CoGe/GEvo.pl?prog=blastn&dsgid1=11822&dsgid2=19491&accn1=Si002286m&accn2=Os01g16000&num_seqs=2&autogo=1
Os01g16010	1	9012002	9015711	Si002645m	1			+		http://coge.iplantcollaborative.org/CoGe/GEvo.pl?prog=blastn&dsgid1=11822&dsgid2=19491&accn1=Si002645m&accn2=Os01g16010&num_seqs=2&autogo=1
Os01g16020	1	9017144	9018762	Si004482m	1			+		http://coge.iplantcollaborative.org/CoGe/GEvo.pl?prog=blastn&dsgid1=11822&dsgid2=19491&accn1=Si004482m&accn2=Os01g16020&num_seqs=2&autogo=1
Os01g16030	1	9018841	9023052	Si003069m	5			-		http://coge.iplantcollaborative.org/CoGe/GEvo.pl?prog=blastn&dsgid1=11822&dsgid2=19491&accn1=Si003069m&accn2=Os01g16030&num_seqs=2&autogo=1
Os01g16040	1	9023897	9027876	Si001727m	4			-		http://coge.iplantcollaborative.org/CoGe/GEvo.pl?prog=blastn&dsgid1=11822&dsgid2=19491&accn1=Si001727m&accn2=Os01g16040&num_seqs=2&autogo=1
Os01g16050	1	9028431	9033373					-
Os01g16060	1	9040580	9045087					-
Os01g16070	1	9052511	9052928					+
Os01g16080	1	9056835	9060059	Si002721m	0			-		http://coge.iplantcollaborative.org/CoGe/GEvo.pl?prog=blastn&dsgid1=11822&dsgid2=19491&accn1=Si002721m&accn2=Os01g16080&num_seqs=2&autogo=1
Os01g16090	1	9062968	9065787	Si001335m	0	P	P	-		http://coge.iplantcollaborative.org/CoGe/GEvo.pl?prog=blastn&dsgid1=11822&dsgid2=19491&accn1=Si001335m&accn2=Os01g16090&num_seqs=2&autogo=1
rice_v6_1_9063167_9063319	1	9063167	9063319			Os01g16090	Os01g16090	+
Os01g16100	1	9066360	9070396	Si002363m	3			-		http://coge.iplantcollaborative.org/CoGe/GEvo.pl?prog=blastn&dsgid1=11822&dsgid2=19491&accn1=Si002363m&accn2=Os01g16100&num_seqs=2&autogo=1
Os01g16110	1	9073613	9082795	Si002095m	2			+		http://coge.iplantcollaborative.org/CoGe/GEvo.pl?prog=blastn&dsgid1=11822&dsgid2=19491&accn1=Si002095m&accn2=Os01g16110&num_seqs=2&autogo=1
Os01g16120	1	9087088	9088111					+
Os01g16124	1	9094172	9098512			P	P	+
Os01g16130	1	9099034	9101721			Os01g16124	Os01g16124	+
rice_v6_1_9110022_9110160	1	9110022	9110160					-
Os01g16140	1	9113002	9113253	Si005589m	0			+		http://coge.iplantcollaborative.org/CoGe/GEvo.pl?prog=blastn&dsgid1=11822&dsgid2=19491&accn1=Si005589m&accn2=Os01g16140&num_seqs=2&autogo=1
Os01g16146	1	9113577	9116425	Si002572m	0			-		http://coge.iplantcollaborative.org/CoGe/GEvo.pl?prog=blastn&dsgid1=11822&dsgid2=19491&accn1=Si002572m&accn2=Os01g16146&num_seqs=2&autogo=1
Os01g16152	1	9116901	9120417	Si002997m	0			-		http://coge.iplantcollaborative.org/CoGe/GEvo.pl?prog=blastn&dsgid1=11822&dsgid2=19491&accn1=Si002997m&accn2=Os01g16152&num_seqs=2&autogo=1
Os01g16160	1	9125484	9130832					-
Os01g16170	1	9132519	9139430	Si001605m	2			-		http://coge.iplantcollaborative.org/CoGe/GEvo.pl?prog=blastn&dsgid1=11822&dsgid2=19491&accn1=Si001605m&accn2=Os01g16170&num_seqs=2&autogo=1
Os01g16180	1	9158606	9164693					+
Os01g16190	1	9165353	9168971	Si002354m	3			+		http://coge.iplantcollaborative.org/CoGe/GEvo.pl?prog=blastn&dsgid1=11822&dsgid2=19491&accn1=Si002354m&accn2=Os01g16190&num_seqs=2&autogo=1
Os01g16200	1	9170628	9171899	Si005168m	0			+		http://coge.iplantcollaborative.org/CoGe/GEvo.pl?prog=blastn&dsgid1=11822&dsgid2=19491&accn1=Si005168m&accn2=Os01g16200&num_seqs=2&autogo=1
Os01g16210	1	9172107	9174991	Si003043m	2			-		http://coge.iplantcollaborative.org/CoGe/GEvo.pl?prog=blastn&dsgid1=11822&dsgid2=19491&accn1=Si003043m&accn2=Os01g16210&num_seqs=2&autogo=1
Os01g16220	1	9178212	9180984	Si001466m	2			-		http://coge.iplantcollaborative.org/CoGe/GEvo.pl?prog=blastn&dsgid1=11822&dsgid2=19491&accn1=Si001466m&accn2=Os01g16220&num_seqs=2&autogo=1
Os01g16230	1	9191249	9192439	Si001749m	0			+		http://coge.iplantcollaborative.org/CoGe/GEvo.pl?prog=blastn&dsgid1=11822&dsgid2=19491&accn1=Si001749m&accn2=Os01g16230&num_seqs=2&autogo=1
Os01g16240	1	9194527	9197962	Si002816m	12			-		http://coge.iplantcollaborative.org/CoGe/GEvo.pl?prog=blastn&dsgid1=11822&dsgid2=19491&accn1=Si002816m&accn2=Os01g16240&num_seqs=2&autogo=1
Os01g16250	1	9200354	9203450					+
Os01g16260	1	9202963	9210788					-
Os01g16270	1	9214675	9218481					+
Os01g16280	1	9220082	9220504					-
Os01g16290	1	9224213	9236059	Si000454m	3			+		http://coge.iplantcollaborative.org/CoGe/GEvo.pl?prog=blastn&dsgid1=11822&dsgid2=19491&accn1=Si000454m&accn2=Os01g16290&num_seqs=2&autogo=1
Os01g16300	1	9242541	9242825					+
Os01g16310	1	9244577	9252454	Si000237m	5			+		http://coge.iplantcollaborative.org/CoGe/GEvo.pl?prog=blastn&dsgid1=11822&dsgid2=19491&accn1=Si000237m&accn2=Os01g16310&num_seqs=2&autogo=1
Os01g16320	1	9253034	9255622	Si004966m	2			-		http://coge.iplantcollaborative.org/CoGe/GEvo.pl?prog=blastn&dsgid1=11822&dsgid2=19491&accn1=Si004966m&accn2=Os01g16320&num_seqs=2&autogo=1
Os01g16330	1	9258137	9263342	Si002436m	2			+		http://coge.iplantcollaborative.org/CoGe/GEvo.pl?prog=blastn&dsgid1=11822&dsgid2=19491&accn1=Si002436m&accn2=Os01g16330&num_seqs=2&autogo=1
Os01g16340	1	9263978	9267482	Si002417m	0			+		http://coge.iplantcollaborative.org/CoGe/GEvo.pl?prog=blastn&dsgid1=11822&dsgid2=19491&accn1=Si002417m&accn2=Os01g16340&num_seqs=2&autogo=1
Os01g16350	1	9267652	9271919	Si000818m	2			-		http://coge.iplantcollaborative.org/CoGe/GEvo.pl?prog=blastn&dsgid1=11822&dsgid2=19491&accn1=Si000818m&accn2=Os01g16350&num_seqs=2&autogo=1
Os01g16354	1	9272876	9278032					-
Os01g16360	1	9287840	9288082	Si003849m	1	P	P	+		http://coge.iplantcollaborative.org/CoGe/GEvo.pl?prog=blastn&dsgid1=11822&dsgid2=19491&accn1=Si003849m&accn2=Os01g16360&num_seqs=2&autogo=1
Os01g16370	1	9292171	9298764			Os01g16360	Os01g16360	+
Os01g16380	1	9301114	9303093			Os01g16360	Os01g16360	-
Os01g16390	1	9305084	9308821			Os01g16360	Os01g16360	-
Os01g16400	1	9313135	9317036			Os01g16360	Os01g16360	+
Os01g16414	1	9317824	9322315					-
Os01g16430	1	9324521	9328310	Si002179m	3			-		http://coge.iplantcollaborative.org/CoGe/GEvo.pl?prog=blastn&dsgid1=11822&dsgid2=19491&accn1=Si002179m&accn2=Os01g16430&num_seqs=2&autogo=1
Os01g16440	1	9333725	9334242					-
Os01g16450	1	9338791	9341280	Si002064m	9			+		http://coge.iplantcollaborative.org/CoGe/GEvo.pl?prog=blastn&dsgid1=11822&dsgid2=19491&accn1=Si002064m&accn2=Os01g16450&num_seqs=2&autogo=1
Os01g16460	1	9343857	9346379					-
Os01g16470	1	9348256	9350312	Si004138m	3			+		http://coge.iplantcollaborative.org/CoGe/GEvo.pl?prog=blastn&dsgid1=11822&dsgid2=19491&accn1=Si004138m&accn2=Os01g16470&num_seqs=2&autogo=1
Os01g16480	1	9351425	9358376					+
Os01g16490	1	9360329	9361576					-
Os01g16500	1	9362722	9368009					-
Os01g16510	1	9369575	9372650	Si002769m	0			+		http://coge.iplantcollaborative.org/CoGe/GEvo.pl?prog=blastn&dsgid1=11822&dsgid2=19491&accn1=Si002769m&accn2=Os01g16510&num_seqs=2&autogo=1
Os01g16520	1	9372692	9377180	Si000476m	2			-		http://coge.iplantcollaborative.org/CoGe/GEvo.pl?prog=blastn&dsgid1=11822&dsgid2=19491&accn1=Si000476m&accn2=Os01g16520&num_seqs=2&autogo=1
Os01g16530	1	9377840	9382159	Si002760m	2			-		http://coge.iplantcollaborative.org/CoGe/GEvo.pl?prog=blastn&dsgid1=11822&dsgid2=19491&accn1=Si002760m&accn2=Os01g16530&num_seqs=2&autogo=1
rice_v6_1_9383831_9383942	1	9383831	9383942					-
Os01g16540	1	9385170	9389611	Si001063m	0			+		http://coge.iplantcollaborative.org/CoGe/GEvo.pl?prog=blastn&dsgid1=11822&dsgid2=19491&accn1=Si001063m&accn2=Os01g16540&num_seqs=2&autogo=1
Os01g16550	1	9393337	9395436	Si003544m	0			-		http://coge.iplantcollaborative.org/CoGe/GEvo.pl?prog=blastn&dsgid1=11822&dsgid2=19491&accn1=Si003544m&accn2=Os01g16550&num_seqs=2&autogo=1
Os01g16560	1	9401669	9402698					-
Os01g16570	1	9410310	9411329					+
Os01g16580	1	9412371	9414979					+
Os01g16590	1	9418305	9418957					-
Os01g16600	1	9423532	9428172	Si001846m	1			+		http://coge.iplantcollaborative.org/CoGe/GEvo.pl?prog=blastn&dsgid1=11822&dsgid2=19491&accn1=Si001846m&accn2=Os01g16600&num_seqs=2&autogo=1
Os01g16610	1	9428931	9429723	Si004643m	0			-		http://coge.iplantcollaborative.org/CoGe/GEvo.pl?prog=blastn&dsgid1=11822&dsgid2=19491&accn1=Si004643m&accn2=Os01g16610&num_seqs=2&autogo=1
Os01g16620	1	9430711	9434933	Si001634m	0			-		http://coge.iplantcollaborative.org/CoGe/GEvo.pl?prog=blastn&dsgid1=11822&dsgid2=19491&accn1=Si001634m&accn2=Os01g16620&num_seqs=2&autogo=1
Os01g16630	1	9437432	9438363					+
Os01g16640	1	9440805	9442986	Si003598m	1			-		http://coge.iplantcollaborative.org/CoGe/GEvo.pl?prog=blastn&dsgid1=11822&dsgid2=19491&accn1=Si003598m&accn2=Os01g16640&num_seqs=2&autogo=1
Os01g16650	1	9444655	9445542	Si003062m	1			+		http://coge.iplantcollaborative.org/CoGe/GEvo.pl?prog=blastn&dsgid1=11822&dsgid2=19491&accn1=Si003062m&accn2=Os01g16650&num_seqs=2&autogo=1
Os01g16660	1	9446764	9449763				P	-
Os01g16670	1	9453952	9455899	Si000773m	2		I	+		http://coge.iplantcollaborative.org/CoGe/GEvo.pl?prog=blastn&dsgid1=11822&dsgid2=19491&accn1=Si000773m&accn2=Os01g16670&num_seqs=2&autogo=1
rice_v6_1_9466207_9466456	1	9466207	9473370			P	Os01g16680	+
Os01g16680	1	9469106	9474165	Si000159m	8	rice_v6_1_9466207_9466456	P	+		http://coge.iplantcollaborative.org/CoGe/GEvo.pl?prog=blastn&dsgid1=11822&dsgid2=19491&accn1=Si000159m&accn2=Os01g16680&num_seqs=2&autogo=1
Os01g16690	1	9480182	9482320				I	-
Os01g16700	1	9483011	9485026				I	-
Os01g16714	1	9487801	9492940			P	Os01g16750	+
Os01g16730	1	9493785	9502157			I	I	+
Os01g16740	1	9502232	9509090			I	Os01g16660	-
Os01g16750	1	9511961	9514078	Si001725m	0	Os01g16714	P	+		http://coge.iplantcollaborative.org/CoGe/GEvo.pl?prog=blastn&dsgid1=11822&dsgid2=19491&accn1=Si001725m&accn2=Os01g16750&num_seqs=2&autogo=1
Os01g16760	1	9518677	9519483			P	P	-
rice_v6_1_9519460_9519596	1	9519460	9519596			Os01g16760	Os01g16760	+
Os01g16770	1	9525163	9525960	Si002709m	7			+		http://coge.iplantcollaborative.org/CoGe/GEvo.pl?prog=blastn&dsgid1=11822&dsgid2=19491&accn1=Si002709m&accn2=Os01g16770&num_seqs=2&autogo=1
Os01g16780	1	9532137	9535429					+
Os01g16790	1	9536203	9542212					-
Os01g16800	1	9544496	9545015					-
Os01g16810	1	9566502	9568239	Si005038m	3			-		http://coge.iplantcollaborative.org/CoGe/GEvo.pl?prog=blastn&dsgid1=11822&dsgid2=19491&accn1=Si005038m&accn2=Os01g16810&num_seqs=2&autogo=1
Os01g16820	1	9573950	9577890					+
Os01g16830	1	9598027	9601427					+
Os01g16840	1	9602123	9603163					-
Os01g16850	1	9612630	9624233			P	Os01g16870	-
Os01g16860	1	9625918	9629035			Os01g16850	Os01g16870	-
Os01g16870	1	9630272	9637877	Si000241m	3	Os01g16850	P	-		http://coge.iplantcollaborative.org/CoGe/GEvo.pl?prog=blastn&dsgid1=11822&dsgid2=19491&accn1=Si000241m&accn2=Os01g16870&num_seqs=2&autogo=1
Os01g16880	1	9643469	9652468	Si000214m	1			-		http://coge.iplantcollaborative.org/CoGe/GEvo.pl?prog=blastn&dsgid1=11822&dsgid2=19491&accn1=Si000214m&accn2=Os01g16880&num_seqs=2&autogo=1
Os01g16890	1	9656956	9660255	Si003267m	4			-		http://coge.iplantcollaborative.org/CoGe/GEvo.pl?prog=blastn&dsgid1=11822&dsgid2=19491&accn1=Si003267m&accn2=Os01g16890&num_seqs=2&autogo=1
Os01g16900	1	9664385	9669213	Si001950m	5			+		http://coge.iplantcollaborative.org/CoGe/GEvo.pl?prog=blastn&dsgid1=11822&dsgid2=19491&accn1=Si001950m&accn2=Os01g16900&num_seqs=2&autogo=1
Os01g16910	1	9669749	9674723	Si004797m	5			-		http://coge.iplantcollaborative.org/CoGe/GEvo.pl?prog=blastn&dsgid1=11822&dsgid2=19491&accn1=Si004797m&accn2=Os01g16910&num_seqs=2&autogo=1
Os01g16920	1	9678804	9679872	Si002995m	0			+		http://coge.iplantcollaborative.org/CoGe/GEvo.pl?prog=blastn&dsgid1=11822&dsgid2=19491&accn1=Si002995m&accn2=Os01g16920&num_seqs=2&autogo=1
Os01g16930	1	9681542	9683146	Si001249m	2			-		http://coge.iplantcollaborative.org/CoGe/GEvo.pl?prog=blastn&dsgid1=11822&dsgid2=19491&accn1=Si001249m&accn2=Os01g16930&num_seqs=2&autogo=1
Os01g16940	1	9683806	9688494	Si002397m	0			-		http://coge.iplantcollaborative.org/CoGe/GEvo.pl?prog=blastn&dsgid1=11822&dsgid2=19491&accn1=Si002397m&accn2=Os01g16940&num_seqs=2&autogo=1
Os01g16950	1	9689211	9691156	Si001921m	2			+		http://coge.iplantcollaborative.org/CoGe/GEvo.pl?prog=blastn&dsgid1=11822&dsgid2=19491&accn1=Si001921m&accn2=Os01g16950&num_seqs=2&autogo=1
Os01g16960	1	9693003	9698793	Si001079m	4			-		http://coge.iplantcollaborative.org/CoGe/GEvo.pl?prog=blastn&dsgid1=11822&dsgid2=19491&accn1=Si001079m&accn2=Os01g16960&num_seqs=2&autogo=1
Os01g16970	1	9701710	9708672	Si000742m	1			-		http://coge.iplantcollaborative.org/CoGe/GEvo.pl?prog=blastn&dsgid1=11822&dsgid2=19491&accn1=Si000742m&accn2=Os01g16970&num_seqs=2&autogo=1
Os01g16980	1	9710591	9711395	Si003442m	6			-		http://coge.iplantcollaborative.org/CoGe/GEvo.pl?prog=blastn&dsgid1=11822&dsgid2=19491&accn1=Si003442m&accn2=Os01g16980&num_seqs=2&autogo=1
Os01g16990	1	9726674	9727220					+
rice_v6_1_9732106_9732267	1	9732042	9732267					-
Os01g17000	1	9732808	9737202					+
Os01g17010	1	9737418	9743704	Si000131m	3			-		http://coge.iplantcollaborative.org/CoGe/GEvo.pl?prog=blastn&dsgid1=11822&dsgid2=19491&accn1=Si000131m&accn2=Os01g17010&num_seqs=2&autogo=1
Os01g17020	1	9749056	9752746	Si002766m	0			+		http://coge.iplantcollaborative.org/CoGe/GEvo.pl?prog=blastn&dsgid1=11822&dsgid2=19491&accn1=Si002766m&accn2=Os01g17020&num_seqs=2&autogo=1
Os01g17030	1	9753518	9754773			P	Os01g17040	+
Os01g17040	1	9763949	9765457	Si003024m	0	Os01g17030	P	+		http://coge.iplantcollaborative.org/CoGe/GEvo.pl?prog=blastn&dsgid1=11822&dsgid2=19491&accn1=Si003024m&accn2=Os01g17040&num_seqs=2&autogo=1
Os01g17050	1	9768991	9770013	setaria64_scaffold_5_3725732_3725914	3			-		http://coge.iplantcollaborative.org/CoGe/GEvo.pl?prog=blastn&dsgid1=11822&dsgid2=19491&accn1=setaria64_scaffold_5_3725732_3725914&accn2=Os01g17050&num_seqs=2&autogo=1
Os01g17060	1	9792935	9795805			P	P	-
rice_v6_1_9796471_9796625	1	9796471	9809604			Os01g17060	Os01g17060	-
Os01g17065	1	9808319	9809609			Os01g17060	Os01g17060	-
Os01g17070	1	9815759	9821726					+
rice_v6_1_9821889_9822006	1	9821889	9822006					-
Os01g17080	1	9822075	9824946			P	P	-
rice_v6_1_9822430_9823543	1	9822430	9823543			Os01g17080	Os01g17080	+
rice_v6_1_9825147_9825308	1	9825147	9825308					+
Os01g17090	1	9827190	9827531					-
Os01g17100	1	9830435	9830770					+
Os01g17110	1	9834434	9835185					+
Os01g17120	1	9837723	9841821					-
Os01g17130	1	9844776	9847837					+
Os01g17150	1	9858326	9859740					+
Os01g17160	1	9862564	9869840	Si000381m	7			+		http://coge.iplantcollaborative.org/CoGe/GEvo.pl?prog=blastn&dsgid1=11822&dsgid2=19491&accn1=Si000381m&accn2=Os01g17160&num_seqs=2&autogo=1
Os01g17170	1	9873302	9875927	Si001632m	4			+		http://coge.iplantcollaborative.org/CoGe/GEvo.pl?prog=blastn&dsgid1=11822&dsgid2=19491&accn1=Si001632m&accn2=Os01g17170&num_seqs=2&autogo=1
Os01g17180	1	9877330	9884537	Si001486m	2			+		http://coge.iplantcollaborative.org/CoGe/GEvo.pl?prog=blastn&dsgid1=11822&dsgid2=19491&accn1=Si001486m&accn2=Os01g17180&num_seqs=2&autogo=1
Os01g17190	1	9886602	9888304					+
Os01g17214	1	9888524	9901714	Si000748m	1			-		http://coge.iplantcollaborative.org/CoGe/GEvo.pl?prog=blastn&dsgid1=11822&dsgid2=19491&accn1=Si000748m&accn2=Os01g17214&num_seqs=2&autogo=1
1_9893178_9893279_cns_protein	1	9893178	9893279	scaffold_5_3698179_3698280_cns_protein	0			-	Os01g17214|3e-06	http://coge.iplantcollaborative.org/CoGe/GEvo.pl?prog=blastn&dsgid1=11822&dsgid2=19491&accn1=scaffold_5_3698179_3698280_cns_protein&accn2=1_9893178_9893279_cns_protein&num_seqs=2&autogo=1
Os01g17240	1	9912366	9916294	Si001048m	2			+		http://coge.iplantcollaborative.org/CoGe/GEvo.pl?prog=blastn&dsgid1=11822&dsgid2=19491&accn1=Si001048m&accn2=Os01g17240&num_seqs=2&autogo=1
Os01g17250	1	9916450	9920571	Si002583m	2			-		http://coge.iplantcollaborative.org/CoGe/GEvo.pl?prog=blastn&dsgid1=11822&dsgid2=19491&accn1=Si002583m&accn2=Os01g17250&num_seqs=2&autogo=1
Os01g17260	1	9927842	9934957	Si002194m	2			+		http://coge.iplantcollaborative.org/CoGe/GEvo.pl?prog=blastn&dsgid1=11822&dsgid2=19491&accn1=Si002194m&accn2=Os01g17260&num_seqs=2&autogo=1
Os01g17279	1	9935729	9946916	Si001593m	2			-		http://coge.iplantcollaborative.org/CoGe/GEvo.pl?prog=blastn&dsgid1=11822&dsgid2=19491&accn1=Si001593m&accn2=Os01g17279&num_seqs=2&autogo=1
Os01g17300	1	9953130	9954672					+
Os01g17310	1	9956020	9957826					-
Os01g17320	1	9961605	9965942	Si000716m	3			+		http://coge.iplantcollaborative.org/CoGe/GEvo.pl?prog=blastn&dsgid1=11822&dsgid2=19491&accn1=Si000716m&accn2=Os01g17320&num_seqs=2&autogo=1
Os01g17330	1	9966161	9968049	Si002537m	2			-		http://coge.iplantcollaborative.org/CoGe/GEvo.pl?prog=blastn&dsgid1=11822&dsgid2=19491&accn1=Si002537m&accn2=Os01g17330&num_seqs=2&autogo=1
Os01g17360	1	9989346	9995022					+
Os01g17370	1	9996564	9999102					-
Os01g17380	1	10000042	10000368					-
Os01g17390	1	10002926	10006744	Si001691m	11			+		http://coge.iplantcollaborative.org/CoGe/GEvo.pl?prog=blastn&dsgid1=11822&dsgid2=19491&accn1=Si001691m&accn2=Os01g17390&num_seqs=2&autogo=1
Os01g17396	1	10007012	10010571	Si002392m	0			-		http://coge.iplantcollaborative.org/CoGe/GEvo.pl?prog=blastn&dsgid1=11822&dsgid2=19491&accn1=Si002392m&accn2=Os01g17396&num_seqs=2&autogo=1
Os01g17402	1	10010851	10014440	Si001701m	4			-		http://coge.iplantcollaborative.org/CoGe/GEvo.pl?prog=blastn&dsgid1=11822&dsgid2=19491&accn1=Si001701m&accn2=Os01g17402&num_seqs=2&autogo=1
Os01g17410	1	10015202	10015414					+
Os01g17420	1	10017728	10019352					-
Os01g17430	1	10020404	10026098	Si000204m	7			-		http://coge.iplantcollaborative.org/CoGe/GEvo.pl?prog=blastn&dsgid1=11822&dsgid2=19491&accn1=Si000204m&accn2=Os01g17430&num_seqs=2&autogo=1
Os01g17440	1	10027419	10029988					+
Os01g17450	1	10030957	10034199					+
Os01g17460	1	10034820	10040783					-
Os01g17470	1	10047240	10049285	Si002787m	4			-		http://coge.iplantcollaborative.org/CoGe/GEvo.pl?prog=blastn&dsgid1=11822&dsgid2=19491&accn1=Si002787m&accn2=Os01g17470&num_seqs=2&autogo=1
Os01g17970	1	10055912	10056970					+
Os01g17980	1	10057607	10058873					-
Os01g17990	1	10060418	10064078	Si003931m	1			+		http://coge.iplantcollaborative.org/CoGe/GEvo.pl?prog=blastn&dsgid1=11822&dsgid2=19491&accn1=Si003931m&accn2=Os01g17990&num_seqs=2&autogo=1
Os01g18000	1	10070387	10075336					-
Os01g18010	1	10078314	10079292					+
Os01g18020	1	10079785	10081250					-
Os01g18030	1	10087366	10088537					+
Os01g18040	1	10089842	10096260					-
Os01g18050	1	10097258	10101997	Si001456m	5			-		http://coge.iplantcollaborative.org/CoGe/GEvo.pl?prog=blastn&dsgid1=11822&dsgid2=19491&accn1=Si001456m&accn2=Os01g18050&num_seqs=2&autogo=1
Os01g18060	1	10112357	10117998	Si001599m	6			-		http://coge.iplantcollaborative.org/CoGe/GEvo.pl?prog=blastn&dsgid1=11822&dsgid2=19491&accn1=Si001599m&accn2=Os01g18060&num_seqs=2&autogo=1
Os01g18070	1	10118187	10122791	Si002591m	3			+		http://coge.iplantcollaborative.org/CoGe/GEvo.pl?prog=blastn&dsgid1=11822&dsgid2=19491&accn1=Si002591m&accn2=Os01g18070&num_seqs=2&autogo=1
Os01g18080	1	10132833	10134782					+
Os01g18090	1	10135458	10136031	Si004452m	0			+		http://coge.iplantcollaborative.org/CoGe/GEvo.pl?prog=blastn&dsgid1=11822&dsgid2=19491&accn1=Si004452m&accn2=Os01g18090&num_seqs=2&autogo=1
Os01g18100	1	10136191	10139135	Si002082m	0			-		http://coge.iplantcollaborative.org/CoGe/GEvo.pl?prog=blastn&dsgid1=11822&dsgid2=19491&accn1=Si002082m&accn2=Os01g18100&num_seqs=2&autogo=1
Os01g18110	1	10143268	10145288	Si002317m	0	P	P	+		http://coge.iplantcollaborative.org/CoGe/GEvo.pl?prog=blastn&dsgid1=11822&dsgid2=19491&accn1=Si002317m&accn2=Os01g18110&num_seqs=2&autogo=1
Os01g18120	1	10147753	10151496			Os01g18110	Os01g18110	+
Os01g18130	1	10155394	10157658					+
Os01g18140	1	10158735	10159654					+
Os01g18150	1	10163378	10164481					+
Os01g18160	1	10165237	10165602					+
rice_v6_1_10165696_10165805	1	10165696	10165805					+
Os01g18170	1	10166862	10168292	Si002857m	0			-		http://coge.iplantcollaborative.org/CoGe/GEvo.pl?prog=blastn&dsgid1=11822&dsgid2=19491&accn1=Si002857m&accn2=Os01g18170&num_seqs=2&autogo=1
Os01g18180	1	10173366	10176559					+
Os01g18190	1	10179676	10181380					+
Os01g18200	1	10184154	10187318					+
Os01g18210	1	10192619	10195751	Si002726m	2			+		http://coge.iplantcollaborative.org/CoGe/GEvo.pl?prog=blastn&dsgid1=11822&dsgid2=19491&accn1=Si002726m&accn2=Os01g18210&num_seqs=2&autogo=1
Os01g18220	1	10199452	10202670					-
Os01g18230	1	10210367	10211164					-
Os01g18240	1	10216223	10218672	Si001565m	22			-		http://coge.iplantcollaborative.org/CoGe/GEvo.pl?prog=blastn&dsgid1=11822&dsgid2=19491&accn1=Si001565m&accn2=Os01g18240&num_seqs=2&autogo=1
Os01g18250	1	10233909	10234999					-
Os01g18260	1	10247061	10250759					-
Os01g18270	1	10253802	10259588					-
Os01g18280	1	10261922	10266938	Si001601m	3			+		http://coge.iplantcollaborative.org/CoGe/GEvo.pl?prog=blastn&dsgid1=11822&dsgid2=19491&accn1=Si001601m&accn2=Os01g18280&num_seqs=2&autogo=1
Os01g18290	1	10269968	10273384	Si000696m	11			-		http://coge.iplantcollaborative.org/CoGe/GEvo.pl?prog=blastn&dsgid1=11822&dsgid2=19491&accn1=Si000696m&accn2=Os01g18290&num_seqs=2&autogo=1
Os01g18300	1	10282511	10282897					+
Os01g18310	1	10287952	10288620					-
Os01g18320	1	10290865	10294512	Si000973m	11			+		http://coge.iplantcollaborative.org/CoGe/GEvo.pl?prog=blastn&dsgid1=11822&dsgid2=19491&accn1=Si000973m&accn2=Os01g18320&num_seqs=2&autogo=1
Os01g18330	1	10296689	10297015					+
Os01g18340	1	10302720	10303187					+
Os01g18350	1	10307093	10307617					+
Os01g18360	1	10311317	10313802	Si003010m	4			+		http://coge.iplantcollaborative.org/CoGe/GEvo.pl?prog=blastn&dsgid1=11822&dsgid2=19491&accn1=Si003010m&accn2=Os01g18360&num_seqs=2&autogo=1
Os01g18370	1	10315059	10317485	Si004475m	0			-		http://coge.iplantcollaborative.org/CoGe/GEvo.pl?prog=blastn&dsgid1=11822&dsgid2=19491&accn1=Si004475m&accn2=Os01g18370&num_seqs=2&autogo=1
Os01g18375	1	10318434	10318862	Si003695m	1	P	P	+		http://coge.iplantcollaborative.org/CoGe/GEvo.pl?prog=blastn&dsgid1=11822&dsgid2=19491&accn1=Si003695m&accn2=Os01g18375&num_seqs=2&autogo=1
Os01g18390	1	10332514	10336488			Os01g18375	Os01g18375	-
Os01g18400	1	10341001	10342546	Si002491m	1			-		http://coge.iplantcollaborative.org/CoGe/GEvo.pl?prog=blastn&dsgid1=11822&dsgid2=19491&accn1=Si002491m&accn2=Os01g18400&num_seqs=2&autogo=1
Os01g18410	1	10345687	10348848					-
Os01g18420	1	10351405	10352127			P	Os01g18440	+
Os01g18440	1	10365387	10366307	Si004925m	1	Os01g18420	P	+		http://coge.iplantcollaborative.org/CoGe/GEvo.pl?prog=blastn&dsgid1=11822&dsgid2=19491&accn1=Si004925m&accn2=Os01g18440&num_seqs=2&autogo=1
Os01g18450	1	10369038	10369379	Si003158m	4			-		http://coge.iplantcollaborative.org/CoGe/GEvo.pl?prog=blastn&dsgid1=11822&dsgid2=19491&accn1=Si003158m&accn2=Os01g18450&num_seqs=2&autogo=1
Os01g18460	1	10374909	10375911					-
Os01g18470	1	10379924	10386845					-
Os01g18480	1	10388361	10395260					+
Os01g18490	1	10398921	10399585			P	Os01g18530	-
Os01g18500	1	10401693	10404794			I	I	-
Os01g18510	1	10412158	10414498			I	I	+
Os01g18520	1	10414769	10418290			I	I	+
Os01g18530	1	10430449	10431699	Si003563m	0	Os01g18490	P	-		http://coge.iplantcollaborative.org/CoGe/GEvo.pl?prog=blastn&dsgid1=11822&dsgid2=19491&accn1=Si003563m&accn2=Os01g18530&num_seqs=2&autogo=1
Os01g18540	1	10441226	10442777					+
Os01g18550	1	10450818	10453410					-
Os01g18560	1	10454206	10455055					-
Os01g18570	1	10456566	10459857					-
Os01g18584	1	10469516	10477776	Si000824m	15			+		http://coge.iplantcollaborative.org/CoGe/GEvo.pl?prog=blastn&dsgid1=11822&dsgid2=19491&accn1=Si000824m&accn2=Os01g18584&num_seqs=2&autogo=1
Os01g18610	1	10479847	10482493					+
Os01g18620	1	10487924	10489970	Si004231m	0		P	-		http://coge.iplantcollaborative.org/CoGe/GEvo.pl?prog=blastn&dsgid1=11822&dsgid2=19491&accn1=Si004231m&accn2=Os01g18620&num_seqs=2&autogo=1
Os01g18630	1	10491015	10494699	Si001140m	4		I	-		http://coge.iplantcollaborative.org/CoGe/GEvo.pl?prog=blastn&dsgid1=11822&dsgid2=19491&accn1=Si001140m&accn2=Os01g18630&num_seqs=2&autogo=1
Os01g18640	1	10495580	10499919	Si003846m	0	P	P	-		http://coge.iplantcollaborative.org/CoGe/GEvo.pl?prog=blastn&dsgid1=11822&dsgid2=19491&accn1=Si003846m&accn2=Os01g18640&num_seqs=2&autogo=1
Os01g18650	1	10500595	10503168			I	I	-
Os01g18660	1	10508008	10512376			Os01g18640	Os01g18640	+
rice_v6_1_10514509_10514621	1	10514509	10514621				I	-
Os01g18670	1	10514699	10520258	Si000070m	8		I	-		http://coge.iplantcollaborative.org/CoGe/GEvo.pl?prog=blastn&dsgid1=11822&dsgid2=19491&accn1=Si000070m&accn2=Os01g18670&num_seqs=2&autogo=1
Os01g18680	1	10539040	10539978				I	+
Os01g18690	1	10540786	10542694				I	-
Os01g18700	1	10543947	10546124				I	-
Os01g18710	1	10548216	10550060				I	-
Os01g18720	1	10550814	10551487				I	+
Os01g18730	1	10558863	10559945	Si002052m	0		P	-		http://coge.iplantcollaborative.org/CoGe/GEvo.pl?prog=blastn&dsgid1=11822&dsgid2=19491&accn1=Si002052m&accn2=Os01g18730&num_seqs=2&autogo=1
Os01g18744	1	10560304	10564301				Os01g18620	-
Os01g18760	1	10571683	10573197				I	-
Os01g18770	1	10574906	10575505				I	-
Os01g18780	1	10577375	10579404				I	-
Os01g18790	1	10596775	10597278				I	+
Os01g18800	1	10621771	10626528	Si001346m	7		I	+		http://coge.iplantcollaborative.org/CoGe/GEvo.pl?prog=blastn&dsgid1=11822&dsgid2=19491&accn1=Si001346m&accn2=Os01g18800&num_seqs=2&autogo=1
Os01g18810	1	10627367	10629517	Si004405m	1		I	-		http://coge.iplantcollaborative.org/CoGe/GEvo.pl?prog=blastn&dsgid1=11822&dsgid2=19491&accn1=Si004405m&accn2=Os01g18810&num_seqs=2&autogo=1
Os01g18830	1	10640279	10641368				I	-
Os01g18840	1	10642263	10643824	Si002093m	0		I	+		http://coge.iplantcollaborative.org/CoGe/GEvo.pl?prog=blastn&dsgid1=11822&dsgid2=19491&accn1=Si002093m&accn2=Os01g18840&num_seqs=2&autogo=1
Os01g18850	1	10649115	10655755	Si000259m	3		I	+		http://coge.iplantcollaborative.org/CoGe/GEvo.pl?prog=blastn&dsgid1=11822&dsgid2=19491&accn1=Si000259m&accn2=Os01g18850&num_seqs=2&autogo=1
Os01g18860	1	10656439	10659113	Si001401m	0		I	-		http://coge.iplantcollaborative.org/CoGe/GEvo.pl?prog=blastn&dsgid1=11822&dsgid2=19491&accn1=Si001401m&accn2=Os01g18860&num_seqs=2&autogo=1
Os01g18870	1	10663756	10665879	Si004106m	5		I	-		http://coge.iplantcollaborative.org/CoGe/GEvo.pl?prog=blastn&dsgid1=11822&dsgid2=19491&accn1=Si004106m&accn2=Os01g18870&num_seqs=2&autogo=1
Os01g18880	1	10674143	10678804	Si001582m	1	I	I	+		http://coge.iplantcollaborative.org/CoGe/GEvo.pl?prog=blastn&dsgid1=11822&dsgid2=19491&accn1=Si001582m&accn2=Os01g18880&num_seqs=2&autogo=1
Os01g18890	1	10678464	10681164			P	Os01g18730	-
Os01g18900	1	10686169	10686465			Os01g18890	Os01g18730	-
Os01g18910	1	10690374	10691470			Os01g18890	Os01g18730	-
Os01g18920	1	10692303	10694890			I	I	-
Os01g18930	1	10700602	10702106			Os01g18890	Os01g18730	-
Os01g18940	1	10702759	10704176			I	I	-
Os01g18950	1	10712115	10713247			Os01g18890	Os01g18730	-
Os01g18960	1	10714732	10715456			I	I	+
Os01g18970	1	10719395	10720599			Os01g18890	Os01g18730	-
Os01g18980	1	10723198	10723515				I	-
Os01g18990	1	10731588	10733543				I	+
Os01g19000	1	10733953	10738308				I	+
Os01g19010	1	10740316	10742453				I	-
Os01g19020	1	10747579	10749210				Os01g18730	-
Os01g19030	1	10757600	10761128					-
Os01g19040	1	10763907	10771237					+
Os01g19050	1	10771964	10776921					-
Os01g19060	1	10778271	10778737					-
Os01g19070	1	10779977	10780888					+
Os01g19080	1	10781730	10782158					-
Os01g19090	1	10786743	10787735					+
Os01g19100	1	10788085	10792497					+
Os01g19110	1	10796071	10797981					+
Os01g19120	1	10801127	10803503					-
Os01g19130	1	10804472	10807057	Si001741m	5			-		http://coge.iplantcollaborative.org/CoGe/GEvo.pl?prog=blastn&dsgid1=11822&dsgid2=19491&accn1=Si001741m&accn2=Os01g19130&num_seqs=2&autogo=1
Os01g19140	1	10812973	10817506					-
Os01g19160	1	10818327	10821389					-
Os01g19150	1	10821559	10826133	Si001663m	4			+		http://coge.iplantcollaborative.org/CoGe/GEvo.pl?prog=blastn&dsgid1=11822&dsgid2=19491&accn1=Si001663m&accn2=Os01g19150&num_seqs=2&autogo=1
Os01g19170	1	10829021	10830887	Si001228m	16			+		http://coge.iplantcollaborative.org/CoGe/GEvo.pl?prog=blastn&dsgid1=11822&dsgid2=19491&accn1=Si001228m&accn2=Os01g19170&num_seqs=2&autogo=1
Os01g19180	1	10835618	10837070					+
Os01g19190	1	10852777	10858401					+
Os01g19200	1	10859024	10862297					-
Os01g19210	1	10863236	10866310					-
Os01g19220	1	10870347	10873241	Si000314m	1			+		http://coge.iplantcollaborative.org/CoGe/GEvo.pl?prog=blastn&dsgid1=11822&dsgid2=19491&accn1=Si000314m&accn2=Os01g19220&num_seqs=2&autogo=1
Os01g19230	1	10874717	10875320					+
Os01g19240	1	10876611	10880669				Os01g19290	+
Os01g19250	1	10884867	10885181				I	+
Os01g19260	1	10890786	10892786				I	+
Os01g19270	1	10894578	10896772				I	+
Os01g19280	1	10898064	10899423				I	-
rice_v6_1_10904245_10904355	1	10904245	10904355				I	-
Os01g19290	1	10910272	10913771	Si001778m	5		P	+		http://coge.iplantcollaborative.org/CoGe/GEvo.pl?prog=blastn&dsgid1=11822&dsgid2=19491&accn1=Si001778m&accn2=Os01g19290&num_seqs=2&autogo=1
Os01g19300	1	10922087	10922332					-
Os01g19310	1	10924875	10927696					-
Os01g19320	1	10930600	10932037					+
Os01g19330	1	10933871	10934968	Si002446m	3			+		http://coge.iplantcollaborative.org/CoGe/GEvo.pl?prog=blastn&dsgid1=11822&dsgid2=19491&accn1=Si002446m&accn2=Os01g19330&num_seqs=2&autogo=1
Os01g19340	1	10944268	10944687					+
Os01g19350	1	10949408	10949812					-
Os01g19360	1	10951446	10955265					+
Os01g19370	1	10959991	10961372					-
Os01g19380	1	10963976	10967049	Si005100m	0			+		http://coge.iplantcollaborative.org/CoGe/GEvo.pl?prog=blastn&dsgid1=11822&dsgid2=19491&accn1=Si005100m&accn2=Os01g19380&num_seqs=2&autogo=1
Os01g19390	1	10968307	10971857	Si004594m	3			-		http://coge.iplantcollaborative.org/CoGe/GEvo.pl?prog=blastn&dsgid1=11822&dsgid2=19491&accn1=Si004594m&accn2=Os01g19390&num_seqs=2&autogo=1
rice_v6_1_10973206_10973350	1	10973206	10973350					+
Os01g19400	1	10976156	10978950	Si003437m	1			+		http://coge.iplantcollaborative.org/CoGe/GEvo.pl?prog=blastn&dsgid1=11822&dsgid2=19491&accn1=Si003437m&accn2=Os01g19400&num_seqs=2&autogo=1
Os01g19410	1	10979715	10982319	Si003941m	2			-		http://coge.iplantcollaborative.org/CoGe/GEvo.pl?prog=blastn&dsgid1=11822&dsgid2=19491&accn1=Si003941m&accn2=Os01g19410&num_seqs=2&autogo=1
Os01g19420	1	10985068	10985967	Si005101m	2	P	P	-		http://coge.iplantcollaborative.org/CoGe/GEvo.pl?prog=blastn&dsgid1=11822&dsgid2=19491&accn1=Si005101m&accn2=Os01g19420&num_seqs=2&autogo=1
Os01g19430	1	10989751	10990593			Os01g19420	Os01g19420	-
Os01g19440	1	10996569	10998270	Si004903m	0			+		http://coge.iplantcollaborative.org/CoGe/GEvo.pl?prog=blastn&dsgid1=11822&dsgid2=19491&accn1=Si004903m&accn2=Os01g19440&num_seqs=2&autogo=1
Os01g19450	1	10998292	11004989	Si000735m	13			-		http://coge.iplantcollaborative.org/CoGe/GEvo.pl?prog=blastn&dsgid1=11822&dsgid2=19491&accn1=Si000735m&accn2=Os01g19450&num_seqs=2&autogo=1
Os01g19460	1	11013225	11019340					+
Os01g19470	1	11024419	11037846	Si000103m	10			-		http://coge.iplantcollaborative.org/CoGe/GEvo.pl?prog=blastn&dsgid1=11822&dsgid2=19491&accn1=Si000103m&accn2=Os01g19470&num_seqs=2&autogo=1
Os01g19480	1	11057854	11062954	Si000736m	12			+		http://coge.iplantcollaborative.org/CoGe/GEvo.pl?prog=blastn&dsgid1=11822&dsgid2=19491&accn1=Si000736m&accn2=Os01g19480&num_seqs=2&autogo=1
Os01g19490	1	11063670	11067750	Si001037m	3	P	P	-		http://coge.iplantcollaborative.org/CoGe/GEvo.pl?prog=blastn&dsgid1=11822&dsgid2=19491&accn1=Si001037m&accn2=Os01g19490&num_seqs=2&autogo=1
Os01g19500	1	11070456	11070767			I	I	-
Os01g19510	1	11074687	11075125			I	I	-
Os01g19529	1	11077175	11082458			Os01g19490	Os01g19490	-
Os01g19548	1	11088027	11092963			Os01g19490	Os01g19490	-
Os01g19570	1	11093711	11094106					-
Os01g19580	1	11095167	11097539					+
Os01g19590	1	11098995	11101596					-
Os01g19600	1	11104195	11107524					-
Os01g19610	1	11108780	11112519					-
Os01g19620	1	11123737	11126899					+
Os01g19630	1	11128397	11130852					+
Os01g19640	1	11136169	11137221					-
Os01g19650	1	11141098	11147157					+
Os01g19660	1	11147512	11150434					-
Os01g19670	1	11154289	11154756					+
Os01g19680	1	11159056	11162922					+
Os01g19694	1	11165924	11173428	Si003268m	7			+		http://coge.iplantcollaborative.org/CoGe/GEvo.pl?prog=blastn&dsgid1=11822&dsgid2=19491&accn1=Si003268m&accn2=Os01g19694&num_seqs=2&autogo=1
Os01g19710	1	11176100	11179580					-
Os01g19720	1	11181518	11184411					-
Os01g19724	1	11190808	11191318					+
Os01g19730	1	11197913	11198414					-
Os01g19740	1	11201571	11202311					-
Os01g19750	1	11207549	11208795					+
Os01g19760	1	11210821	11220376	Si000203m	3			+		http://coge.iplantcollaborative.org/CoGe/GEvo.pl?prog=blastn&dsgid1=11822&dsgid2=19491&accn1=Si000203m&accn2=Os01g19760&num_seqs=2&autogo=1
Os01g19770	1	11220741	11222629	Si003106m	0			-		http://coge.iplantcollaborative.org/CoGe/GEvo.pl?prog=blastn&dsgid1=11822&dsgid2=19491&accn1=Si003106m&accn2=Os01g19770&num_seqs=2&autogo=1
Os01g19780	1	11223106	11223876					+
Os01g19790	1	11226577	11226921					+
Os01g19800	1	11230948	11233787	Si002959m	8			-		http://coge.iplantcollaborative.org/CoGe/GEvo.pl?prog=blastn&dsgid1=11822&dsgid2=19491&accn1=Si002959m&accn2=Os01g19800&num_seqs=2&autogo=1
Os01g19820	1	11244173	11245732	Si003130m	1			+		http://coge.iplantcollaborative.org/CoGe/GEvo.pl?prog=blastn&dsgid1=11822&dsgid2=19491&accn1=Si003130m&accn2=Os01g19820&num_seqs=2&autogo=1
Os01g19830	1	11245902	11246197					-
Os01g19840	1	11248630	11250208	Si004351m	0			-		http://coge.iplantcollaborative.org/CoGe/GEvo.pl?prog=blastn&dsgid1=11822&dsgid2=19491&accn1=Si004351m&accn2=Os01g19840&num_seqs=2&autogo=1
Os01g19850	1	11253120	11260660	Si004154m	2	P	P	-		http://coge.iplantcollaborative.org/CoGe/GEvo.pl?prog=blastn&dsgid1=11822&dsgid2=19491&accn1=Si004154m&accn2=Os01g19850&num_seqs=2&autogo=1
Os01g19860	1	11263146	11265112			Os01g19850	Os01g19850	-
Os01g19870	1	11271131	11277190					+
Os01g19880	1	11282340	11283103	Si003178m	Si004827m	0			+		http://coge.iplantcollaborative.org/CoGe/GEvo.pl?prog=blastn&dsgid1=11822&dsgid2=19491&accn1=Si003178m&accn2=Os01g19880&num_seqs=2&autogo=1
Os01g19894	1	11291641	11304781					-
Os01g19910	1	11306260	11306790					+
Os01g19920	1	11308421	11310827					-
Os01g19930	1	11311956	11312987					-
Os01g19940	1	11315577	11319173	Si003526m	4			+		http://coge.iplantcollaborative.org/CoGe/GEvo.pl?prog=blastn&dsgid1=11822&dsgid2=19491&accn1=Si003526m&accn2=Os01g19940&num_seqs=2&autogo=1
Os01g19950	1	11320817	11321728					-
Os01g19960	1	11324748	11333907					+
Os01g19970	1	11349483	11355839	Si002107m	0			+		http://coge.iplantcollaborative.org/CoGe/GEvo.pl?prog=blastn&dsgid1=11822&dsgid2=19491&accn1=Si002107m&accn2=Os01g19970&num_seqs=2&autogo=1
Os01g19980	1	11357128	11358918					+
Os01g19990	1	11363331	11364320	Si004873m	0			-		http://coge.iplantcollaborative.org/CoGe/GEvo.pl?prog=blastn&dsgid1=11822&dsgid2=19491&accn1=Si004873m&accn2=Os01g19990&num_seqs=2&autogo=1
Os01g20000	1	11365992	11366240	Si004424m	2			-		http://coge.iplantcollaborative.org/CoGe/GEvo.pl?prog=blastn&dsgid1=11822&dsgid2=19491&accn1=Si004424m&accn2=Os01g20000&num_seqs=2&autogo=1
Os01g20010	1	11368569	11368835					-
Os01g20020	1	11371769	11373412					+
Os01g20030	1	11377964	11378701	Si002659m	1			+		http://coge.iplantcollaborative.org/CoGe/GEvo.pl?prog=blastn&dsgid1=11822&dsgid2=19491&accn1=Si002659m&accn2=Os01g20030&num_seqs=2&autogo=1
Os01g20040	1	11382121	11383141					+
Os01g20050	1	11385046	11386630					-
Os01g20060	1	11388429	11388896					+
Os01g20070	1	11390411	11390752					-
Os01g20080	1	11397890	11400008					-
Os01g20090	1	11403234	11406566					-
Os01g20100	1	11408788	11409141					+
Os01g20110	1	11411107	11420023					+
Os01g20120	1	11425312	11429972	Si002941m	5			-		http://coge.iplantcollaborative.org/CoGe/GEvo.pl?prog=blastn&dsgid1=11822&dsgid2=19491&accn1=Si002941m&accn2=Os01g20120&num_seqs=2&autogo=1
Os01g20130	1	11438741	11442510					+
Os01g20140	1	11443168	11443662					-
Os01g20150	1	11445380	11448418					+
Os01g20160	1	11457931	11462418	Si001234m	2			-		http://coge.iplantcollaborative.org/CoGe/GEvo.pl?prog=blastn&dsgid1=11822&dsgid2=19491&accn1=Si001234m&accn2=Os01g20160&num_seqs=2&autogo=1
Os01g20170	1	11471443	11474042					+
Os01g20190	1	11479204	11484047					-
Os01g20200	1	11485240	11488569					-
Os01g20202	1	11493604	11495198					-
Os01g20204	1	11500194	11501816					-
Os01g20206	1	11504052	11505078	Si002170m	0			-		http://coge.iplantcollaborative.org/CoGe/GEvo.pl?prog=blastn&dsgid1=11822&dsgid2=19491&accn1=Si002170m&accn2=Os01g20206&num_seqs=2&autogo=1
Os01g20208	1	11514295	11514963					+
Os01g20700	1	11516662	11520569					+
Os01g20710	1	11522230	11523007					-
Os01g20720	1	11525625	11528867					+
Os01g20730	1	11543276	11544405	Si004422m	0			-		http://coge.iplantcollaborative.org/CoGe/GEvo.pl?prog=blastn&dsgid1=11822&dsgid2=19491&accn1=Si004422m&accn2=Os01g20730&num_seqs=2&autogo=1
Os01g20740	1	11548950	11551618					-
Os01g20750	1	11558245	11558902					+
Os01g20760	1	11561504	11567853					+
Os01g20770	1	11579987	11580824					-
Os01g20780	1	11584581	11585499	Si002130m	1			+		http://coge.iplantcollaborative.org/CoGe/GEvo.pl?prog=blastn&dsgid1=11822&dsgid2=19491&accn1=Si002130m&accn2=Os01g20780&num_seqs=2&autogo=1
Os01g20800	1	11590200	11590451					-
Os01g20810	1	11594605	11595308					-
Os01g20820	1	11598911	11599547					-
Os01g20830	1	11609822	11611682	Si004055m	6			+		http://coge.iplantcollaborative.org/CoGe/GEvo.pl?prog=blastn&dsgid1=11822&dsgid2=19491&accn1=Si004055m&accn2=Os01g20830&num_seqs=2&autogo=1
Os01g20840	1	11617309	11621509	Si000625m	3			+		http://coge.iplantcollaborative.org/CoGe/GEvo.pl?prog=blastn&dsgid1=11822&dsgid2=19491&accn1=Si000625m&accn2=Os01g20840&num_seqs=2&autogo=1
Os01g20850	1	11623228	11623619					-
Os01g20860	1	11624632	11636050	Si000116m	4			-		http://coge.iplantcollaborative.org/CoGe/GEvo.pl?prog=blastn&dsgid1=11822&dsgid2=19491&accn1=Si000116m&accn2=Os01g20860&num_seqs=2&autogo=1
Os01g20870	1	11646601	11646948					+
Os01g20880	1	11654112	11658869	Si004820m	0	P	P	+		http://coge.iplantcollaborative.org/CoGe/GEvo.pl?prog=blastn&dsgid1=11822&dsgid2=19491&accn1=Si004820m&accn2=Os01g20880&num_seqs=2&autogo=1
Os01g20890	1	11661697	11665321			I	I	+
Os01g20894	1	11666234	11666690			I	I	-
rice_v6_1_11676017_11676354	1	11676017	11676354			Os01g20880	Os01g20880	+
Os01g20900	1	11676457	11684281			Os01g20880	Os01g20880	+
Os01g20910	1	11685416	11686360	Si003063m	1	P	P	+		http://coge.iplantcollaborative.org/CoGe/GEvo.pl?prog=blastn&dsgid1=11822&dsgid2=19491&accn1=Si003063m&accn2=Os01g20910&num_seqs=2&autogo=1
Os01g20920	1	11686962	11687324			I	I	+
Os01g20930	1	11687875	11689949			Os01g20910	Os01g20910	+
Os01g20940	1	11692783	11698999	Si000225m	5			+		http://coge.iplantcollaborative.org/CoGe/GEvo.pl?prog=blastn&dsgid1=11822&dsgid2=19491&accn1=Si000225m&accn2=Os01g20940&num_seqs=2&autogo=1
Os01g20950	1	11702221	11703627					-
Os01g20960	1	11709876	11710157					+
Os01g20970	1	11712702	11713416	Si003858m	2			+		http://coge.iplantcollaborative.org/CoGe/GEvo.pl?prog=blastn&dsgid1=11822&dsgid2=19491&accn1=Si003858m&accn2=Os01g20970&num_seqs=2&autogo=1
Os01g20980	1	11714139	11716758				Os01g21034	-
Os01g20990	1	11719362	11722707				I	+
Os01g21000	1	11723321	11724422				I	-
Os01g21010	1	11726399	11729017				I	+
Os01g21020	1	11736839	11737341				I	+
Os01g21034	1	11740351	11749683	Si004722m	0		P	+		http://coge.iplantcollaborative.org/CoGe/GEvo.pl?prog=blastn&dsgid1=11822&dsgid2=19491&accn1=Si004722m&accn2=Os01g21034&num_seqs=2&autogo=1
Os01g21050	1	11751710	11752378					-
Os01g21060	1	11752754	11754067					+
Os01g21070	1	11755825	11758623	Si001159m	5			+		http://coge.iplantcollaborative.org/CoGe/GEvo.pl?prog=blastn&dsgid1=11822&dsgid2=19491&accn1=Si001159m&accn2=Os01g21070&num_seqs=2&autogo=1
Os01g21080	1	11760379	11760987					+
Os01g21090	1	11761607	11763569					-
Os01g21100	1	11773370	11773984					+
Os01g21110	1	11777971	11780882					+
Os01g21120	1	11782884	11783975	Si002845m	3			+		http://coge.iplantcollaborative.org/CoGe/GEvo.pl?prog=blastn&dsgid1=11822&dsgid2=19491&accn1=Si002845m&accn2=Os01g21120&num_seqs=2&autogo=1
Os01g21130	1	11791447	11792141					+
Os01g21135	1	11792568	11794336					-
Os01g21144	1	11799213	11802789					-
Os01g21160	1	11803085	11808035	Si001070m	2			-		http://coge.iplantcollaborative.org/CoGe/GEvo.pl?prog=blastn&dsgid1=11822&dsgid2=19491&accn1=Si001070m&accn2=Os01g21160&num_seqs=2&autogo=1
Os01g21170	1	11809659	11810925					+
Os01g21180	1	11811152	11814765	Si003070m	2			-		http://coge.iplantcollaborative.org/CoGe/GEvo.pl?prog=blastn&dsgid1=11822&dsgid2=19491&accn1=Si003070m&accn2=Os01g21180&num_seqs=2&autogo=1
Os01g21190	1	11816784	11823047					-
Os01g21200	1	11824136	11825078					-
Os01g21210	1	11830581	11838029					+
Os01g21220	1	11839946	11842208					-
Os01g21230	1	11844944	11850974	Si002746m	1			+		http://coge.iplantcollaborative.org/CoGe/GEvo.pl?prog=blastn&dsgid1=11822&dsgid2=19491&accn1=Si002746m&accn2=Os01g21230&num_seqs=2&autogo=1
Os01g21240	1	11854526	11857948					+
Os01g21250	1	11862894	11863306	Si003497m	2			-		http://coge.iplantcollaborative.org/CoGe/GEvo.pl?prog=blastn&dsgid1=11822&dsgid2=19491&accn1=Si003497m&accn2=Os01g21250&num_seqs=2&autogo=1
Os01g21260	1	11877319	11878477					-
Os01g21270	1	11878838	11880658					+
Os01g21280	1	11881982	11884186					-
Os01g21290	1	11885829	11889032					+
Os01g21300	1	11896532	11901381	Si001529m	Si002073m	0	P	P	+		http://coge.iplantcollaborative.org/CoGe/GEvo.pl?prog=blastn&dsgid1=11822&dsgid2=19491&accn1=Si001529m&accn2=Os01g21300&num_seqs=2&autogo=1
1_11903378_11903399_cns_rna	1	11903378	11903399	scaffold_5_2208371_2208392_cns_rna	0	I	I	+	6e-05|	http://coge.iplantcollaborative.org/CoGe/GEvo.pl?prog=blastn&dsgid1=11822&dsgid2=19491&accn1=scaffold_5_2208371_2208392_cns_rna&accn2=1_11903378_11903399_cns_rna&num_seqs=2&autogo=1
Os01g21310	1	11904386	11905652			Os01g21300	Os01g21300	+
Os01g21320	1	11905838	11909890			Os01g21300	Os01g21300	-
Os01g21340	1	11916482	11916883					-
Os01g21350	1	11929327	11930862					-
Os01g21360	1	11933289	11936459					-
Os01g21370	1	11939913	11941910					-
Os01g21380	1	11943367	11944611	Si001641m	0			-		http://coge.iplantcollaborative.org/CoGe/GEvo.pl?prog=blastn&dsgid1=11822&dsgid2=19491&accn1=Si001641m&accn2=Os01g21380&num_seqs=2&autogo=1
Os01g21390	1	11945719	11946030					+
Os01g21400	1	11947427	11948704					-
Os01g21410	1	11952316	11954423	Si003909m	0			-		http://coge.iplantcollaborative.org/CoGe/GEvo.pl?prog=blastn&dsgid1=11822&dsgid2=19491&accn1=Si003909m&accn2=Os01g21410&num_seqs=2&autogo=1
Os01g21420	1	11955842	11963786	Si002667m	1			+		http://coge.iplantcollaborative.org/CoGe/GEvo.pl?prog=blastn&dsgid1=11822&dsgid2=19491&accn1=Si002667m&accn2=Os01g21420&num_seqs=2&autogo=1
Os01g21430	1	11966770	11967671					+
Os01g21440	1	11969702	11971542	Si003944m	0			+		http://coge.iplantcollaborative.org/CoGe/GEvo.pl?prog=blastn&dsgid1=11822&dsgid2=19491&accn1=Si003944m&accn2=Os01g21440&num_seqs=2&autogo=1
Os01g21450	1	11973103	11980933	Si000641m	2			+		http://coge.iplantcollaborative.org/CoGe/GEvo.pl?prog=blastn&dsgid1=11822&dsgid2=19491&accn1=Si000641m&accn2=Os01g21450&num_seqs=2&autogo=1
Os01g21480	1	11991606	11992657					-
Os01g21490	1	11998356	12001898					-
Os01g21500	1	12009554	12010784					-
Os01g21510	1	12021537	12026264					-
Os01g21520	1	12030944	12031228					+
Os01g21530	1	12033943	12039182					+
Os01g21536	1	12042764	12048960					-
Os01g21542	1	12051598	12052050					-
Os01g21550	1	12056251	12056697					+
Os01g21560	1	12066658	12068087	Si005311m	1	P	P	+		http://coge.iplantcollaborative.org/CoGe/GEvo.pl?prog=blastn&dsgid1=11822&dsgid2=19491&accn1=Si005311m&accn2=Os01g21560&num_seqs=2&autogo=1
Os01g21570	1	12071329	12071720			I	I	-
Os01g21580	1	12073473	12074182			Os01g21560	Os01g21560	+
Os01g21585	1	12077130	12077644					-
Os01g21590	1	12090607	12092250	setaria64_scaffold_5_13839981_13841427	0			+		http://coge.iplantcollaborative.org/CoGe/GEvo.pl?prog=blastn&dsgid1=11822&dsgid2=19491&accn1=setaria64_scaffold_5_13839981_13841427&accn2=Os01g21590&num_seqs=2&autogo=1
Os01g21600	1	12097965	12101202					+
Os01g21610	1	12107843	12109691	Si000702m	1			+		http://coge.iplantcollaborative.org/CoGe/GEvo.pl?prog=blastn&dsgid1=11822&dsgid2=19491&accn1=Si000702m&accn2=Os01g21610&num_seqs=2&autogo=1
1_12110024_12110103_cns_rna	1	12110024	12110103	scaffold_5_13850409_13850488_cns_rna	1			+	4e-32|tRNA-His (anticodon: GTG)	http://coge.iplantcollaborative.org/CoGe/GEvo.pl?prog=blastn&dsgid1=11822&dsgid2=19491&accn1=scaffold_5_13850409_13850488_cns_rna&accn2=1_12110024_12110103_cns_rna&num_seqs=2&autogo=1
Os01g21620	1	12111958	12112818					+
Os01g21630	1	12116081	12122169	Si001489m	1			+		http://coge.iplantcollaborative.org/CoGe/GEvo.pl?prog=blastn&dsgid1=11822&dsgid2=19491&accn1=Si001489m&accn2=Os01g21630&num_seqs=2&autogo=1
Os01g21640	1	12125396	12126207					+
Os01g21650	1	12128568	12132172			P	P	-
[truncated: 59,572 more rows]
[truncated: 2 more columns]
