# Supplementary material for: Automated conserved non-coding sequence (CNS) discovery reveals differences in gene content and promoter evolution among grasses
Source: Front Plant Sci. 2013 Jul 2;4:170. doi: 10.3389/fpls.2013.00170 (PMC3708275; doi:10.3389/fpls.2013.00170)
Supplement: Supplemental Data Set 1 — At-At manually annotated v2 CNS list (with genes). [file 107054_2.zip › Gina's SDS4b rice_j_setaria_n.cnslist-2012-05-29.csv]

SDS4b Turco et al. 2013 Freeling lab Os-Si CNS Discovery Pipeline 3.0 CNS list #cns_id	qaccn	qchr	qstart	qstop	qstrand	saccn	schr	sstart	sstop	sstrand	eval	postion	qfasta	sfasta	link
Os08g34150|8|21404705|21404751|+|Si014516m|scaffold_6|28516283|28516329|+|4e-14	Os08g34150	8	21404705	21404751	+	Si014516m	scaffold_6	28516283	28516329	+	4.00E-014	5-UTR	AACGTATCGCCCACATTCCTCCACGTCTCCCGCACCGCCCTTTATT	AACGTATCGCCCACAATCCTCCACGTCTCCCGCACCTGCCTTTATT	http://synteny.cnr.berkeley.edu/CoGe/GEvo.pl?prog=blastn&autogo=1&show_cns=1&dsgid2=11822&chr1=8&x1=21404705&dr1up=15000&dr1down=15000&dsgid2=19491;chr2=scaffold_6;x2=28516283;dr2up=15000;dr2down=15000;num_seqs=2;hsp_overlap_limit=0;hsp_size_limit=0
Os04g47890|4|28285111|28285139|+|Si011884m|scaffold_7|27374498|27374526|+|0.001	Os04g47890	4	28285111	28285139	+	Si011884m	scaffold_7	27374498	27374526	+	0	5-proximal	ATTAAATTCTTCTAATGATGGCCGTATC	ATTAAATTCAGCTAATGATGGACGTATC	http://synteny.cnr.berkeley.edu/CoGe/GEvo.pl?prog=blastn&autogo=1&show_cns=1&dsgid2=11822&chr1=4&x1=28285111&dr1up=15000&dr1down=15000&dsgid2=19491;chr2=scaffold_7;x2=27374498;dr2up=15000;dr2down=15000;num_seqs=2;hsp_overlap_limit=0;hsp_size_limit=0
Os10g40600|10|21698007|21698034|-|Si034824m|scaffold_9|38234852|38234825|+|0.005	Os10g40600	10	21698007	21698034	-	Si034824m	scaffold_9	38234825	38234852	+	0.01	5-distal	TTGATGATGGCGAGGTGTCACCCTCCT	TGCTGATAGCGAGGCGTCACCCTCCTA	http://synteny.cnr.berkeley.edu/CoGe/GEvo.pl?prog=blastn&autogo=1&show_cns=1&dsgid2=11822&chr1=10&x1=21698007&dr1up=15000&dr1down=15000&dsgid2=19491;chr2=scaffold_9;x2=38234825;dr2up=15000;dr2down=15000;num_seqs=2;hsp_overlap_limit=0;hsp_size_limit=0
Os03g45730|3|25808488|25808509|-|Si034539m|scaffold_9|9740033|9740012|+|0.29	Os03g45730	3	25808488	25808509	-	Si034539m	scaffold_9	9740012	9740033	+	0.29	5-UTR	CCCCGTAGATCGATTCGATCT	CCAGTAGATCGATTTGATCTG	http://synteny.cnr.berkeley.edu/CoGe/GEvo.pl?prog=blastn&autogo=1&show_cns=1&dsgid2=11822&chr1=3&x1=25808488&dr1up=15000&dr1down=15000&dsgid2=19491;chr2=scaffold_9;x2=9740012;dr2up=15000;dr2down=15000;num_seqs=2;hsp_overlap_limit=0;hsp_size_limit=0
Os03g20910|3|11846327|11846361|-|Si039112m|scaffold_9|47574372|47574338|+|7e-09	Os03g20910	3	11846327	11846361	-	Si039112m	scaffold_9	47574338	47574372	+	7.00E-009	intron	TGCAGAATTCAAGGAGATCTAGTTTGGATCTTTT	GCAGAATTCGAGGAGATCTAGCTTGGATCTTTTG	http://synteny.cnr.berkeley.edu/CoGe/GEvo.pl?prog=blastn&autogo=1&show_cns=1&dsgid2=11822&chr1=3&x1=11846327&dr1up=15000&dr1down=15000&dsgid2=19491;chr2=scaffold_9;x2=47574338;dr2up=15000;dr2down=15000;num_seqs=2;hsp_overlap_limit=0;hsp_size_limit=0
Os02g21110|2|12522716|12522795|-|setaria64_scaffold_1_15146764_15147051|scaffold_1|15143885|15143964|-|2e-12	Os02g21110	2	12522716	12522795	-	setaria64_scaffold_1_15146764_15147051	scaffold_1	15143885	15143964	-	2.00E-012	3-distal	CGGTCAGCAGAGCCCATGATGGGGCATCATCCGTGCATGGATTCCAAACTCCCATTATGATCTTGGGGAACCCCAACGT	CGGTCAACAGAGGCCATGATGGTCGCCCGTGCATGCATGGTTTCCAAACTCCTATCATGATCTTCGCGAACCCCAACGT	http://synteny.cnr.berkeley.edu/CoGe/GEvo.pl?prog=blastn&autogo=1&show_cns=1&dsgid2=11822&chr1=2&x1=12522716&dr1up=15000&dr1down=15000&dsgid2=19491;chr2=scaffold_1;x2=15143885;dr2up=15000;dr2down=15000;num_seqs=2;hsp_overlap_limit=0;hsp_size_limit=0
Os03g55890|3|31822359|31822386|-|Si034640m|scaffold_9|4539685|4539658|+|9e-05	Os03g55890	3	31822359	31822386	-	Si034640m	scaffold_9	4539658	4539685	+	9.00E-005	5-UTR	CATTTCTGCATTCTTGGATCATTTGGA	ATTTCTTCGTTCTTGGATCATTTGGAG	http://synteny.cnr.berkeley.edu/CoGe/GEvo.pl?prog=blastn&autogo=1&show_cns=1&dsgid2=11822&chr1=3&x1=31822359&dr1up=15000&dr1down=15000&dsgid2=19491;chr2=scaffold_9;x2=4539658;dr2up=15000;dr2down=15000;num_seqs=2;hsp_overlap_limit=0;hsp_size_limit=0
Os05g07870|5|4254896|4254910|+|Si022164m|scaffold_3|6697050|6697064|+|1.0	Os05g07870	5	4254896	4254910	+	Si022164m	scaffold_3	6697050	6697064	+	1	3-UTR	AATTTTGGCACATA	AATTTTGGCACATA	http://synteny.cnr.berkeley.edu/CoGe/GEvo.pl?prog=blastn&autogo=1&show_cns=1&dsgid2=11822&chr1=5&x1=4254896&dr1up=15000&dr1down=15000&dsgid2=19491;chr2=scaffold_3;x2=6697050;dr2up=15000;dr2down=15000;num_seqs=2;hsp_overlap_limit=0;hsp_size_limit=0
Os04g40660|4|23948988|23949010|-|Si009554m|scaffold_7|23168683|23168705|-|0.001	Os04g40660	4	23948988	23949010	-	Si009554m	scaffold_7	23168683	23168705	-	0	3-UTR	AACCATATCGTTTCAGGTTATG	AACCATTTCGTTTCAGGTTATG	http://synteny.cnr.berkeley.edu/CoGe/GEvo.pl?prog=blastn&autogo=1&show_cns=1&dsgid2=11822&chr1=4&x1=23948988&dr1up=15000&dr1down=15000&dsgid2=19491;chr2=scaffold_7;x2=23168683;dr2up=15000;dr2down=15000;num_seqs=2;hsp_overlap_limit=0;hsp_size_limit=0
Os07g48229|7|28817936|28817960|-|Si029249m|scaffold_2|48380888|48380912|-|0.006	Os07g48229	7	28817936	28817960	-	Si029249m	scaffold_2	48380888	48380912	-	0.01	intron	TTTGGAACTTGGAAGTCTATGTAC	TTTGGAACCTGGAAGTCTTTGTAC	http://synteny.cnr.berkeley.edu/CoGe/GEvo.pl?prog=blastn&autogo=1&show_cns=1&dsgid2=11822&chr1=7&x1=28817936&dr1up=15000&dr1down=15000&dsgid2=19491;chr2=scaffold_2;x2=48380888;dr2up=15000;dr2down=15000;num_seqs=2;hsp_overlap_limit=0;hsp_size_limit=0
Os06g04520|6|1944924|1945157|+|Si008146m|scaffold_4|1682048|1682278|+|1e-44	Os06g04520	6	1944924	1945157	+	Si008146m	scaffold_4	1682048	1682278	+	1.00E-044	3-UTR	TGCAGATGTTTATTGAGAATGATCTGGGTGGCCAAGGCCGAAAAAACTTGAGAGTTTTATGTGTGGATCATATTGCATCTTCAGCTGCCATGTGCAATTTACAGCGAATTTCTGCATATATAGATTCCATTTTTGTTTTCTTAAACCGGATGTTTGTAGATCTTCATGCTTTGCTTCAAAGCAACATTGAAATTGATTTATTAAGGGATTTCAAACAATCAGAGGTAATATTT	TGCAGATGTTTATCGAGAATGATCTGGATGGTCAATGCCGAAAAAACTTAGTTTTATGTGTTGAACACATTGCATCGTCAACTGCAATGTGCAGTTTGCAGCAAATTTCTGCTGCTTTGGACACCATTTTGATGTTTTTGGACAGGATGTTTTTGGATCTGGATGCATTGCTTCAAAGTGACACTGAACTTGATTTCTTGAAGGATTTAAAACGATTAGAGGTAAAATTT	http://synteny.cnr.berkeley.edu/CoGe/GEvo.pl?prog=blastn&autogo=1&show_cns=1&dsgid2=11822&chr1=6&x1=1944924&dr1up=15000&dr1down=15000&dsgid2=19491;chr2=scaffold_4;x2=1682048;dr2up=15000;dr2down=15000;num_seqs=2;hsp_overlap_limit=0;hsp_size_limit=0
Os01g52160|1|30000548|30000569|+|Si003226m|scaffold_5|35427150|35427171|+|0.004	Os01g52160	1	30000548	30000569	+	Si003226m	scaffold_5	35427150	35427171	+	0	5-distal	GGGCCCACCTGCCATGTCTGC	GGGCCCACCGGCCATGTCTGC	http://synteny.cnr.berkeley.edu/CoGe/GEvo.pl?prog=blastn&autogo=1&show_cns=1&dsgid2=11822&chr1=1&x1=30000548&dr1up=15000&dr1down=15000&dsgid2=19491;chr2=scaffold_5;x2=35427150;dr2up=15000;dr2down=15000;num_seqs=2;hsp_overlap_limit=0;hsp_size_limit=0
Os02g47470|2|28992214|28992235|+|Si017109m|scaffold_1|35769984|35770005|+|0.005	Os02g47470	2	28992214	28992235	+	Si017109m	scaffold_1	35769984	35770005	+	0.01	3-UTR	GCGCCACAAAGAAGTGGCCCT	GCGCCGCAAAGAAGTGGCCCT	http://synteny.cnr.berkeley.edu/CoGe/GEvo.pl?prog=blastn&autogo=1&show_cns=1&dsgid2=11822&chr1=2&x1=28992214&dr1up=15000&dr1down=15000&dsgid2=19491;chr2=scaffold_1;x2=35769984;dr2up=15000;dr2down=15000;num_seqs=2;hsp_overlap_limit=0;hsp_size_limit=0
Os10g31830|10|16624404|16624435|-|Si036575m|scaffold_9|17885847|17885816|+|0.075	Os10g31830	10	16624404	16624435	-	Si036575m	scaffold_9	17885816	17885847	+	0.08	intron	CCTGTGCTTACATCATTGCTATTGGAGGTTC	CTGTCCTTGCATCATGGCTATTGGGGTTTCT	http://synteny.cnr.berkeley.edu/CoGe/GEvo.pl?prog=blastn&autogo=1&show_cns=1&dsgid2=11822&chr1=10&x1=16624404&dr1up=15000&dr1down=15000&dsgid2=19491;chr2=scaffold_9;x2=17885816;dr2up=15000;dr2down=15000;num_seqs=2;hsp_overlap_limit=0;hsp_size_limit=0
Os03g62580|3|35420753|35420783|+|Si040800m|scaffold_9|888691|888661|-|0.24	Os03g62580	3	35420753	35420783	+	Si040800m	scaffold_9	888661	888691	-	0.24	3-UTR	TGGCACATGTTGCTGTTGCTGATCATGTTC	ATGGCAGGTGCTGCTTTTGCTGATCTTGTT	http://synteny.cnr.berkeley.edu/CoGe/GEvo.pl?prog=blastn&autogo=1&show_cns=1&dsgid2=11822&chr1=3&x1=35420753&dr1up=15000&dr1down=15000&dsgid2=19491;chr2=scaffold_9;x2=888661;dr2up=15000;dr2down=15000;num_seqs=2;hsp_overlap_limit=0;hsp_size_limit=0
Os08g44190|8|27820156|27820174|-|Si014466m|scaffold_6|35434502|35434484|+|0.21	Os08g44190	8	27820156	27820174	-	Si014466m	scaffold_6	35434484	35434502	+	0.21	5-distal	CCGGTACAACCCTGGCAT	CGGTACAATCCTGGCATG	http://synteny.cnr.berkeley.edu/CoGe/GEvo.pl?prog=blastn&autogo=1&show_cns=1&dsgid2=11822&chr1=8&x1=27820156&dr1up=15000&dr1down=15000&dsgid2=19491;chr2=scaffold_6;x2=35434484;dr2up=15000;dr2down=15000;num_seqs=2;hsp_overlap_limit=0;hsp_size_limit=0
Os01g56949|1|32902556|32902573|+|Si003100m|scaffold_5|38490032|38490049|+|0.84	Os01g56949	1	32902556	32902573	+	Si003100m	scaffold_5	38490032	38490049	+	0.84	3-proximal	TGTCAATATGACTAGTT	TGTCAATATGACTGGTT	http://synteny.cnr.berkeley.edu/CoGe/GEvo.pl?prog=blastn&autogo=1&show_cns=1&dsgid2=11822&chr1=1&x1=32902556&dr1up=15000&dr1down=15000&dsgid2=19491;chr2=scaffold_5;x2=38490032;dr2up=15000;dr2down=15000;num_seqs=2;hsp_overlap_limit=0;hsp_size_limit=0
Os02g40730|2|24682095|24682136|+|Si017026m|scaffold_1|31512104|31512145|+|0.016	Os02g40730	2	24682095	24682136	+	Si017026m	scaffold_1	31512104	31512145	+	0.02	5-distal	TCAGCAAATGAGGGGAGAGGCCAAATCCACTGTAAACTCAA	TCAGCAAATGGGAGCAGAGGCCAATTGCGCTGAGAACTCAA	http://synteny.cnr.berkeley.edu/CoGe/GEvo.pl?prog=blastn&autogo=1&show_cns=1&dsgid2=11822&chr1=2&x1=24682095&dr1up=15000&dr1down=15000&dsgid2=19491;chr2=scaffold_1;x2=31512104;dr2up=15000;dr2down=15000;num_seqs=2;hsp_overlap_limit=0;hsp_size_limit=0
Os03g60620|3|34444146|34444162|+|Si034612m|scaffold_9|1843322|1843306|-|0.072	Os03g60620	3	34444146	34444162	+	Si034612m	scaffold_9	1843306	1843322	-	0.07	3-proximal	GTCTTTCGCTTTAATC	CGTCTTTCGCTTTAAT	http://synteny.cnr.berkeley.edu/CoGe/GEvo.pl?prog=blastn&autogo=1&show_cns=1&dsgid2=11822&chr1=3&x1=34444146&dr1up=15000&dr1down=15000&dsgid2=19491;chr2=scaffold_9;x2=1843306;dr2up=15000;dr2down=15000;num_seqs=2;hsp_overlap_limit=0;hsp_size_limit=0
Os01g60660|1|35078739|35078757|-|Si001673m|scaffold_5|40079318|40079336|-|0.3	Os01g60660	1	35078739	35078757	-	Si001673m	scaffold_5	40079318	40079336	-	0.3	5-distal	TGATGATGAAGATTCAAA	TGATGGTGAAGATTCAAA	http://synteny.cnr.berkeley.edu/CoGe/GEvo.pl?prog=blastn&autogo=1&show_cns=1&dsgid2=11822&chr1=1&x1=35078739&dr1up=15000&dr1down=15000&dsgid2=19491;chr2=scaffold_5;x2=40079318;dr2up=15000;dr2down=15000;num_seqs=2;hsp_overlap_limit=0;hsp_size_limit=0
Os01g04100|1|1780020|1780100|+|setaria64_scaffold_5_7671707_7672320|scaffold_5|7671473|7671554|+|3e-26	Os01g04100	1	1780020	1780100	+	setaria64_scaffold_5_7671707_7672320	scaffold_5	7671473	7671554	+	3.00E-026	5-UTR	CTCAACGCACACGCCCCCAATATTTATTCACAAGCAACACCAACTATTCCATCTATTTTTCCTTTCCCCCACACTTCCAT	CTCAACGCACACGCCCCCAATATTTATTCATCGCCAACACCCACTATTCCATCTATTTTTCCTTTCCCCCCACACTTCCAT	http://synteny.cnr.berkeley.edu/CoGe/GEvo.pl?prog=blastn&autogo=1&show_cns=1&dsgid2=11822&chr1=1&x1=1780020&dr1up=15000&dr1down=15000&dsgid2=19491;chr2=scaffold_5;x2=7671473;dr2up=15000;dr2down=15000;num_seqs=2;hsp_overlap_limit=0;hsp_size_limit=0
Os05g50280|5|28757481|28757514|-|Si021831m|scaffold_3|9345283|9345250|+|0.29	Os05g50280	5	28757481	28757514	-	Si021831m	scaffold_3	9345250	9345283	+	0.29	intron	GGGAGATTGATGTATTTGCCTTGCATGCCTTCA	GGAGATTCATATGTTTACCTTGTATTCCTTCAG	http://synteny.cnr.berkeley.edu/CoGe/GEvo.pl?prog=blastn&autogo=1&show_cns=1&dsgid2=11822&chr1=5&x1=28757481&dr1up=15000&dr1down=15000&dsgid2=19491;chr2=scaffold_3;x2=9345250;dr2up=15000;dr2down=15000;num_seqs=2;hsp_overlap_limit=0;hsp_size_limit=0
Os09g31438|9|18918760|18918796|-|Si030195m|scaffold_2|35675526|35675562|-|3e-08	Os09g31438	9	18918760	18918796	-	Si030195m	scaffold_2	35675526	35675562	-	3.00E-008	intron	ATCGACGCAGCTTTTCACATGGCATGTGGTTTGATT	ATCGACGCAGCTTTTCACATGACATGTGGCTTGCTT	http://synteny.cnr.berkeley.edu/CoGe/GEvo.pl?prog=blastn&autogo=1&show_cns=1&dsgid2=11822&chr1=9&x1=18918760&dr1up=15000&dr1down=15000&dsgid2=19491;chr2=scaffold_2;x2=35675526;dr2up=15000;dr2down=15000;num_seqs=2;hsp_overlap_limit=0;hsp_size_limit=0
Os04g52830|4|31268113|31268132|+|Si011900m|scaffold_7|30184891|30184910|+|0.062	Os04g52830	4	31268113	31268132	+	Si011900m	scaffold_7	30184891	30184910	+	0.06	5-distal	CTTAACGGTTTCAGTTGCT	CTTAACGGTTTCGGTTGCT	http://synteny.cnr.berkeley.edu/CoGe/GEvo.pl?prog=blastn&autogo=1&show_cns=1&dsgid2=11822&chr1=4&x1=31268113&dr1up=15000&dr1down=15000&dsgid2=19491;chr2=scaffold_7;x2=30184891;dr2up=15000;dr2down=15000;num_seqs=2;hsp_overlap_limit=0;hsp_size_limit=0
Os01g63710|1|36964599|36964636|+|Si001206m|scaffold_5|41855460|41855497|+|2e-05	Os01g63710	1	36964599	36964636	+	Si001206m	scaffold_5	41855460	41855497	+	2.00E-005	3-distal	AACGGGCCACAATGTGAGTCAGATAAGACGGCCCAGT	AATGGGCCACATTGTGAGTGGGATAGGACGGCCCAGT	http://synteny.cnr.berkeley.edu/CoGe/GEvo.pl?prog=blastn&autogo=1&show_cns=1&dsgid2=11822&chr1=1&x1=36964599&dr1up=15000&dr1down=15000&dsgid2=19491;chr2=scaffold_5;x2=41855460;dr2up=15000;dr2down=15000;num_seqs=2;hsp_overlap_limit=0;hsp_size_limit=0
Os01g69250|1|40240045|40240059|+|Si002958m|scaffold_5|44965869|44965883|+|1.0	Os01g69250	1	40240045	40240059	+	Si002958m	scaffold_5	44965869	44965883	+	1	intron	TGATTGCTTGCTTG	TGATTGCTTGCTTG	http://synteny.cnr.berkeley.edu/CoGe/GEvo.pl?prog=blastn&autogo=1&show_cns=1&dsgid2=11822&chr1=1&x1=40240045&dr1up=15000&dr1down=15000&dsgid2=19491;chr2=scaffold_5;x2=44965869;dr2up=15000;dr2down=15000;num_seqs=2;hsp_overlap_limit=0;hsp_size_limit=0
Os01g68710|1|39910276|39910310|-|Si003318m|scaffold_5|44665678|44665712|-|4e-07	Os01g68710	1	39910276	39910310	-	Si003318m	scaffold_5	44665678	44665712	-	4.00E-007	3-distal	GCAGCTTTCTTTTCTCCACATCATCACCAGTGGA	GCAGCTTTCTCCTCTCCACATCATCAGCAGTGGA	http://synteny.cnr.berkeley.edu/CoGe/GEvo.pl?prog=blastn&autogo=1&show_cns=1&dsgid2=11822&chr1=1&x1=39910276&dr1up=15000&dr1down=15000&dsgid2=19491;chr2=scaffold_5;x2=44665678;dr2up=15000;dr2down=15000;num_seqs=2;hsp_overlap_limit=0;hsp_size_limit=0
Os08g33370|8|20814020|20814043|-|Si014314m|scaffold_6|27587462|27587485|-|0.96	Os08g33370	8	20814020	20814043	-	Si014314m	scaffold_6	27587462	27587485	-	0.96	5-distal	GTCCATATTTGTCCTGTCTAGTT	GTCCAAATTTGCCCGGTCTAGTT	http://synteny.cnr.berkeley.edu/CoGe/GEvo.pl?prog=blastn&autogo=1&show_cns=1&dsgid2=11822&chr1=8&x1=20814020&dr1up=15000&dr1down=15000&dsgid2=19491;chr2=scaffold_6;x2=27587462;dr2up=15000;dr2down=15000;num_seqs=2;hsp_overlap_limit=0;hsp_size_limit=0
Os04g43560|4|25578491|25578538|+|Si010799m|scaffold_7|24849414|24849461|+|2e-16	Os04g43560	4	25578491	25578538	+	Si010799m	scaffold_7	24849414	24849461	+	2.00E-016	5-distal	CGGTTGCCGCAAGGAAGAGAGCACGGAGCCGTCACTCCTTGGCCAAA	CGGTTGCCGCAAGGAAGAGAGCACGGAGCCGTCACTCCATGGGCAAA	http://synteny.cnr.berkeley.edu/CoGe/GEvo.pl?prog=blastn&autogo=1&show_cns=1&dsgid2=11822&chr1=4&x1=25578491&dr1up=15000&dr1down=15000&dsgid2=19491;chr2=scaffold_7;x2=24849414;dr2up=15000;dr2down=15000;num_seqs=2;hsp_overlap_limit=0;hsp_size_limit=0
Os03g10030|3|5025062|5025097|+|Si037520m|scaffold_9|53917511|53917476|-|0.021	Os03g10030	3	5025062	5025097	+	Si037520m	scaffold_9	53917476	53917511	-	0.02	5-distal	CTCATCTTCAATGCATCTCCCATTCTAGGGTTTAG	GCTCACCTTCGATGCATCTCCTCATCTAGGGTCTA	http://synteny.cnr.berkeley.edu/CoGe/GEvo.pl?prog=blastn&autogo=1&show_cns=1&dsgid2=11822&chr1=3&x1=5025062&dr1up=15000&dr1down=15000&dsgid2=19491;chr2=scaffold_9;x2=53917476;dr2up=15000;dr2down=15000;num_seqs=2;hsp_overlap_limit=0;hsp_size_limit=0
Os02g48620|2|29757816|29757847|-|Si016098m|scaffold_1|36363859|36363890|-|0.002	Os02g48620	2	29757816	29757847	-	Si016098m	scaffold_1	36363859	36363890	-	0	3-UTR	ACAATTGTTGTGACATTGATAGACTACTGAT	ACAATTGTTTCGTCATTGATAGACCACTGAT	http://synteny.cnr.berkeley.edu/CoGe/GEvo.pl?prog=blastn&autogo=1&show_cns=1&dsgid2=11822&chr1=2&x1=29757816&dr1up=15000&dr1down=15000&dsgid2=19491;chr2=scaffold_1;x2=36363859;dr2up=15000;dr2down=15000;num_seqs=2;hsp_overlap_limit=0;hsp_size_limit=0
Os01g72020|1|41743291|41743343|-|Si001105m|scaffold_5|46194528|46194583|-|2e-09	Os01g72020	1	41743291	41743343	-	Si001105m	scaffold_5	46194528	46194583	-	2.00E-009	5-UTR	GAGCAGCAGCAGGAGGAGCAGAGCCAAGAAAGCAACAGCAACCGCTTCCACT	GAGCAGCTGCAGCAGGAGCACAGCCAAGAAAGCAGCAGCTGCAACCGCTTCCACT	http://synteny.cnr.berkeley.edu/CoGe/GEvo.pl?prog=blastn&autogo=1&show_cns=1&dsgid2=11822&chr1=1&x1=41743291&dr1up=15000&dr1down=15000&dsgid2=19491;chr2=scaffold_5;x2=46194528;dr2up=15000;dr2down=15000;num_seqs=2;hsp_overlap_limit=0;hsp_size_limit=0
Os04g54830|4|32419902|32419940|+|Si009550m|scaffold_7|31221033|31221071|+|0.0003	Os04g54830	4	32419902	32419940	+	Si009550m	scaffold_7	31221033	31221071	+	0	5-proximal	GGCATAAAGCCCCTTCCTTTTCCTCTCCACGCCTCTTT	GGCATAAAGCTCCCAGCTTTCCCTCCCCACGCCTCTTT	http://synteny.cnr.berkeley.edu/CoGe/GEvo.pl?prog=blastn&autogo=1&show_cns=1&dsgid2=11822&chr1=4&x1=32419902&dr1up=15000&dr1down=15000&dsgid2=19491;chr2=scaffold_7;x2=31221033;dr2up=15000;dr2down=15000;num_seqs=2;hsp_overlap_limit=0;hsp_size_limit=0
Os06g46754|6|28392744|28392760|-|Si007380m|scaffold_4|37856359|37856343|+|0.069	Os06g46754	6	28392744	28392760	-	Si007380m	scaffold_4	37856343	37856359	+	0.07	5-UTR	GTTGCTGATGTTGAAC	TTGCTGATGTTGAACT	http://synteny.cnr.berkeley.edu/CoGe/GEvo.pl?prog=blastn&autogo=1&show_cns=1&dsgid2=11822&chr1=6&x1=28392744&dr1up=15000&dr1down=15000&dsgid2=19491;chr2=scaffold_4;x2=37856343;dr2up=15000;dr2down=15000;num_seqs=2;hsp_overlap_limit=0;hsp_size_limit=0
rice_v6_7_566950_567298|7|567544|567562|+|Si028658m|scaffold_2|173001|173019|+|0.49	rice_v6_7_566950_567298	7	567544	567562	+	Si028658m	scaffold_2	173001	173019	+	0.49	intron	TGCCTTGGACTAAACATT	TGCCTTGGACTGAACATT	http://synteny.cnr.berkeley.edu/CoGe/GEvo.pl?prog=blastn&autogo=1&show_cns=1&dsgid2=11822&chr1=7&x1=567544&dr1up=15000&dr1down=15000&dsgid2=19491;chr2=scaffold_2;x2=173001;dr2up=15000;dr2down=15000;num_seqs=2;hsp_overlap_limit=0;hsp_size_limit=0
Os06g46310|6|28070086|28070115|-|Si006026m|scaffold_4|38140116|38140088|+|0.31	Os06g46310	6	28070086	28070115	-	Si006026m	scaffold_4	38140088	38140116	+	0.31	5-distal	CTTTTTGCAAAGAGGGAGTTGACAGGGAG	TTTCTGCAAAGAGGAGCTGACAGGGAGG	http://synteny.cnr.berkeley.edu/CoGe/GEvo.pl?prog=blastn&autogo=1&show_cns=1&dsgid2=11822&chr1=6&x1=28070086&dr1up=15000&dr1down=15000&dsgid2=19491;chr2=scaffold_4;x2=38140088;dr2up=15000;dr2down=15000;num_seqs=2;hsp_overlap_limit=0;hsp_size_limit=0
Os02g47744|2|29185627|29185650|+|Si018822m|scaffold_1|35876792|35876815|+|0.018	Os02g47744	2	29185627	29185650	+	Si018822m	scaffold_1	35876792	35876815	+	0.02	5-UTR	TGATGCGACTGATGTAAAGGAGC	TGATGTGACTGATGTAAAGCAGC	http://synteny.cnr.berkeley.edu/CoGe/GEvo.pl?prog=blastn&autogo=1&show_cns=1&dsgid2=11822&chr1=2&x1=29185627&dr1up=15000&dr1down=15000&dsgid2=19491;chr2=scaffold_1;x2=35876792;dr2up=15000;dr2down=15000;num_seqs=2;hsp_overlap_limit=0;hsp_size_limit=0
Os01g60770|1|35140097|35140112|+|Si002127m|scaffold_5|40134499|40134514|+|0.23	Os01g60770	1	35140097	35140112	+	Si002127m	scaffold_5	40134499	40134514	+	0.23	5-distal	ATCGGTTCGGTTGGG	ATCGGTTCGGTTGGG	http://synteny.cnr.berkeley.edu/CoGe/GEvo.pl?prog=blastn&autogo=1&show_cns=1&dsgid2=11822&chr1=1&x1=35140097&dr1up=15000&dr1down=15000&dsgid2=19491;chr2=scaffold_5;x2=40134499;dr2up=15000;dr2down=15000;num_seqs=2;hsp_overlap_limit=0;hsp_size_limit=0
Os07g40940|7|24505131|24505145|+|Si031201m|scaffold_2|45042641|45042655|+|0.98	Os07g40940	7	24505131	24505145	+	Si031201m	scaffold_2	45042641	45042655	+	0.98	intron	TTTCGTCACATTCC	TTTCGTCACATTCC	http://synteny.cnr.berkeley.edu/CoGe/GEvo.pl?prog=blastn&autogo=1&show_cns=1&dsgid2=11822&chr1=7&x1=24505131&dr1up=15000&dr1down=15000&dsgid2=19491;chr2=scaffold_2;x2=45042641;dr2up=15000;dr2down=15000;num_seqs=2;hsp_overlap_limit=0;hsp_size_limit=0
Os08g02670|8|1114646|1114677|+|Si013278m|scaffold_6|7315769|7315738|-|2e-05	Os08g02670	8	1114646	1114677	+	Si013278m	scaffold_6	7315738	7315769	-	2.00E-005	3-UTR	TAGATGAAAGTATGTGAATCTGTTAACTGCA	TTAGATGGGAGCATGTGAATCTGTTAACTGC	http://synteny.cnr.berkeley.edu/CoGe/GEvo.pl?prog=blastn&autogo=1&show_cns=1&dsgid2=11822&chr1=8&x1=1114646&dr1up=15000&dr1down=15000&dsgid2=19491;chr2=scaffold_6;x2=7315738;dr2up=15000;dr2down=15000;num_seqs=2;hsp_overlap_limit=0;hsp_size_limit=0
Os02g56250|2|34399218|34399238|+|Si017317m|scaffold_1|40871917|40871937|+|0.02	Os02g56250	2	34399218	34399238	+	Si017317m	scaffold_1	40871917	40871937	+	0.02	5-distal	GGCCCCGTCGGTGGCAAACA	GGCCCCGTCGGTGGCCAACA	http://synteny.cnr.berkeley.edu/CoGe/GEvo.pl?prog=blastn&autogo=1&show_cns=1&dsgid2=11822&chr1=2&x1=34399218&dr1up=15000&dr1down=15000&dsgid2=19491;chr2=scaffold_1;x2=40871917;dr2up=15000;dr2down=15000;num_seqs=2;hsp_overlap_limit=0;hsp_size_limit=0
Os04g40660|4|23949104|23949178|-|Si009554m|scaffold_7|23168804|23168879|-|2e-10	Os04g40660	4	23949104	23949178	-	Si009554m	scaffold_7	23168804	23168879	-	2.00E-010	3-UTR	CACCCCTGCTGTCTTTAGCACCATACCAAAAGTTTTCCTGTTCCTAGTGTACTTGTTGTGTTACCGTATACCGG	CACCCGTGCTGTCATCAGCATCATACCAAAAGTTTTTCTGCCCCTAGTTTACTTGAAAATGTTACCTTATACCGG	http://synteny.cnr.berkeley.edu/CoGe/GEvo.pl?prog=blastn&autogo=1&show_cns=1&dsgid2=11822&chr1=4&x1=23949104&dr1up=15000&dr1down=15000&dsgid2=19491;chr2=scaffold_7;x2=23168804;dr2up=15000;dr2down=15000;num_seqs=2;hsp_overlap_limit=0;hsp_size_limit=0
Os11g14000|11|7768965|7768989|-|Si026441m|scaffold_8|8590974|8590950|+|7e-05	Os11g14000	11	7768965	7768989	-	Si026441m	scaffold_8	8590950	8590974	+	7.00E-005	5-proximal	TGATGTTGATGTGGAGGAATCCAT	GATGTTGATGTGAAGGAATCCATA	http://synteny.cnr.berkeley.edu/CoGe/GEvo.pl?prog=blastn&autogo=1&show_cns=1&dsgid2=11822&chr1=11&x1=7768965&dr1up=15000&dr1down=15000&dsgid2=19491;chr2=scaffold_8;x2=8590950;dr2up=15000;dr2down=15000;num_seqs=2;hsp_overlap_limit=0;hsp_size_limit=0
Os08g40030|8|25352011|25352030|-|Si015498m|scaffold_6|32574720|32574739|-|0.001	Os08g40030	8	25352011	25352030	-	Si015498m	scaffold_6	32574720	32574739	-	0	5-proximal	TTAAGCTCCATCAGGTTTC	TTAAGCTCCATCAGGTTTC	http://synteny.cnr.berkeley.edu/CoGe/GEvo.pl?prog=blastn&autogo=1&show_cns=1&dsgid2=11822&chr1=8&x1=25352011&dr1up=15000&dr1down=15000&dsgid2=19491;chr2=scaffold_6;x2=32574720;dr2up=15000;dr2down=15000;num_seqs=2;hsp_overlap_limit=0;hsp_size_limit=0
Os12g39160|12|24056403|24056454|-|Si021991m|scaffold_3|47034178|47034229|-|0.004	Os12g39160	12	24056403	24056454	-	Si021991m	scaffold_3	47034178	47034229	-	0	5-UTR	GGTGACCAGAATCACTGCAGCACACTGGCAACCGTATAAGCCCACCGCAGT	GGTGACGAGAATCCTCTCAGTCCACTGGTAACCGTATAACCCCCTCGCAGT	http://synteny.cnr.berkeley.edu/CoGe/GEvo.pl?prog=blastn&autogo=1&show_cns=1&dsgid2=11822&chr1=12&x1=24056403&dr1up=15000&dr1down=15000&dsgid2=19491;chr2=scaffold_3;x2=47034178;dr2up=15000;dr2down=15000;num_seqs=2;hsp_overlap_limit=0;hsp_size_limit=0
Os06g11790|6|6242875|6242892|-|Si006716m|scaffold_4|7616675|7616692|-|1.0	Os06g11790	6	6242875	6242892	-	Si006716m	scaffold_4	7616675	7616692	-	1	3-UTR	GTGGTTTGTACAGTTTT	GTGGCTTGTACAGTTTT	http://synteny.cnr.berkeley.edu/CoGe/GEvo.pl?prog=blastn&autogo=1&show_cns=1&dsgid2=11822&chr1=6&x1=6242875&dr1up=15000&dr1down=15000&dsgid2=19491;chr2=scaffold_4;x2=7616675;dr2up=15000;dr2down=15000;num_seqs=2;hsp_overlap_limit=0;hsp_size_limit=0
Os02g54010|2|33074700|33074735|+|Si016585m|scaffold_1|39734636|39734671|+|1.1	Os02g54010	2	33074700	33074735	+	Si016585m	scaffold_1	39734636	39734671	+	1.1	intron	GTTTCTTTAGGGGTATCTCTTCTCTTGCTGATTCT	GTTTTATTATGGGTAACCATTCTTTTGCTGATTCT	http://synteny.cnr.berkeley.edu/CoGe/GEvo.pl?prog=blastn&autogo=1&show_cns=1&dsgid2=11822&chr1=2&x1=33074700&dr1up=15000&dr1down=15000&dsgid2=19491;chr2=scaffold_1;x2=39734636;dr2up=15000;dr2down=15000;num_seqs=2;hsp_overlap_limit=0;hsp_size_limit=0
Os03g12760|3|6825540|6825616|-|setaria64_scaffold_9_52051828_52052013|scaffold_9|52051544|52051620|-|9e-09	Os03g12760	3	6825540	6825616	-	setaria64_scaffold_9_52051828_52052013	scaffold_9	52051544	52051620	-	9.00E-009	3-proximal	TTTTGTGCAGATCGAAGAGGGTTTTTCGACAGCGGTTGAGCTTGTAAAGAACCTGACCGTGGCTGTCAGAGGTTTC	TTTTGTTCAGATTGGAGAAGGGTTTTCGACCACAGTAGAGCTCGTAGCGGACCTGACCACGGCTCTCAGAGGTTTC	http://synteny.cnr.berkeley.edu/CoGe/GEvo.pl?prog=blastn&autogo=1&show_cns=1&dsgid2=11822&chr1=3&x1=6825540&dr1up=15000&dr1down=15000&dsgid2=19491;chr2=scaffold_9;x2=52051544;dr2up=15000;dr2down=15000;num_seqs=2;hsp_overlap_limit=0;hsp_size_limit=0
Os07g33850|7|20255401|20255418|+|Si030589m|scaffold_2|42011539|42011556|+|0.99	Os07g33850	7	20255401	20255418	+	Si030589m	scaffold_2	42011539	42011556	+	0.99	3-distal	CATATTTTAAATATTTT	CATATTTTAAACATTTT	http://synteny.cnr.berkeley.edu/CoGe/GEvo.pl?prog=blastn&autogo=1&show_cns=1&dsgid2=11822&chr1=7&x1=20255401&dr1up=15000&dr1down=15000&dsgid2=19491;chr2=scaffold_2;x2=42011539;dr2up=15000;dr2down=15000;num_seqs=2;hsp_overlap_limit=0;hsp_size_limit=0
Os03g20670|3|11692314|11692331|+|Si036700m|scaffold_9|47729310|47729293|-|0.99	Os03g20670	3	11692314	11692331	+	Si036700m	scaffold_9	47729293	47729310	-	0.99	5-UTR	GCCTTTGGACCGAAGGT	TGCCTTTGCACCGAAGG	http://synteny.cnr.berkeley.edu/CoGe/GEvo.pl?prog=blastn&autogo=1&show_cns=1&dsgid2=11822&chr1=3&x1=11692314&dr1up=15000&dr1down=15000&dsgid2=19491;chr2=scaffold_9;x2=47729293;dr2up=15000;dr2down=15000;num_seqs=2;hsp_overlap_limit=0;hsp_size_limit=0
Os07g23880|7|13487247|13487275|+|Si028815m|scaffold_2|11419045|11419073|+|7e-07	Os07g23880	7	13487247	13487275	+	Si028815m	scaffold_2	11419045	11419073	+	7.00E-007	5-proximal	ATTAAACAAACCAGAATCCACGCAAGCA	ATTAAACAAACCCGAATCCACGCAAGCA	http://synteny.cnr.berkeley.edu/CoGe/GEvo.pl?prog=blastn&autogo=1&show_cns=1&dsgid2=11822&chr1=7&x1=13487247&dr1up=15000&dr1down=15000&dsgid2=19491;chr2=scaffold_2;x2=11419045;dr2up=15000;dr2down=15000;num_seqs=2;hsp_overlap_limit=0;hsp_size_limit=0
Os01g44370|1|25458723|25458832|+|Si003521m|scaffold_5|30195577|30195688|+|0.055	Os01g44370	1	25458723	25458832	+	Si003521m	scaffold_5	30195577	30195688	+	0.06	3-distal	GGAAAAGTGGAAATAAAATACTCAAAAACCCAAGGGAGAATCATTCATGGATCCTTCAGCATGATATTGTTATGTTTGAAAAATCAAAGAAAAGATATTTATTCTGATA	GGAAAAGTGGAAAAAGAAAATTTAAAAACGCCGGAGAACGAATCCTGGATGGACCCTTCAATGCGATATTATTCTTTTTGAAAATCAAAAGGCAAGATATAGATTCTAATA	http://synteny.cnr.berkeley.edu/CoGe/GEvo.pl?prog=blastn&autogo=1&show_cns=1&dsgid2=11822&chr1=1&x1=25458723&dr1up=15000&dr1down=15000&dsgid2=19491;chr2=scaffold_5;x2=30195577;dr2up=15000;dr2down=15000;num_seqs=2;hsp_overlap_limit=0;hsp_size_limit=0
Os02g40550|2|24588784|24588849|+|Si019689m|scaffold_1|31467720|31467787|+|3e-11	Os02g40550	2	24588784	24588849	+	Si019689m	scaffold_1	31467720	31467787	+	3.00E-011	5-proximal	TTAGCTTAAAGAGAAGCTAGAATCGTAAAGCAGACAGATCGTATGCCCCGTCATGGGTACAGAGA	TTTGCCTAAAGAGAAGCTAGAATCCGGAAGCAGACACAGATCATGTGCCCAGTCATGGGTACAGAGA	http://synteny.cnr.berkeley.edu/CoGe/GEvo.pl?prog=blastn&autogo=1&show_cns=1&dsgid2=11822&chr1=2&x1=24588784&dr1up=15000&dr1down=15000&dsgid2=19491;chr2=scaffold_1;x2=31467720;dr2up=15000;dr2down=15000;num_seqs=2;hsp_overlap_limit=0;hsp_size_limit=0
Os06g39600|6|23520322|23520348|+|Si006754m|scaffold_4|34642621|34642595|-|6e-06	Os06g39600	6	23520322	23520348	+	Si006754m	scaffold_4	34642595	34642621	-	6.00E-006	3-distal	TCCACCATCAAAAGACCCCAGTCAAC	TTCCACCATCAAAAGACCCCGGTCAA	http://synteny.cnr.berkeley.edu/CoGe/GEvo.pl?prog=blastn&autogo=1&show_cns=1&dsgid2=11822&chr1=6&x1=23520322&dr1up=15000&dr1down=15000&dsgid2=19491;chr2=scaffold_4;x2=34642595;dr2up=15000;dr2down=15000;num_seqs=2;hsp_overlap_limit=0;hsp_size_limit=0
Os03g08410|3|4306351|4306427|+|Si035105m|scaffold_9|54746447|54746369|-|1e-07	Os03g08410	3	4306351	4306427	+	Si035105m	scaffold_9	54746369	54746447	-	1.00E-007	5-distal	TTATAATCTGGGTCTTCAGAGGAAGTTCAGATGAAAAATACACTTGCTATGTTTGTTGATGCTGATGATCAACCTA	ATTAGAATCAGGGTCTTCAATGGAAGTTGAGACGAAATATACATTTTGCTACGTGTTGCTGTTGATGATGATCAACCT	http://synteny.cnr.berkeley.edu/CoGe/GEvo.pl?prog=blastn&autogo=1&show_cns=1&dsgid2=11822&chr1=3&x1=4306351&dr1up=15000&dr1down=15000&dsgid2=19491;chr2=scaffold_9;x2=54746369;dr2up=15000;dr2down=15000;num_seqs=2;hsp_overlap_limit=0;hsp_size_limit=0
Os05g46610|5|26924769|26924790|+|Si022730m|scaffold_3|11756541|11756520|-|0.004	Os05g46610	5	26924769	26924790	+	Si022730m	scaffold_3	11756520	11756541	-	0	5-UTR	CAAGCTTCCCCATATATACCC	GCACGCTTCCCCATATATACC	http://synteny.cnr.berkeley.edu/CoGe/GEvo.pl?prog=blastn&autogo=1&show_cns=1&dsgid2=11822&chr1=5&x1=26924769&dr1up=15000&dr1down=15000&dsgid2=19491;chr2=scaffold_3;x2=11756520;dr2up=15000;dr2down=15000;num_seqs=2;hsp_overlap_limit=0;hsp_size_limit=0
Os05g36960|5|21517675|21517722|+|Si025583m|scaffold_3|18706750|18706703|-|6e-06	Os05g36960	5	21517675	21517722	+	Si025583m	scaffold_3	18706703	18706750	-	6.00E-006	5-distal	CCTGTTGCGACGTTGGGGTCAGGTTCGCTTGCGCGTGCGCGTCCTGG	TCCTGTTGCGGGGTTCGGGTCAGGTCCGGTCGCGTGCGCGCGTCCTG	http://synteny.cnr.berkeley.edu/CoGe/GEvo.pl?prog=blastn&autogo=1&show_cns=1&dsgid2=11822&chr1=5&x1=21517675&dr1up=15000&dr1down=15000&dsgid2=19491;chr2=scaffold_3;x2=18706703;dr2up=15000;dr2down=15000;num_seqs=2;hsp_overlap_limit=0;hsp_size_limit=0
Os05g48060|5|27490871|27490911|+|Si022157m|scaffold_3|11196206|11196166|-|5e-07	Os05g48060	5	27490871	27490911	+	Si022157m	scaffold_3	11196166	11196206	-	5.00E-007	intron	AGGTGCATCAACAGTGTCAGAGTTGAAAGCAGGGCATGTA	CAGGTGCTGCAACAGTGTCAGAGTTGAAAGGCGGTCATGT	http://synteny.cnr.berkeley.edu/CoGe/GEvo.pl?prog=blastn&autogo=1&show_cns=1&dsgid2=11822&chr1=5&x1=27490871&dr1up=15000&dr1down=15000&dsgid2=19491;chr2=scaffold_3;x2=11196166;dr2up=15000;dr2down=15000;num_seqs=2;hsp_overlap_limit=0;hsp_size_limit=0
Os01g72700|1|42186937|42186993|+|Si000153m|scaffold_5|46644980|46645036|+|4e-11	Os01g72700	1	42186937	42186993	+	Si000153m	scaffold_5	46644980	46645036	+	4.00E-011	3-proximal	AGCTGCATGAGGCATGTGAGTGCACAGCTAAAGTGTGAGTGAACTCGGGGGTCCAC	AGCTCCAGGAGGCATGTGAGCGCACAGCCAAAGTGTGCGTGAGCTCTCGGGTCCAC	http://synteny.cnr.berkeley.edu/CoGe/GEvo.pl?prog=blastn&autogo=1&show_cns=1&dsgid2=11822&chr1=1&x1=42186937&dr1up=15000&dr1down=15000&dsgid2=19491;chr2=scaffold_5;x2=46644980;dr2up=15000;dr2down=15000;num_seqs=2;hsp_overlap_limit=0;hsp_size_limit=0
Os02g06430|2|3212328|3212359|+|Si016527m|scaffold_1|7252866|7252835|-|4e-07	Os02g06430	2	3212328	3212359	+	Si016527m	scaffold_1	7252835	7252866	-	4.00E-007	5-proximal	GGCCACCTGGCCTCTCCTCAGCAACAGCTCA	TGGCCACCTGGCTTCTCATCAGCAACAGCTC	http://synteny.cnr.berkeley.edu/CoGe/GEvo.pl?prog=blastn&autogo=1&show_cns=1&dsgid2=11822&chr1=2&x1=3212328&dr1up=15000&dr1down=15000&dsgid2=19491;chr2=scaffold_1;x2=7252835;dr2up=15000;dr2down=15000;num_seqs=2;hsp_overlap_limit=0;hsp_size_limit=0
Os08g43510|8|27516863|27516892|+|Si014115m|scaffold_6|35013516|35013545|+|0.91	Os08g43510	8	27516863	27516892	+	Si014115m	scaffold_6	35013516	35013545	+	0.91	5-UTR	CACTCCCCCGCCATCGCCGCCGCCGCCGC	CACTCCTCAACCGCCGCCGCCGCCGCCGC	http://synteny.cnr.berkeley.edu/CoGe/GEvo.pl?prog=blastn&autogo=1&show_cns=1&dsgid2=11822&chr1=8&x1=27516863&dr1up=15000&dr1down=15000&dsgid2=19491;chr2=scaffold_6;x2=35013516;dr2up=15000;dr2down=15000;num_seqs=2;hsp_overlap_limit=0;hsp_size_limit=0
Os01g03060|1|1169736|1169763|-|Si002536m|scaffold_5|6939681|6939708|-|0.24	Os01g03060	1	1169736	1169763	-	Si002536m	scaffold_5	6939681	6939708	-	0.24	5-UTR	TCTAGGGTTCCCTCGCAATTCAGATCT	TCTAGGGTTTCGTCGCGGTTCAGATCT	http://synteny.cnr.berkeley.edu/CoGe/GEvo.pl?prog=blastn&autogo=1&show_cns=1&dsgid2=11822&chr1=1&x1=1169736&dr1up=15000&dr1down=15000&dsgid2=19491;chr2=scaffold_5;x2=6939681;dr2up=15000;dr2down=15000;num_seqs=2;hsp_overlap_limit=0;hsp_size_limit=0
Os07g46340|7|27646769|27646795|+|Si030848m|scaffold_2|47221462|47221488|+|0.96	Os07g46340	7	27646769	27646795	+	Si030848m	scaffold_2	47221462	47221488	+	0.96	3-distal	GGCCACAACCGGCGTCCGAATCCGGC	GGCCTCAACCCACGTCCAAATCCGGC	http://synteny.cnr.berkeley.edu/CoGe/GEvo.pl?prog=blastn&autogo=1&show_cns=1&dsgid2=11822&chr1=7&x1=27646769&dr1up=15000&dr1down=15000&dsgid2=19491;chr2=scaffold_2;x2=47221462;dr2up=15000;dr2down=15000;num_seqs=2;hsp_overlap_limit=0;hsp_size_limit=0
Os03g49830|3|28391469|28391486|+|Si035836m|scaffold_9|7703989|7704006|+|0.87	Os03g49830	3	28391469	28391486	+	Si035836m	scaffold_9	7703989	7704006	+	0.87	3-distal	GAATCCTATGGATGGGT	GAATCCTATGGATCGGT	http://synteny.cnr.berkeley.edu/CoGe/GEvo.pl?prog=blastn&autogo=1&show_cns=1&dsgid2=11822&chr1=3&x1=28391469&dr1up=15000&dr1down=15000&dsgid2=19491;chr2=scaffold_9;x2=7703989;dr2up=15000;dr2down=15000;num_seqs=2;hsp_overlap_limit=0;hsp_size_limit=0
Os03g09160|3|4776691|4776712|+|Si039778m|scaffold_9|54199978|54199957|-|0.21	Os03g09160	3	4776691	4776712	+	Si039778m	scaffold_9	54199957	54199978	-	0.21	3-distal	TTCACTGTTCCAATCTGCAGG	GTTCAGTGTACCAATCTGCAG	http://synteny.cnr.berkeley.edu/CoGe/GEvo.pl?prog=blastn&autogo=1&show_cns=1&dsgid2=11822&chr1=3&x1=4776691&dr1up=15000&dr1down=15000&dsgid2=19491;chr2=scaffold_9;x2=54199957;dr2up=15000;dr2down=15000;num_seqs=2;hsp_overlap_limit=0;hsp_size_limit=0
Os03g47754|3|27081690|27081716|+|Si033828m|scaffold_9|8886070|8886044|-|2.0	Os03g47754	3	27081690	27081716	+	Si033828m	scaffold_9	8886044	8886070	-	2	5-proximal	TACTCCTCCTCCCCTCCCTCTCTGAC	CTACTCCACTTCCCCTCTCGCTCTGA	http://synteny.cnr.berkeley.edu/CoGe/GEvo.pl?prog=blastn&autogo=1&show_cns=1&dsgid2=11822&chr1=3&x1=27081690&dr1up=15000&dr1down=15000&dsgid2=19491;chr2=scaffold_9;x2=8886044;dr2up=15000;dr2down=15000;num_seqs=2;hsp_overlap_limit=0;hsp_size_limit=0
Os04g33690|4|20231729|20231754|+|Si009465m|scaffold_7|19450399|19450424|+|0.002	Os04g33690	4	20231729	20231754	+	Si009465m	scaffold_7	19450399	19450424	+	0	intron	TTGATGACTAAACAAACAGGAGGAA	TTGGTGACTGAACAAACAGGAGGAA	http://synteny.cnr.berkeley.edu/CoGe/GEvo.pl?prog=blastn&autogo=1&show_cns=1&dsgid2=11822&chr1=4&x1=20231729&dr1up=15000&dr1down=15000&dsgid2=19491;chr2=scaffold_7;x2=19450399;dr2up=15000;dr2down=15000;num_seqs=2;hsp_overlap_limit=0;hsp_size_limit=0
Os03g14500|3|7870582|7870600|+|Si035732m|scaffold_9|51187119|51187101|-|0.23	Os03g14500	3	7870582	7870600	+	Si035732m	scaffold_9	51187101	51187119	-	0.23	5-UTR	AACCCGAGAAAACCCCTA	GAACCCAAGAAAACCCCT	http://synteny.cnr.berkeley.edu/CoGe/GEvo.pl?prog=blastn&autogo=1&show_cns=1&dsgid2=11822&chr1=3&x1=7870582&dr1up=15000&dr1down=15000&dsgid2=19491;chr2=scaffold_9;x2=51187101;dr2up=15000;dr2down=15000;num_seqs=2;hsp_overlap_limit=0;hsp_size_limit=0
Os05g43280|5|25114674|25114697|+|Si021004m|scaffold_3|13995289|13995266|-|0.028	Os05g43280	5	25114674	25114697	+	Si021004m	scaffold_3	13995266	13995289	-	0.03	5-UTR	GCATGCAGCTGCGGATAAGGTTG	TGCATGCAGCTGCGAGTAAGGTT	http://synteny.cnr.berkeley.edu/CoGe/GEvo.pl?prog=blastn&autogo=1&show_cns=1&dsgid2=11822&chr1=5&x1=25114674&dr1up=15000&dr1down=15000&dsgid2=19491;chr2=scaffold_3;x2=13995266;dr2up=15000;dr2down=15000;num_seqs=2;hsp_overlap_limit=0;hsp_size_limit=0
Os01g63540|1|36838691|36838722|+|Si000914m|scaffold_5|41778460|41778491|+|0.001	Os01g63540	1	36838691	36838722	+	Si000914m	scaffold_5	41778460	41778491	+	0	5-proximal	CACGCACTGAATTTTCTGCGCCGAAACCAGT	CACGCACTGAATTTTCTACAGCAAAACCAGT	http://synteny.cnr.berkeley.edu/CoGe/GEvo.pl?prog=blastn&autogo=1&show_cns=1&dsgid2=11822&chr1=1&x1=36838691&dr1up=15000&dr1down=15000&dsgid2=19491;chr2=scaffold_5;x2=41778460;dr2up=15000;dr2down=15000;num_seqs=2;hsp_overlap_limit=0;hsp_size_limit=0
Os10g43050|10|23120579|23120610|+|Si036887m|scaffold_9|35285586|35285555|-|0.062	Os10g43050	10	23120579	23120610	+	Si036887m	scaffold_9	35285555	35285586	-	0.06	3-UTR	TGAGCACGCAGTTAGACTTATTGGTTGTGTT	TTGAGCAGGCAGCTAGGCCTGTTGGTTGTGT	http://synteny.cnr.berkeley.edu/CoGe/GEvo.pl?prog=blastn&autogo=1&show_cns=1&dsgid2=11822&chr1=10&x1=23120579&dr1up=15000&dr1down=15000&dsgid2=19491;chr2=scaffold_9;x2=35285555;dr2up=15000;dr2down=15000;num_seqs=2;hsp_overlap_limit=0;hsp_size_limit=0
Os07g10680|7|5801848|5801881|-|Si032233m|scaffold_2|6940645|6940612|+|0.22	Os07g10680	7	5801848	5801881	-	Si032233m	scaffold_2	6940612	6940645	+	0.22	5-proximal	GCACATTTATCTCAGTTCCCATGCCGACAGAAT	CACATTTATCTCGAATCCCATTCCTACAAAATC	http://synteny.cnr.berkeley.edu/CoGe/GEvo.pl?prog=blastn&autogo=1&show_cns=1&dsgid2=11822&chr1=7&x1=5801848&dr1up=15000&dr1down=15000&dsgid2=19491;chr2=scaffold_2;x2=6940612;dr2up=15000;dr2down=15000;num_seqs=2;hsp_overlap_limit=0;hsp_size_limit=0
Os04g57560|4|34062778|34062803|-|Si021875m|scaffold_3|1196953|1196928|+|0.071	Os04g57560	4	34062778	34062803	-	Si021875m	scaffold_3	1196928	1196953	+	0.07	5-UTR	CGCCGTCGAACGCAACTCGGATCGG	GCCGTCGGGCGCAGCTCGGATCGGG	http://synteny.cnr.berkeley.edu/CoGe/GEvo.pl?prog=blastn&autogo=1&show_cns=1&dsgid2=11822&chr1=4&x1=34062778&dr1up=15000&dr1down=15000&dsgid2=19491;chr2=scaffold_3;x2=1196928;dr2up=15000;dr2down=15000;num_seqs=2;hsp_overlap_limit=0;hsp_size_limit=0
Os01g67590|1|39293733|39293757|+|Si000522m|scaffold_5|44096783|44096807|+|0.33	Os01g67590	1	39293733	39293757	+	Si000522m	scaffold_5	44096783	44096807	+	0.33	intron	TTCTTCAGTAACATACCAACACTT	TTCTTCATTTACATGCCAACACTT	http://synteny.cnr.berkeley.edu/CoGe/GEvo.pl?prog=blastn&autogo=1&show_cns=1&dsgid2=11822&chr1=1&x1=39293733&dr1up=15000&dr1down=15000&dsgid2=19491;chr2=scaffold_5;x2=44096783;dr2up=15000;dr2down=15000;num_seqs=2;hsp_overlap_limit=0;hsp_size_limit=0
Os11g18940|11|10769264|10769298|+|Si026884m|scaffold_8|15179770|15179803|+|0.0003	Os11g18940	11	10769264	10769298	+	Si026884m	scaffold_8	15179770	15179803	+	0	5-distal	TGCATGGGTGTTGGGGGTGGTGAGTGAGACGTGT	TGCATGGGTGTTGGGGTTGTGAGCGAGACGTGT	http://synteny.cnr.berkeley.edu/CoGe/GEvo.pl?prog=blastn&autogo=1&show_cns=1&dsgid2=11822&chr1=11&x1=10769264&dr1up=15000&dr1down=15000&dsgid2=19491;chr2=scaffold_8;x2=15179770;dr2up=15000;dr2down=15000;num_seqs=2;hsp_overlap_limit=0;hsp_size_limit=0
Os02g27030|2|15889218|15889242|+|Si019605m|scaffold_1|22098264|22098288|+|0.005	Os02g27030	2	15889218	15889242	+	Si019605m	scaffold_1	22098264	22098288	+	0.01	3-UTR	TGCTACACGCTATTTGGAGGTAGC	TGCTACAAGCTATTTGGATGTAGC	http://synteny.cnr.berkeley.edu/CoGe/GEvo.pl?prog=blastn&autogo=1&show_cns=1&dsgid2=11822&chr1=2&x1=15889218&dr1up=15000&dr1down=15000&dsgid2=19491;chr2=scaffold_1;x2=22098264;dr2up=15000;dr2down=15000;num_seqs=2;hsp_overlap_limit=0;hsp_size_limit=0
Os04g46750|4|27534999|27535062|-|Si010456m|scaffold_7|26698057|26698119|-|2e-10	Os04g46750	4	27534999	27535062	-	Si010456m	scaffold_7	26698057	26698119	-	2.00E-010	3-UTR	TTACTGCTCCTCTAAAAGAGCCAACACATTCTTGGCTTTCTTGTAATTGATATCATCAGTTCC	TTACTGTTCCTCTGAAAAGCCAACACATTTTTGGCTTTGCTGTAAGTGATACGATCAGTTCC	http://synteny.cnr.berkeley.edu/CoGe/GEvo.pl?prog=blastn&autogo=1&show_cns=1&dsgid2=11822&chr1=4&x1=27534999&dr1up=15000&dr1down=15000&dsgid2=19491;chr2=scaffold_7;x2=26698057;dr2up=15000;dr2down=15000;num_seqs=2;hsp_overlap_limit=0;hsp_size_limit=0
Os06g48700|6|29463487|29463506|-|Si006988m|scaffold_4|36671291|36671272|+|0.073	Os06g48700	6	29463487	29463506	-	Si006988m	scaffold_4	36671272	36671291	+	0.07	intron	AGTTGAACAGATGTTTGAT	GTTGAACAGATATTTGATT	http://synteny.cnr.berkeley.edu/CoGe/GEvo.pl?prog=blastn&autogo=1&show_cns=1&dsgid2=11822&chr1=6&x1=29463487&dr1up=15000&dr1down=15000&dsgid2=19491;chr2=scaffold_4;x2=36671272;dr2up=15000;dr2down=15000;num_seqs=2;hsp_overlap_limit=0;hsp_size_limit=0
Os03g02480|3|900249|900263|+|Si035678m|scaffold_9|58080890|58080876|-|1.0	Os03g02480	3	900249	900263	+	Si035678m	scaffold_9	58080876	58080890	-	1	5-distal	TTCACGTGTGCTAC	CTTCACGTGTGCTA	http://synteny.cnr.berkeley.edu/CoGe/GEvo.pl?prog=blastn&autogo=1&show_cns=1&dsgid2=11822&chr1=3&x1=900249&dr1up=15000&dr1down=15000&dsgid2=19491;chr2=scaffold_9;x2=58080876;dr2up=15000;dr2down=15000;num_seqs=2;hsp_overlap_limit=0;hsp_size_limit=0
Os10g31900|10|16683883|16683901|+|Si036356m|scaffold_9|17808703|17808685|-|0.27	Os10g31900	10	16683883	16683901	+	Si036356m	scaffold_9	17808685	17808703	-	0.27	3-UTR	TACAAATTCTCGAGGTTA	ATACAAACTCTCGAGGTT	http://synteny.cnr.berkeley.edu/CoGe/GEvo.pl?prog=blastn&autogo=1&show_cns=1&dsgid2=11822&chr1=10&x1=16683883&dr1up=15000&dr1down=15000&dsgid2=19491;chr2=scaffold_9;x2=17808685;dr2up=15000;dr2down=15000;num_seqs=2;hsp_overlap_limit=0;hsp_size_limit=0
Os07g34030|7|20344865|20344882|+|Si029710m|scaffold_2|42031109|42031126|+|1.2	Os07g34030	7	20344865	20344882	+	Si029710m	scaffold_2	42031109	42031126	+	1.2	intron	TTAATTTATTAAATGCA	TTAATTTATCAAATGCA	http://synteny.cnr.berkeley.edu/CoGe/GEvo.pl?prog=blastn&autogo=1&show_cns=1&dsgid2=11822&chr1=7&x1=20344865&dr1up=15000&dr1down=15000&dsgid2=19491;chr2=scaffold_2;x2=42031109;dr2up=15000;dr2down=15000;num_seqs=2;hsp_overlap_limit=0;hsp_size_limit=0
Os12g38870|12|23863694|23863746|-|Si021274m|scaffold_3|46752078|46752129|-|2e-09	Os12g38870	12	23863694	23863746	-	Si021274m	scaffold_3	46752078	46752129	-	2.00E-009	5-UTR	CCTGACTCGCAGCAAATGCCAAATTTCCAGGTCTCTTGTTGGTGACGCAACC	CCTGACGTGCTGCAAATGCCAAATTACAGGTCTCTTCTTGGTGACGCAACC	http://synteny.cnr.berkeley.edu/CoGe/GEvo.pl?prog=blastn&autogo=1&show_cns=1&dsgid2=11822&chr1=12&x1=23863694&dr1up=15000&dr1down=15000&dsgid2=19491;chr2=scaffold_3;x2=46752078;dr2up=15000;dr2down=15000;num_seqs=2;hsp_overlap_limit=0;hsp_size_limit=0
Os12g32250|12|19449798|19449833|+|Si021859m|scaffold_3|45536625|45536590|-|0.02	Os12g32250	12	19449798	19449833	+	Si021859m	scaffold_3	45536590	45536625	-	0.02	3-UTR	CTTTCTAGCTTGTACATGCTGTTACTTTGAAGCAT	CCTTTCTAGTTTGTACATGTTCTTAAGTGGAAGCA	http://synteny.cnr.berkeley.edu/CoGe/GEvo.pl?prog=blastn&autogo=1&show_cns=1&dsgid2=11822&chr1=12&x1=19449798&dr1up=15000&dr1down=15000&dsgid2=19491;chr2=scaffold_3;x2=45536590;dr2up=15000;dr2down=15000;num_seqs=2;hsp_overlap_limit=0;hsp_size_limit=0
Os01g07150|1|3374301|3374321|+|Si003114m|scaffold_5|9668444|9668464|+|0.015	Os01g07150	1	3374301	3374321	+	Si003114m	scaffold_5	9668444	9668464	+	0.02	5-distal	ACTAATCACTCGATTAGTTC	ACTAATCACACGATTAGTTC	http://synteny.cnr.berkeley.edu/CoGe/GEvo.pl?prog=blastn&autogo=1&show_cns=1&dsgid2=11822&chr1=1&x1=3374301&dr1up=15000&dr1down=15000&dsgid2=19491;chr2=scaffold_5;x2=9668444;dr2up=15000;dr2down=15000;num_seqs=2;hsp_overlap_limit=0;hsp_size_limit=0
Os08g41280|8|26077645|26077699|-|Si013973m|scaffold_6|33311604|33311658|-|3e-08	Os08g41280	8	26077645	26077699	-	Si013973m	scaffold_6	33311604	33311658	-	3.00E-008	5-distal	ACGTCAGGCGGGCGTCACCGTGGCGTCACCGGGGCCGCGTCCCTCTCAACCGCG	ACGTCATGCGGCCGTCACGGTGGCGTCAGAGGGGCCCCGTCGCTATCCACCGCG	http://synteny.cnr.berkeley.edu/CoGe/GEvo.pl?prog=blastn&autogo=1&show_cns=1&dsgid2=11822&chr1=8&x1=26077645&dr1up=15000&dr1down=15000&dsgid2=19491;chr2=scaffold_6;x2=33311604;dr2up=15000;dr2down=15000;num_seqs=2;hsp_overlap_limit=0;hsp_size_limit=0
Os03g14610|3|7927589|7927609|-|Si036590m|scaffold_9|51151409|51151389|+|0.02	Os03g14610	3	7927589	7927609	-	Si036590m	scaffold_9	51151389	51151409	+	0.02	3-proximal	GGATGCTTCTGGAGCAGGCG	GATGCTTCTGGAGCAAGCGA	http://synteny.cnr.berkeley.edu/CoGe/GEvo.pl?prog=blastn&autogo=1&show_cns=1&dsgid2=11822&chr1=3&x1=7927589&dr1up=15000&dr1down=15000&dsgid2=19491;chr2=scaffold_9;x2=51151389;dr2up=15000;dr2down=15000;num_seqs=2;hsp_overlap_limit=0;hsp_size_limit=0
Os01g54390|1|31293045|31293255|+|Si002389m|scaffold_5|36757769|36757990|+|4e-33	Os01g54390	1	31293045	31293255	+	Si002389m	scaffold_5	36757769	36757990	+	4.00E-033	3-distal	CCGGATGTGCCATTTGCACGACAGGATTAGTTGCGACAAAATTGACTCCGGCTCTAAAATATGGGTAAAGCTTCCTTGGATTCTACGCTCACCATACTTAAAACACACACAAACCCAATGGTTGCCTTTAGCCTGTCCTAAGCCAATAGCAAACTCGCATTGCCTCCTTGTTCGCCAACGAAGACTTGACCTGCTCGGAGGATTCGAGAC	CCGGATGTGCCATTTGTAAGGCAAGATCAGGAGCGACAAATTTGACTCCGGGTCTAAAATATGCGTGATGCTTCCTTGGTTTCTACGCTCGCTATACTAAGAAAATACACAAGCCCATTAGCCCAATGATTACCTTTTGCTTGTCCAGCATAGCCAATAGGAGCATCCCATTGCCTCCTTAATCCCCAACGAAGACTTGACCAGTTCGGAGGATTCGAGAC	http://synteny.cnr.berkeley.edu/CoGe/GEvo.pl?prog=blastn&autogo=1&show_cns=1&dsgid2=11822&chr1=1&x1=31293045&dr1up=15000&dr1down=15000&dsgid2=19491;chr2=scaffold_5;x2=36757769;dr2up=15000;dr2down=15000;num_seqs=2;hsp_overlap_limit=0;hsp_size_limit=0
Os11g40080|11|23442672|23442763|+|Si025834m|scaffold_8|34058150|34058243|+|5e-07	Os11g40080	11	23442672	23442763	+	Si025834m	scaffold_8	34058150	34058243	+	5.00E-007	3-UTR	GTTTATGCAGACCAATCGCTGGTTGGTGTCATGTGGATGCTCCTGACATAAATTCTTGCGAGGCTGACACTGTACATAGGATCATAATAGA	GTTTCTGCAGGCCAATTGTTAGTTGGCTAGATGTGGATGCTCCTGATATAAGCTCCTGCAAGAACGAAACTGTATATATAGGATCATAATAGA	http://synteny.cnr.berkeley.edu/CoGe/GEvo.pl?prog=blastn&autogo=1&show_cns=1&dsgid2=11822&chr1=11&x1=23442672&dr1up=15000&dr1down=15000&dsgid2=19491;chr2=scaffold_8;x2=34058150;dr2up=15000;dr2down=15000;num_seqs=2;hsp_overlap_limit=0;hsp_size_limit=0
Os08g41700|8|26318843|26318919|-|Si015104m|scaffold_6|33544960|33545032|-|0.005	Os08g41700	8	26318843	26318919	-	Si015104m	scaffold_6	33544960	33545032	-	0.01	intron	GGGTTGACTTCCATATGGTTCATGATACTATCATTTGGGGCTTGTTACCATGGGACCTAGACAATCTTGATGTTAT	GGGTTGACTTCCATGTTGTTCAGGAGATTATTTTGGGCTTGTGGTCATGGACTTAGATAATCTTGATTTTAT	http://synteny.cnr.berkeley.edu/CoGe/GEvo.pl?prog=blastn&autogo=1&show_cns=1&dsgid2=11822&chr1=8&x1=26318843&dr1up=15000&dr1down=15000&dsgid2=19491;chr2=scaffold_6;x2=33544960;dr2up=15000;dr2down=15000;num_seqs=2;hsp_overlap_limit=0;hsp_size_limit=0
Os01g65740|1|38162917|38162989|+|Si004241m|scaffold_5|42915711|42915781|+|4e-07	Os01g65740	1	38162917	38162989	+	Si004241m	scaffold_5	42915711	42915781	+	4.00E-007	5-proximal	CTGTCCACACATCTCATCTCTGTCCAGTTCAACTCACAAGTCTGTCTCCATCACTATGACATCTCCCATAAA	CTGACCACACAACCCATCGCTGTCTAGCTCTACTCAAGTCTGTCTCCATCACCGTGTCACATCCCATAAA	http://synteny.cnr.berkeley.edu/CoGe/GEvo.pl?prog=blastn&autogo=1&show_cns=1&dsgid2=11822&chr1=1&x1=38162917&dr1up=15000&dr1down=15000&dsgid2=19491;chr2=scaffold_5;x2=42915711;dr2up=15000;dr2down=15000;num_seqs=2;hsp_overlap_limit=0;hsp_size_limit=0
Os02g25580|2|14946162|14946186|-|Si016586m|scaffold_1|19791369|19791393|-|0.6	Os02g25580	2	14946162	14946186	-	Si016586m	scaffold_1	19791369	19791393	-	0.6	intron	ATTCTTATGTGTGACTGAAAGAAA	ATTCTTTTCTGTGACTGAAATAAA	http://synteny.cnr.berkeley.edu/CoGe/GEvo.pl?prog=blastn&autogo=1&show_cns=1&dsgid2=11822&chr1=2&x1=14946162&dr1up=15000&dr1down=15000&dsgid2=19491;chr2=scaffold_1;x2=19791369;dr2up=15000;dr2down=15000;num_seqs=2;hsp_overlap_limit=0;hsp_size_limit=0
Os07g47110|7|28175349|28175366|+|Si030090m|scaffold_2|47684741|47684758|+|0.98	Os07g47110	7	28175349	28175366	+	Si030090m	scaffold_2	47684741	47684758	+	0.98	3-UTR	AGGTGTGATTCTTTCTT	AGGTATGATTCTTTCTT	http://synteny.cnr.berkeley.edu/CoGe/GEvo.pl?prog=blastn&autogo=1&show_cns=1&dsgid2=11822&chr1=7&x1=28175349&dr1up=15000&dr1down=15000&dsgid2=19491;chr2=scaffold_2;x2=47684741;dr2up=15000;dr2down=15000;num_seqs=2;hsp_overlap_limit=0;hsp_size_limit=0
Os09g29630|9|18015123|18015147|+|Si028901m|scaffold_2|34495539|34495563|+|0.006	Os09g29630	9	18015123	18015147	+	Si028901m	scaffold_2	34495539	34495563	+	0.01	intron	GCCTTTTCTGTTTGGCTTTAGCTT	GCCTTTTCTGTTAGCCTTTAGCTT	http://synteny.cnr.berkeley.edu/CoGe/GEvo.pl?prog=blastn&autogo=1&show_cns=1&dsgid2=11822&chr1=9&x1=18015123&dr1up=15000&dr1down=15000&dsgid2=19491;chr2=scaffold_2;x2=34495539;dr2up=15000;dr2down=15000;num_seqs=2;hsp_overlap_limit=0;hsp_size_limit=0
Os01g47460|1|27133164|27133185|+|Si000874m|scaffold_5|32371812|32371833|+|0.28	Os01g47460	1	27133164	27133185	+	Si000874m	scaffold_5	32371812	32371833	+	0.28	3-distal	TGCAGCATTTGGAATTAAAGG	TGCAGTGTTTGGAATTAAAGG	http://synteny.cnr.berkeley.edu/CoGe/GEvo.pl?prog=blastn&autogo=1&show_cns=1&dsgid2=11822&chr1=1&x1=27133164&dr1up=15000&dr1down=15000&dsgid2=19491;chr2=scaffold_5;x2=32371812;dr2up=15000;dr2down=15000;num_seqs=2;hsp_overlap_limit=0;hsp_size_limit=0
Os07g11280|7|6227310|6227330|-|Si028944m|scaffold_2|7224397|7224417|-|1.4	Os07g11280	7	6227310	6227330	-	Si028944m	scaffold_2	7224397	7224417	-	1.4	intron	CTAACAATGATTTGTATTCA	CTAACAATGATTTCGATTCA	http://synteny.cnr.berkeley.edu/CoGe/GEvo.pl?prog=blastn&autogo=1&show_cns=1&dsgid2=11822&chr1=7&x1=6227310&dr1up=15000&dr1down=15000&dsgid2=19491;chr2=scaffold_2;x2=7224397;dr2up=15000;dr2down=15000;num_seqs=2;hsp_overlap_limit=0;hsp_size_limit=0
Os01g64620|1|37505441|37505464|+|Si003970m|scaffold_5|42270488|42270511|+|0.79	Os01g64620	1	37505441	37505464	+	Si003970m	scaffold_5	42270488	42270511	+	0.79	3-proximal	GCCCATTGAGTAAATTCGGCCCA	GCCCACTGAATACATTCGGCCCA	http://synteny.cnr.berkeley.edu/CoGe/GEvo.pl?prog=blastn&autogo=1&show_cns=1&dsgid2=11822&chr1=1&x1=37505441&dr1up=15000&dr1down=15000&dsgid2=19491;chr2=scaffold_5;x2=42270488;dr2up=15000;dr2down=15000;num_seqs=2;hsp_overlap_limit=0;hsp_size_limit=0
Os03g21140|3|12036113|12036130|+|Si034544m|scaffold_9|47387707|47387690|-|1.0	Os03g21140	3	12036113	12036130	+	Si034544m	scaffold_9	47387690	47387707	-	1	5-distal	CTCGTCCCAAAATATAA	TCTTGTCCCAAAATATA	http://synteny.cnr.berkeley.edu/CoGe/GEvo.pl?prog=blastn&autogo=1&show_cns=1&dsgid2=11822&chr1=3&x1=12036113&dr1up=15000&dr1down=15000&dsgid2=19491;chr2=scaffold_9;x2=47387690;dr2up=15000;dr2down=15000;num_seqs=2;hsp_overlap_limit=0;hsp_size_limit=0
rice_v6_3_15955561_15959099|3|15955381|15955402|+|Si033835m|scaffold_9|43557672|43557651|-|0.31	rice_v6_3_15955561_15959099	3	15955381	15955402	+	Si033835m	scaffold_9	43557651	43557672	-	0.31	5-proximal	CGTCGCCGCCTCCTCGTCGGC	CCGCCGCCGCCTCCTCATCGG	http://synteny.cnr.berkeley.edu/CoGe/GEvo.pl?prog=blastn&autogo=1&show_cns=1&dsgid2=11822&chr1=3&x1=15955381&dr1up=15000&dr1down=15000&dsgid2=19491;chr2=scaffold_9;x2=43557651;dr2up=15000;dr2down=15000;num_seqs=2;hsp_overlap_limit=0;hsp_size_limit=0
Os08g31980|8|19838060|19838080|-|Si013243m|scaffold_6|25799621|25799641|-|0.0004	Os08g31980	8	19838060	19838080	-	Si013243m	scaffold_6	25799621	25799641	-	0	5-distal	CTCGAAAAGACGCGACAGGG	CTCGAAAAGACGCGACAGGG	http://synteny.cnr.berkeley.edu/CoGe/GEvo.pl?prog=blastn&autogo=1&show_cns=1&dsgid2=11822&chr1=8&x1=19838060&dr1up=15000&dr1down=15000&dsgid2=19491;chr2=scaffold_6;x2=25799621;dr2up=15000;dr2down=15000;num_seqs=2;hsp_overlap_limit=0;hsp_size_limit=0
Os01g47070|1|26879561|26879582|+|Si002419m|scaffold_5|31449313|31449334|+|0.22	Os01g47070	1	26879561	26879582	+	Si002419m	scaffold_5	31449313	31449334	+	0.22	5-distal	AAAGTCATCCCTGATTAGCGG	AAAGTCGTCCATGATTAGCGG	http://synteny.cnr.berkeley.edu/CoGe/GEvo.pl?prog=blastn&autogo=1&show_cns=1&dsgid2=11822&chr1=1&x1=26879561&dr1up=15000&dr1down=15000&dsgid2=19491;chr2=scaffold_5;x2=31449313;dr2up=15000;dr2down=15000;num_seqs=2;hsp_overlap_limit=0;hsp_size_limit=0
Os03g46570|3|26349452|26349467|+|Si036495m|scaffold_9|9351925|9351940|+|0.22	Os03g46570	3	26349452	26349467	+	Si036495m	scaffold_9	9351925	9351940	+	0.22	5-distal	TAGGATAAGTGGTGT	TAGGATAAGTGGTGT	http://synteny.cnr.berkeley.edu/CoGe/GEvo.pl?prog=blastn&autogo=1&show_cns=1&dsgid2=11822&chr1=3&x1=26349452&dr1up=15000&dr1down=15000&dsgid2=19491;chr2=scaffold_9;x2=9351925;dr2up=15000;dr2down=15000;num_seqs=2;hsp_overlap_limit=0;hsp_size_limit=0
Os03g19260|3|10833421|10833436|-|Si037551m|scaffold_9|48529237|48529222|+|0.21	Os03g19260	3	10833421	10833436	-	Si037551m	scaffold_9	48529222	48529237	+	0.21	5-distal	GGCTTCAGACCAAAC	GCTTCAGACCAAACC	http://synteny.cnr.berkeley.edu/CoGe/GEvo.pl?prog=blastn&autogo=1&show_cns=1&dsgid2=11822&chr1=3&x1=10833421&dr1up=15000&dr1down=15000&dsgid2=19491;chr2=scaffold_9;x2=48529222;dr2up=15000;dr2down=15000;num_seqs=2;hsp_overlap_limit=0;hsp_size_limit=0
7_22375019_22375045_cns_rna|7|22375350|22375364|-|scaffold_2_43245387_43245413_cns_rna|scaffold_2|43245805|43245819|-|0.8	7_22375019_22375045_cns_rna	7	22375350	22375364	-	scaffold_2_43245387_43245413_cns_rna	scaffold_2	43245805	43245819	-	0.8	5-proximal	GCATACGTGACCAC	GCATACGTGACCAC	http://synteny.cnr.berkeley.edu/CoGe/GEvo.pl?prog=blastn&autogo=1&show_cns=1&dsgid2=11822&chr1=7&x1=22375350&dr1up=15000&dr1down=15000&dsgid2=19491;chr2=scaffold_2;x2=43245805;dr2up=15000;dr2down=15000;num_seqs=2;hsp_overlap_limit=0;hsp_size_limit=0
Os02g51500|2|31535066|31535101|-|Si018736m|scaffold_1|38235977|38236012|-|1e-07	Os02g51500	2	31535066	31535101	-	Si018736m	scaffold_1	38235977	38236012	-	1.00E-007	5-distal	TTATCCATTACTTCTGGTAACCTTCTTTATGTGAT	TTATCCATTGCTTCTGGTAACCTTCTTCGTGTGAT	http://synteny.cnr.berkeley.edu/CoGe/GEvo.pl?prog=blastn&autogo=1&show_cns=1&dsgid2=11822&chr1=2&x1=31535066&dr1up=15000&dr1down=15000&dsgid2=19491;chr2=scaffold_1;x2=38235977;dr2up=15000;dr2down=15000;num_seqs=2;hsp_overlap_limit=0;hsp_size_limit=0
Os01g69830|1|40334289|40334306|+|Si001804m|scaffold_5|45070749|45070766|+|1.0	Os01g69830	1	40334289	40334306	+	Si001804m	scaffold_5	45070749	45070766	+	1	3-UTR	CTTGGTGATACTGAAAA	CTTGATGATACTGAAAA	http://synteny.cnr.berkeley.edu/CoGe/GEvo.pl?prog=blastn&autogo=1&show_cns=1&dsgid2=11822&chr1=1&x1=40334289&dr1up=15000&dr1down=15000&dsgid2=19491;chr2=scaffold_5;x2=45070749;dr2up=15000;dr2down=15000;num_seqs=2;hsp_overlap_limit=0;hsp_size_limit=0
Os04g53550|4|31734874|31734909|-|setaria64_scaffold_7_30581318_30581520|scaffold_7|30577392|30577426|-|7e-05	Os04g53550	4	31734874	31734909	-	setaria64_scaffold_7_30581318_30581520	scaffold_7	30577392	30577426	-	7.00E-005	3-distal	TAGTTGGGTAGCTAGCAGTTGACTCCTCATAAATG	TAGTTGAGAAGCTAGCAGTTGACTCTCATAAATG	http://synteny.cnr.berkeley.edu/CoGe/GEvo.pl?prog=blastn&autogo=1&show_cns=1&dsgid2=11822&chr1=4&x1=31734874&dr1up=15000&dr1down=15000&dsgid2=19491;chr2=scaffold_7;x2=30577392;dr2up=15000;dr2down=15000;num_seqs=2;hsp_overlap_limit=0;hsp_size_limit=0
Os04g56390|4|33436798|33436815|+|Si023699m|scaffold_3|1452883|1452900|+|0.79	Os04g56390	4	33436798	33436815	+	Si023699m	scaffold_3	1452883	1452900	+	0.79	5-distal	ATTTTAGTTGACATGTC	ATTTTAGTTGGCATGTC	http://synteny.cnr.berkeley.edu/CoGe/GEvo.pl?prog=blastn&autogo=1&show_cns=1&dsgid2=11822&chr1=4&x1=33436798&dr1up=15000&dr1down=15000&dsgid2=19491;chr2=scaffold_3;x2=1452883;dr2up=15000;dr2down=15000;num_seqs=2;hsp_overlap_limit=0;hsp_size_limit=0
Os07g33630|7|20093770|20093787|-|Si028910m|scaffold_2|41932833|41932850|-|0.022	Os07g33630	7	20093770	20093787	-	Si028910m	scaffold_2	41932833	41932850	-	0.02	5-distal	ACCTACCTCACCAACCA	ACCTACCTCACCAACCA	http://synteny.cnr.berkeley.edu/CoGe/GEvo.pl?prog=blastn&autogo=1&show_cns=1&dsgid2=11822&chr1=7&x1=20093770&dr1up=15000&dr1down=15000&dsgid2=19491;chr2=scaffold_2;x2=41932833;dr2up=15000;dr2down=15000;num_seqs=2;hsp_overlap_limit=0;hsp_size_limit=0
Os03g07110|3|3630955|3630972|-|Si039978m|scaffold_9|55367601|55367584|+|1.0	Os03g07110	3	3630955	3630972	-	Si039978m	scaffold_9	55367584	55367601	+	1	intron	TTGTTGGTTTTGCTACA	TGTCGGTTTTGCTACAG	http://synteny.cnr.berkeley.edu/CoGe/GEvo.pl?prog=blastn&autogo=1&show_cns=1&dsgid2=11822&chr1=3&x1=3630955&dr1up=15000&dr1down=15000&dsgid2=19491;chr2=scaffold_9;x2=55367584;dr2up=15000;dr2down=15000;num_seqs=2;hsp_overlap_limit=0;hsp_size_limit=0
Os02g53210|2|32567885|32567908|-|Si016557m|scaffold_1|39324091|39324114|-|0.021	Os02g53210	2	32567885	32567908	-	Si016557m	scaffold_1	39324091	39324114	-	0.02	3-distal	CAGCCACACCGACAGAAATGCCT	CAGTCACACCGACAGAAACGCCT	http://synteny.cnr.berkeley.edu/CoGe/GEvo.pl?prog=blastn&autogo=1&show_cns=1&dsgid2=11822&chr1=2&x1=32567885&dr1up=15000&dr1down=15000&dsgid2=19491;chr2=scaffold_1;x2=39324091;dr2up=15000;dr2down=15000;num_seqs=2;hsp_overlap_limit=0;hsp_size_limit=0
Os07g34006|7|20313716|20313750|-|Si030075m|scaffold_2|42006842|42006876|-|0.062	Os07g34006	7	20313716	20313750	-	Si030075m	scaffold_2	42006842	42006876	-	0.06	intron	CACTGTCACAACCATCACGTCAGTTGAGATTTTT	CACTCTCACAACTGTCATGCCGGTTGAGATTTTT	http://synteny.cnr.berkeley.edu/CoGe/GEvo.pl?prog=blastn&autogo=1&show_cns=1&dsgid2=11822&chr1=7&x1=20313716&dr1up=15000&dr1down=15000&dsgid2=19491;chr2=scaffold_2;x2=42006842;dr2up=15000;dr2down=15000;num_seqs=2;hsp_overlap_limit=0;hsp_size_limit=0
Os01g55740|1|32099049|32099069|+|Si002199m|scaffold_5|37617793|37617813|+|1.1	Os01g55740	1	32099049	32099069	+	Si002199m	scaffold_5	37617793	37617813	+	1.1	3-distal	TAGGCCACTCCCCTATACTG	TAGGCCACTTCCCTACACTG	http://synteny.cnr.berkeley.edu/CoGe/GEvo.pl?prog=blastn&autogo=1&show_cns=1&dsgid2=11822&chr1=1&x1=32099049&dr1up=15000&dr1down=15000&dsgid2=19491;chr2=scaffold_5;x2=37617793;dr2up=15000;dr2down=15000;num_seqs=2;hsp_overlap_limit=0;hsp_size_limit=0
Os01g46510|1|26464129|26464146|-|Si000057m|scaffold_5|30896017|30896034|-|1.7	Os01g46510	1	26464129	26464146	-	Si000057m	scaffold_5	30896017	30896034	-	1.7	intron	TTCTTCTCATGCACTCA	TTCTTCTCATGTACTCA	http://synteny.cnr.berkeley.edu/CoGe/GEvo.pl?prog=blastn&autogo=1&show_cns=1&dsgid2=11822&chr1=1&x1=26464129&dr1up=15000&dr1down=15000&dsgid2=19491;chr2=scaffold_5;x2=30896017;dr2up=15000;dr2down=15000;num_seqs=2;hsp_overlap_limit=0;hsp_size_limit=0
Os05g02350|5|768351|768422|-|Si025245m|scaffold_3|3976454|3976383|+|6e-06	Os05g02350	5	768351	768422	-	Si025245m	scaffold_3	3976383	3976454	+	6.00E-006	5-distal	CCACCTAATCCGTCCTCTAGGCACGGTGTTGGCGCGTGGCAGAGCCAAATCTGTTTCTTAATCCTGAGAGG	CACCTAATCTGCTTGTTAAGCACGGTGCTGGCGCGTGTCCCAGCCGAATCATTTTCTTAATCCCTAGAGGA	http://synteny.cnr.berkeley.edu/CoGe/GEvo.pl?prog=blastn&autogo=1&show_cns=1&dsgid2=11822&chr1=5&x1=768351&dr1up=15000&dr1down=15000&dsgid2=19491;chr2=scaffold_3;x2=3976383;dr2up=15000;dr2down=15000;num_seqs=2;hsp_overlap_limit=0;hsp_size_limit=0
Os04g42260|4|24818596|24818621|+|Si012324m|scaffold_7|24107928|24107953|+|0.071	Os04g42260	4	24818596	24818621	+	Si012324m	scaffold_7	24107928	24107953	+	0.07	intron	GAGTAACCTTCCAGTCTTTTGTAGG	GAGTAACCTACCAGGCTCTTGTAGG	http://synteny.cnr.berkeley.edu/CoGe/GEvo.pl?prog=blastn&autogo=1&show_cns=1&dsgid2=11822&chr1=4&x1=24818596&dr1up=15000&dr1down=15000&dsgid2=19491;chr2=scaffold_7;x2=24107928;dr2up=15000;dr2down=15000;num_seqs=2;hsp_overlap_limit=0;hsp_size_limit=0
Os03g60650|3|34467344|34467376|-|Si034666m|scaffold_9|1821508|1821476|+|1e-07	Os03g60650	3	34467344	34467376	-	Si034666m	scaffold_9	1821476	1821508	+	1.00E-007	3-proximal	CCATCTTGAACAATTCAGCAGGCACTGCCAGG	CATGTTGAACAATTCAGCAAGCACTGCCAGGT	http://synteny.cnr.berkeley.edu/CoGe/GEvo.pl?prog=blastn&autogo=1&show_cns=1&dsgid2=11822&chr1=3&x1=34467344&dr1up=15000&dr1down=15000&dsgid2=19491;chr2=scaffold_9;x2=1821476;dr2up=15000;dr2down=15000;num_seqs=2;hsp_overlap_limit=0;hsp_size_limit=0
Os12g02390|12|786270|786342|-|Si009612m|scaffold_7|34156461|34156533|-|2e-06	Os12g02390	12	786270	786342	-	Si009612m	scaffold_7	34156461	34156533	-	2.00E-006	intron	TTAGTTAGGTGCGTTCAAAATTAGATATTGCTTTGTGATGATGTGATTATGTTGAATGATCCTTGACCCAGT	TTAGTTTGGTGAGTAGAAGATTAGATCTTGTCATGTGATGACGTGATTAAATTTAATATTCGTTGACCCAGT	http://synteny.cnr.berkeley.edu/CoGe/GEvo.pl?prog=blastn&autogo=1&show_cns=1&dsgid2=11822&chr1=12&x1=786270&dr1up=15000&dr1down=15000&dsgid2=19491;chr2=scaffold_7;x2=34156461;dr2up=15000;dr2down=15000;num_seqs=2;hsp_overlap_limit=0;hsp_size_limit=0
Os03g16960|3|9425840|9425876|-|Si037065m|scaffold_9|49887417|49887381|+|0.22	Os03g16960	3	9425840	9425876	-	Si037065m	scaffold_9	49887381	49887417	+	0.22	5-proximal	GCATGCAGCCAATTAAACAGTCAAAAAATGGCTGCA	CACGCAACCAAGAAAACAGTCAAACAACGGCAGCAA	http://synteny.cnr.berkeley.edu/CoGe/GEvo.pl?prog=blastn&autogo=1&show_cns=1&dsgid2=11822&chr1=3&x1=9425840&dr1up=15000&dr1down=15000&dsgid2=19491;chr2=scaffold_9;x2=49887381;dr2up=15000;dr2down=15000;num_seqs=2;hsp_overlap_limit=0;hsp_size_limit=0
Os04g56770|4|33672438|33672462|+|Si023436m|scaffold_3|1681393|1681417|+|0.24	Os04g56770	4	33672438	33672462	+	Si023436m	scaffold_3	1681393	1681417	+	0.24	intron	TGAAATTTGTTTTGATTTTGAGTT	TGAAGTTTATTTTGATTTTTAGTT	http://synteny.cnr.berkeley.edu/CoGe/GEvo.pl?prog=blastn&autogo=1&show_cns=1&dsgid2=11822&chr1=4&x1=33672438&dr1up=15000&dr1down=15000&dsgid2=19491;chr2=scaffold_3;x2=1681393;dr2up=15000;dr2down=15000;num_seqs=2;hsp_overlap_limit=0;hsp_size_limit=0
Os05g25784|5|14949890|14949916|-|Si023883m|scaffold_3|27154037|27154011|+|0.015	Os05g25784	5	14949890	14949916	-	Si023883m	scaffold_3	27154011	27154037	+	0.02	5-proximal	GACCCAACAAAAACTTGTCACCAGAT	ACGCAACAAAAACGTCTCACCAGATG	http://synteny.cnr.berkeley.edu/CoGe/GEvo.pl?prog=blastn&autogo=1&show_cns=1&dsgid2=11822&chr1=5&x1=14949890&dr1up=15000&dr1down=15000&dsgid2=19491;chr2=scaffold_3;x2=27154011;dr2up=15000;dr2down=15000;num_seqs=2;hsp_overlap_limit=0;hsp_size_limit=0
Os09g28550|9|17362420|17362442|-|Si030785m|scaffold_2|33388041|33388063|-|0.001	Os09g28550	9	17362420	17362442	-	Si030785m	scaffold_2	33388041	33388063	-	0	5-distal	GCTACGGATACATGTACATGTC	GCTACGGATACACGTACATGTC	http://synteny.cnr.berkeley.edu/CoGe/GEvo.pl?prog=blastn&autogo=1&show_cns=1&dsgid2=11822&chr1=9&x1=17362420&dr1up=15000&dr1down=15000&dsgid2=19491;chr2=scaffold_2;x2=33388041;dr2up=15000;dr2down=15000;num_seqs=2;hsp_overlap_limit=0;hsp_size_limit=0
Os05g03200|5|1297284|1297333|-|Si025321m|scaffold_3|2838049|2838098|-|2e-05	Os05g03200	5	1297284	1297333	-	Si025321m	scaffold_3	2838049	2838098	-	2.00E-005	intron	TTCCCTTCAAGTGACTTCTGCTTTGATCTGGAATTATACAAAGTTGTAT	TTCCCTTAAACCAACTTCTGCTTTGATCTGAAATTGCATGAAGTTGTAT	http://synteny.cnr.berkeley.edu/CoGe/GEvo.pl?prog=blastn&autogo=1&show_cns=1&dsgid2=11822&chr1=5&x1=1297284&dr1up=15000&dr1down=15000&dsgid2=19491;chr2=scaffold_3;x2=2838049;dr2up=15000;dr2down=15000;num_seqs=2;hsp_overlap_limit=0;hsp_size_limit=0
Os05g46610|5|26915752|26915816|+|Si022730m|scaffold_3|11765764|11765696|-|8e-05	Os05g46610	5	26915752	26915816	+	Si022730m	scaffold_3	11765696	11765764	-	8.00E-005	5-distal	AATCAATCAACTGAATTATTAGTCGGTAAGCTCATCACACACTAATTGATTCCCTTTCTAGATT	AAATCAATCGCCTGAATGATTTGTCGGTAAGATAGATCATCACCCTGGAATTGATTCCCCTTCTAGAT	http://synteny.cnr.berkeley.edu/CoGe/GEvo.pl?prog=blastn&autogo=1&show_cns=1&dsgid2=11822&chr1=5&x1=26915752&dr1up=15000&dr1down=15000&dsgid2=19491;chr2=scaffold_3;x2=11765696;dr2up=15000;dr2down=15000;num_seqs=2;hsp_overlap_limit=0;hsp_size_limit=0
Os03g46100|3|26076427|26076442|-|Si035081m|scaffold_9|9593540|9593525|+|0.24	Os03g46100	3	26076427	26076442	-	Si035081m	scaffold_9	9593525	9593540	+	0.24	5-distal	ATAGCTGGGCATTTT	TAGCTGGGCATTTTT	http://synteny.cnr.berkeley.edu/CoGe/GEvo.pl?prog=blastn&autogo=1&show_cns=1&dsgid2=11822&chr1=3&x1=26076427&dr1up=15000&dr1down=15000&dsgid2=19491;chr2=scaffold_9;x2=9593525;dr2up=15000;dr2down=15000;num_seqs=2;hsp_overlap_limit=0;hsp_size_limit=0
Os11g05820|11|2691576|2691597|+|Si025977m|scaffold_8|2488504|2488525|+|0.25	Os11g05820	11	2691576	2691597	+	Si025977m	scaffold_8	2488504	2488525	+	0.25	5-proximal	TGTGGCGCCACATCGGCTTTT	TGTGGCGCCACATCATCTTTT	http://synteny.cnr.berkeley.edu/CoGe/GEvo.pl?prog=blastn&autogo=1&show_cns=1&dsgid2=11822&chr1=11&x1=2691576&dr1up=15000&dr1down=15000&dsgid2=19491;chr2=scaffold_8;x2=2488504;dr2up=15000;dr2down=15000;num_seqs=2;hsp_overlap_limit=0;hsp_size_limit=0
Os08g43750|8|27640422|27640453|+|Si015578m|scaffold_6|35128029|35128060|+|2e-05	Os08g43750	8	27640422	27640453	+	Si015578m	scaffold_6	35128029	35128060	+	2.00E-005	5-UTR	AGACAACATCTGAAGGGCATCACCTTGTCTG	AGACAACAGGTGAAGGGCATCATCTTGTCTG	http://synteny.cnr.berkeley.edu/CoGe/GEvo.pl?prog=blastn&autogo=1&show_cns=1&dsgid2=11822&chr1=8&x1=27640422&dr1up=15000&dr1down=15000&dsgid2=19491;chr2=scaffold_6;x2=35128029;dr2up=15000;dr2down=15000;num_seqs=2;hsp_overlap_limit=0;hsp_size_limit=0
Os06g40120|6|23881683|23881706|-|Si006987m|scaffold_4|34326663|34326640|+|0.019	Os06g40120	6	23881683	23881706	-	Si006987m	scaffold_4	34326640	34326663	+	0.02	5-distal	TTGACCAATGGTCATGTGTACTT	TGACGAATGGTCATGTGTATTTT	http://synteny.cnr.berkeley.edu/CoGe/GEvo.pl?prog=blastn&autogo=1&show_cns=1&dsgid2=11822&chr1=6&x1=23881683&dr1up=15000&dr1down=15000&dsgid2=19491;chr2=scaffold_4;x2=34326640;dr2up=15000;dr2down=15000;num_seqs=2;hsp_overlap_limit=0;hsp_size_limit=0
Os12g43660|12|27087276|27087301|+|Si021094m|scaffold_3|50187205|50187230|+|2e-05	Os12g43660	12	27087276	27087301	+	Si021094m	scaffold_3	50187205	50187230	+	2.00E-005	5-distal	GCTCCCTTTTGAGTGAGCATCTATG	GCTCCGTTTTGAGTGAGCATCTATG	http://synteny.cnr.berkeley.edu/CoGe/GEvo.pl?prog=blastn&autogo=1&show_cns=1&dsgid2=11822&chr1=12&x1=27087276&dr1up=15000&dr1down=15000&dsgid2=19491;chr2=scaffold_3;x2=50187205;dr2up=15000;dr2down=15000;num_seqs=2;hsp_overlap_limit=0;hsp_size_limit=0
Os06g43250|6|26001535|26001550|+|Si008775m|scaffold_4|32239746|32239731|-|0.25	Os06g43250	6	26001535	26001550	+	Si008775m	scaffold_4	32239731	32239746	-	0.25	3-distal	AAAAATATATAATTT	AAAAAATATATAATT	http://synteny.cnr.berkeley.edu/CoGe/GEvo.pl?prog=blastn&autogo=1&show_cns=1&dsgid2=11822&chr1=6&x1=26001535&dr1up=15000&dr1down=15000&dsgid2=19491;chr2=scaffold_4;x2=32239731;dr2up=15000;dr2down=15000;num_seqs=2;hsp_overlap_limit=0;hsp_size_limit=0
Os10g34710|10|18464225|18464259|+|Si033960m|scaffold_9|15466815|15466781|-|0.099	Os10g34710	10	18464225	18464259	+	Si033960m	scaffold_9	15466781	15466815	-	0.1	intron	AATGTACTTCCATTTGACATGCTGTCATCATATT	TAATGTACTTCCTTTTGACCTTAAGTCGTCATAT	http://synteny.cnr.berkeley.edu/CoGe/GEvo.pl?prog=blastn&autogo=1&show_cns=1&dsgid2=11822&chr1=10&x1=18464225&dr1up=15000&dr1down=15000&dsgid2=19491;chr2=scaffold_9;x2=15466781;dr2up=15000;dr2down=15000;num_seqs=2;hsp_overlap_limit=0;hsp_size_limit=0
Os02g45280|2|27506803|27506825|-|Si020220m|scaffold_1|34337564|34337586|-|0.069	Os02g45280	2	27506803	27506825	-	Si020220m	scaffold_1	34337564	34337586	-	0.07	5-distal	CCGCGGTTTCATACGTTCAGTC	CCGCGGTTTCATACCTTCCGTC	http://synteny.cnr.berkeley.edu/CoGe/GEvo.pl?prog=blastn&autogo=1&show_cns=1&dsgid2=11822&chr1=2&x1=27506803&dr1up=15000&dr1down=15000&dsgid2=19491;chr2=scaffold_1;x2=34337564;dr2up=15000;dr2down=15000;num_seqs=2;hsp_overlap_limit=0;hsp_size_limit=0
Os04g33610|4|20186334|20186377|+|Si011758m|scaffold_7|19421466|19421509|+|2e-12	Os04g33610	4	20186334	20186377	+	Si011758m	scaffold_7	19421466	19421509	+	2.00E-012	5-proximal	TCAACCCATTGGCCCTCCTGCGTCCAGGCCGCCCCGCGCTGCC	TCACCCCATTGGCCCTGGTGCGTCCAGGCCGCCCCGCGCTGCC	http://synteny.cnr.berkeley.edu/CoGe/GEvo.pl?prog=blastn&autogo=1&show_cns=1&dsgid2=11822&chr1=4&x1=20186334&dr1up=15000&dr1down=15000&dsgid2=19491;chr2=scaffold_7;x2=19421466;dr2up=15000;dr2down=15000;num_seqs=2;hsp_overlap_limit=0;hsp_size_limit=0
Os01g09300|1|4726437|4726451|+|Si002049m|scaffold_5|11674600|11674614|+|1.0	Os01g09300	1	4726437	4726451	+	Si002049m	scaffold_5	11674600	11674614	+	1	intron	TCAACTGTTGCTTT	TCAACTGTTGCTTT	http://synteny.cnr.berkeley.edu/CoGe/GEvo.pl?prog=blastn&autogo=1&show_cns=1&dsgid2=11822&chr1=1&x1=4726437&dr1up=15000&dr1down=15000&dsgid2=19491;chr2=scaffold_5;x2=11674600;dr2up=15000;dr2down=15000;num_seqs=2;hsp_overlap_limit=0;hsp_size_limit=0
Os01g65420|1|37967756|37967782|-|Si002300m|scaffold_5|42718575|42718601|-|0.015	Os01g65420	1	37967756	37967782	-	Si002300m	scaffold_5	42718575	42718601	-	0.02	3-proximal	GGTCGCCTTTTGTTTGTTCGCCTGGG	GGTTGCTTTTTGTTTGTTCGCCTAGG	http://synteny.cnr.berkeley.edu/CoGe/GEvo.pl?prog=blastn&autogo=1&show_cns=1&dsgid2=11822&chr1=1&x1=37967756&dr1up=15000&dr1down=15000&dsgid2=19491;chr2=scaffold_5;x2=42718575;dr2up=15000;dr2down=15000;num_seqs=2;hsp_overlap_limit=0;hsp_size_limit=0
Os07g08950|7|4656189|4656210|+|Si029760m|scaffold_2|5168799|5168820|+|0.33	Os07g08950	7	4656189	4656210	+	Si029760m	scaffold_2	5168799	5168820	+	0.33	intron	TTTAACTTGGTTGTTTTCTTC	TTTTACTTGGTTGTTTTGTTC	http://synteny.cnr.berkeley.edu/CoGe/GEvo.pl?prog=blastn&autogo=1&show_cns=1&dsgid2=11822&chr1=7&x1=4656189&dr1up=15000&dr1down=15000&dsgid2=19491;chr2=scaffold_2;x2=5168799;dr2up=15000;dr2down=15000;num_seqs=2;hsp_overlap_limit=0;hsp_size_limit=0
Os08g06100|8|3330513|3330539|-|setaria64_scaffold_6_4523502_4523737|scaffold_6|4530879|4530853|+|0.0003	Os08g06100	8	3330513	3330539	-	setaria64_scaffold_6_4523502_4523737	scaffold_6	4530853	4530879	+	0	3-distal	GCATTGGCATTATTTCAACCGGTAGA	CATTGGCATTATTTCAACCTGTCGAA	http://synteny.cnr.berkeley.edu/CoGe/GEvo.pl?prog=blastn&autogo=1&show_cns=1&dsgid2=11822&chr1=8&x1=3330513&dr1up=15000&dr1down=15000&dsgid2=19491;chr2=scaffold_6;x2=4530853;dr2up=15000;dr2down=15000;num_seqs=2;hsp_overlap_limit=0;hsp_size_limit=0
Os04g42690|4|25073312|25073475|-|Si012787m|scaffold_7|24380611|24380790|-|4e-25	Os04g42690	4	25073312	25073475	-	Si012787m	scaffold_7	24380611	24380790	-	4.00E-025	5-distal	AACTTAAAAGTGCTTGGTGGGGCCGGCCGGATTAGGACGAAAAGCAAAGCAGAGAGAAAGCAAGTGTAAGAGAGGAAAGGAGGCTAGATCGAGGGAGAGAGGGACCGCCCGCGATCGCTACGCCTCGCAAGAGCTTGAAAGCGTGCTTGCCTGCCATTTCCAG	AACTCAAAAGTGCCAGGTGGGGCCGGGCGGATTAGGACGAAAAGCAAAGGCAGCGAAAGCAAGAGAGAGGGGAGAGGGGGAAAGGAGGCTAGATCGAGGGGGAGAGGGACCGCCCGCGATTGCTACGGCCGCCATCGCAGCGGGAGGAGCTTGAAAGCGTGCTTGCCTGCCATTCCCAG	http://synteny.cnr.berkeley.edu/CoGe/GEvo.pl?prog=blastn&autogo=1&show_cns=1&dsgid2=11822&chr1=4&x1=25073312&dr1up=15000&dr1down=15000&dsgid2=19491;chr2=scaffold_7;x2=24380611;dr2up=15000;dr2down=15000;num_seqs=2;hsp_overlap_limit=0;hsp_size_limit=0
rice_v6_6_28217904_28218041|6|28216964|28216988|-|Si007945m|scaffold_4|38012742|38012718|+|0.009	rice_v6_6_28217904_28218041	6	28216964	28216988	-	Si007945m	scaffold_4	38012718	38012742	+	0.01	intron	CCAACTTCATGTCATATTAATATT	CAACTTCATGTCATATTGCTATTT	http://synteny.cnr.berkeley.edu/CoGe/GEvo.pl?prog=blastn&autogo=1&show_cns=1&dsgid2=11822&chr1=6&x1=28216964&dr1up=15000&dr1down=15000&dsgid2=19491;chr2=scaffold_4;x2=38012718;dr2up=15000;dr2down=15000;num_seqs=2;hsp_overlap_limit=0;hsp_size_limit=0
Os09g32944|9|19645549|19645612|+|Si030892m|scaffold_2|36723555|36723618|+|2e-06	Os09g32944	9	19645549	19645612	+	Si030892m	scaffold_2	36723555	36723618	+	2.00E-006	intron	GCCCAGTGGAGCAAAATTAAAATGCCATATTGCTTGCCAGTCTTTATCAAGTATTCCTCAGTG	GCCTAGTAGAGCAAAGTGAGATCACCATACTGCTTGGCAGACTTTATCAAGTGCTCCTCAGTG	http://synteny.cnr.berkeley.edu/CoGe/GEvo.pl?prog=blastn&autogo=1&show_cns=1&dsgid2=11822&chr1=9&x1=19645549&dr1up=15000&dr1down=15000&dsgid2=19491;chr2=scaffold_2;x2=36723555;dr2up=15000;dr2down=15000;num_seqs=2;hsp_overlap_limit=0;hsp_size_limit=0
Os03g57260|3|32640631|32640656|-|Si036255m|scaffold_9|3704661|3704636|+|0.073	Os03g57260	3	32640631	32640656	-	Si036255m	scaffold_9	3704636	3704661	+	0.07	3-distal	GCATATATTCCCGTCGCCACCACGG	CACATATTCCCGTCACCACCATGGC	http://synteny.cnr.berkeley.edu/CoGe/GEvo.pl?prog=blastn&autogo=1&show_cns=1&dsgid2=11822&chr1=3&x1=32640631&dr1up=15000&dr1down=15000&dsgid2=19491;chr2=scaffold_9;x2=3704636;dr2up=15000;dr2down=15000;num_seqs=2;hsp_overlap_limit=0;hsp_size_limit=0
Os12g02820|12|995547|995572|-|Si010184m|scaffold_7|34330532|34330557|-|0.077	Os12g02820	12	995547	995572	-	Si010184m	scaffold_7	34330532	34330557	-	0.08	3-distal	TAATACTCCATCCGTCACAAAATAT	TAATATTCCATCCGTTCCAAAATAT	http://synteny.cnr.berkeley.edu/CoGe/GEvo.pl?prog=blastn&autogo=1&show_cns=1&dsgid2=11822&chr1=12&x1=995547&dr1up=15000&dr1down=15000&dsgid2=19491;chr2=scaffold_7;x2=34330532;dr2up=15000;dr2down=15000;num_seqs=2;hsp_overlap_limit=0;hsp_size_limit=0
Os02g53530|2|32748912|32748932|-|Si018078m|scaffold_1|39495310|39495330|-|0.015	Os02g53530	2	32748912	32748932	-	Si018078m	scaffold_1	39495310	39495330	-	0.02	5-distal	TCCTACCGAAAATAACATGC	TCCTACCGAAAATAACACGC	http://synteny.cnr.berkeley.edu/CoGe/GEvo.pl?prog=blastn&autogo=1&show_cns=1&dsgid2=11822&chr1=2&x1=32748912&dr1up=15000&dr1down=15000&dsgid2=19491;chr2=scaffold_1;x2=39495310;dr2up=15000;dr2down=15000;num_seqs=2;hsp_overlap_limit=0;hsp_size_limit=0
Os04g54474|4|32218557|32218615|+|Si010386m|scaffold_7|31097314|31097371|+|5e-11	Os04g54474	4	32218557	32218615	+	Si010386m	scaffold_7	31097314	31097371	+	5.00E-011	5-UTR	GGGAAAGAAGGGCGCAAGACCAATCAAGCCAAAAGGAAGGCAATGCCACGAAGGAATC	GGAAAAGAAGGGTGCAGACCAATCAGGCCAAAAGGAAGACAAGGCGACGAAGGAATC	http://synteny.cnr.berkeley.edu/CoGe/GEvo.pl?prog=blastn&autogo=1&show_cns=1&dsgid2=11822&chr1=4&x1=32218557&dr1up=15000&dr1down=15000&dsgid2=19491;chr2=scaffold_7;x2=31097314;dr2up=15000;dr2down=15000;num_seqs=2;hsp_overlap_limit=0;hsp_size_limit=0
Os01g51410|1|29561164|29561227|+|Si000068m|scaffold_5|34916718|34916781|+|2e-06	Os01g51410	1	29561164	29561227	+	Si000068m	scaffold_5	34916718	34916781	+	2.00E-006	intron	AAGTAATCATTCAATCGGCGCAAAATTTGTGTGCTTGATGTGAAATTGGATCATGATATTAAA	AAGTAGCCATTCAATTATTGCAAAATGCGTGTGCCTGATGTGAAATTAGATCCAAATATTAAA	http://synteny.cnr.berkeley.edu/CoGe/GEvo.pl?prog=blastn&autogo=1&show_cns=1&dsgid2=11822&chr1=1&x1=29561164&dr1up=15000&dr1down=15000&dsgid2=19491;chr2=scaffold_5;x2=34916718;dr2up=15000;dr2down=15000;num_seqs=2;hsp_overlap_limit=0;hsp_size_limit=0
Os09g19920|9|11919203|11919284|+|Si030210m|scaffold_2|28187269|28187346|+|4e-07	Os09g19920	9	11919203	11919284	+	Si030210m	scaffold_2	28187269	28187346	+	4.00E-007	3-UTR	TGTAATCTGTTGAACTCCTTGCTTTGAGCCTTTGCTTTTCTTTTATTCTCCCTTCTCTATAGAGGGAGCTTATGTAGCAAA	TGTAATCTGTTGAGCTCGGTGCTTTGAGACTTAACTTTTCATTCTCTCCCCTCAAAAGAGGAAACTTATGTAGCAAA	http://synteny.cnr.berkeley.edu/CoGe/GEvo.pl?prog=blastn&autogo=1&show_cns=1&dsgid2=11822&chr1=9&x1=11919203&dr1up=15000&dr1down=15000&dsgid2=19491;chr2=scaffold_2;x2=28187269;dr2up=15000;dr2down=15000;num_seqs=2;hsp_overlap_limit=0;hsp_size_limit=0
Os11g47970|11|28409925|28409980|-|Si026402m|scaffold_8|40440525|40440579|-|1e-07	Os11g47970	11	28409925	28409980	-	Si026402m	scaffold_8	40440525	40440579	-	1.00E-007	3-UTR	AACTTCGACCCAACGGCGAGGAGCGACGACGGCAGCTGCCTTTACACCTTTTAAG	AACTTGGACCCGACGGCGAGGATCGACGGTGGCAGCTGCTTTACAACTTTCAAG	http://synteny.cnr.berkeley.edu/CoGe/GEvo.pl?prog=blastn&autogo=1&show_cns=1&dsgid2=11822&chr1=11&x1=28409925&dr1up=15000&dr1down=15000&dsgid2=19491;chr2=scaffold_8;x2=40440525;dr2up=15000;dr2down=15000;num_seqs=2;hsp_overlap_limit=0;hsp_size_limit=0
Os12g07530|12|3745728|3745765|+|Si009229m|scaffold_7|33342831|33342868|+|0.08	Os12g07530	12	3745728	3745765	+	Si009229m	scaffold_7	33342831	33342868	+	0.08	intron	CAATAGTGATGTACATTCTGTGGACTAATGCATTGCA	CAATGGTGATGCAGCTTATATGGAGTAATGCATTGCA	http://synteny.cnr.berkeley.edu/CoGe/GEvo.pl?prog=blastn&autogo=1&show_cns=1&dsgid2=11822&chr1=12&x1=3745728&dr1up=15000&dr1down=15000&dsgid2=19491;chr2=scaffold_7;x2=33342831;dr2up=15000;dr2down=15000;num_seqs=2;hsp_overlap_limit=0;hsp_size_limit=0
Os03g17410|3|9687490|9687514|-|Si033954m|scaffold_9|49612698|49612674|+|0.006	Os03g17410	3	9687490	9687514	-	Si033954m	scaffold_9	49612674	49612698	+	0.01	5-distal	TTATCTGCTCATTTGTTTACTCCT	TATCTGCTCGTTTCTTTACTCCTT	http://synteny.cnr.berkeley.edu/CoGe/GEvo.pl?prog=blastn&autogo=1&show_cns=1&dsgid2=11822&chr1=3&x1=9687490&dr1up=15000&dr1down=15000&dsgid2=19491;chr2=scaffold_9;x2=49612674;dr2up=15000;dr2down=15000;num_seqs=2;hsp_overlap_limit=0;hsp_size_limit=0
Os01g53200|1|30569610|30569630|+|Si003842m|scaffold_5|36032269|36032289|+|0.95	Os01g53200	1	30569610	30569630	+	Si003842m	scaffold_5	36032269	36032289	+	0.95	3-distal	TCGTTCCTGGGGCACATCCA	TCCTTCCTGGGGCACGTCCA	http://synteny.cnr.berkeley.edu/CoGe/GEvo.pl?prog=blastn&autogo=1&show_cns=1&dsgid2=11822&chr1=1&x1=30569610&dr1up=15000&dr1down=15000&dsgid2=19491;chr2=scaffold_5;x2=36032269;dr2up=15000;dr2down=15000;num_seqs=2;hsp_overlap_limit=0;hsp_size_limit=0
Os12g32250|12|19450594|19450896|+|Si021859m|scaffold_3|45535644|45535340|-|3e-34	Os12g32250	12	19450594	19450896	+	Si021859m	scaffold_3	45535340	45535644	-	3.00E-034	3-proximal	TTCAGGCACATCACTGTCAAGATCAGCCAGAATGTCCTTATCTAATACTGCTGCATCTACTCAGAATCTCATGTACTATTTGGTTAGTTGATCTTGAGCCTTTTGGAAGAAGAAACATAAGGCCTTACCCTCCATGAATGGTTTAAGAACGAAAAATTTGAGAATGACACTTGATCCTATAGTAATCCGTGTCTTTACTTATTTTATTAAGCATAGGTATATGCTTTCTTAGCCATACTTGAAGCTGAAGTTTCTTTGGTTAAATGATTCTTCTCTCCTAGCATGATAACATCACCAAAGTA	TTTCATACACATCACTGTCAAGATCTGCCAGAATGTCATAATCTAATGTTACTGCATCTGCTCAGAATCTCAGGTACTATTATGTTAGTTGAGCATAAAACTTTTGAAGAAAAAGAAATCATTAGGTCACAACCTCCATGAATAGTTCCAGAGTGAAATTTGACAAGGACATTTGATCCTATGGTAAGCGGTGCCTTAACTTATTTTTTTGTTCTTCTTAGTTAGAGGCTTCCTGAACAACACTTGAAGCCAAAGTTATCTTTGGCTGAATGCTTCTGTCCTGACATGATAACATCACCTAAGT	http://synteny.cnr.berkeley.edu/CoGe/GEvo.pl?prog=blastn&autogo=1&show_cns=1&dsgid2=11822&chr1=12&x1=19450594&dr1up=15000&dr1down=15000&dsgid2=19491;chr2=scaffold_3;x2=45535340;dr2up=15000;dr2down=15000;num_seqs=2;hsp_overlap_limit=0;hsp_size_limit=0
Os11g42420|11|25064473|25064521|+|Si025851m|scaffold_8|36648525|36648477|-|0.38	Os11g42420	11	25064473	25064521	+	Si025851m	scaffold_8	36648477	36648525	-	0.38	intron	TTAAGTAATCATTTTACTGTACCCTCAATGAAATTTCATCTGCTACAT	TTTGAGCAACCACTTTATTATACCCTCTTGAAAATTTCATCTGCTTCA	http://synteny.cnr.berkeley.edu/CoGe/GEvo.pl?prog=blastn&autogo=1&show_cns=1&dsgid2=11822&chr1=11&x1=25064473&dr1up=15000&dr1down=15000&dsgid2=19491;chr2=scaffold_8;x2=36648477;dr2up=15000;dr2down=15000;num_seqs=2;hsp_overlap_limit=0;hsp_size_limit=0
Os04g38340|4|22623944|22624030|-|Si010321m|scaffold_7|21758871|21758957|-|0.02	Os04g38340	4	22623944	22624030	-	Si010321m	scaffold_7	21758871	21758957	-	0.02	intron	CATATGTAACATAAGTTGCATGCTGTATAACTCGTGTTCCTTCCACCTAGGGGCATTTTATTTTGCCTGATATGCATTGTTCTGTA	CATGTGTAACATAAGATGCACTTTGCGTAACCCTTGTTTCCTTTACCTTCGAGGAAATTATCTTGTCTAATGTGCATTGTTCTGTA	http://synteny.cnr.berkeley.edu/CoGe/GEvo.pl?prog=blastn&autogo=1&show_cns=1&dsgid2=11822&chr1=4&x1=22623944&dr1up=15000&dr1down=15000&dsgid2=19491;chr2=scaffold_7;x2=21758871;dr2up=15000;dr2down=15000;num_seqs=2;hsp_overlap_limit=0;hsp_size_limit=0
Os03g14250|3|7727845|7727864|+|Si040225m|scaffold_9|51305220|51305201|-|0.082	Os03g14250	3	7727845	7727864	+	Si040225m	scaffold_9	51305201	51305220	-	0.08	5-distal	CAATCTCACATCGGGTTCC	TCAATCTCGCATCGGGTTC	http://synteny.cnr.berkeley.edu/CoGe/GEvo.pl?prog=blastn&autogo=1&show_cns=1&dsgid2=11822&chr1=3&x1=7727845&dr1up=15000&dr1down=15000&dsgid2=19491;chr2=scaffold_9;x2=51305201;dr2up=15000;dr2down=15000;num_seqs=2;hsp_overlap_limit=0;hsp_size_limit=0
Os09g20420|9|12282842|12282868|+|Si030301m|scaffold_2|28461474|28461500|+|0.83	Os09g20420	9	12282842	12282868	+	Si030301m	scaffold_2	28461474	28461500	+	0.83	5-proximal	TATATTCTCTGCTTCACCTGTCTCTC	TATATCCTCTGCTTAGCCTGTCGCTC	http://synteny.cnr.berkeley.edu/CoGe/GEvo.pl?prog=blastn&autogo=1&show_cns=1&dsgid2=11822&chr1=9&x1=12282842&dr1up=15000&dr1down=15000&dsgid2=19491;chr2=scaffold_2;x2=28461474;dr2up=15000;dr2down=15000;num_seqs=2;hsp_overlap_limit=0;hsp_size_limit=0
Os03g47070|3|26625176|26625190|-|Si034360m|scaffold_9|9090175|9090161|+|1.0	Os03g47070	3	26625176	26625190	-	Si034360m	scaffold_9	9090161	9090175	+	1	5-distal	GATCGAAACTTCCA	ATCGAAACTTCCAA	http://synteny.cnr.berkeley.edu/CoGe/GEvo.pl?prog=blastn&autogo=1&show_cns=1&dsgid2=11822&chr1=3&x1=26625176&dr1up=15000&dr1down=15000&dsgid2=19491;chr2=scaffold_9;x2=9090161;dr2up=15000;dr2down=15000;num_seqs=2;hsp_overlap_limit=0;hsp_size_limit=0
Os03g04310|3|1982650|1982681|-|Si036470m|scaffold_9|56794799|56794768|+|7e-09	Os03g04310	3	1982650	1982681	-	Si036470m	scaffold_9	56794768	56794799	+	7.00E-009	3-UTR	AGCAAATTAAAGATTTGCTCAAGTATTGTAA	GCAAATTAAAGATTTGCTCAGGTATTGTAAG	http://synteny.cnr.berkeley.edu/CoGe/GEvo.pl?prog=blastn&autogo=1&show_cns=1&dsgid2=11822&chr1=3&x1=1982650&dr1up=15000&dr1down=15000&dsgid2=19491;chr2=scaffold_9;x2=56794768;dr2up=15000;dr2down=15000;num_seqs=2;hsp_overlap_limit=0;hsp_size_limit=0
Os03g60650|3|34467423|34467440|-|Si034666m|scaffold_9|1821454|1821437|+|0.018	Os03g60650	3	34467423	34467440	-	Si034666m	scaffold_9	1821437	1821454	+	0.02	3-proximal	GTGTTGACCTCTTAACT	TGTTGACCTCTTAACTG	http://synteny.cnr.berkeley.edu/CoGe/GEvo.pl?prog=blastn&autogo=1&show_cns=1&dsgid2=11822&chr1=3&x1=34467423&dr1up=15000&dr1down=15000&dsgid2=19491;chr2=scaffold_9;x2=1821437;dr2up=15000;dr2down=15000;num_seqs=2;hsp_overlap_limit=0;hsp_size_limit=0
Os07g38560|7|23162633|23162675|+|Si030449m|scaffold_2|43949322|43949280|-|9e-05	Os07g38560	7	23162633	23162675	+	Si030449m	scaffold_2	43949280	43949322	-	9.00E-005	intron	GTTCTTTCTGGTTCATATTAAATCAGTGGCCTTAATGAAACT	TGTTCCTTCTGGTCCATATCAAATTGGTTGCCTTACTGAAAC	http://synteny.cnr.berkeley.edu/CoGe/GEvo.pl?prog=blastn&autogo=1&show_cns=1&dsgid2=11822&chr1=7&x1=23162633&dr1up=15000&dr1down=15000&dsgid2=19491;chr2=scaffold_2;x2=43949280;dr2up=15000;dr2down=15000;num_seqs=2;hsp_overlap_limit=0;hsp_size_limit=0
Os01g62670|1|36291669|36291683|-|Si001235m|scaffold_5|41281126|41281140|-|0.89	Os01g62670	1	36291669	36291683	-	Si001235m	scaffold_5	41281126	41281140	-	0.89	3-distal	AGTCAAAGCAGCAA	AGTCAAAGCAGCAA	http://synteny.cnr.berkeley.edu/CoGe/GEvo.pl?prog=blastn&autogo=1&show_cns=1&dsgid2=11822&chr1=1&x1=36291669&dr1up=15000&dr1down=15000&dsgid2=19491;chr2=scaffold_5;x2=41281126;dr2up=15000;dr2down=15000;num_seqs=2;hsp_overlap_limit=0;hsp_size_limit=0
Os09g28200|9|17110690|17110718|-|Si030056m|scaffold_2|33056520|33056548|-|2e-05	Os09g28200	9	17110690	17110718	-	Si030056m	scaffold_2	33056520	33056548	-	2.00E-005	5-proximal	CATTGACCGGCCAATAGGGATGGCTGGC	CATTGACCGGCCAATAGGAATGGCTCGC	http://synteny.cnr.berkeley.edu/CoGe/GEvo.pl?prog=blastn&autogo=1&show_cns=1&dsgid2=11822&chr1=9&x1=17110690&dr1up=15000&dr1down=15000&dsgid2=19491;chr2=scaffold_2;x2=33056520;dr2up=15000;dr2down=15000;num_seqs=2;hsp_overlap_limit=0;hsp_size_limit=0
Os01g50934|1|29248013|29248069|+|Si003676m|scaffold_5|34641082|34641138|+|2e-09	Os01g50934	1	29248013	29248069	+	Si003676m	scaffold_5	34641082	34641138	+	2.00E-009	3-UTR	TGCTCCAAATCCATTGAAAATGAAGTATTGGTTTCTCTTGACTTACGAATATAATG	TGATCCAAATTCTTTGAAAATGATGTATTGTTTTATCTTGAATTACCAAAATAATG	http://synteny.cnr.berkeley.edu/CoGe/GEvo.pl?prog=blastn&autogo=1&show_cns=1&dsgid2=11822&chr1=1&x1=29248013&dr1up=15000&dr1down=15000&dsgid2=19491;chr2=scaffold_5;x2=34641082;dr2up=15000;dr2down=15000;num_seqs=2;hsp_overlap_limit=0;hsp_size_limit=0
Os10g38850|10|20617133|20617249|+|Si033868m|scaffold_9|40499127|40499011|-|3e-16	Os10g38850	10	20617133	20617249	+	Si033868m	scaffold_9	40499011	40499127	-	3.00E-016	3-UTR	CTGTGCATCGACTGGCATGTTGTGCTTGCAGTTGGCTTGGGTGCCAAATTGAGCTATATGGCTTGACTGAAGTGCCATATGAAGATATGGGATTCAGCATGGTTTCATTTGCAATG	TCTGTGCACTCGACAAGCATGTTGTGCATGCAGTAGCTTGGATGCCAAGTTGAGTTTCTGTGGCTTGATGAAGTGGCATATGAAGATCCAGGATTCAGCATGGTCTCATATGCAAT	http://synteny.cnr.berkeley.edu/CoGe/GEvo.pl?prog=blastn&autogo=1&show_cns=1&dsgid2=11822&chr1=10&x1=20617133&dr1up=15000&dr1down=15000&dsgid2=19491;chr2=scaffold_9;x2=40499011;dr2up=15000;dr2down=15000;num_seqs=2;hsp_overlap_limit=0;hsp_size_limit=0
Os07g38550|7|23154240|23154280|+|Si032911m|scaffold_2|43916293|43916334|+|0.22	Os07g38550	7	23154240	23154280	+	Si032911m	scaffold_2	43916293	43916334	+	0.22	5-UTR	AGTGGTTTGTGAATATATTCCAAGATCTGGTAACCTGATA	AGTAGTTTGTGATCATATCCCAAAGATCTGATAATCTGATA	http://synteny.cnr.berkeley.edu/CoGe/GEvo.pl?prog=blastn&autogo=1&show_cns=1&dsgid2=11822&chr1=7&x1=23154240&dr1up=15000&dr1down=15000&dsgid2=19491;chr2=scaffold_2;x2=43916293;dr2up=15000;dr2down=15000;num_seqs=2;hsp_overlap_limit=0;hsp_size_limit=0
Os04g44210|4|25989265|25989279|-|Si010741m|scaffold_7|25303811|25303825|-|1.1	Os04g44210	4	25989265	25989279	-	Si010741m	scaffold_7	25303811	25303825	-	1.1	5-proximal	AAAACAACAAAAGG	AAAACAACAAAAGG	http://synteny.cnr.berkeley.edu/CoGe/GEvo.pl?prog=blastn&autogo=1&show_cns=1&dsgid2=11822&chr1=4&x1=25989265&dr1up=15000&dr1down=15000&dsgid2=19491;chr2=scaffold_7;x2=25303811;dr2up=15000;dr2down=15000;num_seqs=2;hsp_overlap_limit=0;hsp_size_limit=0
Os06g15990|6|9095420|9095454|+|Si006183m|scaffold_4|12216534|12216568|+|3e-05	Os06g15990	6	9095420	9095454	+	Si006183m	scaffold_4	12216534	12216568	+	3.00E-005	3-UTR	ATATTGTAGAAGCAGATTTATGTTCATTATGAAA	ATATTGTAGCAACGGATTTGTGTTCATTATGAAA	http://synteny.cnr.berkeley.edu/CoGe/GEvo.pl?prog=blastn&autogo=1&show_cns=1&dsgid2=11822&chr1=6&x1=9095420&dr1up=15000&dr1down=15000&dsgid2=19491;chr2=scaffold_4;x2=12216534;dr2up=15000;dr2down=15000;num_seqs=2;hsp_overlap_limit=0;hsp_size_limit=0
Os07g25680|7|14727983|14728003|+|Si030660m|scaffold_2|12053131|12053151|+|0.021	Os07g25680	7	14727983	14728003	+	Si030660m	scaffold_2	12053131	12053151	+	0.02	intron	TTTGATTAATTTCTTTCTGG	TTTGATTAATTTCTTTATGG	http://synteny.cnr.berkeley.edu/CoGe/GEvo.pl?prog=blastn&autogo=1&show_cns=1&dsgid2=11822&chr1=7&x1=14727983&dr1up=15000&dr1down=15000&dsgid2=19491;chr2=scaffold_2;x2=12053131;dr2up=15000;dr2down=15000;num_seqs=2;hsp_overlap_limit=0;hsp_size_limit=0
Os11g31950|11|18315503|18315555|+|Si026028m|scaffold_8|25912896|25912945|+|0.0005	Os11g31950	11	18315503	18315555	+	Si026028m	scaffold_8	25912896	25912945	+	0	intron	TAATGTCAACGACGATAGCTTTCTTTTGTTGGTTCAAGCAATTGGTTTGAAA	TAATGTCAACGATGATACCTTACGTTTGTTTCGAGCAATTCGTTTGAAA	http://synteny.cnr.berkeley.edu/CoGe/GEvo.pl?prog=blastn&autogo=1&show_cns=1&dsgid2=11822&chr1=11&x1=18315503&dr1up=15000&dr1down=15000&dsgid2=19491;chr2=scaffold_8;x2=25912896;dr2up=15000;dr2down=15000;num_seqs=2;hsp_overlap_limit=0;hsp_size_limit=0
Os02g49530|2|30267690|30267745|-|Si018665m|scaffold_1|36877680|36877738|-|2e-09	Os02g49530	2	30267690	30267745	-	Si018665m	scaffold_1	36877680	36877738	-	2.00E-009	3-distal	GAATGGATGCATCAACACTAGATACTTCAGATCAATTGACCTCCTCATTTTGCTT	GAATGGATGTATCAACAAACATAGATACTTCAGATCATATGAGCTCCTCATTTTGCTT	http://synteny.cnr.berkeley.edu/CoGe/GEvo.pl?prog=blastn&autogo=1&show_cns=1&dsgid2=11822&chr1=2&x1=30267690&dr1up=15000&dr1down=15000&dsgid2=19491;chr2=scaffold_1;x2=36877680;dr2up=15000;dr2down=15000;num_seqs=2;hsp_overlap_limit=0;hsp_size_limit=0
Os12g38870|12|23863105|23863122|-|Si021274m|scaffold_3|46751379|46751396|-|1.0	Os12g38870	12	23863105	23863122	-	Si021274m	scaffold_3	46751379	46751396	-	1	5-UTR	GAGACTTGGTCTGCAGA	GAGACTTGATCTGCAGA	http://synteny.cnr.berkeley.edu/CoGe/GEvo.pl?prog=blastn&autogo=1&show_cns=1&dsgid2=11822&chr1=12&x1=23863105&dr1up=15000&dr1down=15000&dsgid2=19491;chr2=scaffold_3;x2=46751379;dr2up=15000;dr2down=15000;num_seqs=2;hsp_overlap_limit=0;hsp_size_limit=0
Os03g01760|3|479667|479685|+|Si035828m|scaffold_9|58448274|58448256|-|0.24	Os03g01760	3	479667	479685	+	Si035828m	scaffold_9	58448256	58448274	-	0.24	intron	CATCTAGCAATTATCCCA	TCATCTAGCATTTATCCC	http://synteny.cnr.berkeley.edu/CoGe/GEvo.pl?prog=blastn&autogo=1&show_cns=1&dsgid2=11822&chr1=3&x1=479667&dr1up=15000&dr1down=15000&dsgid2=19491;chr2=scaffold_9;x2=58448256;dr2up=15000;dr2down=15000;num_seqs=2;hsp_overlap_limit=0;hsp_size_limit=0
Os10g21930|10|11225420|11225449|+|Si035485m|scaffold_9|23411038|23411009|-|0.0003	Os10g21930	10	11225420	11225449	+	Si035485m	scaffold_9	23411009	23411038	-	0	5-distal	CCTTAATCCCAAAGTTTTGTGCTTGACTT	TCCTTAGTCCCAAAGTTTTGCACTTGACT	http://synteny.cnr.berkeley.edu/CoGe/GEvo.pl?prog=blastn&autogo=1&show_cns=1&dsgid2=11822&chr1=10&x1=11225420&dr1up=15000&dr1down=15000&dsgid2=19491;chr2=scaffold_9;x2=23411009;dr2up=15000;dr2down=15000;num_seqs=2;hsp_overlap_limit=0;hsp_size_limit=0
Os05g35470|5|21012396|21012422|-|Si022509m|scaffold_3|19274991|19274965|+|0.016	Os05g35470	5	21012396	21012422	-	Si022509m	scaffold_3	19274965	19274991	+	0.02	3-distal	GATCAATCATTGCTCCACCTCACTTT	ATCAATCATTGCCCAATCTCACTTTA	http://synteny.cnr.berkeley.edu/CoGe/GEvo.pl?prog=blastn&autogo=1&show_cns=1&dsgid2=11822&chr1=5&x1=21012396&dr1up=15000&dr1down=15000&dsgid2=19491;chr2=scaffold_3;x2=19274965;dr2up=15000;dr2down=15000;num_seqs=2;hsp_overlap_limit=0;hsp_size_limit=0
Os12g19040|12|11067339|11067360|-|Si022772m|scaffold_3|37653252|37653273|-|0.38	Os12g19040	12	11067339	11067360	-	Si022772m	scaffold_3	37653252	37653273	-	0.38	intron	AAATAGTTTGCAACTGCTTTG	AAATTGTTTGCAGCTGCTTTG	http://synteny.cnr.berkeley.edu/CoGe/GEvo.pl?prog=blastn&autogo=1&show_cns=1&dsgid2=11822&chr1=12&x1=11067339&dr1up=15000&dr1down=15000&dsgid2=19491;chr2=scaffold_3;x2=37653252;dr2up=15000;dr2down=15000;num_seqs=2;hsp_overlap_limit=0;hsp_size_limit=0
Os07g43510|7|26035272|26035288|-|Si031183m|scaffold_2|46321063|46321079|-|0.067	Os07g43510	7	26035272	26035288	-	Si031183m	scaffold_2	46321063	46321079	-	0.07	3-UTR	TTTAATTTCAAGCCTT	TTTAATTTCAAGCCTT	http://synteny.cnr.berkeley.edu/CoGe/GEvo.pl?prog=blastn&autogo=1&show_cns=1&dsgid2=11822&chr1=7&x1=26035272&dr1up=15000&dr1down=15000&dsgid2=19491;chr2=scaffold_2;x2=46321063;dr2up=15000;dr2down=15000;num_seqs=2;hsp_overlap_limit=0;hsp_size_limit=0
Os01g58910|1|34045531|34045547|-|Si001740m|scaffold_5|39387289|39387305|-|0.062	Os01g58910	1	34045531	34045547	-	Si001740m	scaffold_5	39387289	39387305	-	0.06	5-distal	GTAGCTTTCCGCAGCC	GTAGCTTTCCGCAGCC	http://synteny.cnr.berkeley.edu/CoGe/GEvo.pl?prog=blastn&autogo=1&show_cns=1&dsgid2=11822&chr1=1&x1=34045531&dr1up=15000&dr1down=15000&dsgid2=19491;chr2=scaffold_5;x2=39387289;dr2up=15000;dr2down=15000;num_seqs=2;hsp_overlap_limit=0;hsp_size_limit=0
Os01g47650|1|27253116|27253144|+|Si000263m|scaffold_5|32514655|32514683|+|0.098	Os01g47650	1	27253116	27253144	+	Si000263m	scaffold_5	32514655	32514683	+	0.1	5-distal	TTGCACCAGTTGGCCTTTTGATCTGCAT	TTGCGTCAGTTGACCTTTTGCTCTGCAT	http://synteny.cnr.berkeley.edu/CoGe/GEvo.pl?prog=blastn&autogo=1&show_cns=1&dsgid2=11822&chr1=1&x1=27253116&dr1up=15000&dr1down=15000&dsgid2=19491;chr2=scaffold_5;x2=32514655;dr2up=15000;dr2down=15000;num_seqs=2;hsp_overlap_limit=0;hsp_size_limit=0
Os03g12260|3|6439887|6439945|-|Si035164m|scaffold_9|52585255|52585197|+|3e-19	Os03g12260	3	6439887	6439945	-	Si035164m	scaffold_9	52585197	52585255	+	3.00E-019	3-distal	CCAGATCACTTCCTCCCTACTCCTTGACCTGTAGCAATATATCAAATCGGAATCCAAG	CAGATCACTTCCACCCTACTCCTTGACCTGTAGCAATATATCTAATCGCAATCCTAGC	http://synteny.cnr.berkeley.edu/CoGe/GEvo.pl?prog=blastn&autogo=1&show_cns=1&dsgid2=11822&chr1=3&x1=6439887&dr1up=15000&dr1down=15000&dsgid2=19491;chr2=scaffold_9;x2=52585197;dr2up=15000;dr2down=15000;num_seqs=2;hsp_overlap_limit=0;hsp_size_limit=0
Os08g12800|8|7585789|7585813|+|Si013645m|scaffold_6|1596326|1596350|+|0.28	Os08g12800	8	7585789	7585813	+	Si013645m	scaffold_6	1596326	1596350	+	0.28	intron	TTTTTTTTAATTTTCCTGACGGAT	TTTGTTTTTGTTTTCCTGACGGAT	http://synteny.cnr.berkeley.edu/CoGe/GEvo.pl?prog=blastn&autogo=1&show_cns=1&dsgid2=11822&chr1=8&x1=7585789&dr1up=15000&dr1down=15000&dsgid2=19491;chr2=scaffold_6;x2=1596326;dr2up=15000;dr2down=15000;num_seqs=2;hsp_overlap_limit=0;hsp_size_limit=0
Os05g07790|5|4189835|4189889|-|Si022344m|scaffold_3|6622781|6622835|-|0.29	Os05g07790	5	4189835	4189889	-	Si022344m	scaffold_3	6622781	6622835	-	0.29	3-distal	AAGGTACAGCATGCCATGAAGTTAACACCAGACAGCCGTTTTAGCCATGAAAAG	AAGGTACAACATGCCATACCGGCGACAACAGGCAGCCATTTTGATCATGAAAAG	http://synteny.cnr.berkeley.edu/CoGe/GEvo.pl?prog=blastn&autogo=1&show_cns=1&dsgid2=11822&chr1=5&x1=4189835&dr1up=15000&dr1down=15000&dsgid2=19491;chr2=scaffold_3;x2=6622781;dr2up=15000;dr2down=15000;num_seqs=2;hsp_overlap_limit=0;hsp_size_limit=0
Os02g43830|2|26457394|26457410|-|Si018190m|scaffold_1|33233225|33233241|-|0.067	Os02g43830	2	26457394	26457410	-	Si018190m	scaffold_1	33233225	33233241	-	0.07	3-distal	CATTAATGGGCTCGCA	CATTAATGGGCTCGCA	http://synteny.cnr.berkeley.edu/CoGe/GEvo.pl?prog=blastn&autogo=1&show_cns=1&dsgid2=11822&chr1=2&x1=26457394&dr1up=15000&dr1down=15000&dsgid2=19491;chr2=scaffold_1;x2=33233225;dr2up=15000;dr2down=15000;num_seqs=2;hsp_overlap_limit=0;hsp_size_limit=0
Os06g48040|6|29062780|29062797|-|Si006132m|scaffold_4|36978119|36978102|+|0.019	Os06g48040	6	29062780	29062797	-	Si006132m	scaffold_4	36978102	36978119	+	0.02	5-UTR	GGATCTGACCAAATCGT	GATCTGACCAAATCGTC	http://synteny.cnr.berkeley.edu/CoGe/GEvo.pl?prog=blastn&autogo=1&show_cns=1&dsgid2=11822&chr1=6&x1=29062780&dr1up=15000&dr1down=15000&dsgid2=19491;chr2=scaffold_4;x2=36978102;dr2up=15000;dr2down=15000;num_seqs=2;hsp_overlap_limit=0;hsp_size_limit=0
Os02g05040|2|2402817|2402842|+|Si016207m|scaffold_1|7968083|7968058|-|3e-05	Os02g05040	2	2402817	2402842	+	Si016207m	scaffold_1	7968058	7968083	-	3.00E-005	intron	TAATTACCTAACCATTTTAATCTTG	ATAATTACCTAACCATTTTATTCTT	http://synteny.cnr.berkeley.edu/CoGe/GEvo.pl?prog=blastn&autogo=1&show_cns=1&dsgid2=11822&chr1=2&x1=2402817&dr1up=15000&dr1down=15000&dsgid2=19491;chr2=scaffold_1;x2=7968058;dr2up=15000;dr2down=15000;num_seqs=2;hsp_overlap_limit=0;hsp_size_limit=0
Os05g44560|5|25863274|25863355|-|Si021087m|scaffold_3|12953836|12953755|+|2e-25	Os05g44560	5	25863274	25863355	-	Si021087m	scaffold_3	12953755	12953836	+	2.00E-025	5-UTR	CCGAGCTCGAATCCGCCCAATCTCGCCGGCGGCGGCCTCGATCTGAGCCGAGGCCGCCGTGCGCCGGCCCGGGCGGCGAGG	CGAGCTCGAATCCGCGCAATCTCGTCGGCGGCGGGCTCGATCTGGGCCGGGGCCTCCGCGCGCCGGCGCGGGCGGCGAGGA	http://synteny.cnr.berkeley.edu/CoGe/GEvo.pl?prog=blastn&autogo=1&show_cns=1&dsgid2=11822&chr1=5&x1=25863274&dr1up=15000&dr1down=15000&dsgid2=19491;chr2=scaffold_3;x2=12953755;dr2up=15000;dr2down=15000;num_seqs=2;hsp_overlap_limit=0;hsp_size_limit=0
Os06g41450|6|24841869|24841913|-|Si007126m|scaffold_4|33223285|33223242|+|0.22	Os06g41450	6	24841869	24841913	-	Si007126m	scaffold_4	33223242	33223285	+	0.22	3-proximal	TCATTTTCTTCCTTTAATTGCTTGGAAGAAATTGCTCTCTGCAT	CACTTTCTGCCTTTAAATGCGTGGAAAAACTGCTTTCAGCATT	http://synteny.cnr.berkeley.edu/CoGe/GEvo.pl?prog=blastn&autogo=1&show_cns=1&dsgid2=11822&chr1=6&x1=24841869&dr1up=15000&dr1down=15000&dsgid2=19491;chr2=scaffold_4;x2=33223242;dr2up=15000;dr2down=15000;num_seqs=2;hsp_overlap_limit=0;hsp_size_limit=0
Os04g33980|4|20399240|20399266|+|Si009348m|scaffold_7|19679743|19679769|+|0.96	Os04g33980	4	20399240	20399266	+	Si009348m	scaffold_7	19679743	19679769	+	0.96	3-UTR	TGTTATATATTTGTGGTGGTGGTGAT	TGTTGTAAATTTGTAGGGGTGGTGAT	http://synteny.cnr.berkeley.edu/CoGe/GEvo.pl?prog=blastn&autogo=1&show_cns=1&dsgid2=11822&chr1=4&x1=20399240&dr1up=15000&dr1down=15000&dsgid2=19491;chr2=scaffold_7;x2=19679743;dr2up=15000;dr2down=15000;num_seqs=2;hsp_overlap_limit=0;hsp_size_limit=0
Os01g62605|1|36250807|36250839|+|Si003623m|scaffold_5|41212378|41212410|+|5e-06	Os01g62605	1	36250807	36250839	+	Si003623m	scaffold_5	41212378	41212410	+	5.00E-006	5-proximal	ATAGGAAAACACCAAGTGGGTCCTTTTTTGGG	ATAGAAAAACATCAAGTGGGTCCTTGTTTGGG	http://synteny.cnr.berkeley.edu/CoGe/GEvo.pl?prog=blastn&autogo=1&show_cns=1&dsgid2=11822&chr1=1&x1=36250807&dr1up=15000&dr1down=15000&dsgid2=19491;chr2=scaffold_5;x2=41212378;dr2up=15000;dr2down=15000;num_seqs=2;hsp_overlap_limit=0;hsp_size_limit=0
Os03g02800|3|1087598|1087981|+|Si034541m|scaffold_9|57774748|57774375|-|8e-64	Os03g02800	3	1087598	1087981	+	Si034541m	scaffold_9	57774375	57774748	-	8.00E-064	5-proximal	TGAGAGACAGTTAATCAGCTCCTTGACAAAGTATTAGTACTATAGTACATGGATTAGCTGCTAATCATGCAGGGCACACGCATCGAGGCAGGGCCCCCGGCAAAATCTACATGGGGGCGCGTGTGTGAACGTGACGTAAACCGTCAAAGGGAAGGGGGGGAGGCTGCCAGGGGCAAAAAAGCGCGCGAATCGAGTACCAACCTTGGGCCCCTCACTCTTTCCAACGAGAGCTGACTAGGCACAGCCATGGTGGCCCCACAAAGCAACCAATGGCATCTCTCCATCTCTGGAGCTACAGGGCCTCACTTTATTGGCAGCCAAAGACAAGGAGAGAAGATTGGGATATTTCTCTATTCACCGCTAAAGCTAACTGACACAAGACA	TTGAGAGACAGTTAATCGCTCCTGGCAAAGTATTGGTAGTATAGTACATGTATTAGCTGCTAATCATGCAGGCACAGGCATCGAGGCAGGCAGGGCCCCCCGGCAAATCTTCATGGGGGCGCGTGTGTGAACGTGACGTAAACCGTCAAAGGGAAGTCGCAAGGAAAAAAAGTGTAGGAATCGAGTACCAACCTTGGGCCCCTCACCCTTTCCAACGGGAGCTGACTAGGCATTGCTCTGGTGGCCCACAAAGCAGCCAATAGCAACCCTACACAGTCCTGCAGCTATACAACAGCTCGCTTTGGCTGCCAAAGACAAGAAGAGAAGATTGGGATATTTCTATTCACCGATATAAAGCTAACTGACACAGGAC	http://synteny.cnr.berkeley.edu/CoGe/GEvo.pl?prog=blastn&autogo=1&show_cns=1&dsgid2=11822&chr1=3&x1=1087598&dr1up=15000&dr1down=15000&dsgid2=19491;chr2=scaffold_9;x2=57774375;dr2up=15000;dr2down=15000;num_seqs=2;hsp_overlap_limit=0;hsp_size_limit=0
Os09g29830|9|18139103|18139232|+|Si029882m|scaffold_2|34587554|34587686|+|5e-21	Os09g29830	9	18139103	18139232	+	Si029882m	scaffold_2	34587554	34587686	+	5.00E-021	5-proximal	GGTCCATGTTCTGGGGAGTTTGAAGTCGTATCCTTTCCAATCTTTAGTTTTGCATTTCTCTCAAGATTCGGTTTCTTTGCTTTTCCTTCCCCTTTAAGAGTGAACAGTTTAGTAAGGGCGCCACTAATG	GGTCCATTTCCTGGTGAGTTTGAAGTCCTATCCTTTGCAGTCCTTAGTTTACATTTCTCCCAAGATTCGGTTTCGTTTGCTTTCCCTGCTACCGCTTTAAGAGCGAGCAGCTTGGCGAGGGCGCCACTAATG	http://synteny.cnr.berkeley.edu/CoGe/GEvo.pl?prog=blastn&autogo=1&show_cns=1&dsgid2=11822&chr1=9&x1=18139103&dr1up=15000&dr1down=15000&dsgid2=19491;chr2=scaffold_2;x2=34587554;dr2up=15000;dr2down=15000;num_seqs=2;hsp_overlap_limit=0;hsp_size_limit=0
Os12g41715|12|25793863|25793877|-|Si021482m|scaffold_3|48775410|48775424|-|1.0	Os12g41715	12	25793863	25793877	-	Si021482m	scaffold_3	48775410	48775424	-	1	3-proximal	TGTCATTTTCTTAT	TGTCATTTTCTTAT	http://synteny.cnr.berkeley.edu/CoGe/GEvo.pl?prog=blastn&autogo=1&show_cns=1&dsgid2=11822&chr1=12&x1=25793863&dr1up=15000&dr1down=15000&dsgid2=19491;chr2=scaffold_3;x2=48775410;dr2up=15000;dr2down=15000;num_seqs=2;hsp_overlap_limit=0;hsp_size_limit=0
Os04g31040|4|18379458|18379481|-|Si010081m|scaffold_7|17025301|17025324|-|0.91	Os04g31040	4	18379458	18379481	-	Si010081m	scaffold_7	17025301	17025324	-	0.91	3-UTR	TGTAAAGTATCAGTAACTATGTA	TGTAAAGTATCAGAGATTATGTA	http://synteny.cnr.berkeley.edu/CoGe/GEvo.pl?prog=blastn&autogo=1&show_cns=1&dsgid2=11822&chr1=4&x1=18379458&dr1up=15000&dr1down=15000&dsgid2=19491;chr2=scaffold_7;x2=17025301;dr2up=15000;dr2down=15000;num_seqs=2;hsp_overlap_limit=0;hsp_size_limit=0
Os01g55370|1|31885034|31885098|-|Si004858m|scaffold_5|37400402|37400466|-|2e-05	Os01g55370	1	31885034	31885098	-	Si004858m	scaffold_5	37400402	37400466	-	2.00E-005	3-distal	TGTTATTTTCAGCTAACTGTGTACCTCGTGGTTTGGTGCCCTCTTGACTGAACAGATCTTCGTC	TGTTCTTGTCAGCCAACTGCTTACCGAGTGGCGTGGTGCCCTCGTCACTCGGCAGATCTTCGTC	http://synteny.cnr.berkeley.edu/CoGe/GEvo.pl?prog=blastn&autogo=1&show_cns=1&dsgid2=11822&chr1=1&x1=31885034&dr1up=15000&dr1down=15000&dsgid2=19491;chr2=scaffold_5;x2=37400402;dr2up=15000;dr2down=15000;num_seqs=2;hsp_overlap_limit=0;hsp_size_limit=0
Os03g03830|3|1726426|1726446|-|Si034037m|scaffold_9|57086282|57086262|+|0.023	Os03g03830	3	1726426	1726446	-	Si034037m	scaffold_9	57086262	57086282	+	0.02	intron	CCCGCGAATTCGAATGAGTT	CCGCGAATTCGAATGACTTG	http://synteny.cnr.berkeley.edu/CoGe/GEvo.pl?prog=blastn&autogo=1&show_cns=1&dsgid2=11822&chr1=3&x1=1726426&dr1up=15000&dr1down=15000&dsgid2=19491;chr2=scaffold_9;x2=57086262;dr2up=15000;dr2down=15000;num_seqs=2;hsp_overlap_limit=0;hsp_size_limit=0
Os04g34940|4|21063576|21063621|-|Si010874m|scaffold_7|20102636|20102681|-|2e-06	Os04g34940	4	21063576	21063621	-	Si010874m	scaffold_7	20102636	20102681	-	2.00E-006	5-proximal	CGTGCCGGGCCCGGGCTCCCAAACCGGGTCCCTGTCGGGCTCGCT	CGTGCCGGGCCCGGACTCCCAGCCGGTGTCCCTGTCGGACCCGCT	http://synteny.cnr.berkeley.edu/CoGe/GEvo.pl?prog=blastn&autogo=1&show_cns=1&dsgid2=11822&chr1=4&x1=21063576&dr1up=15000&dr1down=15000&dsgid2=19491;chr2=scaffold_7;x2=20102636;dr2up=15000;dr2down=15000;num_seqs=2;hsp_overlap_limit=0;hsp_size_limit=0
Os07g39630|7|23754856|23754870|+|Si030762m|scaffold_2|44439751|44439765|+|1.2	Os07g39630	7	23754856	23754870	+	Si030762m	scaffold_2	44439751	44439765	+	1.2	intron	CATGTGTTCCATAT	CATGTGTTCCATAT	http://synteny.cnr.berkeley.edu/CoGe/GEvo.pl?prog=blastn&autogo=1&show_cns=1&dsgid2=11822&chr1=7&x1=23754856&dr1up=15000&dr1down=15000&dsgid2=19491;chr2=scaffold_2;x2=44439751;dr2up=15000;dr2down=15000;num_seqs=2;hsp_overlap_limit=0;hsp_size_limit=0
Os04g52710|4|31203245|31203280|+|Si010826m|scaffold_7|30092633|30092668|+|4e-11	Os04g52710	4	31203245	31203280	+	Si010826m	scaffold_7	30092633	30092668	+	4.00E-011	5-distal	GCAAAGGAACAAAACACATGCACATTTATCAACCC	GCAAAGAAACAAAACACATGCACATTTATCAACCC	http://synteny.cnr.berkeley.edu/CoGe/GEvo.pl?prog=blastn&autogo=1&show_cns=1&dsgid2=11822&chr1=4&x1=31203245&dr1up=15000&dr1down=15000&dsgid2=19491;chr2=scaffold_7;x2=30092633;dr2up=15000;dr2down=15000;num_seqs=2;hsp_overlap_limit=0;hsp_size_limit=0
Os03g03550|3|1543986|1544007|+|Si035841m|scaffold_9|57327724|57327703|-|0.24	Os03g03550	3	1543986	1544007	+	Si035841m	scaffold_9	57327703	57327724	-	0.24	5-distal	CCGGGCGGCCGATCTACATGA	GCCGGCCGGCCGATCTGCATG	http://synteny.cnr.berkeley.edu/CoGe/GEvo.pl?prog=blastn&autogo=1&show_cns=1&dsgid2=11822&chr1=3&x1=1543986&dr1up=15000&dr1down=15000&dsgid2=19491;chr2=scaffold_9;x2=57327703;dr2up=15000;dr2down=15000;num_seqs=2;hsp_overlap_limit=0;hsp_size_limit=0
Os02g45200|2|27429248|27429276|-|Si017619m|scaffold_1|34302579|34302607|-|2e-05	Os02g45200	2	27429248	27429276	-	Si017619m	scaffold_1	34302579	34302607	-	2.00E-005	3-proximal	CAAGAATCTTCCAGCCATGAAAGCCACT	CAAGAATCTTCCAGCCATGAAAAGCACT	http://synteny.cnr.berkeley.edu/CoGe/GEvo.pl?prog=blastn&autogo=1&show_cns=1&dsgid2=11822&chr1=2&x1=27429248&dr1up=15000&dr1down=15000&dsgid2=19491;chr2=scaffold_1;x2=34302579;dr2up=15000;dr2down=15000;num_seqs=2;hsp_overlap_limit=0;hsp_size_limit=0
Os01g54480|1|31336095|31336109|-|Si001285m|scaffold_5|36821968|36821982|-|1.0	Os01g54480	1	31336095	31336109	-	Si001285m	scaffold_5	36821968	36821982	-	1	5-UTR	CAGCCACCCACCCA	CAGCCACCCACCCA	http://synteny.cnr.berkeley.edu/CoGe/GEvo.pl?prog=blastn&autogo=1&show_cns=1&dsgid2=11822&chr1=1&x1=31336095&dr1up=15000&dr1down=15000&dsgid2=19491;chr2=scaffold_5;x2=36821968;dr2up=15000;dr2down=15000;num_seqs=2;hsp_overlap_limit=0;hsp_size_limit=0
Os03g07450|3|3780876|3780893|-|Si036519m|scaffold_9|55221700|55221683|+|0.91	Os03g07450	3	3780876	3780893	-	Si036519m	scaffold_9	55221683	55221700	+	0.91	3-distal	CGATCTGGTCCAGATGT	GATCTGGCCCAGATGTG	http://synteny.cnr.berkeley.edu/CoGe/GEvo.pl?prog=blastn&autogo=1&show_cns=1&dsgid2=11822&chr1=3&x1=3780876&dr1up=15000&dr1down=15000&dsgid2=19491;chr2=scaffold_9;x2=55221683;dr2up=15000;dr2down=15000;num_seqs=2;hsp_overlap_limit=0;hsp_size_limit=0
Os07g44950|7|26808723|26808747|+|Si029351m|scaffold_2|46950842|46950866|+|0.25	Os07g44950	7	26808723	26808747	+	Si029351m	scaffold_2	46950842	46950866	+	0.25	5-proximal	GCCCAGAGAAGGTTCGAGACGCGT	GCCCAGGGAAGCTTCCAGACGCGT	http://synteny.cnr.berkeley.edu/CoGe/GEvo.pl?prog=blastn&autogo=1&show_cns=1&dsgid2=11822&chr1=7&x1=26808723&dr1up=15000&dr1down=15000&dsgid2=19491;chr2=scaffold_2;x2=46950842;dr2up=15000;dr2down=15000;num_seqs=2;hsp_overlap_limit=0;hsp_size_limit=0
Os05g51070|5|29246906|29246990|+|Si021397m|scaffold_3|8485466|8485382|-|0.28	Os05g51070	5	29246906	29246990	+	Si021397m	scaffold_3	8485382	8485466	-	0.28	intron	ACCAGCGTTCTTCAGATTCCAAATGGCTTATGTCCAAATCATCCGAAAGGGATTGAAAGATAAATGTAAGGTTCAGTACCCATC	GACTAGCGGTTTTCAGATTCCTGATGGCTTTAGTGCCGGTCATCAGACAGCGACTGAAATCTGGATTTATGGTTCCGTAGCCAT	http://synteny.cnr.berkeley.edu/CoGe/GEvo.pl?prog=blastn&autogo=1&show_cns=1&dsgid2=11822&chr1=5&x1=29246906&dr1up=15000&dr1down=15000&dsgid2=19491;chr2=scaffold_3;x2=8485382;dr2up=15000;dr2down=15000;num_seqs=2;hsp_overlap_limit=0;hsp_size_limit=0
Os03g53080|3|30438161|30438243|-|Si035410m|scaffold_9|5875899|5875822|+|6e-10	Os03g53080	3	30438161	30438243	-	Si035410m	scaffold_9	5875822	5875899	+	6.00E-010	5-proximal	GCTACGCGCACCCGGCGCCGCCCACACGCAATCGCCTCCTTCTCCTCCTCTCTATTTATACACACAAATACGCCAATAAAAA	CTACGCGCACCCCGCGCCGCCCACACGAAATCCCCCGCTTTCCCTCTATTTATACACACCAATACGGCGATATAAAA	http://synteny.cnr.berkeley.edu/CoGe/GEvo.pl?prog=blastn&autogo=1&show_cns=1&dsgid2=11822&chr1=3&x1=30438161&dr1up=15000&dr1down=15000&dsgid2=19491;chr2=scaffold_9;x2=5875822;dr2up=15000;dr2down=15000;num_seqs=2;hsp_overlap_limit=0;hsp_size_limit=0
Os12g42210|12|26146515|26146540|+|Si022666m|scaffold_3|49284106|49284081|-|0.073	Os12g42210	12	26146515	26146540	+	Si022666m	scaffold_3	49284081	49284106	-	0.07	5-proximal	ACGCATCAGATAGCGCGCGTCCAAC	CACTCAACAGATAGCGCGCTTCCAA	http://synteny.cnr.berkeley.edu/CoGe/GEvo.pl?prog=blastn&autogo=1&show_cns=1&dsgid2=11822&chr1=12&x1=26146515&dr1up=15000&dr1down=15000&dsgid2=19491;chr2=scaffold_3;x2=49284081;dr2up=15000;dr2down=15000;num_seqs=2;hsp_overlap_limit=0;hsp_size_limit=0
Os03g06520|3|3277299|3277316|-|Si034588m|scaffold_9|55715099|55715082|+|1.1	Os03g06520	3	3277299	3277316	-	Si034588m	scaffold_9	55715082	55715099	+	1.1	5-distal	TGGGGCAGCAGCCACTG	GGGGTAGCAGCCACTGA	http://synteny.cnr.berkeley.edu/CoGe/GEvo.pl?prog=blastn&autogo=1&show_cns=1&dsgid2=11822&chr1=3&x1=3277299&dr1up=15000&dr1down=15000&dsgid2=19491;chr2=scaffold_9;x2=55715082;dr2up=15000;dr2down=15000;num_seqs=2;hsp_overlap_limit=0;hsp_size_limit=0
Os01g60850|1|35177398|35177416|-|Si001515m|scaffold_5|40188942|40188960|-|0.24	Os01g60850	1	35177398	35177416	-	Si001515m	scaffold_5	40188942	40188960	-	0.24	5-UTR	CTTGGATTCTCGAAGATT	CTTGGATCCTCGAAGATT	http://synteny.cnr.berkeley.edu/CoGe/GEvo.pl?prog=blastn&autogo=1&show_cns=1&dsgid2=11822&chr1=1&x1=35177398&dr1up=15000&dr1down=15000&dsgid2=19491;chr2=scaffold_5;x2=40188942;dr2up=15000;dr2down=15000;num_seqs=2;hsp_overlap_limit=0;hsp_size_limit=0
Os07g43070|7|25818672|25818694|-|Si031099m|scaffold_2|46034335|46034357|-|0.067	Os07g43070	7	25818672	25818694	-	Si031099m	scaffold_2	46034335	46034357	-	0.07	5-distal	GCTTCTACGTGAAGCCAAAGCT	GCTTCTACGTAAAGTCAAAGCT	http://synteny.cnr.berkeley.edu/CoGe/GEvo.pl?prog=blastn&autogo=1&show_cns=1&dsgid2=11822&chr1=7&x1=25818672&dr1up=15000&dr1down=15000&dsgid2=19491;chr2=scaffold_2;x2=46034335;dr2up=15000;dr2down=15000;num_seqs=2;hsp_overlap_limit=0;hsp_size_limit=0
Os02g02350|2|783899|783925|-|Si017688m|scaffold_1|10212014|10212040|-|0.0004	Os02g02350	2	783899	783925	-	Si017688m	scaffold_1	10212014	10212040	-	0	intron	TCCTTGCGTGATTACATCCAAAACTG	TCCTTGCTTGTTTACATCCAAAACTG	http://synteny.cnr.berkeley.edu/CoGe/GEvo.pl?prog=blastn&autogo=1&show_cns=1&dsgid2=11822&chr1=2&x1=783899&dr1up=15000&dr1down=15000&dsgid2=19491;chr2=scaffold_1;x2=10212014;dr2up=15000;dr2down=15000;num_seqs=2;hsp_overlap_limit=0;hsp_size_limit=0
Os03g48300|3|27481944|27481958|+|Si034035m|scaffold_9|8574866|8574852|-|2.2	Os03g48300	3	27481944	27481958	+	Si034035m	scaffold_9	8574852	8574866	-	2.2	intron	GAACTTCATTTTAT	TGAACTTCATTTTA	http://synteny.cnr.berkeley.edu/CoGe/GEvo.pl?prog=blastn&autogo=1&show_cns=1&dsgid2=11822&chr1=3&x1=27481944&dr1up=15000&dr1down=15000&dsgid2=19491;chr2=scaffold_9;x2=8574852;dr2up=15000;dr2down=15000;num_seqs=2;hsp_overlap_limit=0;hsp_size_limit=0
Os04g43540|4|25568219|25568297|-|Si011285m|scaffold_7|24827555|24827633|-|0.004	Os04g43540	4	25568219	25568297	-	Si011285m	scaffold_7	24827555	24827633	-	0	5-UTR	TCTAACCTAAATCGGACGGACAGGAATCCCTCGCCACGAGATCCACCGGCTCACGCAGATCCGCCCCCTCCGCTATAT	TCTAACCTAGATCGGACGGCGACAGTTCCTCACCCCGGGATCCATCGGCTCAGCCAGAACCAACCCCCTCGGCTATAT	http://synteny.cnr.berkeley.edu/CoGe/GEvo.pl?prog=blastn&autogo=1&show_cns=1&dsgid2=11822&chr1=4&x1=25568219&dr1up=15000&dr1down=15000&dsgid2=19491;chr2=scaffold_7;x2=24827555;dr2up=15000;dr2down=15000;num_seqs=2;hsp_overlap_limit=0;hsp_size_limit=0
2_20995858_20995931_cns_rna|2|20995858|20995931|-|scaffold_1_27521390_27521463_cns_rna|scaffold_1|27521390|27521463|-|6e-35	2_20995858_20995931_cns_rna	2	20995858	20995931	-	scaffold_1_27521390_27521463_cns_rna	scaffold_1	27521390	27521463	-	6.00E-035	intron	TGCGGTGAGCGTGGATCGAACACGCGACCTTCAGATCTTCAGTCTGACGCTCTCCCAACTGAGCTATCCCCGC	TGCGGTGAGCGTGGATCGAACACGCGACCTTCAGATCTTCAGTCTGACGCTCTCCCAACTGAGCTATCCCCGC	http://synteny.cnr.berkeley.edu/CoGe/GEvo.pl?prog=blastn&autogo=1&show_cns=1&dsgid2=11822&chr1=2&x1=20995858&dr1up=15000&dr1down=15000&dsgid2=19491;chr2=scaffold_1;x2=27521390;dr2up=15000;dr2down=15000;num_seqs=2;hsp_overlap_limit=0;hsp_size_limit=0
Os11g42800|11|25313203|25313237|-|Si026129m|scaffold_8|36877818|36877852|-|0.001	Os11g42800	11	25313203	25313237	-	Si026129m	scaffold_8	36877818	36877852	-	0	5-UTR	ACAAGCTCAGGAAGCAGCAGGTTCTCCTCAAGGT	ACAAGATCAGGAAGAAGGAGATTCTTCTCAAGGT	http://synteny.cnr.berkeley.edu/CoGe/GEvo.pl?prog=blastn&autogo=1&show_cns=1&dsgid2=11822&chr1=11&x1=25313203&dr1up=15000&dr1down=15000&dsgid2=19491;chr2=scaffold_8;x2=36877818;dr2up=15000;dr2down=15000;num_seqs=2;hsp_overlap_limit=0;hsp_size_limit=0
Os09g39380|9|22648108|22648139|+|Si029884m|scaffold_2|15411411|15411442|+|0.07	Os09g39380	9	22648108	22648139	+	Si029884m	scaffold_2	15411411	15411442	+	0.07	3-UTR	ACTTGCTATAGCTGCTGAGATTTGAATAAAG	ACTTGCTGTACCATTTGAGATTTGAATAAAG	http://synteny.cnr.berkeley.edu/CoGe/GEvo.pl?prog=blastn&autogo=1&show_cns=1&dsgid2=11822&chr1=9&x1=22648108&dr1up=15000&dr1down=15000&dsgid2=19491;chr2=scaffold_2;x2=15411411;dr2up=15000;dr2down=15000;num_seqs=2;hsp_overlap_limit=0;hsp_size_limit=0
Os01g68570|1|39831957|39831976|-|Si003316m|scaffold_5|44571556|44571575|-|0.001	Os01g68570	1	39831957	39831976	-	Si003316m	scaffold_5	44571556	44571575	-	0	5-distal	GACACGCACACTCATTGTT	GACACGCACACTCATTGTT	http://synteny.cnr.berkeley.edu/CoGe/GEvo.pl?prog=blastn&autogo=1&show_cns=1&dsgid2=11822&chr1=1&x1=39831957&dr1up=15000&dr1down=15000&dsgid2=19491;chr2=scaffold_5;x2=44571556;dr2up=15000;dr2down=15000;num_seqs=2;hsp_overlap_limit=0;hsp_size_limit=0
Os01g13720|1|7676400|7676430|-|Si003504m|scaffold_5|279588|279558|+|8e-05	Os01g13720	1	7676400	7676430	-	Si003504m	scaffold_5	279558	279588	+	8.00E-005	3-UTR	CAAGTTCATTTGTGAGCCTGCAGAATTAGT	AAGTTCTTTTGTGACCCTGCAGAATGAGTT	http://synteny.cnr.berkeley.edu/CoGe/GEvo.pl?prog=blastn&autogo=1&show_cns=1&dsgid2=11822&chr1=1&x1=7676400&dr1up=15000&dr1down=15000&dsgid2=19491;chr2=scaffold_5;x2=279558;dr2up=15000;dr2down=15000;num_seqs=2;hsp_overlap_limit=0;hsp_size_limit=0
Os06g44300|6|26735568|26735586|+|Si006073m|scaffold_4|31177085|31177067|-|0.32	Os06g44300	6	26735568	26735586	+	Si006073m	scaffold_4	31177067	31177085	-	0.32	5-proximal	CTCTTGTTATAAATAGGG	CCTCTCGTTATAAATAGG	http://synteny.cnr.berkeley.edu/CoGe/GEvo.pl?prog=blastn&autogo=1&show_cns=1&dsgid2=11822&chr1=6&x1=26735568&dr1up=15000&dr1down=15000&dsgid2=19491;chr2=scaffold_4;x2=31177067;dr2up=15000;dr2down=15000;num_seqs=2;hsp_overlap_limit=0;hsp_size_limit=0
Os01g18050|1|10101992|10102019|-|Si001456m|scaffold_5|3450534|3450507|+|9e-05	Os01g18050	1	10101992	10102019	-	Si001456m	scaffold_5	3450507	3450534	+	9.00E-005	5-UTR	GGAGGGAGCGCGCCTGGGCCGTCCGAT	GAGGGAACGCGGCTGGGCCGTCCGATC	http://synteny.cnr.berkeley.edu/CoGe/GEvo.pl?prog=blastn&autogo=1&show_cns=1&dsgid2=11822&chr1=1&x1=10101992&dr1up=15000&dr1down=15000&dsgid2=19491;chr2=scaffold_5;x2=3450507;dr2up=15000;dr2down=15000;num_seqs=2;hsp_overlap_limit=0;hsp_size_limit=0
Os06g37590|6|22258266|22258437|-|Si008492m|scaffold_4|35590864|35590700|+|1e-06	Os06g37590	6	22258266	22258437	-	Si008492m	scaffold_4	35590700	35590864	+	1.00E-006	5-UTR	AAGTTATCTGAGCTAAACCACATGGGAATAGTGAAATGTACTTGGACAGGACTTACATATGCCTCCTATCAAAGCAAAGCCTCCTTCCTATTCAAACCGCATCATGTTTCAAAATCAAGGATAAGAAATTCCTAATAATCCCATCACCTATCCAGGCCATTATAAATACCT	AGATATCTTAGCTAAATCACATGGGAATAGTGGCATGTATTTGGACATGATTCTACATAAACCTCATAAGAAAGCAAGGTTTCCTTCATTCTCAAACAACATCATGTTAGCAATATCGAAAAGGATATTCCCAACATTCCTATCTAGGCCACTATAAATACCTA	http://synteny.cnr.berkeley.edu/CoGe/GEvo.pl?prog=blastn&autogo=1&show_cns=1&dsgid2=11822&chr1=6&x1=22258266&dr1up=15000&dr1down=15000&dsgid2=19491;chr2=scaffold_4;x2=35590700;dr2up=15000;dr2down=15000;num_seqs=2;hsp_overlap_limit=0;hsp_size_limit=0
Os02g44860|2|27155371|27155389|-|Si017497m|scaffold_1|34002639|34002657|-|0.26	Os02g44860	2	27155371	27155389	-	Si017497m	scaffold_1	34002639	34002657	-	0.26	intron	TTGCAAAGAGTGGCAGTG	TTGCAAAGCGTGGCAGTG	http://synteny.cnr.berkeley.edu/CoGe/GEvo.pl?prog=blastn&autogo=1&show_cns=1&dsgid2=11822&chr1=2&x1=27155371&dr1up=15000&dr1down=15000&dsgid2=19491;chr2=scaffold_1;x2=34002639;dr2up=15000;dr2down=15000;num_seqs=2;hsp_overlap_limit=0;hsp_size_limit=0
Os06g43630|6|26250300|26250317|-|Si005825m|scaffold_4|32006583|32006566|+|0.025	Os06g43630	6	26250300	26250317	-	Si005825m	scaffold_4	32006566	32006583	+	0.03	5-distal	AGGTCAAATTCAATTGC	GGTCAAATTCAATTGCC	http://synteny.cnr.berkeley.edu/CoGe/GEvo.pl?prog=blastn&autogo=1&show_cns=1&dsgid2=11822&chr1=6&x1=26250300&dr1up=15000&dr1down=15000&dsgid2=19491;chr2=scaffold_4;x2=32006566;dr2up=15000;dr2down=15000;num_seqs=2;hsp_overlap_limit=0;hsp_size_limit=0
Os02g48380|2|29618327|29618428|+|Si016136m|scaffold_1|36303498|36303598|+|1e-18	Os02g48380	2	29618327	29618428	+	Si016136m	scaffold_1	36303498	36303598	+	1.00E-018	3-UTR	TGGTGAACAGCGGTTGGATCATTGCAAAAGTTTTGGCATTCTTTTCAGGTGTTGATTTCGTATACCTTTTTGGATTGACCACATTTCTGTAACTTACGATT	TGGCGAAAAGCAATTGGCGCCTTGCAAAAGTTTTGGCATTCTTTTGAGTTGTCGATTTTGTAGTCCTTTTGGATTAACCACATGTCTGTAACTTATGATT	http://synteny.cnr.berkeley.edu/CoGe/GEvo.pl?prog=blastn&autogo=1&show_cns=1&dsgid2=11822&chr1=2&x1=29618327&dr1up=15000&dr1down=15000&dsgid2=19491;chr2=scaffold_1;x2=36303498;dr2up=15000;dr2down=15000;num_seqs=2;hsp_overlap_limit=0;hsp_size_limit=0
Os01g60190|1|34806794|34806832|+|Si000789m|scaffold_5|39911214|39911252|+|2e-09	Os01g60190	1	34806794	34806832	+	Si000789m	scaffold_5	39911214	39911252	+	2.00E-009	3-UTR	TTGAATAATTTATGTTTGCCCGCTCGCTGCTCAAACTC	TTGAATAATTTATGTTTGCAAGCACGCTGCTCAAACTC	http://synteny.cnr.berkeley.edu/CoGe/GEvo.pl?prog=blastn&autogo=1&show_cns=1&dsgid2=11822&chr1=1&x1=34806794&dr1up=15000&dr1down=15000&dsgid2=19491;chr2=scaffold_5;x2=39911214;dr2up=15000;dr2down=15000;num_seqs=2;hsp_overlap_limit=0;hsp_size_limit=0
Os03g02280|3|782112|782137|+|setaria64_scaffold_9_58181255_58181869|scaffold_9|58180170|58180145|-|0.055	Os03g02280	3	782112	782137	+	setaria64_scaffold_9_58181255_58181869	scaffold_9	58180145	58180170	-	0.06	3-distal	ATGAGTCGATGCCACGAGTGATGGA	GATGAGTCAATGCCACGGCTGATGG	http://synteny.cnr.berkeley.edu/CoGe/GEvo.pl?prog=blastn&autogo=1&show_cns=1&dsgid2=11822&chr1=3&x1=782112&dr1up=15000&dr1down=15000&dsgid2=19491;chr2=scaffold_9;x2=58180145;dr2up=15000;dr2down=15000;num_seqs=2;hsp_overlap_limit=0;hsp_size_limit=0
Os01g71200|1|41194887|41194901|+|Si001376m|scaffold_5|45918644|45918658|+|1.2	Os01g71200	1	41194887	41194901	+	Si001376m	scaffold_5	45918644	45918658	+	1.2	intron	TCTAATCCCACTCC	TCTAATCCCACTCC	http://synteny.cnr.berkeley.edu/CoGe/GEvo.pl?prog=blastn&autogo=1&show_cns=1&dsgid2=11822&chr1=1&x1=41194887&dr1up=15000&dr1down=15000&dsgid2=19491;chr2=scaffold_5;x2=45918644;dr2up=15000;dr2down=15000;num_seqs=2;hsp_overlap_limit=0;hsp_size_limit=0
3_3486781_3486908_cns_rna|3|3486130|3486165|-|scaffold_9_55493105_55492991_cns_rna|scaffold_9|55493885|55493850|+|2e-07	3_3486781_3486908_cns_rna	3	3486130	3486165	-	scaffold_9_55493105_55492991_cns_rna	scaffold_9	55493850	55493885	+	2.00E-007	5-proximal	AGTTGTTTTGATTCCAATCTTAGCACTTAAGAAAC	GTTGTTTTGATTCCAAGCTTAGCGTTTAAGAAACT	http://synteny.cnr.berkeley.edu/CoGe/GEvo.pl?prog=blastn&autogo=1&show_cns=1&dsgid2=11822&chr1=3&x1=3486130&dr1up=15000&dr1down=15000&dsgid2=19491;chr2=scaffold_9;x2=55493850;dr2up=15000;dr2down=15000;num_seqs=2;hsp_overlap_limit=0;hsp_size_limit=0
Os10g33910|10|17938173|17938230|+|Si038097m|scaffold_9|16348249|16348192|-|1e-11	Os10g33910	10	17938173	17938230	+	Si038097m	scaffold_9	16348192	16348249	-	1.00E-011	3-UTR	TTCCCACTCATAAGAGAAGTGTACATACCAGAATTGGTCGCTGCTGTTGTATCATTA	TTTCCCCCTCATAAGAAAAATGTACATAACAGCGGAGGTCGCTGCTGTTGTATCATT	http://synteny.cnr.berkeley.edu/CoGe/GEvo.pl?prog=blastn&autogo=1&show_cns=1&dsgid2=11822&chr1=10&x1=17938173&dr1up=15000&dr1down=15000&dsgid2=19491;chr2=scaffold_9;x2=16348192;dr2up=15000;dr2down=15000;num_seqs=2;hsp_overlap_limit=0;hsp_size_limit=0
Os03g20750|3|11746210|11746231|+|Si036538m|scaffold_9|47679796|47679775|-|0.005	Os03g20750	3	11746210	11746231	+	Si036538m	scaffold_9	47679775	47679796	-	0.01	3-UTR	AGTGACCAGGTTCTTGCCCTT	GAGTGAGCAGGTTCTTGCCCT	http://synteny.cnr.berkeley.edu/CoGe/GEvo.pl?prog=blastn&autogo=1&show_cns=1&dsgid2=11822&chr1=3&x1=11746210&dr1up=15000&dr1down=15000&dsgid2=19491;chr2=scaffold_9;x2=47679775;dr2up=15000;dr2down=15000;num_seqs=2;hsp_overlap_limit=0;hsp_size_limit=0
Os04g45650|4|26816380|26816403|+|Si010126m|scaffold_7|26103780|26103803|+|0.017	Os04g45650	4	26816380	26816403	+	Si010126m	scaffold_7	26103780	26103803	+	0.02	intron	CGGAAAGGCTGCGGCTTTCGCGA	CGGAAAGACGGCGGCTTTCGCGA	http://synteny.cnr.berkeley.edu/CoGe/GEvo.pl?prog=blastn&autogo=1&show_cns=1&dsgid2=11822&chr1=4&x1=26816380&dr1up=15000&dr1down=15000&dsgid2=19491;chr2=scaffold_7;x2=26103780;dr2up=15000;dr2down=15000;num_seqs=2;hsp_overlap_limit=0;hsp_size_limit=0
Os06g43620|6|26235980|26236060|-|Si006693m|scaffold_4|32022624|32022544|+|4e-11	Os06g43620	6	26235980	26236060	-	Si006693m	scaffold_4	32022544	32022624	+	4.00E-011	intron	ATTCATTGTGCAGCTTTGAGTGGCTCCACTTTTCAGTACTGTCCTGTTTCCTTCTGTTTGTTCAGATGTGCATGATTTGG	TTCTTTTTGCTACTTTGAATGCATCAACCTTTCTGTACTGGTCTGTTGCCTTTTGTTTGTTCTGATGTGCATGATATGGA	http://synteny.cnr.berkeley.edu/CoGe/GEvo.pl?prog=blastn&autogo=1&show_cns=1&dsgid2=11822&chr1=6&x1=26235980&dr1up=15000&dr1down=15000&dsgid2=19491;chr2=scaffold_4;x2=32022544;dr2up=15000;dr2down=15000;num_seqs=2;hsp_overlap_limit=0;hsp_size_limit=0
Os06g04500|6|1926376|1926393|+|Si007483m|scaffold_4|1655367|1655384|+|0.95	Os06g04500	6	1926376	1926393	+	Si007483m	scaffold_4	1655367	1655384	+	0.95	5-UTR	AGGGTTCCGGCGAGGCC	AGGGTTCCGGCGACGCC	http://synteny.cnr.berkeley.edu/CoGe/GEvo.pl?prog=blastn&autogo=1&show_cns=1&dsgid2=11822&chr1=6&x1=1926376&dr1up=15000&dr1down=15000&dsgid2=19491;chr2=scaffold_4;x2=1655367;dr2up=15000;dr2down=15000;num_seqs=2;hsp_overlap_limit=0;hsp_size_limit=0
Os01g49529|1|28484436|28484468|-|Si004883m|scaffold_5|33852146|33852178|-|1.4	Os01g49529	1	28484436	28484468	-	Si004883m	scaffold_5	33852146	33852178	-	1.4	intron	TTTCCAATGCTATGACGTCATGGTGAAATGTT	TTTCAACTGCTCTGACGTCATATTGACATGTT	http://synteny.cnr.berkeley.edu/CoGe/GEvo.pl?prog=blastn&autogo=1&show_cns=1&dsgid2=11822&chr1=1&x1=28484436&dr1up=15000&dr1down=15000&dsgid2=19491;chr2=scaffold_5;x2=33852146;dr2up=15000;dr2down=15000;num_seqs=2;hsp_overlap_limit=0;hsp_size_limit=0
Os03g28260|3|16254072|16254114|-|Si037999m|scaffold_9|43254178|43254136|+|1e-06	Os03g28260	3	16254072	16254114	-	Si037999m	scaffold_9	43254136	43254178	+	1.00E-006	5-distal	CAGTTGAGCTTGGTCTAGATGTGCATAAAACCAGGTACTACC	AGTTGGGCTTGGTCCAGTTGTGCATGCAACCAGGTAATACCC	http://synteny.cnr.berkeley.edu/CoGe/GEvo.pl?prog=blastn&autogo=1&show_cns=1&dsgid2=11822&chr1=3&x1=16254072&dr1up=15000&dr1down=15000&dsgid2=19491;chr2=scaffold_9;x2=43254136;dr2up=15000;dr2down=15000;num_seqs=2;hsp_overlap_limit=0;hsp_size_limit=0
Os02g57750|2|35354405|35354429|+|Si016443m|scaffold_1|41722299|41722323|+|0.006	Os02g57750	2	35354405	35354429	+	Si016443m	scaffold_1	41722299	41722323	+	0.01	5-distal	GCATCATTTCACTTTATTGAAAAG	GCATCATTTCACTTTGTTGGAAAG	http://synteny.cnr.berkeley.edu/CoGe/GEvo.pl?prog=blastn&autogo=1&show_cns=1&dsgid2=11822&chr1=2&x1=35354405&dr1up=15000&dr1down=15000&dsgid2=19491;chr2=scaffold_1;x2=41722299;dr2up=15000;dr2down=15000;num_seqs=2;hsp_overlap_limit=0;hsp_size_limit=0
Os06g22670|6|13186797|13186826|-|Si008814m|scaffold_4|24659157|24659128|+|1.1	Os06g22670	6	13186797	13186826	-	Si008814m	scaffold_4	24659128	24659157	+	1.1	intron	GCATACGTGTACATTACATTAGCATGGAA	CATACTTTTACATTATATTTGCATGCAAA	http://synteny.cnr.berkeley.edu/CoGe/GEvo.pl?prog=blastn&autogo=1&show_cns=1&dsgid2=11822&chr1=6&x1=13186797&dr1up=15000&dr1down=15000&dsgid2=19491;chr2=scaffold_4;x2=24659128;dr2up=15000;dr2down=15000;num_seqs=2;hsp_overlap_limit=0;hsp_size_limit=0
Os04g33860|4|20338352|20338384|+|Si011380m|scaffold_7|19607502|19607534|+|0.0003	Os04g33860	4	20338352	20338384	+	Si011380m	scaffold_7	19607502	19607534	+	0	3-proximal	TATTTTAATGACAAGACAACTGAAAAGGAATG	TAGTTCAATAACAAGACAACAGAAAAGGAATG	http://synteny.cnr.berkeley.edu/CoGe/GEvo.pl?prog=blastn&autogo=1&show_cns=1&dsgid2=11822&chr1=4&x1=20338352&dr1up=15000&dr1down=15000&dsgid2=19491;chr2=scaffold_7;x2=19607502;dr2up=15000;dr2down=15000;num_seqs=2;hsp_overlap_limit=0;hsp_size_limit=0
Os04g51580|4|30372125|30372151|-|Si010446m|scaffold_7|29203083|29203109|-|1.1	Os04g51580	4	30372125	30372151	-	Si010446m	scaffold_7	29203083	29203109	-	1.1	5-UTR	CTAGAACAAGAAATAGTTCAGTTAAA	CTAGAGCAAGAAACACTACAGTTAAA	http://synteny.cnr.berkeley.edu/CoGe/GEvo.pl?prog=blastn&autogo=1&show_cns=1&dsgid2=11822&chr1=4&x1=30372125&dr1up=15000&dr1down=15000&dsgid2=19491;chr2=scaffold_7;x2=29203083;dr2up=15000;dr2down=15000;num_seqs=2;hsp_overlap_limit=0;hsp_size_limit=0
Os01g64780|1|37583883|37583921|-|Si002615m|scaffold_5|42334947|42334985|-|1e-07	Os01g64780	1	37583883	37583921	-	Si002615m	scaffold_5	42334947	42334985	-	1.00E-007	3-UTR	CTGATTAAATTCATTTGTAACAATATCATGTATAACAT	CTGATTAAATTCGTTTGTAACAGTATGCTGTATAACAT	http://synteny.cnr.berkeley.edu/CoGe/GEvo.pl?prog=blastn&autogo=1&show_cns=1&dsgid2=11822&chr1=1&x1=37583883&dr1up=15000&dr1down=15000&dsgid2=19491;chr2=scaffold_5;x2=42334947;dr2up=15000;dr2down=15000;num_seqs=2;hsp_overlap_limit=0;hsp_size_limit=0
Os12g18200|12|10511164|10511187|-|Si022212m|scaffold_3|36286220|36286243|-|1.5	Os12g18200	12	10511164	10511187	-	Si022212m	scaffold_3	36286220	36286243	-	1.5	intron	ATGACTTCATATTTTCCTTTCAT	ATGACTTCAGATTATTCTTTCAT	http://synteny.cnr.berkeley.edu/CoGe/GEvo.pl?prog=blastn&autogo=1&show_cns=1&dsgid2=11822&chr1=12&x1=10511164&dr1up=15000&dr1down=15000&dsgid2=19491;chr2=scaffold_3;x2=36286220;dr2up=15000;dr2down=15000;num_seqs=2;hsp_overlap_limit=0;hsp_size_limit=0
Os06g05090|6|2246812|2246849|+|Si006669m|scaffold_4|2007848|2007885|+|4e-07	Os06g05090	6	2246812	2246849	+	Si006669m	scaffold_4	2007848	2007885	+	4.00E-007	5-proximal	CACCCTTTAAAAATCCCACCCCCATAAACCCTAGCAA	CACCCTTTAAAAGACACACCTCCATAAACCCTAGCAA	http://synteny.cnr.berkeley.edu/CoGe/GEvo.pl?prog=blastn&autogo=1&show_cns=1&dsgid2=11822&chr1=6&x1=2246812&dr1up=15000&dr1down=15000&dsgid2=19491;chr2=scaffold_4;x2=2007848;dr2up=15000;dr2down=15000;num_seqs=2;hsp_overlap_limit=0;hsp_size_limit=0
Os04g57950|4|34336975|34336996|+|Si024874m|scaffold_3|905615|905594|-|0.26	Os04g57950	4	34336975	34336996	+	Si024874m	scaffold_3	905594	905615	-	0.26	intron	CATAGTTAACTTAGCCTTGTT	ACATACTGAACTTAGCCTTGT	http://synteny.cnr.berkeley.edu/CoGe/GEvo.pl?prog=blastn&autogo=1&show_cns=1&dsgid2=11822&chr1=4&x1=34336975&dr1up=15000&dr1down=15000&dsgid2=19491;chr2=scaffold_3;x2=905594;dr2up=15000;dr2down=15000;num_seqs=2;hsp_overlap_limit=0;hsp_size_limit=0
Os01g58400|1|33744263|33744338|-|Si001258m|scaffold_5|39121044|39121121|-|4e-15	Os01g58400	1	33744263	33744338	-	Si001258m	scaffold_5	39121044	39121121	-	4.00E-015	intron	CGCGATATGCATGTCGCGTTCGGGGTCTCCGTGCGAATATGGCTAAGAGGCTTGTGTGTTTCGATGGGCTTGGCA	CGCGATGTGCATGTCGCGTTCTGTATCTCCGCGCGGATATGGCTGAGAGGCTTCTGTGTGCTTCGATGGGTTTGGCA	http://synteny.cnr.berkeley.edu/CoGe/GEvo.pl?prog=blastn&autogo=1&show_cns=1&dsgid2=11822&chr1=1&x1=33744263&dr1up=15000&dr1down=15000&dsgid2=19491;chr2=scaffold_5;x2=39121044;dr2up=15000;dr2down=15000;num_seqs=2;hsp_overlap_limit=0;hsp_size_limit=0
Os02g33580|2|19969345|19969383|+|Si016355m|scaffold_1|26589109|26589147|+|0.019	Os02g33580	2	19969345	19969383	+	Si016355m	scaffold_1	26589109	26589147	+	0.02	intron	ATTTCATTCCATTTATTAGGTGATGGCCCTCTTATATG	ATTTTCTTCCATTTATCAGGAGTTGACCCTTTTATATG	http://synteny.cnr.berkeley.edu/CoGe/GEvo.pl?prog=blastn&autogo=1&show_cns=1&dsgid2=11822&chr1=2&x1=19969345&dr1up=15000&dr1down=15000&dsgid2=19491;chr2=scaffold_1;x2=26589109;dr2up=15000;dr2down=15000;num_seqs=2;hsp_overlap_limit=0;hsp_size_limit=0
Os08g36450|8|23009210|23009230|+|Si013896m|scaffold_6|30229002|30229022|+|0.85	Os08g36450	8	23009210	23009230	+	Si013896m	scaffold_6	30229002	30229022	+	0.85	3-distal	TTGCCCGCTTCCGGGGGAGG	TTGCCCGCATCCGGGAGAGG	http://synteny.cnr.berkeley.edu/CoGe/GEvo.pl?prog=blastn&autogo=1&show_cns=1&dsgid2=11822&chr1=8&x1=23009210&dr1up=15000&dr1down=15000&dsgid2=19491;chr2=scaffold_6;x2=30229002;dr2up=15000;dr2down=15000;num_seqs=2;hsp_overlap_limit=0;hsp_size_limit=0
Os09g34300|9|20246133|20246147|-|Si029588m|scaffold_2|37534455|37534469|-|1.1	Os09g34300	9	20246133	20246147	-	Si029588m	scaffold_2	37534455	37534469	-	1.1	intron	TGCATTTAATTTTA	TGCATTTAATTTTA	http://synteny.cnr.berkeley.edu/CoGe/GEvo.pl?prog=blastn&autogo=1&show_cns=1&dsgid2=11822&chr1=9&x1=20246133&dr1up=15000&dr1down=15000&dsgid2=19491;chr2=scaffold_2;x2=37534455;dr2up=15000;dr2down=15000;num_seqs=2;hsp_overlap_limit=0;hsp_size_limit=0
Os07g31460|7|18652934|18652988|+|Si029060m|scaffold_2|40979752|40979698|-|8e-10	Os07g31460	7	18652934	18652988	+	Si029060m	scaffold_2	40979698	40979752	-	8.00E-010	3-proximal	TCACTTCAAGGTTGTTAACATGTCCTAATTGGTTGCCTTCTCCAAGTCACTGGA	TTCACTTCAAGGCTGTTAAGCTGTCCTAGTTGGTTGGGCTCTACAAGTCACTGG	http://synteny.cnr.berkeley.edu/CoGe/GEvo.pl?prog=blastn&autogo=1&show_cns=1&dsgid2=11822&chr1=7&x1=18652934&dr1up=15000&dr1down=15000&dsgid2=19491;chr2=scaffold_2;x2=40979698;dr2up=15000;dr2down=15000;num_seqs=2;hsp_overlap_limit=0;hsp_size_limit=0
Os04g51900|4|30612082|30612113|+|Si009344m|scaffold_7|29465025|29465056|+|0.087	Os04g51900	4	30612082	30612113	+	Si009344m	scaffold_7	29465025	29465056	+	0.09	intron	AGTTTCATTTGCTAACATTATTTGGATCCGC	AGTCTCATGTGCTAACAGAATTTGTATCCGC	http://synteny.cnr.berkeley.edu/CoGe/GEvo.pl?prog=blastn&autogo=1&show_cns=1&dsgid2=11822&chr1=4&x1=30612082&dr1up=15000&dr1down=15000&dsgid2=19491;chr2=scaffold_7;x2=29465025;dr2up=15000;dr2down=15000;num_seqs=2;hsp_overlap_limit=0;hsp_size_limit=0
Os03g31839|3|18213521|18213572|+|Si034787m|scaffold_9|41513377|41513428|+|2e-07	Os03g31839	3	18213521	18213572	+	Si034787m	scaffold_9	41513377	41513428	+	2.00E-007	intron	TTTGTCACCAAGCCTACCTTTTTTTTGTGCTTGTGCAAATGCAATCTGTCA	TTTGTCACCAAGCCTACCTTTTTTGTGCGCTTGTGCAAATGTGATCTGTCA	http://synteny.cnr.berkeley.edu/CoGe/GEvo.pl?prog=blastn&autogo=1&show_cns=1&dsgid2=11822&chr1=3&x1=18213521&dr1up=15000&dr1down=15000&dsgid2=19491;chr2=scaffold_9;x2=41513377;dr2up=15000;dr2down=15000;num_seqs=2;hsp_overlap_limit=0;hsp_size_limit=0
Os09g38340|9|22068541|22068561|-|Si029540m|scaffold_2|39593820|39593840|-|0.021	Os09g38340	9	22068541	22068561	-	Si029540m	scaffold_2	39593820	39593840	-	0.02	intron	GCATGATTGGGTCATGATGA	GCATGATTGTGTCATGATGA	http://synteny.cnr.berkeley.edu/CoGe/GEvo.pl?prog=blastn&autogo=1&show_cns=1&dsgid2=11822&chr1=9&x1=22068541&dr1up=15000&dr1down=15000&dsgid2=19491;chr2=scaffold_2;x2=39593820;dr2up=15000;dr2down=15000;num_seqs=2;hsp_overlap_limit=0;hsp_size_limit=0
Os01g62670|1|36291847|36291896|-|Si001235m|scaffold_5|41281306|41281354|-|0.0003	Os01g62670	1	36291847	36291896	-	Si001235m	scaffold_5	41281306	41281354	-	0	3-distal	GGCCATAAACAAACGGGACAGTTCGGCGATTATGGAAGCCTAAGTAAGC	GGCCATAAACAAATGGGCAGTTAAGCGATTAGGCGAGCCTAAATAAGC	http://synteny.cnr.berkeley.edu/CoGe/GEvo.pl?prog=blastn&autogo=1&show_cns=1&dsgid2=11822&chr1=1&x1=36291847&dr1up=15000&dr1down=15000&dsgid2=19491;chr2=scaffold_5;x2=41281306;dr2up=15000;dr2down=15000;num_seqs=2;hsp_overlap_limit=0;hsp_size_limit=0
Os01g22010|1|12355354|12355382|-|Si001467m|scaffold_5|13956047|13956075|-|0.063	Os01g22010	1	12355354	12355382	-	Si001467m	scaffold_5	13956047	13956075	-	0.06	3-distal	TGAGCTGTGGCCCCGGACCGGTCATTAC	TGAGCAGTGGCCCCGTACCGGCCATAAC	http://synteny.cnr.berkeley.edu/CoGe/GEvo.pl?prog=blastn&autogo=1&show_cns=1&dsgid2=11822&chr1=1&x1=12355354&dr1up=15000&dr1down=15000&dsgid2=19491;chr2=scaffold_5;x2=13956047;dr2up=15000;dr2down=15000;num_seqs=2;hsp_overlap_limit=0;hsp_size_limit=0
Os03g51010|3|29147197|29147220|-|Si036077m|scaffold_9|7062185|7062162|+|1.0	Os03g51010	3	29147197	29147220	-	Si036077m	scaffold_9	7062162	7062185	+	1	5-proximal	GATAAGGGACAGCGACCGGTCGC	ATAAGCGACGGCGACCGATCGCC	http://synteny.cnr.berkeley.edu/CoGe/GEvo.pl?prog=blastn&autogo=1&show_cns=1&dsgid2=11822&chr1=3&x1=29147197&dr1up=15000&dr1down=15000&dsgid2=19491;chr2=scaffold_9;x2=7062162;dr2up=15000;dr2down=15000;num_seqs=2;hsp_overlap_limit=0;hsp_size_limit=0
Os02g02840|2|1083167|1083181|-|Si018396m|scaffold_1|9615582|9615568|+|0.99	Os02g02840	2	1083167	1083181	-	Si018396m	scaffold_1	9615568	9615582	+	0.99	intron	CCTGTACCCTCCTC	CTGTACCCTCCTCC	http://synteny.cnr.berkeley.edu/CoGe/GEvo.pl?prog=blastn&autogo=1&show_cns=1&dsgid2=11822&chr1=2&x1=1083167&dr1up=15000&dr1down=15000&dsgid2=19491;chr2=scaffold_1;x2=9615568;dr2up=15000;dr2down=15000;num_seqs=2;hsp_overlap_limit=0;hsp_size_limit=0
Os04g56750|4|33663676|33663697|-|Si024685m|scaffold_3|1671557|1671578|-|9e-05	Os04g56750	4	33663676	33663697	-	Si024685m	scaffold_3	1671557	1671578	-	9.00E-005	3-UTR	ATTTTTGACTGTTCTTTGGTT	ATTTTTGACTGTTCTTTGGTT	http://synteny.cnr.berkeley.edu/CoGe/GEvo.pl?prog=blastn&autogo=1&show_cns=1&dsgid2=11822&chr1=4&x1=33663676&dr1up=15000&dr1down=15000&dsgid2=19491;chr2=scaffold_3;x2=1671557;dr2up=15000;dr2down=15000;num_seqs=2;hsp_overlap_limit=0;hsp_size_limit=0
Os01g53520|1|30737359|30737383|+|Si002626m|scaffold_5|36205760|36205784|+|0.23	Os01g53520	1	30737359	30737383	+	Si002626m	scaffold_5	36205760	36205784	+	0.23	5-proximal	CTGTCCACGTCGTTGAACTTAACC	CTGTCCACGACCTTAAACTTAACC	http://synteny.cnr.berkeley.edu/CoGe/GEvo.pl?prog=blastn&autogo=1&show_cns=1&dsgid2=11822&chr1=1&x1=30737359&dr1up=15000&dr1down=15000&dsgid2=19491;chr2=scaffold_5;x2=36205760;dr2up=15000;dr2down=15000;num_seqs=2;hsp_overlap_limit=0;hsp_size_limit=0
Os05g34940|5|20698780|20698803|+|Si023214m|scaffold_3|19898481|19898458|-|0.017	Os05g34940	5	20698780	20698803	+	Si023214m	scaffold_3	19898458	19898481	-	0.02	intron	TGAAAGAAGCCTGAAAGCTGAGA	CTGAAAGAAACCTGAAAGCTCAG	http://synteny.cnr.berkeley.edu/CoGe/GEvo.pl?prog=blastn&autogo=1&show_cns=1&dsgid2=11822&chr1=5&x1=20698780&dr1up=15000&dr1down=15000&dsgid2=19491;chr2=scaffold_3;x2=19898458;dr2up=15000;dr2down=15000;num_seqs=2;hsp_overlap_limit=0;hsp_size_limit=0
Os07g07950|7|3990965|3991026|-|Si029365m|scaffold_2|3981784|3981845|-|3e-12	Os07g07950	7	3990965	3991026	-	Si029365m	scaffold_2	3981784	3981845	-	3.00E-012	3-UTR	ATCAGCCCATGCCACTAACTATACACTCACTCCAACTTTAGCTTCTTAGTTTCTCTGAGCA	ATCAGCCCATGTCACTAACTATACACTTCATCCAACTTTAGGCTCTTAGTTCCTCCTAGCA	http://synteny.cnr.berkeley.edu/CoGe/GEvo.pl?prog=blastn&autogo=1&show_cns=1&dsgid2=11822&chr1=7&x1=3990965&dr1up=15000&dr1down=15000&dsgid2=19491;chr2=scaffold_2;x2=3981784;dr2up=15000;dr2down=15000;num_seqs=2;hsp_overlap_limit=0;hsp_size_limit=0
Os06g13940|6|7763704|7763721|-|Si007670m|scaffold_4|10338621|10338638|-|0.79	Os06g13940	6	7763704	7763721	-	Si007670m	scaffold_4	10338621	10338638	-	0.79	5-proximal	AATTCCAAGTTTTTGAC	AATTCCAAGTTTCTGAC	http://synteny.cnr.berkeley.edu/CoGe/GEvo.pl?prog=blastn&autogo=1&show_cns=1&dsgid2=11822&chr1=6&x1=7763704&dr1up=15000&dr1down=15000&dsgid2=19491;chr2=scaffold_4;x2=10338621;dr2up=15000;dr2down=15000;num_seqs=2;hsp_overlap_limit=0;hsp_size_limit=0
Os09g25600|9|15368459|15368473|+|Si030129m|scaffold_2|31182437|31182451|+|1.0	Os09g25600	9	15368459	15368473	+	Si030129m	scaffold_2	31182437	31182451	+	1	3-UTR	AGATTGTTTCATTT	AGATTGTTTCATTT	http://synteny.cnr.berkeley.edu/CoGe/GEvo.pl?prog=blastn&autogo=1&show_cns=1&dsgid2=11822&chr1=9&x1=15368459&dr1up=15000&dr1down=15000&dsgid2=19491;chr2=scaffold_2;x2=31182437;dr2up=15000;dr2down=15000;num_seqs=2;hsp_overlap_limit=0;hsp_size_limit=0
Os02g32550|2|19267453|19267485|-|Si017145m|scaffold_1|25591714|25591745|-|8e-05	Os02g32550	2	19267453	19267485	-	Si017145m	scaffold_1	25591714	25591745	-	8.00E-005	5-proximal	CCCCACGTGGCCTTCCTGCTCGGTCACCGCAC	CCCCACGTGGCCTCCTGCTCGGGCACCGCAC	http://synteny.cnr.berkeley.edu/CoGe/GEvo.pl?prog=blastn&autogo=1&show_cns=1&dsgid2=11822&chr1=2&x1=19267453&dr1up=15000&dr1down=15000&dsgid2=19491;chr2=scaffold_1;x2=25591714;dr2up=15000;dr2down=15000;num_seqs=2;hsp_overlap_limit=0;hsp_size_limit=0
Os03g46930|3|26535643|26535665|-|Si038040m|scaffold_9|9158450|9158428|+|0.001	Os03g46930	3	26535643	26535665	-	Si038040m	scaffold_9	9158428	9158450	+	0	5-proximal	CGCATAAAACGGCCGCACGCGC	GCATAAAACGCCCGCACGCGCA	http://synteny.cnr.berkeley.edu/CoGe/GEvo.pl?prog=blastn&autogo=1&show_cns=1&dsgid2=11822&chr1=3&x1=26535643&dr1up=15000&dr1down=15000&dsgid2=19491;chr2=scaffold_9;x2=9158428;dr2up=15000;dr2down=15000;num_seqs=2;hsp_overlap_limit=0;hsp_size_limit=0
Os04g52460|4|31002899|31002930|+|Si009162m|scaffold_7|29840114|29840145|+|0.097	Os04g52460	4	31002899	31002930	+	Si009162m	scaffold_7	29840114	29840145	+	0.1	5-UTR	GGCATGTCTCTGATTTTGGTAGGCAGTGATC	GGCATGTCTCTGCTCGTGGTAGGCCGCGATC	http://synteny.cnr.berkeley.edu/CoGe/GEvo.pl?prog=blastn&autogo=1&show_cns=1&dsgid2=11822&chr1=4&x1=31002899&dr1up=15000&dr1down=15000&dsgid2=19491;chr2=scaffold_7;x2=29840114;dr2up=15000;dr2down=15000;num_seqs=2;hsp_overlap_limit=0;hsp_size_limit=0
Os12g43590|12|27022048|27022069|-|Si022003m|scaffold_3|50124274|50124295|-|0.29	Os12g43590	12	27022048	27022069	-	Si022003m	scaffold_3	50124274	50124295	-	0.29	intron	CACATTGTTCATATGAAGCAA	CACATTGATCATGTGAAGCAA	http://synteny.cnr.berkeley.edu/CoGe/GEvo.pl?prog=blastn&autogo=1&show_cns=1&dsgid2=11822&chr1=12&x1=27022048&dr1up=15000&dr1down=15000&dsgid2=19491;chr2=scaffold_3;x2=50124274;dr2up=15000;dr2down=15000;num_seqs=2;hsp_overlap_limit=0;hsp_size_limit=0
Os01g11350|1|6103007|6103022|-|Si002311m|scaffold_5|13213586|13213601|-|0.23	Os01g11350	1	6103007	6103022	-	Si002311m	scaffold_5	13213586	13213601	-	0.23	5-distal	TGCATGGAAGCTCCC	TGCATGGAAGCTCCC	http://synteny.cnr.berkeley.edu/CoGe/GEvo.pl?prog=blastn&autogo=1&show_cns=1&dsgid2=11822&chr1=1&x1=6103007&dr1up=15000&dr1down=15000&dsgid2=19491;chr2=scaffold_5;x2=13213586;dr2up=15000;dr2down=15000;num_seqs=2;hsp_overlap_limit=0;hsp_size_limit=0
Os04g57610|4|34103418|34103432|-|Si021223m|scaffold_3|1159224|1159210|+|1.3	Os04g57610	4	34103418	34103432	-	Si021223m	scaffold_3	1159210	1159224	+	1.3	5-distal	CTTTACCAGTTTGG	TTTACCAGTTTGGA	http://synteny.cnr.berkeley.edu/CoGe/GEvo.pl?prog=blastn&autogo=1&show_cns=1&dsgid2=11822&chr1=4&x1=34103418&dr1up=15000&dr1down=15000&dsgid2=19491;chr2=scaffold_3;x2=1159210;dr2up=15000;dr2down=15000;num_seqs=2;hsp_overlap_limit=0;hsp_size_limit=0
rice_v6_3_747951_748067|3|746381|746408|-|Si040546m|scaffold_9|58203199|58203172|+|0.2	rice_v6_3_747951_748067	3	746381	746408	-	Si040546m	scaffold_9	58203172	58203199	+	0.2	3-distal	TCCATGCCACAACAATTGCCTAATCAT	CCAGGCCACAATAATTACCCAATCATG	http://synteny.cnr.berkeley.edu/CoGe/GEvo.pl?prog=blastn&autogo=1&show_cns=1&dsgid2=11822&chr1=3&x1=746381&dr1up=15000&dr1down=15000&dsgid2=19491;chr2=scaffold_9;x2=58203172;dr2up=15000;dr2down=15000;num_seqs=2;hsp_overlap_limit=0;hsp_size_limit=0
Os06g50380|6|30498670|30498730|-|Si006636m|scaffold_4|39673773|39673836|-|5e-07	Os06g50380	6	30498670	30498730	-	Si006636m	scaffold_4	39673773	39673836	-	5.00E-007	5-UTR	TTTTCTTAGAGCTCAGATGAAGCGGCCTCGAAGGCGTCTGTGGTGGGATGACTGATGAGG	TTTTCTTGGACCACAGATGAAGCGAACTCGAAGGCGTACGTGGGAGAGGGATGACTGATGAGG	http://synteny.cnr.berkeley.edu/CoGe/GEvo.pl?prog=blastn&autogo=1&show_cns=1&dsgid2=11822&chr1=6&x1=30498670&dr1up=15000&dr1down=15000&dsgid2=19491;chr2=scaffold_4;x2=39673773;dr2up=15000;dr2down=15000;num_seqs=2;hsp_overlap_limit=0;hsp_size_limit=0
rice_v6_8_28011018_28011125|8|28011138|28011160|-|setaria64_scaffold_6_35665617_35665718|scaffold_6|35665784|35665806|-|0.001	rice_v6_8_28011018_28011125	8	28011138	28011160	-	setaria64_scaffold_6_35665617_35665718	scaffold_6	35665784	35665806	-	0	5-proximal	GATTGATTAGTACCACCTCGGC	GATTGATTAGTCCCACCTCGGC	http://synteny.cnr.berkeley.edu/CoGe/GEvo.pl?prog=blastn&autogo=1&show_cns=1&dsgid2=11822&chr1=8&x1=28011138&dr1up=15000&dr1down=15000&dsgid2=19491;chr2=scaffold_6;x2=35665784;dr2up=15000;dr2down=15000;num_seqs=2;hsp_overlap_limit=0;hsp_size_limit=0
Os02g42950|2|25844803|25844826|-|Si018146m|scaffold_1|32713474|32713497|-|0.0003	Os02g42950	2	25844803	25844826	-	Si018146m	scaffold_1	32713474	32713497	-	0	5-distal	GTGTGCATAGAGGATCTCTGCCC	GTGTGCATAGAGGATCTCTGTCC	http://synteny.cnr.berkeley.edu/CoGe/GEvo.pl?prog=blastn&autogo=1&show_cns=1&dsgid2=11822&chr1=2&x1=25844803&dr1up=15000&dr1down=15000&dsgid2=19491;chr2=scaffold_1;x2=32713474;dr2up=15000;dr2down=15000;num_seqs=2;hsp_overlap_limit=0;hsp_size_limit=0
Os01g09620|1|4946526|4946549|-|Si004757m|scaffold_5|11859259|11859282|-|0.84	Os01g09620	1	4946526	4946549	-	Si004757m	scaffold_5	11859259	11859282	-	0.84	3-distal	TGCCGCTTCATGTCCGACAAACT	TGCCGCTGGATATCCGACAAACT	http://synteny.cnr.berkeley.edu/CoGe/GEvo.pl?prog=blastn&autogo=1&show_cns=1&dsgid2=11822&chr1=1&x1=4946526&dr1up=15000&dr1down=15000&dsgid2=19491;chr2=scaffold_5;x2=11859259;dr2up=15000;dr2down=15000;num_seqs=2;hsp_overlap_limit=0;hsp_size_limit=0
Os03g58480|3|33306177|33306199|+|Si036279m|scaffold_9|3083109|3083087|-|0.074	Os03g58480	3	33306177	33306199	+	Si036279m	scaffold_9	3083087	3083109	-	0.07	intron	TGATTGCATTATTTCAAGATGG	TTGCTTGCATTATTTCCAGATG	http://synteny.cnr.berkeley.edu/CoGe/GEvo.pl?prog=blastn&autogo=1&show_cns=1&dsgid2=11822&chr1=3&x1=33306177&dr1up=15000&dr1down=15000&dsgid2=19491;chr2=scaffold_9;x2=3083087;dr2up=15000;dr2down=15000;num_seqs=2;hsp_overlap_limit=0;hsp_size_limit=0
Os08g38080|8|24116663|24116677|+|Si016016m|scaffold_6|31462510|31462524|+|0.81	Os08g38080	8	24116663	24116677	+	Si016016m	scaffold_6	31462510	31462524	+	0.81	5-distal	CTCGGTAATGACCC	CTCGGTAATGACCC	http://synteny.cnr.berkeley.edu/CoGe/GEvo.pl?prog=blastn&autogo=1&show_cns=1&dsgid2=11822&chr1=8&x1=24116663&dr1up=15000&dr1down=15000&dsgid2=19491;chr2=scaffold_6;x2=31462510;dr2up=15000;dr2down=15000;num_seqs=2;hsp_overlap_limit=0;hsp_size_limit=0
Os02g51680|2|31653852|31653866|+|Si017585m|scaffold_1|38332397|38332411|+|0.92	Os02g51680	2	31653852	31653866	+	Si017585m	scaffold_1	38332397	38332411	+	0.92	5-distal	GGCTGTTAAGGAAA	GGCTGTTAAGGAAA	http://synteny.cnr.berkeley.edu/CoGe/GEvo.pl?prog=blastn&autogo=1&show_cns=1&dsgid2=11822&chr1=2&x1=31653852&dr1up=15000&dr1down=15000&dsgid2=19491;chr2=scaffold_1;x2=38332397;dr2up=15000;dr2down=15000;num_seqs=2;hsp_overlap_limit=0;hsp_size_limit=0
Os07g07910|7|3964593|3964623|+|Si033392m|scaffold_2|3914125|3914155|+|3e-08	Os07g07910	7	3964593	3964623	+	Si033392m	scaffold_2	3914125	3914155	+	3.00E-008	5-distal	AAATCTATTTGGATTGCGACAGTGCAAGTA	AAATCTATTTGGATTGCGACAGCGCAAGTA	http://synteny.cnr.berkeley.edu/CoGe/GEvo.pl?prog=blastn&autogo=1&show_cns=1&dsgid2=11822&chr1=7&x1=3964593&dr1up=15000&dr1down=15000&dsgid2=19491;chr2=scaffold_2;x2=3914125;dr2up=15000;dr2down=15000;num_seqs=2;hsp_overlap_limit=0;hsp_size_limit=0
Os03g58590|3|33356861|33356882|+|Si034559m|scaffold_9|3002000|3001979|-|0.32	Os03g58590	3	33356861	33356882	+	Si034559m	scaffold_9	3001979	3002000	-	0.32	5-UTR	GGCTTCCCTCCCATCGCCGAC	CGGCTTCCCTCTCATCTCCGA	http://synteny.cnr.berkeley.edu/CoGe/GEvo.pl?prog=blastn&autogo=1&show_cns=1&dsgid2=11822&chr1=3&x1=33356861&dr1up=15000&dr1down=15000&dsgid2=19491;chr2=scaffold_9;x2=3001979;dr2up=15000;dr2down=15000;num_seqs=2;hsp_overlap_limit=0;hsp_size_limit=0
Os08g40930|8|25898219|25898257|-|Si013277m|scaffold_6|32905780|32905742|+|1e-07	Os08g40930	8	25898219	25898257	-	Si013277m	scaffold_6	32905742	32905780	+	1.00E-007	5-proximal	GCACGCGGCCCCCACGAAAAGCCCATGCACGTGGGCCC	CAAGCGGCCCCCACGAAAAGCCCATGTACACGGGCCCC	http://synteny.cnr.berkeley.edu/CoGe/GEvo.pl?prog=blastn&autogo=1&show_cns=1&dsgid2=11822&chr1=8&x1=25898219&dr1up=15000&dr1down=15000&dsgid2=19491;chr2=scaffold_6;x2=32905742;dr2up=15000;dr2down=15000;num_seqs=2;hsp_overlap_limit=0;hsp_size_limit=0
Os08g39330|8|24850294|24850309|+|Si014273m|scaffold_6|32255678|32255693|+|0.22	Os08g39330	8	24850294	24850309	+	Si014273m	scaffold_6	32255678	32255693	+	0.22	5-distal	AGCGCACATTCTTCG	AGCGCACATTCTTCG	http://synteny.cnr.berkeley.edu/CoGe/GEvo.pl?prog=blastn&autogo=1&show_cns=1&dsgid2=11822&chr1=8&x1=24850294&dr1up=15000&dr1down=15000&dsgid2=19491;chr2=scaffold_6;x2=32255678;dr2up=15000;dr2down=15000;num_seqs=2;hsp_overlap_limit=0;hsp_size_limit=0
Os07g38550|7|23153958|23154020|+|Si032911m|scaffold_2|43915988|43916052|+|0.82	Os07g38550	7	23153958	23154020	+	Si032911m	scaffold_2	43915988	43916052	+	0.82	5-proximal	TTTTCATTTTGGAACCAACAGTATTGCCTAGCAAGGTTTTTTATTGACACTTCTTTGATTTG	TTTGCATTGTCGAGCTAAAACTATTGAGTGGCAAGGTTTTTTTAGTTGACATTTCTTTGTTTTG	http://synteny.cnr.berkeley.edu/CoGe/GEvo.pl?prog=blastn&autogo=1&show_cns=1&dsgid2=11822&chr1=7&x1=23153958&dr1up=15000&dr1down=15000&dsgid2=19491;chr2=scaffold_2;x2=43915988;dr2up=15000;dr2down=15000;num_seqs=2;hsp_overlap_limit=0;hsp_size_limit=0
Os03g46190|3|26115756|26115772|-|Si036176m|scaffold_9|9590629|9590613|+|0.072	Os03g46190	3	26115756	26115772	-	Si036176m	scaffold_9	9590613	9590629	+	0.07	3-UTR	GAAGATCCTGAGTTCT	AAGATCCTGAGTTCTT	http://synteny.cnr.berkeley.edu/CoGe/GEvo.pl?prog=blastn&autogo=1&show_cns=1&dsgid2=11822&chr1=3&x1=26115756&dr1up=15000&dr1down=15000&dsgid2=19491;chr2=scaffold_9;x2=9590613;dr2up=15000;dr2down=15000;num_seqs=2;hsp_overlap_limit=0;hsp_size_limit=0
Os04g48260|4|28563995|28564022|+|Si010923m|scaffold_7|27674435|27674462|+|0.26	Os04g48260	4	28563995	28564022	+	Si010923m	scaffold_7	27674435	27674462	+	0.26	3-distal	GGGCCCAAAGGTTAGCGCAGCCTGGTC	GGGCCCATAGGTTAAGGCCGCCTGGTC	http://synteny.cnr.berkeley.edu/CoGe/GEvo.pl?prog=blastn&autogo=1&show_cns=1&dsgid2=11822&chr1=4&x1=28563995&dr1up=15000&dr1down=15000&dsgid2=19491;chr2=scaffold_7;x2=27674435;dr2up=15000;dr2down=15000;num_seqs=2;hsp_overlap_limit=0;hsp_size_limit=0
Os01g11350|1|6093136|6093158|-|Si002311m|scaffold_5|13207136|13207158|-|0.001	Os01g11350	1	6093136	6093158	-	Si002311m	scaffold_5	13207136	13207158	-	0	3-proximal	CGTCAGCTTGCCCAAGAGGGAG	CGTCAGCTTGCCCACGAGGGAG	http://synteny.cnr.berkeley.edu/CoGe/GEvo.pl?prog=blastn&autogo=1&show_cns=1&dsgid2=11822&chr1=1&x1=6093136&dr1up=15000&dr1down=15000&dsgid2=19491;chr2=scaffold_5;x2=13207136;dr2up=15000;dr2down=15000;num_seqs=2;hsp_overlap_limit=0;hsp_size_limit=0
Os09g20830|9|12546474|12546489|-|Si029422m|scaffold_2|28729389|28729404|-|0.28	Os09g20830	9	12546474	12546489	-	Si029422m	scaffold_2	28729389	28729404	-	0.28	intron	TGGTTTTCTATTGCT	TGGTTTTCTATTGCT	http://synteny.cnr.berkeley.edu/CoGe/GEvo.pl?prog=blastn&autogo=1&show_cns=1&dsgid2=11822&chr1=9&x1=12546474&dr1up=15000&dr1down=15000&dsgid2=19491;chr2=scaffold_2;x2=28729389;dr2up=15000;dr2down=15000;num_seqs=2;hsp_overlap_limit=0;hsp_size_limit=0
Os01g04110|1|1798900|1798951|-|Si003228m|scaffold_5|7687576|7687627|-|1e-18	Os01g04110	1	1798900	1798951	-	Si003228m	scaffold_5	7687576	7687627	-	1.00E-018	5-distal	GGGATGCATGTAGAAAGGTTTTGATAGGATGTCTCCAGACAAGCAACTAGC	GGGAGGCATGTAGAAAGGCTTTGATAGGATGTCTCCAGACAAGCAACTAGC	http://synteny.cnr.berkeley.edu/CoGe/GEvo.pl?prog=blastn&autogo=1&show_cns=1&dsgid2=11822&chr1=1&x1=1798900&dr1up=15000&dr1down=15000&dsgid2=19491;chr2=scaffold_5;x2=7687576;dr2up=15000;dr2down=15000;num_seqs=2;hsp_overlap_limit=0;hsp_size_limit=0
Os02g57110|2|34963747|34963773|-|Si017786m|scaffold_1|41275273|41275299|-|0.0003	Os02g57110	2	34963747	34963773	-	Si017786m	scaffold_1	41275273	41275299	-	0	5-proximal	GATAGATCCAGCTGCCCTCTTGAATA	GATAGATCCAACTGCCCTCATGAATA	http://synteny.cnr.berkeley.edu/CoGe/GEvo.pl?prog=blastn&autogo=1&show_cns=1&dsgid2=11822&chr1=2&x1=34963747&dr1up=15000&dr1down=15000&dsgid2=19491;chr2=scaffold_1;x2=41275273;dr2up=15000;dr2down=15000;num_seqs=2;hsp_overlap_limit=0;hsp_size_limit=0
Os08g03420|8|1603438|1603490|+|Si013849m|scaffold_6|6962988|6962937|-|6e-06	Os08g03420	8	1603438	1603490	+	Si013849m	scaffold_6	6962937	6962988	-	6.00E-006	3-UTR	AAACTTTGCCGGCATTGACAGGGGACCTGTCACAATTAACAATGGCTAATCA	TAAACTTTGCCGGCGTTTACAGGGGGCTGTCACGCTTAACAGTGACTAATC	http://synteny.cnr.berkeley.edu/CoGe/GEvo.pl?prog=blastn&autogo=1&show_cns=1&dsgid2=11822&chr1=8&x1=1603438&dr1up=15000&dr1down=15000&dsgid2=19491;chr2=scaffold_6;x2=6962937;dr2up=15000;dr2down=15000;num_seqs=2;hsp_overlap_limit=0;hsp_size_limit=0
Os06g51220|6|30991724|30991759|+|Si007293m|scaffold_4|39979920|39979955|+|0.87	Os06g51220	6	30991724	30991759	+	Si007293m	scaffold_4	39979920	39979955	+	0.87	5-proximal	AAACGAGGCCATGGTTTGAAGCATAGAAAGCACAG	AAACCAGGCCAGGGTTTGTGTTGTAGAAAGCACAG	http://synteny.cnr.berkeley.edu/CoGe/GEvo.pl?prog=blastn&autogo=1&show_cns=1&dsgid2=11822&chr1=6&x1=30991724&dr1up=15000&dr1down=15000&dsgid2=19491;chr2=scaffold_4;x2=39979920;dr2up=15000;dr2down=15000;num_seqs=2;hsp_overlap_limit=0;hsp_size_limit=0
Os04g52880|4|31308283|31308299|+|Si011259m|scaffold_7|30225470|30225486|+|0.058	Os04g52880	4	31308283	31308299	+	Si011259m	scaffold_7	30225470	30225486	+	0.06	intron	TAACATAAATAATGCT	TAACATAAATAATGCT	http://synteny.cnr.berkeley.edu/CoGe/GEvo.pl?prog=blastn&autogo=1&show_cns=1&dsgid2=11822&chr1=4&x1=31308283&dr1up=15000&dr1down=15000&dsgid2=19491;chr2=scaffold_7;x2=30225470;dr2up=15000;dr2down=15000;num_seqs=2;hsp_overlap_limit=0;hsp_size_limit=0
Os03g12760|3|6835911|6835949|-|setaria64_scaffold_9_52051828_52052013|scaffold_9|52068271|52068309|-|0.0004	Os03g12760	3	6835911	6835949	-	setaria64_scaffold_9_52051828_52052013	scaffold_9	52068271	52068309	-	0	5-distal	CATCTCTGGCTCCTAGATACTTGGATACTCGTGCAACA	CATGTCTGTCTCCTAGATGCTTGGGCACTCGTGCGACA	http://synteny.cnr.berkeley.edu/CoGe/GEvo.pl?prog=blastn&autogo=1&show_cns=1&dsgid2=11822&chr1=3&x1=6835911&dr1up=15000&dr1down=15000&dsgid2=19491;chr2=scaffold_9;x2=52068271;dr2up=15000;dr2down=15000;num_seqs=2;hsp_overlap_limit=0;hsp_size_limit=0
Os11g03070|11|1096522|1096548|+|Si028245m|scaffold_8|519340|519314|-|0.0003	Os11g03070	11	1096522	1096548	+	Si028245m	scaffold_8	519314	519340	-	0	3-distal	GTCAAACGCTCACCTAAAAGGCTACT	AGTCAAATGCTCACCGAAAAGGCTAC	http://synteny.cnr.berkeley.edu/CoGe/GEvo.pl?prog=blastn&autogo=1&show_cns=1&dsgid2=11822&chr1=11&x1=1096522&dr1up=15000&dr1down=15000&dsgid2=19491;chr2=scaffold_8;x2=519314;dr2up=15000;dr2down=15000;num_seqs=2;hsp_overlap_limit=0;hsp_size_limit=0
Os03g19780|3|11127182|11127196|+|Si040747m|scaffold_9|48208713|48208699|-|0.8	Os03g19780	3	11127182	11127196	+	Si040747m	scaffold_9	48208699	48208713	-	0.8	5-distal	CAACCAATCGAGTG	CCAACCAATCGAGT	http://synteny.cnr.berkeley.edu/CoGe/GEvo.pl?prog=blastn&autogo=1&show_cns=1&dsgid2=11822&chr1=3&x1=11127182&dr1up=15000&dr1down=15000&dsgid2=19491;chr2=scaffold_9;x2=48208699;dr2up=15000;dr2down=15000;num_seqs=2;hsp_overlap_limit=0;hsp_size_limit=0
Os01g67770|1|39390124|39390166|-|Si000812m|scaffold_5|44190113|44190154|-|4e-07	Os01g67770	1	39390124	39390166	-	Si000812m	scaffold_5	44190113	44190154	-	4.00E-007	5-proximal	GGCGCCAATATTTATCAGCCTTCCTCCTCCGCCTCCACTTCC	GGCGCCAATATTTATCGGCGGCCTCCTCCGCCTCCACTTCC	http://synteny.cnr.berkeley.edu/CoGe/GEvo.pl?prog=blastn&autogo=1&show_cns=1&dsgid2=11822&chr1=1&x1=39390124&dr1up=15000&dr1down=15000&dsgid2=19491;chr2=scaffold_5;x2=44190113;dr2up=15000;dr2down=15000;num_seqs=2;hsp_overlap_limit=0;hsp_size_limit=0
Os04g57840|4|34254526|34254632|-|Si024743m|scaffold_3|999071|998967|+|3e-15	Os04g57840	4	34254526	34254632	-	Si024743m	scaffold_3	998967	999071	+	3.00E-015	3-proximal	GGGCAGGAAGGGTCTGGATCTGCACAGCCCAGCGTGGGTCAGGCAGGGCCAGCCAGCCAGCCCAGGCCGGCCTCTCCATCATTGAGAGTCATGTGATCCATATAAC	GGCAGGAAGGGTCTGGATCTGCACAGCCCAGAGTGGGTCAGGGGCTCAGGGCCAGGCCTCTCCCGCCTCCGCCCATCATTGCGAATCATGTGATCCATATAACT	http://synteny.cnr.berkeley.edu/CoGe/GEvo.pl?prog=blastn&autogo=1&show_cns=1&dsgid2=11822&chr1=4&x1=34254526&dr1up=15000&dr1down=15000&dsgid2=19491;chr2=scaffold_3;x2=998967;dr2up=15000;dr2down=15000;num_seqs=2;hsp_overlap_limit=0;hsp_size_limit=0
rice_v6_3_5570764_5570874|3|5564547|5564577|-|Si038080m|scaffold_9|53407609|53407579|+|7e-05	rice_v6_3_5570764_5570874	3	5564547	5564577	-	Si038080m	scaffold_9	53407579	53407609	+	7.00E-005	3-distal	GCAGTAGTCAGTGTTAAGTCATGTAAAGAT	CAGTAGTCAGTATGAAGCCATGTAAAGATA	http://synteny.cnr.berkeley.edu/CoGe/GEvo.pl?prog=blastn&autogo=1&show_cns=1&dsgid2=11822&chr1=3&x1=5564547&dr1up=15000&dr1down=15000&dsgid2=19491;chr2=scaffold_9;x2=53407579;dr2up=15000;dr2down=15000;num_seqs=2;hsp_overlap_limit=0;hsp_size_limit=0
Os07g46290|7|27618716|27618739|-|Si030723m|scaffold_2|47193380|47193403|-|0.88	Os07g46290	7	27618716	27618739	-	Si030723m	scaffold_2	47193380	47193403	-	0.88	intron	ATTTGAAACGCTTTTGAAATGGT	ATTTGAAGCGGTTTTGAAATCGT	http://synteny.cnr.berkeley.edu/CoGe/GEvo.pl?prog=blastn&autogo=1&show_cns=1&dsgid2=11822&chr1=7&x1=27618716&dr1up=15000&dr1down=15000&dsgid2=19491;chr2=scaffold_2;x2=47193380;dr2up=15000;dr2down=15000;num_seqs=2;hsp_overlap_limit=0;hsp_size_limit=0
Os05g31550|5|18291483|18291503|+|setaria64_scaffold_3_22804057_22804350|scaffold_3|22814839|22814819|-|0.87	Os05g31550	5	18291483	18291503	+	setaria64_scaffold_3_22804057_22804350	scaffold_3	22814819	22814839	-	0.87	5-distal	AAGAAAGCAGTGATTGCTGG	AAAGAAAGAAGTGATCGCTG	http://synteny.cnr.berkeley.edu/CoGe/GEvo.pl?prog=blastn&autogo=1&show_cns=1&dsgid2=11822&chr1=5&x1=18291483&dr1up=15000&dr1down=15000&dsgid2=19491;chr2=scaffold_3;x2=22814819;dr2up=15000;dr2down=15000;num_seqs=2;hsp_overlap_limit=0;hsp_size_limit=0
Os08g33920|8|21220336|21220379|-|Si014673m|scaffold_6|28254295|28254338|-|1e-10	Os08g33920	8	21220336	21220379	-	Si014673m	scaffold_6	28254295	28254338	-	1.00E-010	5-UTR	AGCCAATCATTTATACCCCTATCGCCGCCGCCGCCTCGCCCTC	AGCCAACCATTTATACCCCTATCGCCGCCGCCGCGCAGCCCTC	http://synteny.cnr.berkeley.edu/CoGe/GEvo.pl?prog=blastn&autogo=1&show_cns=1&dsgid2=11822&chr1=8&x1=21220336&dr1up=15000&dr1down=15000&dsgid2=19491;chr2=scaffold_6;x2=28254295;dr2up=15000;dr2down=15000;num_seqs=2;hsp_overlap_limit=0;hsp_size_limit=0
Os05g07790|5|4198677|4198728|-|Si022344m|scaffold_3|6627833|6627885|-|4e-11	Os05g07790	5	4198677	4198728	-	Si022344m	scaffold_3	6627833	6627885	-	4.00E-011	intron	ATTTTGGATCTTAATTGGATTCATGCTTACTAGGATCTTCTCTCTCTGCCA	ATTTTGGATCTTAATTGTGATTTGTGCTTACTAGGATCTTATCTCTCTGGCA	http://synteny.cnr.berkeley.edu/CoGe/GEvo.pl?prog=blastn&autogo=1&show_cns=1&dsgid2=11822&chr1=5&x1=4198677&dr1up=15000&dr1down=15000&dsgid2=19491;chr2=scaffold_3;x2=6627833;dr2up=15000;dr2down=15000;num_seqs=2;hsp_overlap_limit=0;hsp_size_limit=0
Os03g32230|3|18437536|18437558|-|Si037395m|scaffold_9|41700832|41700810|+|0.001	Os03g32230	3	18437536	18437558	-	Si037395m	scaffold_9	41700810	41700832	+	0	5-distal	ATTTGCCATTTCTGGGAAGTTG	TTTGCCATTTCCGGGAAGTTGC	http://synteny.cnr.berkeley.edu/CoGe/GEvo.pl?prog=blastn&autogo=1&show_cns=1&dsgid2=11822&chr1=3&x1=18437536&dr1up=15000&dr1down=15000&dsgid2=19491;chr2=scaffold_9;x2=41700810;dr2up=15000;dr2down=15000;num_seqs=2;hsp_overlap_limit=0;hsp_size_limit=0
Os02g35020|2|21012147|21012169|-|setaria64_scaffold_1_27543189_27543459|scaffold_1|27545226|27545248|-|0.001	Os02g35020	2	21012147	21012169	-	setaria64_scaffold_1_27543189_27543459	scaffold_1	27545226	27545248	-	0	5-proximal	AGTTCTGAAGAAGTCTCTCTTC	AGTTCTGAACAAGTCTCTCTTC	http://synteny.cnr.berkeley.edu/CoGe/GEvo.pl?prog=blastn&autogo=1&show_cns=1&dsgid2=11822&chr1=2&x1=21012147&dr1up=15000&dr1down=15000&dsgid2=19491;chr2=scaffold_1;x2=27545226;dr2up=15000;dr2down=15000;num_seqs=2;hsp_overlap_limit=0;hsp_size_limit=0
Os04g02870|4|1119728|1119757|-|Si010927m|scaffold_7|2749500|2749529|-|1e-07	Os04g02870	4	1119728	1119757	-	Si010927m	scaffold_7	2749500	2749529	-	1.00E-007	intron	TTTAAATGTTTACTCTGGCGCAGGAACTA	TTTAAATGTTTACTGTGGCGCAGGAACTA	http://synteny.cnr.berkeley.edu/CoGe/GEvo.pl?prog=blastn&autogo=1&show_cns=1&dsgid2=11822&chr1=4&x1=1119728&dr1up=15000&dr1down=15000&dsgid2=19491;chr2=scaffold_7;x2=2749500;dr2up=15000;dr2down=15000;num_seqs=2;hsp_overlap_limit=0;hsp_size_limit=0
Os12g09000|12|4708226|4708259|+|Si009759m|scaffold_7|32687396|32687429|+|0.27	Os12g09000	12	4708226	4708259	+	Si009759m	scaffold_7	32687396	32687429	+	0.27	intron	TTTTAGCGGCCTCATATAAATTCTGAACTGTTT	TTTTAGAAGCCTCATACAAGTTCTGACCTATTT	http://synteny.cnr.berkeley.edu/CoGe/GEvo.pl?prog=blastn&autogo=1&show_cns=1&dsgid2=11822&chr1=12&x1=4708226&dr1up=15000&dr1down=15000&dsgid2=19491;chr2=scaffold_7;x2=32687396;dr2up=15000;dr2down=15000;num_seqs=2;hsp_overlap_limit=0;hsp_size_limit=0
Os02g27000|2|15868385|15868405|+|Si016480m|scaffold_1|22078919|22078939|+|1.5	Os02g27000	2	15868385	15868405	+	Si016480m	scaffold_1	22078919	22078939	+	1.5	intron	TATTAAAATTGTTTCCTGAT	TATTAAAATTGTTACATGAT	http://synteny.cnr.berkeley.edu/CoGe/GEvo.pl?prog=blastn&autogo=1&show_cns=1&dsgid2=11822&chr1=2&x1=15868385&dr1up=15000&dr1down=15000&dsgid2=19491;chr2=scaffold_1;x2=22078919;dr2up=15000;dr2down=15000;num_seqs=2;hsp_overlap_limit=0;hsp_size_limit=0
Os06g09860|6|5017085|5017105|+|Si008015m|scaffold_4|2621451|2621431|-|0.016	Os06g09860	6	5017085	5017105	+	Si008015m	scaffold_4	2621431	2621451	-	0.02	5-UTR	CACGCCGGCCTCCCCGTCCC	ACACGGCGGCCTCCCCGTCC	http://synteny.cnr.berkeley.edu/CoGe/GEvo.pl?prog=blastn&autogo=1&show_cns=1&dsgid2=11822&chr1=6&x1=5017085&dr1up=15000&dr1down=15000&dsgid2=19491;chr2=scaffold_4;x2=2621431;dr2up=15000;dr2down=15000;num_seqs=2;hsp_overlap_limit=0;hsp_size_limit=0
Os01g60230|1|34833483|34833503|+|Si001507m|scaffold_5|39920616|39920636|+|0.02	Os01g60230	1	34833483	34833503	+	Si001507m	scaffold_5	39920616	39920636	+	0.02	5-UTR	CCACGAATCGCCGCCACTTT	CCCCGAATCGCCGCCACTTT	http://synteny.cnr.berkeley.edu/CoGe/GEvo.pl?prog=blastn&autogo=1&show_cns=1&dsgid2=11822&chr1=1&x1=34833483&dr1up=15000&dr1down=15000&dsgid2=19491;chr2=scaffold_5;x2=39920616;dr2up=15000;dr2down=15000;num_seqs=2;hsp_overlap_limit=0;hsp_size_limit=0
Os01g49690|1|28559340|28559386|+|Si002702m|scaffold_5|33943955|33944001|+|3e-05	Os01g49690	1	28559340	28559386	+	Si002702m	scaffold_5	33943955	33944001	+	3.00E-005	3-UTR	TGTATTCCTTCTGTGGCGTTGTCAAGTTTTGTTTCTGATTTATTTC	TGTATCCCTTCAGTGACACCGTCAAGTTTTGTTCTTGATTTATTTC	http://synteny.cnr.berkeley.edu/CoGe/GEvo.pl?prog=blastn&autogo=1&show_cns=1&dsgid2=11822&chr1=1&x1=28559340&dr1up=15000&dr1down=15000&dsgid2=19491;chr2=scaffold_5;x2=33943955;dr2up=15000;dr2down=15000;num_seqs=2;hsp_overlap_limit=0;hsp_size_limit=0
Os07g32450|7|19305360|19305397|+|Si030307m|scaffold_2|41387840|41387877|+|4e-07	Os07g32450	7	19305360	19305397	+	Si030307m	scaffold_2	41387840	41387877	+	4.00E-007	intron	CCCCTTCGGATGCCAAGTTTGCACAACATTTGTCCAC	CCCCTTTAGATGCTAAGTTTGCACAACATTTATCCAC	http://synteny.cnr.berkeley.edu/CoGe/GEvo.pl?prog=blastn&autogo=1&show_cns=1&dsgid2=11822&chr1=7&x1=19305360&dr1up=15000&dr1down=15000&dsgid2=19491;chr2=scaffold_2;x2=41387840;dr2up=15000;dr2down=15000;num_seqs=2;hsp_overlap_limit=0;hsp_size_limit=0
Os09g25570|9|15346297|15346339|+|Si029832m|scaffold_2|31159923|31159965|+|8e-05	Os09g25570	9	15346297	15346339	+	Si029832m	scaffold_2	31159923	31159965	+	8.00E-005	3-proximal	ACTATGCAGAAATGTGCTTTTACAGGATACAGATCAAATCAT	ACTGTGCAGGAATGTGATGCTACAGAATACAGATCATATCAT	http://synteny.cnr.berkeley.edu/CoGe/GEvo.pl?prog=blastn&autogo=1&show_cns=1&dsgid2=11822&chr1=9&x1=15346297&dr1up=15000&dr1down=15000&dsgid2=19491;chr2=scaffold_2;x2=31159923;dr2up=15000;dr2down=15000;num_seqs=2;hsp_overlap_limit=0;hsp_size_limit=0
Os06g12980|6|7101639|7101677|-|Si006874m|scaffold_4|9406011|9406049|-|6e-06	Os06g12980	6	7101639	7101677	-	Si006874m	scaffold_4	9406011	9406049	-	6.00E-006	3-proximal	GTGTATTTCTTTCTGCAAAGTGATGCGAAAGTGAAGCA	GTGCATTCCTTTCAGGAAAGTGATGCAAAAGTGAAGCA	http://synteny.cnr.berkeley.edu/CoGe/GEvo.pl?prog=blastn&autogo=1&show_cns=1&dsgid2=11822&chr1=6&x1=7101639&dr1up=15000&dr1down=15000&dsgid2=19491;chr2=scaffold_4;x2=9406011;dr2up=15000;dr2down=15000;num_seqs=2;hsp_overlap_limit=0;hsp_size_limit=0
Os01g60960|1|35260340|35260356|+|Si004575m|scaffold_5|40272214|40272230|+|0.058	Os01g60960	1	35260340	35260356	+	Si004575m	scaffold_5	40272214	40272230	+	0.06	3-distal	GTCCATGTGTGCGAGC	GTCCATGTGTGCGAGC	http://synteny.cnr.berkeley.edu/CoGe/GEvo.pl?prog=blastn&autogo=1&show_cns=1&dsgid2=11822&chr1=1&x1=35260340&dr1up=15000&dr1down=15000&dsgid2=19491;chr2=scaffold_5;x2=40272214;dr2up=15000;dr2down=15000;num_seqs=2;hsp_overlap_limit=0;hsp_size_limit=0
Os02g45310|2|27518423|27518455|-|Si016602m|scaffold_1|34349201|34349233|-|0.0003	Os02g45310	2	27518423	27518455	-	Si016602m	scaffold_1	34349201	34349233	-	0	3-distal	TGTCTCTGCTACGAGTCAAAAGTGACAGCTCT	TGTCTCAGCTACGAGTCACAAGTGGCAACTCT	http://synteny.cnr.berkeley.edu/CoGe/GEvo.pl?prog=blastn&autogo=1&show_cns=1&dsgid2=11822&chr1=2&x1=27518423&dr1up=15000&dr1down=15000&dsgid2=19491;chr2=scaffold_1;x2=34349201;dr2up=15000;dr2down=15000;num_seqs=2;hsp_overlap_limit=0;hsp_size_limit=0
Os01g56580|1|32618679|32618707|+|Si000715m|scaffold_5|38182882|38182910|+|0.087	Os01g56580	1	32618679	32618707	+	Si000715m	scaffold_5	38182882	38182910	+	0.09	intron	ATGTGTTATGTTCATTTGCATATTGAGT	ATGTATTATGTTGATTTTCATATTCAGT	http://synteny.cnr.berkeley.edu/CoGe/GEvo.pl?prog=blastn&autogo=1&show_cns=1&dsgid2=11822&chr1=1&x1=32618679&dr1up=15000&dr1down=15000&dsgid2=19491;chr2=scaffold_5;x2=38182882;dr2up=15000;dr2down=15000;num_seqs=2;hsp_overlap_limit=0;hsp_size_limit=0
Os01g70200|1|40633477|40633525|-|Si001623m|scaffold_5|45415082|45415129|-|7e-09	Os01g70200	1	40633477	40633525	-	Si001623m	scaffold_5	45415082	45415129	-	7.00E-009	intron	AACAGCTGGGACATTTCTAATTGCAGCAGAGAACATGGGGAGCAATGG	AACAACTGGGACATATCTAATTGCGGCACAGAACATGGGGGCAATGG	http://synteny.cnr.berkeley.edu/CoGe/GEvo.pl?prog=blastn&autogo=1&show_cns=1&dsgid2=11822&chr1=1&x1=40633477&dr1up=15000&dr1down=15000&dsgid2=19491;chr2=scaffold_5;x2=45415082;dr2up=15000;dr2down=15000;num_seqs=2;hsp_overlap_limit=0;hsp_size_limit=0
Os05g41920|5|24486681|24486707|+|Si025057m|scaffold_3|14411551|14411525|-|0.0003	Os05g41920	5	24486681	24486707	+	Si025057m	scaffold_3	14411525	14411551	-	0	5-distal	TTTGACCTTGATTTTCGTGAGATGAT	TTTTGACCTTGATTTGCTTGAGATGA	http://synteny.cnr.berkeley.edu/CoGe/GEvo.pl?prog=blastn&autogo=1&show_cns=1&dsgid2=11822&chr1=5&x1=24486681&dr1up=15000&dr1down=15000&dsgid2=19491;chr2=scaffold_3;x2=14411525;dr2up=15000;dr2down=15000;num_seqs=2;hsp_overlap_limit=0;hsp_size_limit=0
rice_v6_5_4171270_4171548|5|4169933|4170057|+|Si025498m|scaffold_3|6583959|6584078|+|4e-10	rice_v6_5_4171270_4171548	5	4169933	4170057	+	Si025498m	scaffold_3	6583959	6584078	+	4.00E-010	5-distal	TCTATGTATACTTGTTCCACCATCTCCTTCTCACATGATGCCTATCCTAGGCAGGCCCTGTGCTATTGTATTCTTCATGTCTTCTACTCCTGCATGTGCCCTACCACCTCCCCACATCTCATGC	TCTGTGTTTATCTGTTCCACCATCACTTTCTCACATGATGTCTACCCTTGTCCTTGTGTATTCTATTCTCCATGTCTTTAACCTCTCCATGTGTCCTACCACCTCATCACCCCTCATGC	http://synteny.cnr.berkeley.edu/CoGe/GEvo.pl?prog=blastn&autogo=1&show_cns=1&dsgid2=11822&chr1=5&x1=4169933&dr1up=15000&dr1down=15000&dsgid2=19491;chr2=scaffold_3;x2=6583959;dr2up=15000;dr2down=15000;num_seqs=2;hsp_overlap_limit=0;hsp_size_limit=0
Os05g31140|5|18049888|18049905|-|Si022614m|scaffold_3|23154145|23154128|+|1.1	Os05g31140	5	18049888	18049905	-	Si022614m	scaffold_3	23154128	23154145	+	1.1	intron	TCATCAACAACGTCATG	CATCAACAACGACATGC	http://synteny.cnr.berkeley.edu/CoGe/GEvo.pl?prog=blastn&autogo=1&show_cns=1&dsgid2=11822&chr1=5&x1=18049888&dr1up=15000&dr1down=15000&dsgid2=19491;chr2=scaffold_3;x2=23154128;dr2up=15000;dr2down=15000;num_seqs=2;hsp_overlap_limit=0;hsp_size_limit=0
Os04g50920|4|29947340|29947361|+|Si011735m|scaffold_7|28831464|28831485|+|0.005	Os04g50920	4	29947340	29947361	+	Si011735m	scaffold_7	28831464	28831485	+	0.01	5-proximal	CGACAAGCGCCCGCCGCGGCC	CGACAGGCGCCCGCCGCGGCC	http://synteny.cnr.berkeley.edu/CoGe/GEvo.pl?prog=blastn&autogo=1&show_cns=1&dsgid2=11822&chr1=4&x1=29947340&dr1up=15000&dr1down=15000&dsgid2=19491;chr2=scaffold_7;x2=28831464;dr2up=15000;dr2down=15000;num_seqs=2;hsp_overlap_limit=0;hsp_size_limit=0
Os01g65530|1|38037922|38037977|+|Si001270m|scaffold_5|42820323|42820378|+|9e-16	Os01g65530	1	38037922	38037977	+	Si001270m	scaffold_5	42820323	42820378	+	9.00E-016	3-distal	GTCAAAGAAGCCTCTCTTTCCTTACAGTTGGAGCCAGCTGCCACCGACTATTTTA	GTCAAACAAGGCTCTCGATCCTCACAGTTGGAGCCAGCTGCCACCGACTATTTTA	http://synteny.cnr.berkeley.edu/CoGe/GEvo.pl?prog=blastn&autogo=1&show_cns=1&dsgid2=11822&chr1=1&x1=38037922&dr1up=15000&dr1down=15000&dsgid2=19491;chr2=scaffold_5;x2=42820323;dr2up=15000;dr2down=15000;num_seqs=2;hsp_overlap_limit=0;hsp_size_limit=0
Os09g39200|9|22513095|22513136|-|Si029195m|scaffold_2|15100153|15100194|-|0.018	Os09g39200	9	22513095	22513136	-	Si029195m	scaffold_2	15100153	15100194	-	0.02	3-UTR	AAAACTCACGAGGGTGTTAGATGCGGCGGTGCAATTGTAAA	AAAACTGACGAGAGTGTTGGATGGCTCCGTGTAATTGTAAA	http://synteny.cnr.berkeley.edu/CoGe/GEvo.pl?prog=blastn&autogo=1&show_cns=1&dsgid2=11822&chr1=9&x1=22513095&dr1up=15000&dr1down=15000&dsgid2=19491;chr2=scaffold_2;x2=15100153;dr2up=15000;dr2down=15000;num_seqs=2;hsp_overlap_limit=0;hsp_size_limit=0
Os07g09050|7|4732279|4732295|+|Si029368m|scaffold_2|5524078|5524094|+|0.069	Os07g09050	7	4732279	4732295	+	Si029368m	scaffold_2	5524078	5524094	+	0.07	3-UTR	TCTGAAATTGCATTTT	TCTGAAATTGCATTTT	http://synteny.cnr.berkeley.edu/CoGe/GEvo.pl?prog=blastn&autogo=1&show_cns=1&dsgid2=11822&chr1=7&x1=4732279&dr1up=15000&dr1down=15000&dsgid2=19491;chr2=scaffold_2;x2=5524078;dr2up=15000;dr2down=15000;num_seqs=2;hsp_overlap_limit=0;hsp_size_limit=0
Os09g23140|9|13690186|13690243|-|Si030079m|scaffold_2|29368524|29368580|-|2e-05	Os09g23140	9	13690186	13690243	-	Si030079m	scaffold_2	29368524	29368580	-	2.00E-005	5-proximal	ATAGAGCCAGGGACACAAGACATGCTAAAATATAAGTTATAAGCTGCTGTCTTTGTT	ATAGAGCCATGGACACAGGAAATGCTGAGAATTAAACTATAGCTGCTGTCTTTGTT	http://synteny.cnr.berkeley.edu/CoGe/GEvo.pl?prog=blastn&autogo=1&show_cns=1&dsgid2=11822&chr1=9&x1=13690186&dr1up=15000&dr1down=15000&dsgid2=19491;chr2=scaffold_2;x2=29368524;dr2up=15000;dr2down=15000;num_seqs=2;hsp_overlap_limit=0;hsp_size_limit=0
Os01g03160|1|1241375|1241389|+|Si002524m|scaffold_5|7072551|7072565|+|1.1	Os01g03160	1	1241375	1241389	+	Si002524m	scaffold_5	7072551	7072565	+	1.1	3-distal	TTTTGATTTTTAGC	TTTTGATTTTTAGC	http://synteny.cnr.berkeley.edu/CoGe/GEvo.pl?prog=blastn&autogo=1&show_cns=1&dsgid2=11822&chr1=1&x1=1241375&dr1up=15000&dr1down=15000&dsgid2=19491;chr2=scaffold_5;x2=7072551;dr2up=15000;dr2down=15000;num_seqs=2;hsp_overlap_limit=0;hsp_size_limit=0
Os07g46410|7|27697967|27698051|+|Si029424m|scaffold_2|47295154|47295236|+|0.001	Os07g46410	7	27697967	27698051	+	Si029424m	scaffold_2	47295154	47295236	+	0	3-UTR	GCCACCGTGGTGGCCAATTTTTGGTCAAAAATTTTCAGATGGGCCGGGTGTAGTGCGGTTCAAGAGGAAATTAGCCGGTCGCTC	GCCACCCCGGTGGTAAATTTTTGGTCCGATTTTAAGATGAGCCTGGTGTAAAGCGACGCCAAAGGAAATTAACCGATCGCTC	http://synteny.cnr.berkeley.edu/CoGe/GEvo.pl?prog=blastn&autogo=1&show_cns=1&dsgid2=11822&chr1=7&x1=27697967&dr1up=15000&dr1down=15000&dsgid2=19491;chr2=scaffold_2;x2=47295154;dr2up=15000;dr2down=15000;num_seqs=2;hsp_overlap_limit=0;hsp_size_limit=0
Os01g18850|1|10653249|10653290|+|Si000259m|scaffold_5|2954968|2954927|-|7e-06	Os01g18850	1	10653249	10653290	+	Si000259m	scaffold_5	2954927	2954968	-	7.00E-006	intron	ACCTTGGATAAAGAAGCAAACTGCTTACTTACTGCTAATTT	AACTTTGGATAATGAAACAAATTGCTTACTTACTGTTATTT	http://synteny.cnr.berkeley.edu/CoGe/GEvo.pl?prog=blastn&autogo=1&show_cns=1&dsgid2=11822&chr1=1&x1=10653249&dr1up=15000&dr1down=15000&dsgid2=19491;chr2=scaffold_5;x2=2954927;dr2up=15000;dr2down=15000;num_seqs=2;hsp_overlap_limit=0;hsp_size_limit=0
Os01g39780|1|22435380|22435399|+|Si004638m|scaffold_5|32186970|32186951|-|0.001	Os01g39780	1	22435380	22435399	+	Si004638m	scaffold_5	32186951	32186970	-	0	intron	TAGGTCACCTCAGTTTGGT	CTAGGTCACCTCAGTTTGG	http://synteny.cnr.berkeley.edu/CoGe/GEvo.pl?prog=blastn&autogo=1&show_cns=1&dsgid2=11822&chr1=1&x1=22435380&dr1up=15000&dr1down=15000&dsgid2=19491;chr2=scaffold_5;x2=32186951;dr2up=15000;dr2down=15000;num_seqs=2;hsp_overlap_limit=0;hsp_size_limit=0
Os01g08400|1|4121106|4121138|+|Si002038m|scaffold_5|10755261|10755292|+|0.27	Os01g08400	1	4121106	4121138	+	Si002038m	scaffold_5	10755261	10755292	+	0.27	intron	TGTTCTGCATAGTTTGTCTGCTATGCGTAGTA	TGCTCTGCATAGATGGCTGCTATGCGTAGTA	http://synteny.cnr.berkeley.edu/CoGe/GEvo.pl?prog=blastn&autogo=1&show_cns=1&dsgid2=11822&chr1=1&x1=4121106&dr1up=15000&dr1down=15000&dsgid2=19491;chr2=scaffold_5;x2=10755261;dr2up=15000;dr2down=15000;num_seqs=2;hsp_overlap_limit=0;hsp_size_limit=0
Os08g40900|8|25884060|25884074|-|Si013155m|scaffold_6|32953080|32953066|+|1.2	Os08g40900	8	25884060	25884074	-	Si013155m	scaffold_6	32953066	32953080	+	1.2	5-distal	TTTTTTTAAAAAAA	TTTTTTAAAAAAAA	http://synteny.cnr.berkeley.edu/CoGe/GEvo.pl?prog=blastn&autogo=1&show_cns=1&dsgid2=11822&chr1=8&x1=25884060&dr1up=15000&dr1down=15000&dsgid2=19491;chr2=scaffold_6;x2=32953066;dr2up=15000;dr2down=15000;num_seqs=2;hsp_overlap_limit=0;hsp_size_limit=0
Os08g16820|8|10292971|10293084|-|Si014595m|scaffold_6|11375409|11375285|+|2e-05	Os08g16820	8	10292971	10293084	-	Si014595m	scaffold_6	11375285	11375409	+	2.00E-005	5-distal	ATTATGGGTGAGATCTGGCAAGGGCCCTGGTCCATGGTGCACCAAAAAATCTGCACCAACCACATGCAAAATAGCTATCAGTTCTGCTCCTTTCAGTGCCTTGTGTCCCTCTT	TTGTGGATGAGATCTGGCAAGCAAAGGGCACCCCTGGTCCATGGAGCACCAAGCAAAAATCTGCACCCACCACATGCAACAAAGCCACCAAATCTGCACATTGCAATTCCATTTGTCCCCCTTT	http://synteny.cnr.berkeley.edu/CoGe/GEvo.pl?prog=blastn&autogo=1&show_cns=1&dsgid2=11822&chr1=8&x1=10292971&dr1up=15000&dr1down=15000&dsgid2=19491;chr2=scaffold_6;x2=11375285;dr2up=15000;dr2down=15000;num_seqs=2;hsp_overlap_limit=0;hsp_size_limit=0
Os06g48530|6|29361741|29361815|-|Si005946m|scaffold_4|36756239|36756165|+|3e-16	Os06g48530	6	29361741	29361815	-	Si005946m	scaffold_4	36756165	36756239	+	3.00E-016	intron	GCATCGTTAACAGATAGAGAATCTTCTCAGAAAATTCTCCAAATTTGATGTTTGAAATCTGACTGATTCTTTGA	CATTGTTAACGGATAGAGAATATTCTCAGAAAATTCTCCATGTTTGATGTTTGAAACAAAAGTGATCCTTTGAG	http://synteny.cnr.berkeley.edu/CoGe/GEvo.pl?prog=blastn&autogo=1&show_cns=1&dsgid2=11822&chr1=6&x1=29361741&dr1up=15000&dr1down=15000&dsgid2=19491;chr2=scaffold_4;x2=36756165;dr2up=15000;dr2down=15000;num_seqs=2;hsp_overlap_limit=0;hsp_size_limit=0
Os09g19640|9|11736375|11736395|+|Si031178m|scaffold_2|27988565|27988585|+|1.0	Os09g19640	9	11736375	11736395	+	Si031178m	scaffold_2	27988565	27988585	+	1	intron	GAACTGTTCATGCCAAACTG	GAAATTTTCATGCCAAACTG	http://synteny.cnr.berkeley.edu/CoGe/GEvo.pl?prog=blastn&autogo=1&show_cns=1&dsgid2=11822&chr1=9&x1=11736375&dr1up=15000&dr1down=15000&dsgid2=19491;chr2=scaffold_2;x2=27988565;dr2up=15000;dr2down=15000;num_seqs=2;hsp_overlap_limit=0;hsp_size_limit=0
Os03g47770|3|27105052|27105076|-|Si040733m|scaffold_9|8863402|8863378|+|0.27	Os03g47770	3	27105052	27105076	-	Si040733m	scaffold_9	8863378	8863402	+	0.27	intron	TTACTGTTGTTTCACTTGTCTGCA	TACTGTTCCTTCACTTGTCTCCAG	http://synteny.cnr.berkeley.edu/CoGe/GEvo.pl?prog=blastn&autogo=1&show_cns=1&dsgid2=11822&chr1=3&x1=27105052&dr1up=15000&dr1down=15000&dsgid2=19491;chr2=scaffold_9;x2=8863378;dr2up=15000;dr2down=15000;num_seqs=2;hsp_overlap_limit=0;hsp_size_limit=0
Os01g43520|1|24912294|24912323|-|Si000371m|scaffold_5|29476634|29476663|-|0.025	Os01g43520	1	24912294	24912323	-	Si000371m	scaffold_5	29476634	29476663	-	0.03	3-UTR	TTTACATGTAATTGAGGGTAATAACACTG	TTTACCTGTATTTGATGGTAATAACATTG	http://synteny.cnr.berkeley.edu/CoGe/GEvo.pl?prog=blastn&autogo=1&show_cns=1&dsgid2=11822&chr1=1&x1=24912294&dr1up=15000&dr1down=15000&dsgid2=19491;chr2=scaffold_5;x2=29476634;dr2up=15000;dr2down=15000;num_seqs=2;hsp_overlap_limit=0;hsp_size_limit=0
Os04g54810|4|32409954|32409990|-|Si009427m|scaffold_7|31207309|31207345|-|0.33	Os04g54810	4	32409954	32409990	-	Si009427m	scaffold_7	31207309	31207345	-	0.33	intron	CATGCAATGTGGCAAGCCACGAAAAGCCGCAAAAGC	CATGCGATGCGGCACGGCGAGAAAAGCCGCGAAAGC	http://synteny.cnr.berkeley.edu/CoGe/GEvo.pl?prog=blastn&autogo=1&show_cns=1&dsgid2=11822&chr1=4&x1=32409954&dr1up=15000&dr1down=15000&dsgid2=19491;chr2=scaffold_7;x2=31207309;dr2up=15000;dr2down=15000;num_seqs=2;hsp_overlap_limit=0;hsp_size_limit=0
Os03g46650|3|26399686|26399702|-|Si036161m|scaffold_9|9428726|9428742|-|0.087	Os03g46650	3	26399686	26399702	-	Si036161m	scaffold_9	9428726	9428742	-	0.09	5-proximal	CCCCACATGTCATCCA	CCCCACATGTCATCCA	http://synteny.cnr.berkeley.edu/CoGe/GEvo.pl?prog=blastn&autogo=1&show_cns=1&dsgid2=11822&chr1=3&x1=26399686&dr1up=15000&dr1down=15000&dsgid2=19491;chr2=scaffold_9;x2=9428726;dr2up=15000;dr2down=15000;num_seqs=2;hsp_overlap_limit=0;hsp_size_limit=0
Os12g18770|12|10869515|10869548|-|Si025058m|scaffold_3|37165552|37165585|-|0.006	Os12g18770	12	10869515	10869548	-	Si025058m	scaffold_3	37165552	37165585	-	0.01	5-UTR	GCCGCGGCGATCTCCATGGCCTCGCAAACCCTA	GCCGCGGCGATCTCAATGCCCGAGCGAACCCTA	http://synteny.cnr.berkeley.edu/CoGe/GEvo.pl?prog=blastn&autogo=1&show_cns=1&dsgid2=11822&chr1=12&x1=10869515&dr1up=15000&dr1down=15000&dsgid2=19491;chr2=scaffold_3;x2=37165552;dr2up=15000;dr2down=15000;num_seqs=2;hsp_overlap_limit=0;hsp_size_limit=0
Os02g52130|2|31906348|31906374|+|Si017779m|scaffold_1|38565129|38565155|+|0.0003	Os02g52130	2	31906348	31906374	+	Si017779m	scaffold_1	38565129	38565155	+	0	3-proximal	TATCCATCTTGAGGTATGGTCAGGTC	TATCTACCTTGAGGTATGGTCAGGTC	http://synteny.cnr.berkeley.edu/CoGe/GEvo.pl?prog=blastn&autogo=1&show_cns=1&dsgid2=11822&chr1=2&x1=31906348&dr1up=15000&dr1down=15000&dsgid2=19491;chr2=scaffold_1;x2=38565129;dr2up=15000;dr2down=15000;num_seqs=2;hsp_overlap_limit=0;hsp_size_limit=0
Os01g72320|1|41929191|41929205|-|Si005064m|scaffold_5|46415480|46415494|-|1.1	Os01g72320	1	41929191	41929205	-	Si005064m	scaffold_5	46415480	46415494	-	1.1	intron	AACTTACTGACTAG	AACTTACTGACTAG	http://synteny.cnr.berkeley.edu/CoGe/GEvo.pl?prog=blastn&autogo=1&show_cns=1&dsgid2=11822&chr1=1&x1=41929191&dr1up=15000&dr1down=15000&dsgid2=19491;chr2=scaffold_5;x2=46415480;dr2up=15000;dr2down=15000;num_seqs=2;hsp_overlap_limit=0;hsp_size_limit=0
Os01g71320|1|41321410|41321513|-|Si001164m|scaffold_5|46017805|46017911|-|6e-29	Os01g71320	1	41321410	41321513	-	Si001164m	scaffold_5	46017805	46017911	-	6.00E-029	5-distal	GCCTTTTGTTTGTTGTCCAGAACTGTAGCCGCGCTGTCCCCCTCCCCTCTCCATGTGTCCCACACACTTTACTATGTGCGGGGCCCACTTGCTCATTCTATTT	GCCTTTTGCTTCTTGTCCAGAACTGTAGCCGCGCTGTCTCCCTCCTCCTCCCCCCATGTGTCCCACACACTTTACTATGCGCGGGGCCCACCGCCTCATTCTATTT	http://synteny.cnr.berkeley.edu/CoGe/GEvo.pl?prog=blastn&autogo=1&show_cns=1&dsgid2=11822&chr1=1&x1=41321410&dr1up=15000&dr1down=15000&dsgid2=19491;chr2=scaffold_5;x2=46017805;dr2up=15000;dr2down=15000;num_seqs=2;hsp_overlap_limit=0;hsp_size_limit=0
Os01g67170|1|38989160|38989178|+|Si001081m|scaffold_5|43697581|43697599|+|0.26	Os01g67170	1	38989160	38989178	+	Si001081m	scaffold_5	43697581	43697599	+	0.26	3-UTR	TTTGCAGATTCATGCATT	TTTGCAGATTCTTGCATT	http://synteny.cnr.berkeley.edu/CoGe/GEvo.pl?prog=blastn&autogo=1&show_cns=1&dsgid2=11822&chr1=1&x1=38989160&dr1up=15000&dr1down=15000&dsgid2=19491;chr2=scaffold_5;x2=43697581;dr2up=15000;dr2down=15000;num_seqs=2;hsp_overlap_limit=0;hsp_size_limit=0
rice_v6_3_1048298_1048512|3|1071806|1071820|+|Si033860m|scaffold_9|57791019|57791005|-|3.2	rice_v6_3_1048298_1048512	3	1071806	1071820	+	Si033860m	scaffold_9	57791005	57791019	-	3.2	intron	TTGTTATCACCTGA	TTTGTTATCACCTG	http://synteny.cnr.berkeley.edu/CoGe/GEvo.pl?prog=blastn&autogo=1&show_cns=1&dsgid2=11822&chr1=3&x1=1071806&dr1up=15000&dr1down=15000&dsgid2=19491;chr2=scaffold_9;x2=57791005;dr2up=15000;dr2down=15000;num_seqs=2;hsp_overlap_limit=0;hsp_size_limit=0
Os02g57250|2|35067792|35067816|-|Si017953m|scaffold_1|41395387|41395411|-|1e-06	Os02g57250	2	35067792	35067816	-	Si017953m	scaffold_1	41395387	41395411	-	1.00E-006	3-UTR	AGAGCTATACCGCTGGTGAAGCTT	AGAGCTATACCGCTGGTGAAGCTT	http://synteny.cnr.berkeley.edu/CoGe/GEvo.pl?prog=blastn&autogo=1&show_cns=1&dsgid2=11822&chr1=2&x1=35067792&dr1up=15000&dr1down=15000&dsgid2=19491;chr2=scaffold_1;x2=41395387;dr2up=15000;dr2down=15000;num_seqs=2;hsp_overlap_limit=0;hsp_size_limit=0
Os01g56300|1|32437814|32437978|+|Si000338m|scaffold_5|37935301|37935471|+|3e-16	Os01g56300	1	32437814	32437978	+	Si000338m	scaffold_5	37935301	37935471	+	3.00E-016	3-UTR	ATCTGGAGACATGCATGCCCTTCATAAGATGTGAGCTTGGAAGAAAGTTCCATTTGCTCAGGGAAAAACTAGCCTTCTTCAGATTGTGACTTTAGGTTTCAGATTAATCTCGTAGACCAACGATCTCCCCTTTCTGTGGGTCATTTATATAGCACCCACCTGAT	ATCTGAAGACATGCATGCCCCGTCATAAGTTGTGAGCAAGCTTGGAGAAGTTCCATTGGCTCAGGAAATTAGCCTTCACTTCAGGTTGTGACGTAAGTTTAGGTTTCAGAGTAATCAAATAGACCAACAATCTCCCTTCTGTGGGTCATTTAATATAGCACCCACCTGAT	http://synteny.cnr.berkeley.edu/CoGe/GEvo.pl?prog=blastn&autogo=1&show_cns=1&dsgid2=11822&chr1=1&x1=32437814&dr1up=15000&dr1down=15000&dsgid2=19491;chr2=scaffold_5;x2=37935301;dr2up=15000;dr2down=15000;num_seqs=2;hsp_overlap_limit=0;hsp_size_limit=0
Os03g59240|3|33724361|33724380|+|Si035911m|scaffold_9|2622470|2622489|+|0.001	Os03g59240	3	33724361	33724380	+	Si035911m	scaffold_9	2622470	2622489	+	0	5-UTR	GACGACGAGCCGCCCAAGA	GACGACGAGCCGCCCAAGA	http://synteny.cnr.berkeley.edu/CoGe/GEvo.pl?prog=blastn&autogo=1&show_cns=1&dsgid2=11822&chr1=3&x1=33724361&dr1up=15000&dr1down=15000&dsgid2=19491;chr2=scaffold_9;x2=2622470;dr2up=15000;dr2down=15000;num_seqs=2;hsp_overlap_limit=0;hsp_size_limit=0
Os03g21460|3|12263720|12263757|-|Si037115m|scaffold_9|47229671|47229634|+|4e-07	Os03g21460	3	12263720	12263757	-	Si037115m	scaffold_9	47229634	47229671	+	4.00E-007	intron	GTTAGTATATGCATCTGACTTACAGTGATGGCTCCTT	TTAGTATATGCACCTGACTTACTCTGATGTCTCCTTT	http://synteny.cnr.berkeley.edu/CoGe/GEvo.pl?prog=blastn&autogo=1&show_cns=1&dsgid2=11822&chr1=3&x1=12263720&dr1up=15000&dr1down=15000&dsgid2=19491;chr2=scaffold_9;x2=47229634;dr2up=15000;dr2down=15000;num_seqs=2;hsp_overlap_limit=0;hsp_size_limit=0
Os02g57990|2|35505629|35505662|+|Si017814m|scaffold_1|41799527|41799558|+|0.066	Os02g57990	2	35505629	35505662	+	Si017814m	scaffold_1	41799527	41799558	+	0.07	3-proximal	AAAGCATGAGGTGTACACATAGCATCACTGGAT	AAAGCATGAGGTGCAGATTGCATCACTGGAT	http://synteny.cnr.berkeley.edu/CoGe/GEvo.pl?prog=blastn&autogo=1&show_cns=1&dsgid2=11822&chr1=2&x1=35505629&dr1up=15000&dr1down=15000&dsgid2=19491;chr2=scaffold_1;x2=41799527;dr2up=15000;dr2down=15000;num_seqs=2;hsp_overlap_limit=0;hsp_size_limit=0
Os03g51980|3|29820415|29820440|+|Si037120m|scaffold_9|6513730|6513705|-|0.001	Os03g51980	3	29820415	29820440	+	Si037120m	scaffold_9	6513705	6513730	-	0	5-proximal	ACGCCTCCTTGCTCACATGCCAAGG	CACGCCTTCTTGTTCACATGCCAAG	http://synteny.cnr.berkeley.edu/CoGe/GEvo.pl?prog=blastn&autogo=1&show_cns=1&dsgid2=11822&chr1=3&x1=29820415&dr1up=15000&dr1down=15000&dsgid2=19491;chr2=scaffold_9;x2=6513705;dr2up=15000;dr2down=15000;num_seqs=2;hsp_overlap_limit=0;hsp_size_limit=0
Os04g38600|4|22748154|22748180|+|Si010261m|scaffold_7|21891740|21891766|+|0.87	Os04g38600	4	22748154	22748180	+	Si010261m	scaffold_7	21891740	21891766	+	0.87	5-distal	GAGAACTTCGAACGAGTGGCCGCTTT	GAGGACTTCGAACAAGTTGCTGCTTT	http://synteny.cnr.berkeley.edu/CoGe/GEvo.pl?prog=blastn&autogo=1&show_cns=1&dsgid2=11822&chr1=4&x1=22748154&dr1up=15000&dr1down=15000&dsgid2=19491;chr2=scaffold_7;x2=21891740;dr2up=15000;dr2down=15000;num_seqs=2;hsp_overlap_limit=0;hsp_size_limit=0
Os02g02550|2|926230|926273|+|Si018357m|scaffold_1|9868922|9868879|-|0.001	Os02g02550	2	926230	926273	+	Si018357m	scaffold_1	9868879	9868922	-	0	3-UTR	AAGCAATATTGGATCAAAAATATTCTCCACAATGTCGTGGAGC	GAAGCAAAATTGGGCAATGAATATTCTCCACAGTGTCATGGAG	http://synteny.cnr.berkeley.edu/CoGe/GEvo.pl?prog=blastn&autogo=1&show_cns=1&dsgid2=11822&chr1=2&x1=926230&dr1up=15000&dr1down=15000&dsgid2=19491;chr2=scaffold_1;x2=9868879;dr2up=15000;dr2down=15000;num_seqs=2;hsp_overlap_limit=0;hsp_size_limit=0
Os08g14570|8|8758965|8758993|+|Si013341m|scaffold_6|8423599|8423627|+|3e-05	Os08g14570	8	8758965	8758993	+	Si013341m	scaffold_6	8423599	8423627	+	3.00E-005	5-UTR	CCGCGGTGGTAGGTGCTTTGACCTCGCC	CCGCGGTGGTAGGTGGTTTGACCGCGCC	http://synteny.cnr.berkeley.edu/CoGe/GEvo.pl?prog=blastn&autogo=1&show_cns=1&dsgid2=11822&chr1=8&x1=8758965&dr1up=15000&dr1down=15000&dsgid2=19491;chr2=scaffold_6;x2=8423599;dr2up=15000;dr2down=15000;num_seqs=2;hsp_overlap_limit=0;hsp_size_limit=0
Os07g10440|7|5610875|5610889|+|Si033353m|scaffold_2|6523112|6523126|+|0.79	Os07g10440	7	5610875	5610889	+	Si033353m	scaffold_2	6523112	6523126	+	0.79	5-proximal	AGCCTGCAGAAGAT	AGCCTGCAGAAGAT	http://synteny.cnr.berkeley.edu/CoGe/GEvo.pl?prog=blastn&autogo=1&show_cns=1&dsgid2=11822&chr1=7&x1=5610875&dr1up=15000&dr1down=15000&dsgid2=19491;chr2=scaffold_2;x2=6523112;dr2up=15000;dr2down=15000;num_seqs=2;hsp_overlap_limit=0;hsp_size_limit=0
Os01g54050|1|31091987|31092014|+|Si003230m|scaffold_5|36581130|36581157|+|0.004	Os01g54050	1	31091987	31092014	+	Si003230m	scaffold_5	36581130	36581157	+	0	5-UTR	CTTTGTATATCCATAGCTCCCACAAGT	CTTTCTATATCCGTAGCTCCCACCAGT	http://synteny.cnr.berkeley.edu/CoGe/GEvo.pl?prog=blastn&autogo=1&show_cns=1&dsgid2=11822&chr1=1&x1=31091987&dr1up=15000&dr1down=15000&dsgid2=19491;chr2=scaffold_5;x2=36581130;dr2up=15000;dr2down=15000;num_seqs=2;hsp_overlap_limit=0;hsp_size_limit=0
Os08g14400|8|8639789|8639804|-|Si015065m|scaffold_6|8177306|8177291|+|0.22	Os08g14400	8	8639789	8639804	-	Si015065m	scaffold_6	8177291	8177306	+	0.22	5-proximal	GAGCCCTATAAGTAG	AGCCCTATAAGTAGA	http://synteny.cnr.berkeley.edu/CoGe/GEvo.pl?prog=blastn&autogo=1&show_cns=1&dsgid2=11822&chr1=8&x1=8639789&dr1up=15000&dr1down=15000&dsgid2=19491;chr2=scaffold_6;x2=8177291;dr2up=15000;dr2down=15000;num_seqs=2;hsp_overlap_limit=0;hsp_size_limit=0
Os08g42640|8|26947435|26947468|+|Si013847m|scaffold_6|34191768|34191801|+|0.005	Os08g42640	8	26947435	26947468	+	Si013847m	scaffold_6	34191768	34191801	+	0.01	intron	AAGTGTTCAGCTGAGAGTTAATATGCATATAGG	AAGTGCTCATCTGAGAGTAAATATACATTTAGG	http://synteny.cnr.berkeley.edu/CoGe/GEvo.pl?prog=blastn&autogo=1&show_cns=1&dsgid2=11822&chr1=8&x1=26947435&dr1up=15000&dr1down=15000&dsgid2=19491;chr2=scaffold_6;x2=34191768;dr2up=15000;dr2down=15000;num_seqs=2;hsp_overlap_limit=0;hsp_size_limit=0
Os03g51580|3|29509183|29509208|+|Si036393m|scaffold_9|6785611|6785636|+|0.001	Os03g51580	3	29509183	29509208	+	Si036393m	scaffold_9	6785611	6785636	+	0	5-proximal	ATCTCCATTGACATCATCATGAAGT	ATCTCCACTGACATCATAATGAAGT	http://synteny.cnr.berkeley.edu/CoGe/GEvo.pl?prog=blastn&autogo=1&show_cns=1&dsgid2=11822&chr1=3&x1=29509183&dr1up=15000&dr1down=15000&dsgid2=19491;chr2=scaffold_9;x2=6785611;dr2up=15000;dr2down=15000;num_seqs=2;hsp_overlap_limit=0;hsp_size_limit=0
Os09g24820|9|14800868|14800890|-|setaria64_scaffold_2_30579961_30580972|scaffold_2|30569571|30569593|-|0.064	Os09g24820	9	14800868	14800890	-	setaria64_scaffold_2_30579961_30580972	scaffold_2	30569571	30569593	-	0.06	3-distal	CTTTGATGCTTTTCTTAGAAGC	CTTTGATGCTTTTCCTGGAAGC	http://synteny.cnr.berkeley.edu/CoGe/GEvo.pl?prog=blastn&autogo=1&show_cns=1&dsgid2=11822&chr1=9&x1=14800868&dr1up=15000&dr1down=15000&dsgid2=19491;chr2=scaffold_2;x2=30569571;dr2up=15000;dr2down=15000;num_seqs=2;hsp_overlap_limit=0;hsp_size_limit=0
Os09g26480|9|16000923|16001047|+|Si033138m|scaffold_2|31773251|31773369|+|2e-12	Os09g26480	9	16000923	16001047	+	Si033138m	scaffold_2	31773251	31773369	+	2.00E-012	5-proximal	TGCTCTTCCAAGTGATCCTCCATCTTCTCCATGAAGGAGAAGCTCAAAATTCATACAAACTTTTCAAGGAAAGAATAAAGGCGACTCGATGGTATTTGCACGAGTCTTGCGACTATGGAGAAGG	TGCCCGTCCAAGTGATGCTCCATCTTCTCTCTCAAGGATCTCAGATTCACACAAACTTTTCACGAAAGGAATAAAGGCAAGTGAAGTATTTGCACGAGGCTTGCGACCAAGGAGAAGG	http://synteny.cnr.berkeley.edu/CoGe/GEvo.pl?prog=blastn&autogo=1&show_cns=1&dsgid2=11822&chr1=9&x1=16000923&dr1up=15000&dr1down=15000&dsgid2=19491;chr2=scaffold_2;x2=31773251;dr2up=15000;dr2down=15000;num_seqs=2;hsp_overlap_limit=0;hsp_size_limit=0
Os06g09890|6|5040087|5040104|-|Si006499m|scaffold_4|2598378|2598361|+|1.1	Os06g09890	6	5040087	5040104	-	Si006499m	scaffold_4	2598361	2598378	+	1.1	5-UTR	CCCCCGATCCCGAGGCC	CCCGGATCCCGAGGCCG	http://synteny.cnr.berkeley.edu/CoGe/GEvo.pl?prog=blastn&autogo=1&show_cns=1&dsgid2=11822&chr1=6&x1=5040087&dr1up=15000&dr1down=15000&dsgid2=19491;chr2=scaffold_4;x2=2598361;dr2up=15000;dr2down=15000;num_seqs=2;hsp_overlap_limit=0;hsp_size_limit=0
Os04g44500|4|26164533|26164556|-|Si010995m|scaffold_7|25495514|25495537|-|0.83	Os04g44500	4	26164533	26164556	-	Si010995m	scaffold_7	25495514	25495537	-	0.83	5-distal	TGCCAGATCGCATCATCACTGAC	TGCCGGATCGCATCACCGCTGAC	http://synteny.cnr.berkeley.edu/CoGe/GEvo.pl?prog=blastn&autogo=1&show_cns=1&dsgid2=11822&chr1=4&x1=26164533&dr1up=15000&dr1down=15000&dsgid2=19491;chr2=scaffold_7;x2=25495514;dr2up=15000;dr2down=15000;num_seqs=2;hsp_overlap_limit=0;hsp_size_limit=0
Os06g12740|6|6952171|6952186|-|Si006678m|scaffold_4|9006521|9006536|-|0.24	Os06g12740	6	6952171	6952186	-	Si006678m	scaffold_4	9006521	9006536	-	0.24	3-proximal	GATTCAGTCAATCGC	GATTCAGTCAATCGC	http://synteny.cnr.berkeley.edu/CoGe/GEvo.pl?prog=blastn&autogo=1&show_cns=1&dsgid2=11822&chr1=6&x1=6952171&dr1up=15000&dr1down=15000&dsgid2=19491;chr2=scaffold_4;x2=9006521;dr2up=15000;dr2down=15000;num_seqs=2;hsp_overlap_limit=0;hsp_size_limit=0
Os04g56780|4|33679995|33680012|-|Si024219m|scaffold_3|1689575|1689592|-|0.81	Os04g56780	4	33679995	33680012	-	Si024219m	scaffold_3	1689575	1689592	-	0.81	5-distal	TCACTGTGCCGGGGCGG	TCACTGTGCAGGGGCGG	http://synteny.cnr.berkeley.edu/CoGe/GEvo.pl?prog=blastn&autogo=1&show_cns=1&dsgid2=11822&chr1=4&x1=33679995&dr1up=15000&dr1down=15000&dsgid2=19491;chr2=scaffold_3;x2=1689575;dr2up=15000;dr2down=15000;num_seqs=2;hsp_overlap_limit=0;hsp_size_limit=0
Os03g21460|3|12262469|12262497|-|Si037115m|scaffold_9|47231238|47231210|+|0.067	Os03g21460	3	12262469	12262497	-	Si037115m	scaffold_9	47231210	47231238	+	0.07	3-UTR	CTCTCGAGGTTAGCTAATGCAGAAAGCT	TCTCAAAGTGAGCTAATGCAGAAACCTT	http://synteny.cnr.berkeley.edu/CoGe/GEvo.pl?prog=blastn&autogo=1&show_cns=1&dsgid2=11822&chr1=3&x1=12262469&dr1up=15000&dr1down=15000&dsgid2=19491;chr2=scaffold_9;x2=47231210;dr2up=15000;dr2down=15000;num_seqs=2;hsp_overlap_limit=0;hsp_size_limit=0
Os05g34980|5|20714674|20714691|+|Si021867m|scaffold_3|19865024|19865007|-|0.89	Os05g34980	5	20714674	20714691	+	Si021867m	scaffold_3	19865007	19865024	-	0.89	5-distal	CTTTACTTGCCGTTAAG	TCTTTACTTGCCCTTAA	http://synteny.cnr.berkeley.edu/CoGe/GEvo.pl?prog=blastn&autogo=1&show_cns=1&dsgid2=11822&chr1=5&x1=20714674&dr1up=15000&dr1down=15000&dsgid2=19491;chr2=scaffold_3;x2=19865007;dr2up=15000;dr2down=15000;num_seqs=2;hsp_overlap_limit=0;hsp_size_limit=0
Os01g70310|1|40717811|40717853|-|Si001874m|scaffold_5|45486792|45486834|-|3e-08	Os01g70310	1	40717811	40717853	-	Si001874m	scaffold_5	45486792	45486834	-	3.00E-008	5-distal	CTCCGGCAGGGTCACAAGATGCTTGGGAGAACTTGTAATTGG	CTCCGGCAGCGTCACAGGATGCATGAGAGACCTTGTAATTGG	http://synteny.cnr.berkeley.edu/CoGe/GEvo.pl?prog=blastn&autogo=1&show_cns=1&dsgid2=11822&chr1=1&x1=40717811&dr1up=15000&dr1down=15000&dsgid2=19491;chr2=scaffold_5;x2=45486792;dr2up=15000;dr2down=15000;num_seqs=2;hsp_overlap_limit=0;hsp_size_limit=0
Os02g44130|2|26685626|26685641|+|Si020018m|scaffold_1|33511473|33511488|+|0.22	Os02g44130	2	26685626	26685641	+	Si020018m	scaffold_1	33511473	33511488	+	0.22	3-proximal	CCACCTGCATGCGCC	CCACCTGCATGCGCC	http://synteny.cnr.berkeley.edu/CoGe/GEvo.pl?prog=blastn&autogo=1&show_cns=1&dsgid2=11822&chr1=2&x1=26685626&dr1up=15000&dr1down=15000&dsgid2=19491;chr2=scaffold_1;x2=33511473;dr2up=15000;dr2down=15000;num_seqs=2;hsp_overlap_limit=0;hsp_size_limit=0
Os03g50430|3|28768291|28768308|+|Si040257m|scaffold_9|7364838|7364821|-|0.94	Os03g50430	3	28768291	28768308	+	Si040257m	scaffold_9	7364821	7364838	-	0.94	intron	GAAACCCTTTTGTTGCA	TGAAAGCCTTTTGTTGC	http://synteny.cnr.berkeley.edu/CoGe/GEvo.pl?prog=blastn&autogo=1&show_cns=1&dsgid2=11822&chr1=3&x1=28768291&dr1up=15000&dr1down=15000&dsgid2=19491;chr2=scaffold_9;x2=7364821;dr2up=15000;dr2down=15000;num_seqs=2;hsp_overlap_limit=0;hsp_size_limit=0
Os04g37730|4|22252059|22252073|+|Si012790m|scaffold_7|21512962|21512976|+|0.84	Os04g37730	4	22252059	22252073	+	Si012790m	scaffold_7	21512962	21512976	+	0.84	3-proximal	TTTGAAAGATTCAT	TTTGAAAGATTCAT	http://synteny.cnr.berkeley.edu/CoGe/GEvo.pl?prog=blastn&autogo=1&show_cns=1&dsgid2=11822&chr1=4&x1=22252059&dr1up=15000&dr1down=15000&dsgid2=19491;chr2=scaffold_7;x2=21512962;dr2up=15000;dr2down=15000;num_seqs=2;hsp_overlap_limit=0;hsp_size_limit=0
Os03g02730|3|1023712|1023734|-|Si037180m|scaffold_9|57841486|57841464|+|0.06	Os03g02730	3	1023712	1023734	-	Si037180m	scaffold_9	57841464	57841486	+	0.06	3-UTR	TCTTCTGTTACTGCATTGGCTG	CTTCTGTTGCTGCATTTGCTGT	http://synteny.cnr.berkeley.edu/CoGe/GEvo.pl?prog=blastn&autogo=1&show_cns=1&dsgid2=11822&chr1=3&x1=1023712&dr1up=15000&dr1down=15000&dsgid2=19491;chr2=scaffold_9;x2=57841464;dr2up=15000;dr2down=15000;num_seqs=2;hsp_overlap_limit=0;hsp_size_limit=0
Os02g48880|2|29898209|29898229|-|Si016384m|scaffold_1|36554415|36554435|-|1.1	Os02g48880	2	29898209	29898229	-	Si016384m	scaffold_1	36554415	36554435	-	1.1	5-UTR	CGTCAACTTCTCCGCTTTGC	CGTCAACCTCTCCACTTTGC	http://synteny.cnr.berkeley.edu/CoGe/GEvo.pl?prog=blastn&autogo=1&show_cns=1&dsgid2=11822&chr1=2&x1=29898209&dr1up=15000&dr1down=15000&dsgid2=19491;chr2=scaffold_1;x2=36554415;dr2up=15000;dr2down=15000;num_seqs=2;hsp_overlap_limit=0;hsp_size_limit=0
Os03g41350|3|22992048|22992088|-|setaria64_scaffold_9_11509827_11509959|scaffold_9|11511689|11511649|+|3e-05	Os03g41350	3	22992048	22992088	-	setaria64_scaffold_9_11509827_11509959	scaffold_9	11511649	11511689	+	3.00E-005	intron	GTGGGGATTTGGTTTTGTCATGTCATTTCTGCTCTGCATT	TGGCGATTTTGTTACATCATGTCATTTCAGCTCTGCATTA	http://synteny.cnr.berkeley.edu/CoGe/GEvo.pl?prog=blastn&autogo=1&show_cns=1&dsgid2=11822&chr1=3&x1=22992048&dr1up=15000&dr1down=15000&dsgid2=19491;chr2=scaffold_9;x2=11511649;dr2up=15000;dr2down=15000;num_seqs=2;hsp_overlap_limit=0;hsp_size_limit=0
Os03g13860|3|7514605|7514632|+|Si039897m|scaffold_9|51496470|51496443|-|0.24	Os03g13860	3	7514605	7514632	+	Si039897m	scaffold_9	51496443	51496470	-	0.24	intron	TTTGCTATTTGTATCTGCTTACATTTT	TTTTGCAATTTGTGCCTACTTACATTT	http://synteny.cnr.berkeley.edu/CoGe/GEvo.pl?prog=blastn&autogo=1&show_cns=1&dsgid2=11822&chr1=3&x1=7514605&dr1up=15000&dr1down=15000&dsgid2=19491;chr2=scaffold_9;x2=51496443;dr2up=15000;dr2down=15000;num_seqs=2;hsp_overlap_limit=0;hsp_size_limit=0
Os01g62110|1|35952924|35953090|-|Si003548m|scaffold_5|40966906|40967074|-|4e-25	Os01g62110	1	35952924	35953090	-	Si003548m	scaffold_5	40966906	40967074	-	4.00E-025	5-proximal	CGGTTTGCACGTGGTTCTCTGCTGATAATGTCAGAATGATTCATGAGCGGAGCACTACCCCAATAAAAATGGCGAGCTCGGTCCTGAGATTCCTGTACATACGCCTCACGAATACCATATTTTTACTCTCGAGGAAGCTTCATAGCGACATCGTACACGCACAGAA	CGGTTTGCACGTGGGGTCTCAGTTAACAACGCCAGAATGGATCATGAGTGCAGCACTTACCCAATAAAATTGGCGGGCTCGGTCCTAAGATTCCGGTACAAACGCTTCACGAACACCATTTGTTTTACCTAGCAGGAAGCTTCCTGGAGACATCGTATACGAGCAGAA	http://synteny.cnr.berkeley.edu/CoGe/GEvo.pl?prog=blastn&autogo=1&show_cns=1&dsgid2=11822&chr1=1&x1=35952924&dr1up=15000&dr1down=15000&dsgid2=19491;chr2=scaffold_5;x2=40966906;dr2up=15000;dr2down=15000;num_seqs=2;hsp_overlap_limit=0;hsp_size_limit=0
Os06g33180|6|19319450|19319502|+|Si006069m|scaffold_4|26020214|26020264|+|0.021	Os06g33180	6	19319450	19319502	+	Si006069m	scaffold_4	26020214	26020264	+	0.02	3-UTR	GTAGCCATCTTGTGTCATAAATAAAAGGGGAAAGTAGTGTAATTTATATTAG	GTAGCTACCCTGTGTCATAAATAAAGGGAAGGTACTGTAACCTATACTAG	http://synteny.cnr.berkeley.edu/CoGe/GEvo.pl?prog=blastn&autogo=1&show_cns=1&dsgid2=11822&chr1=6&x1=19319450&dr1up=15000&dr1down=15000&dsgid2=19491;chr2=scaffold_4;x2=26020214;dr2up=15000;dr2down=15000;num_seqs=2;hsp_overlap_limit=0;hsp_size_limit=0
Os02g10070|2|5245740|5245761|-|Si017067m|scaffold_1|4966212|4966191|+|0.3	Os02g10070	2	5245740	5245761	-	Si017067m	scaffold_1	4966191	4966212	+	0.3	intron	GTATGCTTGGGATTTATACTG	TAAGCCTGGGATTTATACTGC	http://synteny.cnr.berkeley.edu/CoGe/GEvo.pl?prog=blastn&autogo=1&show_cns=1&dsgid2=11822&chr1=2&x1=5245740&dr1up=15000&dr1down=15000&dsgid2=19491;chr2=scaffold_1;x2=4966191;dr2up=15000;dr2down=15000;num_seqs=2;hsp_overlap_limit=0;hsp_size_limit=0
Os03g18810|3|10545389|10545413|+|Si035578m|scaffold_9|48852029|48852005|-|9e-05	Os03g18810	3	10545389	10545413	+	Si035578m	scaffold_9	48852005	48852029	-	9.00E-005	3-proximal	GGAGAGAAGCAAATCGTTGACTTC	TGGAGAGAAGCGAATCGTTGACTT	http://synteny.cnr.berkeley.edu/CoGe/GEvo.pl?prog=blastn&autogo=1&show_cns=1&dsgid2=11822&chr1=3&x1=10545389&dr1up=15000&dr1down=15000&dsgid2=19491;chr2=scaffold_9;x2=48852005;dr2up=15000;dr2down=15000;num_seqs=2;hsp_overlap_limit=0;hsp_size_limit=0
Os12g40880|12|25276540|25276559|+|Si024525m|scaffold_3|48184217|48184236|+|0.066	Os12g40880	12	25276540	25276559	+	Si024525m	scaffold_3	48184217	48184236	+	0.07	3-proximal	TTTCTTGGTAAAAGCAGCA	TTTCTTGGTACAAGCAGCA	http://synteny.cnr.berkeley.edu/CoGe/GEvo.pl?prog=blastn&autogo=1&show_cns=1&dsgid2=11822&chr1=12&x1=25276540&dr1up=15000&dr1down=15000&dsgid2=19491;chr2=scaffold_3;x2=48184217;dr2up=15000;dr2down=15000;num_seqs=2;hsp_overlap_limit=0;hsp_size_limit=0
Os02g45200|2|27432815|27432832|-|Si017619m|scaffold_1|34305832|34305849|-|0.016	Os02g45200	2	27432815	27432832	-	Si017619m	scaffold_1	34305832	34305849	-	0.02	5-UTR	GCACCAATTTCCCTTGC	GCACCAATTTCCCTTGC	http://synteny.cnr.berkeley.edu/CoGe/GEvo.pl?prog=blastn&autogo=1&show_cns=1&dsgid2=11822&chr1=2&x1=27432815&dr1up=15000&dr1down=15000&dsgid2=19491;chr2=scaffold_1;x2=34305832;dr2up=15000;dr2down=15000;num_seqs=2;hsp_overlap_limit=0;hsp_size_limit=0
Os06g02370|6|800654|800715|-|Si006113m|scaffold_4|690536|690597|-|9e-16	Os06g02370	6	800654	800715	-	Si006113m	scaffold_4	690536	690597	-	9.00E-016	5-proximal	GGGTGCAGGTCTCCTAGGAGATAGGGCAAGGGAAATGAGGCCAGGTATCCAAAGGCCCATG	GGGAGCAGGTCTCCTAGGGCATAGGGCAAGGGAAATGGAGCTAGGCATCCAAAGGCCCATG	http://synteny.cnr.berkeley.edu/CoGe/GEvo.pl?prog=blastn&autogo=1&show_cns=1&dsgid2=11822&chr1=6&x1=800654&dr1up=15000&dr1down=15000&dsgid2=19491;chr2=scaffold_4;x2=690536;dr2up=15000;dr2down=15000;num_seqs=2;hsp_overlap_limit=0;hsp_size_limit=0
Os09g38960|9|22369296|22369350|-|Si028983m|scaffold_2|14904397|14904451|-|2e-06	Os09g38960	9	22369296	22369350	-	Si028983m	scaffold_2	14904397	14904451	-	2.00E-006	intron	CTTGGCCTTTCTTAACTGGCAATAACCAGAACTGGCTTTTTGGCTCATGCTGCA	CTTGTCCTTTGTTTAATGGCAATTACCAGAACTGAAATTTTGGGTCATGCTTCA	http://synteny.cnr.berkeley.edu/CoGe/GEvo.pl?prog=blastn&autogo=1&show_cns=1&dsgid2=11822&chr1=9&x1=22369296&dr1up=15000&dr1down=15000&dsgid2=19491;chr2=scaffold_2;x2=14904397;dr2up=15000;dr2down=15000;num_seqs=2;hsp_overlap_limit=0;hsp_size_limit=0
Os05g40890|5|23923488|23923502|+|Si023786m|scaffold_3|15096328|15096314|-|0.82	Os05g40890	5	23923488	23923502	+	Si023786m	scaffold_3	15096314	15096328	-	0.82	3-distal	CACTCAAATCTGAC	CCACTCAAATCTGA	http://synteny.cnr.berkeley.edu/CoGe/GEvo.pl?prog=blastn&autogo=1&show_cns=1&dsgid2=11822&chr1=5&x1=23923488&dr1up=15000&dr1down=15000&dsgid2=19491;chr2=scaffold_3;x2=15096314;dr2up=15000;dr2down=15000;num_seqs=2;hsp_overlap_limit=0;hsp_size_limit=0
Os05g05810|5|2901976|2901997|-|Si021266m|scaffold_3|2256446|2256425|+|0.34	Os05g05810	5	2901976	2901997	-	Si021266m	scaffold_3	2256425	2256446	+	0.34	3-distal	GATTTGATTTGGATCGGGTTT	ATTTGATCTGGATCGGGGTTA	http://synteny.cnr.berkeley.edu/CoGe/GEvo.pl?prog=blastn&autogo=1&show_cns=1&dsgid2=11822&chr1=5&x1=2901976&dr1up=15000&dr1down=15000&dsgid2=19491;chr2=scaffold_3;x2=2256425;dr2up=15000;dr2down=15000;num_seqs=2;hsp_overlap_limit=0;hsp_size_limit=0
Os07g10630|7|5777947|5777970|-|Si028868m|scaffold_2|6912485|6912508|-|0.018	Os07g10630	7	5777947	5777970	-	Si028868m	scaffold_2	6912485	6912508	-	0.02	5-distal	AGCATGATTACATCAGCATCATG	AGCATGATATCATCAGCATCATG	http://synteny.cnr.berkeley.edu/CoGe/GEvo.pl?prog=blastn&autogo=1&show_cns=1&dsgid2=11822&chr1=7&x1=5777947&dr1up=15000&dr1down=15000&dsgid2=19491;chr2=scaffold_2;x2=6912485;dr2up=15000;dr2down=15000;num_seqs=2;hsp_overlap_limit=0;hsp_size_limit=0
Os03g58920|3|33539636|33539705|-|Si034594m|scaffold_9|2783754|2783685|+|6e-10	Os03g58920	3	33539636	33539705	-	Si034594m	scaffold_9	2783685	2783754	+	6.00E-010	3-UTR	AAGTTCAGTGGGCACTAATAGAACTGCTCAAGGACTTCATCTGTACATGTGAAGGGTAGAAAGCTTAGT	AGTTCTGTGGGCAGTATGAGCGCTGCTTTAGGACTTCTTTTGTAAATGCGAAGGGTAGAAAGTTTAGTT	http://synteny.cnr.berkeley.edu/CoGe/GEvo.pl?prog=blastn&autogo=1&show_cns=1&dsgid2=11822&chr1=3&x1=33539636&dr1up=15000&dr1down=15000&dsgid2=19491;chr2=scaffold_9;x2=2783685;dr2up=15000;dr2down=15000;num_seqs=2;hsp_overlap_limit=0;hsp_size_limit=0
Os01g55340|1|31854449|31854478|-|setaria64_scaffold_5_37366514_37367057|scaffold_5|37370221|37370250|-|0.0003	Os01g55340	1	31854449	31854478	-	setaria64_scaffold_5_37366514_37367057	scaffold_5	37370221	37370250	-	0	5-distal	GTGCTTGCTCTTTTGCTTTATTCTAACCA	GTGCTCGCTCTTTTGCTTTATTCAAATCA	http://synteny.cnr.berkeley.edu/CoGe/GEvo.pl?prog=blastn&autogo=1&show_cns=1&dsgid2=11822&chr1=1&x1=31854449&dr1up=15000&dr1down=15000&dsgid2=19491;chr2=scaffold_5;x2=37370221;dr2up=15000;dr2down=15000;num_seqs=2;hsp_overlap_limit=0;hsp_size_limit=0
Os02g44108|2|26645296|26645395|+|Si017969m|scaffold_1|33473640|33473541|-|2e-13	Os02g44108	2	26645296	26645395	+	Si017969m	scaffold_1	33473541	33473640	-	2.00E-013	3-proximal	TGCTGGGTTCCTGCCGACGAAGACACATGCAGTTCTCATCGAAAGTAGACAAAAGTGCAGAGTCTTGAATGTTACACACACTGATTGTACTCAATTATT	ATGCTGCCTTCCTGCCGACGACGGCACATGCATTTCTCAAAGAAAACGGACAAAAGTGCGGAGGCCTGAATATTACAAAGACGTATCCTACTCCATTAT	http://synteny.cnr.berkeley.edu/CoGe/GEvo.pl?prog=blastn&autogo=1&show_cns=1&dsgid2=11822&chr1=2&x1=26645296&dr1up=15000&dr1down=15000&dsgid2=19491;chr2=scaffold_1;x2=33473541;dr2up=15000;dr2down=15000;num_seqs=2;hsp_overlap_limit=0;hsp_size_limit=0
Os09g12270|9|6992427|6992447|+|Si030059m|scaffold_2|24565751|24565771|+|0.96	Os09g12270	9	6992427	6992447	+	Si030059m	scaffold_2	24565751	24565771	+	0.96	intron	TATGATCATCTTGCAATCAG	TATGATGATCTTGCTATCAG	http://synteny.cnr.berkeley.edu/CoGe/GEvo.pl?prog=blastn&autogo=1&show_cns=1&dsgid2=11822&chr1=9&x1=6992427&dr1up=15000&dr1down=15000&dsgid2=19491;chr2=scaffold_2;x2=24565751;dr2up=15000;dr2down=15000;num_seqs=2;hsp_overlap_limit=0;hsp_size_limit=0
Os07g42160|7|25227266|25227482|-|Si029306m|scaffold_2|45527592|45527379|+|7e-13	Os07g42160	7	25227266	25227482	-	Si029306m	scaffold_2	45527379	45527592	+	7.00E-013	intron	CCCTATGTTTGAGCATAGTATAATCTGAGCTGAAGTGCAAGATTAGATGACAAACGGCTGTACTTCTATGATAAGTCTTTGTATGGGCCCCCTCTTCTTTCATTTTTGATATTTATTGGACTTGTCAATTTCCTGACTAGGAAGTGGCCACTGCTAGATCATTGATAGCGACCGATAGAACTTTCTGATTGTTACTTTGTTCATTGGGGCTTCTAG	CCTATATTTGAGCATAACATAAGTAGTGCTGGAGTGCAAGATCAGATCACAGACGATTCCAGTTCTACAAAGAGGCCTTCTCATGGACCCCTCTTGTTTATTCTGATATTTCTTGCCTTTGTCGTTTTCGTGACTCGGAATTGGGTGGTGCTAGATATCTGATTGTGACTGACAGAACTTATTGATCGTTACTTTGTTGATGGGGCTTCTAGA	http://synteny.cnr.berkeley.edu/CoGe/GEvo.pl?prog=blastn&autogo=1&show_cns=1&dsgid2=11822&chr1=7&x1=25227266&dr1up=15000&dr1down=15000&dsgid2=19491;chr2=scaffold_2;x2=45527379;dr2up=15000;dr2down=15000;num_seqs=2;hsp_overlap_limit=0;hsp_size_limit=0
Os01g42050|1|23839935|23839951|-|Si003162m|scaffold_5|27786066|27786082|-|0.067	Os01g42050	1	23839935	23839951	-	Si003162m	scaffold_5	27786066	27786082	-	0.07	intron	CTGTAAATTTGTGTTC	CTGTAAATTTGTGTTC	http://synteny.cnr.berkeley.edu/CoGe/GEvo.pl?prog=blastn&autogo=1&show_cns=1&dsgid2=11822&chr1=1&x1=23839935&dr1up=15000&dr1down=15000&dsgid2=19491;chr2=scaffold_5;x2=27786066;dr2up=15000;dr2down=15000;num_seqs=2;hsp_overlap_limit=0;hsp_size_limit=0
Os06g03840|6|1542202|1542769|-|Si006489m|scaffold_4|1224639|1225219|-|1e-110	Os06g03840	6	1542202	1542769	-	Si006489m	scaffold_4	1224639	1225219	-	1.00E-110	3-proximal	AGGTCCTTCTTTAGTATTCTTGTACAGGTTTAATGAAGTGGTCCGTCAGATAGGTTGGAAATTTTAGTTGGTAGAGATCATTGTCTTCATCAAACTGCTTGATTCAAATATTCAGACTAAATTATGATTTATCTCAACCCAGCTGCTCATGCATCATTAGTCACTTCATTCCTAATCAAACGAAACCATTTGGGATTTGGCACTTCTGCAAAAGCATCGCATTAATTAGTTGTCCCGTTGTGGCACAGGAATCTTCAGGGCTTTCTAGCTAATCTTCAACTGATTGCGGCCATCATGAGGATGATCTTCTGCTAATGATATCTTAAATCATTCCAAGCACTTGATTAAGTACATATATTAGGTTTAGCCATGTACTTATTGGTACAAAGTGCTTTCTTT…	AGGTCATTCTTTAGCGTTATTGCACAGGTTAACAAAGTGGTCCATCGAATAGATTGTGAATTTTAGTTGATAGAGATCATCGTCTTCATTAAACTGCTTGATTCAAATAGTTGGACTAAATTATGGTCCATCCTAATCCAGCTACTGATCTATTCATTCATACATCATTAGCCACTTCAAACTGAACCATTTGGGATTTGGCACTTCTGCGAAAGACGGTGCATTATTAAGTTGTCCCGTTATGGCACAGGAATCTTCTGTGCCTTTCAGCTAATCATCAACAGTTTTGCAGCCATCATGAGGCCAATCTTCTTCTAATGATATCTTAAATCATGCCAATCACTTGATTAAGTACACCTAGTAGGTTTAGTTGTGTACTTATTGGTAGAAAGCGATCTT…	http://synteny.cnr.berkeley.edu/CoGe/GEvo.pl?prog=blastn&autogo=1&show_cns=1&dsgid2=11822&chr1=6&x1=1542202&dr1up=15000&dr1down=15000&dsgid2=19491;chr2=scaffold_4;x2=1224639;dr2up=15000;dr2down=15000;num_seqs=2;hsp_overlap_limit=0;hsp_size_limit=0
Os02g50020|2|30556607|30556639|-|Si019861m|scaffold_1|37235599|37235631|-|0.0003	Os02g50020	2	30556607	30556639	-	Si019861m	scaffold_1	37235599	37235631	-	0	intron	ATCATAGGCAGCTCAAGTATCAGTTTCTGAAC	ATCATTGGCAGTTGAAGTATCAGTCTCTGAAC	http://synteny.cnr.berkeley.edu/CoGe/GEvo.pl?prog=blastn&autogo=1&show_cns=1&dsgid2=11822&chr1=2&x1=30556607&dr1up=15000&dr1down=15000&dsgid2=19491;chr2=scaffold_1;x2=37235599;dr2up=15000;dr2down=15000;num_seqs=2;hsp_overlap_limit=0;hsp_size_limit=0
Os03g29680|3|16921319|16921349|-|Si038043m|scaffold_9|42798472|42798442|+|1e-06	Os03g29680	3	16921319	16921349	-	Si038043m	scaffold_9	42798442	42798472	+	1.00E-006	5-UTR	GAGAAACGTGTCCGAACATGCCACAAATCT	AGAAACGTGTCGGAACGTGCCACAAATCTC	http://synteny.cnr.berkeley.edu/CoGe/GEvo.pl?prog=blastn&autogo=1&show_cns=1&dsgid2=11822&chr1=3&x1=16921319&dr1up=15000&dr1down=15000&dsgid2=19491;chr2=scaffold_9;x2=42798442;dr2up=15000;dr2down=15000;num_seqs=2;hsp_overlap_limit=0;hsp_size_limit=0
Os01g37760|1|21122418|21122436|+|Si000655m|scaffold_5|25566252|25566270|+|0.3	Os01g37760	1	21122418	21122436	+	Si000655m	scaffold_5	25566252	25566270	+	0.3	intron	ATTCCATTTAACCAAACA	ATTCCATTTAATCAAACA	http://synteny.cnr.berkeley.edu/CoGe/GEvo.pl?prog=blastn&autogo=1&show_cns=1&dsgid2=11822&chr1=1&x1=21122418&dr1up=15000&dr1down=15000&dsgid2=19491;chr2=scaffold_5;x2=25566252;dr2up=15000;dr2down=15000;num_seqs=2;hsp_overlap_limit=0;hsp_size_limit=0
Os10g39740|10|21168364|21168398|-|Si039529m|scaffold_9|39736788|39736754|+|4e-07	Os10g39740	10	21168364	21168398	-	Si039529m	scaffold_9	39736754	39736788	+	4.00E-007	5-distal	AGTTACTTCTCCTTTGCAATCCCCAACCACCCTC	GTTACTTCTCCCTCGCAATCCCCAACCACCGTCC	http://synteny.cnr.berkeley.edu/CoGe/GEvo.pl?prog=blastn&autogo=1&show_cns=1&dsgid2=11822&chr1=10&x1=21168364&dr1up=15000&dr1down=15000&dsgid2=19491;chr2=scaffold_9;x2=39736754;dr2up=15000;dr2down=15000;num_seqs=2;hsp_overlap_limit=0;hsp_size_limit=0
Os03g02560|3|945040|945060|+|Si036046m|scaffold_9|58029839|58029819|-|0.96	Os03g02560	3	945040	945060	+	Si036046m	scaffold_9	58029819	58029839	-	0.96	5-UTR	GTCTCGTCCCGTCTCGTCTC	CGTCTCATCTCGTCTCGTCT	http://synteny.cnr.berkeley.edu/CoGe/GEvo.pl?prog=blastn&autogo=1&show_cns=1&dsgid2=11822&chr1=3&x1=945040&dr1up=15000&dr1down=15000&dsgid2=19491;chr2=scaffold_9;x2=58029819;dr2up=15000;dr2down=15000;num_seqs=2;hsp_overlap_limit=0;hsp_size_limit=0
Os01g05790|1|2764910|2764941|+|Si000963m|scaffold_5|8791306|8791336|+|0.0003	Os01g05790	1	2764910	2764941	+	Si000963m	scaffold_5	8791306	8791336	+	0	5-UTR	TTCCTCCCCCAAAGGTTAGATCAGAGCAAGG	TTCCTCCCCCAAGGTTAGATCAGGGCAAGG	http://synteny.cnr.berkeley.edu/CoGe/GEvo.pl?prog=blastn&autogo=1&show_cns=1&dsgid2=11822&chr1=1&x1=2764910&dr1up=15000&dr1down=15000&dsgid2=19491;chr2=scaffold_5;x2=8791306;dr2up=15000;dr2down=15000;num_seqs=2;hsp_overlap_limit=0;hsp_size_limit=0
Os08g44930|8|28200883|28200901|-|Si014665m|scaffold_6|35819287|35819305|-|0.25	Os08g44930	8	28200883	28200901	-	Si014665m	scaffold_6	35819287	35819305	-	0.25	3-distal	CTTTTGGATAAGCACCAC	CTTTGGGATAAGCACCAC	http://synteny.cnr.berkeley.edu/CoGe/GEvo.pl?prog=blastn&autogo=1&show_cns=1&dsgid2=11822&chr1=8&x1=28200883&dr1up=15000&dr1down=15000&dsgid2=19491;chr2=scaffold_6;x2=35819287;dr2up=15000;dr2down=15000;num_seqs=2;hsp_overlap_limit=0;hsp_size_limit=0
Os12g40100|12|24771101|24771118|-|Si024683m|scaffold_3|47667584|47667567|+|0.98	Os12g40100	12	24771101	24771118	-	Si024683m	scaffold_3	47667567	47667584	+	0.98	5-distal	TACACCTGAAATGGAAA	ACACCTAAAATGGAAAA	http://synteny.cnr.berkeley.edu/CoGe/GEvo.pl?prog=blastn&autogo=1&show_cns=1&dsgid2=11822&chr1=12&x1=24771101&dr1up=15000&dr1down=15000&dsgid2=19491;chr2=scaffold_3;x2=47667567;dr2up=15000;dr2down=15000;num_seqs=2;hsp_overlap_limit=0;hsp_size_limit=0
Os07g06130|7|2976693|2976737|+|Si028733m|scaffold_2|2923980|2924024|+|2e-14	Os07g06130	7	2976693	2976737	+	Si028733m	scaffold_2	2923980	2924024	+	2.00E-014	5-distal	GTTGCTTTCTTTCGTCTTCATTTCCTTTTCTCTCGTGACAGCCG	GTTGCTTTCTTTCGCCTTCATTTCCCTTTCTCTCGTGACAGCCG	http://synteny.cnr.berkeley.edu/CoGe/GEvo.pl?prog=blastn&autogo=1&show_cns=1&dsgid2=11822&chr1=7&x1=2976693&dr1up=15000&dr1down=15000&dsgid2=19491;chr2=scaffold_2;x2=2923980;dr2up=15000;dr2down=15000;num_seqs=2;hsp_overlap_limit=0;hsp_size_limit=0
Os12g07640|12|3846117|3846200|+|Si011098m|scaffold_7|33131605|33131688|+|2e-16	Os12g07640	12	3846117	3846200	+	Si011098m	scaffold_7	33131605	33131688	+	2.00E-016	3-distal	CAGCAAACAGCATTTGGATGGTGATGGCAATGGTTAGGTTACATTGGGCGGTGGTTGTTGTTGGTTGGTACCACAATGGCACC	CAGTAAACAGAATTTCGATGGCGATTGCAATGGTTGGTTTCCATTTGGCGGTGGTAGTTGGTGTTTGGTAGCACAATGACACC	http://synteny.cnr.berkeley.edu/CoGe/GEvo.pl?prog=blastn&autogo=1&show_cns=1&dsgid2=11822&chr1=12&x1=3846117&dr1up=15000&dr1down=15000&dsgid2=19491;chr2=scaffold_7;x2=33131605;dr2up=15000;dr2down=15000;num_seqs=2;hsp_overlap_limit=0;hsp_size_limit=0
Os10g36650|10|19535334|19535361|+|Si039606m|scaffold_9|13957417|13957390|-|3e-08	Os10g36650	10	19535334	19535361	+	Si039606m	scaffold_9	13957390	13957417	-	3.00E-008	5-proximal	CAAATTATTCCGCGTTGGCACGGCCGC	GCAAATTATTCCGCGTTGGCACGGCCG	http://synteny.cnr.berkeley.edu/CoGe/GEvo.pl?prog=blastn&autogo=1&show_cns=1&dsgid2=11822&chr1=10&x1=19535334&dr1up=15000&dr1down=15000&dsgid2=19491;chr2=scaffold_9;x2=13957390;dr2up=15000;dr2down=15000;num_seqs=2;hsp_overlap_limit=0;hsp_size_limit=0
Os01g64900|1|37671549|37671572|-|Si000089m|scaffold_5|42409102|42409125|-|1.9	Os01g64900	1	37671549	37671572	-	Si000089m	scaffold_5	42409102	42409125	-	1.9	intron	TGATTTTGAGGTTTAATGTTCTG	TGATTTTGAGGTGCAATCTTCTG	http://synteny.cnr.berkeley.edu/CoGe/GEvo.pl?prog=blastn&autogo=1&show_cns=1&dsgid2=11822&chr1=1&x1=37671549&dr1up=15000&dr1down=15000&dsgid2=19491;chr2=scaffold_5;x2=42409102;dr2up=15000;dr2down=15000;num_seqs=2;hsp_overlap_limit=0;hsp_size_limit=0
Os09g23820|9|14199375|14199406|-|Si032720m|scaffold_2|30077756|30077787|-|2e-05	Os09g23820	9	14199375	14199406	-	Si032720m	scaffold_2	30077756	30077787	-	2.00E-005	5-distal	GATTGTTTAAGGGATTGACAATTCTATATAC	GATTGTTTAAGGGATTGACCATTCCATAGAC	http://synteny.cnr.berkeley.edu/CoGe/GEvo.pl?prog=blastn&autogo=1&show_cns=1&dsgid2=11822&chr1=9&x1=14199375&dr1up=15000&dr1down=15000&dsgid2=19491;chr2=scaffold_2;x2=30077756;dr2up=15000;dr2down=15000;num_seqs=2;hsp_overlap_limit=0;hsp_size_limit=0
Os01g49760|1|28582098|28582177|+|Si000746m|scaffold_5|33964457|33964535|+|0.0004	Os01g49760	1	28582098	28582177	+	Si000746m	scaffold_5	33964457	33964535	+	0	3-UTR	ATATATTTGATAAAGGATGCCTCAATATGGCATTTCTATCTGCAAATGCAAAAGAATGGATGATGTGTTTATACAATAA	ATAGATTTGATGAAAGAGCCAGAAAATGACATTTCTTTCTGCAAGATGCAACGAATGGATGTTGCGTTTATATAATAA	http://synteny.cnr.berkeley.edu/CoGe/GEvo.pl?prog=blastn&autogo=1&show_cns=1&dsgid2=11822&chr1=1&x1=28582098&dr1up=15000&dr1down=15000&dsgid2=19491;chr2=scaffold_5;x2=33964457;dr2up=15000;dr2down=15000;num_seqs=2;hsp_overlap_limit=0;hsp_size_limit=0
Os01g68900|1|40036462|40036512|-|setaria64_scaffold_5_44790279_44791149|scaffold_5|44791372|44791422|-|0.0003	Os01g68900	1	40036462	40036512	-	setaria64_scaffold_5_44790279_44791149	scaffold_5	44791372	44791422	-	0	5-proximal	CGCACGTTGCGGTAATTGTAAACGAGGGGTTTAAAAAGCGCGGGAGACCC	CGCACGTTGCGGTAATTGTTTAGCCCCCGTTTAAAAAGCCCGCGAGACCC	http://synteny.cnr.berkeley.edu/CoGe/GEvo.pl?prog=blastn&autogo=1&show_cns=1&dsgid2=11822&chr1=1&x1=40036462&dr1up=15000&dr1down=15000&dsgid2=19491;chr2=scaffold_5;x2=44791372;dr2up=15000;dr2down=15000;num_seqs=2;hsp_overlap_limit=0;hsp_size_limit=0
Os12g06910|12|3361235|3361254|+|Si009232m|scaffold_7|33507492|33507473|-|0.093	Os12g06910	12	3361235	3361254	+	Si009232m	scaffold_7	33507473	33507492	-	0.09	intron	TGACTGGATTTGCATTTCA	CTGACTGGATTTGTATTTC	http://synteny.cnr.berkeley.edu/CoGe/GEvo.pl?prog=blastn&autogo=1&show_cns=1&dsgid2=11822&chr1=12&x1=3361235&dr1up=15000&dr1down=15000&dsgid2=19491;chr2=scaffold_7;x2=33507473;dr2up=15000;dr2down=15000;num_seqs=2;hsp_overlap_limit=0;hsp_size_limit=0
Os01g48790|1|27983638|27983674|+|Si000726m|scaffold_5|33236620|33236656|+|7e-10	Os01g48790	1	27983638	27983674	+	Si000726m	scaffold_5	33236620	33236656	+	7.00E-010	intron	TTGAGAGATGGTGAGAGCCGAGCCAACTCCCATTTA	TTGAGAGATAGTGAGAGCTGAGCCAACTCCCATTTA	http://synteny.cnr.berkeley.edu/CoGe/GEvo.pl?prog=blastn&autogo=1&show_cns=1&dsgid2=11822&chr1=1&x1=27983638&dr1up=15000&dr1down=15000&dsgid2=19491;chr2=scaffold_5;x2=33236620;dr2up=15000;dr2down=15000;num_seqs=2;hsp_overlap_limit=0;hsp_size_limit=0
Os03g06670|3|3374031|3374048|+|Si037967m|scaffold_9|55615645|55615628|-|0.015	Os03g06670	3	3374031	3374048	+	Si037967m	scaffold_9	55615628	55615645	-	0.02	3-distal	GGAGGTTACACCTAACC	GGGAGGTTACACCTAAC	http://synteny.cnr.berkeley.edu/CoGe/GEvo.pl?prog=blastn&autogo=1&show_cns=1&dsgid2=11822&chr1=3&x1=3374031&dr1up=15000&dr1down=15000&dsgid2=19491;chr2=scaffold_9;x2=55615628;dr2up=15000;dr2down=15000;num_seqs=2;hsp_overlap_limit=0;hsp_size_limit=0
Os04g32970|4|19766819|19766838|+|Si010273m|scaffold_7|18850091|18850110|+|0.076	Os04g32970	4	19766819	19766838	+	Si010273m	scaffold_7	18850091	18850110	+	0.08	3-distal	GTCAGCAACTCCGGCCCCG	GTCAGCAACTCCGGCTCCG	http://synteny.cnr.berkeley.edu/CoGe/GEvo.pl?prog=blastn&autogo=1&show_cns=1&dsgid2=11822&chr1=4&x1=19766819&dr1up=15000&dr1down=15000&dsgid2=19491;chr2=scaffold_7;x2=18850091;dr2up=15000;dr2down=15000;num_seqs=2;hsp_overlap_limit=0;hsp_size_limit=0
Os04g55040|4|32549342|32549368|+|Si010839m|scaffold_7|31313050|31313076|+|0.96	Os04g55040	4	32549342	32549368	+	Si010839m	scaffold_7	31313050	31313076	+	0.96	3-UTR	TTATTATTGAGGAGTTTTATGTTTCT	TTTTTATTGATGAATGTTATGTTTCT	http://synteny.cnr.berkeley.edu/CoGe/GEvo.pl?prog=blastn&autogo=1&show_cns=1&dsgid2=11822&chr1=4&x1=32549342&dr1up=15000&dr1down=15000&dsgid2=19491;chr2=scaffold_7;x2=31313050;dr2up=15000;dr2down=15000;num_seqs=2;hsp_overlap_limit=0;hsp_size_limit=0
Os03g13570|3|7342504|7342525|-|Si036533m|scaffold_9|51617407|51617386|+|0.005	Os03g13570	3	7342504	7342525	-	Si036533m	scaffold_9	51617386	51617407	+	0.01	5-proximal	GACACTGCATTCACTCCGCTG	ACACCGCATTCACTCCGCTGA	http://synteny.cnr.berkeley.edu/CoGe/GEvo.pl?prog=blastn&autogo=1&show_cns=1&dsgid2=11822&chr1=3&x1=7342504&dr1up=15000&dr1down=15000&dsgid2=19491;chr2=scaffold_9;x2=51617386;dr2up=15000;dr2down=15000;num_seqs=2;hsp_overlap_limit=0;hsp_size_limit=0
Os07g43160|7|25874643|25874657|+|Si030376m|scaffold_2|46074345|46074331|-|0.98	Os07g43160	7	25874643	25874657	+	Si030376m	scaffold_2	46074331	46074345	-	0.98	3-distal	GATCGATCGATCGA	CGATCGATCGATCG	http://synteny.cnr.berkeley.edu/CoGe/GEvo.pl?prog=blastn&autogo=1&show_cns=1&dsgid2=11822&chr1=7&x1=25874643&dr1up=15000&dr1down=15000&dsgid2=19491;chr2=scaffold_2;x2=46074331;dr2up=15000;dr2down=15000;num_seqs=2;hsp_overlap_limit=0;hsp_size_limit=0
Os04g46660|4|27478088|27478104|+|Si010990m|scaffold_7|26642508|26642524|+|0.057	Os04g46660	4	27478088	27478104	+	Si010990m	scaffold_7	26642508	26642524	+	0.06	3-proximal	ATGCCCCTGGTCCATG	ATGCCCCTGGTCCATG	http://synteny.cnr.berkeley.edu/CoGe/GEvo.pl?prog=blastn&autogo=1&show_cns=1&dsgid2=11822&chr1=4&x1=27478088&dr1up=15000&dr1down=15000&dsgid2=19491;chr2=scaffold_7;x2=26642508;dr2up=15000;dr2down=15000;num_seqs=2;hsp_overlap_limit=0;hsp_size_limit=0
Os08g05910|8|3186057|3186078|-|Si013456m|scaffold_6|4737244|4737223|+|0.34	Os08g05910	8	3186057	3186078	-	Si013456m	scaffold_6	4737223	4737244	+	0.34	intron	GAGAAAGCTGTCTCACACCTA	AGAAAGCTGTCCCTCACCTAC	http://synteny.cnr.berkeley.edu/CoGe/GEvo.pl?prog=blastn&autogo=1&show_cns=1&dsgid2=11822&chr1=8&x1=3186057&dr1up=15000&dr1down=15000&dsgid2=19491;chr2=scaffold_6;x2=4737223;dr2up=15000;dr2down=15000;num_seqs=2;hsp_overlap_limit=0;hsp_size_limit=0
Os06g45410|6|27452696|27452739|+|Si006865m|scaffold_4|30385700|30385657|-|4e-14	Os06g45410	6	27452696	27452739	+	Si006865m	scaffold_4	30385657	30385700	-	4.00E-014	5-distal	GGAATCTTTGCTTAATTGTCAAAGAAGAAAGCATCTATTCCCT	AGGAATCTTTGCTTAATTGTCAAAGAAGGAAGCATATATTCCC	http://synteny.cnr.berkeley.edu/CoGe/GEvo.pl?prog=blastn&autogo=1&show_cns=1&dsgid2=11822&chr1=6&x1=27452696&dr1up=15000&dr1down=15000&dsgid2=19491;chr2=scaffold_4;x2=30385657;dr2up=15000;dr2down=15000;num_seqs=2;hsp_overlap_limit=0;hsp_size_limit=0
Os11g19060|11|10857592|10857650|+|Si028170m|scaffold_8|15293138|15293196|+|2e-17	Os11g19060	11	10857592	10857650	+	Si028170m	scaffold_8	15293138	15293196	+	2.00E-017	5-proximal	AGACTAGAAAGGAAGAGTCTATCTAGGGCTTGCTGCCCATAAAGACGACAAGAACCAC	AGACTAGACAGGAAGAGTCTATCTAGGGCTCGCAGTCCATAAAGACGACAAGAGCCAC	http://synteny.cnr.berkeley.edu/CoGe/GEvo.pl?prog=blastn&autogo=1&show_cns=1&dsgid2=11822&chr1=11&x1=10857592&dr1up=15000&dr1down=15000&dsgid2=19491;chr2=scaffold_8;x2=15293138;dr2up=15000;dr2down=15000;num_seqs=2;hsp_overlap_limit=0;hsp_size_limit=0
Os11g05510|11|2474458|2474528|+|Si028018m|scaffold_8|2251527|2251596|+|9e-08	Os11g05510	11	2474458	2474528	+	Si028018m	scaffold_8	2251527	2251596	+	9.00E-008	5-distal	GTGCTTGCTAGCTTTTAGAAAGTAGTGGGTGCAAAGAATCATTTGCATCCCGTCAATTTTGCGACTGAAA	GTGCTTGCTAGCTTTTGGAAAGTGGTGGAGGTAAGAATCATTCGCATGTTGTCGATTTTGCAGCTGAAA	http://synteny.cnr.berkeley.edu/CoGe/GEvo.pl?prog=blastn&autogo=1&show_cns=1&dsgid2=11822&chr1=11&x1=2474458&dr1up=15000&dr1down=15000&dsgid2=19491;chr2=scaffold_8;x2=2251527;dr2up=15000;dr2down=15000;num_seqs=2;hsp_overlap_limit=0;hsp_size_limit=0
Os01g47580|1|27218783|27218797|-|Si002484m|scaffold_5|32468998|32469012|-|0.99	Os01g47580	1	27218783	27218797	-	Si002484m	scaffold_5	32468998	32469012	-	0.99	3-distal	TTGGGAGCAGTTGC	TTGGGAGCAGTTGC	http://synteny.cnr.berkeley.edu/CoGe/GEvo.pl?prog=blastn&autogo=1&show_cns=1&dsgid2=11822&chr1=1&x1=27218783&dr1up=15000&dr1down=15000&dsgid2=19491;chr2=scaffold_5;x2=32468998;dr2up=15000;dr2down=15000;num_seqs=2;hsp_overlap_limit=0;hsp_size_limit=0
Os02g35100|2|21062939|21062963|-|Si016648m|scaffold_1|27595658|27595682|-|9e-05	Os02g35100	2	21062939	21062963	-	Si016648m	scaffold_1	27595658	27595682	-	9.00E-005	5-UTR	GTCGGTGAGATCCGGGAGCCCTAG	GTCGGTGAGATCCGGGAACCCTAG	http://synteny.cnr.berkeley.edu/CoGe/GEvo.pl?prog=blastn&autogo=1&show_cns=1&dsgid2=11822&chr1=2&x1=21062939&dr1up=15000&dr1down=15000&dsgid2=19491;chr2=scaffold_1;x2=27595658;dr2up=15000;dr2down=15000;num_seqs=2;hsp_overlap_limit=0;hsp_size_limit=0
Os04g55730|4|32992348|32992362|-|Si009392m|scaffold_7|31729158|31729172|-|1.4	Os04g55730	4	32992348	32992362	-	Si009392m	scaffold_7	31729158	31729172	-	1.4	intron	TTTCCTGATTGTAT	TTTCCTGATTGTAT	http://synteny.cnr.berkeley.edu/CoGe/GEvo.pl?prog=blastn&autogo=1&show_cns=1&dsgid2=11822&chr1=4&x1=32992348&dr1up=15000&dr1down=15000&dsgid2=19491;chr2=scaffold_7;x2=31729158;dr2up=15000;dr2down=15000;num_seqs=2;hsp_overlap_limit=0;hsp_size_limit=0
Os05g28780|5|16807566|16807596|+|Si024951m|scaffold_3|25055483|25055453|-|0.22	Os05g28780	5	16807566	16807596	+	Si024951m	scaffold_3	25055453	25055483	-	0.22	5-distal	TCCAGCATAGTCAACAAAACTAGGCTGGAA	GTCCAATATAGTCAAGAGAACTAGGCAGGA	http://synteny.cnr.berkeley.edu/CoGe/GEvo.pl?prog=blastn&autogo=1&show_cns=1&dsgid2=11822&chr1=5&x1=16807566&dr1up=15000&dr1down=15000&dsgid2=19491;chr2=scaffold_3;x2=25055453;dr2up=15000;dr2down=15000;num_seqs=2;hsp_overlap_limit=0;hsp_size_limit=0
Os02g42540|2|25573136|25573165|+|Si018472m|scaffold_1|32400624|32400653|+|6e-06	Os02g42540	2	25573136	25573165	+	Si018472m	scaffold_1	32400624	32400653	+	6.00E-006	3-UTR	GTAGATTGTATATTAGGCATTTTGTACTG	GTAGATTGTATATTAGGTTTTTTGTACTG	http://synteny.cnr.berkeley.edu/CoGe/GEvo.pl?prog=blastn&autogo=1&show_cns=1&dsgid2=11822&chr1=2&x1=25573136&dr1up=15000&dr1down=15000&dsgid2=19491;chr2=scaffold_1;x2=32400624;dr2up=15000;dr2down=15000;num_seqs=2;hsp_overlap_limit=0;hsp_size_limit=0
Os02g40830|2|24735885|24735899|+|Si017857m|scaffold_1|31571486|31571500|+|1.2	Os02g40830	2	24735885	24735899	+	Si017857m	scaffold_1	31571486	31571500	+	1.2	5-UTR	CGCCGCCGCACCCT	CGCCGCCGCACCCT	http://synteny.cnr.berkeley.edu/CoGe/GEvo.pl?prog=blastn&autogo=1&show_cns=1&dsgid2=11822&chr1=2&x1=24735885&dr1up=15000&dr1down=15000&dsgid2=19491;chr2=scaffold_1;x2=31571486;dr2up=15000;dr2down=15000;num_seqs=2;hsp_overlap_limit=0;hsp_size_limit=0
Os01g61610|1|35630461|35630478|+|Si001739m|scaffold_5|40502748|40502731|-|0.97	Os01g61610	1	35630461	35630478	+	Si001739m	scaffold_5	40502731	40502748	-	0.97	5-distal	TAGAAAAATACTTATTT	CTAGAAATATACTTATT	http://synteny.cnr.berkeley.edu/CoGe/GEvo.pl?prog=blastn&autogo=1&show_cns=1&dsgid2=11822&chr1=1&x1=35630461&dr1up=15000&dr1down=15000&dsgid2=19491;chr2=scaffold_5;x2=40502731;dr2up=15000;dr2down=15000;num_seqs=2;hsp_overlap_limit=0;hsp_size_limit=0
Os04g38720|4|22804542|22804591|+|Si010553m|scaffold_7|21960484|21960534|+|8e-05	Os04g38720	4	22804542	22804591	+	Si010553m	scaffold_7	21960484	21960534	+	8.00E-005	5-distal	ATCAGAAGAGGTCAATTTCTGCGCGGCGTCGTTCCAACCACTCAGAAAT	ATCTGAAGAGGTCAGATTTCTGCAAGGCCTCGTCCCAGCCACTCAGGAAT	http://synteny.cnr.berkeley.edu/CoGe/GEvo.pl?prog=blastn&autogo=1&show_cns=1&dsgid2=11822&chr1=4&x1=22804542&dr1up=15000&dr1down=15000&dsgid2=19491;chr2=scaffold_7;x2=21960484;dr2up=15000;dr2down=15000;num_seqs=2;hsp_overlap_limit=0;hsp_size_limit=0
Os05g02390|5|784150|784170|-|Si023353m|scaffold_3|3969648|3969628|+|0.81	Os05g02390	5	784150	784170	-	Si023353m	scaffold_3	3969628	3969648	+	0.81	5-proximal	CCATTGGTCAATTAGTTTAT	CATTGTTCAATTTGTTTATG	http://synteny.cnr.berkeley.edu/CoGe/GEvo.pl?prog=blastn&autogo=1&show_cns=1&dsgid2=11822&chr1=5&x1=784150&dr1up=15000&dr1down=15000&dsgid2=19491;chr2=scaffold_3;x2=3969628;dr2up=15000;dr2down=15000;num_seqs=2;hsp_overlap_limit=0;hsp_size_limit=0
Os06g38550|6|22838141|22838236|+|Si008105m|scaffold_4|35236488|35236391|-|4e-18	Os06g38550	6	22838141	22838236	+	Si008105m	scaffold_4	35236391	35236488	-	4.00E-018	3-UTR	GCATCTTGTTTTAAACAGATGAATTCACTTGTACGAGATATACTGGATTTCCTTAGGAAGCACTACTTCCACTAGTTTTGTAAGTTGCATGTGCC	TGCATCTTGTTTCAAGCACATGAGTTTAATTGTATGAGATATACTGGATTTTCTTGAGGGAAGTAATACTTCCACTTGTCTTGTAAGTTCCATGTGC	http://synteny.cnr.berkeley.edu/CoGe/GEvo.pl?prog=blastn&autogo=1&show_cns=1&dsgid2=11822&chr1=6&x1=22838141&dr1up=15000&dr1down=15000&dsgid2=19491;chr2=scaffold_4;x2=35236391;dr2up=15000;dr2down=15000;num_seqs=2;hsp_overlap_limit=0;hsp_size_limit=0
Os08g35210|8|22202789|22202803|+|Si013184m|scaffold_6|29424895|29424909|+|1.4	Os08g35210	8	22202789	22202803	+	Si013184m	scaffold_6	29424895	29424909	+	1.4	5-distal	ATTCTCTCTGAAAA	ATTCTCTCTGAAAA	http://synteny.cnr.berkeley.edu/CoGe/GEvo.pl?prog=blastn&autogo=1&show_cns=1&dsgid2=11822&chr1=8&x1=22202789&dr1up=15000&dr1down=15000&dsgid2=19491;chr2=scaffold_6;x2=29424895;dr2up=15000;dr2down=15000;num_seqs=2;hsp_overlap_limit=0;hsp_size_limit=0
Os02g02540|2|923749|923781|+|Si016244m|scaffold_1|9871008|9870976|-|1.1	Os02g02540	2	923749	923781	+	Si016244m	scaffold_1	9870976	9871008	-	1.1	3-UTR	TTGGATCTGAGATATGCCATCTTTCGGTCAAT	TTTGGACCTGAGATACATCATCTTTGGGCCAA	http://synteny.cnr.berkeley.edu/CoGe/GEvo.pl?prog=blastn&autogo=1&show_cns=1&dsgid2=11822&chr1=2&x1=923749&dr1up=15000&dr1down=15000&dsgid2=19491;chr2=scaffold_1;x2=9870976;dr2up=15000;dr2down=15000;num_seqs=2;hsp_overlap_limit=0;hsp_size_limit=0
Os02g52210|2|31961787|31961830|+|setaria64_scaffold_1_38634948_38635048|scaffold_1|38634660|38634703|+|4e-07	Os02g52210	2	31961787	31961830	+	setaria64_scaffold_1_38634948_38635048	scaffold_1	38634660	38634703	+	4.00E-007	5-proximal	CCTCCCGCGAGACCCGGCGCGCGCCACGCTATCGCGACGTTCT	CCTCCCGCCATACCCGGCGCGCGCCGCGGGATCGCGACCTTCT	http://synteny.cnr.berkeley.edu/CoGe/GEvo.pl?prog=blastn&autogo=1&show_cns=1&dsgid2=11822&chr1=2&x1=31961787&dr1up=15000&dr1down=15000&dsgid2=19491;chr2=scaffold_1;x2=38634660;dr2up=15000;dr2down=15000;num_seqs=2;hsp_overlap_limit=0;hsp_size_limit=0
Os10g36924|10|19713602|19713637|-|Si037421m|scaffold_9|13788284|13788248|+|3e-05	Os10g36924	10	19713602	19713637	-	Si037421m	scaffold_9	13788248	13788284	+	3.00E-005	5-UTR	GGACGCCATTGACCTCGATCCATCGCCTCATGTGC	GAGGCCATTGACCTCGATCCATCCCCCTCATGTGCG	http://synteny.cnr.berkeley.edu/CoGe/GEvo.pl?prog=blastn&autogo=1&show_cns=1&dsgid2=11822&chr1=10&x1=19713602&dr1up=15000&dr1down=15000&dsgid2=19491;chr2=scaffold_9;x2=13788248;dr2up=15000;dr2down=15000;num_seqs=2;hsp_overlap_limit=0;hsp_size_limit=0
Os09g23110|9|13666584|13666626|+|Si029421m|scaffold_2|29358047|29358089|+|0.29	Os09g23110	9	13666584	13666626	+	Si029421m	scaffold_2	29358047	29358089	+	0.29	intron	TTTCACTGTTTCTAACTTAATGGAGTTCCTGCTGACCAGTGT	TTTCTGTGTTCCTAAATTTATGGAGTTTCTGTTGATTAGTGT	http://synteny.cnr.berkeley.edu/CoGe/GEvo.pl?prog=blastn&autogo=1&show_cns=1&dsgid2=11822&chr1=9&x1=13666584&dr1up=15000&dr1down=15000&dsgid2=19491;chr2=scaffold_2;x2=29358047;dr2up=15000;dr2down=15000;num_seqs=2;hsp_overlap_limit=0;hsp_size_limit=0
Os12g38490|12|23598392|23598415|+|Si024520m|scaffold_3|40982736|40982713|-|0.9	Os12g38490	12	23598392	23598415	+	Si024520m	scaffold_3	40982713	40982736	-	0.9	5-distal	ACGGCTGCACAGTCATCAAGGTC	AACGGTTGCACGGTCATCAGGGT	http://synteny.cnr.berkeley.edu/CoGe/GEvo.pl?prog=blastn&autogo=1&show_cns=1&dsgid2=11822&chr1=12&x1=23598392&dr1up=15000&dr1down=15000&dsgid2=19491;chr2=scaffold_3;x2=40982713;dr2up=15000;dr2down=15000;num_seqs=2;hsp_overlap_limit=0;hsp_size_limit=0
Os01g39380|1|22171907|22171927|-|Si000088m|scaffold_5|26795736|26795756|-|2.3	Os01g39380	1	22171907	22171927	-	Si000088m	scaffold_5	26795736	26795756	-	2.3	intron	TTATAGCCTGCGAATTAAAA	TTATAGCCTGCAATTTAAAA	http://synteny.cnr.berkeley.edu/CoGe/GEvo.pl?prog=blastn&autogo=1&show_cns=1&dsgid2=11822&chr1=1&x1=22171907&dr1up=15000&dr1down=15000&dsgid2=19491;chr2=scaffold_5;x2=26795736;dr2up=15000;dr2down=15000;num_seqs=2;hsp_overlap_limit=0;hsp_size_limit=0
Os01g64820|1|37635109|37635129|-|Si000033m|scaffold_5|42387927|42387947|-|1.5	Os01g64820	1	37635109	37635129	-	Si000033m	scaffold_5	42387927	42387947	-	1.5	5-proximal	AACACCTTCCCGCCCAATCC	AACACCTTCCCGCCAAAGCC	http://synteny.cnr.berkeley.edu/CoGe/GEvo.pl?prog=blastn&autogo=1&show_cns=1&dsgid2=11822&chr1=1&x1=37635109&dr1up=15000&dr1down=15000&dsgid2=19491;chr2=scaffold_5;x2=42387927;dr2up=15000;dr2down=15000;num_seqs=2;hsp_overlap_limit=0;hsp_size_limit=0
Os04g40120|4|23697246|23697266|-|Si012149m|scaffold_7|22855361|22855381|-|0.0003	Os04g40120	4	23697246	23697266	-	Si012149m	scaffold_7	22855361	22855381	-	0	5-proximal	CACGGATTTGTCAGTGCAGC	CACGGATTTGTCAGTGCAGC	http://synteny.cnr.berkeley.edu/CoGe/GEvo.pl?prog=blastn&autogo=1&show_cns=1&dsgid2=11822&chr1=4&x1=23697246&dr1up=15000&dr1down=15000&dsgid2=19491;chr2=scaffold_7;x2=22855361;dr2up=15000;dr2down=15000;num_seqs=2;hsp_overlap_limit=0;hsp_size_limit=0
Os01g63830|1|37034159|37034204|-|Si002470m|scaffold_5|41909867|41909911|-|0.06	Os01g63830	1	37034159	37034204	-	Si002470m	scaffold_5	41909867	41909911	-	0.06	intron	TGCCTTCGCCGAGCTTGACGCGTCCTCGCCATGTTGGAATTCGCA	TGCCTCCGACGAGCCTGACGGTTCTTGCCTTGTTGGGATTCGCA	http://synteny.cnr.berkeley.edu/CoGe/GEvo.pl?prog=blastn&autogo=1&show_cns=1&dsgid2=11822&chr1=1&x1=37034159&dr1up=15000&dr1down=15000&dsgid2=19491;chr2=scaffold_5;x2=41909867;dr2up=15000;dr2down=15000;num_seqs=2;hsp_overlap_limit=0;hsp_size_limit=0
Os06g06780|6|3198144|3198171|+|Si006912m|scaffold_4|4620149|4620122|-|0.25	Os06g06780	6	3198144	3198171	+	Si006912m	scaffold_4	4620122	4620149	-	0.25	3-proximal	CTGACCTCCGAGCTCAAATCACATGCA	GCTGACCTCCATGGTCTAATCACATGC	http://synteny.cnr.berkeley.edu/CoGe/GEvo.pl?prog=blastn&autogo=1&show_cns=1&dsgid2=11822&chr1=6&x1=3198144&dr1up=15000&dr1down=15000&dsgid2=19491;chr2=scaffold_4;x2=4620122;dr2up=15000;dr2down=15000;num_seqs=2;hsp_overlap_limit=0;hsp_size_limit=0
Os02g44490|2|26921476|26921505|-|Si016371m|scaffold_1|33744530|33744559|-|0.9	Os02g44490	2	26921476	26921505	-	Si016371m	scaffold_1	33744530	33744559	-	0.9	5-proximal	AGCACACACCCCGACTGTGTCGATCACCA	AGCAAACGCACCAACCGTGTCGATCACCA	http://synteny.cnr.berkeley.edu/CoGe/GEvo.pl?prog=blastn&autogo=1&show_cns=1&dsgid2=11822&chr1=2&x1=26921476&dr1up=15000&dr1down=15000&dsgid2=19491;chr2=scaffold_1;x2=33744530;dr2up=15000;dr2down=15000;num_seqs=2;hsp_overlap_limit=0;hsp_size_limit=0
Os04g55510|4|32837471|32837499|+|Si009567m|scaffold_7|31521123|31521151|+|5e-07	Os04g55510	4	32837471	32837499	+	Si009567m	scaffold_7	31521123	31521151	+	5.00E-007	5-proximal	GGGAGGGAGGTCATGTGAAAGACAACAC	GGCAGGGAGGTCATGTGAAAGACAACAC	http://synteny.cnr.berkeley.edu/CoGe/GEvo.pl?prog=blastn&autogo=1&show_cns=1&dsgid2=11822&chr1=4&x1=32837471&dr1up=15000&dr1down=15000&dsgid2=19491;chr2=scaffold_7;x2=31521123;dr2up=15000;dr2down=15000;num_seqs=2;hsp_overlap_limit=0;hsp_size_limit=0
Os02g15930|2|9025553|9025574|+|Si016101m|scaffold_1|965317|965296|-|0.25	Os02g15930	2	9025553	9025574	+	Si016101m	scaffold_1	965296	965317	-	0.25	3-distal	GATGGTTGAGACATCGCAAAA	TGATGGTTGAGCCATTGCAAA	http://synteny.cnr.berkeley.edu/CoGe/GEvo.pl?prog=blastn&autogo=1&show_cns=1&dsgid2=11822&chr1=2&x1=9025553&dr1up=15000&dr1down=15000&dsgid2=19491;chr2=scaffold_1;x2=965296;dr2up=15000;dr2down=15000;num_seqs=2;hsp_overlap_limit=0;hsp_size_limit=0
Os03g53250|3|30549090|30549104|-|Si034074m|scaffold_9|5809562|5809548|+|1.2	Os03g53250	3	30549090	30549104	-	Si034074m	scaffold_9	5809548	5809562	+	1.2	5-distal	GTACGAAACCCTAG	TACGAAACCCTAGG	http://synteny.cnr.berkeley.edu/CoGe/GEvo.pl?prog=blastn&autogo=1&show_cns=1&dsgid2=11822&chr1=3&x1=30549090&dr1up=15000&dr1down=15000&dsgid2=19491;chr2=scaffold_9;x2=5809548;dr2up=15000;dr2down=15000;num_seqs=2;hsp_overlap_limit=0;hsp_size_limit=0
Os01g08190|1|3971891|3971905|+|Si000268m|scaffold_5|10497887|10497901|+|1.4	Os01g08190	1	3971891	3971905	+	Si000268m	scaffold_5	10497887	10497901	+	1.4	5-distal	GGGGCAGGACGGTA	GGGGCAGGACGGTA	http://synteny.cnr.berkeley.edu/CoGe/GEvo.pl?prog=blastn&autogo=1&show_cns=1&dsgid2=11822&chr1=1&x1=3971891&dr1up=15000&dr1down=15000&dsgid2=19491;chr2=scaffold_5;x2=10497887;dr2up=15000;dr2down=15000;num_seqs=2;hsp_overlap_limit=0;hsp_size_limit=0
Os05g46460|5|26854793|26854825|-|Si022861m|scaffold_3|11849954|11849922|+|1.0	Os05g46460	5	26854793	26854825	-	Si022861m	scaffold_3	11849922	11849954	+	1	5-UTR	AAATTCGCCGAAAATTCTGGACCTCAAGCTCA	AATGCCCCGAAAAACATGGACCTCAACCTCAC	http://synteny.cnr.berkeley.edu/CoGe/GEvo.pl?prog=blastn&autogo=1&show_cns=1&dsgid2=11822&chr1=5&x1=26854793&dr1up=15000&dr1down=15000&dsgid2=19491;chr2=scaffold_3;x2=11849922;dr2up=15000;dr2down=15000;num_seqs=2;hsp_overlap_limit=0;hsp_size_limit=0
Os03g62510|3|35388549|35388577|-|Si034793m|scaffold_9|898439|898411|+|0.077	Os03g62510	3	35388549	35388577	-	Si034793m	scaffold_9	898411	898439	+	0.08	intron	TTCATCATTTGGTCTAACTACAACCACA	TCATCATTTGATCTAATTACATCCTCAG	http://synteny.cnr.berkeley.edu/CoGe/GEvo.pl?prog=blastn&autogo=1&show_cns=1&dsgid2=11822&chr1=3&x1=35388549&dr1up=15000&dr1down=15000&dsgid2=19491;chr2=scaffold_9;x2=898411;dr2up=15000;dr2down=15000;num_seqs=2;hsp_overlap_limit=0;hsp_size_limit=0
Os04g52800|4|31250911|31250973|-|Si010481m|scaffold_7|30160647|30160709|-|5e-06	Os04g52800	4	31250911	31250973	-	Si010481m	scaffold_7	30160647	30160709	-	5.00E-006	5-proximal	CCCGTTAACCCGAAATCACCCGAATATATAGCGAACTTTCCGTGACACAGTGGAGTTAACCA	CCCGGTAGCCCGAAACCGCTCGTATATCTTCGAAACTTTCCGTGACACGGTGGAGCTAACCA	http://synteny.cnr.berkeley.edu/CoGe/GEvo.pl?prog=blastn&autogo=1&show_cns=1&dsgid2=11822&chr1=4&x1=31250911&dr1up=15000&dr1down=15000&dsgid2=19491;chr2=scaffold_7;x2=30160647;dr2up=15000;dr2down=15000;num_seqs=2;hsp_overlap_limit=0;hsp_size_limit=0
Os11g39360|11|22973630|22973697|+|Si027294m|scaffold_8|33172270|33172338|+|0.24	Os11g39360	11	22973630	22973697	+	Si027294m	scaffold_8	33172270	33172338	+	0.24	3-distal	CACCTCAAAGATTCAAGCTTAGCAACCTAATCACCACCCCAACTAAAAATTGACCAGCAAGATCTTT	CACGTCAAATATTCAAGGTTAGCCACAAGAGCGCCACCCCAGCATAAACAATGACTAACAAAATCTTT	http://synteny.cnr.berkeley.edu/CoGe/GEvo.pl?prog=blastn&autogo=1&show_cns=1&dsgid2=11822&chr1=11&x1=22973630&dr1up=15000&dr1down=15000&dsgid2=19491;chr2=scaffold_8;x2=33172270;dr2up=15000;dr2down=15000;num_seqs=2;hsp_overlap_limit=0;hsp_size_limit=0
Os12g06130|12|2871039|2871070|+|Si011405m|scaffold_7|33865373|33865342|-|0.057	Os12g06130	12	2871039	2871070	+	Si011405m	scaffold_7	33865342	33865373	-	0.06	3-distal	CTGGCAGGTGCAGTCATGGGTGACCACTGCA	TCTGCCAGGTGCAGGCCTTGGTGCCCACTGC	http://synteny.cnr.berkeley.edu/CoGe/GEvo.pl?prog=blastn&autogo=1&show_cns=1&dsgid2=11822&chr1=12&x1=2871039&dr1up=15000&dr1down=15000&dsgid2=19491;chr2=scaffold_7;x2=33865342;dr2up=15000;dr2down=15000;num_seqs=2;hsp_overlap_limit=0;hsp_size_limit=0
Os01g50370|1|28923126|28923140|+|Si004003m|scaffold_5|34357073|34357087|+|0.84	Os01g50370	1	28923126	28923140	+	Si004003m	scaffold_5	34357073	34357087	+	0.84	3-distal	CCACTTTGTGCCTT	CCACTTTGTGCCTT	http://synteny.cnr.berkeley.edu/CoGe/GEvo.pl?prog=blastn&autogo=1&show_cns=1&dsgid2=11822&chr1=1&x1=28923126&dr1up=15000&dr1down=15000&dsgid2=19491;chr2=scaffold_5;x2=34357073;dr2up=15000;dr2down=15000;num_seqs=2;hsp_overlap_limit=0;hsp_size_limit=0
Os02g40040|2|24245304|24245331|-|Si018617m|scaffold_1|30802829|30802856|-|3e-08	Os02g40040	2	24245304	24245331	-	Si018617m	scaffold_1	30802829	30802856	-	3.00E-008	5-distal	GTTGGTGTTTTCCACGGTGCACGTGAG	GTTGGTGTTTTCCACGGTGCACGTGAG	http://synteny.cnr.berkeley.edu/CoGe/GEvo.pl?prog=blastn&autogo=1&show_cns=1&dsgid2=11822&chr1=2&x1=24245304&dr1up=15000&dr1down=15000&dsgid2=19491;chr2=scaffold_1;x2=30802829;dr2up=15000;dr2down=15000;num_seqs=2;hsp_overlap_limit=0;hsp_size_limit=0
Os03g15033|3|8206764|8206787|-|Si040693m|scaffold_9|50965698|50965675|+|0.98	Os03g15033	3	8206764	8206787	-	Si040693m	scaffold_9	50965675	50965698	+	0.98	3-UTR	AGGTTGTAGTGTGAGGTGTAGAA	GGTTGTAATGTGAGATGTGGAAC	http://synteny.cnr.berkeley.edu/CoGe/GEvo.pl?prog=blastn&autogo=1&show_cns=1&dsgid2=11822&chr1=3&x1=8206764&dr1up=15000&dr1down=15000&dsgid2=19491;chr2=scaffold_9;x2=50965675;dr2up=15000;dr2down=15000;num_seqs=2;hsp_overlap_limit=0;hsp_size_limit=0
Os12g42260|12|26181356|26181415|-|Si021455m|scaffold_3|49247080|49247021|+|0.0004	Os12g42260	12	26181356	26181415	-	Si021455m	scaffold_3	49247021	49247080	+	0	3-UTR	GGCAACTATCATTGTCAATTCAAGGTCATATTGGTGTCCATGTCTGCCAAAGTTCTTGG	GCAACCATATTTGTCAATTTGGGGTCTTGTTGGCGTCCATCTCTGCCCAAGCTGTTGGG	http://synteny.cnr.berkeley.edu/CoGe/GEvo.pl?prog=blastn&autogo=1&show_cns=1&dsgid2=11822&chr1=12&x1=26181356&dr1up=15000&dr1down=15000&dsgid2=19491;chr2=scaffold_3;x2=49247021;dr2up=15000;dr2down=15000;num_seqs=2;hsp_overlap_limit=0;hsp_size_limit=0
Os08g04630|8|2309459|2309488|-|Si013475m|scaffold_6|5766938|5766909|+|1.1	Os08g04630	8	2309459	2309488	-	Si013475m	scaffold_6	5766909	5766938	+	1.1	3-UTR	TGTCTAATGCTCTTTTTTCTCTGAATTCA	GTCTAACGCTCTGTTGCTTCTGAATTCAG	http://synteny.cnr.berkeley.edu/CoGe/GEvo.pl?prog=blastn&autogo=1&show_cns=1&dsgid2=11822&chr1=8&x1=2309459&dr1up=15000&dr1down=15000&dsgid2=19491;chr2=scaffold_6;x2=5766909;dr2up=15000;dr2down=15000;num_seqs=2;hsp_overlap_limit=0;hsp_size_limit=0
Os11g42800|11|25309795|25309928|-|Si026129m|scaffold_8|36874544|36874677|-|3e-19	Os11g42800	11	25309795	25309928	-	Si026129m	scaffold_8	36874544	36874677	-	3.00E-019	3-UTR	GTGATGAAATGTTTATGAAATATGTTTTTGGTTTTGTGGGTGCTTGATGGTTTGCTTGTTACCGGAGTAGTTCTTAACTTCTGTAACTAATTCAGGGCCTTCCTTCGTTGTTTTTGGTTTGGAATGGAAGGGC	GTGGTGAAAAGATTCGGAAAGTTGTTTGTGGTTTTGTGGGTGTTTGATGGTATGCTTGTTAAGTTCATAGTTCTTGGCTGTTGTAACTATTGGAGGCCCTTCGTCTGTTGTTTTTGGTTTGACATGGAAGGGC	http://synteny.cnr.berkeley.edu/CoGe/GEvo.pl?prog=blastn&autogo=1&show_cns=1&dsgid2=11822&chr1=11&x1=25309795&dr1up=15000&dr1down=15000&dsgid2=19491;chr2=scaffold_8;x2=36874544;dr2up=15000;dr2down=15000;num_seqs=2;hsp_overlap_limit=0;hsp_size_limit=0
Os04g38740|4|22836377|22836411|+|Si010352m|scaffold_7|21984334|21984368|+|2e-05	Os04g38740	4	22836377	22836411	+	Si010352m	scaffold_7	21984334	21984368	+	2.00E-005	5-distal	GTGGCGAGGCCATATCGTCTTTCCGAAACGGTGC	GTGGCGAGGCCACATCGGTTTGCCGAAACGGTGC	http://synteny.cnr.berkeley.edu/CoGe/GEvo.pl?prog=blastn&autogo=1&show_cns=1&dsgid2=11822&chr1=4&x1=22836377&dr1up=15000&dr1down=15000&dsgid2=19491;chr2=scaffold_7;x2=21984334;dr2up=15000;dr2down=15000;num_seqs=2;hsp_overlap_limit=0;hsp_size_limit=0
Os07g44710|7|26680736|26680788|-|Si029300m|scaffold_2|46820232|46820284|-|5e-07	Os07g44710	7	26680736	26680788	-	Si029300m	scaffold_2	46820232	46820284	-	5.00E-007	3-distal	TTTCTTAAAAGACTTGAGAGTTGCACCAAAAGCTCGAATCATGGCAAATGAT	TTTCTTGGAAGACTTGGGAGATGGAATGAAAGCTCGAATCATGGCGAATGAT	http://synteny.cnr.berkeley.edu/CoGe/GEvo.pl?prog=blastn&autogo=1&show_cns=1&dsgid2=11822&chr1=7&x1=26680736&dr1up=15000&dr1down=15000&dsgid2=19491;chr2=scaffold_2;x2=46820232;dr2up=15000;dr2down=15000;num_seqs=2;hsp_overlap_limit=0;hsp_size_limit=0
Os04g54410|4|32185512|32185564|-|Si009916m|scaffold_7|31072799|31072851|-|1e-08	Os04g54410	4	32185512	32185564	-	Si009916m	scaffold_7	31072799	31072851	-	1.00E-008	3-UTR	CTGCTGAACTTTCCTCCTTTTAACAGAGCTAATAATTTTTGGCATGTAGCTA	CTGCTTAGCTTTCCTGCTGTAAACAGAGCTAATAAGTTTTGCCCTGTAGCTA	http://synteny.cnr.berkeley.edu/CoGe/GEvo.pl?prog=blastn&autogo=1&show_cns=1&dsgid2=11822&chr1=4&x1=32185512&dr1up=15000&dr1down=15000&dsgid2=19491;chr2=scaffold_7;x2=31072799;dr2up=15000;dr2down=15000;num_seqs=2;hsp_overlap_limit=0;hsp_size_limit=0
Os09g38390|9|22101769|22101798|+|Si029104m|scaffold_2|39629458|39629487|+|0.0003	Os09g38390	9	22101769	22101798	+	Si029104m	scaffold_2	39629458	39629487	+	0	3-distal	AGGAAGCTGTGCTTTGTTACTGGATTAGG	AGGAAGCTGTGCTTTGTTATTGAACTAGG	http://synteny.cnr.berkeley.edu/CoGe/GEvo.pl?prog=blastn&autogo=1&show_cns=1&dsgid2=11822&chr1=9&x1=22101769&dr1up=15000&dr1down=15000&dsgid2=19491;chr2=scaffold_2;x2=39629458;dr2up=15000;dr2down=15000;num_seqs=2;hsp_overlap_limit=0;hsp_size_limit=0
Os03g55389|3|31501939|31501953|-|Si035743m|scaffold_9|4860407|4860393|+|1.1	Os03g55389	3	31501939	31501953	-	Si035743m	scaffold_9	4860393	4860407	+	1.1	intron	CATGAATACTTGCA	ATGAATACTTGCAG	http://synteny.cnr.berkeley.edu/CoGe/GEvo.pl?prog=blastn&autogo=1&show_cns=1&dsgid2=11822&chr1=3&x1=31501939&dr1up=15000&dr1down=15000&dsgid2=19491;chr2=scaffold_9;x2=4860393;dr2up=15000;dr2down=15000;num_seqs=2;hsp_overlap_limit=0;hsp_size_limit=0
Os03g13130|3|7087030|7087064|+|Si034674m|scaffold_9|52367421|52367455|+|4e-07	Os03g13130	3	7087030	7087064	+	Si034674m	scaffold_9	52367421	52367455	+	4.00E-007	5-proximal	CATAAAAAAGAAAGGAAGTTGGTAAGTTTTAGGA	CATAAAATAGAAAAGAAGTTGGTAAGTCTTAGGA	http://synteny.cnr.berkeley.edu/CoGe/GEvo.pl?prog=blastn&autogo=1&show_cns=1&dsgid2=11822&chr1=3&x1=7087030&dr1up=15000&dr1down=15000&dsgid2=19491;chr2=scaffold_9;x2=52367421;dr2up=15000;dr2down=15000;num_seqs=2;hsp_overlap_limit=0;hsp_size_limit=0
Os01g42950|1|24430397|24430460|+|Si000192m|scaffold_5|28738040|28738102|+|0.002	Os01g42950	1	24430397	24430460	+	Si000192m	scaffold_5	28738040	28738102	+	0	intron	TGCTTGACTGTTGTTTGTCTAAACAGACAACATACTAATTTGTTACCTAGAAATGGTTATAAT	TGCTTGACTGCTATTTGGCGAATGAGACGACACACGATTTGGTACCTAGAGATGGTTCTAAT	http://synteny.cnr.berkeley.edu/CoGe/GEvo.pl?prog=blastn&autogo=1&show_cns=1&dsgid2=11822&chr1=1&x1=24430397&dr1up=15000&dr1down=15000&dsgid2=19491;chr2=scaffold_5;x2=28738040;dr2up=15000;dr2down=15000;num_seqs=2;hsp_overlap_limit=0;hsp_size_limit=0
Os01g54570|1|31391290|31391336|+|Si004041m|scaffold_5|36881262|36881307|+|0.0003	Os01g54570	1	31391290	31391336	+	Si004041m	scaffold_5	36881262	36881307	+	0	3-proximal	CGGACGTGCCTACGTGGATCTTTGCACGCGTGGCTGCTAAAAGCTG	CGTACGTGCCGACGTGGCCTTTCCACGCGTGGCTGCGGAAAGCTG	http://synteny.cnr.berkeley.edu/CoGe/GEvo.pl?prog=blastn&autogo=1&show_cns=1&dsgid2=11822&chr1=1&x1=31391290&dr1up=15000&dr1down=15000&dsgid2=19491;chr2=scaffold_5;x2=36881262;dr2up=15000;dr2down=15000;num_seqs=2;hsp_overlap_limit=0;hsp_size_limit=0
Os01g68598|1|39845634|39845673|+|Si003351m|scaffold_5|44581695|44581734|+|0.22	Os01g68598	1	39845634	39845673	+	Si003351m	scaffold_5	44581695	44581734	+	0.22	3-UTR	CTGCCAGAATAGCCTTGGAGCTCTCAGCTGGATCATCTG	CTGCTTGAATAGCCTTGGAGATCAAGGCTAGATCTTCTG	http://synteny.cnr.berkeley.edu/CoGe/GEvo.pl?prog=blastn&autogo=1&show_cns=1&dsgid2=11822&chr1=1&x1=39845634&dr1up=15000&dr1down=15000&dsgid2=19491;chr2=scaffold_5;x2=44581695;dr2up=15000;dr2down=15000;num_seqs=2;hsp_overlap_limit=0;hsp_size_limit=0
Os02g54650|2|33473690|33473713|-|Si017365m|scaffold_1|40079583|40079606|-|0.023	Os02g54650	2	33473690	33473713	-	Si017365m	scaffold_1	40079583	40079606	-	0.02	intron	AGCTTCAATGTCTTATTTGTATG	AGCTTCAAAGGCTTATTTGTATG	http://synteny.cnr.berkeley.edu/CoGe/GEvo.pl?prog=blastn&autogo=1&show_cns=1&dsgid2=11822&chr1=2&x1=33473690&dr1up=15000&dr1down=15000&dsgid2=19491;chr2=scaffold_1;x2=40079583;dr2up=15000;dr2down=15000;num_seqs=2;hsp_overlap_limit=0;hsp_size_limit=0
Os10g28210|10|14581833|14581912|-|Si036802m|scaffold_9|21853777|21853856|-|2e-05	Os10g28210	10	14581833	14581912	-	Si036802m	scaffold_9	21853777	21853856	-	2.00E-005	3-distal	AGTAGCACCCTAGGAGGAATCATGCATAGTTTACTCCTAATTATGTTGCTTTAGTTGAGACCTCCAATCAACCAACTTG	AGTAGTGCCCTAGGATGACACAAGCATAGTTTAGTCTAATCAGTGTTGCTTTTGTTAAGACCTTGGATCAACCAACATG	http://synteny.cnr.berkeley.edu/CoGe/GEvo.pl?prog=blastn&autogo=1&show_cns=1&dsgid2=11822&chr1=10&x1=14581833&dr1up=15000&dr1down=15000&dsgid2=19491;chr2=scaffold_9;x2=21853777;dr2up=15000;dr2down=15000;num_seqs=2;hsp_overlap_limit=0;hsp_size_limit=0
Os01g49690|1|28554883|28554906|+|Si002702m|scaffold_5|33939307|33939330|+|0.0004	Os01g49690	1	28554883	28554906	+	Si002702m	scaffold_5	33939307	33939330	+	0	5-UTR	AAGCCCGGCGCAAATCACAACCT	AAGCCAGGCGCAAATCACAACCT	http://synteny.cnr.berkeley.edu/CoGe/GEvo.pl?prog=blastn&autogo=1&show_cns=1&dsgid2=11822&chr1=1&x1=28554883&dr1up=15000&dr1down=15000&dsgid2=19491;chr2=scaffold_5;x2=33939307;dr2up=15000;dr2down=15000;num_seqs=2;hsp_overlap_limit=0;hsp_size_limit=0
Os01g24950|1|14061170|14061264|+|Si000335m|scaffold_5|15548966|15548872|-|1e-15	Os01g24950	1	14061170	14061264	+	Si000335m	scaffold_5	15548872	15548966	-	1.00E-015	3-UTR	ATACTGTAATTTTGCTAATGTTAGAGTGCCTGCTTCATATGTGTTGATATTGCAGTGTTAATTCTTTAACTCATTTACTGTATAATCAAGATAT	TATGCTGTAATTTTGCTGATGTTAGATTCCATTTTTCATATGTGTGGATATCTTCCTGTTGGTTCTTTCACTCATTTACTATATGATCAAGATA	http://synteny.cnr.berkeley.edu/CoGe/GEvo.pl?prog=blastn&autogo=1&show_cns=1&dsgid2=11822&chr1=1&x1=14061170&dr1up=15000&dr1down=15000&dsgid2=19491;chr2=scaffold_5;x2=15548872;dr2up=15000;dr2down=15000;num_seqs=2;hsp_overlap_limit=0;hsp_size_limit=0
Os10g32680|10|17038953|17038980|-|Si035827m|scaffold_9|17417378|17417351|+|0.27	Os10g32680	10	17038953	17038980	-	Si035827m	scaffold_9	17417351	17417378	+	0.27	3-distal	AGCATCCTGTATTCCTGTCACAATCCA	GCAACCTGTAAACCTGTCACAGTCCAT	http://synteny.cnr.berkeley.edu/CoGe/GEvo.pl?prog=blastn&autogo=1&show_cns=1&dsgid2=11822&chr1=10&x1=17038953&dr1up=15000&dr1down=15000&dsgid2=19491;chr2=scaffold_9;x2=17417351;dr2up=15000;dr2down=15000;num_seqs=2;hsp_overlap_limit=0;hsp_size_limit=0
Os12g42220|12|26157688|26157717|-|Si022752m|scaffold_3|49272881|49272851|+|0.058	Os12g42220	12	26157688	26157717	-	Si022752m	scaffold_3	49272851	49272881	+	0.06	3-distal	TAGTTTATCCTCAGAAAGTAAATTGTACT	AGTTTATCTTCAGAAAGGTAAATTGCACTT	http://synteny.cnr.berkeley.edu/CoGe/GEvo.pl?prog=blastn&autogo=1&show_cns=1&dsgid2=11822&chr1=12&x1=26157688&dr1up=15000&dr1down=15000&dsgid2=19491;chr2=scaffold_3;x2=49272851;dr2up=15000;dr2down=15000;num_seqs=2;hsp_overlap_limit=0;hsp_size_limit=0
Os04g32470|4|19309367|19309399|-|setaria64_scaffold_7_18246689_18246794|scaffold_7|18247723|18247755|-|0.0004	Os04g32470	4	19309367	19309399	-	setaria64_scaffold_7_18246689_18246794	scaffold_7	18247723	18247755	-	0	intron	TCTTTATCTCCTTCCAAATACTGCTGTCTGCT	TCTCTATCTCCTTCCACACATTGCTGTCTGCT	http://synteny.cnr.berkeley.edu/CoGe/GEvo.pl?prog=blastn&autogo=1&show_cns=1&dsgid2=11822&chr1=4&x1=19309367&dr1up=15000&dr1down=15000&dsgid2=19491;chr2=scaffold_7;x2=18247723;dr2up=15000;dr2down=15000;num_seqs=2;hsp_overlap_limit=0;hsp_size_limit=0
Os04g51700|4|30449224|30449248|-|Si009208m|scaffold_7|29300300|29300324|-|0.37	Os04g51700	4	30449224	30449248	-	Si009208m	scaffold_7	29300300	29300324	-	0.37	intron	AATAAACATTTTGCACCTGTTGAT	AATAAACGTTTTGCAACTTTTGAT	http://synteny.cnr.berkeley.edu/CoGe/GEvo.pl?prog=blastn&autogo=1&show_cns=1&dsgid2=11822&chr1=4&x1=30449224&dr1up=15000&dr1down=15000&dsgid2=19491;chr2=scaffold_7;x2=29300300;dr2up=15000;dr2down=15000;num_seqs=2;hsp_overlap_limit=0;hsp_size_limit=0
Os01g64250|1|37304765|37304832|+|Si001718m|scaffold_5|42103075|42103142|+|2e-24	Os01g64250	1	37304765	37304832	+	Si001718m	scaffold_5	42103075	42103142	+	2.00E-024	intron	GTAGTTATGCAAACTTCACCTTTTGTGACTTGCAAGGCTTCTCTACTGCCTTCAGGCAAAAGGGATA	GTTGTTATGCAAACTACACCTTTTGTAACTTGCAAGGCTTCTCTACTGCCTTCAGGCAAAAGTGATA	http://synteny.cnr.berkeley.edu/CoGe/GEvo.pl?prog=blastn&autogo=1&show_cns=1&dsgid2=11822&chr1=1&x1=37304765&dr1up=15000&dr1down=15000&dsgid2=19491;chr2=scaffold_5;x2=42103075;dr2up=15000;dr2down=15000;num_seqs=2;hsp_overlap_limit=0;hsp_size_limit=0
Os03g06740|3|3431123|3431142|+|Si035890m|scaffold_9|55563199|55563180|-|0.001	Os03g06740	3	3431123	3431142	+	Si035890m	scaffold_9	55563180	55563199	-	0	3-UTR	CAGCCTGGAAATTTTGTAA	ACAGCCTGGAAATTTTGTA	http://synteny.cnr.berkeley.edu/CoGe/GEvo.pl?prog=blastn&autogo=1&show_cns=1&dsgid2=11822&chr1=3&x1=3431123&dr1up=15000&dr1down=15000&dsgid2=19491;chr2=scaffold_9;x2=55563180;dr2up=15000;dr2down=15000;num_seqs=2;hsp_overlap_limit=0;hsp_size_limit=0
Os03g08850|3|4580883|4580908|-|Si034796m|scaffold_9|54448624|54448599|+|0.001	Os03g08850	3	4580883	4580908	-	Si034796m	scaffold_9	54448599	54448624	+	0	3-distal	AGAAGTGAAGTGCTCCACTAAATCC	GAAGAGTAGTGCTCCACTAAATCCC	http://synteny.cnr.berkeley.edu/CoGe/GEvo.pl?prog=blastn&autogo=1&show_cns=1&dsgid2=11822&chr1=3&x1=4580883&dr1up=15000&dr1down=15000&dsgid2=19491;chr2=scaffold_9;x2=54448599;dr2up=15000;dr2down=15000;num_seqs=2;hsp_overlap_limit=0;hsp_size_limit=0
Os12g35360|12|21467243|21467257|-|Si021152m|scaffold_3|44268928|44268914|+|1.2	Os12g35360	12	21467243	21467257	-	Si021152m	scaffold_3	44268914	44268928	+	1.2	5-UTR	CCCCCAACCCCACG	CCCCAACCCCACGC	http://synteny.cnr.berkeley.edu/CoGe/GEvo.pl?prog=blastn&autogo=1&show_cns=1&dsgid2=11822&chr1=12&x1=21467243&dr1up=15000&dr1down=15000&dsgid2=19491;chr2=scaffold_3;x2=44268914;dr2up=15000;dr2down=15000;num_seqs=2;hsp_overlap_limit=0;hsp_size_limit=0
Os03g14800|3|8046496|8046525|-|Si035420m|scaffold_9|51104797|51104768|+|7e-06	Os03g14800	3	8046496	8046525	-	Si035420m	scaffold_9	51104768	51104797	+	7.00E-006	intron	GTTTGGTTAATGTACATAACCTGTACATT	TTTGGTAAATGTACATAATCTGTACATTT	http://synteny.cnr.berkeley.edu/CoGe/GEvo.pl?prog=blastn&autogo=1&show_cns=1&dsgid2=11822&chr1=3&x1=8046496&dr1up=15000&dr1down=15000&dsgid2=19491;chr2=scaffold_9;x2=51104768;dr2up=15000;dr2down=15000;num_seqs=2;hsp_overlap_limit=0;hsp_size_limit=0
Os02g13300|2|7090017|7090034|+|Si017721m|scaffold_1|2897559|2897542|-|1.0	Os02g13300	2	7090017	7090034	+	Si017721m	scaffold_1	2897542	2897559	-	1	3-distal	GGGAAGGACAGGCTAGG	GGGGTAGGACAGGCTAG	http://synteny.cnr.berkeley.edu/CoGe/GEvo.pl?prog=blastn&autogo=1&show_cns=1&dsgid2=11822&chr1=2&x1=7090017&dr1up=15000&dr1down=15000&dsgid2=19491;chr2=scaffold_1;x2=2897542;dr2up=15000;dr2down=15000;num_seqs=2;hsp_overlap_limit=0;hsp_size_limit=0
Os02g11820|2|6113331|6113361|+|Si016470m|scaffold_1|3927663|3927633|-|0.33	Os02g11820	2	6113331	6113361	+	Si016470m	scaffold_1	3927633	3927663	-	0.33	intron	TGGAATTCTGACCTGTTTCTTTTGGTCTCA	TTGGAAGTATGACACGGTTCTTTTGGTCTC	http://synteny.cnr.berkeley.edu/CoGe/GEvo.pl?prog=blastn&autogo=1&show_cns=1&dsgid2=11822&chr1=2&x1=6113331&dr1up=15000&dr1down=15000&dsgid2=19491;chr2=scaffold_1;x2=3927633;dr2up=15000;dr2down=15000;num_seqs=2;hsp_overlap_limit=0;hsp_size_limit=0
rice_v6_1_37364935_37365060|1|37365428|37365492|+|Si003007m|scaffold_5|42143268|42143331|+|5e-06	rice_v6_1_37364935_37365060	1	37365428	37365492	+	Si003007m	scaffold_5	42143268	42143331	+	5.00E-006	3-proximal	TACTGAATGGTACATAAATATGTTGCAGCAATGTGTAATGTGATTGATTGAATACATGTGCATT	TACTGAATGGTACATAAATGTGTGGCAATGACATGCAATGCGATGATGGAATGCATGTGCATT	http://synteny.cnr.berkeley.edu/CoGe/GEvo.pl?prog=blastn&autogo=1&show_cns=1&dsgid2=11822&chr1=1&x1=37365428&dr1up=15000&dr1down=15000&dsgid2=19491;chr2=scaffold_5;x2=42143268;dr2up=15000;dr2down=15000;num_seqs=2;hsp_overlap_limit=0;hsp_size_limit=0
Os06g20030|6|11483821|11483855|+|Si006984m|scaffold_4|14199911|14199945|+|0.069	Os06g20030	6	11483821	11483855	+	Si006984m	scaffold_4	14199911	14199945	+	0.07	3-UTR	GAACAATGCTTGTATCAGCAATTTATCTTCGTAA	GAACAATGCATTGATCATCAATCTATCTTCATAA	http://synteny.cnr.berkeley.edu/CoGe/GEvo.pl?prog=blastn&autogo=1&show_cns=1&dsgid2=11822&chr1=6&x1=11483821&dr1up=15000&dr1down=15000&dsgid2=19491;chr2=scaffold_4;x2=14199911;dr2up=15000;dr2down=15000;num_seqs=2;hsp_overlap_limit=0;hsp_size_limit=0
Os03g60400|3|34339839|34339864|-|Si037949m|scaffold_9|1972502|1972477|+|0.001	Os03g60400	3	34339839	34339864	-	Si037949m	scaffold_9	1972477	1972502	+	0	3-proximal	GCCAGGTCAGCAGCCTATCCGGGCC	CCAAGTCAGTAGCCTATCCGGGCCC	http://synteny.cnr.berkeley.edu/CoGe/GEvo.pl?prog=blastn&autogo=1&show_cns=1&dsgid2=11822&chr1=3&x1=34339839&dr1up=15000&dr1down=15000&dsgid2=19491;chr2=scaffold_9;x2=1972477;dr2up=15000;dr2down=15000;num_seqs=2;hsp_overlap_limit=0;hsp_size_limit=0
Os04g43150|4|25363485|25363517|+|Si010193m|scaffold_7|24631214|24631246|+|1.1	Os04g43150	4	25363485	25363517	+	Si010193m	scaffold_7	24631214	24631246	+	1.1	3-UTR	TTTTGGATGGGCATCTGTTACCATTTTGTTGC	TTTTGGGGATGGTTCTGTTACCATTTTGTTGC	http://synteny.cnr.berkeley.edu/CoGe/GEvo.pl?prog=blastn&autogo=1&show_cns=1&dsgid2=11822&chr1=4&x1=25363485&dr1up=15000&dr1down=15000&dsgid2=19491;chr2=scaffold_7;x2=24631214;dr2up=15000;dr2down=15000;num_seqs=2;hsp_overlap_limit=0;hsp_size_limit=0
Os04g52460|4|30999193|30999211|+|Si009162m|scaffold_7|29836287|29836305|+|0.37	Os04g52460	4	30999193	30999211	+	Si009162m	scaffold_7	29836287	29836305	+	0.37	5-distal	GATTAATAACAGTTGAAA	GATTAAAAACAGTTGAAA	http://synteny.cnr.berkeley.edu/CoGe/GEvo.pl?prog=blastn&autogo=1&show_cns=1&dsgid2=11822&chr1=4&x1=30999193&dr1up=15000&dr1down=15000&dsgid2=19491;chr2=scaffold_7;x2=29836287;dr2up=15000;dr2down=15000;num_seqs=2;hsp_overlap_limit=0;hsp_size_limit=0
Os06g45950|6|27838919|27838939|-|Si007494m|scaffold_4|38378532|38378512|+|0.81	Os06g45950	6	27838919	27838939	-	Si007494m	scaffold_4	38378512	38378532	+	0.81	5-distal	CGGACTCATCAATGTGTCGC	GGGCTCATAAATGTGTCGCG	http://synteny.cnr.berkeley.edu/CoGe/GEvo.pl?prog=blastn&autogo=1&show_cns=1&dsgid2=11822&chr1=6&x1=27838919&dr1up=15000&dr1down=15000&dsgid2=19491;chr2=scaffold_4;x2=38378512;dr2up=15000;dr2down=15000;num_seqs=2;hsp_overlap_limit=0;hsp_size_limit=0
Os04g53990|4|31983262|31983336|+|Si010139m|scaffold_7|30803350|30803424|+|7e-13	Os04g53990	4	31983262	31983336	+	Si010139m	scaffold_7	30803350	30803424	+	7.00E-013	intron	GAGGGAGGCTTTTGATGGCCAATGTGCACTATATTACAAACAACAAGAGTGCTTGGAACTATGCATCAACATCT	GAGGGAGGCTCTTCATGACTAATGCTGACTATATTACAAACAAAGCTAGTGCTTGGAACTATGTTTCAACATCT	http://synteny.cnr.berkeley.edu/CoGe/GEvo.pl?prog=blastn&autogo=1&show_cns=1&dsgid2=11822&chr1=4&x1=31983262&dr1up=15000&dr1down=15000&dsgid2=19491;chr2=scaffold_7;x2=30803350;dr2up=15000;dr2down=15000;num_seqs=2;hsp_overlap_limit=0;hsp_size_limit=0
Os07g47330|7|28300701|28300736|-|Si032771m|scaffold_2|47943990|47943955|+|2e-09	Os07g47330	7	28300701	28300736	-	Si032771m	scaffold_2	47943955	47943990	+	2.00E-009	5-proximal	CAGTGGCAGGCATCTTTTCATTATCTGATTAGTTT	AGTGGCAGGCATCTTTTCATAATCTCATTAGTTTG	http://synteny.cnr.berkeley.edu/CoGe/GEvo.pl?prog=blastn&autogo=1&show_cns=1&dsgid2=11822&chr1=7&x1=28300701&dr1up=15000&dr1down=15000&dsgid2=19491;chr2=scaffold_2;x2=47943955;dr2up=15000;dr2down=15000;num_seqs=2;hsp_overlap_limit=0;hsp_size_limit=0
Os03g13600|3|7355213|7355233|-|Si038797m|scaffold_9|51606831|51606811|+|0.85	Os03g13600	3	7355213	7355233	-	Si038797m	scaffold_9	51606811	51606831	+	0.85	5-proximal	CTGGTCCCCTACAACTCCAA	TGGTCCCCTACCGCTCCAAC	http://synteny.cnr.berkeley.edu/CoGe/GEvo.pl?prog=blastn&autogo=1&show_cns=1&dsgid2=11822&chr1=3&x1=7355213&dr1up=15000&dr1down=15000&dsgid2=19491;chr2=scaffold_9;x2=51606811;dr2up=15000;dr2down=15000;num_seqs=2;hsp_overlap_limit=0;hsp_size_limit=0
Os12g32290|12|19468347|19468377|-|Si024848m|scaffold_3|45522619|45522589|+|0.21	Os12g32290	12	19468347	19468377	-	Si024848m	scaffold_3	45522589	45522619	+	0.21	5-proximal	GCTTTATTCCATTGTCAGACCTCTCCTAGT	CTTTATTCCACTCTCAGACGCGTCCTAGTA	http://synteny.cnr.berkeley.edu/CoGe/GEvo.pl?prog=blastn&autogo=1&show_cns=1&dsgid2=11822&chr1=12&x1=19468347&dr1up=15000&dr1down=15000&dsgid2=19491;chr2=scaffold_3;x2=45522589;dr2up=15000;dr2down=15000;num_seqs=2;hsp_overlap_limit=0;hsp_size_limit=0
Os01g67430|1|39180125|39180139|+|Si005016m|scaffold_5|43892143|43892157|+|0.83	Os01g67430	1	39180125	39180139	+	Si005016m	scaffold_5	43892143	43892157	+	0.83	3-distal	TTCTTTTCTTTTTC	TTCTTTTCTTTTTC	http://synteny.cnr.berkeley.edu/CoGe/GEvo.pl?prog=blastn&autogo=1&show_cns=1&dsgid2=11822&chr1=1&x1=39180125&dr1up=15000&dr1down=15000&dsgid2=19491;chr2=scaffold_5;x2=43892143;dr2up=15000;dr2down=15000;num_seqs=2;hsp_overlap_limit=0;hsp_size_limit=0
Os02g17350|2|9977827|9977855|+|Si016612m|scaffold_1|10491428|10491456|+|0.08	Os02g17350	2	9977827	9977855	+	Si016612m	scaffold_1	10491428	10491456	+	0.08	3-UTR	TGCCACTTTTTGTGCGACGCAAGAAGGC	TGCCACTTTTTGTGCAATGCCAGATGGC	http://synteny.cnr.berkeley.edu/CoGe/GEvo.pl?prog=blastn&autogo=1&show_cns=1&dsgid2=11822&chr1=2&x1=9977827&dr1up=15000&dr1down=15000&dsgid2=19491;chr2=scaffold_1;x2=10491428;dr2up=15000;dr2down=15000;num_seqs=2;hsp_overlap_limit=0;hsp_size_limit=0
Os09g32984|9|19690945|19690972|-|Si032625m|scaffold_2|36793667|36793694|-|0.2	Os09g32984	9	19690945	19690972	-	Si032625m	scaffold_2	36793667	36793694	-	0.2	3-proximal	GTTGATCAGATCTTGGGCTTGAGTTTT	GTTGATGAGTTCTTGAGCTCGAGTTTT	http://synteny.cnr.berkeley.edu/CoGe/GEvo.pl?prog=blastn&autogo=1&show_cns=1&dsgid2=11822&chr1=9&x1=19690945&dr1up=15000&dr1down=15000&dsgid2=19491;chr2=scaffold_2;x2=36793667;dr2up=15000;dr2down=15000;num_seqs=2;hsp_overlap_limit=0;hsp_size_limit=0
Os01g41010|1|23221697|23221718|+|Si002570m|scaffold_5|27079209|27079230|+|0.23	Os01g41010	1	23221697	23221718	+	Si002570m	scaffold_5	27079209	27079230	+	0.23	5-distal	AATCATCATAGATTTTTGTGG	AATCTTCATAGATTTTCGTGG	http://synteny.cnr.berkeley.edu/CoGe/GEvo.pl?prog=blastn&autogo=1&show_cns=1&dsgid2=11822&chr1=1&x1=23221697&dr1up=15000&dr1down=15000&dsgid2=19491;chr2=scaffold_5;x2=27079209;dr2up=15000;dr2down=15000;num_seqs=2;hsp_overlap_limit=0;hsp_size_limit=0
Os03g02840|3|1115081|1115108|-|Si036767m|scaffold_9|57744745|57744718|+|0.25	Os03g02840	3	1115081	1115108	-	Si036767m	scaffold_9	57744718	57744745	+	0.25	5-distal	GCATCTTTGTCGGAGCAATTTATGCTT	CATCTCTGTCGTAGCAGCTTATGCTTG	http://synteny.cnr.berkeley.edu/CoGe/GEvo.pl?prog=blastn&autogo=1&show_cns=1&dsgid2=11822&chr1=3&x1=1115081&dr1up=15000&dr1down=15000&dsgid2=19491;chr2=scaffold_9;x2=57744718;dr2up=15000;dr2down=15000;num_seqs=2;hsp_overlap_limit=0;hsp_size_limit=0
Os05g33900|5|19942158|19942173|-|Si022232m|scaffold_3|20933730|20933715|+|0.23	Os05g33900	5	19942158	19942173	-	Si022232m	scaffold_3	20933715	20933730	+	0.23	5-distal	GGATCTGTGAGGCTC	GATCTGTGAGGCTCA	http://synteny.cnr.berkeley.edu/CoGe/GEvo.pl?prog=blastn&autogo=1&show_cns=1&dsgid2=11822&chr1=5&x1=19942158&dr1up=15000&dr1down=15000&dsgid2=19491;chr2=scaffold_3;x2=20933715;dr2up=15000;dr2down=15000;num_seqs=2;hsp_overlap_limit=0;hsp_size_limit=0
Os05g50260|5|28740566|28740580|-|Si021744m|scaffold_3|9371524|9371510|+|1.0	Os05g50260	5	28740566	28740580	-	Si021744m	scaffold_3	9371510	9371524	+	1	intron	TTCAGGACTAAGGG	TCAGGACTAAGGGA	http://synteny.cnr.berkeley.edu/CoGe/GEvo.pl?prog=blastn&autogo=1&show_cns=1&dsgid2=11822&chr1=5&x1=28740566&dr1up=15000&dr1down=15000&dsgid2=19491;chr2=scaffold_3;x2=9371510;dr2up=15000;dr2down=15000;num_seqs=2;hsp_overlap_limit=0;hsp_size_limit=0
Os10g29560|10|15296869|15296897|+|Si034147m|scaffold_9|19167592|19167564|-|0.002	Os10g29560	10	15296869	15296897	+	Si034147m	scaffold_9	19167564	19167592	-	0	intron	CTGACTTGTGGTCCCATGTTTTTTTTTC	ACTGACTTGTGGTCCCGTGTCTTGTTTT	http://synteny.cnr.berkeley.edu/CoGe/GEvo.pl?prog=blastn&autogo=1&show_cns=1&dsgid2=11822&chr1=10&x1=15296869&dr1up=15000&dr1down=15000&dsgid2=19491;chr2=scaffold_9;x2=19167564;dr2up=15000;dr2down=15000;num_seqs=2;hsp_overlap_limit=0;hsp_size_limit=0
rice_v6_6_28217904_28218041|6|28215642|28215660|-|Si007945m|scaffold_4|38013920|38013902|+|0.47	rice_v6_6_28217904_28218041	6	28215642	28215660	-	Si007945m	scaffold_4	38013902	38013920	+	0.47	intron	CAAAACCAAATATGTTGT	AAAACCAACTATGTTGTC	http://synteny.cnr.berkeley.edu/CoGe/GEvo.pl?prog=blastn&autogo=1&show_cns=1&dsgid2=11822&chr1=6&x1=28215642&dr1up=15000&dr1down=15000&dsgid2=19491;chr2=scaffold_4;x2=38013902;dr2up=15000;dr2down=15000;num_seqs=2;hsp_overlap_limit=0;hsp_size_limit=0
Os02g46750|2|28543826|28543856|-|Si017357m|scaffold_1|35208469|35208499|-|0.26	Os02g46750	2	28543826	28543856	-	Si017357m	scaffold_1	35208469	35208499	-	0.26	intron	GTATATGTCTATTCCCTTCCTACATTTGTT	GTATATTTTCATCCCCTTCCTACCTTTGTT	http://synteny.cnr.berkeley.edu/CoGe/GEvo.pl?prog=blastn&autogo=1&show_cns=1&dsgid2=11822&chr1=2&x1=28543826&dr1up=15000&dr1down=15000&dsgid2=19491;chr2=scaffold_1;x2=35208469;dr2up=15000;dr2down=15000;num_seqs=2;hsp_overlap_limit=0;hsp_size_limit=0
Os07g34589|7|20734235|20734328|-|Si033272m|scaffold_2|42198831|42198925|-|2e-16	Os07g34589	7	20734235	20734328	-	Si033272m	scaffold_2	42198831	42198925	-	2.00E-016	5-UTR	AGCATCCTCCTCCTCCCGTCTATAAATTCCTCCCCCCTTTTCCCCTCTCTATATAGGAGGCATCCAAGCCAAGAAGAGGGAGAGCACCAAGGA	AGCGTCCTCCTCCTCCCGTCTATAAATTCCCCTCCTTTTCTCCCTCCATATATAGGAGGCCTCGACGCCAAAGAAGAGGGAGGAGCACCAAGGA	http://synteny.cnr.berkeley.edu/CoGe/GEvo.pl?prog=blastn&autogo=1&show_cns=1&dsgid2=11822&chr1=7&x1=20734235&dr1up=15000&dr1down=15000&dsgid2=19491;chr2=scaffold_2;x2=42198831;dr2up=15000;dr2down=15000;num_seqs=2;hsp_overlap_limit=0;hsp_size_limit=0
Os03g49180|3|28010950|28011013|-|Si037124m|scaffold_9|8088893|8088829|+|0.019	Os03g49180	3	28010950	28011013	-	Si037124m	scaffold_9	8088829	8088893	+	0.02	5-UTR	CATATCATTTTTACAGGTCTTCATCTGTTGCACTCATGATTTAGCACCAGCTGAAGTGACCTC	ATATTATCTTTGCAGGTCTTCTCTTTGGTGTGCTCATGATTTAGTACCAGCCATATTGACCTCT	http://synteny.cnr.berkeley.edu/CoGe/GEvo.pl?prog=blastn&autogo=1&show_cns=1&dsgid2=11822&chr1=3&x1=28010950&dr1up=15000&dr1down=15000&dsgid2=19491;chr2=scaffold_9;x2=8088829;dr2up=15000;dr2down=15000;num_seqs=2;hsp_overlap_limit=0;hsp_size_limit=0
Os07g03120|7|1196864|1196884|+|Si031172m|scaffold_2|1755733|1755753|+|0.0003	Os07g03120	7	1196864	1196884	+	Si031172m	scaffold_2	1755733	1755753	+	0	3-distal	CTAGGGTGCGGCGAACAGAC	CTAGGGTGCGGCGAACAGAC	http://synteny.cnr.berkeley.edu/CoGe/GEvo.pl?prog=blastn&autogo=1&show_cns=1&dsgid2=11822&chr1=7&x1=1196864&dr1up=15000&dr1down=15000&dsgid2=19491;chr2=scaffold_2;x2=1755733;dr2up=15000;dr2down=15000;num_seqs=2;hsp_overlap_limit=0;hsp_size_limit=0
Os07g48770|7|29195485|29195508|-|Si032928m|scaffold_2|48818018|48817995|+|0.018	Os07g48770	7	29195485	29195508	-	Si032928m	scaffold_2	48817995	48818018	+	0.02	intron	TTAATCAGTACTGACTTACTGAA	TAATCAGATCTGACTTACTGAAC	http://synteny.cnr.berkeley.edu/CoGe/GEvo.pl?prog=blastn&autogo=1&show_cns=1&dsgid2=11822&chr1=7&x1=29195485&dr1up=15000&dr1down=15000&dsgid2=19491;chr2=scaffold_2;x2=48817995;dr2up=15000;dr2down=15000;num_seqs=2;hsp_overlap_limit=0;hsp_size_limit=0
Os01g15970|1|8984550|8984574|+|Si003356m|scaffold_5|4649878|4649854|-|0.22	Os01g15970	1	8984550	8984574	+	Si003356m	scaffold_5	4649854	4649878	-	0.22	5-proximal	AACAAAAGTCCAACACGACACCAC	GAACAAAAGTCCAACCCGGCAGCA	http://synteny.cnr.berkeley.edu/CoGe/GEvo.pl?prog=blastn&autogo=1&show_cns=1&dsgid2=11822&chr1=1&x1=8984550&dr1up=15000&dr1down=15000&dsgid2=19491;chr2=scaffold_5;x2=4649854;dr2up=15000;dr2down=15000;num_seqs=2;hsp_overlap_limit=0;hsp_size_limit=0
Os03g55120|3|31354974|31354988|-|Si036297m|scaffold_9|5094483|5094469|+|0.82	Os03g55120	3	31354974	31354988	-	Si036297m	scaffold_9	5094469	5094483	+	0.82	5-distal	TTTTTTATGGGACA	TTTTTATGGGACAA	http://synteny.cnr.berkeley.edu/CoGe/GEvo.pl?prog=blastn&autogo=1&show_cns=1&dsgid2=11822&chr1=3&x1=31354974&dr1up=15000&dr1down=15000&dsgid2=19491;chr2=scaffold_9;x2=5094469;dr2up=15000;dr2down=15000;num_seqs=2;hsp_overlap_limit=0;hsp_size_limit=0
Os11g34870|11|19970874|19970905|+|setaria64_scaffold_8_28520138_28520266|scaffold_8|28516516|28516485|-|2e-05	Os11g34870	11	19970874	19970905	+	setaria64_scaffold_8_28520138_28520266	scaffold_8	28516485	28516516	-	2.00E-005	3-UTR	TATCTGTAAATGCAAAGCTAGCTATAGACTG	TTAGCTGTAAATGCAAAGATAGCTGTAGACT	http://synteny.cnr.berkeley.edu/CoGe/GEvo.pl?prog=blastn&autogo=1&show_cns=1&dsgid2=11822&chr1=11&x1=19970874&dr1up=15000&dr1down=15000&dsgid2=19491;chr2=scaffold_8;x2=28516485;dr2up=15000;dr2down=15000;num_seqs=2;hsp_overlap_limit=0;hsp_size_limit=0
Os07g43600|7|26091051|26091065|+|Si030905m|scaffold_2|46355973|46355987|+|0.85	Os07g43600	7	26091051	26091065	+	Si030905m	scaffold_2	46355973	46355987	+	0.85	5-distal	CCTTCACTTCTCAA	CCTTCACTTCTCAA	http://synteny.cnr.berkeley.edu/CoGe/GEvo.pl?prog=blastn&autogo=1&show_cns=1&dsgid2=11822&chr1=7&x1=26091051&dr1up=15000&dr1down=15000&dsgid2=19491;chr2=scaffold_2;x2=46355973;dr2up=15000;dr2down=15000;num_seqs=2;hsp_overlap_limit=0;hsp_size_limit=0
Os03g22540|3|12936173|12936190|+|Si034162m|scaffold_9|46611443|46611426|-|1.3	Os03g22540	3	12936173	12936190	+	Si034162m	scaffold_9	46611426	46611443	-	1.3	5-distal	TAAGCTAGCCGCTAGCA	TTAGGCTAGCCGCTAGC	http://synteny.cnr.berkeley.edu/CoGe/GEvo.pl?prog=blastn&autogo=1&show_cns=1&dsgid2=11822&chr1=3&x1=12936173&dr1up=15000&dr1down=15000&dsgid2=19491;chr2=scaffold_9;x2=46611426;dr2up=15000;dr2down=15000;num_seqs=2;hsp_overlap_limit=0;hsp_size_limit=0
Os03g53540|3|30700545|30700590|+|Si038065m|scaffold_9|5688979|5688933|-|5e-06	Os03g53540	3	30700545	30700590	+	Si038065m	scaffold_9	5688933	5688979	-	5.00E-006	5-proximal	CATGCATCTGATCATCTGATGGGTACTATCCATGTGCCAAAAAGC	GCATGTATCTGATCATCTGATGGCGCCCCCTCCATGTGCCAAAAAG	http://synteny.cnr.berkeley.edu/CoGe/GEvo.pl?prog=blastn&autogo=1&show_cns=1&dsgid2=11822&chr1=3&x1=30700545&dr1up=15000&dr1down=15000&dsgid2=19491;chr2=scaffold_9;x2=5688933;dr2up=15000;dr2down=15000;num_seqs=2;hsp_overlap_limit=0;hsp_size_limit=0
Os04g39020|4|22991265|22991288|-|Si009902m|scaffold_7|22138722|22138745|-|1.1	Os04g39020	4	22991265	22991288	-	Si009902m	scaffold_7	22138722	22138745	-	1.1	5-proximal	CGCGACCAACACTAGCGGAGGCC	CGCGACGAGCACTAGCGGAGTCC	http://synteny.cnr.berkeley.edu/CoGe/GEvo.pl?prog=blastn&autogo=1&show_cns=1&dsgid2=11822&chr1=4&x1=22991265&dr1up=15000&dr1down=15000&dsgid2=19491;chr2=scaffold_7;x2=22138722;dr2up=15000;dr2down=15000;num_seqs=2;hsp_overlap_limit=0;hsp_size_limit=0
Os01g71220|1|41206765|41206783|-|Si001012m|scaffold_5|45929453|45929471|-|0.28	Os01g71220	1	41206765	41206783	-	Si001012m	scaffold_5	45929453	45929471	-	0.28	intron	TTAGCCATGTGTCGGTGC	TTAGGCATGTGTCGGTGC	http://synteny.cnr.berkeley.edu/CoGe/GEvo.pl?prog=blastn&autogo=1&show_cns=1&dsgid2=11822&chr1=1&x1=41206765&dr1up=15000&dr1down=15000&dsgid2=19491;chr2=scaffold_5;x2=45929453;dr2up=15000;dr2down=15000;num_seqs=2;hsp_overlap_limit=0;hsp_size_limit=0
Os09g20000|9|11973560|11973619|+|Si031357m|scaffold_2|28227308|28227366|+|0.004	Os09g20000	9	11973560	11973619	+	Si031357m	scaffold_2	28227308	28227366	+	0	5-distal	AAGAAGACTGGCCGGCTGGGGTCTAAAGAGGTTAGGCAACACCTTCAAAGTGAAGAAAT	AAGAGGGCCGGCCGGCTGGGATTTAAATAGGTTAGGAATGAGTTCAAAGTGAGGAAAT	http://synteny.cnr.berkeley.edu/CoGe/GEvo.pl?prog=blastn&autogo=1&show_cns=1&dsgid2=11822&chr1=9&x1=11973560&dr1up=15000&dr1down=15000&dsgid2=19491;chr2=scaffold_2;x2=28227308;dr2up=15000;dr2down=15000;num_seqs=2;hsp_overlap_limit=0;hsp_size_limit=0
Os04g49060|4|29055255|29055275|+|Si009660m|scaffold_7|28027340|28027360|+|0.89	Os04g49060	4	29055255	29055275	+	Si009660m	scaffold_7	28027340	28027360	+	0.89	5-distal	ACCGCGGCGGGCGGCCCGGC	ACCGCGGCCGGCTGCCCGGC	http://synteny.cnr.berkeley.edu/CoGe/GEvo.pl?prog=blastn&autogo=1&show_cns=1&dsgid2=11822&chr1=4&x1=29055255&dr1up=15000&dr1down=15000&dsgid2=19491;chr2=scaffold_7;x2=28027340;dr2up=15000;dr2down=15000;num_seqs=2;hsp_overlap_limit=0;hsp_size_limit=0
Os06g12190|6|6531981|6532019|+|Si008802m|scaffold_4|8181220|8181258|+|0.82	Os06g12190	6	6531981	6532019	+	Si008802m	scaffold_4	8181220	8181258	+	0.82	5-distal	CGAATTGGTCCAGCCCTGACGATGCATTCGAAGTAAAA	CGCATTGCTCCGCCGCTGTCGATGCGTTCGAAGTTAAA	http://synteny.cnr.berkeley.edu/CoGe/GEvo.pl?prog=blastn&autogo=1&show_cns=1&dsgid2=11822&chr1=6&x1=6531981&dr1up=15000&dr1down=15000&dsgid2=19491;chr2=scaffold_4;x2=8181220;dr2up=15000;dr2down=15000;num_seqs=2;hsp_overlap_limit=0;hsp_size_limit=0
Os03g06200|3|3111939|3111963|+|Si040062m|scaffold_9|55843123|55843099|-|0.22	Os03g06200	3	3111939	3111963	+	Si040062m	scaffold_9	55843099	55843123	-	0.22	3-proximal	ATTTCAAACCGCACGTTTGGTAAA	AATTTCAAATTGCTCGTTTGGTAA	http://synteny.cnr.berkeley.edu/CoGe/GEvo.pl?prog=blastn&autogo=1&show_cns=1&dsgid2=11822&chr1=3&x1=3111939&dr1up=15000&dr1down=15000&dsgid2=19491;chr2=scaffold_9;x2=55843099;dr2up=15000;dr2down=15000;num_seqs=2;hsp_overlap_limit=0;hsp_size_limit=0
Os03g10260|3|5222400|5222426|-|Si037918m|scaffold_9|53728670|53728644|+|0.0003	Os03g10260	3	5222400	5222426	-	Si037918m	scaffold_9	53728644	53728670	+	0	3-distal	CAGCTAGGCCGGCTGTACTACCGCTG	AGCTAGGCCGCCTGTACTGCCGCTGC	http://synteny.cnr.berkeley.edu/CoGe/GEvo.pl?prog=blastn&autogo=1&show_cns=1&dsgid2=11822&chr1=3&x1=5222400&dr1up=15000&dr1down=15000&dsgid2=19491;chr2=scaffold_9;x2=53728644;dr2up=15000;dr2down=15000;num_seqs=2;hsp_overlap_limit=0;hsp_size_limit=0
Os10g34230|10|18198669|18198718|+|Si035175m|scaffold_9|15843953|15843905|-|2e-09	Os10g34230	10	18198669	18198718	+	Si035175m	scaffold_9	15843905	15843953	-	2.00E-009	5-proximal	TGTCCTCTTCCTCTGTCCTCATTTATATTGTGCGGGTTTGTTTCAGCTG	TTGTCCTCTTCTCTACCCTCATTTATATTGTGCCGGATTGTTTCAGCT	http://synteny.cnr.berkeley.edu/CoGe/GEvo.pl?prog=blastn&autogo=1&show_cns=1&dsgid2=11822&chr1=10&x1=18198669&dr1up=15000&dr1down=15000&dsgid2=19491;chr2=scaffold_9;x2=15843905;dr2up=15000;dr2down=15000;num_seqs=2;hsp_overlap_limit=0;hsp_size_limit=0
Os06g40050|6|23823837|23823854|-|Si006520m|scaffold_4|34402798|34402781|+|0.97	Os06g40050	6	23823837	23823854	-	Si006520m	scaffold_4	34402781	34402798	+	0.97	intron	TGCTAAAGACATTTATT	GCTAAAGAAATTTATTT	http://synteny.cnr.berkeley.edu/CoGe/GEvo.pl?prog=blastn&autogo=1&show_cns=1&dsgid2=11822&chr1=6&x1=23823837&dr1up=15000&dr1down=15000&dsgid2=19491;chr2=scaffold_4;x2=34402781;dr2up=15000;dr2down=15000;num_seqs=2;hsp_overlap_limit=0;hsp_size_limit=0
Os03g10620|3|5427761|5427777|+|Si036746m|scaffold_9|53540203|53540187|-|0.067	Os03g10620	3	5427761	5427777	+	Si036746m	scaffold_9	53540187	53540203	-	0.07	3-distal	GCGATAAGATGGGGCC	CGCGATAAGATGGGGC	http://synteny.cnr.berkeley.edu/CoGe/GEvo.pl?prog=blastn&autogo=1&show_cns=1&dsgid2=11822&chr1=3&x1=5427761&dr1up=15000&dr1down=15000&dsgid2=19491;chr2=scaffold_9;x2=53540187;dr2up=15000;dr2down=15000;num_seqs=2;hsp_overlap_limit=0;hsp_size_limit=0
Os01g50930|1|29239746|29239781|-|Si003015m|scaffold_5|34634183|34634218|-|0.0004	Os01g50930	1	29239746	29239781	-	Si003015m	scaffold_5	34634183	34634218	-	0	intron	CTTCAGGTAGTTCTCTGGTGGTGCTTGACTTCCTG	CTTCAGGCAGTTCCTTGATGGTGCTTGACTTTCTG	http://synteny.cnr.berkeley.edu/CoGe/GEvo.pl?prog=blastn&autogo=1&show_cns=1&dsgid2=11822&chr1=1&x1=29239746&dr1up=15000&dr1down=15000&dsgid2=19491;chr2=scaffold_5;x2=34634183;dr2up=15000;dr2down=15000;num_seqs=2;hsp_overlap_limit=0;hsp_size_limit=0
Os08g01850|8|526692|526710|-|Si013921m|scaffold_6|656001|656019|-|0.27	Os08g01850	8	526692	526710	-	Si013921m	scaffold_6	656001	656019	-	0.27	5-distal	TGATGCATATGCAGAGCA	TGATGCATCTGCAGAGCA	http://synteny.cnr.berkeley.edu/CoGe/GEvo.pl?prog=blastn&autogo=1&show_cns=1&dsgid2=11822&chr1=8&x1=526692&dr1up=15000&dr1down=15000&dsgid2=19491;chr2=scaffold_6;x2=656001;dr2up=15000;dr2down=15000;num_seqs=2;hsp_overlap_limit=0;hsp_size_limit=0
Os01g11920|1|6473097|6473139|+|Si000561m|scaffold_5|13565415|13565458|+|0.0005	Os01g11920	1	6473097	6473139	+	Si000561m	scaffold_5	13565415	13565458	+	0	intron	AAGAAACACAACAACTTTATTCAAAGTATTTTGACTTAGCAG	AAGAAGCTCGACAACCTTACTCAAAAGTATTTTGACTTAGCAG	http://synteny.cnr.berkeley.edu/CoGe/GEvo.pl?prog=blastn&autogo=1&show_cns=1&dsgid2=11822&chr1=1&x1=6473097&dr1up=15000&dr1down=15000&dsgid2=19491;chr2=scaffold_5;x2=13565415;dr2up=15000;dr2down=15000;num_seqs=2;hsp_overlap_limit=0;hsp_size_limit=0
Os10g28710|10|14914175|14914223|-|Si037630m|scaffold_9|22171449|22171401|+|3e-08	Os10g28710	10	14914175	14914223	-	Si037630m	scaffold_9	22171401	22171449	+	3.00E-008	5-UTR	TGTTTGTTTTGCACTAGGGCTTTGGGTGACCTACTGCTCCAAGCTGCC	GTTTGTTTTTCATTAGGACTGGGGGTGACCTGCTGCTGCAAGCTGCCT	http://synteny.cnr.berkeley.edu/CoGe/GEvo.pl?prog=blastn&autogo=1&show_cns=1&dsgid2=11822&chr1=10&x1=14914175&dr1up=15000&dr1down=15000&dsgid2=19491;chr2=scaffold_9;x2=22171401;dr2up=15000;dr2down=15000;num_seqs=2;hsp_overlap_limit=0;hsp_size_limit=0
Os02g50880|2|31096409|31096479|-|Si016788m|scaffold_1|37742425|37742495|-|2e-10	Os02g50880	2	31096409	31096479	-	Si016788m	scaffold_1	37742425	37742495	-	2.00E-010	5-distal	TTCATATAATGGAAGCATCAATCGATGTCATGTAGGCAAAGTTAGGCATATGTCATGGTCTGCATGATGA	TTCATGAAATGGAAGCATCAATCGATGCCATGCTGACAAAGTTAGGCATGAGTCACGATCGGTATGCTGA	http://synteny.cnr.berkeley.edu/CoGe/GEvo.pl?prog=blastn&autogo=1&show_cns=1&dsgid2=11822&chr1=2&x1=31096409&dr1up=15000&dr1down=15000&dsgid2=19491;chr2=scaffold_1;x2=37742425;dr2up=15000;dr2down=15000;num_seqs=2;hsp_overlap_limit=0;hsp_size_limit=0
Os08g32610|8|20192647|20192665|-|Si013440m|scaffold_6|26923338|26923356|-|0.23	Os08g32610	8	20192647	20192665	-	Si013440m	scaffold_6	26923338	26923356	-	0.23	3-proximal	AGTAATGTCAAAGCATAA	AGTAATGCCAAAGCATAA	http://synteny.cnr.berkeley.edu/CoGe/GEvo.pl?prog=blastn&autogo=1&show_cns=1&dsgid2=11822&chr1=8&x1=20192647&dr1up=15000&dr1down=15000&dsgid2=19491;chr2=scaffold_6;x2=26923338;dr2up=15000;dr2down=15000;num_seqs=2;hsp_overlap_limit=0;hsp_size_limit=0
Os06g05250|6|2368540|2368555|-|Si006016m|scaffold_4|2172136|2172151|-|0.29	Os06g05250	6	2368540	2368555	-	Si006016m	scaffold_4	2172136	2172151	-	0.29	intron	GTAAGATCTGCTTCC	GTAAGATCTGCTTCC	http://synteny.cnr.berkeley.edu/CoGe/GEvo.pl?prog=blastn&autogo=1&show_cns=1&dsgid2=11822&chr1=6&x1=2368540&dr1up=15000&dr1down=15000&dsgid2=19491;chr2=scaffold_4;x2=2172136;dr2up=15000;dr2down=15000;num_seqs=2;hsp_overlap_limit=0;hsp_size_limit=0
Os10g41940|10|22486812|22486829|+|Si037214m|scaffold_9|36392570|36392553|-|0.94	Os10g41940	10	22486812	22486829	+	Si037214m	scaffold_9	36392553	36392570	-	0.94	5-UTR	CCACATCCGCACGAAAA	ACCCCATCCGCACGAAA	http://synteny.cnr.berkeley.edu/CoGe/GEvo.pl?prog=blastn&autogo=1&show_cns=1&dsgid2=11822&chr1=10&x1=22486812&dr1up=15000&dr1down=15000&dsgid2=19491;chr2=scaffold_9;x2=36392553;dr2up=15000;dr2down=15000;num_seqs=2;hsp_overlap_limit=0;hsp_size_limit=0
Os01g51780|1|29779203|29779223|-|Si003769m|scaffold_5|35152751|35152771|-|0.017	Os01g51780	1	29779203	29779223	-	Si003769m	scaffold_5	35152751	35152771	-	0.02	5-distal	AGTTTGATCCATGCAAAGAA	AGTTTGATCCATGCAAACAA	http://synteny.cnr.berkeley.edu/CoGe/GEvo.pl?prog=blastn&autogo=1&show_cns=1&dsgid2=11822&chr1=1&x1=29779203&dr1up=15000&dr1down=15000&dsgid2=19491;chr2=scaffold_5;x2=35152751;dr2up=15000;dr2down=15000;num_seqs=2;hsp_overlap_limit=0;hsp_size_limit=0
Os04g42800|4|25154998|25155025|-|Si010580m|scaffold_7|24463293|24463320|-|8e-05	Os04g42800	4	25154998	25155025	-	Si010580m	scaffold_7	24463293	24463320	-	8.00E-005	3-proximal	GCCCATGGACCGTGAGCCCGTGAAACC	GCCCAGGGACCGTGAGCCCGTGACACC	http://synteny.cnr.berkeley.edu/CoGe/GEvo.pl?prog=blastn&autogo=1&show_cns=1&dsgid2=11822&chr1=4&x1=25154998&dr1up=15000&dr1down=15000&dsgid2=19491;chr2=scaffold_7;x2=24463293;dr2up=15000;dr2down=15000;num_seqs=2;hsp_overlap_limit=0;hsp_size_limit=0
Os03g38250|3|21221807|21221825|+|Si033998m|scaffold_9|12485716|12485698|-|0.27	Os03g38250	3	21221807	21221825	+	Si033998m	scaffold_9	12485698	12485716	-	0.27	5-distal	TTTTTATTTTATTGCTTA	ATTTTTATTTTATTGTTT	http://synteny.cnr.berkeley.edu/CoGe/GEvo.pl?prog=blastn&autogo=1&show_cns=1&dsgid2=11822&chr1=3&x1=21221807&dr1up=15000&dr1down=15000&dsgid2=19491;chr2=scaffold_9;x2=12485698;dr2up=15000;dr2down=15000;num_seqs=2;hsp_overlap_limit=0;hsp_size_limit=0
Os03g22870|3|13218403|13218432|+|Si036017m|scaffold_9|46259619|46259590|-|0.019	Os03g22870	3	13218403	13218432	+	Si036017m	scaffold_9	46259590	46259619	-	0.02	intron	TCCTTTTCTAACACTTGGTTTCCTGCTAG	TTCTTTTTCTAACCCCTGGTTTCATGCTA	http://synteny.cnr.berkeley.edu/CoGe/GEvo.pl?prog=blastn&autogo=1&show_cns=1&dsgid2=11822&chr1=3&x1=13218403&dr1up=15000&dr1down=15000&dsgid2=19491;chr2=scaffold_9;x2=46259590;dr2up=15000;dr2down=15000;num_seqs=2;hsp_overlap_limit=0;hsp_size_limit=0
Os02g48320|2|29565568|29565603|-|Si017788m|scaffold_1|36249336|36249372|-|0.001	Os02g48320	2	29565568	29565603	-	Si017788m	scaffold_1	36249336	36249372	-	0	3-proximal	AGCCTTCTGCCCTCCCTCTTTTTGTTTCACCTGCA	AGCCTTCTGTCCCTCCCTACATTTGTTTCACCTGCA	http://synteny.cnr.berkeley.edu/CoGe/GEvo.pl?prog=blastn&autogo=1&show_cns=1&dsgid2=11822&chr1=2&x1=29565568&dr1up=15000&dr1down=15000&dsgid2=19491;chr2=scaffold_1;x2=36249336;dr2up=15000;dr2down=15000;num_seqs=2;hsp_overlap_limit=0;hsp_size_limit=0
Os02g42950|2|25835003|25835028|-|Si018146m|scaffold_1|32706116|32706141|-|0.065	Os02g42950	2	25835003	25835028	-	Si018146m	scaffold_1	32706116	32706141	-	0.07	intron	AGCTTACCCATTTGTCCATGTTTCC	AGCTCACCCATTCGTTCATGTTTCC	http://synteny.cnr.berkeley.edu/CoGe/GEvo.pl?prog=blastn&autogo=1&show_cns=1&dsgid2=11822&chr1=2&x1=25835003&dr1up=15000&dr1down=15000&dsgid2=19491;chr2=scaffold_1;x2=32706116;dr2up=15000;dr2down=15000;num_seqs=2;hsp_overlap_limit=0;hsp_size_limit=0
Os05g08400|5|4581066|4581098|-|Si024089m|scaffold_3|6742881|6742913|-|0.017	Os05g08400	5	4581066	4581098	-	Si024089m	scaffold_3	6742881	6742913	-	0.02	3-proximal	TTCTGCTATTATTTATGATAATTTTCTCAACT	TTCTGCTATGAATTATGATAGTTTTTTGAACT	http://synteny.cnr.berkeley.edu/CoGe/GEvo.pl?prog=blastn&autogo=1&show_cns=1&dsgid2=11822&chr1=5&x1=4581066&dr1up=15000&dr1down=15000&dsgid2=19491;chr2=scaffold_3;x2=6742881;dr2up=15000;dr2down=15000;num_seqs=2;hsp_overlap_limit=0;hsp_size_limit=0
Os01g09550|1|4885984|4886055|-|Si001527m|scaffold_5|11790338|11790404|-|4e-15	Os01g09550	1	4885984	4886055	-	Si001527m	scaffold_5	11790338	11790404	-	4.00E-015	5-distal	TGTTGGGGTCCATCAAGTGTTGTGTAGTACTGCTCCATCTGCCTTGGGTGGGAAGCAAGCCCTGGGATTCA	TGTTGGGGTCTATCAAGTGTTGTACTGCTCCATTTGCCTTGGGTAGGAAGCAAGCTCTGGGATTCA	http://synteny.cnr.berkeley.edu/CoGe/GEvo.pl?prog=blastn&autogo=1&show_cns=1&dsgid2=11822&chr1=1&x1=4885984&dr1up=15000&dr1down=15000&dsgid2=19491;chr2=scaffold_5;x2=11790338;dr2up=15000;dr2down=15000;num_seqs=2;hsp_overlap_limit=0;hsp_size_limit=0
Os03g55920|3|31830183|31830211|-|Si039372m|scaffold_9|4535273|4535245|+|0.065	Os03g55920	3	31830183	31830211	-	Si039372m	scaffold_9	4535245	4535273	+	0.07	3-distal	ACATTGGATTCGCGTGTCTTTTGACCTT	CATTGGATCCGCTTTCCTTTTGACCTTG	http://synteny.cnr.berkeley.edu/CoGe/GEvo.pl?prog=blastn&autogo=1&show_cns=1&dsgid2=11822&chr1=3&x1=31830183&dr1up=15000&dr1down=15000&dsgid2=19491;chr2=scaffold_9;x2=4535245;dr2up=15000;dr2down=15000;num_seqs=2;hsp_overlap_limit=0;hsp_size_limit=0
Os02g41630|2|24977068|24977082|-|Si016504m|scaffold_1|31763621|31763635|-|1.0	Os02g41630	2	24977068	24977082	-	Si016504m	scaffold_1	31763621	31763635	-	1	5-distal	CATGCAACCAAGTC	CATGCAACCAAGTC	http://synteny.cnr.berkeley.edu/CoGe/GEvo.pl?prog=blastn&autogo=1&show_cns=1&dsgid2=11822&chr1=2&x1=24977068&dr1up=15000&dr1down=15000&dsgid2=19491;chr2=scaffold_1;x2=31763621;dr2up=15000;dr2down=15000;num_seqs=2;hsp_overlap_limit=0;hsp_size_limit=0
Os11g18870|11|10726567|10726669|+|Si027589m|scaffold_8|14742035|14742130|+|9e-12	Os11g18870	11	10726567	10726669	+	Si027589m	scaffold_8	14742035	14742130	+	9.00E-012	5-proximal	TTACATGCATGGAGTGCTGATCGAATCCAATGCTGTGACCCAGTTGAGTGAGAAAAGTGCCAAGGAAAAAGAGAATGTCATGTTGTAAATTGTAGTCACGTC	TTACATGCATGGAGTGCAGAATCCAGTGCCATGACCCATTGTTAGAGAAAAGTGTGAGAAAAAGAGAATGTCATGTTGTGAATTGGAGTCACGTC	http://synteny.cnr.berkeley.edu/CoGe/GEvo.pl?prog=blastn&autogo=1&show_cns=1&dsgid2=11822&chr1=11&x1=10726567&dr1up=15000&dr1down=15000&dsgid2=19491;chr2=scaffold_8;x2=14742035;dr2up=15000;dr2down=15000;num_seqs=2;hsp_overlap_limit=0;hsp_size_limit=0
Os02g10440|2|5484951|5485010|+|Si016974m|scaffold_1|4695295|4695238|-|2e-10	Os02g10440	2	5484951	5485010	+	Si016974m	scaffold_1	4695238	4695295	-	2.00E-010	intron	TCAAGCAATCACCGATATCTTTTGGAATCTTTAACAGGCTTTTGCTTTGACTCAATGCA	CTCAAGCAGTCACTGTATCTTTTGGAATATTAAACAGGCTTTGCTTTGACTCAATGC	http://synteny.cnr.berkeley.edu/CoGe/GEvo.pl?prog=blastn&autogo=1&show_cns=1&dsgid2=11822&chr1=2&x1=5484951&dr1up=15000&dr1down=15000&dsgid2=19491;chr2=scaffold_1;x2=4695238;dr2up=15000;dr2down=15000;num_seqs=2;hsp_overlap_limit=0;hsp_size_limit=0
Os02g44930|2|27219325|27219408|+|Si018635m|scaffold_1|34121321|34121401|+|9e-12	Os02g44930	2	27219325	27219408	+	Si018635m	scaffold_1	34121321	34121401	+	9.00E-012	5-UTR	CACGCGTCGCAGGTACAGCGCTCAGCCCGTCGCTGTCCTTTATTTATTTCCCTTTCACGCACTCCCACGCGGCCACGCACCGC	CACGCGTCGCAGATGCCGCACCCACCCGGTCGCTGTCCCTGCTTTTCCCGTTCACGCACACCCACGCGGCCACGCACCGC	http://synteny.cnr.berkeley.edu/CoGe/GEvo.pl?prog=blastn&autogo=1&show_cns=1&dsgid2=11822&chr1=2&x1=27219325&dr1up=15000&dr1down=15000&dsgid2=19491;chr2=scaffold_1;x2=34121321;dr2up=15000;dr2down=15000;num_seqs=2;hsp_overlap_limit=0;hsp_size_limit=0
Os05g12474|5|7167818|7167852|+|Si022948m|scaffold_3|4912180|4912214|+|0.077	Os05g12474	5	7167818	7167852	+	Si022948m	scaffold_3	4912180	4912214	+	0.08	3-UTR	GTTGAGGTCCAACCCAATGCCTCTAAATTTTGCC	GTTAAGGTCCGACCTGATGTCTCCAAATTTTGCC	http://synteny.cnr.berkeley.edu/CoGe/GEvo.pl?prog=blastn&autogo=1&show_cns=1&dsgid2=11822&chr1=5&x1=7167818&dr1up=15000&dr1down=15000&dsgid2=19491;chr2=scaffold_3;x2=4912180;dr2up=15000;dr2down=15000;num_seqs=2;hsp_overlap_limit=0;hsp_size_limit=0
Os04g44780|4|26336609|26336639|+|Si010808m|scaffold_7|25681499|25681528|+|0.074	Os04g44780	4	26336609	26336639	+	Si010808m	scaffold_7	25681499	25681528	+	0.07	3-UTR	GCCGCCCTCTCCGAAGGAGAAGAGAGCGTT	GCCGCCGTCTCCAAAGGAGAGAGAGCGTT	http://synteny.cnr.berkeley.edu/CoGe/GEvo.pl?prog=blastn&autogo=1&show_cns=1&dsgid2=11822&chr1=4&x1=26336609&dr1up=15000&dr1down=15000&dsgid2=19491;chr2=scaffold_7;x2=25681499;dr2up=15000;dr2down=15000;num_seqs=2;hsp_overlap_limit=0;hsp_size_limit=0
Os01g39290|1|22097153|22097173|-|setaria64_scaffold_5_26731753_26732256|scaffold_5|26730751|26730771|-|0.0003	Os01g39290	1	22097153	22097173	-	setaria64_scaffold_5_26731753_26732256	scaffold_5	26730751	26730771	-	0	3-proximal	CGCGCGTGTCGGTGGCGTCA	CGCGCGTGTCGGTGGCGTCA	http://synteny.cnr.berkeley.edu/CoGe/GEvo.pl?prog=blastn&autogo=1&show_cns=1&dsgid2=11822&chr1=1&x1=22097153&dr1up=15000&dr1down=15000&dsgid2=19491;chr2=scaffold_5;x2=26730751;dr2up=15000;dr2down=15000;num_seqs=2;hsp_overlap_limit=0;hsp_size_limit=0
Os03g14880|3|8107895|8107925|-|Si036517m|scaffold_9|51054383|51054353|+|0.004	Os03g14880	3	8107895	8107925	-	Si036517m	scaffold_9	51054353	51054383	+	0	5-proximal	TGCCTCAGAATCCAAATGATAGCACCATCA	GCCTTGGAATCCAAATGATGGCTCCATCAT	http://synteny.cnr.berkeley.edu/CoGe/GEvo.pl?prog=blastn&autogo=1&show_cns=1&dsgid2=11822&chr1=3&x1=8107895&dr1up=15000&dr1down=15000&dsgid2=19491;chr2=scaffold_9;x2=51054353;dr2up=15000;dr2down=15000;num_seqs=2;hsp_overlap_limit=0;hsp_size_limit=0
Os12g06660|12|3230714|3230731|-|Si010361m|scaffold_7|33637586|33637603|-|0.017	Os12g06660	12	3230714	3230731	-	Si010361m	scaffold_7	33637586	33637603	-	0.02	3-UTR	CAGTGCTGAATCATACA	CAGTGCTGAATCATACA	http://synteny.cnr.berkeley.edu/CoGe/GEvo.pl?prog=blastn&autogo=1&show_cns=1&dsgid2=11822&chr1=12&x1=3230714&dr1up=15000&dr1down=15000&dsgid2=19491;chr2=scaffold_7;x2=33637586;dr2up=15000;dr2down=15000;num_seqs=2;hsp_overlap_limit=0;hsp_size_limit=0
Os04g54810|4|32411282|32411306|-|Si009427m|scaffold_7|31210086|31210110|-|2e-06	Os04g54810	4	32411282	32411306	-	Si009427m	scaffold_7	31210086	31210110	-	2.00E-006	5-proximal	CCAACCACCGAATGTGTCGGTAAT	CCAACCACCGAATGTGTCGGTAAT	http://synteny.cnr.berkeley.edu/CoGe/GEvo.pl?prog=blastn&autogo=1&show_cns=1&dsgid2=11822&chr1=4&x1=32411282&dr1up=15000&dr1down=15000&dsgid2=19491;chr2=scaffold_7;x2=31210086;dr2up=15000;dr2down=15000;num_seqs=2;hsp_overlap_limit=0;hsp_size_limit=0
Os02g47580|2|29066795|29066992|-|Si017195m|scaffold_1|35809067|35809263|-|3e-19	Os02g47580	2	29066795	29066992	-	Si017195m	scaffold_1	35809067	35809263	-	3.00E-019	3-UTR	AAGCTCTAACTATACAATCCTAGGGGAAAGAAAAGATTGTATAAGTTCTTTTGGTGATCGGCCGTGATCACTGCAATCTTCATTCGCCGCTTCCTCTGTAAATGTCGAATGGGCCATCTCCCTACAGGACTGGCTCCATTCCCTCACAGTAAATCCCTCTTTGCATAGTTGGTTGTGCAAAAATAATACGAGGAATG	AAGCTCTAACTATACTCTTAGAGGAAAAAAGGTTGTATAAGTTTTCTCTTTTTGCGATCGGCTGTGATCGCTACGATCCTCATTTGTCGCATCCTCTGTAAAAATGTTGGGTGGGTCATCTCCGGTCAGGATTGGCTCCATTCCAATCACCGTAAAGCTCTTTGCATAGCTGGTTGAGCAAATAATACGAGGAATG	http://synteny.cnr.berkeley.edu/CoGe/GEvo.pl?prog=blastn&autogo=1&show_cns=1&dsgid2=11822&chr1=2&x1=29066795&dr1up=15000&dr1down=15000&dsgid2=19491;chr2=scaffold_1;x2=35809067;dr2up=15000;dr2down=15000;num_seqs=2;hsp_overlap_limit=0;hsp_size_limit=0
Os08g04170|8|2025396|2025415|+|Si013221m|scaffold_6|6527533|6527514|-|0.078	Os08g04170	8	2025396	2025415	+	Si013221m	scaffold_6	6527514	6527533	-	0.08	3-UTR	GTAACTTTTGTAGAATATT	TGTAACTTTTGTAGAAGAT	http://synteny.cnr.berkeley.edu/CoGe/GEvo.pl?prog=blastn&autogo=1&show_cns=1&dsgid2=11822&chr1=8&x1=2025396&dr1up=15000&dr1down=15000&dsgid2=19491;chr2=scaffold_6;x2=6527514;dr2up=15000;dr2down=15000;num_seqs=2;hsp_overlap_limit=0;hsp_size_limit=0
Os03g47740|3|27056780|27056835|-|Si034602m|scaffold_9|8895313|8895258|+|1e-15	Os03g47740	3	27056780	27056835	-	Si034602m	scaffold_9	8895258	8895313	+	1.00E-015	5-proximal	TACGCGTTATCGTGAAGGAAGAAGCAACTGGAAGATGTGGTGGACAAACAGCCAA	ACGCGTTATCGTGAAGAAAGAAGCAACCGGAAGTTGTGGTGGACACACCGCCAAG	http://synteny.cnr.berkeley.edu/CoGe/GEvo.pl?prog=blastn&autogo=1&show_cns=1&dsgid2=11822&chr1=3&x1=27056780&dr1up=15000&dr1down=15000&dsgid2=19491;chr2=scaffold_9;x2=8895258;dr2up=15000;dr2down=15000;num_seqs=2;hsp_overlap_limit=0;hsp_size_limit=0
Os06g36680|6|21566999|21567019|-|Si006358m|scaffold_4|36319970|36319950|+|0.99	Os06g36680	6	21566999	21567019	-	Si006358m	scaffold_4	36319950	36319970	+	0.99	5-proximal	GAGAGAGCCCCAAATCTCCC	AGAGCCCCCCAAATCTCCCT	http://synteny.cnr.berkeley.edu/CoGe/GEvo.pl?prog=blastn&autogo=1&show_cns=1&dsgid2=11822&chr1=6&x1=21566999&dr1up=15000&dr1down=15000&dsgid2=19491;chr2=scaffold_4;x2=36319950;dr2up=15000;dr2down=15000;num_seqs=2;hsp_overlap_limit=0;hsp_size_limit=0
Os02g10540|2|5550431|5550445|-|Si018417m|scaffold_1|4579253|4579239|+|0.88	Os02g10540	2	5550431	5550445	-	Si018417m	scaffold_1	4579239	4579253	+	0.88	3-UTR	CCTTTTGTTTTCTT	CTTTTGTTTTCTTC	http://synteny.cnr.berkeley.edu/CoGe/GEvo.pl?prog=blastn&autogo=1&show_cns=1&dsgid2=11822&chr1=2&x1=5550431&dr1up=15000&dr1down=15000&dsgid2=19491;chr2=scaffold_1;x2=4579239;dr2up=15000;dr2down=15000;num_seqs=2;hsp_overlap_limit=0;hsp_size_limit=0
Os06g36990|6|21810622|21810640|+|Si005709m|scaffold_4|36156093|36156075|-|0.3	Os06g36990	6	21810622	21810640	+	Si005709m	scaffold_4	36156075	36156093	-	0.3	intron	AACATGCTTGGGTTATTT	CAACATGTTTGGGTTATT	http://synteny.cnr.berkeley.edu/CoGe/GEvo.pl?prog=blastn&autogo=1&show_cns=1&dsgid2=11822&chr1=6&x1=21810622&dr1up=15000&dr1down=15000&dsgid2=19491;chr2=scaffold_4;x2=36156075;dr2up=15000;dr2down=15000;num_seqs=2;hsp_overlap_limit=0;hsp_size_limit=0
Os07g12490|7|7127589|7127612|+|Si032846m|scaffold_2|8034239|8034262|+|7e-06	Os07g12490	7	7127589	7127612	+	Si032846m	scaffold_2	8034239	8034262	+	7.00E-006	3-distal	CCTCGGAATGCGTGATGACAGCA	CCTCGGAATGCGTGATGACAGCA	http://synteny.cnr.berkeley.edu/CoGe/GEvo.pl?prog=blastn&autogo=1&show_cns=1&dsgid2=11822&chr1=7&x1=7127589&dr1up=15000&dr1down=15000&dsgid2=19491;chr2=scaffold_2;x2=8034239;dr2up=15000;dr2down=15000;num_seqs=2;hsp_overlap_limit=0;hsp_size_limit=0
Os01g60910|1|35227953|35227975|+|Si005508m|scaffold_5|40228731|40228753|+|0.068	Os01g60910	1	35227953	35227975	+	Si005508m	scaffold_5	40228731	40228753	+	0.07	5-UTR	CGGAATCGGAAGATCCCGAGGG	CGGAATCAGAAGATCCCCAGGG	http://synteny.cnr.berkeley.edu/CoGe/GEvo.pl?prog=blastn&autogo=1&show_cns=1&dsgid2=11822&chr1=1&x1=35227953&dr1up=15000&dr1down=15000&dsgid2=19491;chr2=scaffold_5;x2=40228731;dr2up=15000;dr2down=15000;num_seqs=2;hsp_overlap_limit=0;hsp_size_limit=0
Os02g05610|2|2731511|2731536|+|Si019871m|scaffold_1|7861970|7861945|-|0.076	Os02g05610	2	2731511	2731536	+	Si019871m	scaffold_1	7861945	7861970	-	0.08	intron	TTGGTTTTGCTGATATCTTGATTTT	GTTTGTTTTGCTGATATCATTATTT	http://synteny.cnr.berkeley.edu/CoGe/GEvo.pl?prog=blastn&autogo=1&show_cns=1&dsgid2=11822&chr1=2&x1=2731511&dr1up=15000&dr1down=15000&dsgid2=19491;chr2=scaffold_1;x2=7861945;dr2up=15000;dr2down=15000;num_seqs=2;hsp_overlap_limit=0;hsp_size_limit=0
Os02g54600|2|33446727|33446768|-|Si017572m|scaffold_1|40040069|40040110|-|0.016	Os02g54600	2	33446727	33446768	-	Si017572m	scaffold_1	40040069	40040110	-	0.02	5-distal	TTTTCAACTATGGTGGGTCCTTCAAAAATTGTGAATCTAAT	TTTTCAACTGTGGTGGGGACTTTAAGAATTGCCAACCTAAT	http://synteny.cnr.berkeley.edu/CoGe/GEvo.pl?prog=blastn&autogo=1&show_cns=1&dsgid2=11822&chr1=2&x1=33446727&dr1up=15000&dr1down=15000&dsgid2=19491;chr2=scaffold_1;x2=40040069;dr2up=15000;dr2down=15000;num_seqs=2;hsp_overlap_limit=0;hsp_size_limit=0
Os11g12620|11|7104675|7104689|+|Si025861m|scaffold_8|9920386|9920372|-|1.2	Os11g12620	11	7104675	7104689	+	Si025861m	scaffold_8	9920372	9920386	-	1.2	intron	TTTTCCTTGGATTT	ATTTTCCTTGGATT	http://synteny.cnr.berkeley.edu/CoGe/GEvo.pl?prog=blastn&autogo=1&show_cns=1&dsgid2=11822&chr1=11&x1=7104675&dr1up=15000&dr1down=15000&dsgid2=19491;chr2=scaffold_8;x2=9920372;dr2up=15000;dr2down=15000;num_seqs=2;hsp_overlap_limit=0;hsp_size_limit=0
Os06g46440|6|28184564|28184581|+|Si008151m|scaffold_4|38045535|38045518|-|0.82	Os06g46440	6	28184564	28184581	+	Si008151m	scaffold_4	38045518	38045535	-	0.82	5-distal	TCGTGTGTGCCCATGCG	GTCGTGTGCGCCCATGC	http://synteny.cnr.berkeley.edu/CoGe/GEvo.pl?prog=blastn&autogo=1&show_cns=1&dsgid2=11822&chr1=6&x1=28184564&dr1up=15000&dr1down=15000&dsgid2=19491;chr2=scaffold_4;x2=38045518;dr2up=15000;dr2down=15000;num_seqs=2;hsp_overlap_limit=0;hsp_size_limit=0
Os02g12650|2|6603774|6603789|+|Si016280m|scaffold_1|3131934|3131949|+|0.33	Os02g12650	2	6603774	6603789	+	Si016280m	scaffold_1	3131934	3131949	+	0.33	intron	TTGTTCTTTTTGCTA	TTGTTCTTTTTGCTA	http://synteny.cnr.berkeley.edu/CoGe/GEvo.pl?prog=blastn&autogo=1&show_cns=1&dsgid2=11822&chr1=2&x1=6603774&dr1up=15000&dr1down=15000&dsgid2=19491;chr2=scaffold_1;x2=3131934;dr2up=15000;dr2down=15000;num_seqs=2;hsp_overlap_limit=0;hsp_size_limit=0
Os06g03610|6|1400203|1400217|-|Si008040m|scaffold_4|1024483|1024497|-|0.93	Os06g03610	6	1400203	1400217	-	Si008040m	scaffold_4	1024483	1024497	-	0.93	5-proximal	GCGGTGGAGCGCGC	GCGGTGGAGCGCGC	http://synteny.cnr.berkeley.edu/CoGe/GEvo.pl?prog=blastn&autogo=1&show_cns=1&dsgid2=11822&chr1=6&x1=1400203&dr1up=15000&dr1down=15000&dsgid2=19491;chr2=scaffold_4;x2=1024483;dr2up=15000;dr2down=15000;num_seqs=2;hsp_overlap_limit=0;hsp_size_limit=0
Os05g49100|5|28088469|28088489|+|Si022220m|scaffold_3|10303145|10303165|+|0.017	Os05g49100	5	28088469	28088489	+	Si022220m	scaffold_3	10303145	10303165	+	0.02	5-distal	GGACTTTGGCACAAGTCAAA	GGACTTTGGCGCAAGTCAAA	http://synteny.cnr.berkeley.edu/CoGe/GEvo.pl?prog=blastn&autogo=1&show_cns=1&dsgid2=11822&chr1=5&x1=28088469&dr1up=15000&dr1down=15000&dsgid2=19491;chr2=scaffold_3;x2=10303145;dr2up=15000;dr2down=15000;num_seqs=2;hsp_overlap_limit=0;hsp_size_limit=0
Os03g52410|3|30065853|30065876|-|Si038210m|scaffold_9|6254323|6254346|-|0.78	Os03g52410	3	30065853	30065876	-	Si038210m	scaffold_9	6254323	6254346	-	0.78	3-distal	ATGAAACGATAGATATTGAAAAT	ATGAAAGGATAGATTTAGAAAAT	http://synteny.cnr.berkeley.edu/CoGe/GEvo.pl?prog=blastn&autogo=1&show_cns=1&dsgid2=11822&chr1=3&x1=30065853&dr1up=15000&dr1down=15000&dsgid2=19491;chr2=scaffold_9;x2=6254323;dr2up=15000;dr2down=15000;num_seqs=2;hsp_overlap_limit=0;hsp_size_limit=0
Os03g14990|3|8178550|8178577|-|Si035737m|scaffold_9|50997010|50996983|+|0.27	Os03g14990	3	8178550	8178577	-	Si035737m	scaffold_9	50996983	50997010	+	0.27	intron	GGACAGTCTCTGAAGGCATTTGCTGAA	GATAGTCTGAGCAGGCATTTGCTGAAT	http://synteny.cnr.berkeley.edu/CoGe/GEvo.pl?prog=blastn&autogo=1&show_cns=1&dsgid2=11822&chr1=3&x1=8178550&dr1up=15000&dr1down=15000&dsgid2=19491;chr2=scaffold_9;x2=50996983;dr2up=15000;dr2down=15000;num_seqs=2;hsp_overlap_limit=0;hsp_size_limit=0
Os03g21560|3|12320306|12320320|+|Si038607m|scaffold_9|47175197|47175183|-|0.79	Os03g21560	3	12320306	12320320	+	Si038607m	scaffold_9	47175183	47175197	-	0.79	3-UTR	TTTTGTAACTACTA	TTTTTGTAACTACT	http://synteny.cnr.berkeley.edu/CoGe/GEvo.pl?prog=blastn&autogo=1&show_cns=1&dsgid2=11822&chr1=3&x1=12320306&dr1up=15000&dr1down=15000&dsgid2=19491;chr2=scaffold_9;x2=47175183;dr2up=15000;dr2down=15000;num_seqs=2;hsp_overlap_limit=0;hsp_size_limit=0
Os03g52650|3|30185836|30185853|+|Si039624m|scaffold_9|6139518|6139501|-|0.015	Os03g52650	3	30185836	30185853	+	Si039624m	scaffold_9	6139501	6139518	-	0.02	5-proximal	CCAACGGCTCTATTCCC	CCCAACGGCTCTATTCC	http://synteny.cnr.berkeley.edu/CoGe/GEvo.pl?prog=blastn&autogo=1&show_cns=1&dsgid2=11822&chr1=3&x1=30185836&dr1up=15000&dr1down=15000&dsgid2=19491;chr2=scaffold_9;x2=6139501;dr2up=15000;dr2down=15000;num_seqs=2;hsp_overlap_limit=0;hsp_size_limit=0
Os01g67510|1|39231630|39231665|-|Si001546m|scaffold_5|44020959|44020995|-|0.001	Os01g67510	1	39231630	39231665	-	Si001546m	scaffold_5	44020959	44020995	-	0	3-distal	GGCTCCAAAGCACGAGGACCTGCCGCGTGTACAGC	GGCTCCAAAGCACGAGGAGGTCGCCGCGTGGACAGC	http://synteny.cnr.berkeley.edu/CoGe/GEvo.pl?prog=blastn&autogo=1&show_cns=1&dsgid2=11822&chr1=1&x1=39231630&dr1up=15000&dr1down=15000&dsgid2=19491;chr2=scaffold_5;x2=44020959;dr2up=15000;dr2down=15000;num_seqs=2;hsp_overlap_limit=0;hsp_size_limit=0
Os01g08780|1|4407967|4407984|-|Si000717m|scaffold_5|11154528|11154545|-|1.0	Os01g08780	1	4407967	4407984	-	Si000717m	scaffold_5	11154528	11154545	-	1	5-distal	TACATTACATGCATGTT	TACATAACATGCATGTT	http://synteny.cnr.berkeley.edu/CoGe/GEvo.pl?prog=blastn&autogo=1&show_cns=1&dsgid2=11822&chr1=1&x1=4407967&dr1up=15000&dr1down=15000&dsgid2=19491;chr2=scaffold_5;x2=11154528;dr2up=15000;dr2down=15000;num_seqs=2;hsp_overlap_limit=0;hsp_size_limit=0
Os11g30410|11|17204417|17204470|+|Si026618m|scaffold_8|23807936|23807885|-|0.31	Os11g30410	11	17204417	17204470	+	Si026618m	scaffold_8	23807885	23807936	-	0.31	5-UTR	GGCTGCTGATCGGATTCGCGGCGTCCCAGGCTAGGGATCCGGGCGGTGGCGGC	CGGCGGCTGACCTGATTCGCGTTCTCAGTCTCGGGATCCGGGCGCTCGCGG	http://synteny.cnr.berkeley.edu/CoGe/GEvo.pl?prog=blastn&autogo=1&show_cns=1&dsgid2=11822&chr1=11&x1=17204417&dr1up=15000&dr1down=15000&dsgid2=19491;chr2=scaffold_8;x2=23807885;dr2up=15000;dr2down=15000;num_seqs=2;hsp_overlap_limit=0;hsp_size_limit=0
Os08g01700|8|412902|412923|-|Si015197m|scaffold_6|551785|551806|-|0.004	Os08g01700	8	412902	412923	-	Si015197m	scaffold_6	551785	551806	-	0	3-distal	ATCCGAATAGAAAAGGTTATC	ATCTGAATAGAAAAGGTTATC	http://synteny.cnr.berkeley.edu/CoGe/GEvo.pl?prog=blastn&autogo=1&show_cns=1&dsgid2=11822&chr1=8&x1=412902&dr1up=15000&dr1down=15000&dsgid2=19491;chr2=scaffold_6;x2=551785;dr2up=15000;dr2down=15000;num_seqs=2;hsp_overlap_limit=0;hsp_size_limit=0
Os03g57940|3|32993995|32994015|+|Si034472m|scaffold_9|3414947|3414927|-|1.3	Os03g57940	3	32993995	32994015	+	Si034472m	scaffold_9	3414927	3414947	-	1.3	intron	GATGATTCATCTGAATTGTG	TGATGATCCATCTGAATGGT	http://synteny.cnr.berkeley.edu/CoGe/GEvo.pl?prog=blastn&autogo=1&show_cns=1&dsgid2=11822&chr1=3&x1=32993995&dr1up=15000&dr1down=15000&dsgid2=19491;chr2=scaffold_9;x2=3414927;dr2up=15000;dr2down=15000;num_seqs=2;hsp_overlap_limit=0;hsp_size_limit=0
Os03g03760|3|1677202|1677370|-|Si036127m|scaffold_9|57144241|57144073|+|2e-46	Os03g03760	3	1677202	1677370	-	Si036127m	scaffold_9	57144073	57144241	+	2.00E-046	5-proximal	ATGTCAGTGGCAATACAGGCGGAAAACTTGGCATGCTTTGCTCCCCGGTGTCTTCATCTCGGCTCGGGTCAACAGCCCTGCTCCAATCTCATTATTATCCCCTCCTACGGGGAGGCATATGCCCTGACCGCATCTGAACACCTTCTTTGTCTCCAACCTTTTGTCTCT	TGTCAGAGGCCATCCTGGCGGGAAGCTTGGCATGCTCTGCTGCTGGCTGTCTTCATCTCCGCTCGGGTCAACAGCTCTGCCCCAATCTCATAATTATCCCCTCCTACGGCAGGCATATGCTCTGACCGCATCTGAAACACCCCCTTTGTCTCCAACCTTTTGTCCCTT	http://synteny.cnr.berkeley.edu/CoGe/GEvo.pl?prog=blastn&autogo=1&show_cns=1&dsgid2=11822&chr1=3&x1=1677202&dr1up=15000&dr1down=15000&dsgid2=19491;chr2=scaffold_9;x2=57144073;dr2up=15000;dr2down=15000;num_seqs=2;hsp_overlap_limit=0;hsp_size_limit=0
Os12g35320|12|21428418|21428566|+|Si022529m|scaffold_3|44395340|44395190|-|3e-23	Os12g35320	12	21428418	21428566	+	Si022529m	scaffold_3	44395190	44395340	-	3.00E-023	3-distal	TTTGAACAAATTGTGGTTCTGAAATACCATGGCTCTTTCTCCGAAAACATTACGCGTCTTGGAAGAACAAAAGTAAGAAAGCATCCAAATCAGTACATCACGTCAAAAGAGGATTCGTTGGAGGTGAAGATGAGAGATGATGATAGAG	CTTTGAACAAAATGTGGCTCTGAAAATATCATGCCTCTTTCACCGAAAACATTGGGCTTCTTGAAAGAACAAAGCAAAGAGAGAAGCATCCAAATCAACACAGCTCATCAAAAGAGGATTTTCTGAAGGTGAAGATGAAAGGATGATAGA	http://synteny.cnr.berkeley.edu/CoGe/GEvo.pl?prog=blastn&autogo=1&show_cns=1&dsgid2=11822&chr1=12&x1=21428418&dr1up=15000&dr1down=15000&dsgid2=19491;chr2=scaffold_3;x2=44395190;dr2up=15000;dr2down=15000;num_seqs=2;hsp_overlap_limit=0;hsp_size_limit=0
Os03g64080|3|36214246|36214264|-|Si034023m|scaffold_9|248503|248485|+|0.46	Os03g64080	3	36214246	36214264	-	Si034023m	scaffold_9	248485	248503	+	0.46	intron	GTTCATTCTGTGTCATTT	TTCATTTTGTGTCATTTC	http://synteny.cnr.berkeley.edu/CoGe/GEvo.pl?prog=blastn&autogo=1&show_cns=1&dsgid2=11822&chr1=3&x1=36214246&dr1up=15000&dr1down=15000&dsgid2=19491;chr2=scaffold_9;x2=248485;dr2up=15000;dr2down=15000;num_seqs=2;hsp_overlap_limit=0;hsp_size_limit=0
Os08g42470|8|26840676|26840752|-|Si014139m|scaffold_6|34026624|34026701|-|2e-27	Os08g42470	8	26840676	26840752	-	Si014139m	scaffold_6	34026624	34026701	-	2.00E-027	5-proximal	TCGACACAGGGGCCCTCTCTTAACACTGCACACTGCCAACTTATCCATCAATTGAGATTAATGATTTGGTCTTATC	TCGACACAGGGGTCCCTCTCTTAACACTGCTCACTGCCAACTTATCCATCAATGGAGATTAATGATTTGCTCTTATC	http://synteny.cnr.berkeley.edu/CoGe/GEvo.pl?prog=blastn&autogo=1&show_cns=1&dsgid2=11822&chr1=8&x1=26840676&dr1up=15000&dr1down=15000&dsgid2=19491;chr2=scaffold_6;x2=34026624;dr2up=15000;dr2down=15000;num_seqs=2;hsp_overlap_limit=0;hsp_size_limit=0
Os03g44500|3|25040614|25040634|-|Si034069m|scaffold_9|10239113|10239093|+|0.025	Os03g44500	3	25040614	25040634	-	Si034069m	scaffold_9	10239093	10239113	+	0.03	3-UTR	GTCGTGTATAATAGCCTTCC	TCGTGTATAATAGCCCTCCC	http://synteny.cnr.berkeley.edu/CoGe/GEvo.pl?prog=blastn&autogo=1&show_cns=1&dsgid2=11822&chr1=3&x1=25040614&dr1up=15000&dr1down=15000&dsgid2=19491;chr2=scaffold_9;x2=10239093;dr2up=15000;dr2down=15000;num_seqs=2;hsp_overlap_limit=0;hsp_size_limit=0
Os01g50610|1|29056827|29056884|-|Si001844m|scaffold_5|34476116|34476172|-|2e-05	Os01g50610	1	29056827	29056884	-	Si001844m	scaffold_5	34476116	34476172	-	2.00E-005	5-distal	AGCCCTACCATGCGCCACTACAGGGGAAAGGCCTCAATGAGAATCCAAAAAGAACCA	AGCCCTACCATGCAGCACTAGAGGGGAAAAGGCTCCAGGGAATCCTAAAAGAAACA	http://synteny.cnr.berkeley.edu/CoGe/GEvo.pl?prog=blastn&autogo=1&show_cns=1&dsgid2=11822&chr1=1&x1=29056827&dr1up=15000&dr1down=15000&dsgid2=19491;chr2=scaffold_5;x2=34476116;dr2up=15000;dr2down=15000;num_seqs=2;hsp_overlap_limit=0;hsp_size_limit=0
Os02g56600|2|34664355|34664388|+|Si017967m|scaffold_1|40994015|40993982|-|8e-05	Os02g56600	2	34664355	34664388	+	Si017967m	scaffold_1	40993982	40994015	-	8.00E-005	5-distal	GATATATACTGATCACGAATACCCGTACTGTAC	TGATATACACTGATCACGCATACACGTACCGTA	http://synteny.cnr.berkeley.edu/CoGe/GEvo.pl?prog=blastn&autogo=1&show_cns=1&dsgid2=11822&chr1=2&x1=34664355&dr1up=15000&dr1down=15000&dsgid2=19491;chr2=scaffold_1;x2=40993982;dr2up=15000;dr2down=15000;num_seqs=2;hsp_overlap_limit=0;hsp_size_limit=0
Os03g14110|3|7661497|7661535|+|Si040566m|scaffold_9|51372338|51372300|-|0.016	Os03g14110	3	7661497	7661535	+	Si040566m	scaffold_9	51372300	51372338	-	0.02	5-distal	GAGGTTTGACAGGCTGAAAAGCTGCGGCGTCCCGGCTG	TGAGCTGTGACAGGCTGAAAGGCCGCCGCCTCCCAGCT	http://synteny.cnr.berkeley.edu/CoGe/GEvo.pl?prog=blastn&autogo=1&show_cns=1&dsgid2=11822&chr1=3&x1=7661497&dr1up=15000&dr1down=15000&dsgid2=19491;chr2=scaffold_9;x2=51372300;dr2up=15000;dr2down=15000;num_seqs=2;hsp_overlap_limit=0;hsp_size_limit=0
Os03g12370|3|6536685|6536710|+|Si035840m|scaffold_9|52487074|52487050|-|0.018	Os03g12370	3	6536685	6536710	+	Si035840m	scaffold_9	52487050	52487074	-	0.02	5-UTR	GCCGCCGCCTCAATCTCGAAGCCTC	CGCCGCCGCTCAATCTCGAAGCCT	http://synteny.cnr.berkeley.edu/CoGe/GEvo.pl?prog=blastn&autogo=1&show_cns=1&dsgid2=11822&chr1=3&x1=6536685&dr1up=15000&dr1down=15000&dsgid2=19491;chr2=scaffold_9;x2=52487050;dr2up=15000;dr2down=15000;num_seqs=2;hsp_overlap_limit=0;hsp_size_limit=0
Os04g30470|4|18028765|18028805|-|Si012240m|scaffold_7|16653742|16653782|-|0.001	Os04g30470	4	18028765	18028805	-	Si012240m	scaffold_7	16653742	16653782	-	0	3-proximal	AAGCTAAAGAGTTGTTCTGATCTTTTTCTGAATGTCAAAC	AAGCTAAATAGTGATGCTGAACTTCCTCTGAATGTCAAAC	http://synteny.cnr.berkeley.edu/CoGe/GEvo.pl?prog=blastn&autogo=1&show_cns=1&dsgid2=11822&chr1=4&x1=18028765&dr1up=15000&dr1down=15000&dsgid2=19491;chr2=scaffold_7;x2=16653742;dr2up=15000;dr2down=15000;num_seqs=2;hsp_overlap_limit=0;hsp_size_limit=0
Os05g04210|5|1906012|1906036|-|Si022474m|scaffold_3|3264708|3264732|-|0.004	Os05g04210	5	1906012	1906036	-	Si022474m	scaffold_3	3264708	3264732	-	0	3-distal	GGTCGGTGAATTGGAGAGATTCCA	GGTCGGTGAATCGGAGAGATCCCA	http://synteny.cnr.berkeley.edu/CoGe/GEvo.pl?prog=blastn&autogo=1&show_cns=1&dsgid2=11822&chr1=5&x1=1906012&dr1up=15000&dr1down=15000&dsgid2=19491;chr2=scaffold_3;x2=3264708;dr2up=15000;dr2down=15000;num_seqs=2;hsp_overlap_limit=0;hsp_size_limit=0
Os03g55450|3|31537675|31537729|-|Si038798m|scaffold_9|4825595|4825540|+|2e-09	Os03g55450	3	31537675	31537729	-	Si038798m	scaffold_9	4825540	4825595	+	2.00E-009	5-proximal	CTGGCTGTCGTCAGCTGTCACACCCCAAACCTGCACGTGCAGTTGACCGCCGCC	TGTCTGACGTCAGCTGTCACACCACAAATCCGCACGTGCCCGTTGACCGCCGCCG	http://synteny.cnr.berkeley.edu/CoGe/GEvo.pl?prog=blastn&autogo=1&show_cns=1&dsgid2=11822&chr1=3&x1=31537675&dr1up=15000&dr1down=15000&dsgid2=19491;chr2=scaffold_9;x2=4825540;dr2up=15000;dr2down=15000;num_seqs=2;hsp_overlap_limit=0;hsp_size_limit=0
Os03g20020|3|11281445|11281494|-|Si034714m|scaffold_9|48098564|48098515|+|2e-17	Os03g20020	3	11281445	11281494	-	Si034714m	scaffold_9	48098515	48098564	+	2.00E-017	3-proximal	GTAGGTGTTTTGTTACTGTTTGTTGATCAGAAGTTCATAACACAATCAT	TAGGTGTTTTGTTACTGTTTGTTGATCAGAAGTTCAGGACACAATCATG	http://synteny.cnr.berkeley.edu/CoGe/GEvo.pl?prog=blastn&autogo=1&show_cns=1&dsgid2=11822&chr1=3&x1=11281445&dr1up=15000&dr1down=15000&dsgid2=19491;chr2=scaffold_9;x2=48098515;dr2up=15000;dr2down=15000;num_seqs=2;hsp_overlap_limit=0;hsp_size_limit=0
Os08g39490|8|24979982|24980009|+|Si013352m|scaffold_6|32404414|32404387|-|0.27	Os08g39490	8	24979982	24980009	+	Si013352m	scaffold_6	32404387	32404414	-	0.27	5-distal	CACCGGAGTCCGGTCACCTCCCTTTAT	GCATCGGAGTCAGATCACCTCTCTTTA	http://synteny.cnr.berkeley.edu/CoGe/GEvo.pl?prog=blastn&autogo=1&show_cns=1&dsgid2=11822&chr1=8&x1=24979982&dr1up=15000&dr1down=15000&dsgid2=19491;chr2=scaffold_6;x2=32404387;dr2up=15000;dr2down=15000;num_seqs=2;hsp_overlap_limit=0;hsp_size_limit=0
Os07g41200|7|24675684|24675705|-|Si028866m|scaffold_2|45148749|45148770|-|0.29	Os07g41200	7	24675684	24675705	-	Si028866m	scaffold_2	45148749	45148770	-	0.29	5-distal	CCACATGAACTATCATGTGAC	CCACATGAGGTATCATGTGAC	http://synteny.cnr.berkeley.edu/CoGe/GEvo.pl?prog=blastn&autogo=1&show_cns=1&dsgid2=11822&chr1=7&x1=24675684&dr1up=15000&dr1down=15000&dsgid2=19491;chr2=scaffold_2;x2=45148749;dr2up=15000;dr2down=15000;num_seqs=2;hsp_overlap_limit=0;hsp_size_limit=0
Os03g03130|3|1320203|1320237|+|Si037836m|scaffold_9|57545426|57545392|-|2e-05	Os03g03130	3	1320203	1320237	+	Si037836m	scaffold_9	57545392	57545426	-	2.00E-005	3-UTR	AGGGACCCATGCTGCACATTCGCTTAGTTCTTGC	TAGGGATCCATGCTGCACATCCGCATAGTTGTTG	http://synteny.cnr.berkeley.edu/CoGe/GEvo.pl?prog=blastn&autogo=1&show_cns=1&dsgid2=11822&chr1=3&x1=1320203&dr1up=15000&dr1down=15000&dsgid2=19491;chr2=scaffold_9;x2=57545392;dr2up=15000;dr2down=15000;num_seqs=2;hsp_overlap_limit=0;hsp_size_limit=0
Os04g53950|4|31962108|31962124|+|Si010315m|scaffold_7|30786048|30786064|+|0.06	Os04g53950	4	31962108	31962124	+	Si010315m	scaffold_7	30786048	30786064	+	0.06	3-UTR	TGGAACTGCTGGTTTC	TGGAACTGCTGGTTTC	http://synteny.cnr.berkeley.edu/CoGe/GEvo.pl?prog=blastn&autogo=1&show_cns=1&dsgid2=11822&chr1=4&x1=31962108&dr1up=15000&dr1down=15000&dsgid2=19491;chr2=scaffold_7;x2=30786048;dr2up=15000;dr2down=15000;num_seqs=2;hsp_overlap_limit=0;hsp_size_limit=0
Os09g26920|9|16354951|16355005|+|Si029011m|scaffold_2|32082410|32082467|+|2e-05	Os09g26920	9	16354951	16355005	+	Si029011m	scaffold_2	32082410	32082467	+	2.00E-005	5-proximal	GTGGAGCCACGCGGTTCATCGCCCGAGAAAGTGGAGGCATGGGCGACGCAATAT	GTGGCGCCACGCGGGGCTCCGCCCGATAAAGCGGAGGCAGCATGGGCGACGCAATAT	http://synteny.cnr.berkeley.edu/CoGe/GEvo.pl?prog=blastn&autogo=1&show_cns=1&dsgid2=11822&chr1=9&x1=16354951&dr1up=15000&dr1down=15000&dsgid2=19491;chr2=scaffold_2;x2=32082410;dr2up=15000;dr2down=15000;num_seqs=2;hsp_overlap_limit=0;hsp_size_limit=0
Os01g19480|1|11059352|11059392|+|Si000736m|scaffold_5|2677521|2677481|-|2e-05	Os01g19480	1	11059352	11059392	+	Si000736m	scaffold_5	2677481	2677521	-	2.00E-005	intron	CTGTTCTTTCTCTTTCCCCCTGGCTTTTGGACCACTCCCT	GCTCTTCTTTCTCTTTCCCCCCGTCGCTTGGACCACCCCC	http://synteny.cnr.berkeley.edu/CoGe/GEvo.pl?prog=blastn&autogo=1&show_cns=1&dsgid2=11822&chr1=1&x1=11059352&dr1up=15000&dr1down=15000&dsgid2=19491;chr2=scaffold_5;x2=2677481;dr2up=15000;dr2down=15000;num_seqs=2;hsp_overlap_limit=0;hsp_size_limit=0
Os03g60870|3|34578322|34578357|-|Si037466m|scaffold_9|1655615|1655580|+|6e-06	Os03g60870	3	34578322	34578357	-	Si037466m	scaffold_9	1655580	1655615	+	6.00E-006	3-distal	CCGATTGCATCCAACTTGATTTTGTCGGCAATGCA	CGATTGCACCCAACTCGACGTTGTCGGCAATGCAA	http://synteny.cnr.berkeley.edu/CoGe/GEvo.pl?prog=blastn&autogo=1&show_cns=1&dsgid2=11822&chr1=3&x1=34578322&dr1up=15000&dr1down=15000&dsgid2=19491;chr2=scaffold_9;x2=1655580;dr2up=15000;dr2down=15000;num_seqs=2;hsp_overlap_limit=0;hsp_size_limit=0
Os01g67330|1|39084007|39084058|+|Si001724m|scaffold_5|43808864|43808916|+|7e-06	Os01g67330	1	39084007	39084058	+	Si001724m	scaffold_5	43808864	43808916	+	7.00E-006	5-UTR	CATAAAAGTCCCTTCCCCTTTCGTTCTCGTGGGATATTCCTCCGAATAATT	CATAAATGTCCTTCCCTCTTTTGTTCTCGTGGCATATTCCATCGGAATAATT	http://synteny.cnr.berkeley.edu/CoGe/GEvo.pl?prog=blastn&autogo=1&show_cns=1&dsgid2=11822&chr1=1&x1=39084007&dr1up=15000&dr1down=15000&dsgid2=19491;chr2=scaffold_5;x2=43808864;dr2up=15000;dr2down=15000;num_seqs=2;hsp_overlap_limit=0;hsp_size_limit=0
Os03g40540|3|22543161|22543180|+|Si035549m|scaffold_9|11851322|11851303|-|0.07	Os03g40540	3	22543161	22543180	+	Si035549m	scaffold_9	11851303	11851322	-	0.07	3-distal	AACACCAAATCTGGCATTG	CAACACCAAATCTAGCATT	http://synteny.cnr.berkeley.edu/CoGe/GEvo.pl?prog=blastn&autogo=1&show_cns=1&dsgid2=11822&chr1=3&x1=22543161&dr1up=15000&dr1down=15000&dsgid2=19491;chr2=scaffold_9;x2=11851303;dr2up=15000;dr2down=15000;num_seqs=2;hsp_overlap_limit=0;hsp_size_limit=0
Os06g04070|6|1677654|1677675|-|Si007956m|scaffold_4|1405720|1405741|-|0.004	Os06g04070	6	1677654	1677675	-	Si007956m	scaffold_4	1405720	1405741	-	0	5-distal	TCCCCGCAATTCAAAGCTCGT	TCCCCGCAATTCAAAGCTTGT	http://synteny.cnr.berkeley.edu/CoGe/GEvo.pl?prog=blastn&autogo=1&show_cns=1&dsgid2=11822&chr1=6&x1=1677654&dr1up=15000&dr1down=15000&dsgid2=19491;chr2=scaffold_4;x2=1405720;dr2up=15000;dr2down=15000;num_seqs=2;hsp_overlap_limit=0;hsp_size_limit=0
Os09g21510|9|13012975|13013003|+|Si029131m|scaffold_2|29120320|29120292|-|0.081	Os09g21510	9	13012975	13013003	+	Si029131m	scaffold_2	29120292	29120320	-	0.08	intron	ATTCCTAGCATAATCTGATGTTACTTCA	GATTACTAGCACAGTTTGATGTTACTTC	http://synteny.cnr.berkeley.edu/CoGe/GEvo.pl?prog=blastn&autogo=1&show_cns=1&dsgid2=11822&chr1=9&x1=13012975&dr1up=15000&dr1down=15000&dsgid2=19491;chr2=scaffold_2;x2=29120292;dr2up=15000;dr2down=15000;num_seqs=2;hsp_overlap_limit=0;hsp_size_limit=0
Os03g03930|3|1798756|1798785|-|Si035944m|scaffold_9|57015048|57015077|-|6e-06	Os03g03930	3	1798756	1798785	-	Si035944m	scaffold_9	57015048	57015077	-	6.00E-006	intron	GTAAGTATTTCTTTAGCATACGTCTCAAC	GTAAGTATTTCTTTAGCATATTTCTCAAC	http://synteny.cnr.berkeley.edu/CoGe/GEvo.pl?prog=blastn&autogo=1&show_cns=1&dsgid2=11822&chr1=3&x1=1798756&dr1up=15000&dr1down=15000&dsgid2=19491;chr2=scaffold_9;x2=57015048;dr2up=15000;dr2down=15000;num_seqs=2;hsp_overlap_limit=0;hsp_size_limit=0
Os03g17990|3|10017742|10017756|+|Si037114m|scaffold_9|49302918|49302904|-|1.0	Os03g17990	3	10017742	10017756	+	Si037114m	scaffold_9	49302904	49302918	-	1	intron	TCAGTGGCTTATTT	TTCAGTGGCTTATT	http://synteny.cnr.berkeley.edu/CoGe/GEvo.pl?prog=blastn&autogo=1&show_cns=1&dsgid2=11822&chr1=3&x1=10017742&dr1up=15000&dr1down=15000&dsgid2=19491;chr2=scaffold_9;x2=49302904;dr2up=15000;dr2down=15000;num_seqs=2;hsp_overlap_limit=0;hsp_size_limit=0
Os07g40810|7|24458966|24458989|-|Si031978m|scaffold_2|44994153|44994176|-|0.0003	Os07g40810	7	24458966	24458989	-	Si031978m	scaffold_2	44994153	44994176	-	0	5-proximal	CCAGCTTTCATTTGAGGTCAGAA	CCAGCTTTCATTTGAGGTCACAA	http://synteny.cnr.berkeley.edu/CoGe/GEvo.pl?prog=blastn&autogo=1&show_cns=1&dsgid2=11822&chr1=7&x1=24458966&dr1up=15000&dr1down=15000&dsgid2=19491;chr2=scaffold_2;x2=44994153;dr2up=15000;dr2down=15000;num_seqs=2;hsp_overlap_limit=0;hsp_size_limit=0
Os02g08310|2|4415752|4415773|-|Si017366m|scaffold_1|6020865|6020844|+|0.23	Os02g08310	2	4415752	4415773	-	Si017366m	scaffold_1	6020844	6020865	+	0.23	5-proximal	TTCATTTATTGTACTGTTCGC	TCATTTATTTTACTGCTCGCT	http://synteny.cnr.berkeley.edu/CoGe/GEvo.pl?prog=blastn&autogo=1&show_cns=1&dsgid2=11822&chr1=2&x1=4415752&dr1up=15000&dr1down=15000&dsgid2=19491;chr2=scaffold_1;x2=6020844;dr2up=15000;dr2down=15000;num_seqs=2;hsp_overlap_limit=0;hsp_size_limit=0
Os12g14220|12|8073552|8073568|+|Si025523m|scaffold_3|5535594|5535578|-|0.054	Os12g14220	12	8073552	8073568	+	Si025523m	scaffold_3	5535578	5535594	-	0.05	5-proximal	GGCAGTAGCTTCCAAA	CGGCAGTAGCTTCCAA	http://synteny.cnr.berkeley.edu/CoGe/GEvo.pl?prog=blastn&autogo=1&show_cns=1&dsgid2=11822&chr1=12&x1=8073552&dr1up=15000&dr1down=15000&dsgid2=19491;chr2=scaffold_3;x2=5535578;dr2up=15000;dr2down=15000;num_seqs=2;hsp_overlap_limit=0;hsp_size_limit=0
Os09g32670|9|19485127|19485149|-|Si029644m|scaffold_2|36525058|36525080|-|0.001	Os09g32670	9	19485127	19485149	-	Si029644m	scaffold_2	36525058	36525080	-	0	3-proximal	GAATGTCGGCACGATGTCACGA	GAATGTCGGCACGATGCCACGA	http://synteny.cnr.berkeley.edu/CoGe/GEvo.pl?prog=blastn&autogo=1&show_cns=1&dsgid2=11822&chr1=9&x1=19485127&dr1up=15000&dr1down=15000&dsgid2=19491;chr2=scaffold_2;x2=36525058;dr2up=15000;dr2down=15000;num_seqs=2;hsp_overlap_limit=0;hsp_size_limit=0
Os02g45460|2|27646954|27647041|-|Si018120m|scaffold_1|34429426|34429512|-|5e-21	Os02g45460	2	27646954	27647041	-	Si018120m	scaffold_1	34429426	34429512	-	5.00E-021	3-distal	GGGCTATATAGTTTAGCGCGTGGAGAGGGACGTGGGCCGCGTTAACTGTATCTACGCGGTGTGGCACGAGAGGCGCCAGCCAGGTAG	GGGTTATATAGGTTAGCGCGTGGAGAGGGACGTGGCCGTGTGCACTGTTCCTACGCGGTGCGGCTCGGGAGGCGCCAGCCAGGTAG	http://synteny.cnr.berkeley.edu/CoGe/GEvo.pl?prog=blastn&autogo=1&show_cns=1&dsgid2=11822&chr1=2&x1=27646954&dr1up=15000&dr1down=15000&dsgid2=19491;chr2=scaffold_1;x2=34429426;dr2up=15000;dr2down=15000;num_seqs=2;hsp_overlap_limit=0;hsp_size_limit=0
Os01g72780|1|42226857|42226891|+|Si000100m|scaffold_5|46697365|46697399|+|3e-05	Os01g72780	1	42226857	42226891	+	Si000100m	scaffold_5	46697365	46697399	+	3.00E-005	3-UTR	TGTACATTAAAATTTTGACTTGTGGGTGGATTGA	TGTAAAGTAAATTTTTGACTTGTAGGTGGATTGA	http://synteny.cnr.berkeley.edu/CoGe/GEvo.pl?prog=blastn&autogo=1&show_cns=1&dsgid2=11822&chr1=1&x1=42226857&dr1up=15000&dr1down=15000&dsgid2=19491;chr2=scaffold_5;x2=46697365;dr2up=15000;dr2down=15000;num_seqs=2;hsp_overlap_limit=0;hsp_size_limit=0
Os03g56790|3|32356535|32356553|-|Si037933m|scaffold_9|3994917|3994899|+|0.25	Os03g56790	3	32356535	32356553	-	Si037933m	scaffold_9	3994899	3994917	+	0.25	5-UTR	GCGTGCGATCGAAGCAGA	CGTGCGATCGACGCAGAG	http://synteny.cnr.berkeley.edu/CoGe/GEvo.pl?prog=blastn&autogo=1&show_cns=1&dsgid2=11822&chr1=3&x1=32356535&dr1up=15000&dr1down=15000&dsgid2=19491;chr2=scaffold_9;x2=3994899;dr2up=15000;dr2down=15000;num_seqs=2;hsp_overlap_limit=0;hsp_size_limit=0
Os12g37870|12|23243214|23243260|+|Si022146m|scaffold_3|42580019|42579973|-|0.072	Os12g37870	12	23243214	23243260	+	Si022146m	scaffold_3	42579973	42580019	-	0.07	intron	CATTTTCCCATGCTTTGCCTCTAAAACCTTGTTAGTTATAACTATT	ACATTTTCCCATGCTTCCCCAGTACAAGCTTGATTGTTAAAGCTAT	http://synteny.cnr.berkeley.edu/CoGe/GEvo.pl?prog=blastn&autogo=1&show_cns=1&dsgid2=11822&chr1=12&x1=23243214&dr1up=15000&dr1down=15000&dsgid2=19491;chr2=scaffold_3;x2=42579973;dr2up=15000;dr2down=15000;num_seqs=2;hsp_overlap_limit=0;hsp_size_limit=0
Os02g10490|2|5515328|5515396|-|Si016195m|scaffold_1|4612736|4612668|+|1e-19	Os02g10490	2	5515328	5515396	-	Si016195m	scaffold_1	4612668	4612736	+	1.00E-019	intron	CAGCAGGAGGAAATCATTAAGTGGTGGCCTTTATATCTTGATGATCAAGAATGCGTGGGAAAAATTCA	AGCAGGATGAAATCATTAGGTGGTGGCCTCTATATCTTGAGGATCAAGAATGTGTTGGCAAAATTCAG	http://synteny.cnr.berkeley.edu/CoGe/GEvo.pl?prog=blastn&autogo=1&show_cns=1&dsgid2=11822&chr1=2&x1=5515328&dr1up=15000&dr1down=15000&dsgid2=19491;chr2=scaffold_1;x2=4612668;dr2up=15000;dr2down=15000;num_seqs=2;hsp_overlap_limit=0;hsp_size_limit=0
Os09g30150|9|18338938|18338970|+|Si029350m|scaffold_2|34781317|34781349|+|6e-06	Os09g30150	9	18338938	18338970	+	Si029350m	scaffold_2	34781317	34781349	+	6.00E-006	5-UTR	CCATGGCCTCTTCTTGGCCCTAGCACAGGTAC	CCATGGCCGCTTCTTGGTCCTAGCAGAGGTAC	http://synteny.cnr.berkeley.edu/CoGe/GEvo.pl?prog=blastn&autogo=1&show_cns=1&dsgid2=11822&chr1=9&x1=18338938&dr1up=15000&dr1down=15000&dsgid2=19491;chr2=scaffold_2;x2=34781317;dr2up=15000;dr2down=15000;num_seqs=2;hsp_overlap_limit=0;hsp_size_limit=0
Os03g41100|3|22843622|22843637|+|Si036180m|scaffold_9|11621471|11621456|-|0.23	Os03g41100	3	22843622	22843637	+	Si036180m	scaffold_9	11621456	11621471	-	0.23	5-proximal	GCCTGCGCCACGCAC	CGCCTGCGCCACGCA	http://synteny.cnr.berkeley.edu/CoGe/GEvo.pl?prog=blastn&autogo=1&show_cns=1&dsgid2=11822&chr1=3&x1=22843622&dr1up=15000&dr1down=15000&dsgid2=19491;chr2=scaffold_9;x2=11621456;dr2up=15000;dr2down=15000;num_seqs=2;hsp_overlap_limit=0;hsp_size_limit=0
Os02g47470|2|28989810|28989852|+|Si017109m|scaffold_1|35767481|35767523|+|2e-13	Os02g47470	2	28989810	28989852	+	Si017109m	scaffold_1	35767481	35767523	+	2.00E-013	5-UTR	CAATCTATAAATAGCTGCCACCCCTCTCGCCTTTCCCTCCAC	CAATCTATAAATAGCTGCCACCTCCCTCGCCTTTCCCTCCAC	http://synteny.cnr.berkeley.edu/CoGe/GEvo.pl?prog=blastn&autogo=1&show_cns=1&dsgid2=11822&chr1=2&x1=28989810&dr1up=15000&dr1down=15000&dsgid2=19491;chr2=scaffold_1;x2=35767481;dr2up=15000;dr2down=15000;num_seqs=2;hsp_overlap_limit=0;hsp_size_limit=0
Os06g41800|6|25065654|25065671|-|Si006921m|scaffold_4|32940598|32940581|+|1.0	Os06g41800	6	25065654	25065671	-	Si006921m	scaffold_4	32940581	32940598	+	1	3-UTR	TATTGGGATTTGAAAGA	ATTGGGAGTTGAAAGAA	http://synteny.cnr.berkeley.edu/CoGe/GEvo.pl?prog=blastn&autogo=1&show_cns=1&dsgid2=11822&chr1=6&x1=25065654&dr1up=15000&dr1down=15000&dsgid2=19491;chr2=scaffold_4;x2=32940581;dr2up=15000;dr2down=15000;num_seqs=2;hsp_overlap_limit=0;hsp_size_limit=0
Os04g33110|4|19873975|19874005|-|Si010783m|scaffold_7|19050188|19050218|-|0.004	Os04g33110	4	19873975	19874005	-	Si010783m	scaffold_7	19050188	19050218	-	0	3-UTR	TGTAATTAACATTTCAGTAAGATCCATGCT	TGTAATTACCATTTCAGTTAAATCCACGCT	http://synteny.cnr.berkeley.edu/CoGe/GEvo.pl?prog=blastn&autogo=1&show_cns=1&dsgid2=11822&chr1=4&x1=19873975&dr1up=15000&dr1down=15000&dsgid2=19491;chr2=scaffold_7;x2=19050188;dr2up=15000;dr2down=15000;num_seqs=2;hsp_overlap_limit=0;hsp_size_limit=0
Os02g45054|2|27309852|27309888|+|Si016736m|scaffold_1|34184885|34184922|+|0.025	Os02g45054	2	27309852	27309888	+	Si016736m	scaffold_1	34184885	34184922	+	0.03	5-proximal	TCTGTGGACCCAATCCACAGCCGCTTGACGACACCG	TCGGTGGACCCAAGTCATCAGCCGCTTCACGACACCG	http://synteny.cnr.berkeley.edu/CoGe/GEvo.pl?prog=blastn&autogo=1&show_cns=1&dsgid2=11822&chr1=2&x1=27309852&dr1up=15000&dr1down=15000&dsgid2=19491;chr2=scaffold_1;x2=34184885;dr2up=15000;dr2down=15000;num_seqs=2;hsp_overlap_limit=0;hsp_size_limit=0
Os04g48270|4|28572621|28572637|+|Si010678m|scaffold_7|27686127|27686143|+|0.065	Os04g48270	4	28572621	28572637	+	Si010678m	scaffold_7	27686127	27686143	+	0.07	3-distal	CGAGCTGTAAAGCCGA	CGAGCTGTAAAGCCGA	http://synteny.cnr.berkeley.edu/CoGe/GEvo.pl?prog=blastn&autogo=1&show_cns=1&dsgid2=11822&chr1=4&x1=28572621&dr1up=15000&dr1down=15000&dsgid2=19491;chr2=scaffold_7;x2=27686127;dr2up=15000;dr2down=15000;num_seqs=2;hsp_overlap_limit=0;hsp_size_limit=0
Os05g34854|5|20625052|20625072|-|Si025143m|scaffold_3|19968150|19968130|+|0.02	Os05g34854	5	20625052	20625072	-	Si025143m	scaffold_3	19968130	19968150	+	0.02	intron	TTGGACGCTTGTCTATTTTG	TGGACGCTTGTCTGTTTTGG	http://synteny.cnr.berkeley.edu/CoGe/GEvo.pl?prog=blastn&autogo=1&show_cns=1&dsgid2=11822&chr1=5&x1=20625052&dr1up=15000&dr1down=15000&dsgid2=19491;chr2=scaffold_3;x2=19968130;dr2up=15000;dr2down=15000;num_seqs=2;hsp_overlap_limit=0;hsp_size_limit=0
Os10g23100|10|11977200|11977230|-|Si037447m|scaffold_9|19589745|19589775|-|0.005	Os10g23100	10	11977200	11977230	-	Si037447m	scaffold_9	19589745	19589775	-	0.01	3-UTR	AATTTTCACGCGATCTTTCTGGATGTACAT	AATATTCATGTGATGTTTCTGGATGTACAT	http://synteny.cnr.berkeley.edu/CoGe/GEvo.pl?prog=blastn&autogo=1&show_cns=1&dsgid2=11822&chr1=10&x1=11977200&dr1up=15000&dr1down=15000&dsgid2=19491;chr2=scaffold_9;x2=19589745;dr2up=15000;dr2down=15000;num_seqs=2;hsp_overlap_limit=0;hsp_size_limit=0
Os03g49880|3|28421910|28421941|+|Si038692m|scaffold_9|7679944|7679913|-|7e-09	Os03g49880	3	28421910	28421941	+	Si038692m	scaffold_9	7679913	7679944	-	7.00E-009	5-UTR	GCATGGCCGGACACATCTGATCATAGCCCAC	TGCATGGCCGGACACATCTGATCATAGGCCA	http://synteny.cnr.berkeley.edu/CoGe/GEvo.pl?prog=blastn&autogo=1&show_cns=1&dsgid2=11822&chr1=3&x1=28421910&dr1up=15000&dr1down=15000&dsgid2=19491;chr2=scaffold_9;x2=7679913;dr2up=15000;dr2down=15000;num_seqs=2;hsp_overlap_limit=0;hsp_size_limit=0
Os05g27980|5|16271009|16271036|-|Si024229m|scaffold_3|25813960|25813934|+|0.055	Os05g27980	5	16271009	16271036	-	Si024229m	scaffold_3	25813934	25813960	+	0.06	5-proximal	TTATAAATATAGCTCGTTTCACACTCT	TATAAATATCGCTCGTTCACACTCTC	http://synteny.cnr.berkeley.edu/CoGe/GEvo.pl?prog=blastn&autogo=1&show_cns=1&dsgid2=11822&chr1=5&x1=16271009&dr1up=15000&dr1down=15000&dsgid2=19491;chr2=scaffold_3;x2=25813934;dr2up=15000;dr2down=15000;num_seqs=2;hsp_overlap_limit=0;hsp_size_limit=0
rice_v6_5_4171270_4171548|5|4171158|4171212|+|Si025498m|scaffold_3|6585184|6585237|+|6e-09	rice_v6_5_4171270_4171548	5	4171158	4171212	+	Si025498m	scaffold_3	6585184	6585237	+	6.00E-009	5-UTR	AAGTTCTAACCCCAATGTAAATACTCTGCAAGTTTCCATTATCTTCTACGGGAT	AAGTTCTACTTCCAATGTAAATCCCCTGCAAGTTCCATTATCTTCTACAGGAT	http://synteny.cnr.berkeley.edu/CoGe/GEvo.pl?prog=blastn&autogo=1&show_cns=1&dsgid2=11822&chr1=5&x1=4171158&dr1up=15000&dr1down=15000&dsgid2=19491;chr2=scaffold_3;x2=6585184;dr2up=15000;dr2down=15000;num_seqs=2;hsp_overlap_limit=0;hsp_size_limit=0
Os06g42860|6|25752552|25752574|-|Si008118m|scaffold_4|32522174|32522152|+|0.062	Os06g42860	6	25752552	25752574	-	Si008118m	scaffold_4	32522152	32522174	+	0.06	3-distal	TGACTTGGCTTCCATGTTTCAT	GACCTGGCTTCCGTGTTTCATC	http://synteny.cnr.berkeley.edu/CoGe/GEvo.pl?prog=blastn&autogo=1&show_cns=1&dsgid2=11822&chr1=6&x1=25752552&dr1up=15000&dr1down=15000&dsgid2=19491;chr2=scaffold_4;x2=32522152;dr2up=15000;dr2down=15000;num_seqs=2;hsp_overlap_limit=0;hsp_size_limit=0
Os03g48760|3|27765758|27765772|-|Si039049m|scaffold_9|8263552|8263538|+|0.79	Os03g48760	3	27765758	27765772	-	Si039049m	scaffold_9	8263538	8263552	+	0.79	3-distal	GGGAGTGTTGTGAG	GGAGTGTTGTGAGA	http://synteny.cnr.berkeley.edu/CoGe/GEvo.pl?prog=blastn&autogo=1&show_cns=1&dsgid2=11822&chr1=3&x1=27765758&dr1up=15000&dr1down=15000&dsgid2=19491;chr2=scaffold_9;x2=8263538;dr2up=15000;dr2down=15000;num_seqs=2;hsp_overlap_limit=0;hsp_size_limit=0
Os02g56250|2|34395101|34395119|+|Si017317m|scaffold_1|40868667|40868685|+|0.29	Os02g56250	2	34395101	34395119	+	Si017317m	scaffold_1	40868667	40868685	+	0.29	5-distal	ATTTTGACAGAGTACAAC	ATTTTGACTGAGTACAAC	http://synteny.cnr.berkeley.edu/CoGe/GEvo.pl?prog=blastn&autogo=1&show_cns=1&dsgid2=11822&chr1=2&x1=34395101&dr1up=15000&dr1down=15000&dsgid2=19491;chr2=scaffold_1;x2=40868667;dr2up=15000;dr2down=15000;num_seqs=2;hsp_overlap_limit=0;hsp_size_limit=0
Os01g65510|1|38023858|38023882|-|Si002043m|scaffold_5|42807083|42807107|-|0.004	Os01g65510	1	38023858	38023882	-	Si002043m	scaffold_5	42807083	42807107	-	0	5-proximal	TTGCTTGGAGACAAGTCCAAGAAG	TTGCTTGGAGGCAAGGCCAAGAAG	http://synteny.cnr.berkeley.edu/CoGe/GEvo.pl?prog=blastn&autogo=1&show_cns=1&dsgid2=11822&chr1=1&x1=38023858&dr1up=15000&dr1down=15000&dsgid2=19491;chr2=scaffold_5;x2=42807083;dr2up=15000;dr2down=15000;num_seqs=2;hsp_overlap_limit=0;hsp_size_limit=0
Os03g10820|3|5543846|5543872|-|Si034986m|scaffold_9|53424822|53424796|+|0.02	Os03g10820	3	5543846	5543872	-	Si034986m	scaffold_9	53424796	53424822	+	0.02	3-distal	TTCTGTTGCTGCAACGAACTGATGAC	TCTGTTGCTGCAACGGACCGGTGACG	http://synteny.cnr.berkeley.edu/CoGe/GEvo.pl?prog=blastn&autogo=1&show_cns=1&dsgid2=11822&chr1=3&x1=5543846&dr1up=15000&dr1down=15000&dsgid2=19491;chr2=scaffold_9;x2=53424796;dr2up=15000;dr2down=15000;num_seqs=2;hsp_overlap_limit=0;hsp_size_limit=0
Os02g56500|2|34596939|34597009|+|Si019728m|scaffold_1|41055154|41055085|-|4e-11	Os02g56500	2	34596939	34597009	+	Si019728m	scaffold_1	41055085	41055154	-	4.00E-011	3-proximal	ACAGTTGCAGTCACCATGGACAAGACTCATGGTCAGCAAACTGCAGAAAAACAACGCATTTCCGGCAAAA	AACAGTTGCAGTCACCATGGACAAAACCATGGTCAGCACAATGCATATGACCAGCGCATTTCTGGCGAA	http://synteny.cnr.berkeley.edu/CoGe/GEvo.pl?prog=blastn&autogo=1&show_cns=1&dsgid2=11822&chr1=2&x1=34596939&dr1up=15000&dr1down=15000&dsgid2=19491;chr2=scaffold_1;x2=41055085;dr2up=15000;dr2down=15000;num_seqs=2;hsp_overlap_limit=0;hsp_size_limit=0
Os05g27340|5|15834426|15834452|+|Si023349m|scaffold_3|26500560|26500534|-|0.016	Os05g27340	5	15834426	15834452	+	Si023349m	scaffold_3	26500534	26500560	-	0.02	3-distal	TTGTCACTGTCCTGTTGTTTTGTCTC	GTTGTCACTGCCCTGTTGATCTGTCT	http://synteny.cnr.berkeley.edu/CoGe/GEvo.pl?prog=blastn&autogo=1&show_cns=1&dsgid2=11822&chr1=5&x1=15834426&dr1up=15000&dr1down=15000&dsgid2=19491;chr2=scaffold_3;x2=26500534;dr2up=15000;dr2down=15000;num_seqs=2;hsp_overlap_limit=0;hsp_size_limit=0
Os12g43130|12|26752221|26752242|-|Si021888m|scaffold_3|49830322|49830301|+|0.25	Os12g43130	12	26752221	26752242	-	Si021888m	scaffold_3	49830301	49830322	+	0.25	5-distal	CGGCGCCCTGTCTCCTTCACA	GGCGCACTGTCTGCTTCACAC	http://synteny.cnr.berkeley.edu/CoGe/GEvo.pl?prog=blastn&autogo=1&show_cns=1&dsgid2=11822&chr1=12&x1=26752221&dr1up=15000&dr1down=15000&dsgid2=19491;chr2=scaffold_3;x2=49830301;dr2up=15000;dr2down=15000;num_seqs=2;hsp_overlap_limit=0;hsp_size_limit=0
Os03g14250|3|7733304|7733337|+|Si040225m|scaffold_9|51303357|51303324|-|0.0001	Os03g14250	3	7733304	7733337	+	Si040225m	scaffold_9	51303324	51303357	-	0	5-distal	CGCGCTGCTCCCGGCTTTGAGCAATCGGCGTGA	ACGCGCTGCTCCCGGCTTTGGGTGATGGGCGTG	http://synteny.cnr.berkeley.edu/CoGe/GEvo.pl?prog=blastn&autogo=1&show_cns=1&dsgid2=11822&chr1=3&x1=7733304&dr1up=15000&dr1down=15000&dsgid2=19491;chr2=scaffold_9;x2=51303324;dr2up=15000;dr2down=15000;num_seqs=2;hsp_overlap_limit=0;hsp_size_limit=0
Os03g61100|3|34704031|34704075|-|Si039682m|scaffold_9|1540020|1539976|+|4e-11	Os03g61100	3	34704031	34704075	-	Si039682m	scaffold_9	1539976	1540020	+	4.00E-011	5-proximal	CATCCTCTTTGCGTCGTCTCCAAGCCCCTTCATGCCGTCGAAAG	ATCCCCTTTACGTCCTCCCCAAGCCCCTTCATGCCGTCGAAAGG	http://synteny.cnr.berkeley.edu/CoGe/GEvo.pl?prog=blastn&autogo=1&show_cns=1&dsgid2=11822&chr1=3&x1=34704031&dr1up=15000&dr1down=15000&dsgid2=19491;chr2=scaffold_9;x2=1539976;dr2up=15000;dr2down=15000;num_seqs=2;hsp_overlap_limit=0;hsp_size_limit=0
Os07g39690|7|23772043|23772063|-|Si029301m|scaffold_2|44483575|44483555|+|1.2	Os07g39690	7	23772043	23772063	-	Si029301m	scaffold_2	44483555	44483575	+	1.2	3-distal	CTCTGTTCCTTAGCCGCGTC	TCTGTTGCTTCGCCGCGTCG	http://synteny.cnr.berkeley.edu/CoGe/GEvo.pl?prog=blastn&autogo=1&show_cns=1&dsgid2=11822&chr1=7&x1=23772043&dr1up=15000&dr1down=15000&dsgid2=19491;chr2=scaffold_2;x2=44483555;dr2up=15000;dr2down=15000;num_seqs=2;hsp_overlap_limit=0;hsp_size_limit=0
Os02g47880|2|29282030|29282075|-|Si016482m|scaffold_1|36012711|36012756|-|3e-08	Os02g47880	2	29282030	29282075	-	Si016482m	scaffold_1	36012711	36012756	-	3.00E-008	3-UTR	ATCTAGAAATGTCAAATGTTCTGATTAATTGTTGTAAAGTTGCAA	ATCTAGAAATATGAAATGTTCAAATTGATTGTTGTAAAGTTTCAA	http://synteny.cnr.berkeley.edu/CoGe/GEvo.pl?prog=blastn&autogo=1&show_cns=1&dsgid2=11822&chr1=2&x1=29282030&dr1up=15000&dr1down=15000&dsgid2=19491;chr2=scaffold_1;x2=36012711;dr2up=15000;dr2down=15000;num_seqs=2;hsp_overlap_limit=0;hsp_size_limit=0
Os03g64390|3|36394631|36394645|-|Si033973m|scaffold_9|120311|120325|-|0.97	Os03g64390	3	36394631	36394645	-	Si033973m	scaffold_9	120311	120325	-	0.97	5-distal	GTGATGGCGCTGCT	GTGATGGCGCTGCT	http://synteny.cnr.berkeley.edu/CoGe/GEvo.pl?prog=blastn&autogo=1&show_cns=1&dsgid2=11822&chr1=3&x1=36394631&dr1up=15000&dr1down=15000&dsgid2=19491;chr2=scaffold_9;x2=120311;dr2up=15000;dr2down=15000;num_seqs=2;hsp_overlap_limit=0;hsp_size_limit=0
Os05g03630|5|1559734|1559757|+|Si022453m|scaffold_3|3038094|3038117|+|0.018	Os05g03630	5	1559734	1559757	+	Si022453m	scaffold_3	3038094	3038117	+	0.02	3-distal	TGCTTTTCCATTGTGGTTGTCAG	TGCTATCCCATTGTGGTTGTCAG	http://synteny.cnr.berkeley.edu/CoGe/GEvo.pl?prog=blastn&autogo=1&show_cns=1&dsgid2=11822&chr1=5&x1=1559734&dr1up=15000&dr1down=15000&dsgid2=19491;chr2=scaffold_3;x2=3038094;dr2up=15000;dr2down=15000;num_seqs=2;hsp_overlap_limit=0;hsp_size_limit=0
Os08g09270|8|5385190|5385209|+|Si013441m|scaffold_6|2712221|2712202|-|0.073	Os08g09270	8	5385190	5385209	+	Si013441m	scaffold_6	2712202	2712221	-	0.07	intron	AAATGTTTACAATTTTGTG	TAAATGTTTACAAGTTTGT	http://synteny.cnr.berkeley.edu/CoGe/GEvo.pl?prog=blastn&autogo=1&show_cns=1&dsgid2=11822&chr1=8&x1=5385190&dr1up=15000&dr1down=15000&dsgid2=19491;chr2=scaffold_6;x2=2712202;dr2up=15000;dr2down=15000;num_seqs=2;hsp_overlap_limit=0;hsp_size_limit=0
Os10g41130|10|22030870|22030891|-|Si039427m|scaffold_9|37204346|37204325|+|0.004	Os10g41130	10	22030870	22030891	-	Si039427m	scaffold_9	37204325	37204346	+	0	5-distal	CAAATCCATGTGCTCCAATCC	AAATCCATGTGCCCCAATCCC	http://synteny.cnr.berkeley.edu/CoGe/GEvo.pl?prog=blastn&autogo=1&show_cns=1&dsgid2=11822&chr1=10&x1=22030870&dr1up=15000&dr1down=15000&dsgid2=19491;chr2=scaffold_9;x2=37204325;dr2up=15000;dr2down=15000;num_seqs=2;hsp_overlap_limit=0;hsp_size_limit=0
Os10g31000|10|16113545|16113619|+|Si038560m|scaffold_9|18088355|18088281|-|6e-06	Os10g31000	10	16113545	16113619	+	Si038560m	scaffold_9	18088281	18088355	-	6.00E-006	3-UTR	CATGTAAATAAGTGTACTTGTATCTTGTCCAATGTTGTTTCCTTCAATTGACCAATTGAATTCGCAGCAGCTCT	TCATGTAAATAAGTGTACCCTGTATGTTATCCTATGCTGTTTCTTCAGTCAACCTGTTGAATTTGCAGTAGCTC	http://synteny.cnr.berkeley.edu/CoGe/GEvo.pl?prog=blastn&autogo=1&show_cns=1&dsgid2=11822&chr1=10&x1=16113545&dr1up=15000&dr1down=15000&dsgid2=19491;chr2=scaffold_9;x2=18088281;dr2up=15000;dr2down=15000;num_seqs=2;hsp_overlap_limit=0;hsp_size_limit=0
Os02g28040|2|16600063|16600084|-|Si016194m|scaffold_1|22820973|22820994|-|0.007	Os02g28040	2	16600063	16600084	-	Si016194m	scaffold_1	22820973	22820994	-	0.01	intron	ATGTTTGCATGTTGTATTTGA	ATGTTTGCATGTTGCATTTGA	http://synteny.cnr.berkeley.edu/CoGe/GEvo.pl?prog=blastn&autogo=1&show_cns=1&dsgid2=11822&chr1=2&x1=16600063&dr1up=15000&dr1down=15000&dsgid2=19491;chr2=scaffold_1;x2=22820973;dr2up=15000;dr2down=15000;num_seqs=2;hsp_overlap_limit=0;hsp_size_limit=0
Os06g50910|6|30797188|30797211|-|Si005659m|scaffold_4|39740382|39740405|-|0.037	Os06g50910	6	30797188	30797211	-	Si005659m	scaffold_4	39740382	39740405	-	0.04	3-UTR	GAAATCCTGTGACACATTTGTTA	GAAATTCTGTGACCCATTTGTTA	http://synteny.cnr.berkeley.edu/CoGe/GEvo.pl?prog=blastn&autogo=1&show_cns=1&dsgid2=11822&chr1=6&x1=30797188&dr1up=15000&dr1down=15000&dsgid2=19491;chr2=scaffold_4;x2=39740382;dr2up=15000;dr2down=15000;num_seqs=2;hsp_overlap_limit=0;hsp_size_limit=0
Os09g21760|9|13175366|13175387|-|Si030011m|scaffold_2|29203423|29203444|-|0.26	Os09g21760	9	13175366	13175387	-	Si030011m	scaffold_2	29203423	29203444	-	0.26	intron	GTACTTGTATTACATGGGGTT	GTACTTATATTGCATGGGGTT	http://synteny.cnr.berkeley.edu/CoGe/GEvo.pl?prog=blastn&autogo=1&show_cns=1&dsgid2=11822&chr1=9&x1=13175366&dr1up=15000&dr1down=15000&dsgid2=19491;chr2=scaffold_2;x2=29203423;dr2up=15000;dr2down=15000;num_seqs=2;hsp_overlap_limit=0;hsp_size_limit=0
Os01g11910|1|6461927|6461950|+|Si002517m|scaffold_5|13555001|13555024|+|0.017	Os01g11910	1	6461927	6461950	+	Si002517m	scaffold_5	13555001	13555024	+	0.02	5-UTR	AGAAGATGATCCCGTTCACAAAG	AGAAGATGATCCCTTTCATAAAG	http://synteny.cnr.berkeley.edu/CoGe/GEvo.pl?prog=blastn&autogo=1&show_cns=1&dsgid2=11822&chr1=1&x1=6461927&dr1up=15000&dr1down=15000&dsgid2=19491;chr2=scaffold_5;x2=13555001;dr2up=15000;dr2down=15000;num_seqs=2;hsp_overlap_limit=0;hsp_size_limit=0
Os04g52330|4|30910239|30910257|-|Si010780m|scaffold_7|29742118|29742136|-|0.23	Os04g52330	4	30910239	30910257	-	Si010780m	scaffold_7	29742118	29742136	-	0.23	3-proximal	GATTCTGAATGTCTGCAT	GATTCTGAATGTCTCCAT	http://synteny.cnr.berkeley.edu/CoGe/GEvo.pl?prog=blastn&autogo=1&show_cns=1&dsgid2=11822&chr1=4&x1=30910239&dr1up=15000&dr1down=15000&dsgid2=19491;chr2=scaffold_7;x2=29742118;dr2up=15000;dr2down=15000;num_seqs=2;hsp_overlap_limit=0;hsp_size_limit=0
Os03g17580|3|9780252|9780269|-|Si037416m|scaffold_9|49500636|49500619|+|0.82	Os03g17580	3	9780252	9780269	-	Si037416m	scaffold_9	49500619	49500636	+	0.82	3-proximal	AGTTGGAAATTCTTCTG	GTTGGAAATTCTTATGA	http://synteny.cnr.berkeley.edu/CoGe/GEvo.pl?prog=blastn&autogo=1&show_cns=1&dsgid2=11822&chr1=3&x1=9780252&dr1up=15000&dr1down=15000&dsgid2=19491;chr2=scaffold_9;x2=49500619;dr2up=15000;dr2down=15000;num_seqs=2;hsp_overlap_limit=0;hsp_size_limit=0
Os04g41580|4|24481660|24481690|-|Si010904m|scaffold_7|23722359|23722389|-|0.26	Os04g41580	4	24481660	24481690	-	Si010904m	scaffold_7	23722359	23722389	-	0.26	3-proximal	TGCGTAGGCGTGTAGGCTTTGTGACTCGAG	TGCGTAGCCACGTAGGCTTTGCGACTTGAG	http://synteny.cnr.berkeley.edu/CoGe/GEvo.pl?prog=blastn&autogo=1&show_cns=1&dsgid2=11822&chr1=4&x1=24481660&dr1up=15000&dr1down=15000&dsgid2=19491;chr2=scaffold_7;x2=23722359;dr2up=15000;dr2down=15000;num_seqs=2;hsp_overlap_limit=0;hsp_size_limit=0
Os03g53280|3|30557506|30557552|-|Si033826m|scaffold_9|5804374|5804328|+|6e-12	Os03g53280	3	30557506	30557552	-	Si033826m	scaffold_9	5804328	5804374	+	6.00E-012	3-UTR	GAAGTGGTGGTGTTCATTCATTGACTGGGTGTAATTTGAGCACCCT	AAGTGTTGTTGTTCATTCTTTGACTGGGTGTAATTTGCGCACCCTT	http://synteny.cnr.berkeley.edu/CoGe/GEvo.pl?prog=blastn&autogo=1&show_cns=1&dsgid2=11822&chr1=3&x1=30557506&dr1up=15000&dr1down=15000&dsgid2=19491;chr2=scaffold_9;x2=5804328;dr2up=15000;dr2down=15000;num_seqs=2;hsp_overlap_limit=0;hsp_size_limit=0
Os05g37150|5|21646211|21646234|-|Si022968m|scaffold_3|18550130|18550107|+|0.98	Os05g37150	5	21646211	21646234	-	Si022968m	scaffold_3	18550107	18550130	+	0.98	3-UTR	TCATAGTTCCTGATGGAGGAGGA	CATGGTTTCTGATGGAGAAGGAT	http://synteny.cnr.berkeley.edu/CoGe/GEvo.pl?prog=blastn&autogo=1&show_cns=1&dsgid2=11822&chr1=5&x1=21646211&dr1up=15000&dr1down=15000&dsgid2=19491;chr2=scaffold_3;x2=18550107;dr2up=15000;dr2down=15000;num_seqs=2;hsp_overlap_limit=0;hsp_size_limit=0
Os02g44130|2|26687106|26687158|+|Si020018m|scaffold_1|33513092|33513148|+|2e-05	Os02g44130	2	26687106	26687158	+	Si020018m	scaffold_1	33513092	33513148	+	2.00E-005	3-distal	TGCACGCGTGATTCCGGTTCGTTTTGTAAAGTTGCTCACACAAGTCGCATGG	TGCACGCGTGATTCGACCGGTTTGTTTTTGTAAAGTCGCTCACACGGGTCGCATGG	http://synteny.cnr.berkeley.edu/CoGe/GEvo.pl?prog=blastn&autogo=1&show_cns=1&dsgid2=11822&chr1=2&x1=26687106&dr1up=15000&dr1down=15000&dsgid2=19491;chr2=scaffold_1;x2=33513092;dr2up=15000;dr2down=15000;num_seqs=2;hsp_overlap_limit=0;hsp_size_limit=0
Os01g09450|1|4816221|4816245|+|Si002618m|scaffold_5|11731195|11731219|+|8e-05	Os01g09450	1	4816221	4816245	+	Si002618m	scaffold_5	11731195	11731219	+	8.00E-005	5-UTR	GCAAATCCTTGCCGCCTTTTGGTC	GCAAACCCTTGCCGCCTTTTGGTC	http://synteny.cnr.berkeley.edu/CoGe/GEvo.pl?prog=blastn&autogo=1&show_cns=1&dsgid2=11822&chr1=1&x1=4816221&dr1up=15000&dr1down=15000&dsgid2=19491;chr2=scaffold_5;x2=11731195;dr2up=15000;dr2down=15000;num_seqs=2;hsp_overlap_limit=0;hsp_size_limit=0
Os10g37660|10|20085126|20085146|-|Si034760m|scaffold_9|41051624|41051604|+|0.02	Os10g37660	10	20085126	20085146	-	Si034760m	scaffold_9	41051604	41051624	+	0.02	intron	TATGGAGTTTGTCATGATAT	ATGGAGCTTGTCATGATATT	http://synteny.cnr.berkeley.edu/CoGe/GEvo.pl?prog=blastn&autogo=1&show_cns=1&dsgid2=11822&chr1=10&x1=20085126&dr1up=15000&dr1down=15000&dsgid2=19491;chr2=scaffold_9;x2=41051604;dr2up=15000;dr2down=15000;num_seqs=2;hsp_overlap_limit=0;hsp_size_limit=0
rice_v6_3_26341909_26343355|3|26348321|26348344|+|Si038482m|scaffold_9|9350831|9350854|+|0.016	rice_v6_3_26341909_26343355	3	26348321	26348344	+	Si038482m	scaffold_9	9350831	9350854	+	0.02	3-distal	ATGGGTTGAGTTAGATTCTCACC	ATGGGGTGACTTAGATTCTCACC	http://synteny.cnr.berkeley.edu/CoGe/GEvo.pl?prog=blastn&autogo=1&show_cns=1&dsgid2=11822&chr1=3&x1=26348321&dr1up=15000&dr1down=15000&dsgid2=19491;chr2=scaffold_9;x2=9350831;dr2up=15000;dr2down=15000;num_seqs=2;hsp_overlap_limit=0;hsp_size_limit=0
Os08g38460|8|24333600|24333617|-|Si014544m|scaffold_6|31661169|31661186|-|0.015	Os08g38460	8	24333600	24333617	-	Si014544m	scaffold_6	31661169	31661186	-	0.02	3-UTR	GCCGTGTGCGCGTAGGA	GCCGTGTGCGCGTAGGA	http://synteny.cnr.berkeley.edu/CoGe/GEvo.pl?prog=blastn&autogo=1&show_cns=1&dsgid2=11822&chr1=8&x1=24333600&dr1up=15000&dr1down=15000&dsgid2=19491;chr2=scaffold_6;x2=31661169;dr2up=15000;dr2down=15000;num_seqs=2;hsp_overlap_limit=0;hsp_size_limit=0
Os06g44320|6|26757208|26757238|-|Si007919m|scaffold_4|31123096|31123066|+|1e-06	Os06g44320	6	26757208	26757238	-	Si007919m	scaffold_4	31123066	31123096	+	1.00E-006	5-proximal	ACGCTACATGTGCGGCCATGTGCGCCTTGT	CGCGACATGTGCAGCCATGTGCGCCTTGTC	http://synteny.cnr.berkeley.edu/CoGe/GEvo.pl?prog=blastn&autogo=1&show_cns=1&dsgid2=11822&chr1=6&x1=26757208&dr1up=15000&dr1down=15000&dsgid2=19491;chr2=scaffold_4;x2=31123066;dr2up=15000;dr2down=15000;num_seqs=2;hsp_overlap_limit=0;hsp_size_limit=0
Os03g61960|3|35117092|35117139|+|Si039128m|scaffold_9|1158844|1158798|-|0.23	Os03g61960	3	35117092	35117139	+	Si039128m	scaffold_9	1158798	1158844	-	0.23	3-UTR	TCAAGGTTGGGGCTAAGAGATGGGAACCCAATGGTAATACTAGCTAG	TTCAGGGTTGGCGCTTAAGGTTGGGAACCCGTGGGAATACTAGCTA	http://synteny.cnr.berkeley.edu/CoGe/GEvo.pl?prog=blastn&autogo=1&show_cns=1&dsgid2=11822&chr1=3&x1=35117092&dr1up=15000&dr1down=15000&dsgid2=19491;chr2=scaffold_9;x2=1158798;dr2up=15000;dr2down=15000;num_seqs=2;hsp_overlap_limit=0;hsp_size_limit=0
Os04g33940|4|20376702|20376766|+|Si011096m|scaffold_7|19660290|19660355|+|1e-06	Os04g33940	4	20376702	20376766	+	Si011096m	scaffold_7	19660290	19660355	+	1.00E-006	5-proximal	CGCCGGTGCTCCCTGCTCCGTGGCGCCGCAACGGGCTACTTGTCACGTGCTCCCGCCTCACGTT	CGCCGGTCCTCCGTACTCCATTGGCACAGCGACGGGCAACTTGTCCGCTGCTCCCGCCTCACGTT	http://synteny.cnr.berkeley.edu/CoGe/GEvo.pl?prog=blastn&autogo=1&show_cns=1&dsgid2=11822&chr1=4&x1=20376702&dr1up=15000&dr1down=15000&dsgid2=19491;chr2=scaffold_7;x2=19660290;dr2up=15000;dr2down=15000;num_seqs=2;hsp_overlap_limit=0;hsp_size_limit=0
Os03g25140|3|14360227|14360255|+|Si034664m|scaffold_9|45609430|45609402|-|0.11	Os03g25140	3	14360227	14360255	+	Si034664m	scaffold_9	45609402	45609430	-	0.11	intron	AAACCATCTTCTGTTTTACTGTTACAAT	TAAATCATCTTCTTTTTTATTGTTATAA	http://synteny.cnr.berkeley.edu/CoGe/GEvo.pl?prog=blastn&autogo=1&show_cns=1&dsgid2=11822&chr1=3&x1=14360227&dr1up=15000&dr1down=15000&dsgid2=19491;chr2=scaffold_9;x2=45609402;dr2up=15000;dr2down=15000;num_seqs=2;hsp_overlap_limit=0;hsp_size_limit=0
Os02g11740|2|6052853|6052868|+|Si016641m|scaffold_1|4057209|4057194|-|0.26	Os02g11740	2	6052853	6052868	+	Si016641m	scaffold_1	4057194	4057209	-	0.26	5-distal	TTTTTTTAAAAAAAA	TTTTTTTTAAAAAAA	http://synteny.cnr.berkeley.edu/CoGe/GEvo.pl?prog=blastn&autogo=1&show_cns=1&dsgid2=11822&chr1=2&x1=6052853&dr1up=15000&dr1down=15000&dsgid2=19491;chr2=scaffold_1;x2=4057194;dr2up=15000;dr2down=15000;num_seqs=2;hsp_overlap_limit=0;hsp_size_limit=0
Os01g14660|1|8202025|8202063|-|Si004866m|scaffold_5|5471779|5471741|+|9e-08	Os01g14660	1	8202025	8202063	-	Si004866m	scaffold_5	5471741	5471779	+	9.00E-008	5-proximal	AGGATTAATCATGTCACATCAGGAAGATTCATCAGTTG	GGATTAATCATGTCAAATCACCAAGATTCATCGGTTGA	http://synteny.cnr.berkeley.edu/CoGe/GEvo.pl?prog=blastn&autogo=1&show_cns=1&dsgid2=11822&chr1=1&x1=8202025&dr1up=15000&dr1down=15000&dsgid2=19491;chr2=scaffold_5;x2=5471741;dr2up=15000;dr2down=15000;num_seqs=2;hsp_overlap_limit=0;hsp_size_limit=0
Os05g40960|5|23956513|23956541|-|Si022265m|scaffold_3|15076545|15076517|+|0.061	Os05g40960	5	23956513	23956541	-	Si022265m	scaffold_3	15076517	15076545	+	0.06	5-distal	TGGCCATCACAGAAAGCTCTTAATGGGA	GGCTATCGAAGAAAGCTCTAAATGGGAG	http://synteny.cnr.berkeley.edu/CoGe/GEvo.pl?prog=blastn&autogo=1&show_cns=1&dsgid2=11822&chr1=5&x1=23956513&dr1up=15000&dr1down=15000&dsgid2=19491;chr2=scaffold_3;x2=15076517;dr2up=15000;dr2down=15000;num_seqs=2;hsp_overlap_limit=0;hsp_size_limit=0
Os07g47460|7|28372094|28372120|+|Si031399m|scaffold_2|47866136|47866110|-|0.016	Os07g47460	7	28372094	28372120	+	Si031399m	scaffold_2	47866110	47866136	-	0.02	3-UTR	GAATTGCTTGAGTTGTAACAATTCCA	AGAATTGCTTGTTTTGTAACAGTTCC	http://synteny.cnr.berkeley.edu/CoGe/GEvo.pl?prog=blastn&autogo=1&show_cns=1&dsgid2=11822&chr1=7&x1=28372094&dr1up=15000&dr1down=15000&dsgid2=19491;chr2=scaffold_2;x2=47866110;dr2up=15000;dr2down=15000;num_seqs=2;hsp_overlap_limit=0;hsp_size_limit=0
Os03g61960|3|35117470|35117489|+|Si039128m|scaffold_9|1158481|1158462|-|0.06	Os03g61960	3	35117470	35117489	+	Si039128m	scaffold_9	1158462	1158481	-	0.06	3-proximal	ATGCTGAAGGCAAATGTTG	GATGCTGAAGGCAACTGTT	http://synteny.cnr.berkeley.edu/CoGe/GEvo.pl?prog=blastn&autogo=1&show_cns=1&dsgid2=11822&chr1=3&x1=35117470&dr1up=15000&dr1down=15000&dsgid2=19491;chr2=scaffold_9;x2=1158462;dr2up=15000;dr2down=15000;num_seqs=2;hsp_overlap_limit=0;hsp_size_limit=0
Os01g51870|1|29819328|29819366|+|Si002575m|scaffold_5|35174472|35174510|+|0.015	Os01g51870	1	29819328	29819366	+	Si002575m	scaffold_5	35174472	35174510	+	0.02	5-proximal	TTACCTCATCTTTCTACAATCCACATCTTTCAGATTTG	TTAACTCATGTTTCTACAACCTACAGGTTTTAGATTTG	http://synteny.cnr.berkeley.edu/CoGe/GEvo.pl?prog=blastn&autogo=1&show_cns=1&dsgid2=11822&chr1=1&x1=29819328&dr1up=15000&dr1down=15000&dsgid2=19491;chr2=scaffold_5;x2=35174472;dr2up=15000;dr2down=15000;num_seqs=2;hsp_overlap_limit=0;hsp_size_limit=0
Os02g53620|2|32792546|32792571|-|Si019645m|scaffold_1|39523905|39523930|-|0.069	Os02g53620	2	32792546	32792571	-	Si019645m	scaffold_1	39523905	39523930	-	0.07	5-proximal	ATGTAGGCATACAAAATTGCAATAA	ATGTGGGCATACAAAATCGCGATAA	http://synteny.cnr.berkeley.edu/CoGe/GEvo.pl?prog=blastn&autogo=1&show_cns=1&dsgid2=11822&chr1=2&x1=32792546&dr1up=15000&dr1down=15000&dsgid2=19491;chr2=scaffold_1;x2=39523905;dr2up=15000;dr2down=15000;num_seqs=2;hsp_overlap_limit=0;hsp_size_limit=0
Os11g32160|11|18533241|18533258|+|Si026754m|scaffold_8|26304869|26304886|+|1.1	Os11g32160	11	18533241	18533258	+	Si026754m	scaffold_8	26304869	26304886	+	1.1	3-distal	ATAGTTAAACATAAAAA	ATAGTTCAACATAAAAA	http://synteny.cnr.berkeley.edu/CoGe/GEvo.pl?prog=blastn&autogo=1&show_cns=1&dsgid2=11822&chr1=11&x1=18533241&dr1up=15000&dr1down=15000&dsgid2=19491;chr2=scaffold_8;x2=26304869;dr2up=15000;dr2down=15000;num_seqs=2;hsp_overlap_limit=0;hsp_size_limit=0
Os11g05640|11|2556264|2556290|+|Si026452m|scaffold_8|2353975|2353949|-|0.92	Os11g05640	11	2556264	2556290	+	Si026452m	scaffold_8	2353949	2353975	-	0.92	5-proximal	GCGTGGTCTTCCAGGCGCTTCCTCCC	TGCTTGGTCTTCTAGGCCCTTCCGCC	http://synteny.cnr.berkeley.edu/CoGe/GEvo.pl?prog=blastn&autogo=1&show_cns=1&dsgid2=11822&chr1=11&x1=2556264&dr1up=15000&dr1down=15000&dsgid2=19491;chr2=scaffold_8;x2=2353949;dr2up=15000;dr2down=15000;num_seqs=2;hsp_overlap_limit=0;hsp_size_limit=0
Os06g04450|6|1901005|1901028|-|Si006024m|scaffold_4|1607833|1607856|-|1.3	Os06g04450	6	1901005	1901028	-	Si006024m	scaffold_4	1607833	1607856	-	1.3	intron	TATCATCACAAACTGGATTGGCA	TATCATGATAAATTGGATTGGCA	http://synteny.cnr.berkeley.edu/CoGe/GEvo.pl?prog=blastn&autogo=1&show_cns=1&dsgid2=11822&chr1=6&x1=1901005&dr1up=15000&dr1down=15000&dsgid2=19491;chr2=scaffold_4;x2=1607833;dr2up=15000;dr2down=15000;num_seqs=2;hsp_overlap_limit=0;hsp_size_limit=0
Os02g46780|2|28552622|28552639|-|Si017704m|scaffold_1|35228893|35228910|-|0.86	Os02g46780	2	28552622	28552639	-	Si017704m	scaffold_1	35228893	35228910	-	0.86	3-UTR	TAGGATGCACATACAAA	TAGAATGCACATACAAA	http://synteny.cnr.berkeley.edu/CoGe/GEvo.pl?prog=blastn&autogo=1&show_cns=1&dsgid2=11822&chr1=2&x1=28552622&dr1up=15000&dr1down=15000&dsgid2=19491;chr2=scaffold_1;x2=35228893;dr2up=15000;dr2down=15000;num_seqs=2;hsp_overlap_limit=0;hsp_size_limit=0
Os03g14720|3|7999877|7999920|-|Si035096m|scaffold_9|51116750|51116707|+|4e-07	Os03g14720	3	7999877	7999920	-	Si035096m	scaffold_9	51116707	51116750	+	4.00E-007	3-distal	GTAGAATATACTAGCTGAATAAAGTTATAATGCCATCTCAGTG	TAGAATATACTTGCTGGAGAAAGTGAAAGTGCCATCTCAGTGC	http://synteny.cnr.berkeley.edu/CoGe/GEvo.pl?prog=blastn&autogo=1&show_cns=1&dsgid2=11822&chr1=3&x1=7999877&dr1up=15000&dr1down=15000&dsgid2=19491;chr2=scaffold_9;x2=51116707;dr2up=15000;dr2down=15000;num_seqs=2;hsp_overlap_limit=0;hsp_size_limit=0
Os12g25720|12|14912790|14912805|-|Si021384m|scaffold_3|34279289|34279304|-|0.31	Os12g25720	12	14912790	14912805	-	Si021384m	scaffold_3	34279289	34279304	-	0.31	intron	TCTTCTTATGTTGCA	TCTTCTTATGTTGCA	http://synteny.cnr.berkeley.edu/CoGe/GEvo.pl?prog=blastn&autogo=1&show_cns=1&dsgid2=11822&chr1=12&x1=14912790&dr1up=15000&dr1down=15000&dsgid2=19491;chr2=scaffold_3;x2=34279289;dr2up=15000;dr2down=15000;num_seqs=2;hsp_overlap_limit=0;hsp_size_limit=0
Os05g44350|5|25747758|25747782|+|Si024153m|scaffold_3|13013107|13013083|-|0.005	Os05g44350	5	25747758	25747782	+	Si024153m	scaffold_3	13013083	13013107	-	0.01	intron	GAATTAATGCTATCATAGGTTTCT	TGAATCAATGCTATAATAGGTTTC	http://synteny.cnr.berkeley.edu/CoGe/GEvo.pl?prog=blastn&autogo=1&show_cns=1&dsgid2=11822&chr1=5&x1=25747758&dr1up=15000&dr1down=15000&dsgid2=19491;chr2=scaffold_3;x2=13013083;dr2up=15000;dr2down=15000;num_seqs=2;hsp_overlap_limit=0;hsp_size_limit=0
Os06g08730|6|4366619|4366642|+|Si006087m|scaffold_4|3415492|3415469|-|1.4	Os06g08730	6	4366619	4366642	+	Si006087m	scaffold_4	3415469	3415492	-	1.4	intron	ATAGTAATTCTTACTGCAGTGCA	AATAATAGTTCTTACTGAAGTGC	http://synteny.cnr.berkeley.edu/CoGe/GEvo.pl?prog=blastn&autogo=1&show_cns=1&dsgid2=11822&chr1=6&x1=4366619&dr1up=15000&dr1down=15000&dsgid2=19491;chr2=scaffold_4;x2=3415469;dr2up=15000;dr2down=15000;num_seqs=2;hsp_overlap_limit=0;hsp_size_limit=0
Os11g16580|11|9184717|9184746|+|Si026606m|scaffold_8|13991393|13991422|+|0.02	Os11g16580	11	9184717	9184746	+	Si026606m	scaffold_8	13991393	13991422	+	0.02	intron	GCTATTCATTCCTCAATTTCCCACACACA	GCTTTTCATTTCTCAGTTTCCCATACACA	http://synteny.cnr.berkeley.edu/CoGe/GEvo.pl?prog=blastn&autogo=1&show_cns=1&dsgid2=11822&chr1=11&x1=9184717&dr1up=15000&dr1down=15000&dsgid2=19491;chr2=scaffold_8;x2=13991393;dr2up=15000;dr2down=15000;num_seqs=2;hsp_overlap_limit=0;hsp_size_limit=0
Os07g27300|7|15866984|15867036|-|Si030326m|scaffold_2|14244596|14244648|-|3e-19	Os07g27300	7	15866984	15867036	-	Si030326m	scaffold_2	14244596	14244648	-	3.00E-019	3-proximal	CGGCGAGCGCGAGCCGTGCACGGCGGCGCGGGTGGTGCCCTTCGCCACCGTC	CGGCGAGCGCGAGCCGTGCACGGCGGCGCGGGTGGTCCCCTTCGCCACGGTC	http://synteny.cnr.berkeley.edu/CoGe/GEvo.pl?prog=blastn&autogo=1&show_cns=1&dsgid2=11822&chr1=7&x1=15866984&dr1up=15000&dr1down=15000&dsgid2=19491;chr2=scaffold_2;x2=14244596;dr2up=15000;dr2down=15000;num_seqs=2;hsp_overlap_limit=0;hsp_size_limit=0
Os06g42030|6|25240658|25240675|-|Si005871m|scaffold_4|32744774|32744757|+|1.2	Os06g42030	6	25240658	25240675	-	Si005871m	scaffold_4	32744757	32744774	+	1.2	intron	TGATTGTAGATTTGTCT	GAGTGTAGATTTGTCTT	http://synteny.cnr.berkeley.edu/CoGe/GEvo.pl?prog=blastn&autogo=1&show_cns=1&dsgid2=11822&chr1=6&x1=25240658&dr1up=15000&dr1down=15000&dsgid2=19491;chr2=scaffold_4;x2=32744757;dr2up=15000;dr2down=15000;num_seqs=2;hsp_overlap_limit=0;hsp_size_limit=0
Os03g50970|3|29114136|29114165|-|Si034686m|scaffold_9|7093116|7093087|+|1e-07	Os03g50970	3	29114136	29114165	-	Si034686m	scaffold_9	7093087	7093116	+	1.00E-007	5-distal	TGATTTGGACTGTTAGAATGTTTGCATCA	GATATGGACTGTTAGAATGTTTGCATCAT	http://synteny.cnr.berkeley.edu/CoGe/GEvo.pl?prog=blastn&autogo=1&show_cns=1&dsgid2=11822&chr1=3&x1=29114136&dr1up=15000&dr1down=15000&dsgid2=19491;chr2=scaffold_9;x2=7093087;dr2up=15000;dr2down=15000;num_seqs=2;hsp_overlap_limit=0;hsp_size_limit=0
Os07g25500|7|14612363|14612421|+|Si032333m|scaffold_2|11984844|11984902|+|2e-12	Os07g25500	7	14612363	14612421	+	Si032333m	scaffold_2	11984844	11984902	+	2.00E-012	3-distal	TCACTTTCTGAGGTGACAGAAAGTTTGGTCTTGTGGCCCTTTTCAGAATATCTTGACT	TCACTTTCAGAGGTGACAGCAGGTTTGGTCCTGCGACCCTTTCCAGAATATCATGACT	http://synteny.cnr.berkeley.edu/CoGe/GEvo.pl?prog=blastn&autogo=1&show_cns=1&dsgid2=11822&chr1=7&x1=14612363&dr1up=15000&dr1down=15000&dsgid2=19491;chr2=scaffold_2;x2=11984844;dr2up=15000;dr2down=15000;num_seqs=2;hsp_overlap_limit=0;hsp_size_limit=0
Os04g56780|4|33680229|33680255|-|Si024219m|scaffold_3|1689714|1689740|-|0.015	Os04g56780	4	33680229	33680255	-	Si024219m	scaffold_3	1689714	1689740	-	0.02	5-distal	CTTGACTGACTCGGCGTTTCCCATTC	CTTGACTGACGAGACGTTTCCCATTC	http://synteny.cnr.berkeley.edu/CoGe/GEvo.pl?prog=blastn&autogo=1&show_cns=1&dsgid2=11822&chr1=4&x1=33680229&dr1up=15000&dr1down=15000&dsgid2=19491;chr2=scaffold_3;x2=1689714;dr2up=15000;dr2down=15000;num_seqs=2;hsp_overlap_limit=0;hsp_size_limit=0
Os03g02750|3|1033111|1033143|-|Si034390m|scaffold_9|57831347|57831315|+|6e-06	Os03g02750	3	1033111	1033143	-	Si034390m	scaffold_9	57831315	57831347	+	6.00E-006	3-UTR	GCAGCAAGCTCAGCTGCAACGGAGTTGTGTAA	CAGCAAGCTCAGCTGCAATGGCGTTCTGTAAA	http://synteny.cnr.berkeley.edu/CoGe/GEvo.pl?prog=blastn&autogo=1&show_cns=1&dsgid2=11822&chr1=3&x1=1033111&dr1up=15000&dr1down=15000&dsgid2=19491;chr2=scaffold_9;x2=57831315;dr2up=15000;dr2down=15000;num_seqs=2;hsp_overlap_limit=0;hsp_size_limit=0
Os04g50030|4|29648033|29648199|-|setaria64_scaffold_7_28614100_28614236|scaffold_7|28614605|28614773|-|1e-21	Os04g50030	4	29648033	29648199	-	setaria64_scaffold_7_28614100_28614236	scaffold_7	28614605	28614773	-	1.00E-021	5-proximal	CCTTGATTAGTAGCCCTAAACCACAGGTTTAACCGCTTAACCATGGTTAATTAGCAAAAGGTCACGATGACACGCTAGCCATCACTATCGACATGCATCACATTTCCGCATCATAGTTCATCCCGCTCCTCGTCTCCTCTCCGAAGTCTCCTCTTGTCACCAGCAC	CCTGGATCAGTGGTCCTAAACCACGGGTTTAGGCACTTAACCCTGGTTAATTAGCATAATCTTGCGGCGAACACGCTAAGCCATCGCTATCACCATGCATCACATTTTTGCATCATAGTTCCTCCCGCTCCATCTCTCTTTCTCCGAAGCCTCCCCTGTCACCATCAC	http://synteny.cnr.berkeley.edu/CoGe/GEvo.pl?prog=blastn&autogo=1&show_cns=1&dsgid2=11822&chr1=4&x1=29648033&dr1up=15000&dr1down=15000&dsgid2=19491;chr2=scaffold_7;x2=28614605;dr2up=15000;dr2down=15000;num_seqs=2;hsp_overlap_limit=0;hsp_size_limit=0
Os09g30478|9|18579096|18579120|+|Si030572m|scaffold_2|35258312|35258336|+|0.28	Os09g30478	9	18579096	18579120	+	Si030572m	scaffold_2	35258312	35258336	+	0.28	intron	GTTCTTCCCAATGTTATGCAAAAG	GTTCTTCCTAATGATATGCAGAAG	http://synteny.cnr.berkeley.edu/CoGe/GEvo.pl?prog=blastn&autogo=1&show_cns=1&dsgid2=11822&chr1=9&x1=18579096&dr1up=15000&dr1down=15000&dsgid2=19491;chr2=scaffold_2;x2=35258312;dr2up=15000;dr2down=15000;num_seqs=2;hsp_overlap_limit=0;hsp_size_limit=0
Os01g17170|1|9871085|9871124|+|Si001632m|scaffold_5|3662244|3662283|+|0.004	Os01g17170	1	9871085	9871124	+	Si001632m	scaffold_5	3662244	3662283	+	0	5-distal	TATTCCTGGCCAGACACGTGGCTCCGTCCTAGCCAGTAC	TATTCATGGCCACACACTTGGCAACATCCTGGCCAGTAC	http://synteny.cnr.berkeley.edu/CoGe/GEvo.pl?prog=blastn&autogo=1&show_cns=1&dsgid2=11822&chr1=1&x1=9871085&dr1up=15000&dr1down=15000&dsgid2=19491;chr2=scaffold_5;x2=3662244;dr2up=15000;dr2down=15000;num_seqs=2;hsp_overlap_limit=0;hsp_size_limit=0
Os02g34590|2|20732289|20732354|-|Si016477m|scaffold_1|27226913|27226980|-|4e-11	Os02g34590	2	20732289	20732354	-	Si016477m	scaffold_1	27226913	27226980	-	4.00E-011	3-UTR	GACTCAAACTGTACTCTAAGAAATGAAAATATAAACTTTTGAAACAAGGTACAAGTTTGTGTAAG	GACTCAAACTGTACTCTTTAAGAAATGAAAATAAAAGTTTTTCAAACGAGATACAGGTTTGAGTAAG	http://synteny.cnr.berkeley.edu/CoGe/GEvo.pl?prog=blastn&autogo=1&show_cns=1&dsgid2=11822&chr1=2&x1=20732289&dr1up=15000&dr1down=15000&dsgid2=19491;chr2=scaffold_1;x2=27226913;dr2up=15000;dr2down=15000;num_seqs=2;hsp_overlap_limit=0;hsp_size_limit=0
Os01g08280|1|4060915|4060933|+|Si001537m|scaffold_5|10608039|10608057|+|0.005	Os01g08280	1	4060915	4060933	+	Si001537m	scaffold_5	10608039	10608057	+	0.01	intron	TCTGAAAAACATGGAGCT	TCTGAAAAACATGGAGCT	http://synteny.cnr.berkeley.edu/CoGe/GEvo.pl?prog=blastn&autogo=1&show_cns=1&dsgid2=11822&chr1=1&x1=4060915&dr1up=15000&dr1down=15000&dsgid2=19491;chr2=scaffold_5;x2=10608039;dr2up=15000;dr2down=15000;num_seqs=2;hsp_overlap_limit=0;hsp_size_limit=0
Os02g45344|2|27561129|27561154|+|Si016961m|scaffold_1|34379471|34379496|+|0.002	Os02g45344	2	27561129	27561154	+	Si016961m	scaffold_1	34379471	34379496	+	0	3-UTR	CTGGAGCCAAATGGAGGTGTGAATG	CTGGAGCCTGATGGAGGTGTGAATG	http://synteny.cnr.berkeley.edu/CoGe/GEvo.pl?prog=blastn&autogo=1&show_cns=1&dsgid2=11822&chr1=2&x1=27561129&dr1up=15000&dr1down=15000&dsgid2=19491;chr2=scaffold_1;x2=34379471;dr2up=15000;dr2down=15000;num_seqs=2;hsp_overlap_limit=0;hsp_size_limit=0
Os12g34330|12|20780175|20780209|-|Si021380m|scaffold_3|44905828|44905794|+|2e-10	Os12g34330	12	20780175	20780209	-	Si021380m	scaffold_3	44905794	44905828	+	2.00E-010	5-proximal	TGCAGCCGGAGGGTGTGCGACTGCGAGCTAGGGT	GCAGCAGGAGGGTGTGCGACTGCGAGCTAGGGTT	http://synteny.cnr.berkeley.edu/CoGe/GEvo.pl?prog=blastn&autogo=1&show_cns=1&dsgid2=11822&chr1=12&x1=20780175&dr1up=15000&dr1down=15000&dsgid2=19491;chr2=scaffold_3;x2=44905794;dr2up=15000;dr2down=15000;num_seqs=2;hsp_overlap_limit=0;hsp_size_limit=0
Os03g59225|3|33717415|33717460|+|Si038126m|scaffold_9|2642732|2642777|+|8e-05	Os03g59225	3	33717415	33717460	+	Si038126m	scaffold_9	2642732	2642777	+	8.00E-005	3-UTR	CATCTCTAATTTTCGTCTATTTCAGGTTGCTTAGGAATAAGGCTC	CATCTCAAATTTCCATCTGTTTCAGGTTGCATGAGGATAAGGCTC	http://synteny.cnr.berkeley.edu/CoGe/GEvo.pl?prog=blastn&autogo=1&show_cns=1&dsgid2=11822&chr1=3&x1=33717415&dr1up=15000&dr1down=15000&dsgid2=19491;chr2=scaffold_9;x2=2642732;dr2up=15000;dr2down=15000;num_seqs=2;hsp_overlap_limit=0;hsp_size_limit=0
Os06g12220|6|6561024|6561052|-|Si007340m|scaffold_4|8327319|8327347|-|0.067	Os06g12220	6	6561024	6561052	-	Si007340m	scaffold_4	8327319	8327347	-	0.07	intron	AATTTGAATTCCTATTTTTCTGCAAAAG	AATTTGAATTCAAATTAATCTGCAAAAG	http://synteny.cnr.berkeley.edu/CoGe/GEvo.pl?prog=blastn&autogo=1&show_cns=1&dsgid2=11822&chr1=6&x1=6561024&dr1up=15000&dr1down=15000&dsgid2=19491;chr2=scaffold_4;x2=8327319;dr2up=15000;dr2down=15000;num_seqs=2;hsp_overlap_limit=0;hsp_size_limit=0
Os07g11280|7|6224254|6224273|-|Si028944m|scaffold_2|7221056|7221075|-|0.094	Os07g11280	7	6224254	6224273	-	Si028944m	scaffold_2	7221056	7221075	-	0.09	intron	TGGATGACTCATTTGAGCT	TGGATGACCCATTTGAGCT	http://synteny.cnr.berkeley.edu/CoGe/GEvo.pl?prog=blastn&autogo=1&show_cns=1&dsgid2=11822&chr1=7&x1=6224254&dr1up=15000&dr1down=15000&dsgid2=19491;chr2=scaffold_2;x2=7221056;dr2up=15000;dr2down=15000;num_seqs=2;hsp_overlap_limit=0;hsp_size_limit=0
Os01g37460|1|20936389|20936409|+|Si003293m|scaffold_5|25187771|25187751|-|0.015	Os01g37460	1	20936389	20936409	+	Si003293m	scaffold_5	25187751	25187771	-	0.02	3-UTR	AGAAAGCAAAAATGCGAGTT	AAGAAAGGAAAAATGCGAGT	http://synteny.cnr.berkeley.edu/CoGe/GEvo.pl?prog=blastn&autogo=1&show_cns=1&dsgid2=11822&chr1=1&x1=20936389&dr1up=15000&dr1down=15000&dsgid2=19491;chr2=scaffold_5;x2=25187751;dr2up=15000;dr2down=15000;num_seqs=2;hsp_overlap_limit=0;hsp_size_limit=0
Os01g01840|1|454212|454239|+|Si002847m|scaffold_5|6293056|6293083|+|0.27	Os01g01840	1	454212	454239	+	Si002847m	scaffold_5	6293056	6293083	+	0.27	5-proximal	TTTGGAACAAACTTTGATAGCTAAAAA	TTTGGGACAAAATTTGAATGCTAAAAA	http://synteny.cnr.berkeley.edu/CoGe/GEvo.pl?prog=blastn&autogo=1&show_cns=1&dsgid2=11822&chr1=1&x1=454212&dr1up=15000&dr1down=15000&dsgid2=19491;chr2=scaffold_5;x2=6293056;dr2up=15000;dr2down=15000;num_seqs=2;hsp_overlap_limit=0;hsp_size_limit=0
Os01g58550|1|33834819|33834878|+|Si001897m|scaffold_5|39207695|39207755|+|1e-10	Os01g58550	1	33834819	33834878	+	Si001897m	scaffold_5	39207695	39207755	+	1.00E-010	5-distal	CACGAGATTCCGTGCCAGCTCGAAAGAGCGCGAGAGAACGTGGGTCGGGTCGGCCGGGC	CACAAGATTCCCTGCCAGCTCGAAAGAGGCGCGGGAGAACGTGGGCAGGGCCGGCCTGGC	http://synteny.cnr.berkeley.edu/CoGe/GEvo.pl?prog=blastn&autogo=1&show_cns=1&dsgid2=11822&chr1=1&x1=33834819&dr1up=15000&dr1down=15000&dsgid2=19491;chr2=scaffold_5;x2=39207695;dr2up=15000;dr2down=15000;num_seqs=2;hsp_overlap_limit=0;hsp_size_limit=0
Os07g25450|7|14568836|14568914|+|Si029125m|scaffold_2|11914538|11914616|+|0.31	Os07g25450	7	14568836	14568914	+	Si029125m	scaffold_2	11914538	11914616	+	0.31	3-UTR	TCACCCTTGAAGCTTGATGCTTGCTTTTGTAGGAAGCTTGTTTTGCGCAGCAAGCACCGAGTTTCATACTTGACCTCT	TCACCTTTGAAGTATGATTTTCACTGCTGTAGGAAGCTTGTCGGGCATAGCAGACGCAGAGTTTCAATCTTAACCTCT	http://synteny.cnr.berkeley.edu/CoGe/GEvo.pl?prog=blastn&autogo=1&show_cns=1&dsgid2=11822&chr1=7&x1=14568836&dr1up=15000&dr1down=15000&dsgid2=19491;chr2=scaffold_2;x2=11914538;dr2up=15000;dr2down=15000;num_seqs=2;hsp_overlap_limit=0;hsp_size_limit=0
Os04g38740|4|22839804|22839842|+|Si010352m|scaffold_7|21987795|21987831|+|0.24	Os04g38740	4	22839804	22839842	+	Si010352m	scaffold_7	21987795	21987831	+	0.24	intron	ACCGTAGTCTTGGCAGACATTTATGAAAGGGTTATGCA	ACCGTAGTCTTGCCACATTTATGATCGGGTAATGCA	http://synteny.cnr.berkeley.edu/CoGe/GEvo.pl?prog=blastn&autogo=1&show_cns=1&dsgid2=11822&chr1=4&x1=22839804&dr1up=15000&dr1down=15000&dsgid2=19491;chr2=scaffold_7;x2=21987795;dr2up=15000;dr2down=15000;num_seqs=2;hsp_overlap_limit=0;hsp_size_limit=0
Os01g48680|1|27906810|27906837|-|Si000424m|scaffold_5|33143568|33143595|-|0.49	Os01g48680	1	27906810	27906837	-	Si000424m	scaffold_5	33143568	33143595	-	0.49	intron	TTTTGAGGGCATCTGTTCATCCATGCA	TTTTGAGAGCATTTGTCCATCCTTGCA	http://synteny.cnr.berkeley.edu/CoGe/GEvo.pl?prog=blastn&autogo=1&show_cns=1&dsgid2=11822&chr1=1&x1=27906810&dr1up=15000&dr1down=15000&dsgid2=19491;chr2=scaffold_5;x2=33143568;dr2up=15000;dr2down=15000;num_seqs=2;hsp_overlap_limit=0;hsp_size_limit=0
Os04g57610|4|34099242|34099282|-|Si021223m|scaffold_3|1164452|1164412|+|1e-15	Os04g57610	4	34099242	34099282	-	Si021223m	scaffold_3	1164412	1164452	+	1.00E-015	intron	TTTGCTGTTGCCAATAACAGGTGGTATAGTGTGGTTTGTA	TTGCTGTTGCCAATAACAGGTGGTATAGTGTGGTTTGTAG	http://synteny.cnr.berkeley.edu/CoGe/GEvo.pl?prog=blastn&autogo=1&show_cns=1&dsgid2=11822&chr1=4&x1=34099242&dr1up=15000&dr1down=15000&dsgid2=19491;chr2=scaffold_3;x2=1164412;dr2up=15000;dr2down=15000;num_seqs=2;hsp_overlap_limit=0;hsp_size_limit=0
Os04g46350|4|27300989|27301013|-|Si010958m|scaffold_7|26445938|26445962|-|0.23	Os04g46350	4	27300989	27301013	-	Si010958m	scaffold_7	26445938	26445962	-	0.23	5-distal	TCATGCCAGTGAAACTTCCGCCCG	TCATGCCAATGAAACTTCGGCGCG	http://synteny.cnr.berkeley.edu/CoGe/GEvo.pl?prog=blastn&autogo=1&show_cns=1&dsgid2=11822&chr1=4&x1=27300989&dr1up=15000&dr1down=15000&dsgid2=19491;chr2=scaffold_7;x2=26445938;dr2up=15000;dr2down=15000;num_seqs=2;hsp_overlap_limit=0;hsp_size_limit=0
Os11g14000|11|7768459|7768495|-|Si026441m|scaffold_8|8591226|8591192|+|0.058	Os11g14000	11	7768459	7768495	-	Si026441m	scaffold_8	8591192	8591226	+	0.06	5-proximal	GCTTTCCTCTTGCTACACTCCTTTTCTCCAAGTCAT	CTTTCCTCTTGCTACCCCTTTTCCACAAGTCATA	http://synteny.cnr.berkeley.edu/CoGe/GEvo.pl?prog=blastn&autogo=1&show_cns=1&dsgid2=11822&chr1=11&x1=7768459&dr1up=15000&dr1down=15000&dsgid2=19491;chr2=scaffold_8;x2=8591192;dr2up=15000;dr2down=15000;num_seqs=2;hsp_overlap_limit=0;hsp_size_limit=0
Os08g37970|8|24045017|24045055|-|Si014103m|scaffold_6|31400828|31400866|-|0.0003	Os08g37970	8	24045017	24045055	-	Si014103m	scaffold_6	31400828	31400866	-	0	3-distal	TTTTCTTGTTGAGCAGGTATGAGTTTATTCACTCAATA	TTTTCCTGGCGAGCAGGTACGAGTTGATTCACTCACTA	http://synteny.cnr.berkeley.edu/CoGe/GEvo.pl?prog=blastn&autogo=1&show_cns=1&dsgid2=11822&chr1=8&x1=24045017&dr1up=15000&dr1down=15000&dsgid2=19491;chr2=scaffold_6;x2=31400828;dr2up=15000;dr2down=15000;num_seqs=2;hsp_overlap_limit=0;hsp_size_limit=0
rice_v6_9_7874261_7874380|9|7881306|7881326|-|Si032436m|scaffold_2|25307106|25307126|-|0.014	rice_v6_9_7874261_7874380	9	7881306	7881326	-	Si032436m	scaffold_2	25307106	25307126	-	0.01	5-distal	GCAGGTACATTGTACATAAC	GCAGGTTCATTGTACATAAC	http://synteny.cnr.berkeley.edu/CoGe/GEvo.pl?prog=blastn&autogo=1&show_cns=1&dsgid2=11822&chr1=9&x1=7881306&dr1up=15000&dr1down=15000&dsgid2=19491;chr2=scaffold_2;x2=25307106;dr2up=15000;dr2down=15000;num_seqs=2;hsp_overlap_limit=0;hsp_size_limit=0
Os06g49750|6|30092593|30092610|-|Si008828m|scaffold_4|39285843|39285826|+|0.83	Os06g49750	6	30092593	30092610	-	Si008828m	scaffold_4	39285826	39285843	+	0.83	5-proximal	ACCTTTCCGGATTAATT	CCTTTCCAGATTAATTG	http://synteny.cnr.berkeley.edu/CoGe/GEvo.pl?prog=blastn&autogo=1&show_cns=1&dsgid2=11822&chr1=6&x1=30092593&dr1up=15000&dr1down=15000&dsgid2=19491;chr2=scaffold_4;x2=39285826;dr2up=15000;dr2down=15000;num_seqs=2;hsp_overlap_limit=0;hsp_size_limit=0
Os10g33874|10|17909040|17909057|+|Si039582m|scaffold_9|16377680|16377663|-|1.0	Os10g33874	10	17909040	17909057	+	Si039582m	scaffold_9	16377663	16377680	-	1	5-proximal	CCATGAGACCCTGCCCC	GCCATGAGCCCCTGCCC	http://synteny.cnr.berkeley.edu/CoGe/GEvo.pl?prog=blastn&autogo=1&show_cns=1&dsgid2=11822&chr1=10&x1=17909040&dr1up=15000&dr1down=15000&dsgid2=19491;chr2=scaffold_9;x2=16377663;dr2up=15000;dr2down=15000;num_seqs=2;hsp_overlap_limit=0;hsp_size_limit=0
Os03g59680|3|33977211|33977229|-|Si034239m|scaffold_9|2303053|2303035|+|0.005	Os03g59680	3	33977211	33977229	-	Si034239m	scaffold_9	2303035	2303053	+	0.01	3-distal	AAAGTGGTTAATTGGATG	AAGTGGTTAATTGGATGG	http://synteny.cnr.berkeley.edu/CoGe/GEvo.pl?prog=blastn&autogo=1&show_cns=1&dsgid2=11822&chr1=3&x1=33977211&dr1up=15000&dr1down=15000&dsgid2=19491;chr2=scaffold_9;x2=2303035;dr2up=15000;dr2down=15000;num_seqs=2;hsp_overlap_limit=0;hsp_size_limit=0
Os01g39630|1|22345356|22345376|-|Si002490m|scaffold_5|32247611|32247591|+|1.1	Os01g39630	1	22345356	22345376	-	Si002490m	scaffold_5	32247591	32247611	+	1.1	3-distal	AGGAACTCTTCCCTAAGTAT	GGAACCCTGCCCTAAGTATG	http://synteny.cnr.berkeley.edu/CoGe/GEvo.pl?prog=blastn&autogo=1&show_cns=1&dsgid2=11822&chr1=1&x1=22345356&dr1up=15000&dr1down=15000&dsgid2=19491;chr2=scaffold_5;x2=32247591;dr2up=15000;dr2down=15000;num_seqs=2;hsp_overlap_limit=0;hsp_size_limit=0
Os07g01600|7|385095|385109|+|Si031012m|scaffold_2|24981|24967|-|0.84	Os07g01600	7	385095	385109	+	Si031012m	scaffold_2	24967	24981	-	0.84	3-distal	TTTTTTTAAAAAAA	TTTTTTTTAAAAAA	http://synteny.cnr.berkeley.edu/CoGe/GEvo.pl?prog=blastn&autogo=1&show_cns=1&dsgid2=11822&chr1=7&x1=385095&dr1up=15000&dr1down=15000&dsgid2=19491;chr2=scaffold_2;x2=24967;dr2up=15000;dr2down=15000;num_seqs=2;hsp_overlap_limit=0;hsp_size_limit=0
Os03g44010|3|24732023|24732086|+|Si037508m|scaffold_9|10423957|10423890|-|2e-09	Os03g44010	3	24732023	24732086	+	Si037508m	scaffold_9	10423890	10423957	-	2.00E-009	3-distal	CAGAAATCAAGGGCATCTTTTCTCACCTCATCACCTGTGCATTCAGATTGACTCCTGGACTTT	TCAGAAATCAAGGGCATCTCTTCTCGTTTACCTCATTTCCTGTGCCTTCAGATTGGCTCCTTCACTT	http://synteny.cnr.berkeley.edu/CoGe/GEvo.pl?prog=blastn&autogo=1&show_cns=1&dsgid2=11822&chr1=3&x1=24732023&dr1up=15000&dr1down=15000&dsgid2=19491;chr2=scaffold_9;x2=10423890;dr2up=15000;dr2down=15000;num_seqs=2;hsp_overlap_limit=0;hsp_size_limit=0
Os04g45010|4|26442749|26442780|-|Si011708m|scaffold_7|25802491|25802522|-|0.057	Os04g45010	4	26442749	26442780	-	Si011708m	scaffold_7	25802491	25802522	-	0.06	5-distal	CTTTTCCAGAATGTGACTTGTTTTGAAAGTG	CTTTTCATGACTGAGACTTGTTGTGAAAGTG	http://synteny.cnr.berkeley.edu/CoGe/GEvo.pl?prog=blastn&autogo=1&show_cns=1&dsgid2=11822&chr1=4&x1=26442749&dr1up=15000&dr1down=15000&dsgid2=19491;chr2=scaffold_7;x2=25802491;dr2up=15000;dr2down=15000;num_seqs=2;hsp_overlap_limit=0;hsp_size_limit=0
Os04g44530|4|26175972|26176029|+|Si010216m|scaffold_7|25518790|25518847|+|1e-18	Os04g44530	4	26175972	26176029	+	Si010216m	scaffold_7	25518790	25518847	+	1.00E-018	5-distal	GCTTTTGGGTGGTAACGACCCGCGGGCCATCCACGGCGCTGCCCTGCCGCCGAGGGA	GCTTTTGGGCGGTAACGACCCGCTGGCCAGCCCCGGCGCTGCCCTGCCGCCGAGGGA	http://synteny.cnr.berkeley.edu/CoGe/GEvo.pl?prog=blastn&autogo=1&show_cns=1&dsgid2=11822&chr1=4&x1=26175972&dr1up=15000&dr1down=15000&dsgid2=19491;chr2=scaffold_7;x2=25518790;dr2up=15000;dr2down=15000;num_seqs=2;hsp_overlap_limit=0;hsp_size_limit=0
Os01g39134|1|22023655|22023680|-|Si001748m|scaffold_5|26653385|26653410|-|0.076	Os01g39134	1	22023655	22023680	-	Si001748m	scaffold_5	26653385	26653410	-	0.08	intron	AAATCCTTATAGCATTTATTCTTTT	AAATCCTGATAGCATTTGTTCCTTT	http://synteny.cnr.berkeley.edu/CoGe/GEvo.pl?prog=blastn&autogo=1&show_cns=1&dsgid2=11822&chr1=1&x1=22023655&dr1up=15000&dr1down=15000&dsgid2=19491;chr2=scaffold_5;x2=26653385;dr2up=15000;dr2down=15000;num_seqs=2;hsp_overlap_limit=0;hsp_size_limit=0
Os02g03530|2|1425981|1426001|+|Si016257m|scaffold_1|8822607|8822587|-|1.0	Os02g03530	2	1425981	1426001	+	Si016257m	scaffold_1	8822587	8822607	-	1	5-distal	TTTTCTTTATGAAACACAGC	TTTTTCTTTGTGAAACAGAG	http://synteny.cnr.berkeley.edu/CoGe/GEvo.pl?prog=blastn&autogo=1&show_cns=1&dsgid2=11822&chr1=2&x1=1425981&dr1up=15000&dr1down=15000&dsgid2=19491;chr2=scaffold_1;x2=8822587;dr2up=15000;dr2down=15000;num_seqs=2;hsp_overlap_limit=0;hsp_size_limit=0
Os03g11290|3|5807531|5807650|+|Si034406m|scaffold_9|53190522|53190402|-|2e-05	Os03g11290	3	5807531	5807650	+	Si034406m	scaffold_9	53190402	53190522	-	2.00E-005	5-UTR	GGGGTTTTGATTGGCATATTGTGCTTTTACTCATCCAATCCTTGGTCTTTCTAGCTGGAACGAATAATGGTGTATGGTGTGATCTAGAACAGCTTGGCTAGTAAAAGGTTGCTTGTGTT	GGGGATTTTGGTTGGCATCTCGCGCTTTTACTCGTTCAGTCATTGCAGCCTCGAGCTGGAGAGACTAATGATGGAGCAGTGTGGTCTAAGACAGCTTGGCTAGGAAAGAATTGCTTCTGT	http://synteny.cnr.berkeley.edu/CoGe/GEvo.pl?prog=blastn&autogo=1&show_cns=1&dsgid2=11822&chr1=3&x1=5807531&dr1up=15000&dr1down=15000&dsgid2=19491;chr2=scaffold_9;x2=53190402;dr2up=15000;dr2down=15000;num_seqs=2;hsp_overlap_limit=0;hsp_size_limit=0
Os03g50100|3|28573981|28574010|-|Si034178m|scaffold_9|7527818|7527789|+|6e-06	Os03g50100	3	28573981	28574010	-	Si034178m	scaffold_9	7527789	7527818	+	6.00E-006	5-distal	GTACGTGCGAGCAAAGTAAAGATGAGCTT	TACGTGCGAGCAAAGGAAAGAGGAGCTTT	http://synteny.cnr.berkeley.edu/CoGe/GEvo.pl?prog=blastn&autogo=1&show_cns=1&dsgid2=11822&chr1=3&x1=28573981&dr1up=15000&dr1down=15000&dsgid2=19491;chr2=scaffold_9;x2=7527789;dr2up=15000;dr2down=15000;num_seqs=2;hsp_overlap_limit=0;hsp_size_limit=0
Os11g11100|11|6137693|6137782|+|Si026561m|scaffold_8|12078409|12078322|-|5e-14	Os11g11100	11	6137693	6137782	+	Si026561m	scaffold_8	12078322	12078409	-	5.00E-014	5-distal	TCCCTGAGCTGTCCTGCTGTTGGCATTAGTTGTTTTCTGCTCTGCTCGCTCGCTCACTCGCCCCCACTACCCAATATGGGCTGCATAAA	ATCCCTGAGCTGTCTTGCTGTTGGCACTGGCTGTTTTCTGGTTGCTCACTCACGCTGCTGCCCCACTACCCAATATGGGCTGCATAA	http://synteny.cnr.berkeley.edu/CoGe/GEvo.pl?prog=blastn&autogo=1&show_cns=1&dsgid2=11822&chr1=11&x1=6137693&dr1up=15000&dr1down=15000&dsgid2=19491;chr2=scaffold_8;x2=12078322;dr2up=15000;dr2down=15000;num_seqs=2;hsp_overlap_limit=0;hsp_size_limit=0
Os03g14260|3|7762738|7762799|-|Si033867m|scaffold_9|51268043|51267982|+|0.002	Os03g14260	3	7762738	7762799	-	Si033867m	scaffold_9	51267982	51268043	+	0	5-proximal	TCCCCACCAGCCATAGACTGCTCCTAGACCCGTCGCACCGAAGCTCCCCTGCCAAATCTAC	CCCCACCTGTCATGCACTGCTGACAGATCCCTCACTTCGAAGCTCCCCTCGCAAATCTACG	http://synteny.cnr.berkeley.edu/CoGe/GEvo.pl?prog=blastn&autogo=1&show_cns=1&dsgid2=11822&chr1=3&x1=7762738&dr1up=15000&dr1down=15000&dsgid2=19491;chr2=scaffold_9;x2=51267982;dr2up=15000;dr2down=15000;num_seqs=2;hsp_overlap_limit=0;hsp_size_limit=0
Os08g38310|8|24268999|24269037|+|Si015638m|scaffold_6|31625293|31625331|+|8e-06	Os08g38310	8	24268999	24269037	+	Si015638m	scaffold_6	31625293	31625331	+	8.00E-006	3-distal	TTGATGTAGATCCATGGACCACGTAGAGTAGAATAGCC	TTGATGCAGATGCATGGACCACGTGGACTAGAGTAGCC	http://synteny.cnr.berkeley.edu/CoGe/GEvo.pl?prog=blastn&autogo=1&show_cns=1&dsgid2=11822&chr1=8&x1=24268999&dr1up=15000&dr1down=15000&dsgid2=19491;chr2=scaffold_6;x2=31625293;dr2up=15000;dr2down=15000;num_seqs=2;hsp_overlap_limit=0;hsp_size_limit=0
Os06g40640|6|24226216|24226239|+|Si006745m|scaffold_4|33984446|33984423|-|0.91	Os06g40640	6	24226216	24226239	+	Si006745m	scaffold_4	33984423	33984446	-	0.91	5-UTR	ATTCGGCCTGGGAATTTGGTATA	GATTCGTCGTGGGTATTTGGTAT	http://synteny.cnr.berkeley.edu/CoGe/GEvo.pl?prog=blastn&autogo=1&show_cns=1&dsgid2=11822&chr1=6&x1=24226216&dr1up=15000&dr1down=15000&dsgid2=19491;chr2=scaffold_4;x2=33984423;dr2up=15000;dr2down=15000;num_seqs=2;hsp_overlap_limit=0;hsp_size_limit=0
Os03g02980|3|1209956|1209976|+|Si034776m|scaffold_9|57650863|57650843|-|0.021	Os03g02980	3	1209956	1209976	+	Si034776m	scaffold_9	57650843	57650863	-	0.02	5-proximal	ACACGACACCTGTCGCGTCA	CACACGCCACCTGTCGCGTC	http://synteny.cnr.berkeley.edu/CoGe/GEvo.pl?prog=blastn&autogo=1&show_cns=1&dsgid2=11822&chr1=3&x1=1209956&dr1up=15000&dr1down=15000&dsgid2=19491;chr2=scaffold_9;x2=57650843;dr2up=15000;dr2down=15000;num_seqs=2;hsp_overlap_limit=0;hsp_size_limit=0
Os01g08430|1|4141634|4141660|+|Si000034m|scaffold_5|10776859|10776885|+|0.023	Os01g08430	1	4141634	4141660	+	Si000034m	scaffold_5	10776859	10776885	+	0.02	5-proximal	GCCACTTAGCTGTGCCCCACCACTCC	GCCAGTTAGCTGTACCCCACCATTCC	http://synteny.cnr.berkeley.edu/CoGe/GEvo.pl?prog=blastn&autogo=1&show_cns=1&dsgid2=11822&chr1=1&x1=4141634&dr1up=15000&dr1down=15000&dsgid2=19491;chr2=scaffold_5;x2=10776859;dr2up=15000;dr2down=15000;num_seqs=2;hsp_overlap_limit=0;hsp_size_limit=0
Os08g15316|8|9278602|9278773|-|Si020885m|scaffold_14|6850|6672|+|9e-33	Os08g15316	8	9278602	9278773	-	Si020885m	scaffold_14	6672	6850	+	9.00E-033	5-proximal	AATGAATTGAATGAATAAGGCAGAAAAGAAAAAATCTCTCTTTTGGATTCCTGGTATTCTACGCACTAATTACCAATTCTTTTTTTCTTGGTCATTGAGATTCGTGGATAATTTAGACTACTATTTAGGGATAAATCGTACCTCTTTTTTTTATCCCCTCGAACAAATCGA	ATGAATTGAATGAATAAGTCAGAAAAGAATAATCTTTCTTTTGGATTCCTGGTATTCTAGACTCTTTTCCACACTAATTATCAATTCTTTTCTTGGTCATTGAGATTCGTGGATAATTTAGACTATTATTTAGAGATAGATCGTACCTCTTTTTTTTTATCCCCTCGAACAAATCGAA	http://synteny.cnr.berkeley.edu/CoGe/GEvo.pl?prog=blastn&autogo=1&show_cns=1&dsgid2=11822&chr1=8&x1=9278602&dr1up=15000&dr1down=15000&dsgid2=19491;chr2=scaffold_14;x2=6672;dr2up=15000;dr2down=15000;num_seqs=2;hsp_overlap_limit=0;hsp_size_limit=0
Os05g04210|5|1904754|1904807|-|Si022474m|scaffold_3|3263600|3263653|-|6e-13	Os05g04210	5	1904754	1904807	-	Si022474m	scaffold_3	3263600	3263653	-	6.00E-013	3-distal	ACGGTGACGTCGGCGACCAGATAAGGCAGGCGAGCCCCACTCGTGCGGATTCC	ACGGTGACGTCCGCGACCGGATAAGACAGGCCAGGCCCACTCGTGCGGCTTCC	http://synteny.cnr.berkeley.edu/CoGe/GEvo.pl?prog=blastn&autogo=1&show_cns=1&dsgid2=11822&chr1=5&x1=1904754&dr1up=15000&dr1down=15000&dsgid2=19491;chr2=scaffold_3;x2=3263600;dr2up=15000;dr2down=15000;num_seqs=2;hsp_overlap_limit=0;hsp_size_limit=0
Os01g60740|1|35129896|35129911|-|Si003348m|scaffold_5|40130836|40130851|-|0.21	Os01g60740	1	35129896	35129911	-	Si003348m	scaffold_5	40130836	40130851	-	0.21	5-proximal	CCTCCGCTATATAAA	CCTCCGCTATATAAA	http://synteny.cnr.berkeley.edu/CoGe/GEvo.pl?prog=blastn&autogo=1&show_cns=1&dsgid2=11822&chr1=1&x1=35129896&dr1up=15000&dr1down=15000&dsgid2=19491;chr2=scaffold_5;x2=40130836;dr2up=15000;dr2down=15000;num_seqs=2;hsp_overlap_limit=0;hsp_size_limit=0
Os03g13520|3|7302258|7302302|-|Si035556m|scaffold_9|51666842|51666799|+|0.25	Os03g13520	3	7302258	7302302	-	Si035556m	scaffold_9	51666799	51666842	+	0.25	3-distal	GTTGGTAGGCCCTGCCTAATCTTCAGGCTGGCTCTTAGGTCAAC	TTGGTAGGCCCTGGCTATCCTCAAATGGGCTCTCAGGTCAACT	http://synteny.cnr.berkeley.edu/CoGe/GEvo.pl?prog=blastn&autogo=1&show_cns=1&dsgid2=11822&chr1=3&x1=7302258&dr1up=15000&dr1down=15000&dsgid2=19491;chr2=scaffold_9;x2=51666799;dr2up=15000;dr2down=15000;num_seqs=2;hsp_overlap_limit=0;hsp_size_limit=0
Os02g07960|2|4167865|4167906|-|Si016634m|scaffold_1|6286809|6286768|+|0.025	Os02g07960	2	4167865	4167906	-	Si016634m	scaffold_1	6286768	6286809	+	0.03	3-UTR	GTATATCTTATAATCCATTCTAATTTTGATTATTTTATTAC	TATCTCTTGTAACTAATTCTATTTTTTATTACTTTATTACA	http://synteny.cnr.berkeley.edu/CoGe/GEvo.pl?prog=blastn&autogo=1&show_cns=1&dsgid2=11822&chr1=2&x1=4167865&dr1up=15000&dr1down=15000&dsgid2=19491;chr2=scaffold_1;x2=6286768;dr2up=15000;dr2down=15000;num_seqs=2;hsp_overlap_limit=0;hsp_size_limit=0
Os10g22960|10|11877708|11877734|+|Si036739m|scaffold_9|22635108|22635082|-|0.98	Os10g22960	10	11877708	11877734	+	Si036739m	scaffold_9	22635082	22635108	-	0.98	intron	TTTCATGGAATTAAGAAACCACAAGT	TTTTGATGGAATTAAGATCCCATAAG	http://synteny.cnr.berkeley.edu/CoGe/GEvo.pl?prog=blastn&autogo=1&show_cns=1&dsgid2=11822&chr1=10&x1=11877708&dr1up=15000&dr1down=15000&dsgid2=19491;chr2=scaffold_9;x2=22635082;dr2up=15000;dr2down=15000;num_seqs=2;hsp_overlap_limit=0;hsp_size_limit=0
Os03g04140|3|1895423|1895455|-|Si034964m|scaffold_9|56869462|56869430|+|1.1	Os03g04140	3	1895423	1895455	-	Si034964m	scaffold_9	56869430	56869462	+	1.1	intron	GTTCAGTGTAGCCAAGTAATTCAGGAGGCAAA	TTCAGCTTAGCCAAGGAAATCAAGAGTCAAAA	http://synteny.cnr.berkeley.edu/CoGe/GEvo.pl?prog=blastn&autogo=1&show_cns=1&dsgid2=11822&chr1=3&x1=1895423&dr1up=15000&dr1down=15000&dsgid2=19491;chr2=scaffold_9;x2=56869430;dr2up=15000;dr2down=15000;num_seqs=2;hsp_overlap_limit=0;hsp_size_limit=0
Os04g57819|4|34248893|34248907|+|Si022500m|scaffold_3|1003806|1003792|-|0.98	Os04g57819	4	34248893	34248907	+	Si022500m	scaffold_3	1003792	1003806	-	0.98	3-distal	GAATAAACAATAAT	GGAATAAACAATAA	http://synteny.cnr.berkeley.edu/CoGe/GEvo.pl?prog=blastn&autogo=1&show_cns=1&dsgid2=11822&chr1=4&x1=34248893&dr1up=15000&dr1down=15000&dsgid2=19491;chr2=scaffold_3;x2=1003792;dr2up=15000;dr2down=15000;num_seqs=2;hsp_overlap_limit=0;hsp_size_limit=0
Os06g06802|6|3205778|3205818|+|Si005756m|scaffold_4|4596173|4596133|-|3e-12	Os06g06802	6	3205778	3205818	+	Si005756m	scaffold_4	4596133	4596173	-	3.00E-012	intron	GCTGGTAAGATTTTGAGAATTCTATCTTGTTCTCAGTGCA	TGCTGGTAAGATTTTGAGAATTTCATCTTGTTCTCAGTGC	http://synteny.cnr.berkeley.edu/CoGe/GEvo.pl?prog=blastn&autogo=1&show_cns=1&dsgid2=11822&chr1=6&x1=3205778&dr1up=15000&dr1down=15000&dsgid2=19491;chr2=scaffold_4;x2=4596133;dr2up=15000;dr2down=15000;num_seqs=2;hsp_overlap_limit=0;hsp_size_limit=0
Os09g28930|9|17590619|17590642|-|setaria64_scaffold_2_33814278_33814943|scaffold_2|33821645|33821668|-|0.8	Os09g28930	9	17590619	17590642	-	setaria64_scaffold_2_33814278_33814943	scaffold_2	33821645	33821668	-	0.8	5-distal	TATTTTGTAAATTTATTTATCAA	TATTTTAAAGATTTATTTATCAA	http://synteny.cnr.berkeley.edu/CoGe/GEvo.pl?prog=blastn&autogo=1&show_cns=1&dsgid2=11822&chr1=9&x1=17590619&dr1up=15000&dr1down=15000&dsgid2=19491;chr2=scaffold_2;x2=33821645;dr2up=15000;dr2down=15000;num_seqs=2;hsp_overlap_limit=0;hsp_size_limit=0
Os01g53160|1|30547673|30547693|+|Si002190m|scaffold_5|36013508|36013528|+|0.83	Os01g53160	1	30547673	30547693	+	Si002190m	scaffold_5	36013508	36013528	+	0.83	3-distal	CCGATCGCAATGGCGCCCGA	CCGATCGTAATGGCGCTCGA	http://synteny.cnr.berkeley.edu/CoGe/GEvo.pl?prog=blastn&autogo=1&show_cns=1&dsgid2=11822&chr1=1&x1=30547673&dr1up=15000&dr1down=15000&dsgid2=19491;chr2=scaffold_5;x2=36013508;dr2up=15000;dr2down=15000;num_seqs=2;hsp_overlap_limit=0;hsp_size_limit=0
Os09g28050|9|17024932|17024946|+|Si029781m|scaffold_2|32901658|32901672|+|1.0	Os09g28050	9	17024932	17024946	+	Si029781m	scaffold_2	32901658	32901672	+	1	intron	GCACCCATATTACA	GCACCCATATTACA	http://synteny.cnr.berkeley.edu/CoGe/GEvo.pl?prog=blastn&autogo=1&show_cns=1&dsgid2=11822&chr1=9&x1=17024932&dr1up=15000&dr1down=15000&dsgid2=19491;chr2=scaffold_2;x2=32901658;dr2up=15000;dr2down=15000;num_seqs=2;hsp_overlap_limit=0;hsp_size_limit=0
Os01g48370|1|27720107|27720138|-|Si002004m|scaffold_5|32940899|32940930|-|2e-05	Os01g48370	1	27720107	27720138	-	Si002004m	scaffold_5	32940899	32940930	-	2.00E-005	5-UTR	AGAGCCCCGCGACCTAGTGGAGAGGCGGTAC	AGAGGCCCGCGACCTAGTGGAGACGCAGTAC	http://synteny.cnr.berkeley.edu/CoGe/GEvo.pl?prog=blastn&autogo=1&show_cns=1&dsgid2=11822&chr1=1&x1=27720107&dr1up=15000&dr1down=15000&dsgid2=19491;chr2=scaffold_5;x2=32940899;dr2up=15000;dr2down=15000;num_seqs=2;hsp_overlap_limit=0;hsp_size_limit=0
Os02g04840|2|2230437|2230475|-|Si016213m|scaffold_1|8003679|8003641|+|1.4	Os02g04840	2	2230437	2230475	-	Si016213m	scaffold_1	8003641	8003679	+	1.4	3-proximal	CAATAGCTTTCAGTAGGTCCAAACTGACCAAAACTGTT	AATAGCTCTTGCAGGGTCCAGATTGACCAAAACTGTTA	http://synteny.cnr.berkeley.edu/CoGe/GEvo.pl?prog=blastn&autogo=1&show_cns=1&dsgid2=11822&chr1=2&x1=2230437&dr1up=15000&dr1down=15000&dsgid2=19491;chr2=scaffold_1;x2=8003641;dr2up=15000;dr2down=15000;num_seqs=2;hsp_overlap_limit=0;hsp_size_limit=0
Os03g08450|3|4345932|4345958|-|Si037378m|scaffold_9|54701505|54701481|+|0.25	Os03g08450	3	4345932	4345958	-	Si037378m	scaffold_9	54701481	54701505	+	0.25	5-distal	GTGGGCTGAAAGAAGAGCCCATGGTA	TGGGCTGAAAAGAGCCCATGGTAT	http://synteny.cnr.berkeley.edu/CoGe/GEvo.pl?prog=blastn&autogo=1&show_cns=1&dsgid2=11822&chr1=3&x1=4345932&dr1up=15000&dr1down=15000&dsgid2=19491;chr2=scaffold_9;x2=54701481;dr2up=15000;dr2down=15000;num_seqs=2;hsp_overlap_limit=0;hsp_size_limit=0
4_22679334_22679363_cns_rna|4|22679273|22679354|-|scaffold_7_21803073_21803102_cns_rna|scaffold_7|21802852|21802933|-|3e-34	4_22679334_22679363_cns_rna	4	22679273	22679354	-	scaffold_7_21803073_21803102_cns_rna	scaffold_7	21802852	21802933	-	3.00E-034	intron	CGGATCCGTGGCGCAATGGTAGCGCGTCTGACTCCAGATCAGAAGGTTGCGTGTTCGATTCACGTCGGTTTCAATACCCCG	CGGATCCGTGGCGCAATGGTAGCGCGTCTGACTCCAGATCAGAAGGTTGCGTGTTCGATTCACGTCGGGTTCAAACCCCCG	http://synteny.cnr.berkeley.edu/CoGe/GEvo.pl?prog=blastn&autogo=1&show_cns=1&dsgid2=11822&chr1=4&x1=22679273&dr1up=15000&dr1down=15000&dsgid2=19491;chr2=scaffold_7;x2=21802852;dr2up=15000;dr2down=15000;num_seqs=2;hsp_overlap_limit=0;hsp_size_limit=0
Os10g40200|10|21448420|21448449|+|Si035936m|scaffold_9|39155886|39155915|+|1.1	Os10g40200	10	21448420	21448449	+	Si035936m	scaffold_9	39155886	39155915	+	1.1	5-proximal	CCACCTGCCAGAAAACCATGTGGATAAAA	CCATCCGCAAGAAACCAATGTGGATAAAA	http://synteny.cnr.berkeley.edu/CoGe/GEvo.pl?prog=blastn&autogo=1&show_cns=1&dsgid2=11822&chr1=10&x1=21448420&dr1up=15000&dr1down=15000&dsgid2=19491;chr2=scaffold_9;x2=39155886;dr2up=15000;dr2down=15000;num_seqs=2;hsp_overlap_limit=0;hsp_size_limit=0
Os06g47300|6|28676090|28676145|+|Si006954m|scaffold_4|37496822|37496877|+|1e-22	Os06g47300	6	28676090	28676145	+	Si006954m	scaffold_4	37496822	37496877	+	1.00E-022	3-distal	GTCAGGTCCGTGACTTAAATTCCAAGCGTATTCTGATAACATCTCCCCATCTAAC	GTCAGGCCCGTGACTTAAATTCCAAGCGTATTCTGATAACATCTCCCCATCTAAC	http://synteny.cnr.berkeley.edu/CoGe/GEvo.pl?prog=blastn&autogo=1&show_cns=1&dsgid2=11822&chr1=6&x1=28676090&dr1up=15000&dr1down=15000&dsgid2=19491;chr2=scaffold_4;x2=37496822;dr2up=15000;dr2down=15000;num_seqs=2;hsp_overlap_limit=0;hsp_size_limit=0
Os09g36270|9|20929198|20929215|+|Si028847m|scaffold_2|38292365|38292382|+|1.5	Os09g36270	9	20929198	20929215	+	Si028847m	scaffold_2	38292365	38292382	+	1.5	intron	TTCTTTGTATTGTTAAA	TTCTTTGTATTGGTAAA	http://synteny.cnr.berkeley.edu/CoGe/GEvo.pl?prog=blastn&autogo=1&show_cns=1&dsgid2=11822&chr1=9&x1=20929198&dr1up=15000&dr1down=15000&dsgid2=19491;chr2=scaffold_2;x2=38292365;dr2up=15000;dr2down=15000;num_seqs=2;hsp_overlap_limit=0;hsp_size_limit=0
Os01g71029|1|41106886|41106944|-|Si003726m|scaffold_5|45836605|45836663|-|4e-14	Os01g71029	1	41106886	41106944	-	Si003726m	scaffold_5	45836605	45836663	-	4.00E-014	3-distal	TTGCCACATGAAGAAGTTACGTCGAATTCATGCATAACCAACTCAACAAACTGATGGA	TTGCCGCGTTAAGAAGCTACGTCGAGCTCATGCATAACCACCTCAACAAACTGATGGA	http://synteny.cnr.berkeley.edu/CoGe/GEvo.pl?prog=blastn&autogo=1&show_cns=1&dsgid2=11822&chr1=1&x1=41106886&dr1up=15000&dr1down=15000&dsgid2=19491;chr2=scaffold_5;x2=45836605;dr2up=15000;dr2down=15000;num_seqs=2;hsp_overlap_limit=0;hsp_size_limit=0
Os07g31270|7|18510487|18510501|+|Si030617m|scaffold_2|41090226|41090212|-|1.1	Os07g31270	7	18510487	18510501	+	Si030617m	scaffold_2	41090212	41090226	-	1.1	intron	AGTTAGAATAGCAA	TAGTTAGAATAGCA	http://synteny.cnr.berkeley.edu/CoGe/GEvo.pl?prog=blastn&autogo=1&show_cns=1&dsgid2=11822&chr1=7&x1=18510487&dr1up=15000&dr1down=15000&dsgid2=19491;chr2=scaffold_2;x2=41090212;dr2up=15000;dr2down=15000;num_seqs=2;hsp_overlap_limit=0;hsp_size_limit=0
Os11g04710|11|2004643|2004661|-|Si026259m|scaffold_8|1664230|1664248|-|0.25	Os11g04710	11	2004643	2004661	-	Si026259m	scaffold_8	1664230	1664248	-	0.25	intron	TTATTATAGTTGAGTGTT	TTATTATAGTGGAGTGTT	http://synteny.cnr.berkeley.edu/CoGe/GEvo.pl?prog=blastn&autogo=1&show_cns=1&dsgid2=11822&chr1=11&x1=2004643&dr1up=15000&dr1down=15000&dsgid2=19491;chr2=scaffold_8;x2=1664230;dr2up=15000;dr2down=15000;num_seqs=2;hsp_overlap_limit=0;hsp_size_limit=0
Os01g11210|1|6002400|6002442|+|Si002479m|scaffold_5|13163212|13163254|+|7e-05	Os01g11210	1	6002400	6002442	+	Si002479m	scaffold_5	13163212	13163254	+	7.00E-005	5-proximal	GATGCCTTGCTTGCGATAGCAAAAGACGTCAAGCACCATGCA	GATGCCTTGCTTGCGACGGGCAAAGACGCAAAGCACGATGCA	http://synteny.cnr.berkeley.edu/CoGe/GEvo.pl?prog=blastn&autogo=1&show_cns=1&dsgid2=11822&chr1=1&x1=6002400&dr1up=15000&dr1down=15000&dsgid2=19491;chr2=scaffold_5;x2=13163212;dr2up=15000;dr2down=15000;num_seqs=2;hsp_overlap_limit=0;hsp_size_limit=0
Os04g52390|4|30949277|30949364|-|Si009378m|scaffold_7|29793196|29793278|-|2e-17	Os04g52390	4	30949277	30949364	-	Si009378m	scaffold_7	29793196	29793278	-	2.00E-017	5-proximal	GCATTCCATTCCAATTCCCTTGCATAATTGCAGCACTTTTTCTCTGGAGAATATATGGCTCTACACAAACACAACAGGATTCCTACA	GCATTCCATTCCAATTCCCTTGCATAATTGCAGGGCTTTTGTTCTTAAGAATATATGGCAAAAACACAACAAGATTCCTACA	http://synteny.cnr.berkeley.edu/CoGe/GEvo.pl?prog=blastn&autogo=1&show_cns=1&dsgid2=11822&chr1=4&x1=30949277&dr1up=15000&dr1down=15000&dsgid2=19491;chr2=scaffold_7;x2=29793196;dr2up=15000;dr2down=15000;num_seqs=2;hsp_overlap_limit=0;hsp_size_limit=0
Os09g25900|9|15545440|15545458|-|Si029148m|scaffold_2|31321126|31321144|-|0.25	Os09g25900	9	15545440	15545458	-	Si029148m	scaffold_2	31321126	31321144	-	0.25	3-UTR	CTGTTCATTTGTAAATCG	CTGTTCATTTATAAATCG	http://synteny.cnr.berkeley.edu/CoGe/GEvo.pl?prog=blastn&autogo=1&show_cns=1&dsgid2=11822&chr1=9&x1=15545440&dr1up=15000&dr1down=15000&dsgid2=19491;chr2=scaffold_2;x2=31321126;dr2up=15000;dr2down=15000;num_seqs=2;hsp_overlap_limit=0;hsp_size_limit=0
Os08g33160|8|20613921|20613947|-|Si013807m|scaffold_6|27383670|27383696|-|0.018	Os08g33160	8	20613921	20613947	-	Si013807m	scaffold_6	27383670	27383696	-	0.02	3-distal	TGCAGGGATAAGCTAAGGTGGGTCAT	TGCAGGGATAAGGTACGGTGGGGCAT	http://synteny.cnr.berkeley.edu/CoGe/GEvo.pl?prog=blastn&autogo=1&show_cns=1&dsgid2=11822&chr1=8&x1=20613921&dr1up=15000&dr1down=15000&dsgid2=19491;chr2=scaffold_6;x2=27383670;dr2up=15000;dr2down=15000;num_seqs=2;hsp_overlap_limit=0;hsp_size_limit=0
Os03g10770|3|5496379|5496407|-|Si039277m|scaffold_9|53475059|53475031|+|0.001	Os03g10770	3	5496379	5496407	-	Si039277m	scaffold_9	53475031	53475059	+	0	5-proximal	AATGGTCAGAATTGTACGCTCGAACATT	ATGGTCAGACTTGTACGCGGGAACATTC	http://synteny.cnr.berkeley.edu/CoGe/GEvo.pl?prog=blastn&autogo=1&show_cns=1&dsgid2=11822&chr1=3&x1=5496379&dr1up=15000&dr1down=15000&dsgid2=19491;chr2=scaffold_9;x2=53475031;dr2up=15000;dr2down=15000;num_seqs=2;hsp_overlap_limit=0;hsp_size_limit=0
Os10g41130|10|22027445|22027487|-|Si039427m|scaffold_9|37208477|37208434|+|2e-09	Os10g41130	10	22027445	22027487	-	Si039427m	scaffold_9	37208434	37208477	+	2.00E-009	3-proximal	CCATGATCAAGTGGAGACAAAAGGTAGCATTCCTCATGTGGC	CATGATCAAGTGGTGACAAAGGGGTAGCATTCCTCATGTGGCT	http://synteny.cnr.berkeley.edu/CoGe/GEvo.pl?prog=blastn&autogo=1&show_cns=1&dsgid2=11822&chr1=10&x1=22027445&dr1up=15000&dr1down=15000&dsgid2=19491;chr2=scaffold_9;x2=37208434;dr2up=15000;dr2down=15000;num_seqs=2;hsp_overlap_limit=0;hsp_size_limit=0
Os09g15170|9|9207505|9207520|+|Si029486m|scaffold_2|26342354|26342339|-|0.28	Os09g15170	9	9207505	9207520	+	Si029486m	scaffold_2	26342339	26342354	-	0.28	intron	GATGTGCATGTTGCA	TGATGTGCATGTTGC	http://synteny.cnr.berkeley.edu/CoGe/GEvo.pl?prog=blastn&autogo=1&show_cns=1&dsgid2=11822&chr1=9&x1=9207505&dr1up=15000&dr1down=15000&dsgid2=19491;chr2=scaffold_2;x2=26342339;dr2up=15000;dr2down=15000;num_seqs=2;hsp_overlap_limit=0;hsp_size_limit=0
Os01g53640|1|30817227|30817248|+|Si000562m|scaffold_5|36263053|36263074|+|0.27	Os01g53640	1	30817227	30817248	+	Si000562m	scaffold_5	36263053	36263074	+	0.27	5-proximal	CATTAAAACCACCCAAAATCC	CATAAAAGCCACCCAAAATCC	http://synteny.cnr.berkeley.edu/CoGe/GEvo.pl?prog=blastn&autogo=1&show_cns=1&dsgid2=11822&chr1=1&x1=30817227&dr1up=15000&dr1down=15000&dsgid2=19491;chr2=scaffold_5;x2=36263053;dr2up=15000;dr2down=15000;num_seqs=2;hsp_overlap_limit=0;hsp_size_limit=0
Os01g57020|1|32938549|32938579|+|Si001584m|scaffold_5|38524680|38524711|+|0.017	Os01g57020	1	32938549	32938579	+	Si001584m	scaffold_5	38524680	38524711	+	0.02	5-proximal	GATCTCGATCGGCGATTATTCCTCCCTTTT	GATTTCGATCGGCGATTTATTCCTCCCGTTT	http://synteny.cnr.berkeley.edu/CoGe/GEvo.pl?prog=blastn&autogo=1&show_cns=1&dsgid2=11822&chr1=1&x1=32938549&dr1up=15000&dr1down=15000&dsgid2=19491;chr2=scaffold_5;x2=38524680;dr2up=15000;dr2down=15000;num_seqs=2;hsp_overlap_limit=0;hsp_size_limit=0
Os07g10420|7|5596843|5596896|+|Si030977m|scaffold_2|6502172|6502224|+|0.004	Os07g10420	7	5596843	5596896	+	Si030977m	scaffold_2	6502172	6502224	+	0	5-proximal	TTTGATGTGGTTTTCTACAGAAGGTTCTTATCTTGTCTCTCATTATCATGGCC	TTTGAGGTGGTTTTCAACAGTAGCTTCGATCGTGCCTCTCATTGTCATAGCC	http://synteny.cnr.berkeley.edu/CoGe/GEvo.pl?prog=blastn&autogo=1&show_cns=1&dsgid2=11822&chr1=7&x1=5596843&dr1up=15000&dr1down=15000&dsgid2=19491;chr2=scaffold_2;x2=6502172;dr2up=15000;dr2down=15000;num_seqs=2;hsp_overlap_limit=0;hsp_size_limit=0
Os02g48330|2|29584961|29584988|-|Si019865m|scaffold_1|36268909|36268936|-|0.005	Os02g48330	2	29584961	29584988	-	Si019865m	scaffold_1	36268909	36268936	-	0.01	intron	GTATTTTAAGACCAGGTGATTTCCCAC	GTATTTTAAGGTCAGGTGATTCCCCAC	http://synteny.cnr.berkeley.edu/CoGe/GEvo.pl?prog=blastn&autogo=1&show_cns=1&dsgid2=11822&chr1=2&x1=29584961&dr1up=15000&dr1down=15000&dsgid2=19491;chr2=scaffold_1;x2=36268909;dr2up=15000;dr2down=15000;num_seqs=2;hsp_overlap_limit=0;hsp_size_limit=0
Os09g37230|9|21496015|21496060|+|Si030095m|scaffold_2|38947968|38948013|+|2e-06	Os09g37230	9	21496015	21496060	+	Si030095m	scaffold_2	38947968	38948013	+	2.00E-006	3-distal	CTTTAGGCATCTTTTCTTTGCTTGGTCCAAGAGGAAGGGAACCTA	CTTTAAGCATCTTCTCTTTGCTTGATGAGAGAGGCAGGGAACCTA	http://synteny.cnr.berkeley.edu/CoGe/GEvo.pl?prog=blastn&autogo=1&show_cns=1&dsgid2=11822&chr1=9&x1=21496015&dr1up=15000&dr1down=15000&dsgid2=19491;chr2=scaffold_2;x2=38947968;dr2up=15000;dr2down=15000;num_seqs=2;hsp_overlap_limit=0;hsp_size_limit=0
Os07g39590|7|23724658|23724686|+|Si029083m|scaffold_2|44425284|44425312|+|0.067	Os07g39590	7	23724658	23724686	+	Si029083m	scaffold_2	44425284	44425312	+	0.07	3-proximal	CAACACATGAACCAAAAATGAATAAACC	CAACACATGATCCCAAAATGTGTAAACC	http://synteny.cnr.berkeley.edu/CoGe/GEvo.pl?prog=blastn&autogo=1&show_cns=1&dsgid2=11822&chr1=7&x1=23724658&dr1up=15000&dr1down=15000&dsgid2=19491;chr2=scaffold_2;x2=44425284;dr2up=15000;dr2down=15000;num_seqs=2;hsp_overlap_limit=0;hsp_size_limit=0
Os04g39160|4|23104003|23104023|+|Si009219m|scaffold_7|22233201|22233221|+|1.1	Os04g39160	4	23104003	23104023	+	Si009219m	scaffold_7	22233201	22233221	+	1.1	intron	TTATACTCACCTGAGTGAAA	TTATTATCACCTGAGTGAAA	http://synteny.cnr.berkeley.edu/CoGe/GEvo.pl?prog=blastn&autogo=1&show_cns=1&dsgid2=11822&chr1=4&x1=23104003&dr1up=15000&dr1down=15000&dsgid2=19491;chr2=scaffold_7;x2=22233201;dr2up=15000;dr2down=15000;num_seqs=2;hsp_overlap_limit=0;hsp_size_limit=0
Os04g58420|4|34576226|34576262|+|Si021516m|scaffold_3|681858|681822|-|0.26	Os04g58420	4	34576226	34576262	+	Si021516m	scaffold_3	681822	681858	-	0.26	intron	TTTTCTCATTGGAGATATATAATCAGAAAACTTACT	TTTTTTTCATTGGAGAAATAAGATCAGTTAATTTAC	http://synteny.cnr.berkeley.edu/CoGe/GEvo.pl?prog=blastn&autogo=1&show_cns=1&dsgid2=11822&chr1=4&x1=34576226&dr1up=15000&dr1down=15000&dsgid2=19491;chr2=scaffold_3;x2=681822;dr2up=15000;dr2down=15000;num_seqs=2;hsp_overlap_limit=0;hsp_size_limit=0
Os03g11210|3|5770182|5770295|+|Si037745m|scaffold_9|53252444|53252326|-|4e-18	Os03g11210	3	5770182	5770295	+	Si037745m	scaffold_9	53252326	53252444	-	4.00E-018	intron	TGTTCACCTAACACCTTGTTTTACTTGCAATCTTTGCCTTGGTCCTCTTGAAGTCTTTGGCGGTATTAGCAAGGTTGTGTTAAGTATGGCACGGTTTTATGAGACACCAACCA	TTGCTCACCTAACATCTTGTTTTACTTGCAATCTTTGCATTGGTCCTCCACTCCTGAAATATTTGGCGGTATTAGCAAGGCTGTGCAGTATATGTCATGGTCGTAGGAAACACCAACC	http://synteny.cnr.berkeley.edu/CoGe/GEvo.pl?prog=blastn&autogo=1&show_cns=1&dsgid2=11822&chr1=3&x1=5770182&dr1up=15000&dr1down=15000&dsgid2=19491;chr2=scaffold_9;x2=53252326;dr2up=15000;dr2down=15000;num_seqs=2;hsp_overlap_limit=0;hsp_size_limit=0
Os05g40960|5|23955111|23955199|-|Si022265m|scaffold_3|15078027|15077939|+|5e-21	Os05g40960	5	23955111	23955199	-	Si022265m	scaffold_3	15077939	15078027	+	5.00E-021	5-proximal	TTCCAAGATGCTAGATTCTATGTTGCCCCATATAAGGAACCCCTCACAACAAACTGCTTATCAACCTGAGAAGACCAAAAGAGTATCA	TCCTAGATGCTAGATTCTATGTTTTCCCATATAAGGAGCACCTCGCAAGGCCCTCCTTATCAACCTGAGAAGGCCAAAAGGGTATCAA	http://synteny.cnr.berkeley.edu/CoGe/GEvo.pl?prog=blastn&autogo=1&show_cns=1&dsgid2=11822&chr1=5&x1=23955111&dr1up=15000&dr1down=15000&dsgid2=19491;chr2=scaffold_3;x2=15077939;dr2up=15000;dr2down=15000;num_seqs=2;hsp_overlap_limit=0;hsp_size_limit=0
Os05g50020|5|28608428|28608446|-|Si025322m|scaffold_3|9819379|9819361|+|0.22	Os05g50020	5	28608428	28608446	-	Si025322m	scaffold_3	9819361	9819379	+	0.22	3-distal	CTTCTTTATGGATTGCTA	TTCTTGATGGATTGCTAA	http://synteny.cnr.berkeley.edu/CoGe/GEvo.pl?prog=blastn&autogo=1&show_cns=1&dsgid2=11822&chr1=5&x1=28608428&dr1up=15000&dr1down=15000&dsgid2=19491;chr2=scaffold_3;x2=9819361;dr2up=15000;dr2down=15000;num_seqs=2;hsp_overlap_limit=0;hsp_size_limit=0
Os07g48490|7|29007615|29007649|+|Si030394m|scaffold_2|48627262|48627296|+|7e-09	Os07g48490	7	29007615	29007649	+	Si030394m	scaffold_2	48627262	48627296	+	7.00E-009	3-distal	TCCCAAAACGACTAGAAACGGAATCACGTAAAGC	TCTCAAAACGACTAGAAACGGAATCACGCAAAGC	http://synteny.cnr.berkeley.edu/CoGe/GEvo.pl?prog=blastn&autogo=1&show_cns=1&dsgid2=11822&chr1=7&x1=29007615&dr1up=15000&dr1down=15000&dsgid2=19491;chr2=scaffold_2;x2=48627262;dr2up=15000;dr2down=15000;num_seqs=2;hsp_overlap_limit=0;hsp_size_limit=0
Os01g70320|1|40720967|40721003|-|Si000872m|scaffold_5|45487685|45487721|-|0.006	Os01g70320	1	40720967	40721003	-	Si000872m	scaffold_5	45487685	45487721	-	0.01	3-distal	GCCTCGTTGTCGTGCCGTCTCCATCGCATACGGTTG	GCCTCGTCGTCGCGCCGTCGCCGTCGGCTACGGTTG	http://synteny.cnr.berkeley.edu/CoGe/GEvo.pl?prog=blastn&autogo=1&show_cns=1&dsgid2=11822&chr1=1&x1=40720967&dr1up=15000&dr1down=15000&dsgid2=19491;chr2=scaffold_5;x2=45487685;dr2up=15000;dr2down=15000;num_seqs=2;hsp_overlap_limit=0;hsp_size_limit=0
Os02g47600|2|29081047|29081067|-|Si018379m|scaffold_1|35825977|35825997|-|1.0	Os02g47600	2	29081047	29081067	-	Si018379m	scaffold_1	35825977	35825997	-	1	5-proximal	CCCGATTCCCAGTATATGCC	CCCGATTCCCCGTATATTCC	http://synteny.cnr.berkeley.edu/CoGe/GEvo.pl?prog=blastn&autogo=1&show_cns=1&dsgid2=11822&chr1=2&x1=29081047&dr1up=15000&dr1down=15000&dsgid2=19491;chr2=scaffold_1;x2=35825977;dr2up=15000;dr2down=15000;num_seqs=2;hsp_overlap_limit=0;hsp_size_limit=0
Os03g51640|3|29552457|29552497|+|Si035894m|scaffold_9|6729290|6729250|-|0.065	Os03g51640	3	29552457	29552497	+	Si035894m	scaffold_9	6729250	6729290	-	0.07	3-UTR	TTTGTATAAATTTGATAGAGATATGCTATGTATTGCCTAG	TTTTGCAAAAGTTCGATAGATATCTGCGTTGTATTGCCTA	http://synteny.cnr.berkeley.edu/CoGe/GEvo.pl?prog=blastn&autogo=1&show_cns=1&dsgid2=11822&chr1=3&x1=29552457&dr1up=15000&dr1down=15000&dsgid2=19491;chr2=scaffold_9;x2=6729250;dr2up=15000;dr2down=15000;num_seqs=2;hsp_overlap_limit=0;hsp_size_limit=0
Os12g37690|12|23101641|23101662|-|Si022831m|scaffold_3|42733664|42733643|+|0.23	Os12g37690	12	23101641	23101662	-	Si022831m	scaffold_3	42733643	42733664	+	0.23	3-UTR	TATTCTAACTTCAAAAGTTAC	ATTCTAACTCCAAAAGATACT	http://synteny.cnr.berkeley.edu/CoGe/GEvo.pl?prog=blastn&autogo=1&show_cns=1&dsgid2=11822&chr1=12&x1=23101641&dr1up=15000&dr1down=15000&dsgid2=19491;chr2=scaffold_3;x2=42733643;dr2up=15000;dr2down=15000;num_seqs=2;hsp_overlap_limit=0;hsp_size_limit=0
Os04g34010|4|20425388|20425405|-|Si012669m|scaffold_7|19704473|19704490|-|0.92	Os04g34010	4	20425388	20425405	-	Si012669m	scaffold_7	19704473	19704490	-	0.92	5-distal	GAAGTGCGTGCTTGGAC	GAAGCGCGTGCTTGGAC	http://synteny.cnr.berkeley.edu/CoGe/GEvo.pl?prog=blastn&autogo=1&show_cns=1&dsgid2=11822&chr1=4&x1=20425388&dr1up=15000&dr1down=15000&dsgid2=19491;chr2=scaffold_7;x2=19704473;dr2up=15000;dr2down=15000;num_seqs=2;hsp_overlap_limit=0;hsp_size_limit=0
Os03g11340|3|5843965|5843983|-|Si036610m|scaffold_9|53147275|53147257|+|0.005	Os03g11340	3	5843965	5843983	-	Si036610m	scaffold_9	53147257	53147275	+	0.01	5-UTR	CCAACCCACCGACGCGGC	CAACCCACCGACGCGGCA	http://synteny.cnr.berkeley.edu/CoGe/GEvo.pl?prog=blastn&autogo=1&show_cns=1&dsgid2=11822&chr1=3&x1=5843965&dr1up=15000&dr1down=15000&dsgid2=19491;chr2=scaffold_9;x2=53147257;dr2up=15000;dr2down=15000;num_seqs=2;hsp_overlap_limit=0;hsp_size_limit=0
Os04g37780|4|22278816|22278848|+|Si011282m|scaffold_7|21559198|21559230|+|6e-06	Os04g37780	4	22278816	22278848	+	Si011282m	scaffold_7	21559198	21559230	+	6.00E-006	3-UTR	TTCATCCATCCATCTGATGGATGTGTATCTAG	TTCATCCATCCACCTGATGGGTCTGTATCTAG	http://synteny.cnr.berkeley.edu/CoGe/GEvo.pl?prog=blastn&autogo=1&show_cns=1&dsgid2=11822&chr1=4&x1=22278816&dr1up=15000&dr1down=15000&dsgid2=19491;chr2=scaffold_7;x2=21559198;dr2up=15000;dr2down=15000;num_seqs=2;hsp_overlap_limit=0;hsp_size_limit=0
Os01g64020|1|37185617|37185636|-|Si000955m|scaffold_5|42040453|42040472|-|0.088	Os01g64020	1	37185617	37185636	-	Si000955m	scaffold_5	42040453	42040472	-	0.09	intron	TCCCATGATCATTCATTCA	TCCCATGATCATTGATTCA	http://synteny.cnr.berkeley.edu/CoGe/GEvo.pl?prog=blastn&autogo=1&show_cns=1&dsgid2=11822&chr1=1&x1=37185617&dr1up=15000&dr1down=15000&dsgid2=19491;chr2=scaffold_5;x2=42040453;dr2up=15000;dr2down=15000;num_seqs=2;hsp_overlap_limit=0;hsp_size_limit=0
Os07g05390|7|2467748|2467797|-|Si029021m|scaffold_2|2476234|2476283|-|0.079	Os07g05390	7	2467748	2467797	-	Si029021m	scaffold_2	2476234	2476283	-	0.08	3-UTR	CTCACTCCACAGATGGTTTTGTAGGTTTTCACCCTGTATGGTGTATATA	CTCACTCCGCAGACGATTTGGTAGATTCACGTCCTTGATGGTGTATATA	http://synteny.cnr.berkeley.edu/CoGe/GEvo.pl?prog=blastn&autogo=1&show_cns=1&dsgid2=11822&chr1=7&x1=2467748&dr1up=15000&dr1down=15000&dsgid2=19491;chr2=scaffold_2;x2=2476234;dr2up=15000;dr2down=15000;num_seqs=2;hsp_overlap_limit=0;hsp_size_limit=0
Os11g14170|11|7911317|7911334|+|Si026404m|scaffold_8|8415126|8415109|-|1.2	Os11g14170	11	7911317	7911334	+	Si026404m	scaffold_8	8415109	8415126	-	1.2	intron	TTGGGGGCTCATAAGAG	TTTTGGGGCTCATAAGA	http://synteny.cnr.berkeley.edu/CoGe/GEvo.pl?prog=blastn&autogo=1&show_cns=1&dsgid2=11822&chr1=11&x1=7911317&dr1up=15000&dr1down=15000&dsgid2=19491;chr2=scaffold_8;x2=8415109;dr2up=15000;dr2down=15000;num_seqs=2;hsp_overlap_limit=0;hsp_size_limit=0
Os12g32750|12|19755738|19755805|+|Si022028m|scaffold_3|45254995|45254922|-|3e-16	Os12g32750	12	19755738	19755805	+	Si022028m	scaffold_3	45254922	45254995	-	3.00E-016	intron	GCCCACTCTACCTTTTGTAGGGTGGCCCATCTTGATGGCTTGCTTGATGGCTCCCATCTGTCTAACC	TGCCCACTCTACCTTTTGTAGGGTGGCCCATCTAGATGGCTTGGATTTGTTTGATGGATCCCATCTGTCTAAC	http://synteny.cnr.berkeley.edu/CoGe/GEvo.pl?prog=blastn&autogo=1&show_cns=1&dsgid2=11822&chr1=12&x1=19755738&dr1up=15000&dr1down=15000&dsgid2=19491;chr2=scaffold_3;x2=45254922;dr2up=15000;dr2down=15000;num_seqs=2;hsp_overlap_limit=0;hsp_size_limit=0
Os08g06320|8|3489637|3489651|-|Si014199m|scaffold_6|4247586|4247572|+|0.84	Os08g06320	8	3489637	3489651	-	Si014199m	scaffold_6	4247572	4247586	+	0.84	3-distal	TGTCCCATCAGTTT	GTCCCATCAGTTTT	http://synteny.cnr.berkeley.edu/CoGe/GEvo.pl?prog=blastn&autogo=1&show_cns=1&dsgid2=11822&chr1=8&x1=3489637&dr1up=15000&dr1down=15000&dsgid2=19491;chr2=scaffold_6;x2=4247572;dr2up=15000;dr2down=15000;num_seqs=2;hsp_overlap_limit=0;hsp_size_limit=0
Os06g47310|6|28678400|28678424|+|Si008485m|scaffold_4|37505505|37505529|+|1e-06	Os06g47310	6	28678400	28678424	+	Si008485m	scaffold_4	37505505	37505529	+	1.00E-006	5-proximal	CACCGCAAATCCCGGCGGGATTAA	CACCGCAAATCCCGGCGGGATTAA	http://synteny.cnr.berkeley.edu/CoGe/GEvo.pl?prog=blastn&autogo=1&show_cns=1&dsgid2=11822&chr1=6&x1=28678400&dr1up=15000&dr1down=15000&dsgid2=19491;chr2=scaffold_4;x2=37505505;dr2up=15000;dr2down=15000;num_seqs=2;hsp_overlap_limit=0;hsp_size_limit=0
Os02g48880|2|29893688|29893702|-|Si016384m|scaffold_1|36549517|36549531|-|1.1	Os02g48880	2	29893688	29893702	-	Si016384m	scaffold_1	36549517	36549531	-	1.1	3-UTR	TACTTCACACGGGA	TACTTCACACGGGA	http://synteny.cnr.berkeley.edu/CoGe/GEvo.pl?prog=blastn&autogo=1&show_cns=1&dsgid2=11822&chr1=2&x1=29893688&dr1up=15000&dr1down=15000&dsgid2=19491;chr2=scaffold_1;x2=36549517;dr2up=15000;dr2down=15000;num_seqs=2;hsp_overlap_limit=0;hsp_size_limit=0
Os06g47600|6|28825887|28825922|+|Si008097m|scaffold_4|37289987|37290022|+|5e-06	Os06g47600	6	28825887	28825922	+	Si008097m	scaffold_4	37289987	37290022	+	5.00E-006	3-UTR	TGAGGAGATCTGGTGGTCTACCACTGGTAGGCCGG	TGATGAGATCCGGTGGCCTACCGCTGGTAGGCCGG	http://synteny.cnr.berkeley.edu/CoGe/GEvo.pl?prog=blastn&autogo=1&show_cns=1&dsgid2=11822&chr1=6&x1=28825887&dr1up=15000&dr1down=15000&dsgid2=19491;chr2=scaffold_4;x2=37289987;dr2up=15000;dr2down=15000;num_seqs=2;hsp_overlap_limit=0;hsp_size_limit=0
Os10g33710|10|17717232|17717270|+|Si033971m|scaffold_9|16660015|16659977|-|0.035	Os10g33710	10	17717232	17717270	+	Si033971m	scaffold_9	16659977	16660015	-	0.04	intron	TCATGTCCTTTGCTTTTTGCTCTCTGAGACAAGTATAA	CTCATGATCTTTGCTTTGTGCTCCTTTAGACAAGAATA	http://synteny.cnr.berkeley.edu/CoGe/GEvo.pl?prog=blastn&autogo=1&show_cns=1&dsgid2=11822&chr1=10&x1=17717232&dr1up=15000&dr1down=15000&dsgid2=19491;chr2=scaffold_9;x2=16659977;dr2up=15000;dr2down=15000;num_seqs=2;hsp_overlap_limit=0;hsp_size_limit=0
Os04g45800|4|26920275|26920295|+|Si009447m|scaffold_7|26188960|26188980|+|0.023	Os04g45800	4	26920275	26920295	+	Si009447m	scaffold_7	26188960	26188980	+	0.02	5-distal	CCAGGACAGATGAGCTGGGG	CCAGGGCAGATGAGCTGGGG	http://synteny.cnr.berkeley.edu/CoGe/GEvo.pl?prog=blastn&autogo=1&show_cns=1&dsgid2=11822&chr1=4&x1=26920275&dr1up=15000&dr1down=15000&dsgid2=19491;chr2=scaffold_7;x2=26188960;dr2up=15000;dr2down=15000;num_seqs=2;hsp_overlap_limit=0;hsp_size_limit=0
Os06g14780|6|8373160|8373180|-|Si007074m|scaffold_4|11061613|11061633|-|0.019	Os06g14780	6	8373160	8373180	-	Si007074m	scaffold_4	11061613	11061633	-	0.02	intron	AGAACTTTTCAAGATTTTGA	AGAATTTTTCAAGATTTTGA	http://synteny.cnr.berkeley.edu/CoGe/GEvo.pl?prog=blastn&autogo=1&show_cns=1&dsgid2=11822&chr1=6&x1=8373160&dr1up=15000&dr1down=15000&dsgid2=19491;chr2=scaffold_4;x2=11061613;dr2up=15000;dr2down=15000;num_seqs=2;hsp_overlap_limit=0;hsp_size_limit=0
Os08g06630|8|3731373|3731389|+|Si013608m|scaffold_6|3920601|3920585|-|0.07	Os08g06630	8	3731373	3731389	+	Si013608m	scaffold_6	3920585	3920601	-	0.07	5-proximal	ATCTCGTGGCGGAGGC	GATCTCGTGGCGGAGG	http://synteny.cnr.berkeley.edu/CoGe/GEvo.pl?prog=blastn&autogo=1&show_cns=1&dsgid2=11822&chr1=8&x1=3731373&dr1up=15000&dr1down=15000&dsgid2=19491;chr2=scaffold_6;x2=3920585;dr2up=15000;dr2down=15000;num_seqs=2;hsp_overlap_limit=0;hsp_size_limit=0
Os04g03980|4|1818227|1818349|-|Si012015m|scaffold_7|2948628|2948744|-|6e-24	Os04g03980	4	1818227	1818349	-	Si012015m	scaffold_7	2948628	2948744	-	6.00E-024	5-distal	AACACAAAATGATTTTTGTAATGATGTTCCCAAGTATAGAAACTTTCATGCATGGAGTGTAAGAAATTTCTATCCGTATAGGTCGGCGATTCTGGACAATCATGCGAGTGGCCGCTTCCCAA	AACACCAAATGATTTTTGTAATGATGTTCCCAAGTATAGAAAGCTAGGTGGAGTAACAAATTTCTATCTGTATAGGTCGGCGATTCTCGACAATCATGCGAAGGGCCACACCCCAA	http://synteny.cnr.berkeley.edu/CoGe/GEvo.pl?prog=blastn&autogo=1&show_cns=1&dsgid2=11822&chr1=4&x1=1818227&dr1up=15000&dr1down=15000&dsgid2=19491;chr2=scaffold_7;x2=2948628;dr2up=15000;dr2down=15000;num_seqs=2;hsp_overlap_limit=0;hsp_size_limit=0
Os01g11550|1|6223261|6223319|-|Si004564m|scaffold_5|13316561|13316503|+|8e-16	Os01g11550	1	6223261	6223319	-	Si004564m	scaffold_5	13316503	13316561	+	8.00E-016	5-UTR	CTCACTAAAGCACAAATCCTACTCTTATCATCCTGTCTTCTTGCCTCCCTTCTGCCTC	TCACTAAATCCCAAATCCTAGTCTTATCATCCTGTCTTGCTGCCTCCCTTGTGCCTCC	http://synteny.cnr.berkeley.edu/CoGe/GEvo.pl?prog=blastn&autogo=1&show_cns=1&dsgid2=11822&chr1=1&x1=6223261&dr1up=15000&dr1down=15000&dsgid2=19491;chr2=scaffold_5;x2=13316503;dr2up=15000;dr2down=15000;num_seqs=2;hsp_overlap_limit=0;hsp_size_limit=0
Os06g47830|6|28949583|28949602|-|Si008496m|scaffold_4|37131155|37131136|+|0.066	Os06g47830	6	28949583	28949602	-	Si008496m	scaffold_4	37131136	37131155	+	0.07	5-UTR	CCCGCTCAAACAAACTCCG	CCGCTCAAACAACCTCCGC	http://synteny.cnr.berkeley.edu/CoGe/GEvo.pl?prog=blastn&autogo=1&show_cns=1&dsgid2=11822&chr1=6&x1=28949583&dr1up=15000&dr1down=15000&dsgid2=19491;chr2=scaffold_4;x2=37131136;dr2up=15000;dr2down=15000;num_seqs=2;hsp_overlap_limit=0;hsp_size_limit=0
Os09g27500|9|16698448|16698479|-|Si029575m|scaffold_2|32644006|32644037|-|0.064	Os09g27500	9	16698448	16698479	-	Si029575m	scaffold_2	32644006	32644037	-	0.06	3-distal	CTTTTTTACACTATAAATGAAAAAAGGCCGT	CTTTTTTTCACTGCAAATGAAAAAGGCCCGT	http://synteny.cnr.berkeley.edu/CoGe/GEvo.pl?prog=blastn&autogo=1&show_cns=1&dsgid2=11822&chr1=9&x1=16698448&dr1up=15000&dr1down=15000&dsgid2=19491;chr2=scaffold_2;x2=32644006;dr2up=15000;dr2down=15000;num_seqs=2;hsp_overlap_limit=0;hsp_size_limit=0
Os05g36100|5|21336447|21336473|+|Si022663m|scaffold_3|18890105|18890079|-|6e-06	Os05g36100	5	21336447	21336473	+	Si022663m	scaffold_3	18890079	18890105	-	6.00E-006	5-distal	AGGCCTTTTGACCTTAGACTTAGCCG	CAGGCCATTTGACCTTAGACTTAGCC	http://synteny.cnr.berkeley.edu/CoGe/GEvo.pl?prog=blastn&autogo=1&show_cns=1&dsgid2=11822&chr1=5&x1=21336447&dr1up=15000&dr1down=15000&dsgid2=19491;chr2=scaffold_3;x2=18890079;dr2up=15000;dr2down=15000;num_seqs=2;hsp_overlap_limit=0;hsp_size_limit=0
Os11g33120|11|19121878|19121916|-|Si025931m|scaffold_8|27578426|27578464|-|0.022	Os11g33120	11	19121878	19121916	-	Si025931m	scaffold_8	27578426	27578464	-	0.02	3-proximal	TTCCTCAATTTTTTGCTTGTGAAAACAAGAAAAGCCAT	TTCCTAAATTGTTTCCTTGTAAGAAGAAGGAAAGCCAT	http://synteny.cnr.berkeley.edu/CoGe/GEvo.pl?prog=blastn&autogo=1&show_cns=1&dsgid2=11822&chr1=11&x1=19121878&dr1up=15000&dr1down=15000&dsgid2=19491;chr2=scaffold_8;x2=27578426;dr2up=15000;dr2down=15000;num_seqs=2;hsp_overlap_limit=0;hsp_size_limit=0
Os07g32900|7|19669927|19669978|+|Si032264m|scaffold_2|41729460|41729511|+|3e-08	Os07g32900	7	19669927	19669978	+	Si032264m	scaffold_2	41729460	41729511	+	3.00E-008	3-UTR	CTGCATTTTCTTATGATTGATGATAATATCCTCTATTTACAGCGATCATGA	CTGCATTTTCTGATGTTTGATGACACTATCCTTTAACTACAGCAATCATGA	http://synteny.cnr.berkeley.edu/CoGe/GEvo.pl?prog=blastn&autogo=1&show_cns=1&dsgid2=11822&chr1=7&x1=19669927&dr1up=15000&dr1down=15000&dsgid2=19491;chr2=scaffold_2;x2=41729460;dr2up=15000;dr2down=15000;num_seqs=2;hsp_overlap_limit=0;hsp_size_limit=0
Os02g37580|2|22665545|22665631|-|Si020213m|scaffold_1|29332853|29332938|-|3e-08	Os02g37580	2	22665545	22665631	-	Si020213m	scaffold_1	29332853	29332938	-	3.00E-008	5-UTR	AAATTTTAGCCCTTCTTCTTCCCTATGGCTTCCCGCAATCCAACCACACGTCCCCCTCCCCACCATTCTTGGGGTTTGCTCGGGAG	AAATTTTAGCTCCTTTTCTTCGCATGGCTCCCAGTAATCCAACCACGCGTCCGCTTCCCTGCGATTCTTGGGGCCTTCTCGGAAG	http://synteny.cnr.berkeley.edu/CoGe/GEvo.pl?prog=blastn&autogo=1&show_cns=1&dsgid2=11822&chr1=2&x1=22665545&dr1up=15000&dr1down=15000&dsgid2=19491;chr2=scaffold_1;x2=29332853;dr2up=15000;dr2down=15000;num_seqs=2;hsp_overlap_limit=0;hsp_size_limit=0
Os07g08000|7|4043092|4043107|+|Si032633m|scaffold_2|4094843|4094858|+|0.27	Os07g08000	7	4043092	4043107	+	Si032633m	scaffold_2	4094843	4094858	+	0.27	5-distal	GGCTAATGGCTTTAT	GGCTAATGGCTTTAT	http://synteny.cnr.berkeley.edu/CoGe/GEvo.pl?prog=blastn&autogo=1&show_cns=1&dsgid2=11822&chr1=7&x1=4043092&dr1up=15000&dr1down=15000&dsgid2=19491;chr2=scaffold_2;x2=4094843;dr2up=15000;dr2down=15000;num_seqs=2;hsp_overlap_limit=0;hsp_size_limit=0
Os04g56530|4|33531800|33531846|-|Si020980m|scaffold_3|1538252|1538298|-|0.12	Os04g56530	4	33531800	33531846	-	Si020980m	scaffold_3	1538252	1538298	-	0.12	intron	AATTTCTATTGTATTGCTGTAGTCTGCTGTTCTAATAAATTGTTTT	AATTGCTCTTGTATCTCTGCAGCCTAGTGTTCTAATTAATTGTCTT	http://synteny.cnr.berkeley.edu/CoGe/GEvo.pl?prog=blastn&autogo=1&show_cns=1&dsgid2=11822&chr1=4&x1=33531800&dr1up=15000&dr1down=15000&dsgid2=19491;chr2=scaffold_3;x2=1538252;dr2up=15000;dr2down=15000;num_seqs=2;hsp_overlap_limit=0;hsp_size_limit=0
Os12g29580|12|17628311|17628363|-|Si021263m|scaffold_3|40288424|40288477|-|9e-05	Os12g29580	12	17628311	17628363	-	Si021263m	scaffold_3	40288424	40288477	-	9.00E-005	5-distal	AGATCTTTTGCCCCATTCGTAAGCAACTCCATTCTTGAAAGAGACATTTGCA	AGATCTTTTGCACCATATGCAAGCAACTTCTTTTTTTGAAAGAGACACTTGCA	http://synteny.cnr.berkeley.edu/CoGe/GEvo.pl?prog=blastn&autogo=1&show_cns=1&dsgid2=11822&chr1=12&x1=17628311&dr1up=15000&dr1down=15000&dsgid2=19491;chr2=scaffold_3;x2=40288424;dr2up=15000;dr2down=15000;num_seqs=2;hsp_overlap_limit=0;hsp_size_limit=0
Os01g36220|1|20033954|20033997|+|Si003289m|scaffold_5|24611692|24611733|+|1e-07	Os01g36220	1	20033954	20033997	+	Si003289m	scaffold_5	24611692	24611733	+	1.00E-007	3-UTR	TGTGGTTAATTTTTGATGCCCTTGTGGAACAAGCAACTCCCTT	TGTGGTTAATTGGATGCCCTTGTGGAACAAGCAACTGCCTT	http://synteny.cnr.berkeley.edu/CoGe/GEvo.pl?prog=blastn&autogo=1&show_cns=1&dsgid2=11822&chr1=1&x1=20033954&dr1up=15000&dr1down=15000&dsgid2=19491;chr2=scaffold_5;x2=24611692;dr2up=15000;dr2down=15000;num_seqs=2;hsp_overlap_limit=0;hsp_size_limit=0
Os07g48100|7|28725502|28725535|-|Si029821m|scaffold_2|48252950|48252983|-|0.25	Os07g48100	7	28725502	28725535	-	Si029821m	scaffold_2	48252950	48252983	-	0.25	3-proximal	GCTGTGGCCCAGATGTAATTGAGAGTTTTGTCC	GCTATGGCCCGGAGATAATTGAGGGCTTTGTCC	http://synteny.cnr.berkeley.edu/CoGe/GEvo.pl?prog=blastn&autogo=1&show_cns=1&dsgid2=11822&chr1=7&x1=28725502&dr1up=15000&dr1down=15000&dsgid2=19491;chr2=scaffold_2;x2=48252950;dr2up=15000;dr2down=15000;num_seqs=2;hsp_overlap_limit=0;hsp_size_limit=0
Os03g55760|3|31737263|31737302|+|Si036187m|scaffold_9|4610243|4610204|-|6e-10	Os03g55760	3	31737263	31737302	+	Si036187m	scaffold_9	4610204	4610243	-	6.00E-010	5-distal	GTGTTGTCGCATTCCGCCACATTCATTTCGGCCTGCAGC	CGTGTTGTCGCATTCCGCCACATTCACTACGCCCTGCAG	http://synteny.cnr.berkeley.edu/CoGe/GEvo.pl?prog=blastn&autogo=1&show_cns=1&dsgid2=11822&chr1=3&x1=31737263&dr1up=15000&dr1down=15000&dsgid2=19491;chr2=scaffold_9;x2=4610204;dr2up=15000;dr2down=15000;num_seqs=2;hsp_overlap_limit=0;hsp_size_limit=0
Os03g56950|3|32424006|32424020|+|Si035818m|scaffold_9|3911244|3911230|-|0.94	Os03g56950	3	32424006	32424020	+	Si035818m	scaffold_9	3911230	3911244	-	0.94	5-distal	CATGGTATCCATCA	GCATGGTATCCATC	http://synteny.cnr.berkeley.edu/CoGe/GEvo.pl?prog=blastn&autogo=1&show_cns=1&dsgid2=11822&chr1=3&x1=32424006&dr1up=15000&dr1down=15000&dsgid2=19491;chr2=scaffold_9;x2=3911230;dr2up=15000;dr2down=15000;num_seqs=2;hsp_overlap_limit=0;hsp_size_limit=0
Os04g52340|4|30913547|30913583|-|Si010589m|scaffold_7|29745538|29745573|-|3e-05	Os04g52340	4	30913547	30913583	-	Si010589m	scaffold_7	29745538	29745573	-	3.00E-005	3-UTR	TGTTCTTGCACCAGAACTGCTTTTGCTTTGACAGTT	TGTGCTTGCACCGGAACGCTTTTGCTTTGACAGTT	http://synteny.cnr.berkeley.edu/CoGe/GEvo.pl?prog=blastn&autogo=1&show_cns=1&dsgid2=11822&chr1=4&x1=30913547&dr1up=15000&dr1down=15000&dsgid2=19491;chr2=scaffold_7;x2=29745538;dr2up=15000;dr2down=15000;num_seqs=2;hsp_overlap_limit=0;hsp_size_limit=0
Os09g38530|9|22171655|22171683|+|Si029193m|scaffold_2|39771409|39771437|+|0.001	Os09g38530	9	22171655	22171683	+	Si029193m	scaffold_2	39771409	39771437	+	0	3-UTR	AGTTACATTTTAGGTTTTAGTTTATGAA	AGTTGCTTTTTAGGATTTAGTTTATGAA	http://synteny.cnr.berkeley.edu/CoGe/GEvo.pl?prog=blastn&autogo=1&show_cns=1&dsgid2=11822&chr1=9&x1=22171655&dr1up=15000&dr1down=15000&dsgid2=19491;chr2=scaffold_2;x2=39771409;dr2up=15000;dr2down=15000;num_seqs=2;hsp_overlap_limit=0;hsp_size_limit=0
Os01g13570|1|7595339|7595359|-|Si002410m|scaffold_5|294065|294045|+|0.89	Os01g13570	1	7595339	7595359	-	Si002410m	scaffold_5	294045	294065	+	0.89	5-distal	GGAGTGGCGGCGGCGGCGGA	GAGTGGCGGCGGTGGCTGAG	http://synteny.cnr.berkeley.edu/CoGe/GEvo.pl?prog=blastn&autogo=1&show_cns=1&dsgid2=11822&chr1=1&x1=7595339&dr1up=15000&dr1down=15000&dsgid2=19491;chr2=scaffold_5;x2=294045;dr2up=15000;dr2down=15000;num_seqs=2;hsp_overlap_limit=0;hsp_size_limit=0
Os04g40940|4|24118086|24118126|-|Si013034m|scaffold_7|23307069|23307109|-|7e-09	Os04g40940	4	24118086	24118126	-	Si013034m	scaffold_7	23307069	23307109	-	7.00E-009	5-proximal	CCACACGACCGTTGGGAGCGCAGGTCCGGCCCACCTTTAA	CCACACGACCGTTGGACGCGCCGGTCCGGCCCACCTATAA	http://synteny.cnr.berkeley.edu/CoGe/GEvo.pl?prog=blastn&autogo=1&show_cns=1&dsgid2=11822&chr1=4&x1=24118086&dr1up=15000&dr1down=15000&dsgid2=19491;chr2=scaffold_7;x2=23307069;dr2up=15000;dr2down=15000;num_seqs=2;hsp_overlap_limit=0;hsp_size_limit=0
Os06g42680|6|25674507|25674522|-|Si008895m|scaffold_4|32590178|32590163|+|0.22	Os06g42680	6	25674507	25674522	-	Si008895m	scaffold_4	32590163	32590178	+	0.22	5-distal	AGAAGTTTAGGACAG	GAAGTTTAGGACAGT	http://synteny.cnr.berkeley.edu/CoGe/GEvo.pl?prog=blastn&autogo=1&show_cns=1&dsgid2=11822&chr1=6&x1=25674507&dr1up=15000&dr1down=15000&dsgid2=19491;chr2=scaffold_4;x2=32590163;dr2up=15000;dr2down=15000;num_seqs=2;hsp_overlap_limit=0;hsp_size_limit=0
Os05g50970|5|29183662|29183709|-|Si021863m|scaffold_3|8588907|8588860|+|1.1	Os05g50970	5	29183662	29183709	-	Si021863m	scaffold_3	8588860	8588907	+	1.1	intron	AGACCTCTTGTTGTCTATCAGTTGTTCTATTTTAAACGTTTCTTTTC	GACTTCCTGTTGTCTCTCAGTGCAGCTATATGAAACATTTCTGTTCT	http://synteny.cnr.berkeley.edu/CoGe/GEvo.pl?prog=blastn&autogo=1&show_cns=1&dsgid2=11822&chr1=5&x1=29183662&dr1up=15000&dr1down=15000&dsgid2=19491;chr2=scaffold_3;x2=8588860;dr2up=15000;dr2down=15000;num_seqs=2;hsp_overlap_limit=0;hsp_size_limit=0
Os01g08340|1|4091270|4091298|+|Si001667m|scaffold_5|10680045|10680073|+|2e-05	Os01g08340	1	4091270	4091298	+	Si001667m	scaffold_5	10680045	10680073	+	2.00E-005	5-UTR	CTTTCCTTTCCTTAAGGTACACTAAAAG	CTTTACTTTCCTTCAGGTACACTAAAAG	http://synteny.cnr.berkeley.edu/CoGe/GEvo.pl?prog=blastn&autogo=1&show_cns=1&dsgid2=11822&chr1=1&x1=4091270&dr1up=15000&dr1down=15000&dsgid2=19491;chr2=scaffold_5;x2=10680045;dr2up=15000;dr2down=15000;num_seqs=2;hsp_overlap_limit=0;hsp_size_limit=0
Os11g35390|11|20271716|20271747|-|Si026733m|scaffold_8|29094126|29094157|-|7e-09	Os11g35390	11	20271716	20271747	-	Si026733m	scaffold_8	29094126	29094157	-	7.00E-009	5-proximal	ATGAGGTCATGTAGTATATAAGCACTCACAT	ATGAGGTCATGCAGTATATAAGCACTCACAT	http://synteny.cnr.berkeley.edu/CoGe/GEvo.pl?prog=blastn&autogo=1&show_cns=1&dsgid2=11822&chr1=11&x1=20271716&dr1up=15000&dr1down=15000&dsgid2=19491;chr2=scaffold_8;x2=29094126;dr2up=15000;dr2down=15000;num_seqs=2;hsp_overlap_limit=0;hsp_size_limit=0
Os01g51540|1|29606222|29606237|-|Si002312m|scaffold_5|35015619|35015634|-|0.22	Os01g51540	1	29606222	29606237	-	Si002312m	scaffold_5	35015619	35015634	-	0.22	5-proximal	CACGGCATCGTTTTC	CACGGCATCGTTTTC	http://synteny.cnr.berkeley.edu/CoGe/GEvo.pl?prog=blastn&autogo=1&show_cns=1&dsgid2=11822&chr1=1&x1=29606222&dr1up=15000&dr1down=15000&dsgid2=19491;chr2=scaffold_5;x2=35015619;dr2up=15000;dr2down=15000;num_seqs=2;hsp_overlap_limit=0;hsp_size_limit=0
Os08g29200|8|17906298|17906392|+|Si013394m|scaffold_6|21951781|21951690|-|1e-07	Os08g29200	8	17906298	17906392	+	Si013394m	scaffold_6	21951690	21951781	-	1.00E-007	3-distal	GGCAATTAGCACAGCATGTTCATACAAATGTGCCGATCTTTAAATAATGAAGCCTATCACTAGCATGGTCGTATGGTAGCAAGGTAGGCTCATG	TGGTAATTAGCAATGCATGCTCATACAAGTGTGTGCCTTAAATTATGAGGCCTATCACTGGGCTAGTCATATGGTACTATGGTAGGCTCAT	http://synteny.cnr.berkeley.edu/CoGe/GEvo.pl?prog=blastn&autogo=1&show_cns=1&dsgid2=11822&chr1=8&x1=17906298&dr1up=15000&dr1down=15000&dsgid2=19491;chr2=scaffold_6;x2=21951690;dr2up=15000;dr2down=15000;num_seqs=2;hsp_overlap_limit=0;hsp_size_limit=0
Os04g48880|4|28977648|28977678|+|Si010649m|scaffold_7|27987437|27987467|+|8e-05	Os04g48880	4	28977648	28977678	+	Si010649m	scaffold_7	27987437	27987467	+	8.00E-005	3-distal	GCCACTGCCTACGTCAAATGCACCAGCTGA	GCCACTGCCTACGTCAATTGCATGAGCTGA	http://synteny.cnr.berkeley.edu/CoGe/GEvo.pl?prog=blastn&autogo=1&show_cns=1&dsgid2=11822&chr1=4&x1=28977648&dr1up=15000&dr1down=15000&dsgid2=19491;chr2=scaffold_7;x2=27987437;dr2up=15000;dr2down=15000;num_seqs=2;hsp_overlap_limit=0;hsp_size_limit=0
Os03g01600|3|368399|368416|-|Si036293m|scaffold_9|58492618|58492635|-|1.1	Os03g01600	3	368399	368416	-	Si036293m	scaffold_9	58492618	58492635	-	1.1	3-distal	ATCTCCTCTAAAATGCT	ATCTCCTGTAAAATGCT	http://synteny.cnr.berkeley.edu/CoGe/GEvo.pl?prog=blastn&autogo=1&show_cns=1&dsgid2=11822&chr1=3&x1=368399&dr1up=15000&dr1down=15000&dsgid2=19491;chr2=scaffold_9;x2=58492618;dr2up=15000;dr2down=15000;num_seqs=2;hsp_overlap_limit=0;hsp_size_limit=0
Os03g64310|3|36340365|36340380|-|Si038171m|scaffold_9|142690|142675|+|0.22	Os03g64310	3	36340365	36340380	-	Si038171m	scaffold_9	142675	142690	+	0.22	5-proximal	GATGATGAGGTGGTT	ATGATGAGGTGGTTG	http://synteny.cnr.berkeley.edu/CoGe/GEvo.pl?prog=blastn&autogo=1&show_cns=1&dsgid2=11822&chr1=3&x1=36340365&dr1up=15000&dr1down=15000&dsgid2=19491;chr2=scaffold_9;x2=142675;dr2up=15000;dr2down=15000;num_seqs=2;hsp_overlap_limit=0;hsp_size_limit=0
Os09g26420|9|15961991|15962023|+|Si030088m|scaffold_2|31743492|31743524|+|2e-09	Os09g26420	9	15961991	15962023	+	Si030088m	scaffold_2	31743492	31743524	+	2.00E-009	3-UTR	TGCACACTGGATTTGGTTCCTGGTTTTGCTTT	TGCACACTGGATTTGGTGCCTGGTTTTGCTTT	http://synteny.cnr.berkeley.edu/CoGe/GEvo.pl?prog=blastn&autogo=1&show_cns=1&dsgid2=11822&chr1=9&x1=15961991&dr1up=15000&dr1down=15000&dsgid2=19491;chr2=scaffold_2;x2=31743492;dr2up=15000;dr2down=15000;num_seqs=2;hsp_overlap_limit=0;hsp_size_limit=0
Os09g27450|9|16670747|16670766|-|Si030329m|scaffold_2|32600820|32600839|-|0.059	Os09g27450	9	16670747	16670766	-	Si030329m	scaffold_2	32600820	32600839	-	0.06	3-distal	CAGGATATGAGCCGGAGAT	CAGGATTTGAGCCGGAGAT	http://synteny.cnr.berkeley.edu/CoGe/GEvo.pl?prog=blastn&autogo=1&show_cns=1&dsgid2=11822&chr1=9&x1=16670747&dr1up=15000&dr1down=15000&dsgid2=19491;chr2=scaffold_2;x2=32600820;dr2up=15000;dr2down=15000;num_seqs=2;hsp_overlap_limit=0;hsp_size_limit=0
Os05g04510|5|2090284|2090322|+|Si022004m|scaffold_3|3379081|3379119|+|0.018	Os05g04510	5	2090284	2090322	+	Si022004m	scaffold_3	3379081	3379119	+	0.02	5-UTR	TTGTCCTCTCAGTGTGTTATGTAAGCATTTCCAGAAAT	TTGTCCTGTCAGTGTGATTTATAAACATTTCAACAAAT	http://synteny.cnr.berkeley.edu/CoGe/GEvo.pl?prog=blastn&autogo=1&show_cns=1&dsgid2=11822&chr1=5&x1=2090284&dr1up=15000&dr1down=15000&dsgid2=19491;chr2=scaffold_3;x2=3379081;dr2up=15000;dr2down=15000;num_seqs=2;hsp_overlap_limit=0;hsp_size_limit=0
Os04g51900|4|30604602|30604617|+|Si009344m|scaffold_7|29458040|29458055|+|0.33	Os04g51900	4	30604602	30604617	+	Si009344m	scaffold_7	29458040	29458055	+	0.33	5-distal	ACGTTTTGCTGTCTT	ACGTTTTGCTGTCTT	http://synteny.cnr.berkeley.edu/CoGe/GEvo.pl?prog=blastn&autogo=1&show_cns=1&dsgid2=11822&chr1=4&x1=30604602&dr1up=15000&dr1down=15000&dsgid2=19491;chr2=scaffold_7;x2=29458040;dr2up=15000;dr2down=15000;num_seqs=2;hsp_overlap_limit=0;hsp_size_limit=0
Os10g40810|10|21871125|21871220|+|Si036273m|scaffold_9|37573405|37573499|+|7e-31	Os10g40810	10	21871125	21871220	+	Si036273m	scaffold_9	37573405	37573499	+	7.00E-031	5-proximal	CCAGGATGCTTCGGCATCCGTTTTCCATGGACACTCCCGCAGGCTACAGCTCATGGAGTCACGTGCTCGTGTGCATGCATTGCGGTTAAAGTAAC	CCAGGATGCTTCGGCATCCACTTCCATGGACACTTGCACAGGCTACAGCTCATGGAGTCACGTGGTCGTGTGCATGCATTACGGTTAAAGTAAC	http://synteny.cnr.berkeley.edu/CoGe/GEvo.pl?prog=blastn&autogo=1&show_cns=1&dsgid2=11822&chr1=10&x1=21871125&dr1up=15000&dr1down=15000&dsgid2=19491;chr2=scaffold_9;x2=37573405;dr2up=15000;dr2down=15000;num_seqs=2;hsp_overlap_limit=0;hsp_size_limit=0
Os01g52390|1|30097972|30098004|-|Si001879m|scaffold_5|35523837|35523869|-|0.0003	Os01g52390	1	30097972	30098004	-	Si001879m	scaffold_5	35523837	35523869	-	0	5-proximal	TCCAGATTGCCAGATTCCTAAATCCACGAGCG	TCCAGATGGCCAGATTCCCGAACCCACGAGCG	http://synteny.cnr.berkeley.edu/CoGe/GEvo.pl?prog=blastn&autogo=1&show_cns=1&dsgid2=11822&chr1=1&x1=30097972&dr1up=15000&dr1down=15000&dsgid2=19491;chr2=scaffold_5;x2=35523837;dr2up=15000;dr2down=15000;num_seqs=2;hsp_overlap_limit=0;hsp_size_limit=0
Os10g36350|10|19346843|19346860|-|Si037013m|scaffold_9|14155546|14155529|+|0.95	Os10g36350	10	19346843	19346860	-	Si037013m	scaffold_9	14155529	14155546	+	0.95	intron	GATGCGTGTGGGTAGTA	ATGTGTGTGGGTAGTAG	http://synteny.cnr.berkeley.edu/CoGe/GEvo.pl?prog=blastn&autogo=1&show_cns=1&dsgid2=11822&chr1=10&x1=19346843&dr1up=15000&dr1down=15000&dsgid2=19491;chr2=scaffold_9;x2=14155529;dr2up=15000;dr2down=15000;num_seqs=2;hsp_overlap_limit=0;hsp_size_limit=0
rice_v6_1_40275470_40275958|1|40268491|40268513|+|Si004130m|scaffold_5|45003962|45003984|+|0.001	rice_v6_1_40275470_40275958	1	40268491	40268513	+	Si004130m	scaffold_5	45003962	45003984	+	0	5-distal	TCAGGATCAGAGCCTGACATTG	TCAGGATCAGAGCCTGACTTTG	http://synteny.cnr.berkeley.edu/CoGe/GEvo.pl?prog=blastn&autogo=1&show_cns=1&dsgid2=11822&chr1=1&x1=40268491&dr1up=15000&dr1down=15000&dsgid2=19491;chr2=scaffold_5;x2=45003962;dr2up=15000;dr2down=15000;num_seqs=2;hsp_overlap_limit=0;hsp_size_limit=0
[truncated: 63,663 more rows]
