# Supplementary material for: Automated conserved non-coding sequence (CNS) discovery reveals differences in gene content and promoter evolution among grasses
Source: Front Plant Sci. 2013 Jul 2;4:170. doi: 10.3389/fpls.2013.00170 (PMC3708275; doi:10.3389/fpls.2013.00170)
Supplement: Supplemental Data Set 1 — At-At manually annotated v2 CNS list (with genes). [file 107054_2.zip › Gina's SDS5a Os-Zm Gene list.csv]

SDS5a Turco et al. (2013). Freeling lab Plant Cell Pipeline 3.0 (modified) Os-Zm gene list
Supplemental Data Set 5a: Rice v6 maize v2 (filtered gene set annotations) gene list. CNS Discovery Pipeline output reports ~60	000 rice genes along with their identified ortholog in maize	CNSs and local duplicate.
accn	seqid	start	end	ortholog	maize_2b_cns	regional_dup_info	local_dup_info	strand	new_gene_info	link
Os01g01010	1	1903	9817	GRMZM2G031043_T01	4			+		http://coge.iplantcollaborative.org/CoGe/GEvo.pl?prog=blastn&dsgid1=11266&dsgid2=8163&accn1=GRMZM2G031043_T01&accn2=Os01g01010&num_seqs=2&autogo=1&show_cns=1
Os01g01019	1	10218	11435					+
Os01g01030	1	11648	14915					+
Os01g01040	1	15292	19323	GRMZM2G156643_T01	1			+		http://coge.iplantcollaborative.org/CoGe/GEvo.pl?prog=blastn&dsgid1=11266&dsgid2=8163&accn1=GRMZM2G156643_T01&accn2=Os01g01040&num_seqs=2&autogo=1&show_cns=1
Os01g01050	1	21841	25971					+
Os01g01060	1	26136	27651	GRMZM2G156673_T03	0			+		http://coge.iplantcollaborative.org/CoGe/GEvo.pl?prog=blastn&dsgid1=11266&dsgid2=8163&accn1=GRMZM2G156673_T03&accn2=Os01g01060&num_seqs=2&autogo=1&show_cns=1
Os01g01070	1	28818	33493	GRMZM2G147587	1			+		http://coge.iplantcollaborative.org/CoGe/GEvo.pl?prog=blastn&dsgid1=11266&dsgid2=8163&accn1=GRMZM2G147587&accn2=Os01g01070&num_seqs=2&autogo=1&show_cns=1
Os01g01080	1	34581	40180	GRMZM2G044337_T01	2			+		http://coge.iplantcollaborative.org/CoGe/GEvo.pl?prog=blastn&dsgid1=11266&dsgid2=8163&accn1=GRMZM2G044337_T01&accn2=Os01g01080&num_seqs=2&autogo=1&show_cns=1
Os01g01090	1	43595	46526					+
Os01g01100	1	46856	52412					-
Os01g01110	1	54914	56972					+
Os01g01115	1	57658	60090	GRMZM2G411786	0			+		http://coge.iplantcollaborative.org/CoGe/GEvo.pl?prog=blastn&dsgid1=11266&dsgid2=8163&accn1=GRMZM2G411786&accn2=Os01g01115&num_seqs=2&autogo=1&show_cns=1
Os01g01120	1	61059	62576	GRMZM2G111164_T03	0			+		http://coge.iplantcollaborative.org/CoGe/GEvo.pl?prog=blastn&dsgid1=11266&dsgid2=8163&accn1=GRMZM2G111164_T03&accn2=Os01g01120&num_seqs=2&autogo=1&show_cns=1
Os01g01130	1	62244	65302					-
Os01g01140	1	68675	69131					+
Os01g01150	1	71775	78938	GRMZM2G056145_T01	GRMZM2G132936	8			+		http://coge.iplantcollaborative.org/CoGe/GEvo.pl?prog=blastn&dsgid1=11266&dsgid2=8163&accn1=GRMZM2G056145_T01&accn2=Os01g01150&num_seqs=2&autogo=1&show_cns=1
Os01g01160	1	81428	83302	GRMZM2G146163	GRMZM2G170307	1			+		http://coge.iplantcollaborative.org/CoGe/GEvo.pl?prog=blastn&dsgid1=11266&dsgid2=8163&accn1=GRMZM2G146163&accn2=Os01g01160&num_seqs=2&autogo=1&show_cns=1
Os01g01170	1	84337	87844	GRMZM2G305080	GRMZM2G401267_T01	1			+		http://coge.iplantcollaborative.org/CoGe/GEvo.pl?prog=blastn&dsgid1=11266&dsgid2=8163&accn1=GRMZM2G305080&accn2=Os01g01170&num_seqs=2&autogo=1&show_cns=1
Os01g01180	1	87986	88204	GRMZM2G339866	3			-		http://coge.iplantcollaborative.org/CoGe/GEvo.pl?prog=blastn&dsgid1=11266&dsgid2=8163&accn1=GRMZM2G339866&accn2=Os01g01180&num_seqs=2&autogo=1&show_cns=1
Os01g01190	1	88653	90521	GRMZM2G081719	1			-		http://coge.iplantcollaborative.org/CoGe/GEvo.pl?prog=blastn&dsgid1=11266&dsgid2=8163&accn1=GRMZM2G081719&accn2=Os01g01190&num_seqs=2&autogo=1&show_cns=1
Os01g01200	1	94499	97558					+
Os01g01210	1	98171	99681					-
Os01g01230	1	104872	105534					+
Os01g01240	1	107618	113983					+
Os01g01250	1	117081	119671					+
Os01g01260	1	120302	126457					-
Os01g01270	1	127897	132559					-
Os01g01280	1	133291	134685	GRMZM2G004006	2			+		http://coge.iplantcollaborative.org/CoGe/GEvo.pl?prog=blastn&dsgid1=11266&dsgid2=8163&accn1=GRMZM2G004006&accn2=Os01g01280&num_seqs=2&autogo=1&show_cns=1
Os01g01290	1	138820	140588					+
Os01g01295	1	140936	143554	GRMZM2G081521_T02	4			+		http://coge.iplantcollaborative.org/CoGe/GEvo.pl?prog=blastn&dsgid1=11266&dsgid2=8163&accn1=GRMZM2G081521_T02&accn2=Os01g01295&num_seqs=2&autogo=1&show_cns=1
Os01g01302	1	144577	146852					+
Os01g01307	1	147045	149577					+
Os01g01312	1	150409	155500	GRMZM2G070264	0			+		http://coge.iplantcollaborative.org/CoGe/GEvo.pl?prog=blastn&dsgid1=11266&dsgid2=8163&accn1=GRMZM2G070264&accn2=Os01g01312&num_seqs=2&autogo=1&show_cns=1
Os01g01320	1	156728	159941					-
Os01g01330	1	160365	163107					-
Os01g01340	1	167470	169389	GRMZM2G070167_T02	0			-		http://coge.iplantcollaborative.org/CoGe/GEvo.pl?prog=blastn&dsgid1=11266&dsgid2=8163&accn1=GRMZM2G070167_T02&accn2=Os01g01340&num_seqs=2&autogo=1&show_cns=1
Os01g01350	1	169712	172434	GRMZM2G069827_T03	2			-		http://coge.iplantcollaborative.org/CoGe/GEvo.pl?prog=blastn&dsgid1=11266&dsgid2=8163&accn1=GRMZM2G069827_T03&accn2=Os01g01350&num_seqs=2&autogo=1&show_cns=1
Os01g01360	1	177310	179812	GRMZM2G083176	1			+		http://coge.iplantcollaborative.org/CoGe/GEvo.pl?prog=blastn&dsgid1=11266&dsgid2=8163&accn1=GRMZM2G083176&accn2=Os01g01360&num_seqs=2&autogo=1&show_cns=1
1_181263_181347_cns_rna	1	181263	181347	3_32114963_32114878_cns_rna	0			+	2e-34|tRNA-Ser (anticodon: AGA)	http://coge.iplantcollaborative.org/CoGe/GEvo.pl?prog=blastn&dsgid1=11266&dsgid2=8163&accn1=3_32114963_32114878_cns_rna&accn2=1_181263_181347_cns_rna&num_seqs=2&autogo=1&show_cns=1
Os01g01369	1	185246	189846	GRMZM2G003853	GRMZM2G083111_T01	1			-		http://coge.iplantcollaborative.org/CoGe/GEvo.pl?prog=blastn&dsgid1=11266&dsgid2=8163&accn1=GRMZM2G003853&accn2=Os01g01369&num_seqs=2&autogo=1&show_cns=1
Os01g01380	1	190036	195287	GRMZM2G049954_T01	3			+		http://coge.iplantcollaborative.org/CoGe/GEvo.pl?prog=blastn&dsgid1=11266&dsgid2=8163&accn1=GRMZM2G049954_T01&accn2=Os01g01380&num_seqs=2&autogo=1&show_cns=1
Os01g01390	1	196647	199803					+
Os01g01400	1	200944	205743	GRMZM2G408294	2			+		http://coge.iplantcollaborative.org/CoGe/GEvo.pl?prog=blastn&dsgid1=11266&dsgid2=8163&accn1=GRMZM2G408294&accn2=Os01g01400&num_seqs=2&autogo=1&show_cns=1
Os01g01410	1	204710	208606	GRMZM2G049895	1			-		http://coge.iplantcollaborative.org/CoGe/GEvo.pl?prog=blastn&dsgid1=11266&dsgid2=8163&accn1=GRMZM2G049895&accn2=Os01g01410&num_seqs=2&autogo=1&show_cns=1
Os01g01420	1	208771	213229	GRMZM2G049672	1			+		http://coge.iplantcollaborative.org/CoGe/GEvo.pl?prog=blastn&dsgid1=11266&dsgid2=8163&accn1=GRMZM2G049672&accn2=Os01g01420&num_seqs=2&autogo=1&show_cns=1
Os01g01430	1	215126	216664	GRMZM2G062650_T01	GRMZM2G109627_T01	5	P	P	+		http://coge.iplantcollaborative.org/CoGe/GEvo.pl?prog=blastn&dsgid1=11266&dsgid2=8163&accn1=GRMZM2G062650_T01&accn2=Os01g01430&num_seqs=2&autogo=1&show_cns=1
Os01g01440	1	218011	219776			I	I	-
Os01g01450	1	225897	228331	GRMZM2G120304	4	I	I	+		http://coge.iplantcollaborative.org/CoGe/GEvo.pl?prog=blastn&dsgid1=11266&dsgid2=8163&accn1=GRMZM2G120304&accn2=Os01g01450&num_seqs=2&autogo=1&show_cns=1
Os01g01460	1	231377	231688			I	I	-
Os01g01470	1	240641	242468			Os01g01430	Os01g01430	+
Os01g01484	1	247706	255878					-
Os01g01500	1	258607	258909					+
Os01g01510	1	260504	267471					+
Os01g01520	1	269145	274084	GRMZM2G124066	4	P	P	-		http://coge.iplantcollaborative.org/CoGe/GEvo.pl?prog=blastn&dsgid1=11266&dsgid2=8163&accn1=GRMZM2G124066&accn2=Os01g01520&num_seqs=2&autogo=1&show_cns=1
Os01g01530	1	275285	276881			I	I	-
Os01g01540	1	278982	279494			I	I	+
Os01g01550	1	279846	282924			Os01g01520	Os01g01520	-
Os01g01560	1	283911	291118					-
Os01g01570	1	287372	291296					+
Os01g01580	1	291844	292535			P	P	+
Os01g01590	1	292648	293536			Os01g01580	Os01g01580	+
Os01g01600	1	302103	305800	GRMZM2G163975_T01	GRMZM2G454022	10			+		http://coge.iplantcollaborative.org/CoGe/GEvo.pl?prog=blastn&dsgid1=11266&dsgid2=8163&accn1=GRMZM2G163975_T01&accn2=Os01g01600&num_seqs=2&autogo=1&show_cns=1
Os01g01610	1	305869	307842	GRMZM2G154499_T02	GRMZM2G163996_T01	0			-		http://coge.iplantcollaborative.org/CoGe/GEvo.pl?prog=blastn&dsgid1=11266&dsgid2=8163&accn1=GRMZM2G154499_T02&accn2=Os01g01610&num_seqs=2&autogo=1&show_cns=1
Os01g01620	1	308459	312170	GRMZM2G051842_T01	GRMZM2G171400	4			-		http://coge.iplantcollaborative.org/CoGe/GEvo.pl?prog=blastn&dsgid1=11266&dsgid2=8163&accn1=GRMZM2G051842_T01&accn2=Os01g01620&num_seqs=2&autogo=1&show_cns=1
Os01g01640	1	318713	321248	GRMZM2G053319	GRMZM2G078941_T01	4			+		http://coge.iplantcollaborative.org/CoGe/GEvo.pl?prog=blastn&dsgid1=11266&dsgid2=8163&accn1=GRMZM2G053319&accn2=Os01g01640&num_seqs=2&autogo=1&show_cns=1
Os01g01650	1	321556	322948	AC226235.2_FGT001	1	P	P	-		http://coge.iplantcollaborative.org/CoGe/GEvo.pl?prog=blastn&dsgid1=11266&dsgid2=8163&accn1=AC226235.2_FGT001&accn2=Os01g01650&num_seqs=2&autogo=1&show_cns=1
Os01g01660	1	326128	327451			Os01g01650	Os01g01650	-
Os01g01670	1	329238	331345	AC226235.2_FGT002	1			-		http://coge.iplantcollaborative.org/CoGe/GEvo.pl?prog=blastn&dsgid1=11266&dsgid2=8163&accn1=AC226235.2_FGT002&accn2=Os01g01670&num_seqs=2&autogo=1&show_cns=1
Os01g01680	1	331667	332689	AC226235.2_FG003	GRMZM2G079034	2			-		http://coge.iplantcollaborative.org/CoGe/GEvo.pl?prog=blastn&dsgid1=11266&dsgid2=8163&accn1=AC226235.2_FG003&accn2=Os01g01680&num_seqs=2&autogo=1&show_cns=1
Os01g01689	1	334809	370191	GRMZM2G425747	4			+		http://coge.iplantcollaborative.org/CoGe/GEvo.pl?prog=blastn&dsgid1=11266&dsgid2=8163&accn1=GRMZM2G425747&accn2=Os01g01689&num_seqs=2&autogo=1&show_cns=1
Os01g01700	1	370831	373470	GRMZM2G035341_T01	GRMZM2G057150_T01	4			+		http://coge.iplantcollaborative.org/CoGe/GEvo.pl?prog=blastn&dsgid1=11266&dsgid2=8163&accn1=GRMZM2G035341_T01&accn2=Os01g01700&num_seqs=2&autogo=1&show_cns=1
Os01g01710	1	373728	379716	GRMZM2G036290_T02	GRMZM2G056975	14			-		http://coge.iplantcollaborative.org/CoGe/GEvo.pl?prog=blastn&dsgid1=11266&dsgid2=8163&accn1=GRMZM2G036290_T02&accn2=Os01g01710&num_seqs=2&autogo=1&show_cns=1
Os01g01720	1	382047	385701	GRMZM2G169486_T03	2			-		http://coge.iplantcollaborative.org/CoGe/GEvo.pl?prog=blastn&dsgid1=11266&dsgid2=8163&accn1=GRMZM2G169486_T03&accn2=Os01g01720&num_seqs=2&autogo=1&show_cns=1
Os01g01730	1	389051	389623					+
Os01g01740	1	391081	395651	GRMZM2G171677	9			-		http://coge.iplantcollaborative.org/CoGe/GEvo.pl?prog=blastn&dsgid1=11266&dsgid2=8163&accn1=GRMZM2G171677&accn2=Os01g01740&num_seqs=2&autogo=1&show_cns=1
Os01g01760	1	402692	403402					-
Os01g01770	1	408700	409818	GRMZM2G079807_T01	3			+		http://coge.iplantcollaborative.org/CoGe/GEvo.pl?prog=blastn&dsgid1=11266&dsgid2=8163&accn1=GRMZM2G079807_T01&accn2=Os01g01770&num_seqs=2&autogo=1&show_cns=1
Os01g01780	1	411579	414830	GRMZM2G322047_T01	1			+		http://coge.iplantcollaborative.org/CoGe/GEvo.pl?prog=blastn&dsgid1=11266&dsgid2=8163&accn1=GRMZM2G322047_T01&accn2=Os01g01780&num_seqs=2&autogo=1&show_cns=1
Os01g01790	1	415241	419497	GRMZM2G013471	GRMZM2G080937_T03	7			-		http://coge.iplantcollaborative.org/CoGe/GEvo.pl?prog=blastn&dsgid1=11266&dsgid2=8163&accn1=GRMZM2G013471&accn2=Os01g01790&num_seqs=2&autogo=1&show_cns=1
Os01g01800	1	421462	430692	GRMZM2G036206	3			+		http://coge.iplantcollaborative.org/CoGe/GEvo.pl?prog=blastn&dsgid1=11266&dsgid2=8163&accn1=GRMZM2G036206&accn2=Os01g01800&num_seqs=2&autogo=1&show_cns=1
Os01g01810	1	431435	431752					-
Os01g01830	1	436613	448137					+
Os01g01840	1	454512	459716	GRMZM2G112629_T01	2	P	P	+		http://coge.iplantcollaborative.org/CoGe/GEvo.pl?prog=blastn&dsgid1=11266&dsgid2=8163&accn1=GRMZM2G112629_T01&accn2=Os01g01840&num_seqs=2&autogo=1&show_cns=1
Os01g01850	1	465280	471435			I	I	+
Os01g01860	1	472074	475310			I	I	-
Os01g01870	1	477325	480166			Os01g01840	Os01g01840	+
Os01g01880	1	481332	481956					+
Os01g01890	1	482885	485492	GRMZM2G416677_T01	2			+		http://coge.iplantcollaborative.org/CoGe/GEvo.pl?prog=blastn&dsgid1=11266&dsgid2=8163&accn1=GRMZM2G416677_T01&accn2=Os01g01890&num_seqs=2&autogo=1&show_cns=1
Os01g01900	1	487085	491952					-
Os01g01910	1	495066	496368					+
Os01g01920	1	497454	505264	GRMZM2G051577	GRMZM2G378040	6			+		http://coge.iplantcollaborative.org/CoGe/GEvo.pl?prog=blastn&dsgid1=11266&dsgid2=8163&accn1=GRMZM2G051577&accn2=Os01g01920&num_seqs=2&autogo=1&show_cns=1
Os01g01925	1	506270	508225					+
Os01g01930	1	508387	509112					+
Os01g01940	1	509752	511159					+
Os01g01950	1	511840	512502					+
Os01g01960	1	512890	521448	GRMZM2G075320	GRMZM2G334457_T01	7			-		http://coge.iplantcollaborative.org/CoGe/GEvo.pl?prog=blastn&dsgid1=11266&dsgid2=8163&accn1=GRMZM2G075320&accn2=Os01g01960&num_seqs=2&autogo=1&show_cns=1
Os01g01970	1	523579	527002	GRMZM2G104088_T01	GRMZM5G851914_T02	8			-		http://coge.iplantcollaborative.org/CoGe/GEvo.pl?prog=blastn&dsgid1=11266&dsgid2=8163&accn1=GRMZM2G104088_T01&accn2=Os01g01970&num_seqs=2&autogo=1&show_cns=1
Os01g01980	1	528367	529008					-
Os01g01990	1	532786	533139					+
Os01g02000	1	536710	542355	GRMZM5G891944	3			+		http://coge.iplantcollaborative.org/CoGe/GEvo.pl?prog=blastn&dsgid1=11266&dsgid2=8163&accn1=GRMZM5G891944&accn2=Os01g02000&num_seqs=2&autogo=1&show_cns=1
Os01g02010	1	541987	543510					-
Os01g02020	1	548108	552287	GRMZM5G860137_T02	2			+		http://coge.iplantcollaborative.org/CoGe/GEvo.pl?prog=blastn&dsgid1=11266&dsgid2=8163&accn1=GRMZM5G860137_T02&accn2=Os01g02020&num_seqs=2&autogo=1&show_cns=1
Os01g02040	1	553022	557015	GRMZM2G000292_T01	GRMZM2G076104_T02	GRMZM5G872442_T03	GRMZM5G883759	5	P	P	-		http://coge.iplantcollaborative.org/CoGe/GEvo.pl?prog=blastn&dsgid1=11266&dsgid2=8163&accn1=GRMZM2G000292_T01&accn2=Os01g02040&num_seqs=2&autogo=1&show_cns=1
Os01g02050	1	561056	571138	GRMZM2G082780_T01	2	I	I	-		http://coge.iplantcollaborative.org/CoGe/GEvo.pl?prog=blastn&dsgid1=11266&dsgid2=8163&accn1=GRMZM2G082780_T01&accn2=Os01g02050&num_seqs=2&autogo=1&show_cns=1
1_574474_574492_cns_rna	1	574474	574492	8_8828408_8828426_cns_rna	0	I	I	-	0.0006|	http://coge.iplantcollaborative.org/CoGe/GEvo.pl?prog=blastn&dsgid1=11266&dsgid2=8163&accn1=8_8828408_8828426_cns_rna&accn2=1_574474_574492_cns_rna&num_seqs=2&autogo=1&show_cns=1
Os01g02060	1	575443	578569			Os01g02040	Os01g02040	-
Os01g02070	1	584963	585445				I	+
Os01g02080	1	585414	586780	GRMZM2G132811	2		I	-		http://coge.iplantcollaborative.org/CoGe/GEvo.pl?prog=blastn&dsgid1=11266&dsgid2=8163&accn1=GRMZM2G132811&accn2=Os01g02080&num_seqs=2&autogo=1&show_cns=1
Os01g02090	1	587863	592759	GRMZM2G051622	GRMZM2G132796	6		I	+		http://coge.iplantcollaborative.org/CoGe/GEvo.pl?prog=blastn&dsgid1=11266&dsgid2=8163&accn1=GRMZM2G051622&accn2=Os01g02090&num_seqs=2&autogo=1&show_cns=1
Os01g02100	1	597290	600472				I	+
Os01g02110	1	602643	604643	GRMZM2G066057_T01	5		I	-		http://coge.iplantcollaborative.org/CoGe/GEvo.pl?prog=blastn&dsgid1=11266&dsgid2=8163&accn1=GRMZM2G066057_T01&accn2=Os01g02110&num_seqs=2&autogo=1&show_cns=1
Os01g02120	1	611564	614650	GRMZM2G021614	GRMZM2G152689	3		I	+		http://coge.iplantcollaborative.org/CoGe/GEvo.pl?prog=blastn&dsgid1=11266&dsgid2=8163&accn1=GRMZM2G021614&accn2=Os01g02120&num_seqs=2&autogo=1&show_cns=1
Os01g02130	1	619572	620516	GRMZM2G000035	4		I	-		http://coge.iplantcollaborative.org/CoGe/GEvo.pl?prog=blastn&dsgid1=11266&dsgid2=8163&accn1=GRMZM2G000035&accn2=Os01g02130&num_seqs=2&autogo=1&show_cns=1
Os01g02139	1	623087	623613	GRMZM2G098015_T01	GRMZM2G375197	5		I	+		http://coge.iplantcollaborative.org/CoGe/GEvo.pl?prog=blastn&dsgid1=11266&dsgid2=8163&accn1=GRMZM2G098015_T01&accn2=Os01g02139&num_seqs=2&autogo=1&show_cns=1
Os01g02150	1	624976	626024	GRMZM2G076029_T01	GRMZM2G396541_T01	4		I	+		http://coge.iplantcollaborative.org/CoGe/GEvo.pl?prog=blastn&dsgid1=11266&dsgid2=8163&accn1=GRMZM2G076029_T01&accn2=Os01g02150&num_seqs=2&autogo=1&show_cns=1
Os01g02160	1	631093	631913	AC204254.3_FGT001	GRMZM2G375249	5		I	+		http://coge.iplantcollaborative.org/CoGe/GEvo.pl?prog=blastn&dsgid1=11266&dsgid2=8163&accn1=AC204254.3_FGT001&accn2=Os01g02160&num_seqs=2&autogo=1&show_cns=1
Os01g02170	1	633011	638309				Os01g02040	-
Os01g02180	1	639588	643269					-
Os01g02190	1	644574	645723	GRMZM2G103214	0			-		http://coge.iplantcollaborative.org/CoGe/GEvo.pl?prog=blastn&dsgid1=11266&dsgid2=8163&accn1=GRMZM2G103214&accn2=Os01g02190&num_seqs=2&autogo=1&show_cns=1
Os01g02200	1	647128	650881	AC183315.4_FGT006	GRMZM2G138255_T02	19			-		http://coge.iplantcollaborative.org/CoGe/GEvo.pl?prog=blastn&dsgid1=11266&dsgid2=8163&accn1=AC183315.4_FGT006&accn2=Os01g02200&num_seqs=2&autogo=1&show_cns=1
Os01g02210	1	661283	663572					+
Os01g02220	1	663777	666554					-
Os01g02230	1	667047	669976					-
Os01g02240	1	677778	683594					-
Os01g02250	1	688792	693013			P	P	+
Os01g02260	1	693716	695113			I	I	-
Os01g02270	1	699533	704670			I	I	-
Os01g02280	1	706340	713322			Os01g02250	Os01g02250	+
Os01g02290	1	719629	722317	GRMZM2G426917_T01	GRMZM5G872442_T03	2	P	P	-		http://coge.iplantcollaborative.org/CoGe/GEvo.pl?prog=blastn&dsgid1=11266&dsgid2=8163&accn1=GRMZM2G426917_T01&accn2=Os01g02290&num_seqs=2&autogo=1&show_cns=1
Os01g02300	1	722693	725321			Os01g02290	Os01g02290	+
Os01g02310	1	727977	729930			Os01g02290	Os01g02290	+
Os01g02320	1	730149	737020			Os01g02290	Os01g02290	-
Os01g02334	1	737281	740794			Os01g02290	Os01g02290	-
Os01g02350	1	741272	744156			Os01g02290	Os01g02290	-
Os01g02360	1	744452	747945			Os01g02290	Os01g02290	+
Os01g02370	1	751080	753992			Os01g02290	Os01g02290	-
Os01g02380	1	755894	761050			I	I	-
Os01g02390	1	766169	768681			Os01g02290	Os01g02290	-
Os01g02400	1	769332	772851			Os01g02290	Os01g02290	+
Os01g02410	1	773727	778237			Os01g02290	Os01g02290	-
Os01g02420	1	780442	783424			Os01g02290	Os01g02290	+
Os01g02430	1	785171	787619			Os01g02290	Os01g02290	-
Os01g02440	1	788967	791411			Os01g02290	Os01g02290	+
Os01g02450	1	792088	793090			I	I	-
Os01g02460	1	793499	794413			Os01g02290	Os01g02290	+
Os01g02470	1	795842	796533				I	+
Os01g02480	1	799898	800654				I	+
Os01g02490	1	803084	805932				I	-
Os01g02500	1	806850	808721				I	+
Os01g02510	1	816542	817335				I	+
Os01g02520	1	820344	823007				I	+
Os01g02530	1	823624	829778				I	-
Os01g02540	1	833939	838111				I	+
Os01g02550	1	838809	841757			P	Os01g02290	-
Os01g02560	1	842530	846454			Os01g02550	Os01g02290	+
Os01g02570	1	851249	853568			Os01g02550	Os01g02290	-
Os01g02580	1	856957	859583			Os01g02550	Os01g02290	-
Os01g02590	1	861579	864253			Os01g02550	Os01g02290	-
Os01g02600	1	864966	868063			Os01g02550	Os01g02290	+
Os01g02610	1	869318	873817			Os01g02550	Os01g02290	-
Os01g02629	1	883161	886787				I	-
Os01g02650	1	891095	897250				I	+
Os01g02660	1	897866	901158				I	-
Os01g02670	1	903341	909142				I	+
Os01g02680	1	910735	913246			P	Os01g02290	-
Os01g02690	1	914639	918674			Os01g02680	Os01g02290	+
Os01g02700	1	919992	922630			Os01g02680	Os01g02290	-
Os01g02710	1	923451	924175			Os01g02680	Os01g02290	+
Os01g02720	1	928883	933914			I	I	-
Os01g02730	1	934574	937367			Os01g02680	Os01g02290	-
Os01g02740	1	939005	951451			I	I	-
Os01g02750	1	953075	955817			Os01g02680	Os01g02290	+
Os01g02760	1	956907	959626			Os01g02680	Os01g02290	-
Os01g02770	1	960681	964151			Os01g02680	Os01g02290	+
Os01g02780	1	968308	972327			Os01g02680	Os01g02290	-
Os01g02790	1	975766	979431			Os01g02680	Os01g02290	+
Os01g02800	1	983301	985760			Os01g02680	Os01g02290	-
Os01g02810	1	986591	989647			Os01g02680	Os01g02290	+
Os01g02830	1	993710	996262			Os01g02680	Os01g02290	-
Os01g02840	1	996963	999997			Os01g02680	Os01g02290	+
Os01g02850	1	1000292	1000770					-
Os01g02860	1	1001459	1006068					-
Os01g02870	1	1009259	1011410					+
Os01g02880	1	1015065	1018545	GRMZM2G069195_T01	GRMZM2G089365_T01	9			+		http://coge.iplantcollaborative.org/CoGe/GEvo.pl?prog=blastn&dsgid1=11266&dsgid2=8163&accn1=GRMZM2G069195_T01&accn2=Os01g02880&num_seqs=2&autogo=1&show_cns=1
Os01g02884	1	1023184	1029112	GRMZM2G373175	1			+		http://coge.iplantcollaborative.org/CoGe/GEvo.pl?prog=blastn&dsgid1=11266&dsgid2=8163&accn1=GRMZM2G373175&accn2=Os01g02884&num_seqs=2&autogo=1&show_cns=1
Os01g02890	1	1045604	1052166	GRMZM2G095757_T01	GRMZM2G110834_T01	16			+		http://coge.iplantcollaborative.org/CoGe/GEvo.pl?prog=blastn&dsgid1=11266&dsgid2=8163&accn1=GRMZM2G095757_T01&accn2=Os01g02890&num_seqs=2&autogo=1&show_cns=1
Os01g02900	1	1056137	1058856	AC216871.3_FG001	GRMZM2G130800_T03	GRMZM2G700386_T01	7	P	P	-		http://coge.iplantcollaborative.org/CoGe/GEvo.pl?prog=blastn&dsgid1=11266&dsgid2=8163&accn1=AC216871.3_FG001&accn2=Os01g02900&num_seqs=2&autogo=1&show_cns=1
Os01g02910	1	1065448	1068826			Os01g02900	Os01g02900	-
Os01g02920	1	1070962	1074030			Os01g02900	Os01g02900	-
Os01g02930	1	1077511	1080702			Os01g02900	Os01g02900	-
Os01g02940	1	1088743	1092528			Os01g02900	Os01g02900	-
Os01g02950	1	1096580	1097942					-
Os01g02960	1	1102782	1105890					+
Os01g02970	1	1111433	1112333					-
Os01g02980	1	1119319	1125749					+
Os01g02990	1	1136241	1136624					-
Os01g02999	1	1137880	1138573					+
Os01g03010	1	1142557	1143497					-
Os01g03020	1	1144829	1154094	GRMZM2G566786	1			-		http://coge.iplantcollaborative.org/CoGe/GEvo.pl?prog=blastn&dsgid1=11266&dsgid2=8163&accn1=GRMZM2G566786&accn2=Os01g03020&num_seqs=2&autogo=1&show_cns=1
Os01g03030	1	1154213	1157601	GRMZM2G140754_T02	0			-		http://coge.iplantcollaborative.org/CoGe/GEvo.pl?prog=blastn&dsgid1=11266&dsgid2=8163&accn1=GRMZM2G140754_T02&accn2=Os01g03030&num_seqs=2&autogo=1&show_cns=1
Os01g03040	1	1159152	1163635	GRMZM2G140782_T01	1			-		http://coge.iplantcollaborative.org/CoGe/GEvo.pl?prog=blastn&dsgid1=11266&dsgid2=8163&accn1=GRMZM2G140782_T01&accn2=Os01g03040&num_seqs=2&autogo=1&show_cns=1
Os01g03050	1	1164737	1167415					+
Os01g03060	1	1167647	1170130	GRMZM2G094050_T01	4			-		http://coge.iplantcollaborative.org/CoGe/GEvo.pl?prog=blastn&dsgid1=11266&dsgid2=8163&accn1=GRMZM2G094050_T01&accn2=Os01g03060&num_seqs=2&autogo=1&show_cns=1
Os01g03070	1	1170809	1178372					-
Os01g03080	1	1180158	1181158	GRMZM2G003821_T01	GRMZM2G432679	8			+		http://coge.iplantcollaborative.org/CoGe/GEvo.pl?prog=blastn&dsgid1=11266&dsgid2=8163&accn1=GRMZM2G003821_T01&accn2=Os01g03080&num_seqs=2&autogo=1&show_cns=1
Os01g03090	1	1182394	1185707	GRMZM2G003861_T01	0			+		http://coge.iplantcollaborative.org/CoGe/GEvo.pl?prog=blastn&dsgid1=11266&dsgid2=8163&accn1=GRMZM2G003861_T01&accn2=Os01g03090&num_seqs=2&autogo=1&show_cns=1
Os01g03100	1	1185260	1190013	GRMZM2G003930_T05	14			-		http://coge.iplantcollaborative.org/CoGe/GEvo.pl?prog=blastn&dsgid1=11266&dsgid2=8163&accn1=GRMZM2G003930_T05&accn2=Os01g03100&num_seqs=2&autogo=1&show_cns=1
Os01g03110	1	1197687	1202506	GRMZM2G130868_T02	5			-		http://coge.iplantcollaborative.org/CoGe/GEvo.pl?prog=blastn&dsgid1=11266&dsgid2=8163&accn1=GRMZM2G130868_T02&accn2=Os01g03110&num_seqs=2&autogo=1&show_cns=1
Os01g03119	1	1210571	1213113					-
Os01g03130	1	1216006	1217122	GRMZM2G018806_T01	2			-		http://coge.iplantcollaborative.org/CoGe/GEvo.pl?prog=blastn&dsgid1=11266&dsgid2=8163&accn1=GRMZM2G018806_T01&accn2=Os01g03130&num_seqs=2&autogo=1&show_cns=1
Os01g03144	1	1221905	1229507	GRMZM2G119345_T02	2			-		http://coge.iplantcollaborative.org/CoGe/GEvo.pl?prog=blastn&dsgid1=11266&dsgid2=8163&accn1=GRMZM2G119345_T02&accn2=Os01g03144&num_seqs=2&autogo=1&show_cns=1
Os01g03160	1	1231473	1235942	GRMZM2G018869	GRMZM2G060061_T01	11			+		http://coge.iplantcollaborative.org/CoGe/GEvo.pl?prog=blastn&dsgid1=11266&dsgid2=8163&accn1=GRMZM2G018869&accn2=Os01g03160&num_seqs=2&autogo=1&show_cns=1
Os01g03170	1	1237623	1241351			P	Os01g03410	+
Os01g03180	1	1248881	1250448			Os01g03170	Os01g03410	+
Os01g03190	1	1253028	1254635			Os01g03170	Os01g03410	+
Os01g03200	1	1259851	1261083			I	I	-
Os01g03210	1	1263356	1264273			Os01g03170	Os01g03410	+
Os01g03220	1	1300527	1301921				I	+
Os01g03230	1	1308843	1310568				I	-
Os01g03240	1	1312236	1313274				I	+
Os01g03250	1	1314268	1314477	GRMZM2G061758_T01	2	P	P	+		http://coge.iplantcollaborative.org/CoGe/GEvo.pl?prog=blastn&dsgid1=11266&dsgid2=8163&accn1=GRMZM2G061758_T01&accn2=Os01g03250&num_seqs=2&autogo=1&show_cns=1
Os01g03260	1	1314823	1318863			I	I	-
Os01g03270	1	1327172	1328169			Os01g03250	Os01g03250	+
Os01g03280	1	1329804	1331398			I	I	-
Os01g03290	1	1332752	1333739			Os01g03250	Os01g03250	-
Os01g03300	1	1334864	1336407				I	+
Os01g03310	1	1337229	1338139			P	P	-
Os01g03320	1	1340319	1341277			Os01g03310	Os01g03310	-
Os01g03330	1	1343557	1345419			Os01g03310	Os01g03310	-
Os01g03340	1	1346567	1347786			Os01g03310	Os01g03310	-
Os01g03350	1	1349820	1350107			I	I	+
Os01g03360	1	1352629	1353802			Os01g03310	Os01g03310	-
Os01g03370	1	1355601	1360257			I	I	-
Os01g03380	1	1362516	1363303			Os01g03310	Os01g03310	-
Os01g03390	1	1364508	1365503			Os01g03310	Os01g03310	-
Os01g03400	1	1367891	1368792			P	Os01g03410	+
Os01g03410	1	1371963	1373138	GRMZM2G049661	1	Os01g03400	P	+		http://coge.iplantcollaborative.org/CoGe/GEvo.pl?prog=blastn&dsgid1=11266&dsgid2=8163&accn1=GRMZM2G049661&accn2=Os01g03410&num_seqs=2&autogo=1&show_cns=1
Os01g03420	1	1374169	1376242			Os01g03400	Os01g03410	+
Os01g03429	1	1378691	1381143			Os01g03400	Os01g03410	+
Os01g03440	1	1382646	1384084			I	I	+
Os01g03452	1	1385408	1393476			I	I	-
Os01g03464	1	1394980	1396037			Os01g03400	Os01g03410	-
Os01g03480	1	1400504	1402598					-
Os01g03490	1	1403155	1406187	GRMZM2G049781_T01	GRMZM2G055999_T01	26			+		http://coge.iplantcollaborative.org/CoGe/GEvo.pl?prog=blastn&dsgid1=11266&dsgid2=8163&accn1=GRMZM2G049781_T01&accn2=Os01g03490&num_seqs=2&autogo=1&show_cns=1
Os01g03500	1	1409987	1412093					-
Os01g03510	1	1412839	1418043	GRMZM2G030384_T02	GRMZM5G853361_T01	11			+		http://coge.iplantcollaborative.org/CoGe/GEvo.pl?prog=blastn&dsgid1=11266&dsgid2=8163&accn1=GRMZM2G030384_T02&accn2=Os01g03510&num_seqs=2&autogo=1&show_cns=1
Os01g03520	1	1420693	1427049	GRMZM2G078360_T02	6			+		http://coge.iplantcollaborative.org/CoGe/GEvo.pl?prog=blastn&dsgid1=11266&dsgid2=8163&accn1=GRMZM2G078360_T02&accn2=Os01g03520&num_seqs=2&autogo=1&show_cns=1
Os01g03530	1	1432033	1435811	GRMZM2G054050_T01	1	P	P	+		http://coge.iplantcollaborative.org/CoGe/GEvo.pl?prog=blastn&dsgid1=11266&dsgid2=8163&accn1=GRMZM2G054050_T01&accn2=Os01g03530&num_seqs=2&autogo=1&show_cns=1
Os01g03549	1	1436163	1444689			Os01g03530	Os01g03530	+
Os01g03570	1	1445849	1449473	GRMZM2G011436	2		I	+		http://coge.iplantcollaborative.org/CoGe/GEvo.pl?prog=blastn&dsgid1=11266&dsgid2=8163&accn1=GRMZM2G011436&accn2=Os01g03570&num_seqs=2&autogo=1&show_cns=1
Os01g03580	1	1450477	1453682				I	+
Os01g03590	1	1456947	1458982				I	+
Os01g03600	1	1466735	1470802				I	-
Os01g03610	1	1473387	1476867				I	-
Os01g03620	1	1485400	1487897			P	Os01g03530	+
Os01g03630	1	1489473	1491684			Os01g03620	Os01g03530	-
Os01g03640	1	1496240	1499609			Os01g03620	Os01g03530	-
Os01g03650	1	1502993	1507057	GRMZM2G156713_T01	0			-		http://coge.iplantcollaborative.org/CoGe/GEvo.pl?prog=blastn&dsgid1=11266&dsgid2=8163&accn1=GRMZM2G156713_T01&accn2=Os01g03650&num_seqs=2&autogo=1&show_cns=1
Os01g03660	1	1507235	1511752				Os01g03720	+
Os01g03670	1	1512136	1513467				I	+
Os01g03680	1	1514837	1515832	GRMZM2G114552_T01	1		I	+		http://coge.iplantcollaborative.org/CoGe/GEvo.pl?prog=blastn&dsgid1=11266&dsgid2=8163&accn1=GRMZM2G114552_T01&accn2=Os01g03680&num_seqs=2&autogo=1&show_cns=1
Os01g03690	1	1517245	1520644	GRMZM2G378452_T04	4		I	+		http://coge.iplantcollaborative.org/CoGe/GEvo.pl?prog=blastn&dsgid1=11266&dsgid2=8163&accn1=GRMZM2G378452_T04&accn2=Os01g03690&num_seqs=2&autogo=1&show_cns=1
Os01g03710	1	1533135	1538627	GRMZM2G121066_T01	4		I	+		http://coge.iplantcollaborative.org/CoGe/GEvo.pl?prog=blastn&dsgid1=11266&dsgid2=8163&accn1=GRMZM2G121066_T01&accn2=Os01g03710&num_seqs=2&autogo=1&show_cns=1
Os01g03720	1	1548229	1550011	GRMZM2G096358	GRMZM2G362949_T03	6		P	-		http://coge.iplantcollaborative.org/CoGe/GEvo.pl?prog=blastn&dsgid1=11266&dsgid2=8163&accn1=GRMZM2G096358&accn2=Os01g03720&num_seqs=2&autogo=1&show_cns=1
Os01g03740	1	1561612	1565554			P	Os01g03730	-
Os01g03730	1	1565138	1568472	GRMZM2G041352	GRMZM2G112968_T03	6	Os01g03740	P	+		http://coge.iplantcollaborative.org/CoGe/GEvo.pl?prog=blastn&dsgid1=11266&dsgid2=8163&accn1=GRMZM2G041352&accn2=Os01g03730&num_seqs=2&autogo=1&show_cns=1
Os01g03750	1	1568585	1569939			P	Os01g03760	-
Os01g03760	1	1570420	1575753	GRMZM2G121683	GRMZM2G155709_T01	9	Os01g03750	P	-		http://coge.iplantcollaborative.org/CoGe/GEvo.pl?prog=blastn&dsgid1=11266&dsgid2=8163&accn1=GRMZM2G121683&accn2=Os01g03760&num_seqs=2&autogo=1&show_cns=1
Os01g03770	1	1579843	1581345					-
Os01g03780	1	1584991	1590955					+
Os01g03790	1	1591575	1591979					-
Os01g03800	1	1592624	1595159					+
Os01g03810	1	1596486	1597510					-
Os01g03820	1	1596486	1603610	GRMZM2G345840_T01	3			+		http://coge.iplantcollaborative.org/CoGe/GEvo.pl?prog=blastn&dsgid1=11266&dsgid2=8163&accn1=GRMZM2G345840_T01&accn2=Os01g03820&num_seqs=2&autogo=1&show_cns=1
Os01g03830	1	1607984	1616905					+
1_1609377_1609397_cns_rna	1	1609377	1609397	8_11543671_11543691_cns_rna	0			-	0.0008|	http://coge.iplantcollaborative.org/CoGe/GEvo.pl?prog=blastn&dsgid1=11266&dsgid2=8163&accn1=8_11543671_11543691_cns_rna&accn2=1_1609377_1609397_cns_rna&num_seqs=2&autogo=1&show_cns=1
Os01g03840	1	1624159	1625771	GRMZM2G067205_T01	GRMZM2G133552_T01	17			+		http://coge.iplantcollaborative.org/CoGe/GEvo.pl?prog=blastn&dsgid1=11266&dsgid2=8163&accn1=GRMZM2G067205_T01&accn2=Os01g03840&num_seqs=2&autogo=1&show_cns=1
Os01g03850	1	1631006	1632033					-
Os01g03860	1	1637107	1638036					+
Os01g03870	1	1640234	1643237	GRMZM2G058398	GRMZM2G175398_T03	14			-		http://coge.iplantcollaborative.org/CoGe/GEvo.pl?prog=blastn&dsgid1=11266&dsgid2=8163&accn1=GRMZM2G058398&accn2=Os01g03870&num_seqs=2&autogo=1&show_cns=1
Os01g03880	1	1646158	1646415					-
Os01g03890	1	1656315	1657388	GRMZM2G132693	2			+		http://coge.iplantcollaborative.org/CoGe/GEvo.pl?prog=blastn&dsgid1=11266&dsgid2=8163&accn1=GRMZM2G132693&accn2=Os01g03890&num_seqs=2&autogo=1&show_cns=1
Os01g03900	1	1669322	1669997	GRMZM2G152140_T01	3			-		http://coge.iplantcollaborative.org/CoGe/GEvo.pl?prog=blastn&dsgid1=11266&dsgid2=8163&accn1=GRMZM2G152140_T01&accn2=Os01g03900&num_seqs=2&autogo=1&show_cns=1
Os01g03914	1	1672010	1679632	AC182482.3_FG003	3			-		http://coge.iplantcollaborative.org/CoGe/GEvo.pl?prog=blastn&dsgid1=11266&dsgid2=8163&accn1=AC182482.3_FG003&accn2=Os01g03914&num_seqs=2&autogo=1&show_cns=1
Os01g03930	1	1680410	1680813					-
Os01g03940	1	1683741	1684880					-
Os01g03950	1	1697203	1702090	GRMZM2G009282_T01	3			+		http://coge.iplantcollaborative.org/CoGe/GEvo.pl?prog=blastn&dsgid1=11266&dsgid2=8163&accn1=GRMZM2G009282_T01&accn2=Os01g03950&num_seqs=2&autogo=1&show_cns=1
Os01g03960	1	1706539	1706939					+
Os01g03970	1	1709239	1709550					-
Os01g03980	1	1710930	1711947	GRMZM2G360023_T01	GRMZM2G444567	4			-		http://coge.iplantcollaborative.org/CoGe/GEvo.pl?prog=blastn&dsgid1=11266&dsgid2=8163&accn1=GRMZM2G360023_T01&accn2=Os01g03980&num_seqs=2&autogo=1&show_cns=1
Os01g03989	1	1717965	1718370					+
Os01g04000	1	1730553	1730945					-
Os01g04005	1	1732867	1737307					-
Os01g04010	1	1737965	1738492	GRMZM2G032107_T01	GRMZM2G095964	10			+		http://coge.iplantcollaborative.org/CoGe/GEvo.pl?prog=blastn&dsgid1=11266&dsgid2=8163&accn1=GRMZM2G032107_T01&accn2=Os01g04010&num_seqs=2&autogo=1&show_cns=1
Os01g04020	1	1745416	1747549	GRMZM2G081892	GRMZM2G129777	18			+		http://coge.iplantcollaborative.org/CoGe/GEvo.pl?prog=blastn&dsgid1=11266&dsgid2=8163&accn1=GRMZM2G081892&accn2=Os01g04020&num_seqs=2&autogo=1&show_cns=1
Os01g04030	1	1753332	1756728					+
Os01g04040	1	1756812	1757730	GRMZM2G407273_T01	4	P	P	-		http://coge.iplantcollaborative.org/CoGe/GEvo.pl?prog=blastn&dsgid1=11266&dsgid2=8163&accn1=GRMZM2G407273_T01&accn2=Os01g04040&num_seqs=2&autogo=1&show_cns=1
Os01g04050	1	1759140	1760135			Os01g04040	Os01g04040	-
Os01g04070	1	1764034	1767944					+
Os01g04080	1	1770369	1771410	GRMZM2G007615_T01	5			-		http://coge.iplantcollaborative.org/CoGe/GEvo.pl?prog=blastn&dsgid1=11266&dsgid2=8163&accn1=GRMZM2G007615_T01&accn2=Os01g04080&num_seqs=2&autogo=1&show_cns=1
Os01g04090	1	1774917	1777105	GRMZM2G414879	4			-		http://coge.iplantcollaborative.org/CoGe/GEvo.pl?prog=blastn&dsgid1=11266&dsgid2=8163&accn1=GRMZM2G414879&accn2=Os01g04090&num_seqs=2&autogo=1&show_cns=1
Os01g04100	1	1780075	1781386	GRMZM2G393301	GRMZM2G450217_T01	8			+		http://coge.iplantcollaborative.org/CoGe/GEvo.pl?prog=blastn&dsgid1=11266&dsgid2=8163&accn1=GRMZM2G393301&accn2=Os01g04100&num_seqs=2&autogo=1&show_cns=1
Os01g04110	1	1786870	1790498	GRMZM2G153766	7			-		http://coge.iplantcollaborative.org/CoGe/GEvo.pl?prog=blastn&dsgid1=11266&dsgid2=8163&accn1=GRMZM2G153766&accn2=Os01g04110&num_seqs=2&autogo=1&show_cns=1
Os01g04120	1	1800924	1805267	GRMZM2G133552_T01	GRMZM2G156950_T01	18			-		http://coge.iplantcollaborative.org/CoGe/GEvo.pl?prog=blastn&dsgid1=11266&dsgid2=8163&accn1=GRMZM2G133552_T01&accn2=Os01g04120&num_seqs=2&autogo=1&show_cns=1
Os01g04130	1	1814769	1816554	GRMZM2G132021_T04	4			-		http://coge.iplantcollaborative.org/CoGe/GEvo.pl?prog=blastn&dsgid1=11266&dsgid2=8163&accn1=GRMZM2G132021_T04&accn2=Os01g04130&num_seqs=2&autogo=1&show_cns=1
Os01g04140	1	1818528	1821516					-
Os01g04150	1	1824436	1828373					-
Os01g04160	1	1833110	1836733	GRMZM2G098011	GRMZM2G098088_T01	GRMZM2G153704_T07	10	P	P	+		http://coge.iplantcollaborative.org/CoGe/GEvo.pl?prog=blastn&dsgid1=11266&dsgid2=8163&accn1=GRMZM2G098011&accn2=Os01g04160&num_seqs=2&autogo=1&show_cns=1
Os01g04170	1	1837170	1838194	GRMZM2G395983	3	I	I	-		http://coge.iplantcollaborative.org/CoGe/GEvo.pl?prog=blastn&dsgid1=11266&dsgid2=8163&accn1=GRMZM2G395983&accn2=Os01g04170&num_seqs=2&autogo=1&show_cns=1
Os01g04180	1	1838452	1840734			I	I	-
Os01g04190	1	1842814	1848186			Os01g04160	Os01g04160	+
Os01g04200	1	1848834	1855303	GRMZM2G150866_T03	3			+		http://coge.iplantcollaborative.org/CoGe/GEvo.pl?prog=blastn&dsgid1=11266&dsgid2=8163&accn1=GRMZM2G150866_T03&accn2=Os01g04200&num_seqs=2&autogo=1&show_cns=1
Os01g04210	1	1856104	1857452			P	Os01g04220	+
Os01g04220	1	1863478	1865109	GRMZM2G086272_T01	GRMZM2G153240_T01	4	Os01g04210	P	+		http://coge.iplantcollaborative.org/CoGe/GEvo.pl?prog=blastn&dsgid1=11266&dsgid2=8163&accn1=GRMZM2G086272_T01&accn2=Os01g04220&num_seqs=2&autogo=1&show_cns=1
Os01g04230	1	1866936	1869390	GRMZM2G171807	GRMZM2G309897_T01	GRMZM2G467671	6		P	+		http://coge.iplantcollaborative.org/CoGe/GEvo.pl?prog=blastn&dsgid1=11266&dsgid2=8163&accn1=GRMZM2G171807&accn2=Os01g04230&num_seqs=2&autogo=1&show_cns=1
Os01g04250	1	1875913	1878903				I	+
Os01g04260	1	1887524	1891298	GRMZM2G167085_T03	GRMZM5G850019_T01	7		I	+		http://coge.iplantcollaborative.org/CoGe/GEvo.pl?prog=blastn&dsgid1=11266&dsgid2=8163&accn1=GRMZM2G167085_T03&accn2=Os01g04260&num_seqs=2&autogo=1&show_cns=1
Os01g04270	1	1896077	1896316				I	-
Os01g04280	1	1901736	1904247	GRMZM2G022972	GRMZM2G126749	4		I	+		http://coge.iplantcollaborative.org/CoGe/GEvo.pl?prog=blastn&dsgid1=11266&dsgid2=8163&accn1=GRMZM2G022972&accn2=Os01g04280&num_seqs=2&autogo=1&show_cns=1
Os01g04290	1	1905978	1908667			P	Os01g04300	-
Os01g04300	1	1911561	1914094	GRMZM2G003794_T03	7	Os01g04290	P	-		http://coge.iplantcollaborative.org/CoGe/GEvo.pl?prog=blastn&dsgid1=11266&dsgid2=8163&accn1=GRMZM2G003794_T03&accn2=Os01g04300&num_seqs=2&autogo=1&show_cns=1
Os01g04310	1	1918749	1919431				I	-
Os01g04320	1	1924325	1925503				I	+
Os01g04324	1	1927166	1929290				I	+
Os01g04330	1	1929994	1930904	GRMZM2G097900_T01	3		I	-		http://coge.iplantcollaborative.org/CoGe/GEvo.pl?prog=blastn&dsgid1=11266&dsgid2=8163&accn1=GRMZM2G097900_T01&accn2=Os01g04330&num_seqs=2&autogo=1&show_cns=1
Os01g04340	1	1933117	1934048	GRMZM2G333635_T01	GRMZM2G437100	4	P	P	+		http://coge.iplantcollaborative.org/CoGe/GEvo.pl?prog=blastn&dsgid1=11266&dsgid2=8163&accn1=GRMZM2G333635_T01&accn2=Os01g04340&num_seqs=2&autogo=1&show_cns=1
Os01g04350	1	1940003	1940953			Os01g04340	Os01g04340	+
Os01g04360	1	1943247	1944035			Os01g04340	Os01g04340	-
Os01g04370	1	1947737	1948587			Os01g04340	Os01g04340	-
Os01g04380	1	1950928	1951771			Os01g04340	Os01g04340	+
1_1952118_1952148_cns_rna	1	1952118	1952148	8_13167903_13167933_cns_rna	0		I	-	0.0001|	http://coge.iplantcollaborative.org/CoGe/GEvo.pl?prog=blastn&dsgid1=11266&dsgid2=8163&accn1=8_13167903_13167933_cns_rna&accn2=1_1952118_1952148_cns_rna&num_seqs=2&autogo=1&show_cns=1
Os01g04390	1	1954148	1954925	AC186897.4_FG016	GRMZM2G437097_T01	6		I	-		http://coge.iplantcollaborative.org/CoGe/GEvo.pl?prog=blastn&dsgid1=11266&dsgid2=8163&accn1=AC186897.4_FG016&accn2=Os01g04390&num_seqs=2&autogo=1&show_cns=1
Os01g04409	1	1956777	1966451			P	Os01g04230	-
Os01g04430	1	1967323	1969538			Os01g04409	Os01g04230	-
Os01g04440	1	1972699	1976191			Os01g04409	Os01g04230	-
Os01g04450	1	1976423	1981484			Os01g04409	Os01g04230	-
Os01g04460	1	1983267	1985394			Os01g04409	Os01g04230	+
Os01g04470	1	1987731	1990248			Os01g04409	Os01g04230	+
Os01g04480	1	1992515	1995857			Os01g04409	Os01g04230	+
Os01g04490	1	1997427	2002305			Os01g04409	Os01g04230	+
Os01g04500	1	2002219	2002916			I	I	-
Os01g04510	1	2005152	2006254			I	I	-
Os01g04520	1	2013821	2017057			Os01g04409	Os01g04230	+
Os01g04530	1	2020415	2022605			Os01g04409	Os01g04230	+
Os01g04540	1	2022879	2025177			Os01g04409	Os01g04230	+
Os01g04550	1	2035118	2037198			Os01g04409	Os01g04230	+
Os01g04560	1	2040300	2041770			Os01g04409	Os01g04230	+
Os01g04570	1	2047717	2051521			Os01g04409	Os01g04230	+
Os01g04580	1	2052583	2056638			Os01g04409	Os01g04230	+
Os01g04590	1	2058309	2061277	GRMZM2G169121_T01	0			+		http://coge.iplantcollaborative.org/CoGe/GEvo.pl?prog=blastn&dsgid1=11266&dsgid2=8163&accn1=GRMZM2G169121_T01&accn2=Os01g04590&num_seqs=2&autogo=1&show_cns=1
Os01g04600	1	2062612	2065083					-
Os01g04610	1	2067588	2068263					+
Os01g04620	1	2070830	2072621	GRMZM2G094304	3			+		http://coge.iplantcollaborative.org/CoGe/GEvo.pl?prog=blastn&dsgid1=11266&dsgid2=8163&accn1=GRMZM2G094304&accn2=Os01g04620&num_seqs=2&autogo=1&show_cns=1
Os01g04630	1	2073753	2076903	GRMZM2G094273_T01	GRMZM2G169152	3			-		http://coge.iplantcollaborative.org/CoGe/GEvo.pl?prog=blastn&dsgid1=11266&dsgid2=8163&accn1=GRMZM2G094273_T01&accn2=Os01g04630&num_seqs=2&autogo=1&show_cns=1
Os01g04640	1	2079105	2080540	GRMZM2G125414_T01	3			+		http://coge.iplantcollaborative.org/CoGe/GEvo.pl?prog=blastn&dsgid1=11266&dsgid2=8163&accn1=GRMZM2G125414_T01&accn2=Os01g04640&num_seqs=2&autogo=1&show_cns=1
Os01g04650	1	2082681	2086226	GRMZM2G169182_T02	6			-		http://coge.iplantcollaborative.org/CoGe/GEvo.pl?prog=blastn&dsgid1=11266&dsgid2=8163&accn1=GRMZM2G169182_T02&accn2=Os01g04650&num_seqs=2&autogo=1&show_cns=1
Os01g04660	1	2096192	2099694	GRMZM2G174343_T01	4			+		http://coge.iplantcollaborative.org/CoGe/GEvo.pl?prog=blastn&dsgid1=11266&dsgid2=8163&accn1=GRMZM2G174343_T01&accn2=Os01g04660&num_seqs=2&autogo=1&show_cns=1
Os01g04670	1	2100874	2101672					-
Os01g04680	1	2104191	2106839					+
Os01g04690	1	2107947	2108635					-
Os01g04699	1	2110026	2110651					-
Os01g04710	1	2119381	2121366	GRMZM2G320521	2			+		http://coge.iplantcollaborative.org/CoGe/GEvo.pl?prog=blastn&dsgid1=11266&dsgid2=8163&accn1=GRMZM2G320521&accn2=Os01g04710&num_seqs=2&autogo=1&show_cns=1
Os01g04720	1	2129798	2136310	GRMZM2G022897	1			+		http://coge.iplantcollaborative.org/CoGe/GEvo.pl?prog=blastn&dsgid1=11266&dsgid2=8163&accn1=GRMZM2G022897&accn2=Os01g04720&num_seqs=2&autogo=1&show_cns=1
Os01g04730	1	2136763	2137996	GRMZM2G041238_T01	GRMZM2G327564	3			+		http://coge.iplantcollaborative.org/CoGe/GEvo.pl?prog=blastn&dsgid1=11266&dsgid2=8163&accn1=GRMZM2G041238_T01&accn2=Os01g04730&num_seqs=2&autogo=1&show_cns=1
Os01g04740	1	2139865	2141091					-
Os01g04750	1	2153326	2154994				P	+
Os01g04760	1	2161723	2161971				I	-
1_2164909_2164932_cns_rna	1	2164909	2164932	8_13556209_13556232_cns_rna	2		I	+	0.0003|pseudogene; proline transporter 2; similar to GB:CAA65053 from (Arabidopsis thaliana); blastp match of 57% identity and 6.6e-110 P-value to GP|7415521|dbj|BAA93437.1||AB022783 amino acid permease {Oryza sativa}	http://coge.iplantcollaborative.org/CoGe/GEvo.pl?prog=blastn&dsgid1=11266&dsgid2=8163&accn1=8_13556209_13556232_cns_rna&accn2=1_2164909_2164932_cns_rna&num_seqs=2&autogo=1&show_cns=1
Os01g04770	1	2180346	2181254				I	+
Os01g04780	1	2181765	2190942				I	-
Os01g04790	1	2194975	2197785				I	-
Os01g04800	1	2201264	2202860				Os01g04750	+
Os01g04814	1	2214586	2221837	GRMZM2G088834_T02	GRMZM2G126860_T01	5	P	P	-		http://coge.iplantcollaborative.org/CoGe/GEvo.pl?prog=blastn&dsgid1=11266&dsgid2=8163&accn1=GRMZM2G088834_T02&accn2=Os01g04814&num_seqs=2&autogo=1&show_cns=1
Os01g04830	1	2223683	2224060			I	I	+
Os01g04840	1	2225000	2228526			Os01g04814	Os01g04814	-
Os01g04850	1	2232636	2233508					-
Os01g04860	1	2244732	2249576	GRMZM2G089149_T02	3			+		http://coge.iplantcollaborative.org/CoGe/GEvo.pl?prog=blastn&dsgid1=11266&dsgid2=8163&accn1=GRMZM2G089149_T02&accn2=Os01g04860&num_seqs=2&autogo=1&show_cns=1
Os01g04870	1	2249820	2254073	GRMZM2G126956	5			-		http://coge.iplantcollaborative.org/CoGe/GEvo.pl?prog=blastn&dsgid1=11266&dsgid2=8163&accn1=GRMZM2G126956&accn2=Os01g04870&num_seqs=2&autogo=1&show_cns=1
Os01g04880	1	2260455	2265908	GRMZM2G045392	6			+		http://coge.iplantcollaborative.org/CoGe/GEvo.pl?prog=blastn&dsgid1=11266&dsgid2=8163&accn1=GRMZM2G045392&accn2=Os01g04880&num_seqs=2&autogo=1&show_cns=1
Os01g04900	1	2264477	2270051	GRMZM2G044697_T05	3			-		http://coge.iplantcollaborative.org/CoGe/GEvo.pl?prog=blastn&dsgid1=11266&dsgid2=8163&accn1=GRMZM2G044697_T05&accn2=Os01g04900&num_seqs=2&autogo=1&show_cns=1
Os01g04910	1	2270163	2272757	GRMZM2G044552	2			+		http://coge.iplantcollaborative.org/CoGe/GEvo.pl?prog=blastn&dsgid1=11266&dsgid2=8163&accn1=GRMZM2G044552&accn2=Os01g04910&num_seqs=2&autogo=1&show_cns=1
Os01g04920	1	2274067	2277872	GRMZM2G477503_T01	4			+		http://coge.iplantcollaborative.org/CoGe/GEvo.pl?prog=blastn&dsgid1=11266&dsgid2=8163&accn1=GRMZM2G477503_T01&accn2=Os01g04920&num_seqs=2&autogo=1&show_cns=1
Os01g04930	1	2280534	2284053	GRMZM2G020772	GRMZM2G079458_T01	26			-		http://coge.iplantcollaborative.org/CoGe/GEvo.pl?prog=blastn&dsgid1=11266&dsgid2=8163&accn1=GRMZM2G020772&accn2=Os01g04930&num_seqs=2&autogo=1&show_cns=1
Os01g04950	1	2291111	2297407					+
Os01g04960	1	2298737	2304323					+
Os01g04970	1	2327624	2327856					+
Os01g04980	1	2335924	2339064					+
Os01g04990	1	2348919	2352502	GRMZM5G836162_T02	3			-		http://coge.iplantcollaborative.org/CoGe/GEvo.pl?prog=blastn&dsgid1=11266&dsgid2=8163&accn1=GRMZM5G836162_T02&accn2=Os01g04990&num_seqs=2&autogo=1&show_cns=1
Os01g05000	1	2355183	2356045	GRMZM2G415170_T01	4			+		http://coge.iplantcollaborative.org/CoGe/GEvo.pl?prog=blastn&dsgid1=11266&dsgid2=8163&accn1=GRMZM2G415170_T01&accn2=Os01g05000&num_seqs=2&autogo=1&show_cns=1
Os01g05010	1	2356769	2359444	AC233872.1_FG003	GRMZM2G011213	2	P	P	-		http://coge.iplantcollaborative.org/CoGe/GEvo.pl?prog=blastn&dsgid1=11266&dsgid2=8163&accn1=AC233872.1_FG003&accn2=Os01g05010&num_seqs=2&autogo=1&show_cns=1
Os01g05020	1	2360799	2362814			P	P	-
Os01g05030	1	2363720	2366918			I	I	+
Os01g05040	1	2368529	2370316			Os01g05020	Os01g05020	-
Os01g05050	1	2371323	2373066			Os01g05010	Os01g05010	-
Os01g05060	1	2373472	2375768			Os01g05010	Os01g05010	-
Os01g05064	1	2376322	2376980	GRMZM2G037130_T01	2			-		http://coge.iplantcollaborative.org/CoGe/GEvo.pl?prog=blastn&dsgid1=11266&dsgid2=8163&accn1=GRMZM2G037130_T01&accn2=Os01g05064&num_seqs=2&autogo=1&show_cns=1
Os01g05070	1	2377810	2381690	GRMZM2G011031_T02	GRMZM2G037134_T01	17			-		http://coge.iplantcollaborative.org/CoGe/GEvo.pl?prog=blastn&dsgid1=11266&dsgid2=8163&accn1=GRMZM2G011031_T02&accn2=Os01g05070&num_seqs=2&autogo=1&show_cns=1
Os01g05080	1	2382530	2384638	GRMZM2G010929_T01	4			-		http://coge.iplantcollaborative.org/CoGe/GEvo.pl?prog=blastn&dsgid1=11266&dsgid2=8163&accn1=GRMZM2G010929_T01&accn2=Os01g05080&num_seqs=2&autogo=1&show_cns=1
Os01g05090	1	2385373	2387611	GRMZM2G010422_T04	GRMZM2G085713_T01	9			+		http://coge.iplantcollaborative.org/CoGe/GEvo.pl?prog=blastn&dsgid1=11266&dsgid2=8163&accn1=GRMZM2G010422_T04&accn2=Os01g05090&num_seqs=2&autogo=1&show_cns=1
Os01g05100	1	2387208	2389483	GRMZM2G384090_T02	2			-		http://coge.iplantcollaborative.org/CoGe/GEvo.pl?prog=blastn&dsgid1=11266&dsgid2=8163&accn1=GRMZM2G384090_T02&accn2=Os01g05100&num_seqs=2&autogo=1&show_cns=1
1_2391165_2391434_cns_protein	1	2391165	2391434	3_18022764_18022505_cns_protein	3			+	AT3G12380|2e-32	http://coge.iplantcollaborative.org/CoGe/GEvo.pl?prog=blastn&dsgid1=11266&dsgid2=8163&accn1=3_18022764_18022505_cns_protein&accn2=1_2391165_2391434_cns_protein&num_seqs=2&autogo=1&show_cns=1
1_2392056_2392369_cns_protein	1	2392056	2392369	3_18021818_18021505_cns_protein	3			+	AT3G12380|2e-19	http://coge.iplantcollaborative.org/CoGe/GEvo.pl?prog=blastn&dsgid1=11266&dsgid2=8163&accn1=3_18021818_18021505_cns_protein&accn2=1_2392056_2392369_cns_protein&num_seqs=2&autogo=1&show_cns=1
Os01g05105	1	2392480	2397292	GRMZM2G010315_T01	2			+		http://coge.iplantcollaborative.org/CoGe/GEvo.pl?prog=blastn&dsgid1=11266&dsgid2=8163&accn1=GRMZM2G010315_T01&accn2=Os01g05105&num_seqs=2&autogo=1&show_cns=1
Os01g05120	1	2399945	2401884	GRMZM2G384128_T01	0			-		http://coge.iplantcollaborative.org/CoGe/GEvo.pl?prog=blastn&dsgid1=11266&dsgid2=8163&accn1=GRMZM2G384128_T01&accn2=Os01g05120&num_seqs=2&autogo=1&show_cns=1
Os01g05130	1	2402270	2404982	GRMZM2G079625_T01	4			+		http://coge.iplantcollaborative.org/CoGe/GEvo.pl?prog=blastn&dsgid1=11266&dsgid2=8163&accn1=GRMZM2G079625_T01&accn2=Os01g05130&num_seqs=2&autogo=1&show_cns=1
Os01g05140	1	2405438	2407067					+
Os01g05150	1	2413271	2414072					+
Os01g05160	1	2418659	2419162					+
Os01g05170	1	2421242	2421914					+
Os01g05180	1	2433793	2437774					+
Os01g05200	1	2440246	2443912					+
Os01g05210	1	2447716	2448048					+
Os01g05220	1	2451591	2452586					+
Os01g05230	1	2456984	2457452					+
Os01g05240	1	2464466	2464814					+
Os01g05250	1	2473556	2474156					+
Os01g05260	1	2477076	2479001					-
Os01g05280	1	2486387	2486986					+
Os01g05289	1	2487387	2490433					+
Os01g05300	1	2497269	2497740					-
Os01g05310	1	2499280	2500249					+
Os01g05320	1	2503388	2509703					-
Os01g05330	1	2513678	2514682					+
Os01g05340	1	2519384	2521110					+
Os01g05350	1	2528389	2531475					+
Os01g05360	1	2534300	2534680					+
Os01g05370	1	2534825	2539763					-
Os01g05380	1	2541013	2541732					-
Os01g05390	1	2546915	2547298					+
Os01g05400	1	2549946	2551121					+
Os01g05410	1	2552620	2553021					+
Os01g05420	1	2559858	2564373	GRMZM2G085254_T02	GRMZM2G100881_T02	8			+		http://coge.iplantcollaborative.org/CoGe/GEvo.pl?prog=blastn&dsgid1=11266&dsgid2=8163&accn1=GRMZM2G085254_T02&accn2=Os01g05420&num_seqs=2&autogo=1&show_cns=1
Os01g05430	1	2567051	2569029	GRMZM2G100889_T01	0			+		http://coge.iplantcollaborative.org/CoGe/GEvo.pl?prog=blastn&dsgid1=11266&dsgid2=8163&accn1=GRMZM2G100889_T01&accn2=Os01g05430&num_seqs=2&autogo=1&show_cns=1
Os01g05440	1	2569072	2570997	GRMZM2G025059_T01	GRMZM2G100898	3	P	P	-		http://coge.iplantcollaborative.org/CoGe/GEvo.pl?prog=blastn&dsgid1=11266&dsgid2=8163&accn1=GRMZM2G025059_T01&accn2=Os01g05440&num_seqs=2&autogo=1&show_cns=1
Os01g05450	1	2572049	2573201			I	I	-
Os01g05460	1	2574583	2577210			I	I	-
Os01g05470	1	2578552	2582575			Os01g05440	Os01g05440	-
Os01g05480	1	2583986	2588023	GRMZM2G030712_T03	3			-		http://coge.iplantcollaborative.org/CoGe/GEvo.pl?prog=blastn&dsgid1=11266&dsgid2=8163&accn1=GRMZM2G030712_T03&accn2=Os01g05480&num_seqs=2&autogo=1&show_cns=1
Os01g05490	1	2588537	2592641	GRMZM2G018177_T02	GRMZM2G030784_T02	5			-		http://coge.iplantcollaborative.org/CoGe/GEvo.pl?prog=blastn&dsgid1=11266&dsgid2=8163&accn1=GRMZM2G018177_T02&accn2=Os01g05490&num_seqs=2&autogo=1&show_cns=1
Os01g05500	1	2598850	2611865	GRMZM2G541193_T01	3			+		http://coge.iplantcollaborative.org/CoGe/GEvo.pl?prog=blastn&dsgid1=11266&dsgid2=8163&accn1=GRMZM2G541193_T01&accn2=Os01g05500&num_seqs=2&autogo=1&show_cns=1
Os01g05510	1	2612656	2622196					-
Os01g05520	1	2628374	2629050					+
Os01g05530	1	2631554	2637081					+
Os01g05540	1	2639937	2643665					-
Os01g05550	1	2650134	2650589					-
Os01g05560	1	2651648	2654639					+
Os01g05570	1	2659822	2660301					+
Os01g05580	1	2662539	2663072					-
Os01g05585	1	2664412	2665458	GRMZM2G052869_T02	GRMZM2G099340	4		P	-		http://coge.iplantcollaborative.org/CoGe/GEvo.pl?prog=blastn&dsgid1=11266&dsgid2=8163&accn1=GRMZM2G052869_T02&accn2=Os01g05585&num_seqs=2&autogo=1&show_cns=1
Os01g05590	1	2665504	2666785				I	+
Os01g05600	1	2668952	2671924			P	P	-
Os01g05610	1	2673400	2674373	GRMZM2G163939_T02	4	P	P	+		http://coge.iplantcollaborative.org/CoGe/GEvo.pl?prog=blastn&dsgid1=11266&dsgid2=8163&accn1=GRMZM2G163939_T02&accn2=Os01g05610&num_seqs=2&autogo=1&show_cns=1
Os01g05620	1	2681019	2683988			Os01g05600	Os01g05600	-
Os01g05630	1	2685729	2686700			Os01g05610	Os01g05610	+
Os01g05640	1	2687623	2691186	GRMZM2G123314	GRMZM2G463574	3		I	-		http://coge.iplantcollaborative.org/CoGe/GEvo.pl?prog=blastn&dsgid1=11266&dsgid2=8163&accn1=GRMZM2G123314&accn2=Os01g05640&num_seqs=2&autogo=1&show_cns=1
Os01g05650	1	2692134	2694085				Os01g05585	-
Os01g05660	1	2697928	2703553	GRMZM2G166064_T01	GRMZM2G353895	17			-		http://coge.iplantcollaborative.org/CoGe/GEvo.pl?prog=blastn&dsgid1=11266&dsgid2=8163&accn1=GRMZM2G166064_T01&accn2=Os01g05660&num_seqs=2&autogo=1&show_cns=1
Os01g05670	1	2706498	2710428	GRMZM2G481843	4			-		http://coge.iplantcollaborative.org/CoGe/GEvo.pl?prog=blastn&dsgid1=11266&dsgid2=8163&accn1=GRMZM2G481843&accn2=Os01g05670&num_seqs=2&autogo=1&show_cns=1
Os01g05680	1	2712412	2715075	GRMZM2G451327_T01	2			+		http://coge.iplantcollaborative.org/CoGe/GEvo.pl?prog=blastn&dsgid1=11266&dsgid2=8163&accn1=GRMZM2G451327_T01&accn2=Os01g05680&num_seqs=2&autogo=1&show_cns=1
Os01g05694	1	2718212	2719873			P	Os01g05720	+
Os01g05710	1	2721518	2723797			Os01g05694	Os01g05720	+
Os01g05720	1	2727135	2729972	GRMZM2G151087_T02	GRMZM2G181266_T01	7	Os01g05694	P	+		http://coge.iplantcollaborative.org/CoGe/GEvo.pl?prog=blastn&dsgid1=11266&dsgid2=8163&accn1=GRMZM2G151087_T02&accn2=Os01g05720&num_seqs=2&autogo=1&show_cns=1
Os01g05730	1	2734509	2736830			I	I	-
Os01g05744	1	2741507	2746439			Os01g05694	Os01g05720	+
Os01g05760	1	2751218	2752012			Os01g05694	Os01g05720	+
Os01g05770	1	2752790	2756078			I	I	+
Os01g05780	1	2758369	2760393			Os01g05694	Os01g05720	+
Os01g05790	1	2764773	2767644	GRMZM2G132009_T01	GRMZM2G519073_T01	12			+		http://coge.iplantcollaborative.org/CoGe/GEvo.pl?prog=blastn&dsgid1=11266&dsgid2=8163&accn1=GRMZM2G132009_T01&accn2=Os01g05790&num_seqs=2&autogo=1&show_cns=1
1_2769106_2769151_cns_rna	1	2769106	2769151	8_14727789_14727832_cns_rna	0			+	0.0002|expressed protein; isoform contains a non-consensus TG acceptor site at intron.	http://coge.iplantcollaborative.org/CoGe/GEvo.pl?prog=blastn&dsgid1=11266&dsgid2=8163&accn1=8_14727789_14727832_cns_rna&accn2=1_2769106_2769151_cns_rna&num_seqs=2&autogo=1&show_cns=1
Os01g05800	1	2769140	2773609	GRMZM2G110063_T02	GRMZM5G839422	12			+		http://coge.iplantcollaborative.org/CoGe/GEvo.pl?prog=blastn&dsgid1=11266&dsgid2=8163&accn1=GRMZM2G110063_T02&accn2=Os01g05800&num_seqs=2&autogo=1&show_cns=1
Os01g05810	1	2775973	2780775	GRMZM2G139600	2	P	P	+		http://coge.iplantcollaborative.org/CoGe/GEvo.pl?prog=blastn&dsgid1=11266&dsgid2=8163&accn1=GRMZM2G139600&accn2=Os01g05810&num_seqs=2&autogo=1&show_cns=1
Os01g05820	1	2782189	2789454			Os01g05810	Os01g05810	+
Os01g05830	1	2790224	2794865	GRMZM5G871336	4			+		http://coge.iplantcollaborative.org/CoGe/GEvo.pl?prog=blastn&dsgid1=11266&dsgid2=8163&accn1=GRMZM5G871336&accn2=Os01g05830&num_seqs=2&autogo=1&show_cns=1
Os01g05840	1	2799436	2802742	GRMZM2G162527_T03	2			+		http://coge.iplantcollaborative.org/CoGe/GEvo.pl?prog=blastn&dsgid1=11266&dsgid2=8163&accn1=GRMZM2G162527_T03&accn2=Os01g05840&num_seqs=2&autogo=1&show_cns=1
Os01g05850	1	2802779	2803844	AC219043.3_FGT003	2			-		http://coge.iplantcollaborative.org/CoGe/GEvo.pl?prog=blastn&dsgid1=11266&dsgid2=8163&accn1=AC219043.3_FGT003&accn2=Os01g05850&num_seqs=2&autogo=1&show_cns=1
Os01g05860	1	2804584	2807152	GRMZM2G421690_T01	1			+		http://coge.iplantcollaborative.org/CoGe/GEvo.pl?prog=blastn&dsgid1=11266&dsgid2=8163&accn1=GRMZM2G421690_T01&accn2=Os01g05860&num_seqs=2&autogo=1&show_cns=1
Os01g05870	1	2809313	2814017	GRMZM2G123314	GRMZM2G463574	0	P	P	+		http://coge.iplantcollaborative.org/CoGe/GEvo.pl?prog=blastn&dsgid1=11266&dsgid2=8163&accn1=GRMZM2G123314&accn2=Os01g05870&num_seqs=2&autogo=1&show_cns=1
Os01g05880	1	2814175	2815401			P	P	-
Os01g05890	1	2816650	2817897			Os01g05880	Os01g05880	-
Os01g05900	1	2819036	2837580			P	Os01g06010	-
Os01g05940	1	2829325	2835425			Os01g05870	Os01g05870	+
Os01g05960	1	2838934	2842514			Os01g05870	Os01g05870	+
Os01g05970	1	2843429	2857134			Os01g05900	Os01g06010	-
Os01g05980	1	2850954	2854225			Os01g05870	Os01g05870	+
Os01g06000	1	2861560	2866272	GRMZM2G028718	1	I	I	-		http://coge.iplantcollaborative.org/CoGe/GEvo.pl?prog=blastn&dsgid1=11266&dsgid2=8163&accn1=GRMZM2G028718&accn2=Os01g06000&num_seqs=2&autogo=1&show_cns=1
Os01g06010	1	2871110	2871988	GRMZM2G163939_T02	5	Os01g05900	P	+		http://coge.iplantcollaborative.org/CoGe/GEvo.pl?prog=blastn&dsgid1=11266&dsgid2=8163&accn1=GRMZM2G163939_T02&accn2=Os01g06010&num_seqs=2&autogo=1&show_cns=1
1_2872812_2873051_cns_protein	1	2872812	2873051	3_16305405_16305644_cns_protein	0			+	AT4G33760|1e-15	http://coge.iplantcollaborative.org/CoGe/GEvo.pl?prog=blastn&dsgid1=11266&dsgid2=8163&accn1=3_16305405_16305644_cns_protein&accn2=1_2872812_2873051_cns_protein&num_seqs=2&autogo=1&show_cns=1
Os01g06020	1	2876647	2881686	GRMZM2G378717	2			+		http://coge.iplantcollaborative.org/CoGe/GEvo.pl?prog=blastn&dsgid1=11266&dsgid2=8163&accn1=GRMZM2G378717&accn2=Os01g06020&num_seqs=2&autogo=1&show_cns=1
Os01g06030	1	2884425	2885301	GRMZM2G364410	0	P	P	+		http://coge.iplantcollaborative.org/CoGe/GEvo.pl?prog=blastn&dsgid1=11266&dsgid2=8163&accn1=GRMZM2G364410&accn2=Os01g06030&num_seqs=2&autogo=1&show_cns=1
Os01g06040	1	2886060	2887434			Os01g06030	Os01g06030	-
Os01g06050	1	2891919	2893707			I	I	-
Os01g06060	1	2895685	2897069	GRMZM2G000489	GRMZM2G445261	4	I	P	+		http://coge.iplantcollaborative.org/CoGe/GEvo.pl?prog=blastn&dsgid1=11266&dsgid2=8163&accn1=GRMZM2G000489&accn2=Os01g06060&num_seqs=2&autogo=1&show_cns=1
Os01g06070	1	2898038	2898896			Os01g06030	Os01g06030	-
Os01g06080	1	2900602	2902619			Os01g06030	Os01g06030	-
Os01g06090	1	2906052	2906920			Os01g06030	Os01g06030	-
Os01g06100	1	2909081	2911507			I	I	+
Os01g06110	1	2911904	2915104			I	I	-
Os01g06120	1	2919425	2920319			Os01g06030	Os01g06030	-
Os01g06130	1	2921643	2924024			Os01g06030	Os01g06030	+
Os01g06140	1	2924935	2927765			Os01g06030	Os01g06030	+
Os01g06150	1	2929802	2931892			Os01g06030	Os01g06030	+
Os01g06160	1	2933728	2936718				I	+
Os01g06170	1	2940328	2943378				I	+
Os01g06180	1	2943998	2946735				I	-
Os01g06200	1	2949097	2952013				I	-
Os01g06210	1	2953514	2954504			P	Os01g06060	-
Os01g06220	1	2956066	2957443			Os01g06210	Os01g06060	-
Os01g06230	1	2960194	2960469	GRMZM2G102047_T01	2			+		http://coge.iplantcollaborative.org/CoGe/GEvo.pl?prog=blastn&dsgid1=11266&dsgid2=8163&accn1=GRMZM2G102047_T01&accn2=Os01g06230&num_seqs=2&autogo=1&show_cns=1
Os01g06240	1	2961422	2963917	GRMZM2G401606	0	P	P	-		http://coge.iplantcollaborative.org/CoGe/GEvo.pl?prog=blastn&dsgid1=11266&dsgid2=8163&accn1=GRMZM2G401606&accn2=Os01g06240&num_seqs=2&autogo=1&show_cns=1
Os01g06250	1	2965324	2966346	AC206350.3_FGT005	1	I	I	+		http://coge.iplantcollaborative.org/CoGe/GEvo.pl?prog=blastn&dsgid1=11266&dsgid2=8163&accn1=AC206350.3_FGT005&accn2=Os01g06250&num_seqs=2&autogo=1&show_cns=1
Os01g06260	1	2968154	2969731			I	I	+
Os01g06270	1	2970125	2978313	GRMZM2G102196_T02	3	I	I	-		http://coge.iplantcollaborative.org/CoGe/GEvo.pl?prog=blastn&dsgid1=11266&dsgid2=8163&accn1=GRMZM2G102196_T02&accn2=Os01g06270&num_seqs=2&autogo=1&show_cns=1
1_2978414_2978639_cns_protein	1	2978414	2978639	3_15422966_15422741_cns_protein	2	I	I	+	AT2G37370|2e-08	http://coge.iplantcollaborative.org/CoGe/GEvo.pl?prog=blastn&dsgid1=11266&dsgid2=8163&accn1=3_15422966_15422741_cns_protein&accn2=1_2978414_2978639_cns_protein&num_seqs=2&autogo=1&show_cns=1
1_2979089_2979253_cns_protein	1	2979089	2979253	3_15422319_15422155_cns_protein	1	I	I	+	AT2G37370|8e-12#AT5G13560|5e-13	http://coge.iplantcollaborative.org/CoGe/GEvo.pl?prog=blastn&dsgid1=11266&dsgid2=8163&accn1=3_15422319_15422155_cns_protein&accn2=1_2979089_2979253_cns_protein&num_seqs=2&autogo=1&show_cns=1
Os01g06280	1	2981483	2985968			Os01g06240	Os01g06240	+
Os01g06290	1	2984356	2988299			I	I	-
Os01g06300	1	2990397	2996317					-
Os01g06310	1	2998576	3000204					+
Os01g06320	1	3002658	3004728					-
Os01g06330	1	3009411	3011164					+
Os01g06340	1	3012892	3013751					-
Os01g06350	1	3014845	3015417					-
Os01g06360	1	3015864	3020484					+
Os01g06370	1	3024830	3025390					-
Os01g06380	1	3025813	3027081					+
Os01g06390	1	3029594	3030163					-
Os01g06400	1	3030479	3032009			P	Os01g06440	+
Os01g06410	1	3033228	3033788			I	I	-
Os01g06420	1	3034059	3034691			Os01g06400	Os01g06440	+
Os01g06430	1	3035471	3036289	GRMZM2G334741_T01	0	I	I	-		http://coge.iplantcollaborative.org/CoGe/GEvo.pl?prog=blastn&dsgid1=11266&dsgid2=8163&accn1=GRMZM2G334741_T01&accn2=Os01g06430&num_seqs=2&autogo=1&show_cns=1
Os01g06440	1	3036689	3038157	GRMZM2G334740_T01	0	Os01g06400	P	+		http://coge.iplantcollaborative.org/CoGe/GEvo.pl?prog=blastn&dsgid1=11266&dsgid2=8163&accn1=GRMZM2G334740_T01&accn2=Os01g06440&num_seqs=2&autogo=1&show_cns=1
Os01g06450	1	3038298	3040232	GRMZM2G040630_T01	0			+		http://coge.iplantcollaborative.org/CoGe/GEvo.pl?prog=blastn&dsgid1=11266&dsgid2=8163&accn1=GRMZM2G040630_T01&accn2=Os01g06450&num_seqs=2&autogo=1&show_cns=1
Os01g06454	1	3040412	3043348	GRMZM2G040587	1			-		http://coge.iplantcollaborative.org/CoGe/GEvo.pl?prog=blastn&dsgid1=11266&dsgid2=8163&accn1=GRMZM2G040587&accn2=Os01g06454&num_seqs=2&autogo=1&show_cns=1
Os01g06460	1	3043483	3046221	GRMZM2G334628_T05	0			+		http://coge.iplantcollaborative.org/CoGe/GEvo.pl?prog=blastn&dsgid1=11266&dsgid2=8163&accn1=GRMZM2G334628_T05&accn2=Os01g06460&num_seqs=2&autogo=1&show_cns=1
Os01g06470	1	3046504	3050989	GRMZM2G165692	1			+		http://coge.iplantcollaborative.org/CoGe/GEvo.pl?prog=blastn&dsgid1=11266&dsgid2=8163&accn1=GRMZM2G165692&accn2=Os01g06470&num_seqs=2&autogo=1&show_cns=1
Os01g06490	1	3053465	3056198	GRMZM2G133718_T01	GRMZM2G155232_T01	2			+		http://coge.iplantcollaborative.org/CoGe/GEvo.pl?prog=blastn&dsgid1=11266&dsgid2=8163&accn1=GRMZM2G133718_T01&accn2=Os01g06490&num_seqs=2&autogo=1&show_cns=1
Os01g06500	1	3057543	3058717	GRMZM2G173718_T02	1			-		http://coge.iplantcollaborative.org/CoGe/GEvo.pl?prog=blastn&dsgid1=11266&dsgid2=8163&accn1=GRMZM2G173718_T02&accn2=Os01g06500&num_seqs=2&autogo=1&show_cns=1
Os01g06510	1	3059994	3065189					+
Os01g06520	1	3066323	3070243	GRMZM2G368865	1		P	-		http://coge.iplantcollaborative.org/CoGe/GEvo.pl?prog=blastn&dsgid1=11266&dsgid2=8163&accn1=GRMZM2G368865&accn2=Os01g06520&num_seqs=2&autogo=1&show_cns=1
1_3072007_3072028_cns_rna	1	3072007	3072028	8_15241669_15241690_cns_rna	0		I	-	0.0002|	http://coge.iplantcollaborative.org/CoGe/GEvo.pl?prog=blastn&dsgid1=11266&dsgid2=8163&accn1=8_15241669_15241690_cns_rna&accn2=1_3072007_3072028_cns_rna&num_seqs=2&autogo=1&show_cns=1
Os01g06530	1	3077707	3081336			P	P	+
Os01g06540	1	3082395	3083568			Os01g06530	Os01g06530	-
Os01g06550	1	3084406	3089887	GRMZM2G139369	3		I	-		http://coge.iplantcollaborative.org/CoGe/GEvo.pl?prog=blastn&dsgid1=11266&dsgid2=8163&accn1=GRMZM2G139369&accn2=Os01g06550&num_seqs=2&autogo=1&show_cns=1
Os01g06560	1	3090123	3091865	GRMZM2G452564	1		I	-		http://coge.iplantcollaborative.org/CoGe/GEvo.pl?prog=blastn&dsgid1=11266&dsgid2=8163&accn1=GRMZM2G452564&accn2=Os01g06560&num_seqs=2&autogo=1&show_cns=1
Os01g06570	1	3094210	3094930				I	+
Os01g06580	1	3096346	3097527	GRMZM2G177242	4		I	-		http://coge.iplantcollaborative.org/CoGe/GEvo.pl?prog=blastn&dsgid1=11266&dsgid2=8163&accn1=GRMZM2G177242&accn2=Os01g06580&num_seqs=2&autogo=1&show_cns=1
Os01g06590	1	3098428	3104235	GRMZM2G165044_T02	GRMZM2G305901	6		I	-		http://coge.iplantcollaborative.org/CoGe/GEvo.pl?prog=blastn&dsgid1=11266&dsgid2=8163&accn1=GRMZM2G165044_T02&accn2=Os01g06590&num_seqs=2&autogo=1&show_cns=1
Os01g06600	1	3107117	3112963	GRMZM5G862219_T03	3		I	-		http://coge.iplantcollaborative.org/CoGe/GEvo.pl?prog=blastn&dsgid1=11266&dsgid2=8163&accn1=GRMZM5G862219_T03&accn2=Os01g06600&num_seqs=2&autogo=1&show_cns=1
Os01g06610	1	3115162	3115902				I	-
Os01g06620	1	3121888	3123069				I	+
Os01g06630	1	3123351	3124325				I	-
Os01g06640	1	3127992	3129722	GRMZM2G088443	5		I	+		http://coge.iplantcollaborative.org/CoGe/GEvo.pl?prog=blastn&dsgid1=11266&dsgid2=8163&accn1=GRMZM2G088443&accn2=Os01g06640&num_seqs=2&autogo=1&show_cns=1
Os01g06650	1	3133217	3134409				I	+
Os01g06660	1	3135104	3139217	GRMZM2G038821	1		I	-		http://coge.iplantcollaborative.org/CoGe/GEvo.pl?prog=blastn&dsgid1=11266&dsgid2=8163&accn1=GRMZM2G038821&accn2=Os01g06660&num_seqs=2&autogo=1&show_cns=1
Os01g06670	1	3142601	3145812			P	Os01g06520	-
Os01g06680	1	3146379	3151501			Os01g06670	Os01g06520	-
Os01g06690	1	3156179	3157987			I	I	+
Os01g06700	1	3160320	3166666			I	I	-
Os01g06710	1	3167000	3170413			I	I	-
Os01g06720	1	3175544	3178602			Os01g06670	Os01g06520	+
Os01g06730	1	3180950	3184346			Os01g06670	Os01g06520	+
Os01g06740	1	3187757	3189330			I	I	-
Os01g06750	1	3195986	3199010			Os01g06670	Os01g06520	+
Os01g06760	1	3200223	3203252			Os01g06670	Os01g06520	+
Os01g06770	1	3208141	3214099			I	I	+
Os01g06780	1	3216716	3217279			I	I	-
Os01g06790	1	3221303	3225257			Os01g06670	Os01g06520	+
Os01g06800	1	3228084	3228782			Os01g06670	Os01g06520	-
Os01g06810	1	3229885	3234268			I	I	-
Os01g06820	1	3234987	3236799			Os01g06670	Os01g06520	+
Os01g06836	1	3240127	3242315			Os01g06670	Os01g06520	+
Os01g06852	1	3245999	3248968			I	I	-
Os01g06870	1	3250204	3251724			Os01g06670	Os01g06520	+
Os01g06876	1	3255822	3256901			Os01g06670	Os01g06520	+
Os01g06882	1	3256944	3257893			I	I	+
Os01g06890	1	3258438	3261454			Os01g06670	Os01g06520	+
Os01g06900	1	3271839	3275416			Os01g06670	Os01g06520	+
Os01g06910	1	3276305	3276805			I	I	-
Os01g06920	1	3281976	3285357			Os01g06670	Os01g06520	+
Os01g06940	1	3287323	3287890	GRMZM5G826700	1	P	P	-		http://coge.iplantcollaborative.org/CoGe/GEvo.pl?prog=blastn&dsgid1=11266&dsgid2=8163&accn1=GRMZM5G826700&accn2=Os01g06940&num_seqs=2&autogo=1&show_cns=1
Os01g06950	1	3288733	3289197			I	I	+
Os01g06960	1	3289761	3290611			Os01g06940	Os01g06940	-
Os01g06970	1	3291985	3292489			I	I	-
Os01g06980	1	3293624	3294212			Os01g06940	Os01g06940	-
Os01g06990	1	3296850	3297410			Os01g06940	Os01g06940	-
Os01g07000	1	3299442	3300010			Os01g06940	Os01g06940	-
Os01g07010	1	3302523	3303092			Os01g06940	Os01g06940	-
Os01g07020	1	3305319	3305894			Os01g06940	Os01g06940	-
Os01g07030	1	3311462	3312273			Os01g06940	Os01g06940	-
Os01g07040	1	3314002	3314609			Os01g06940	Os01g06940	-
Os01g07050	1	3316554	3317111			Os01g06940	Os01g06940	-
Os01g07060	1	3319451	3320035			Os01g06940	Os01g06940	-
Os01g07070	1	3321774	3327256	GRMZM2G097775_T01	5			+		http://coge.iplantcollaborative.org/CoGe/GEvo.pl?prog=blastn&dsgid1=11266&dsgid2=8163&accn1=GRMZM2G097775_T01&accn2=Os01g07070&num_seqs=2&autogo=1&show_cns=1
Os01g07080	1	3327533	3330963	GRMZM2G303752_T02	1			-		http://coge.iplantcollaborative.org/CoGe/GEvo.pl?prog=blastn&dsgid1=11266&dsgid2=8163&accn1=GRMZM2G303752_T02&accn2=Os01g07080&num_seqs=2&autogo=1&show_cns=1
Os01g07090	1	3331952	3335075	GRMZM2G003096_T05	1			-		http://coge.iplantcollaborative.org/CoGe/GEvo.pl?prog=blastn&dsgid1=11266&dsgid2=8163&accn1=GRMZM2G003096_T05&accn2=Os01g07090&num_seqs=2&autogo=1&show_cns=1
Os01g07100	1	3335250	3342223	GRMZM2G048804_T02	6			+		http://coge.iplantcollaborative.org/CoGe/GEvo.pl?prog=blastn&dsgid1=11266&dsgid2=8163&accn1=GRMZM2G048804_T02&accn2=Os01g07100&num_seqs=2&autogo=1&show_cns=1
Os01g07110	1	3344203	3354066					-
Os01g07120	1	3355383	3360204					+
Os01g07130	1	3357521	3359676	GRMZM2G083328_T01	0			-		http://coge.iplantcollaborative.org/CoGe/GEvo.pl?prog=blastn&dsgid1=11266&dsgid2=8163&accn1=GRMZM2G083328_T01&accn2=Os01g07130&num_seqs=2&autogo=1&show_cns=1
Os01g07140	1	3360963	3366663	GRMZM2G083394	6			-		http://coge.iplantcollaborative.org/CoGe/GEvo.pl?prog=blastn&dsgid1=11266&dsgid2=8163&accn1=GRMZM2G083394&accn2=Os01g07140&num_seqs=2&autogo=1&show_cns=1
Os01g07150	1	3375593	3376205	GRMZM2G026783	3			+		http://coge.iplantcollaborative.org/CoGe/GEvo.pl?prog=blastn&dsgid1=11266&dsgid2=8163&accn1=GRMZM2G026783&accn2=Os01g07150&num_seqs=2&autogo=1&show_cns=1
Os01g07160	1	3379727	3381058					-
Os01g07170	1	3385907	3389756					-
Os01g07180	1	3390757	3392011					-
Os01g07190	1	3394762	3395310					+
Os01g07200	1	3396337	3399518	GRMZM2G047815	4	P	P	+		http://coge.iplantcollaborative.org/CoGe/GEvo.pl?prog=blastn&dsgid1=11266&dsgid2=8163&accn1=GRMZM2G047815&accn2=Os01g07200&num_seqs=2&autogo=1&show_cns=1
Os01g07212	1	3400288	3406358			Os01g07200	Os01g07200	+
Os01g07224	1	3411249	3412618					-
Os01g07240	1	3413659	3414986	GRMZM2G033017	GRMZM2G048022_T01	4			-		http://coge.iplantcollaborative.org/CoGe/GEvo.pl?prog=blastn&dsgid1=11266&dsgid2=8163&accn1=GRMZM2G033017&accn2=Os01g07240&num_seqs=2&autogo=1&show_cns=1
1_3420330_3420415_cns_rna	1	3420330	3420415	3_13693364_13693279_cns_rna	0			+	2e-40|tRNA-Ser (anticodon: TGA)	http://coge.iplantcollaborative.org/CoGe/GEvo.pl?prog=blastn&dsgid1=11266&dsgid2=8163&accn1=3_13693364_13693279_cns_rna&accn2=1_3420330_3420415_cns_rna&num_seqs=2&autogo=1&show_cns=1
Os01g07250	1	3421011	3424559	GRMZM5G877259_T02	3			+		http://coge.iplantcollaborative.org/CoGe/GEvo.pl?prog=blastn&dsgid1=11266&dsgid2=8163&accn1=GRMZM5G877259_T02&accn2=Os01g07250&num_seqs=2&autogo=1&show_cns=1
Os01g07260	1	3424737	3428654	GRMZM5G804783	5			-		http://coge.iplantcollaborative.org/CoGe/GEvo.pl?prog=blastn&dsgid1=11266&dsgid2=8163&accn1=GRMZM5G804783&accn2=Os01g07260&num_seqs=2&autogo=1&show_cns=1
Os01g07270	1	3429549	3429923					+
Os01g07280	1	3430606	3434618					-
Os01g07289	1	3435642	3436220					-
Os01g07300	1	3444159	3445607					+
Os01g07310	1	3445936	3449222	GRMZM2G081848	GRMZM2G116053_T01	18			-		http://coge.iplantcollaborative.org/CoGe/GEvo.pl?prog=blastn&dsgid1=11266&dsgid2=8163&accn1=GRMZM2G081848&accn2=Os01g07310&num_seqs=2&autogo=1&show_cns=1
Os01g07320	1	3454254	3455059	GRMZM2G146740_T01	1			+		http://coge.iplantcollaborative.org/CoGe/GEvo.pl?prog=blastn&dsgid1=11266&dsgid2=8163&accn1=GRMZM2G146740_T01&accn2=Os01g07320&num_seqs=2&autogo=1&show_cns=1
Os01g07330	1	3455200	3463954	GRMZM2G587368_T01	1			-		http://coge.iplantcollaborative.org/CoGe/GEvo.pl?prog=blastn&dsgid1=11266&dsgid2=8163&accn1=GRMZM2G587368_T01&accn2=Os01g07330&num_seqs=2&autogo=1&show_cns=1
Os01g07340	1	3464634	3466520	GRMZM2G447857_T01	0			-		http://coge.iplantcollaborative.org/CoGe/GEvo.pl?prog=blastn&dsgid1=11266&dsgid2=8163&accn1=GRMZM2G447857_T01&accn2=Os01g07340&num_seqs=2&autogo=1&show_cns=1
Os01g07350	1	3466858	3471117					-
Os01g07360	1	3472760	3476924	GRMZM5G831408_T02	4	P	P	-		http://coge.iplantcollaborative.org/CoGe/GEvo.pl?prog=blastn&dsgid1=11266&dsgid2=8163&accn1=GRMZM5G831408_T02&accn2=Os01g07360&num_seqs=2&autogo=1&show_cns=1
Os01g07364	1	3477537	3477980			I	I	-
Os01g07370	1	3478338	3483579			Os01g07360	Os01g07360	-
Os01g07376	1	3488310	3490991	GRMZM2G159145	2			-		http://coge.iplantcollaborative.org/CoGe/GEvo.pl?prog=blastn&dsgid1=11266&dsgid2=8163&accn1=GRMZM2G159145&accn2=Os01g07376&num_seqs=2&autogo=1&show_cns=1
Os01g07382	1	3492219	3495598	GRMZM2G061187	GRMZM2G459861_T01	5			-		http://coge.iplantcollaborative.org/CoGe/GEvo.pl?prog=blastn&dsgid1=11266&dsgid2=8163&accn1=GRMZM2G061187&accn2=Os01g07382&num_seqs=2&autogo=1&show_cns=1
Os01g07390	1	3500094	3503833	GRMZM2G141216	GRMZM5G890843_T01	5			+		http://coge.iplantcollaborative.org/CoGe/GEvo.pl?prog=blastn&dsgid1=11266&dsgid2=8163&accn1=GRMZM2G141216&accn2=Os01g07390&num_seqs=2&autogo=1&show_cns=1
Os01g07400	1	3504665	3509531	GRMZM2G069177_T01	GRMZM2G143211_T02	7			+		http://coge.iplantcollaborative.org/CoGe/GEvo.pl?prog=blastn&dsgid1=11266&dsgid2=8163&accn1=GRMZM2G069177_T01&accn2=Os01g07400&num_seqs=2&autogo=1&show_cns=1
Os01g07410	1	3510835	3514902	AC211474.3_FGT006	GRMZM2G021243	5			+		http://coge.iplantcollaborative.org/CoGe/GEvo.pl?prog=blastn&dsgid1=11266&dsgid2=8163&accn1=AC211474.3_FGT006&accn2=Os01g07410&num_seqs=2&autogo=1&show_cns=1
Os01g07420	1	3515658	3518175	GRMZM2G021410_T01	GRMZM2G143258	2			-		http://coge.iplantcollaborative.org/CoGe/GEvo.pl?prog=blastn&dsgid1=11266&dsgid2=8163&accn1=GRMZM2G021410_T01&accn2=Os01g07420&num_seqs=2&autogo=1&show_cns=1
Os01g07430	1	3519778	3520976			P	Os01g07450	-
Os01g07439	1	3528066	3528831			I	I	-
Os01g07450	1	3531859	3532749	GRMZM2G052377	GRMZM2G143274_T01	5	Os01g07430	P	+		http://coge.iplantcollaborative.org/CoGe/GEvo.pl?prog=blastn&dsgid1=11266&dsgid2=8163&accn1=GRMZM2G052377&accn2=Os01g07450&num_seqs=2&autogo=1&show_cns=1
Os01g07460	1	3535083	3535467					+
Os01g07470	1	3539841	3540272					+
Os01g07480	1	3550044	3552146	AC233943.1_FGT002	15			-		http://coge.iplantcollaborative.org/CoGe/GEvo.pl?prog=blastn&dsgid1=11266&dsgid2=8163&accn1=AC233943.1_FGT002&accn2=Os01g07480&num_seqs=2&autogo=1&show_cns=1
Os01g07490	1	3558732	3573280	GRMZM2G319169_T01	16			-		http://coge.iplantcollaborative.org/CoGe/GEvo.pl?prog=blastn&dsgid1=11266&dsgid2=8163&accn1=GRMZM2G319169_T01&accn2=Os01g07490&num_seqs=2&autogo=1&show_cns=1
Os01g07500	1	3576466	3580859	GRMZM2G066345	GRMZM2G127308_T03	13			-		http://coge.iplantcollaborative.org/CoGe/GEvo.pl?prog=blastn&dsgid1=11266&dsgid2=8163&accn1=GRMZM2G066345&accn2=Os01g07500&num_seqs=2&autogo=1&show_cns=1
Os01g07510	1	3586608	3586838					+
Os01g07520	1	3590811	3595154	GRMZM2G025215_T01	GRMZM2G150838_T01	7			-		http://coge.iplantcollaborative.org/CoGe/GEvo.pl?prog=blastn&dsgid1=11266&dsgid2=8163&accn1=GRMZM2G025215_T01&accn2=Os01g07520&num_seqs=2&autogo=1&show_cns=1
Os01g07530	1	3597418	3601211	GRMZM2G150906_T01	1			-		http://coge.iplantcollaborative.org/CoGe/GEvo.pl?prog=blastn&dsgid1=11266&dsgid2=8163&accn1=GRMZM2G150906_T01&accn2=Os01g07530&num_seqs=2&autogo=1&show_cns=1
1_3604249_3604273_cns_rna	1	3604249	3604273	3_12417427_12417451_cns_rna	0			+	0.0003|	http://coge.iplantcollaborative.org/CoGe/GEvo.pl?prog=blastn&dsgid1=11266&dsgid2=8163&accn1=3_12417427_12417451_cns_rna&accn2=1_3604249_3604273_cns_rna&num_seqs=2&autogo=1&show_cns=1
Os01g07540	1	3609392	3614764	GRMZM2G150941_T02	0			+		http://coge.iplantcollaborative.org/CoGe/GEvo.pl?prog=blastn&dsgid1=11266&dsgid2=8163&accn1=GRMZM2G150941_T02&accn2=Os01g07540&num_seqs=2&autogo=1&show_cns=1
Os01g07550	1	3615498	3618216					-
Os01g07560	1	3620211	3624356	GRMZM2G010693_T02	GRMZM2G463493_T01	11		P	+		http://coge.iplantcollaborative.org/CoGe/GEvo.pl?prog=blastn&dsgid1=11266&dsgid2=8163&accn1=GRMZM2G010693_T02&accn2=Os01g07560&num_seqs=2&autogo=1&show_cns=1
Os01g07570	1	3632275	3638164	GRMZM2G150962	GRMZM2G162928	11		I	-		http://coge.iplantcollaborative.org/CoGe/GEvo.pl?prog=blastn&dsgid1=11266&dsgid2=8163&accn1=GRMZM2G150962&accn2=Os01g07570&num_seqs=2&autogo=1&show_cns=1
Os01g07579	1	3641171	3641424				I	+
Os01g07590	1	3644587	3649362	GRMZM2G095595_T01	3		I	+		http://coge.iplantcollaborative.org/CoGe/GEvo.pl?prog=blastn&dsgid1=11266&dsgid2=8163&accn1=GRMZM2G095595_T01&accn2=Os01g07590&num_seqs=2&autogo=1&show_cns=1
Os01g07600	1	3651273	3655479				I	+
Os01g07610	1	3660688	3663319	GRMZM2G318571	3		I	+		http://coge.iplantcollaborative.org/CoGe/GEvo.pl?prog=blastn&dsgid1=11266&dsgid2=8163&accn1=GRMZM2G318571&accn2=Os01g07610&num_seqs=2&autogo=1&show_cns=1
Os01g07620	1	3664042	3665046	GRMZM2G473147_T01	2		I	-		http://coge.iplantcollaborative.org/CoGe/GEvo.pl?prog=blastn&dsgid1=11266&dsgid2=8163&accn1=GRMZM2G473147_T01&accn2=Os01g07620&num_seqs=2&autogo=1&show_cns=1
Os01g07630	1	3666439	3672065				Os01g07560	-
Os01g07640	1	3675303	3679660					-
1_3678256_3678276_cns_rna	1	3678256	3678276	8_17187789_17187809_cns_rna	0			+	5e-05|	http://coge.iplantcollaborative.org/CoGe/GEvo.pl?prog=blastn&dsgid1=11266&dsgid2=8163&accn1=8_17187789_17187809_cns_rna&accn2=1_3678256_3678276_cns_rna&num_seqs=2&autogo=1&show_cns=1
Os01g07650	1	3681143	3681364					+
Os01g07660	1	3681943	3686407					-
Os01g07670	1	3688940	3691705					-
Os01g07680	1	3693855	3694301					-
Os01g07700	1	3695142	3698805	GRMZM2G169929	3			-		http://coge.iplantcollaborative.org/CoGe/GEvo.pl?prog=blastn&dsgid1=11266&dsgid2=8163&accn1=GRMZM2G169929&accn2=Os01g07700&num_seqs=2&autogo=1&show_cns=1
Os01g07710	1	3701448	3703723					+
Os01g07720	1	3704420	3708016	GRMZM2G066362_T02	3			-		http://coge.iplantcollaborative.org/CoGe/GEvo.pl?prog=blastn&dsgid1=11266&dsgid2=8163&accn1=GRMZM2G066362_T02&accn2=Os01g07720&num_seqs=2&autogo=1&show_cns=1
Os01g07730	1	3710212	3712653	GRMZM2G066413	2			+		http://coge.iplantcollaborative.org/CoGe/GEvo.pl?prog=blastn&dsgid1=11266&dsgid2=8163&accn1=GRMZM2G066413&accn2=Os01g07730&num_seqs=2&autogo=1&show_cns=1
Os01g07740	1	3712687	3717637	GRMZM2G066440	5			-		http://coge.iplantcollaborative.org/CoGe/GEvo.pl?prog=blastn&dsgid1=11266&dsgid2=8163&accn1=GRMZM2G066440&accn2=Os01g07740&num_seqs=2&autogo=1&show_cns=1
Os01g07750	1	3719115	3722166	GRMZM2G062069	3			-		http://coge.iplantcollaborative.org/CoGe/GEvo.pl?prog=blastn&dsgid1=11266&dsgid2=8163&accn1=GRMZM2G062069&accn2=Os01g07750&num_seqs=2&autogo=1&show_cns=1
Os01g07760	1	3723314	3728284	GRMZM2G054559_T03	GRMZM2G061969	3			-		http://coge.iplantcollaborative.org/CoGe/GEvo.pl?prog=blastn&dsgid1=11266&dsgid2=8163&accn1=GRMZM2G054559_T03&accn2=Os01g07760&num_seqs=2&autogo=1&show_cns=1
Os01g07770	1	3731150	3732930					+
Os01g07780	1	3734829	3735828	GRMZM2G061932	2			+		http://coge.iplantcollaborative.org/CoGe/GEvo.pl?prog=blastn&dsgid1=11266&dsgid2=8163&accn1=GRMZM2G061932&accn2=Os01g07780&num_seqs=2&autogo=1&show_cns=1
Os01g07790	1	3736893	3739685	GRMZM2G054410	2			+		http://coge.iplantcollaborative.org/CoGe/GEvo.pl?prog=blastn&dsgid1=11266&dsgid2=8163&accn1=GRMZM2G054410&accn2=Os01g07790&num_seqs=2&autogo=1&show_cns=1
Os01g07800	1	3736903	3741067	GRMZM2G054387_T01	0			-		http://coge.iplantcollaborative.org/CoGe/GEvo.pl?prog=blastn&dsgid1=11266&dsgid2=8163&accn1=GRMZM2G054387_T01&accn2=Os01g07800&num_seqs=2&autogo=1&show_cns=1
Os01g07810	1	3741694	3743539	GRMZM2G061735_T02	GRMZM2G098335	5			-		http://coge.iplantcollaborative.org/CoGe/GEvo.pl?prog=blastn&dsgid1=11266&dsgid2=8163&accn1=GRMZM2G061735_T02&accn2=Os01g07810&num_seqs=2&autogo=1&show_cns=1
Os01g07820	1	3747865	3751620					-
Os01g07830	1	3754288	3757620					-
Os01g07840	1	3763546	3773641					+
Os01g07850	1	3778634	3781004	GRMZM2G336437	1			+		http://coge.iplantcollaborative.org/CoGe/GEvo.pl?prog=blastn&dsgid1=11266&dsgid2=8163&accn1=GRMZM2G336437&accn2=Os01g07850&num_seqs=2&autogo=1&show_cns=1
Os01g07860	1	3782691	3785243					-
Os01g07870	1	3803528	3810069					+
Os01g07880	1	3810149	3811069	GRMZM2G039828_T01	GRMZM2G171912_T01	7			-		http://coge.iplantcollaborative.org/CoGe/GEvo.pl?prog=blastn&dsgid1=11266&dsgid2=8163&accn1=GRMZM2G039828_T01&accn2=Os01g07880&num_seqs=2&autogo=1&show_cns=1
Os01g07890	1	3817046	3817774	GRMZM2G061798	2			-		http://coge.iplantcollaborative.org/CoGe/GEvo.pl?prog=blastn&dsgid1=11266&dsgid2=8163&accn1=GRMZM2G061798&accn2=Os01g07890&num_seqs=2&autogo=1&show_cns=1
Os01g07900	1	3818067	3818782					-
Os01g07910	1	3819168	3823523	GRMZM2G061830_T03	5			-		http://coge.iplantcollaborative.org/CoGe/GEvo.pl?prog=blastn&dsgid1=11266&dsgid2=8163&accn1=GRMZM2G061830_T03&accn2=Os01g07910&num_seqs=2&autogo=1&show_cns=1
Os01g07920	1	3826039	3829347					-
Os01g07930	1	3829492	3830846	GRMZM2G171942	1			-		http://coge.iplantcollaborative.org/CoGe/GEvo.pl?prog=blastn&dsgid1=11266&dsgid2=8163&accn1=GRMZM2G171942&accn2=Os01g07930&num_seqs=2&autogo=1&show_cns=1
Os01g07940	1	3834129	3837211	GRMZM2G037386	14			-		http://coge.iplantcollaborative.org/CoGe/GEvo.pl?prog=blastn&dsgid1=11266&dsgid2=8163&accn1=GRMZM2G037386&accn2=Os01g07940&num_seqs=2&autogo=1&show_cns=1
Os01g07950	1	3841753	3844541	GRMZM2G080722_T02	2			+		http://coge.iplantcollaborative.org/CoGe/GEvo.pl?prog=blastn&dsgid1=11266&dsgid2=8163&accn1=GRMZM2G080722_T02&accn2=Os01g07950&num_seqs=2&autogo=1&show_cns=1
Os01g07960	1	3845181	3849245	GRMZM2G080521	GRMZM5G830695_T02	7			-		http://coge.iplantcollaborative.org/CoGe/GEvo.pl?prog=blastn&dsgid1=11266&dsgid2=8163&accn1=GRMZM2G080521&accn2=Os01g07960&num_seqs=2&autogo=1&show_cns=1
Os01g07970	1	3854046	3855060	GRMZM2G024551	5			-		http://coge.iplantcollaborative.org/CoGe/GEvo.pl?prog=blastn&dsgid1=11266&dsgid2=8163&accn1=GRMZM2G024551&accn2=Os01g07970&num_seqs=2&autogo=1&show_cns=1
Os01g07980	1	3857824	3860839					-
Os01g07990	1	3863260	3867543					+
Os01g08000	1	3869734	3873321					-
Os01g08010	1	3874761	3877459					+
Os01g08020	1	3877069	3899085	GRMZM2G051753_T01	4			-		http://coge.iplantcollaborative.org/CoGe/GEvo.pl?prog=blastn&dsgid1=11266&dsgid2=8163&accn1=GRMZM2G051753_T01&accn2=Os01g08020&num_seqs=2&autogo=1&show_cns=1
1_3894498_3894639_cns_protein	1	3894498	3894639	8_17937589_17937731_cns_protein	2			-	AT1G15460|1e-06#AT4G32510|2e-07#AT1G74810|9e-08#AT5G25430|4e-06	http://coge.iplantcollaborative.org/CoGe/GEvo.pl?prog=blastn&dsgid1=11266&dsgid2=8163&accn1=8_17937589_17937731_cns_protein&accn2=1_3894498_3894639_cns_protein&num_seqs=2&autogo=1&show_cns=1
Os01g08050	1	3900384	3900836					+
Os01g08060	1	3902490	3903910					+
Os01g08070	1	3904249	3906429					+
Os01g08080	1	3912701	3915274	GRMZM2G178209_T01	2	P	P	-		http://coge.iplantcollaborative.org/CoGe/GEvo.pl?prog=blastn&dsgid1=11266&dsgid2=8163&accn1=GRMZM2G178209_T01&accn2=Os01g08080&num_seqs=2&autogo=1&show_cns=1
Os01g08090	1	3916918	3919458			Os01g08080	Os01g08080	+
Os01g08100	1	3920356	3922134			Os01g08080	Os01g08080	+
Os01g08110	1	3923363	3925556			Os01g08080	Os01g08080	+
Os01g08120	1	3926450	3928447	GRMZM2G175253_T01	1			-		http://coge.iplantcollaborative.org/CoGe/GEvo.pl?prog=blastn&dsgid1=11266&dsgid2=8163&accn1=GRMZM2G175253_T01&accn2=Os01g08120&num_seqs=2&autogo=1&show_cns=1
Os01g08130	1	3931329	3932352	GRMZM2G413113	3	P	P	+		http://coge.iplantcollaborative.org/CoGe/GEvo.pl?prog=blastn&dsgid1=11266&dsgid2=8163&accn1=GRMZM2G413113&accn2=Os01g08130&num_seqs=2&autogo=1&show_cns=1
Os01g08140	1	3936749	3937912			Os01g08130	Os01g08130	+
Os01g08150	1	3938131	3941405	GRMZM2G113626_T01	3			-		http://coge.iplantcollaborative.org/CoGe/GEvo.pl?prog=blastn&dsgid1=11266&dsgid2=8163&accn1=GRMZM2G113626_T01&accn2=Os01g08150&num_seqs=2&autogo=1&show_cns=1
1_3944283_3944309_cns_rna	1	3944283	3944309	3_10525552_10525526_cns_rna	5			-	0.0004|	http://coge.iplantcollaborative.org/CoGe/GEvo.pl?prog=blastn&dsgid1=11266&dsgid2=8163&accn1=3_10525552_10525526_cns_rna&accn2=1_3944283_3944309_cns_rna&num_seqs=2&autogo=1&show_cns=1
Os01g08160	1	3952039	3954491	GRMZM2G348238_T01	9			+		http://coge.iplantcollaborative.org/CoGe/GEvo.pl?prog=blastn&dsgid1=11266&dsgid2=8163&accn1=GRMZM2G348238_T01&accn2=Os01g08160&num_seqs=2&autogo=1&show_cns=1
Os01g08170	1	3957210	3961125	GRMZM5G802971	2			+		http://coge.iplantcollaborative.org/CoGe/GEvo.pl?prog=blastn&dsgid1=11266&dsgid2=8163&accn1=GRMZM5G802971&accn2=Os01g08170&num_seqs=2&autogo=1&show_cns=1
Os01g08180	1	3961465	3962568	GRMZM5G868061	4			-		http://coge.iplantcollaborative.org/CoGe/GEvo.pl?prog=blastn&dsgid1=11266&dsgid2=8163&accn1=GRMZM5G868061&accn2=Os01g08180&num_seqs=2&autogo=1&show_cns=1
Os01g08190	1	3974902	3983922					+
Os01g08200	1	3985612	3994398	GRMZM2G107696_T02	2			+		http://coge.iplantcollaborative.org/CoGe/GEvo.pl?prog=blastn&dsgid1=11266&dsgid2=8163&accn1=GRMZM2G107696_T02&accn2=Os01g08200&num_seqs=2&autogo=1&show_cns=1
Os01g08209	1	4000421	4000614					+
Os01g08220	1	4002659	4003946	GRMZM2G036340_T01	8			-		http://coge.iplantcollaborative.org/CoGe/GEvo.pl?prog=blastn&dsgid1=11266&dsgid2=8163&accn1=GRMZM2G036340_T01&accn2=Os01g08220&num_seqs=2&autogo=1&show_cns=1
Os01g08229	1	4006483	4006650					-
Os01g08240	1	4022146	4022442					-
Os01g08250	1	4023855	4029589					-
Os01g08260	1	4032751	4036473	GRMZM2G118243_T02	4			-		http://coge.iplantcollaborative.org/CoGe/GEvo.pl?prog=blastn&dsgid1=11266&dsgid2=8163&accn1=GRMZM2G118243_T02&accn2=Os01g08260&num_seqs=2&autogo=1&show_cns=1
Os01g08270	1	4050856	4056690	GRMZM2G029135	GRMZM2G107639_T03	6			-		http://coge.iplantcollaborative.org/CoGe/GEvo.pl?prog=blastn&dsgid1=11266&dsgid2=8163&accn1=GRMZM2G029135&accn2=Os01g08270&num_seqs=2&autogo=1&show_cns=1
Os01g08280	1	4058510	4062190	GRMZM2G107556	1			+		http://coge.iplantcollaborative.org/CoGe/GEvo.pl?prog=blastn&dsgid1=11266&dsgid2=8163&accn1=GRMZM2G107556&accn2=Os01g08280&num_seqs=2&autogo=1&show_cns=1
Os01g08290	1	4062704	4065374	GRMZM2G028774	2			+		http://coge.iplantcollaborative.org/CoGe/GEvo.pl?prog=blastn&dsgid1=11266&dsgid2=8163&accn1=GRMZM2G028774&accn2=Os01g08290&num_seqs=2&autogo=1&show_cns=1
Os01g08300	1	4065623	4066218					-
Os01g08310	1	4067617	4069372					-
Os01g08320	1	4072676	4075438	GRMZM2G004696	GRMZM2G130953	12			-		http://coge.iplantcollaborative.org/CoGe/GEvo.pl?prog=blastn&dsgid1=11266&dsgid2=8163&accn1=GRMZM2G004696&accn2=Os01g08320&num_seqs=2&autogo=1&show_cns=1
Os01g08330	1	4080316	4081680	GRMZM2G144464_T01	1			+		http://coge.iplantcollaborative.org/CoGe/GEvo.pl?prog=blastn&dsgid1=11266&dsgid2=8163&accn1=GRMZM2G144464_T01&accn2=Os01g08330&num_seqs=2&autogo=1&show_cns=1
Os01g08340	1	4090068	4093859	GRMZM2G004799_T01	7			+		http://coge.iplantcollaborative.org/CoGe/GEvo.pl?prog=blastn&dsgid1=11266&dsgid2=8163&accn1=GRMZM2G004799_T01&accn2=Os01g08340&num_seqs=2&autogo=1&show_cns=1
Os01g08350	1	4094856	4095249					+
Os01g08360	1	4098383	4100882	GRMZM2G136977_T01	7			+		http://coge.iplantcollaborative.org/CoGe/GEvo.pl?prog=blastn&dsgid1=11266&dsgid2=8163&accn1=GRMZM2G136977_T01&accn2=Os01g08360&num_seqs=2&autogo=1&show_cns=1
Os01g08370	1	4105828	4107541					+
Os01g08380	1	4109380	4111127	GRMZM2G305900	GRMZM2G375159	12			-		http://coge.iplantcollaborative.org/CoGe/GEvo.pl?prog=blastn&dsgid1=11266&dsgid2=8163&accn1=GRMZM2G305900&accn2=Os01g08380&num_seqs=2&autogo=1&show_cns=1
Os01g08390	1	4115451	4115943					+
Os01g08400	1	4117041	4121579	GRMZM2G083518	GRMZM2G092704	5			+		http://coge.iplantcollaborative.org/CoGe/GEvo.pl?prog=blastn&dsgid1=11266&dsgid2=8163&accn1=GRMZM2G083518&accn2=Os01g08400&num_seqs=2&autogo=1&show_cns=1
Os01g08410	1	4122420	4125379	GRMZM2G032190_T02	GRMZM2G083418	5			+		http://coge.iplantcollaborative.org/CoGe/GEvo.pl?prog=blastn&dsgid1=11266&dsgid2=8163&accn1=GRMZM2G032190_T02&accn2=Os01g08410&num_seqs=2&autogo=1&show_cns=1
Os01g08420	1	4132703	4139633	GRMZM2G083374	4			+		http://coge.iplantcollaborative.org/CoGe/GEvo.pl?prog=blastn&dsgid1=11266&dsgid2=8163&accn1=GRMZM2G083374&accn2=Os01g08420&num_seqs=2&autogo=1&show_cns=1
Os01g08430	1	4142351	4149414	GRMZM2G363535_T01	GRMZM2G365983_T01	8			+		http://coge.iplantcollaborative.org/CoGe/GEvo.pl?prog=blastn&dsgid1=11266&dsgid2=8163&accn1=GRMZM2G363535_T01&accn2=Os01g08430&num_seqs=2&autogo=1&show_cns=1
Os01g08440	1	4151864	4153680	GRMZM2G363554	GRMZM2G457929_T01	6			-		http://coge.iplantcollaborative.org/CoGe/GEvo.pl?prog=blastn&dsgid1=11266&dsgid2=8163&accn1=GRMZM2G363554&accn2=Os01g08440&num_seqs=2&autogo=1&show_cns=1
Os01g08450	1	4159946	4164165			P	P	-
Os01g08460	1	4166511	4170559	GRMZM2G088356	4	I	I	-		http://coge.iplantcollaborative.org/CoGe/GEvo.pl?prog=blastn&dsgid1=11266&dsgid2=8163&accn1=GRMZM2G088356&accn2=Os01g08460&num_seqs=2&autogo=1&show_cns=1
Os01g08464	1	4174051	4176259			I	I	-
Os01g08470	1	4178159	4180434			Os01g08450	Os01g08450	-
Os01g08480	1	4186493	4190715				I	-
Os01g08490	1	4195937	4197833				I	+
Os01g08500	1	4198413	4200316				I	-
Os01g08510	1	4207553	4212302	GRMZM2G142413	3		I	-		http://coge.iplantcollaborative.org/CoGe/GEvo.pl?prog=blastn&dsgid1=11266&dsgid2=8163&accn1=GRMZM2G142413&accn2=Os01g08510&num_seqs=2&autogo=1&show_cns=1
Os01g08520	1	4214032	4216547	GRMZM2G125020	8		I	-		http://coge.iplantcollaborative.org/CoGe/GEvo.pl?prog=blastn&dsgid1=11266&dsgid2=8163&accn1=GRMZM2G125020&accn2=Os01g08520&num_seqs=2&autogo=1&show_cns=1
Os01g08530	1	4231100	4232560				Os01g08450	-
Os01g08540	1	4233514	4243531	GRMZM2G110212_T01	6			-		http://coge.iplantcollaborative.org/CoGe/GEvo.pl?prog=blastn&dsgid1=11266&dsgid2=8163&accn1=GRMZM2G110212_T01&accn2=Os01g08540&num_seqs=2&autogo=1&show_cns=1
Os01g08550	1	4244417	4248851	GRMZM5G871126	5			-		http://coge.iplantcollaborative.org/CoGe/GEvo.pl?prog=blastn&dsgid1=11266&dsgid2=8163&accn1=GRMZM5G871126&accn2=Os01g08550&num_seqs=2&autogo=1&show_cns=1
Os01g08560	1	4252838	4258626					+
Os01g08570	1	4263247	4269356					+
Os01g08580	1	4271797	4275333	GRMZM5G832672	4			-		http://coge.iplantcollaborative.org/CoGe/GEvo.pl?prog=blastn&dsgid1=11266&dsgid2=8163&accn1=GRMZM5G832672&accn2=Os01g08580&num_seqs=2&autogo=1&show_cns=1
Os01g08590	1	4277871	4278113					+
Os01g08600	1	4280714	4282625					-
Os01g08610	1	4283626	4287083					+
Os01g08620	1	4290014	4290325					+
Os01g08630	1	4296867	4301381					-
Os01g08640	1	4303785	4304167					+
Os01g08650	1	4305882	4308963					+
Os01g08660	1	4312645	4314834					-
Os01g08670	1	4316974	4317780	GRMZM2G364272_T01	5			-		http://coge.iplantcollaborative.org/CoGe/GEvo.pl?prog=blastn&dsgid1=11266&dsgid2=8163&accn1=GRMZM2G364272_T01&accn2=Os01g08670&num_seqs=2&autogo=1&show_cns=1
Os01g08680	1	4321727	4325342	GRMZM2G062230	3			-		http://coge.iplantcollaborative.org/CoGe/GEvo.pl?prog=blastn&dsgid1=11266&dsgid2=8163&accn1=GRMZM2G062230&accn2=Os01g08680&num_seqs=2&autogo=1&show_cns=1
Os01g08690	1	4325578	4327863					+
Os01g08700	1	4328152	4337486	GRMZM5G844173_T01	6			-		http://coge.iplantcollaborative.org/CoGe/GEvo.pl?prog=blastn&dsgid1=11266&dsgid2=8163&accn1=GRMZM5G844173_T01&accn2=Os01g08700&num_seqs=2&autogo=1&show_cns=1
Os01g08710	1	4339849	4355468	GRMZM2G151444_T01	9			-		http://coge.iplantcollaborative.org/CoGe/GEvo.pl?prog=blastn&dsgid1=11266&dsgid2=8163&accn1=GRMZM2G151444_T01&accn2=Os01g08710&num_seqs=2&autogo=1&show_cns=1
Os01g08720	1	4356724	4360055					+
Os01g08730	1	4362128	4365827					+
Os01g08740	1	4367738	4368265					-
Os01g08750	1	4373129	4393083					+
Os01g08760	1	4394154	4396000					+
Os01g08770	1	4396652	4401081					+
Os01g08780	1	4401620	4406292	GRMZM2G355381_T01	6	P	P	-		http://coge.iplantcollaborative.org/CoGe/GEvo.pl?prog=blastn&dsgid1=11266&dsgid2=8163&accn1=GRMZM2G355381_T01&accn2=Os01g08780&num_seqs=2&autogo=1&show_cns=1
Os01g08790	1	4414416	4415132			Os01g08780	Os01g08780	+
Os01g08800	1	4416283	4418160			Os01g08780	Os01g08780	+
Os01g08810	1	4420318	4422107			Os01g08780	Os01g08780	+
Os01g08814	1	4422892	4425884	GRMZM2G099466	3			-		http://coge.iplantcollaborative.org/CoGe/GEvo.pl?prog=blastn&dsgid1=11266&dsgid2=8163&accn1=GRMZM2G099466&accn2=Os01g08814&num_seqs=2&autogo=1&show_cns=1
Os01g08820	1	4430532	4432679	GRMZM2G158194	3			-		http://coge.iplantcollaborative.org/CoGe/GEvo.pl?prog=blastn&dsgid1=11266&dsgid2=8163&accn1=GRMZM2G158194&accn2=Os01g08820&num_seqs=2&autogo=1&show_cns=1
Os01g08830	1	4433089	4436971	GRMZM2G144615	1			+		http://coge.iplantcollaborative.org/CoGe/GEvo.pl?prog=blastn&dsgid1=11266&dsgid2=8163&accn1=GRMZM2G144615&accn2=Os01g08830&num_seqs=2&autogo=1&show_cns=1
Os01g08840	1	4439901	4440368					+
Os01g08850	1	4443670	4447386	GRMZM2G083763	0			+		http://coge.iplantcollaborative.org/CoGe/GEvo.pl?prog=blastn&dsgid1=11266&dsgid2=8163&accn1=GRMZM2G083763&accn2=Os01g08850&num_seqs=2&autogo=1&show_cns=1
Os01g08860	1	4448032	4448876	GRMZM2G083810	1			-		http://coge.iplantcollaborative.org/CoGe/GEvo.pl?prog=blastn&dsgid1=11266&dsgid2=8163&accn1=GRMZM2G083810&accn2=Os01g08860&num_seqs=2&autogo=1&show_cns=1
Os01g08870	1	4452717	4453004					+
Os01g08880	1	4453755	4456084					-
Os01g08890	1	4458084	4483478					-
Os01g08930	1	4484747	4489158					-
Os01g08940	1	4490056	4490481					-
Os01g08950	1	4492365	4494153	GRMZM2G084125	1			+		http://coge.iplantcollaborative.org/CoGe/GEvo.pl?prog=blastn&dsgid1=11266&dsgid2=8163&accn1=GRMZM2G084125&accn2=Os01g08950&num_seqs=2&autogo=1&show_cns=1
Os01g08960	1	4493598	4496627	GRMZM2G120271_T02	0			-		http://coge.iplantcollaborative.org/CoGe/GEvo.pl?prog=blastn&dsgid1=11266&dsgid2=8163&accn1=GRMZM2G120271_T02&accn2=Os01g08960&num_seqs=2&autogo=1&show_cns=1
Os01g08970	1	4496719	4503407					+
Os01g08980	1	4503620	4504211					-
Os01g08990	1	4508225	4512098	AC232289.2_FGT005	2			+		http://coge.iplantcollaborative.org/CoGe/GEvo.pl?prog=blastn&dsgid1=11266&dsgid2=8163&accn1=AC232289.2_FGT005&accn2=Os01g08990&num_seqs=2&autogo=1&show_cns=1
Os01g09000	1	4513298	4519613	GRMZM2G048012_T01	2			-		http://coge.iplantcollaborative.org/CoGe/GEvo.pl?prog=blastn&dsgid1=11266&dsgid2=8163&accn1=GRMZM2G048012_T01&accn2=Os01g09000&num_seqs=2&autogo=1&show_cns=1
Os01g09010	1	4526986	4531893	GRMZM2G314898	0			+		http://coge.iplantcollaborative.org/CoGe/GEvo.pl?prog=blastn&dsgid1=11266&dsgid2=8163&accn1=GRMZM2G314898&accn2=Os01g09010&num_seqs=2&autogo=1&show_cns=1
Os01g09020	1	4533021	4539216	GRMZM2G576002_T01	2			+		http://coge.iplantcollaborative.org/CoGe/GEvo.pl?prog=blastn&dsgid1=11266&dsgid2=8163&accn1=GRMZM2G576002_T01&accn2=Os01g09020&num_seqs=2&autogo=1&show_cns=1
Os01g09030	1	4541296	4545560	GRMZM2G108898_T01	1			+		http://coge.iplantcollaborative.org/CoGe/GEvo.pl?prog=blastn&dsgid1=11266&dsgid2=8163&accn1=GRMZM2G108898_T01&accn2=Os01g09030&num_seqs=2&autogo=1&show_cns=1
Os01g09050	1	4550112	4553640					-
Os01g09060	1	4558006	4558950					-
Os01g09069	1	4562747	4563164					+
Os01g09080	1	4565304	4567617	GRMZM2G176489	11	P	P	+		http://coge.iplantcollaborative.org/CoGe/GEvo.pl?prog=blastn&dsgid1=11266&dsgid2=8163&accn1=GRMZM2G176489&accn2=Os01g09080&num_seqs=2&autogo=1&show_cns=1
Os01g09090	1	4570691	4571218			I	I	+
Os01g09100	1	4571448	4572409			Os01g09080	Os01g09080	-
Os01g09110	1	4574712	4575155					+
Os01g09120	1	4580148	4583690	GRMZM2G176506_T04	4			-		http://coge.iplantcollaborative.org/CoGe/GEvo.pl?prog=blastn&dsgid1=11266&dsgid2=8163&accn1=GRMZM2G176506_T04&accn2=Os01g09120&num_seqs=2&autogo=1&show_cns=1
Os01g09130	1	4586086	4586835					+
Os01g09140	1	4589920	4590372					+
Os01g09150	1	4595060	4595812	GRMZM2G308910	1	P	P	+		http://coge.iplantcollaborative.org/CoGe/GEvo.pl?prog=blastn&dsgid1=11266&dsgid2=8163&accn1=GRMZM2G308910&accn2=Os01g09150&num_seqs=2&autogo=1&show_cns=1
Os01g09160	1	4598777	4602027			I	I	+
Os01g09170	1	4602847	4609002			I	I	-
Os01g09180	1	4610067	4611048			I	I	-
Os01g09190	1	4613882	4614827			Os01g09150	Os01g09150	+
Os01g09200	1	4620677	4630365	GRMZM2G176506_T04	5			-		http://coge.iplantcollaborative.org/CoGe/GEvo.pl?prog=blastn&dsgid1=11266&dsgid2=8163&accn1=GRMZM2G176506_T04&accn2=Os01g09200&num_seqs=2&autogo=1&show_cns=1
Os01g09206	1	4641301	4642110					-
Os01g09212	1	4643061	4643696					-
Os01g09220	1	4645427	4647260	GRMZM2G355572_T01	5			+		http://coge.iplantcollaborative.org/CoGe/GEvo.pl?prog=blastn&dsgid1=11266&dsgid2=8163&accn1=GRMZM2G355572_T01&accn2=Os01g09220&num_seqs=2&autogo=1&show_cns=1
Os01g09230	1	4649095	4650961					+
Os01g09240	1	4661839	4663301					-
Os01g09246	1	4672400	4683865			P	Os01g09260	+
Os01g09252	1	4687108	4692114	GRMZM2G152370_T01	6	I	I	+		http://coge.iplantcollaborative.org/CoGe/GEvo.pl?prog=blastn&dsgid1=11266&dsgid2=8163&accn1=GRMZM2G152370_T01&accn2=Os01g09252&num_seqs=2&autogo=1&show_cns=1
Os01g09260	1	4696314	4698792	GRMZM2G146644	8	Os01g09246	P	-		http://coge.iplantcollaborative.org/CoGe/GEvo.pl?prog=blastn&dsgid1=11266&dsgid2=8163&accn1=GRMZM2G146644&accn2=Os01g09260&num_seqs=2&autogo=1&show_cns=1
Os01g09270	1	4712523	4712924					+
Os01g09280	1	4713468	4717746					-
Os01g09290	1	4723181	4723759					+
Os01g09300	1	4725659	4730243	GRMZM2G147882	5			+		http://coge.iplantcollaborative.org/CoGe/GEvo.pl?prog=blastn&dsgid1=11266&dsgid2=8163&accn1=GRMZM2G147882&accn2=Os01g09300&num_seqs=2&autogo=1&show_cns=1
Os01g09305	1	4731052	4732048			P	P	-
Os01g09310	1	4733012	4736606			Os01g09305	Os01g09305	-
Os01g09320	1	4737905	4743591	GRMZM2G085019	7			-		http://coge.iplantcollaborative.org/CoGe/GEvo.pl?prog=blastn&dsgid1=11266&dsgid2=8163&accn1=GRMZM2G085019&accn2=Os01g09320&num_seqs=2&autogo=1&show_cns=1
Os01g09330	1	4746121	4747910					+
Os01g09340	1	4752606	4755578					-
Os01g09350	1	4757725	4757988					-
Os01g09360	1	4758946	4759712					-
Os01g09370	1	4760304	4766339			P	P	-
Os01g09384	1	4767735	4781706			Os01g09370	Os01g09370	-
Os01g09400	1	4785478	4786242			I	I	+
Os01g09410	1	4790837	4794348			Os01g09370	Os01g09370	+
Os01g09420	1	4795155	4797479					-
Os01g09430	1	4799247	4801179	GRMZM2G165769	3			+		http://coge.iplantcollaborative.org/CoGe/GEvo.pl?prog=blastn&dsgid1=11266&dsgid2=8163&accn1=GRMZM2G165769&accn2=Os01g09430&num_seqs=2&autogo=1&show_cns=1
Os01g09440	1	4806985	4807500					+
Os01g09450	1	4815845	4817962	GRMZM2G104176	5			+		http://coge.iplantcollaborative.org/CoGe/GEvo.pl?prog=blastn&dsgid1=11266&dsgid2=8163&accn1=GRMZM2G104176&accn2=Os01g09450&num_seqs=2&autogo=1&show_cns=1
Os01g09460	1	4819104	4822129	GRMZM2G104081_T02	2			-		http://coge.iplantcollaborative.org/CoGe/GEvo.pl?prog=blastn&dsgid1=11266&dsgid2=8163&accn1=GRMZM2G104081_T02&accn2=Os01g09460&num_seqs=2&autogo=1&show_cns=1
Os01g09470	1	4825590	4827735	GRMZM2G147840_T01	GRMZM2G371176_T01	6			+		http://coge.iplantcollaborative.org/CoGe/GEvo.pl?prog=blastn&dsgid1=11266&dsgid2=8163&accn1=GRMZM2G147840_T01&accn2=Os01g09470&num_seqs=2&autogo=1&show_cns=1
Os01g09480	1	4836004	4837215					-
Os01g09490	1	4839354	4844339					+
Os01g09500	1	4848901	4851193					-
Os01g09510	1	4851430	4853566					+
Os01g09520	1	4856087	4862438					+
Os01g09530	1	4862878	4866115					-
Os01g09540	1	4871119	4872806					-
Os01g09550	1	4878207	4884949	GRMZM2G112681_T02	GRMZM2G166721_T01	52			-		http://coge.iplantcollaborative.org/CoGe/GEvo.pl?prog=blastn&dsgid1=11266&dsgid2=8163&accn1=GRMZM2G112681_T02&accn2=Os01g09550&num_seqs=2&autogo=1&show_cns=1
1_4878754_4878793_cns_rna	1	4878754	4878793	3_6944589_6944550_cns_rna	0			-	0.0007|	http://coge.iplantcollaborative.org/CoGe/GEvo.pl?prog=blastn&dsgid1=11266&dsgid2=8163&accn1=3_6944589_6944550_cns_rna&accn2=1_4878754_4878793_cns_rna&num_seqs=2&autogo=1&show_cns=1
Os01g09560	1	4890516	4895876	GRMZM2G166646	8			+		http://coge.iplantcollaborative.org/CoGe/GEvo.pl?prog=blastn&dsgid1=11266&dsgid2=8163&accn1=GRMZM2G166646&accn2=Os01g09560&num_seqs=2&autogo=1&show_cns=1
Os01g09570	1	4904501	4908514	GRMZM2G080375_T01	GRMZM2G132069	2			+		http://coge.iplantcollaborative.org/CoGe/GEvo.pl?prog=blastn&dsgid1=11266&dsgid2=8163&accn1=GRMZM2G080375_T01&accn2=Os01g09570&num_seqs=2&autogo=1&show_cns=1
Os01g09580	1	4908890	4913370	GRMZM2G080588_T02	GRMZM2G132116_T02	3			-		http://coge.iplantcollaborative.org/CoGe/GEvo.pl?prog=blastn&dsgid1=11266&dsgid2=8163&accn1=GRMZM2G080588_T02&accn2=Os01g09580&num_seqs=2&autogo=1&show_cns=1
Os01g09590	1	4916884	4918224	GRMZM2G001875_T01	2			-		http://coge.iplantcollaborative.org/CoGe/GEvo.pl?prog=blastn&dsgid1=11266&dsgid2=8163&accn1=GRMZM2G001875_T01&accn2=Os01g09590&num_seqs=2&autogo=1&show_cns=1
Os01g09600	1	4931498	4937594					+
Os01g09610	1	4937911	4940835					-
Os01g09620	1	4948047	4950126	GRMZM2G173124_T01	GRMZM5G853245	13			-		http://coge.iplantcollaborative.org/CoGe/GEvo.pl?prog=blastn&dsgid1=11266&dsgid2=8163&accn1=GRMZM2G173124_T01&accn2=Os01g09620&num_seqs=2&autogo=1&show_cns=1
Os01g09640	1	4970171	4972555	GRMZM2G049695_T01	6			-		http://coge.iplantcollaborative.org/CoGe/GEvo.pl?prog=blastn&dsgid1=11266&dsgid2=8163&accn1=GRMZM2G049695_T01&accn2=Os01g09640&num_seqs=2&autogo=1&show_cns=1
Os01g09650	1	4975091	4975585					+
Os01g09660	1	4978098	4979028					-
Os01g09665	1	4979670	4980944					+
Os01g09670	1	4981142	4984143	GRMZM2G115834	GRMZM2G161787	5			-		http://coge.iplantcollaborative.org/CoGe/GEvo.pl?prog=blastn&dsgid1=11266&dsgid2=8163&accn1=GRMZM2G115834&accn2=Os01g09670&num_seqs=2&autogo=1&show_cns=1
Os01g09680	1	4986704	4987201					-
Os01g09690	1	4990513	4992868					+
Os01g09700	1	5001118	5004727	GRMZM2G163015_T01	4			-		http://coge.iplantcollaborative.org/CoGe/GEvo.pl?prog=blastn&dsgid1=11266&dsgid2=8163&accn1=GRMZM2G163015_T01&accn2=Os01g09700&num_seqs=2&autogo=1&show_cns=1
Os01g09710	1	5009048	5011395					+
Os01g09720	1	5013609	5014256	GRMZM2G378490	0			+		http://coge.iplantcollaborative.org/CoGe/GEvo.pl?prog=blastn&dsgid1=11266&dsgid2=8163&accn1=GRMZM2G378490&accn2=Os01g09720&num_seqs=2&autogo=1&show_cns=1
Os01g09730	1	5015279	5017652	GRMZM2G078058_T01	GRMZM2G168933	2			+		http://coge.iplantcollaborative.org/CoGe/GEvo.pl?prog=blastn&dsgid1=11266&dsgid2=8163&accn1=GRMZM2G078058_T01&accn2=Os01g09730&num_seqs=2&autogo=1&show_cns=1
Os01g09740	1	5016893	5019150	GRMZM2G077981_T02	1			-		http://coge.iplantcollaborative.org/CoGe/GEvo.pl?prog=blastn&dsgid1=11266&dsgid2=8163&accn1=GRMZM2G077981_T02&accn2=Os01g09740&num_seqs=2&autogo=1&show_cns=1
Os01g09750	1	5020088	5024720	GRMZM2G115198_T03	1			-		http://coge.iplantcollaborative.org/CoGe/GEvo.pl?prog=blastn&dsgid1=11266&dsgid2=8163&accn1=GRMZM2G115198_T03&accn2=Os01g09750&num_seqs=2&autogo=1&show_cns=1
Os01g09760	1	5027289	5036189	GRMZM2G395749_T01	GRMZM2G468479	7			+		http://coge.iplantcollaborative.org/CoGe/GEvo.pl?prog=blastn&dsgid1=11266&dsgid2=8163&accn1=GRMZM2G395749_T01&accn2=Os01g09760&num_seqs=2&autogo=1&show_cns=1
Os01g09770	1	5036238	5039698	GRMZM2G096904_T01	7			-		http://coge.iplantcollaborative.org/CoGe/GEvo.pl?prog=blastn&dsgid1=11266&dsgid2=8163&accn1=GRMZM2G096904_T01&accn2=Os01g09770&num_seqs=2&autogo=1&show_cns=1
Os01g09780	1	5045031	5045820					-
Os01g09790	1	5051993	5054753	GRMZM2G077227	8			-		http://coge.iplantcollaborative.org/CoGe/GEvo.pl?prog=blastn&dsgid1=11266&dsgid2=8163&accn1=GRMZM2G077227&accn2=Os01g09790&num_seqs=2&autogo=1&show_cns=1
Os01g09800	1	5059416	5064236	GRMZM2G077197_T02	5			-		http://coge.iplantcollaborative.org/CoGe/GEvo.pl?prog=blastn&dsgid1=11266&dsgid2=8163&accn1=GRMZM2G077197_T02&accn2=Os01g09800&num_seqs=2&autogo=1&show_cns=1
Os01g09810	1	5072416	5073930					-
Os01g09820	1	5078127	5079367					-
Os01g09830	1	5084833	5085559	GRMZM2G303044	GRMZM2G441906	4			+		http://coge.iplantcollaborative.org/CoGe/GEvo.pl?prog=blastn&dsgid1=11266&dsgid2=8163&accn1=GRMZM2G303044&accn2=Os01g09830&num_seqs=2&autogo=1&show_cns=1
Os01g09840	1	5090864	5091262					+
Os01g09850	1	5098501	5104923	GRMZM2G143723_T01	8			+		http://coge.iplantcollaborative.org/CoGe/GEvo.pl?prog=blastn&dsgid1=11266&dsgid2=8163&accn1=GRMZM2G143723_T01&accn2=Os01g09850&num_seqs=2&autogo=1&show_cns=1
Os01g09860	1	5108949	5116013	GRMZM2G470914	8			-		http://coge.iplantcollaborative.org/CoGe/GEvo.pl?prog=blastn&dsgid1=11266&dsgid2=8163&accn1=GRMZM2G470914&accn2=Os01g09860&num_seqs=2&autogo=1&show_cns=1
Os01g09870	1	5127149	5127667	GRMZM2G168704	3			-		http://coge.iplantcollaborative.org/CoGe/GEvo.pl?prog=blastn&dsgid1=11266&dsgid2=8163&accn1=GRMZM2G168704&accn2=Os01g09870&num_seqs=2&autogo=1&show_cns=1
Os01g09880	1	5130471	5131918	GRMZM2G068322_T01	GRMZM2G333454_T01	9			-		http://coge.iplantcollaborative.org/CoGe/GEvo.pl?prog=blastn&dsgid1=11266&dsgid2=8163&accn1=GRMZM2G068322_T01&accn2=Os01g09880&num_seqs=2&autogo=1&show_cns=1
Os01g09890	1	5137463	5139925	GRMZM2G033283	GRMZM2G068352	5			-		http://coge.iplantcollaborative.org/CoGe/GEvo.pl?prog=blastn&dsgid1=11266&dsgid2=8163&accn1=GRMZM2G033283&accn2=Os01g09890&num_seqs=2&autogo=1&show_cns=1
Os01g09900	1	5147694	5149648			P	Os01g09930	+
Os01g09914	1	5157673	5157953			I	I	-
Os01g09930	1	5162291	5167424	GRMZM2G333582_T01	GRMZM2G397755	6	Os01g09900	P	+		http://coge.iplantcollaborative.org/CoGe/GEvo.pl?prog=blastn&dsgid1=11266&dsgid2=8163&accn1=GRMZM2G333582_T01&accn2=Os01g09930&num_seqs=2&autogo=1&show_cns=1
Os01g09940	1	5170227	5170814			Os01g09900	Os01g09930	+
Os01g09950	1	5172555	5173272				I	-
Os01g09960	1	5175246	5182614				I	+
Os01g09970	1	5189927	5190415				I	+
Os01g09980	1	5194718	5195952				I	+
Os01g09990	1	5200862	5203046				Os01g09930	+
Os01g10000	1	5209468	5212292					-
Os01g10010	1	5212932	5215703	GRMZM2G050890_T01	2			-		http://coge.iplantcollaborative.org/CoGe/GEvo.pl?prog=blastn&dsgid1=11266&dsgid2=8163&accn1=GRMZM2G050890_T01&accn2=Os01g10010&num_seqs=2&autogo=1&show_cns=1
Os01g10020	1	5217542	5219398	GRMZM2G143165	11			+		http://coge.iplantcollaborative.org/CoGe/GEvo.pl?prog=blastn&dsgid1=11266&dsgid2=8163&accn1=GRMZM2G143165&accn2=Os01g10020&num_seqs=2&autogo=1&show_cns=1
Os01g10030	1	5226044	5228966					+
Os01g10040	1	5235623	5243520	GRMZM2G143235	4			+		http://coge.iplantcollaborative.org/CoGe/GEvo.pl?prog=blastn&dsgid1=11266&dsgid2=8163&accn1=GRMZM2G143235&accn2=Os01g10040&num_seqs=2&autogo=1&show_cns=1
Os01g10050	1	5245503	5250192	GRMZM2G143246_T01	2			-		http://coge.iplantcollaborative.org/CoGe/GEvo.pl?prog=blastn&dsgid1=11266&dsgid2=8163&accn1=GRMZM2G143246_T01&accn2=Os01g10050&num_seqs=2&autogo=1&show_cns=1
Os01g10060	1	5250888	5252124					+
Os01g10070	1	5255634	5256326			P	Os01g10080	+
Os01g10080	1	5257256	5260017	GRMZM2G004182_T02	2	Os01g10070	P	+		http://coge.iplantcollaborative.org/CoGe/GEvo.pl?prog=blastn&dsgid1=11266&dsgid2=8163&accn1=GRMZM2G004182_T02&accn2=Os01g10080&num_seqs=2&autogo=1&show_cns=1
Os01g10090	1	5260189	5261898	AC209718.1_FG009	2			-		http://coge.iplantcollaborative.org/CoGe/GEvo.pl?prog=blastn&dsgid1=11266&dsgid2=8163&accn1=AC209718.1_FG009&accn2=Os01g10090&num_seqs=2&autogo=1&show_cns=1
Os01g10100	1	5262422	5265102	GRMZM2G004083_T01	1			-		http://coge.iplantcollaborative.org/CoGe/GEvo.pl?prog=blastn&dsgid1=11266&dsgid2=8163&accn1=GRMZM2G004083_T01&accn2=Os01g10100&num_seqs=2&autogo=1&show_cns=1
Os01g10110	1	5269103	5274678	GRMZM2G325612_T01	3			-		http://coge.iplantcollaborative.org/CoGe/GEvo.pl?prog=blastn&dsgid1=11266&dsgid2=8163&accn1=GRMZM2G325612_T01&accn2=Os01g10110&num_seqs=2&autogo=1&show_cns=1
Os01g10120	1	5280182	5280505					+
Os01g10130	1	5287135	5292325			P	P	-
Os01g10140	1	5306412	5317623			Os01g10130	Os01g10130	-
Os01g10150	1	5327818	5334518	GRMZM2G045259_T02	GRMZM2G158177	3			-		http://coge.iplantcollaborative.org/CoGe/GEvo.pl?prog=blastn&dsgid1=11266&dsgid2=8163&accn1=GRMZM2G045259_T02&accn2=Os01g10150&num_seqs=2&autogo=1&show_cns=1
Os01g10160	1	5335704	5336330					-
Os01g10170	1	5338444	5338729					+
Os01g10180	1	5351369	5352612	GRMZM2G009475	4			-		http://coge.iplantcollaborative.org/CoGe/GEvo.pl?prog=blastn&dsgid1=11266&dsgid2=8163&accn1=GRMZM2G009475&accn2=Os01g10180&num_seqs=2&autogo=1&show_cns=1
Os01g10190	1	5353601	5356705					+
Os01g10195	1	5360440	5361677					-
Os01g10200	1	5368402	5368891					+
Os01g10210	1	5372582	5373794	GRMZM2G035278_T01	6	P	P	+		http://coge.iplantcollaborative.org/CoGe/GEvo.pl?prog=blastn&dsgid1=11266&dsgid2=8163&accn1=GRMZM2G035278_T01&accn2=Os01g10210&num_seqs=2&autogo=1&show_cns=1
Os01g10219	1	5375315	5375556			I	I	-
Os01g10230	1	5383196	5384088			Os01g10210	Os01g10210	+
Os01g10240	1	5385995	5387128					+
Os01g10250	1	5388733	5393414	GRMZM2G035131_T02	2			-		http://coge.iplantcollaborative.org/CoGe/GEvo.pl?prog=blastn&dsgid1=11266&dsgid2=8163&accn1=GRMZM2G035131_T02&accn2=Os01g10250&num_seqs=2&autogo=1&show_cns=1
Os01g10260	1	5400401	5401015	GRMZM2G431327	3		P	-		http://coge.iplantcollaborative.org/CoGe/GEvo.pl?prog=blastn&dsgid1=11266&dsgid2=8163&accn1=GRMZM2G431327&accn2=Os01g10260&num_seqs=2&autogo=1&show_cns=1
Os01g10270	1	5402302	5403567				I	-
Os01g10280	1	5405007	5411769	GRMZM2G133121_T01	3		I	+		http://coge.iplantcollaborative.org/CoGe/GEvo.pl?prog=blastn&dsgid1=11266&dsgid2=8163&accn1=GRMZM2G133121_T01&accn2=Os01g10280&num_seqs=2&autogo=1&show_cns=1
Os01g10290	1	5412599	5415935				I	-
Os01g10300	1	5416184	5417745				I	+
Os01g10310	1	5423059	5423571				Os01g10260	+
Os01g10320	1	5425518	5429614	AC187157.4_FG005	4			-		http://coge.iplantcollaborative.org/CoGe/GEvo.pl?prog=blastn&dsgid1=11266&dsgid2=8163&accn1=AC187157.4_FG005&accn2=Os01g10320&num_seqs=2&autogo=1&show_cns=1
Os01g10340	1	5434443	5441651	GRMZM5G871861_T01	12			-		http://coge.iplantcollaborative.org/CoGe/GEvo.pl?prog=blastn&dsgid1=11266&dsgid2=8163&accn1=GRMZM5G871861_T01&accn2=Os01g10340&num_seqs=2&autogo=1&show_cns=1
Os01g10350	1	5441857	5445266	AC187157.4_FG002	4			+		http://coge.iplantcollaborative.org/CoGe/GEvo.pl?prog=blastn&dsgid1=11266&dsgid2=8163&accn1=AC187157.4_FG002&accn2=Os01g10350&num_seqs=2&autogo=1&show_cns=1
Os01g10370	1	5453554	5454691	AC187157.4_FGT001	GRMZM2G133168_T01	7			-		http://coge.iplantcollaborative.org/CoGe/GEvo.pl?prog=blastn&dsgid1=11266&dsgid2=8163&accn1=AC187157.4_FGT001&accn2=Os01g10370&num_seqs=2&autogo=1&show_cns=1
Os01g10380	1	5463110	5466442					+
Os01g10390	1	5469119	5472013					+
Os01g10400	1	5477476	5478836					+
Os01g10410	1	5484564	5487110					-
Os01g10420	1	5489623	5490360					-
Os01g10430	1	5492186	5498451	GRMZM2G045330_T01	GRMZM2G097805_T01	9			+		http://coge.iplantcollaborative.org/CoGe/GEvo.pl?prog=blastn&dsgid1=11266&dsgid2=8163&accn1=GRMZM2G045330_T01&accn2=Os01g10430&num_seqs=2&autogo=1&show_cns=1
Os01g10440	1	5506002	5508548	GRMZM2G055313	3			+		http://coge.iplantcollaborative.org/CoGe/GEvo.pl?prog=blastn&dsgid1=11266&dsgid2=8163&accn1=GRMZM2G055313&accn2=Os01g10440&num_seqs=2&autogo=1&show_cns=1
Os01g10450	1	5509516	5513480	GRMZM2G055334	GRMZM2G097805_T01	10			-		http://coge.iplantcollaborative.org/CoGe/GEvo.pl?prog=blastn&dsgid1=11266&dsgid2=8163&accn1=GRMZM2G055334&accn2=Os01g10450&num_seqs=2&autogo=1&show_cns=1
Os01g10460	1	5529497	5532609	GRMZM2G055404	GRMZM2G151909	5			+		http://coge.iplantcollaborative.org/CoGe/GEvo.pl?prog=blastn&dsgid1=11266&dsgid2=8163&accn1=GRMZM2G055404&accn2=Os01g10460&num_seqs=2&autogo=1&show_cns=1
Os01g10470	1	5539629	5540520	GRMZM2G056221	GRMZM2G357124	6			-		http://coge.iplantcollaborative.org/CoGe/GEvo.pl?prog=blastn&dsgid1=11266&dsgid2=8163&accn1=GRMZM2G056221&accn2=Os01g10470&num_seqs=2&autogo=1&show_cns=1
Os01g10480	1	5542648	5543544	GRMZM2G055434_T01	1			-		http://coge.iplantcollaborative.org/CoGe/GEvo.pl?prog=blastn&dsgid1=11266&dsgid2=8163&accn1=GRMZM2G055434_T01&accn2=Os01g10480&num_seqs=2&autogo=1&show_cns=1
Os01g10490	1	5548619	5550003					-
Os01g10504	1	5558548	5567844	GRMZM2G359952	GRMZM2G471089_T01	19			-		http://coge.iplantcollaborative.org/CoGe/GEvo.pl?prog=blastn&dsgid1=11266&dsgid2=8163&accn1=GRMZM2G359952&accn2=Os01g10504&num_seqs=2&autogo=1&show_cns=1
Os01g10520	1	5577753	5584267			P	Os01g10530	-
Os01g10530	1	5590697	5598234	GRMZM2G022651	8	Os01g10520	P	-		http://coge.iplantcollaborative.org/CoGe/GEvo.pl?prog=blastn&dsgid1=11266&dsgid2=8163&accn1=GRMZM2G022651&accn2=Os01g10530&num_seqs=2&autogo=1&show_cns=1
Os01g10550	1	5599028	5599869					+
Os01g10560	1	5615360	5615893					-
Os01g10570	1	5617522	5618188					-
Os01g10580	1	5638769	5640495	GRMZM5G834596_T06	1			+		http://coge.iplantcollaborative.org/CoGe/GEvo.pl?prog=blastn&dsgid1=11266&dsgid2=8163&accn1=GRMZM5G834596_T06&accn2=Os01g10580&num_seqs=2&autogo=1&show_cns=1
Os01g10590	1	5651593	5654352	GRMZM2G056186_T01	6			+		http://coge.iplantcollaborative.org/CoGe/GEvo.pl?prog=blastn&dsgid1=11266&dsgid2=8163&accn1=GRMZM2G056186_T01&accn2=Os01g10590&num_seqs=2&autogo=1&show_cns=1
Os01g10600	1	5662323	5667903					-
Os01g10610	1	5667988	5670470					-
Os01g10630	1	5674585	5678551	GRMZM2G018217	2			-		http://coge.iplantcollaborative.org/CoGe/GEvo.pl?prog=blastn&dsgid1=11266&dsgid2=8163&accn1=GRMZM2G018217&accn2=Os01g10630&num_seqs=2&autogo=1&show_cns=1
Os01g10640	1	5684594	5685401	GRMZM2G018212	GRMZM2G318614_T01	6			+		http://coge.iplantcollaborative.org/CoGe/GEvo.pl?prog=blastn&dsgid1=11266&dsgid2=8163&accn1=GRMZM2G018212&accn2=Os01g10640&num_seqs=2&autogo=1&show_cns=1
Os01g10650	1	5688889	5689347					+
Os01g10660	1	5692664	5692990					-
Os01g10670	1	5694273	5694584					-
Os01g10680	1	5698651	5706758	GRMZM2G313867_T01	3			-		http://coge.iplantcollaborative.org/CoGe/GEvo.pl?prog=blastn&dsgid1=11266&dsgid2=8163&accn1=GRMZM2G313867_T01&accn2=Os01g10680&num_seqs=2&autogo=1&show_cns=1
Os01g10690	1	5717883	5723184	GRMZM2G005536_T01	GRMZM2G435338_T04	3		P	-		http://coge.iplantcollaborative.org/CoGe/GEvo.pl?prog=blastn&dsgid1=11266&dsgid2=8163&accn1=GRMZM2G005536_T01&accn2=Os01g10690&num_seqs=2&autogo=1&show_cns=1
Os01g10700	1	5726326	5728756	GRMZM2G045330_T01	GRMZM2G097805_T01	3	P	P	+		http://coge.iplantcollaborative.org/CoGe/GEvo.pl?prog=blastn&dsgid1=11266&dsgid2=8163&accn1=GRMZM2G045330_T01&accn2=Os01g10700&num_seqs=2&autogo=1&show_cns=1
Os01g10710	1	5730783	5733320			Os01g10700	Os01g10700	+
Os01g10720	1	5735299	5739751				I	-
Os01g10729	1	5743227	5743562				I	-
Os01g10740	1	5747869	5748270				I	-
Os01g10750	1	5749067	5749435				I	+
Os01g10760	1	5749703	5750035				I	-
Os01g10770	1	5756491	5757607				I	-
Os01g10780	1	5758818	5759234				I	-
Os01g10790	1	5759481	5763641	GRMZM2G133314_T03	5	P	P	+		http://coge.iplantcollaborative.org/CoGe/GEvo.pl?prog=blastn&dsgid1=11266&dsgid2=8163&accn1=GRMZM2G133314_T03&accn2=Os01g10790&num_seqs=2&autogo=1&show_cns=1
Os01g10800	1	5763652	5766959			I	I	-
Os01g10810	1	5767209	5768462			Os01g10790	Os01g10790	+
Os01g10820	1	5769018	5771375				Os01g10690	+
Os01g10830	1	5772300	5773192	GRMZM2G346457	GRMZM2G472654	1		I	+		http://coge.iplantcollaborative.org/CoGe/GEvo.pl?prog=blastn&dsgid1=11266&dsgid2=8163&accn1=GRMZM2G346457&accn2=Os01g10830&num_seqs=2&autogo=1&show_cns=1
Os01g10840	1	5773281	5777466			P	Os01g10700	-
Os01g10850	1	5788309	5790121	GRMZM2G382379_T02	3	I	I	+		http://coge.iplantcollaborative.org/CoGe/GEvo.pl?prog=blastn&dsgid1=11266&dsgid2=8163&accn1=GRMZM2G382379_T02&accn2=Os01g10850&num_seqs=2&autogo=1&show_cns=1
Os01g10860	1	5793747	5796674			I	I	-
Os01g10870	1	5798607	5800142			Os01g10840	Os01g10700	+
Os01g10880	1	5807045	5807340	GRMZM2G390889	1	I	I	+		http://coge.iplantcollaborative.org/CoGe/GEvo.pl?prog=blastn&dsgid1=11266&dsgid2=8163&accn1=GRMZM2G390889&accn2=Os01g10880&num_seqs=2&autogo=1&show_cns=1
Os01g10890	1	5808557	5810617			Os01g10840	Os01g10700	-
Os01g10900	1	5813778	5818207	GRMZM2G346466_T01	1			-		http://coge.iplantcollaborative.org/CoGe/GEvo.pl?prog=blastn&dsgid1=11266&dsgid2=8163&accn1=GRMZM2G346466_T01&accn2=Os01g10900&num_seqs=2&autogo=1&show_cns=1
Os01g10910	1	5819255	5821506					+
Os01g10920	1	5822869	5827251	GRMZM5G861077_T01	1	P	P	-		http://coge.iplantcollaborative.org/CoGe/GEvo.pl?prog=blastn&dsgid1=11266&dsgid2=8163&accn1=GRMZM5G861077_T01&accn2=Os01g10920&num_seqs=2&autogo=1&show_cns=1
Os01g10930	1	5827553	5829832			Os01g10920	Os01g10920	-
Os01g10940	1	5832613	5833107			I	I	-
Os01g10950	1	5836475	5838898			Os01g10920	Os01g10920	-
Os01g10960	1	5840736	5842574			Os01g10920	Os01g10920	-
Os01g10970	1	5843702	5847945			P	P	+
Os01g10980	1	5855467	5856920			Os01g10970	Os01g10970	+
Os01g10990	1	5860816	5862794			Os01g10970	Os01g10970	+
Os01g11000	1	5864389	5868482				I	-
Os01g11010	1	5874786	5876849				Os01g10920	-
Os01g11020	1	5883006	5883572					+
Os01g11030	1	5887370	5888772					-
Os01g11040	1	5889605	5897224	GRMZM2G069687_T02	10			+		http://coge.iplantcollaborative.org/CoGe/GEvo.pl?prog=blastn&dsgid1=11266&dsgid2=8163&accn1=GRMZM2G069687_T02&accn2=Os01g11040&num_seqs=2&autogo=1&show_cns=1
Os01g11054	1	5898555	5908595					+
Os01g11070	1	5910503	5915819	GRMZM2G051262_T01	1			+		http://coge.iplantcollaborative.org/CoGe/GEvo.pl?prog=blastn&dsgid1=11266&dsgid2=8163&accn1=GRMZM2G051262_T01&accn2=Os01g11070&num_seqs=2&autogo=1&show_cns=1
Os01g11080	1	5917163	5918212	GRMZM2G352926_T01	0			+		http://coge.iplantcollaborative.org/CoGe/GEvo.pl?prog=blastn&dsgid1=11266&dsgid2=8163&accn1=GRMZM2G352926_T01&accn2=Os01g11080&num_seqs=2&autogo=1&show_cns=1
Os01g11110	1	5920735	5933197					+
1_5925590_5925619_cns_rna	1	5925590	5925619	8_23969582_23969611_cns_rna	0			+	0.0004|	http://coge.iplantcollaborative.org/CoGe/GEvo.pl?prog=blastn&dsgid1=11266&dsgid2=8163&accn1=8_23969582_23969611_cns_rna&accn2=1_5925590_5925619_cns_rna&num_seqs=2&autogo=1&show_cns=1
Os01g11120	1	5933573	5938527	GRMZM2G051043_T03	GRMZM2G069816_T01	8			-		http://coge.iplantcollaborative.org/CoGe/GEvo.pl?prog=blastn&dsgid1=11266&dsgid2=8163&accn1=GRMZM2G051043_T03&accn2=Os01g11120&num_seqs=2&autogo=1&show_cns=1
Os01g11130	1	5944633	5953387	GRMZM2G352891_T02	5			-		http://coge.iplantcollaborative.org/CoGe/GEvo.pl?prog=blastn&dsgid1=11266&dsgid2=8163&accn1=GRMZM2G352891_T02&accn2=Os01g11130&num_seqs=2&autogo=1&show_cns=1
Os01g11140	1	5960694	5964740					+
Os01g11150	1	5967819	5971489	GRMZM2G031432_T01	GRMZM2G152354	6			-		http://coge.iplantcollaborative.org/CoGe/GEvo.pl?prog=blastn&dsgid1=11266&dsgid2=8163&accn1=GRMZM2G031432_T01&accn2=Os01g11150&num_seqs=2&autogo=1&show_cns=1
Os01g11160	1	5982581	5984875	GRMZM2G146161	2			-		http://coge.iplantcollaborative.org/CoGe/GEvo.pl?prog=blastn&dsgid1=11266&dsgid2=8163&accn1=GRMZM2G146161&accn2=Os01g11160&num_seqs=2&autogo=1&show_cns=1
Os01g11170	1	5989953	5990834					+
Os01g11190	1	5993786	5994455					+
Os01g11200	1	5999333	6001858					-
Os01g11210	1	6002524	6003869	GRMZM2G146130	2			+		http://coge.iplantcollaborative.org/CoGe/GEvo.pl?prog=blastn&dsgid1=11266&dsgid2=8163&accn1=GRMZM2G146130&accn2=Os01g11210&num_seqs=2&autogo=1&show_cns=1
Os01g11220	1	6003879	6006163	GRMZM2G146089_T01	0			-		http://coge.iplantcollaborative.org/CoGe/GEvo.pl?prog=blastn&dsgid1=11266&dsgid2=8163&accn1=GRMZM2G146089_T01&accn2=Os01g11220&num_seqs=2&autogo=1&show_cns=1
Os01g11230	1	6006818	6008027	GRMZM2G093405_T05	GRMZM2G097085	3	P	P	-		http://coge.iplantcollaborative.org/CoGe/GEvo.pl?prog=blastn&dsgid1=11266&dsgid2=8163&accn1=GRMZM2G093405_T05&accn2=Os01g11230&num_seqs=2&autogo=1&show_cns=1
Os01g11240	1	6009736	6010894			Os01g11230	Os01g11230	-
Os01g11250	1	6016742	6021156	GRMZM2G093313_T02	3			-		http://coge.iplantcollaborative.org/CoGe/GEvo.pl?prog=blastn&dsgid1=11266&dsgid2=8163&accn1=GRMZM2G093313_T02&accn2=Os01g11250&num_seqs=2&autogo=1&show_cns=1
Os01g11260	1	6024074	6028649	GRMZM2G093278_T01	2			+		http://coge.iplantcollaborative.org/CoGe/GEvo.pl?prog=blastn&dsgid1=11266&dsgid2=8163&accn1=GRMZM2G093278_T01&accn2=Os01g11260&num_seqs=2&autogo=1&show_cns=1
Os01g11270	1	6030025	6031833			P	Os01g11340	-
Os01g11280	1	6036423	6038070			Os01g11270	Os01g11340	-
Os01g11289	1	6041705	6041976			I	I	+
Os01g11300	1	6056440	6058109			Os01g11270	Os01g11340	-
Os01g11310	1	6062479	6062934			I	I	-
Os01g11320	1	6064683	6065478			I	I	-
Os01g11330	1	6067798	6070736			I	I	+
Os01g11340	1	6075688	6077711	AC233853.1_FG003	1	Os01g11270	P	-		http://coge.iplantcollaborative.org/CoGe/GEvo.pl?prog=blastn&dsgid1=11266&dsgid2=8163&accn1=AC233853.1_FG003&accn2=Os01g11340&num_seqs=2&autogo=1&show_cns=1
Os01g11350	1	6093692	6095528	AC233853.1_FGT002	7			-		http://coge.iplantcollaborative.org/CoGe/GEvo.pl?prog=blastn&dsgid1=11266&dsgid2=8163&accn1=AC233853.1_FGT002&accn2=Os01g11350&num_seqs=2&autogo=1&show_cns=1
Os01g11360	1	6107958	6110317					-
Os01g11370	1	6111801	6124531	GRMZM2G305060	2			+		http://coge.iplantcollaborative.org/CoGe/GEvo.pl?prog=blastn&dsgid1=11266&dsgid2=8163&accn1=GRMZM2G305060&accn2=Os01g11370&num_seqs=2&autogo=1&show_cns=1
Os01g11390	1	6128330	6128737					-
Os01g11400	1	6131290	6132119					-
Os01g11414	1	6133202	6138189	GRMZM2G305048	0			+		http://coge.iplantcollaborative.org/CoGe/GEvo.pl?prog=blastn&dsgid1=11266&dsgid2=8163&accn1=GRMZM2G305048&accn2=Os01g11414&num_seqs=2&autogo=1&show_cns=1
Os01g11430	1	6138582	6141129	GRMZM2G085550	GRMZM2G164705	7			-		http://coge.iplantcollaborative.org/CoGe/GEvo.pl?prog=blastn&dsgid1=11266&dsgid2=8163&accn1=GRMZM2G085550&accn2=Os01g11430&num_seqs=2&autogo=1&show_cns=1
Os01g11450	1	6162187	6165385					-
Os01g11460	1	6170722	6172186	GRMZM2G386590_T01	2	P	P	-		http://coge.iplantcollaborative.org/CoGe/GEvo.pl?prog=blastn&dsgid1=11266&dsgid2=8163&accn1=GRMZM2G386590_T01&accn2=Os01g11460&num_seqs=2&autogo=1&show_cns=1
Os01g11470	1	6181163	6181516			I	I	+
Os01g11480	1	6182125	6182625			Os01g11460	Os01g11460	-
Os01g11490	1	6184622	6185317			Os01g11460	Os01g11460	-
Os01g11500	1	6187518	6188219			Os01g11460	Os01g11460	-
Os01g11510	1	6190931	6192745			I	I	+
Os01g11520	1	6198158	6199399			Os01g11460	Os01g11460	-
Os01g11530	1	6208138	6209688					+
Os01g11550	1	6220636	6223329	AC205574.3_FG006	GRMZM2G152354	12			-		http://coge.iplantcollaborative.org/CoGe/GEvo.pl?prog=blastn&dsgid1=11266&dsgid2=8163&accn1=AC205574.3_FG006&accn2=Os01g11550&num_seqs=2&autogo=1&show_cns=1
Os01g11570	1	6241495	6243969	GRMZM2G102572_T02	2			-		http://coge.iplantcollaborative.org/CoGe/GEvo.pl?prog=blastn&dsgid1=11266&dsgid2=8163&accn1=GRMZM2G102572_T02&accn2=Os01g11570&num_seqs=2&autogo=1&show_cns=1
Os01g11580	1	6246411	6252398	GRMZM2G167718_T01	GRMZM2G400907	6	P	P	+		http://coge.iplantcollaborative.org/CoGe/GEvo.pl?prog=blastn&dsgid1=11266&dsgid2=8163&accn1=GRMZM2G167718_T01&accn2=Os01g11580&num_seqs=2&autogo=1&show_cns=1
Os01g11590	1	6252721	6256198			Os01g11580	Os01g11580	+
Os01g11600	1	6256915	6257264	GRMZM2G467370	2			+		http://coge.iplantcollaborative.org/CoGe/GEvo.pl?prog=blastn&dsgid1=11266&dsgid2=8163&accn1=GRMZM2G467370&accn2=Os01g11600&num_seqs=2&autogo=1&show_cns=1
Os01g11609	1	6260323	6260514					+
Os01g11620	1	6266440	6269903	GRMZM2G047139_T01	GRMZM2G085176_T01	5	P	P	+		http://coge.iplantcollaborative.org/CoGe/GEvo.pl?prog=blastn&dsgid1=11266&dsgid2=8163&accn1=GRMZM2G047139_T01&accn2=Os01g11620&num_seqs=2&autogo=1&show_cns=1
Os01g11629	1	6274608	6274894			I	I	+
Os01g11640	1	6276478	6276714			I	I	+
Os01g11650	1	6277493	6282652			Os01g11620	Os01g11620	+
Os01g11660	1	6287365	6291303			Os01g11620	Os01g11620	+
Os01g11670	1	6294991	6296676			I	I	+
Os01g11680	1	6297944	6300397			I	I	-
Os01g11690	1	6302562	6302822			I	I	-
Os01g11700	1	6303802	6305608			Os01g11620	Os01g11620	+
Os01g11704	1	6310934	6312649			I	I	-
Os01g11710	1	6318130	6321474			Os01g11620	Os01g11620	+
Os01g11720	1	6327086	6332412			I	I	-
Os01g11730	1	6339836	6343345			Os01g11620	Os01g11620	+
Os01g11740	1	6351582	6357359			Os01g11620	Os01g11620	+
Os01g11750	1	6360526	6362457			Os01g11620	Os01g11620	+
Os01g11760	1	6364028	6366159			Os01g11620	Os01g11620	+
Os01g11770	1	6367038	6367517			I	I	-
Os01g11780	1	6368419	6369066			I	I	+
Os01g11790	1	6376261	6381037			Os01g11620	Os01g11620	+
Os01g11800	1	6381881	6382687					-
Os01g11810	1	6386691	6390467	GRMZM2G400938_T01	3			-		http://coge.iplantcollaborative.org/CoGe/GEvo.pl?prog=blastn&dsgid1=11266&dsgid2=8163&accn1=GRMZM2G400938_T01&accn2=Os01g11810&num_seqs=2&autogo=1&show_cns=1
Os01g11820	1	6393268	6394667					+
Os01g11830	1	6395150	6396294			P	P	-
Os01g11840	1	6399890	6401066			Os01g11830	Os01g11830	+
Os01g11850	1	6401993	6409872	GRMZM2G304687	3			-		http://coge.iplantcollaborative.org/CoGe/GEvo.pl?prog=blastn&dsgid1=11266&dsgid2=8163&accn1=GRMZM2G304687&accn2=Os01g11850&num_seqs=2&autogo=1&show_cns=1
Os01g11860	1	6411786	6418895			P	Os01g11880	+
Os01g11870	1	6424100	6426959			I	I	+
Os01g11880	1	6431336	6435086	GRMZM2G102927	2	Os01g11860	P	+		http://coge.iplantcollaborative.org/CoGe/GEvo.pl?prog=blastn&dsgid1=11266&dsgid2=8163&accn1=GRMZM2G102927&accn2=Os01g11880&num_seqs=2&autogo=1&show_cns=1
Os01g11900	1	6443319	6455076					+
Os01g11910	1	6461706	6464037	GRMZM2G166642_T01	12			+		http://coge.iplantcollaborative.org/CoGe/GEvo.pl?prog=blastn&dsgid1=11266&dsgid2=8163&accn1=GRMZM2G166642_T01&accn2=Os01g11910&num_seqs=2&autogo=1&show_cns=1
Os01g11920	1	6470718	6484507	GRMZM2G112659_T01	GRMZM2G166612_T01	7			+		http://coge.iplantcollaborative.org/CoGe/GEvo.pl?prog=blastn&dsgid1=11266&dsgid2=8163&accn1=GRMZM2G112659_T01&accn2=Os01g11920&num_seqs=2&autogo=1&show_cns=1
1_6489397_6489417_cns_rna	1	6489397	6489417	8_25030787_25030767_cns_rna	0			+	0.0008|	http://coge.iplantcollaborative.org/CoGe/GEvo.pl?prog=blastn&dsgid1=11266&dsgid2=8163&accn1=8_25030787_25030767_cns_rna&accn2=1_6489397_6489417_cns_rna&num_seqs=2&autogo=1&show_cns=1
Os01g11930	1	6490534	6490756					+
Os01g11940	1	6493516	6498769	GRMZM2G373928_T02	4			+		http://coge.iplantcollaborative.org/CoGe/GEvo.pl?prog=blastn&dsgid1=11266&dsgid2=8163&accn1=GRMZM2G373928_T02&accn2=Os01g11940&num_seqs=2&autogo=1&show_cns=1
Os01g11946	1	6499706	6506149	GRMZM2G074103_T02	1			-		http://coge.iplantcollaborative.org/CoGe/GEvo.pl?prog=blastn&dsgid1=11266&dsgid2=8163&accn1=GRMZM2G074103_T02&accn2=Os01g11946&num_seqs=2&autogo=1&show_cns=1
1_6504401_6504421_cns_rna	1	6504401	6504421	8_25348428_25348448_cns_rna	0			-	0.0002|	http://coge.iplantcollaborative.org/CoGe/GEvo.pl?prog=blastn&dsgid1=11266&dsgid2=8163&accn1=8_25348428_25348448_cns_rna&accn2=1_6504401_6504421_cns_rna&num_seqs=2&autogo=1&show_cns=1
Os01g11952	1	6506356	6513891	GRMZM2G085266_T01	GRMZM2G372928_T01	11	P	P	-		http://coge.iplantcollaborative.org/CoGe/GEvo.pl?prog=blastn&dsgid1=11266&dsgid2=8163&accn1=GRMZM2G085266_T01&accn2=Os01g11952&num_seqs=2&autogo=1&show_cns=1
Os01g11960	1	6517127	6520046			Os01g11952	Os01g11952	-
Os01g11970	1	6522637	6523620	GRMZM2G435589	0			+		http://coge.iplantcollaborative.org/CoGe/GEvo.pl?prog=blastn&dsgid1=11266&dsgid2=8163&accn1=GRMZM2G435589&accn2=Os01g11970&num_seqs=2&autogo=1&show_cns=1
Os01g11980	1	6524486	6527272	GRMZM2G161988_T02	2			+		http://coge.iplantcollaborative.org/CoGe/GEvo.pl?prog=blastn&dsgid1=11266&dsgid2=8163&accn1=GRMZM2G161988_T02&accn2=Os01g11980&num_seqs=2&autogo=1&show_cns=1
Os01g11990	1	6527797	6530845	GRMZM2G135481	GRMZM2G426224_T01	2			+		http://coge.iplantcollaborative.org/CoGe/GEvo.pl?prog=blastn&dsgid1=11266&dsgid2=8163&accn1=GRMZM2G135481&accn2=Os01g11990&num_seqs=2&autogo=1&show_cns=1
Os01g12000	1	6533609	6534837	GRMZM2G369182_T01	GRMZM2G463986	6			+		http://coge.iplantcollaborative.org/CoGe/GEvo.pl?prog=blastn&dsgid1=11266&dsgid2=8163&accn1=GRMZM2G369182_T01&accn2=Os01g12000&num_seqs=2&autogo=1&show_cns=1
Os01g12010	1	6536654	6536896					-
Os01g12020	1	6540005	6542076	GRMZM2G096234_T01	2	I	I	+		http://coge.iplantcollaborative.org/CoGe/GEvo.pl?prog=blastn&dsgid1=11266&dsgid2=8163&accn1=GRMZM2G096234_T01&accn2=Os01g12020&num_seqs=2&autogo=1&show_cns=1
Os01g12030	1	6540971	6543461			P	Os01g12070	-
Os01g12040	1	6545714	6553267			I	I	+
Os01g12060	1	6557931	6558377			I	I	-
Os01g12070	1	6563673	6567151	GRMZM2G453565_T01	2	Os01g12030	P	-		http://coge.iplantcollaborative.org/CoGe/GEvo.pl?prog=blastn&dsgid1=11266&dsgid2=8163&accn1=GRMZM2G453565_T01&accn2=Os01g12070&num_seqs=2&autogo=1&show_cns=1
Os01g12080	1	6571023	6576171	GRMZM2G154221_T01	GRMZM2G173612_T01	7			-		http://coge.iplantcollaborative.org/CoGe/GEvo.pl?prog=blastn&dsgid1=11266&dsgid2=8163&accn1=GRMZM2G154221_T01&accn2=Os01g12080&num_seqs=2&autogo=1&show_cns=1
Os01g12090	1	6582822	6585889					+
Os01g12100	1	6586146	6586940					-
Os01g12110	1	6589899	6591136	GRMZM2G096525_T01	4			-		http://coge.iplantcollaborative.org/CoGe/GEvo.pl?prog=blastn&dsgid1=11266&dsgid2=8163&accn1=GRMZM2G096525_T01&accn2=Os01g12110&num_seqs=2&autogo=1&show_cns=1
Os01g12120	1	6605521	6606239					-
Os01g12130	1	6611343	6612905	GRMZM2G060974	1			-		http://coge.iplantcollaborative.org/CoGe/GEvo.pl?prog=blastn&dsgid1=11266&dsgid2=8163&accn1=GRMZM2G060974&accn2=Os01g12130&num_seqs=2&autogo=1&show_cns=1
Os01g12140	1	6614403	6614768					+
Os01g12150	1	6615732	6617823					-
Os01g12160	1	6623963	6629463	GRMZM2G001421	GRMZM2G061005_T01	2			-		http://coge.iplantcollaborative.org/CoGe/GEvo.pl?prog=blastn&dsgid1=11266&dsgid2=8163&accn1=GRMZM2G001421&accn2=Os01g12160&num_seqs=2&autogo=1&show_cns=1
1_6628937_6628956_cns_rna	1	6628937	6628956	8_26628827_26628846_cns_rna	1			+	0.0007|	http://coge.iplantcollaborative.org/CoGe/GEvo.pl?prog=blastn&dsgid1=11266&dsgid2=8163&accn1=8_26628827_26628846_cns_rna&accn2=1_6628937_6628956_cns_rna&num_seqs=2&autogo=1&show_cns=1
Os01g12170	1	6632718	6636599					-
Os01g12180	1	6641665	6644196	GRMZM2G061018	1			-		http://coge.iplantcollaborative.org/CoGe/GEvo.pl?prog=blastn&dsgid1=11266&dsgid2=8163&accn1=GRMZM2G061018&accn2=Os01g12180&num_seqs=2&autogo=1&show_cns=1
Os01g12190	1	6648789	6649522	GRMZM2G114050_T01	GRMZM2G413717_T01	0			+		http://coge.iplantcollaborative.org/CoGe/GEvo.pl?prog=blastn&dsgid1=11266&dsgid2=8163&accn1=GRMZM2G114050_T01&accn2=Os01g12190&num_seqs=2&autogo=1&show_cns=1
Os01g12200	1	6652077	6654383	GRMZM2G092981	GRMZM2G114044_T02	6			+		http://coge.iplantcollaborative.org/CoGe/GEvo.pl?prog=blastn&dsgid1=11266&dsgid2=8163&accn1=GRMZM2G092981&accn2=Os01g12200&num_seqs=2&autogo=1&show_cns=1
Os01g12210	1	6658149	6661582					+
Os01g12220	1	6662533	6664460	GRMZM2G464891	2			+		http://coge.iplantcollaborative.org/CoGe/GEvo.pl?prog=blastn&dsgid1=11266&dsgid2=8163&accn1=GRMZM2G464891&accn2=Os01g12220&num_seqs=2&autogo=1&show_cns=1
1_6664932_6665232_cns_protein	1	6664932	6665232	8_26761689_26761991_cns_protein	8			+	AT1G64150|6e-17	http://coge.iplantcollaborative.org/CoGe/GEvo.pl?prog=blastn&dsgid1=11266&dsgid2=8163&accn1=8_26761689_26761991_cns_protein&accn2=1_6664932_6665232_cns_protein&num_seqs=2&autogo=1&show_cns=1
Os01g12230	1	6666854	6669442	GRMZM2G412085	7			-		http://coge.iplantcollaborative.org/CoGe/GEvo.pl?prog=blastn&dsgid1=11266&dsgid2=8163&accn1=GRMZM2G412085&accn2=Os01g12230&num_seqs=2&autogo=1&show_cns=1
Os01g12240	1	6688709	6692866					+
Os01g12250	1	6693004	6695795	GRMZM2G027007	5			-		http://coge.iplantcollaborative.org/CoGe/GEvo.pl?prog=blastn&dsgid1=11266&dsgid2=8163&accn1=GRMZM2G027007&accn2=Os01g12250&num_seqs=2&autogo=1&show_cns=1
Os01g12260	1	6698462	6702371	GRMZM2G078839	1			-		http://coge.iplantcollaborative.org/CoGe/GEvo.pl?prog=blastn&dsgid1=11266&dsgid2=8163&accn1=GRMZM2G078839&accn2=Os01g12260&num_seqs=2&autogo=1&show_cns=1
Os01g12270	1	6703403	6703666	AC194022.3_FGT013	1			-		http://coge.iplantcollaborative.org/CoGe/GEvo.pl?prog=blastn&dsgid1=11266&dsgid2=8163&accn1=AC194022.3_FGT013&accn2=Os01g12270&num_seqs=2&autogo=1&show_cns=1
Os01g12280	1	6704821	6709653					-
Os01g12290	1	6710815	6713142	GRMZM2G127687_T01	GRMZM2G170035	3	P	P	+		http://coge.iplantcollaborative.org/CoGe/GEvo.pl?prog=blastn&dsgid1=11266&dsgid2=8163&accn1=GRMZM2G127687_T01&accn2=Os01g12290&num_seqs=2&autogo=1&show_cns=1
Os01g12300	1	6714521	6715305			Os01g12290	Os01g12290	+
Os01g12304	1	6717349	6718948	GRMZM2G013010_T01	1	P	P	-		http://coge.iplantcollaborative.org/CoGe/GEvo.pl?prog=blastn&dsgid1=11266&dsgid2=8163&accn1=GRMZM2G013010_T01&accn2=Os01g12304&num_seqs=2&autogo=1&show_cns=1
1_6721180_6721198_cns_rna	1	6721180	6721198	3_2732535_2732517_cns_rna	1	I	I	-	0.0006|	http://coge.iplantcollaborative.org/CoGe/GEvo.pl?prog=blastn&dsgid1=11266&dsgid2=8163&accn1=3_2732535_2732517_cns_rna&accn2=1_6721180_6721198_cns_rna&num_seqs=2&autogo=1&show_cns=1
Os01g12310	1	6721205	6721600			I	I	+
Os01g12320	1	6723939	6727626			Os01g12304	Os01g12304	-
Os01g12330	1	6731152	6734486			I	I	+
Os01g12340	1	6734758	6745298			Os01g12304	Os01g12304	-
Os01g12350	1	6746476	6749728			I	I	+
Os01g12360	1	6750357	6756512			I	I	-
Os01g12374	1	6757675	6759456			I	I	-
Os01g12381	1	6763450	6764888			Os01g12304	Os01g12304	-
Os01g12390	1	6765497	6769164			P	Os01g12290	-
Os01g12400	1	6773200	6776805			Os01g12390	Os01g12290	-
Os01g12410	1	6780919	6783207			Os01g12390	Os01g12290	-
Os01g12420	1	6786075	6788731			Os01g12390	Os01g12290	+
Os01g12430	1	6789657	6792346			Os01g12390	Os01g12290	-
Os01g12440	1	6812714	6814546	GRMZM2G044077	GRMZM2G142179_T01	8			+		http://coge.iplantcollaborative.org/CoGe/GEvo.pl?prog=blastn&dsgid1=11266&dsgid2=8163&accn1=GRMZM2G044077&accn2=Os01g12440&num_seqs=2&autogo=1&show_cns=1
Os01g12460	1	6829104	6831770	GRMZM2G144853_T01	0			-		http://coge.iplantcollaborative.org/CoGe/GEvo.pl?prog=blastn&dsgid1=11266&dsgid2=8163&accn1=GRMZM2G144853_T01&accn2=Os01g12460&num_seqs=2&autogo=1&show_cns=1
Os01g12464	1	6832050	6834300					+
Os01g12470	1	6836120	6840269					+
Os01g12480	1	6840526	6842538					-
Os01g12490	1	6856032	6859962	GRMZM2G013045	11			+		http://coge.iplantcollaborative.org/CoGe/GEvo.pl?prog=blastn&dsgid1=11266&dsgid2=8163&accn1=GRMZM2G013045&accn2=Os01g12490&num_seqs=2&autogo=1&show_cns=1
Os01g12500	1	6862321	6862747					+
Os01g12510	1	6874888	6875100					-
Os01g12520	1	6878905	6880968	GRMZM2G072029	4			-		http://coge.iplantcollaborative.org/CoGe/GEvo.pl?prog=blastn&dsgid1=11266&dsgid2=8163&accn1=GRMZM2G072029&accn2=Os01g12520&num_seqs=2&autogo=1&show_cns=1
Os01g12530	1	6888351	6895414	GRMZM2G046355_T02	3			+		http://coge.iplantcollaborative.org/CoGe/GEvo.pl?prog=blastn&dsgid1=11266&dsgid2=8163&accn1=GRMZM2G046355_T02&accn2=Os01g12530&num_seqs=2&autogo=1&show_cns=1
Os01g12540	1	6896557	6903259	GRMZM5G848602	0			+		http://coge.iplantcollaborative.org/CoGe/GEvo.pl?prog=blastn&dsgid1=11266&dsgid2=8163&accn1=GRMZM5G848602&accn2=Os01g12540&num_seqs=2&autogo=1&show_cns=1
Os01g12550	1	6903506	6908594	GRMZM2G097959_T01	4			+		http://coge.iplantcollaborative.org/CoGe/GEvo.pl?prog=blastn&dsgid1=11266&dsgid2=8163&accn1=GRMZM2G097959_T01&accn2=Os01g12550&num_seqs=2&autogo=1&show_cns=1
Os01g12560	1	6908691	6911131	GRMZM2G010596_T01	1	P	P	-		http://coge.iplantcollaborative.org/CoGe/GEvo.pl?prog=blastn&dsgid1=11266&dsgid2=8163&accn1=GRMZM2G010596_T01&accn2=Os01g12560&num_seqs=2&autogo=1&show_cns=1
Os01g12570	1	6911704	6914127			Os01g12560	Os01g12560	-
Os01g12580	1	6921082	6922336					-
Os01g12590	1	6927001	6933154					+
Os01g12600	1	6933782	6937200					-
Os01g12610	1	6939383	6939772					+
Os01g12630	1	6953748	6954074					-
Os01g12640	1	6956017	6957745	GRMZM2G416622	2			-		http://coge.iplantcollaborative.org/CoGe/GEvo.pl?prog=blastn&dsgid1=11266&dsgid2=8163&accn1=GRMZM2G416622&accn2=Os01g12640&num_seqs=2&autogo=1&show_cns=1
Os01g12650	1	6966620	6969164	GRMZM2G159388_T01	GRMZM2G359018	7			+		http://coge.iplantcollaborative.org/CoGe/GEvo.pl?prog=blastn&dsgid1=11266&dsgid2=8163&accn1=GRMZM2G159388_T01&accn2=Os01g12650&num_seqs=2&autogo=1&show_cns=1
Os01g12660	1	6969861	6975710	GRMZM2G058491_T01	GRMZM2G159307_T03	1			-		http://coge.iplantcollaborative.org/CoGe/GEvo.pl?prog=blastn&dsgid1=11266&dsgid2=8163&accn1=GRMZM2G058491_T01&accn2=Os01g12660&num_seqs=2&autogo=1&show_cns=1
Os01g12670	1	6978613	6984778	GRMZM2G058366_T02	1			+		http://coge.iplantcollaborative.org/CoGe/GEvo.pl?prog=blastn&dsgid1=11266&dsgid2=8163&accn1=GRMZM2G058366_T02&accn2=Os01g12670&num_seqs=2&autogo=1&show_cns=1
Os01g12680	1	6986901	6993006	GRMZM2G169951_T01	2			+		http://coge.iplantcollaborative.org/CoGe/GEvo.pl?prog=blastn&dsgid1=11266&dsgid2=8163&accn1=GRMZM2G169951_T01&accn2=Os01g12680&num_seqs=2&autogo=1&show_cns=1
Os01g12690	1	7008033	7009505	GRMZM2G169973_T01	9			+		http://coge.iplantcollaborative.org/CoGe/GEvo.pl?prog=blastn&dsgid1=11266&dsgid2=8163&accn1=GRMZM2G169973_T01&accn2=Os01g12690&num_seqs=2&autogo=1&show_cns=1
Os01g12700	1	7014131	7017379					+
Os01g12710	1	7023297	7029610	GRMZM2G170013_T02	4			+		http://coge.iplantcollaborative.org/CoGe/GEvo.pl?prog=blastn&dsgid1=11266&dsgid2=8163&accn1=GRMZM2G170013_T02&accn2=Os01g12710&num_seqs=2&autogo=1&show_cns=1
Os01g12720	1	7037103	7041925	GRMZM2G170035	1		P	+		http://coge.iplantcollaborative.org/CoGe/GEvo.pl?prog=blastn&dsgid1=11266&dsgid2=8163&accn1=GRMZM2G170035&accn2=Os01g12720&num_seqs=2&autogo=1&show_cns=1
Os01g12730	1	7042932	7046559				P	+
Os01g12740	1	7047273	7049877	AC200099.4_FG006	GRMZM2G170047_T01	3	P	P	+		http://coge.iplantcollaborative.org/CoGe/GEvo.pl?prog=blastn&dsgid1=11266&dsgid2=8163&accn1=AC200099.4_FG006&accn2=Os01g12740&num_seqs=2&autogo=1&show_cns=1
Os01g12750	1	7052100	7055375			Os01g12740	Os01g12740	+
1_7057181_7057202_cns_rna	1	7057181	7057202	8_28118422_28118443_cns_rna	0	I	I	-	0.0002|	http://coge.iplantcollaborative.org/CoGe/GEvo.pl?prog=blastn&dsgid1=11266&dsgid2=8163&accn1=8_28118422_28118443_cns_rna&accn2=1_7057181_7057202_cns_rna&num_seqs=2&autogo=1&show_cns=1
Os01g12760	1	7060344	7064249			Os01g12740	Os01g12740	+
Os01g12770	1	7070481	7072789			Os01g12740	Os01g12740	+
Os01g12780	1	7075271	7075777				I	-
Os01g12790	1	7078900	7084596				Os01g12720	+
Os01g12800	1	7084842	7088194	GRMZM2G075250_T01	6		I	-		http://coge.iplantcollaborative.org/CoGe/GEvo.pl?prog=blastn&dsgid1=11266&dsgid2=8163&accn1=GRMZM2G075250_T01&accn2=Os01g12800&num_seqs=2&autogo=1&show_cns=1
Os01g12810	1	7091032	7094355				I	+
Os01g12820	1	7094374	7096654				I	-
Os01g12830	1	7099013	7102266	GRMZM2G032348_T08	2	P	P	-		http://coge.iplantcollaborative.org/CoGe/GEvo.pl?prog=blastn&dsgid1=11266&dsgid2=8163&accn1=GRMZM2G032348_T08&accn2=Os01g12830&num_seqs=2&autogo=1&show_cns=1
Os01g12840	1	7103273	7108141			Os01g12830	Os01g12830	-
Os01g12850	1	7110153	7110440				I	-
Os01g12860	1	7114771	7123102	GRMZM2G470307	3		I	+		http://coge.iplantcollaborative.org/CoGe/GEvo.pl?prog=blastn&dsgid1=11266&dsgid2=8163&accn1=GRMZM2G470307&accn2=Os01g12860&num_seqs=2&autogo=1&show_cns=1
Os01g12870	1	7124360	7127912	GRMZM2G062826_T02	GRMZM2G153181	1		I	-		http://coge.iplantcollaborative.org/CoGe/GEvo.pl?prog=blastn&dsgid1=11266&dsgid2=8163&accn1=GRMZM2G062826_T02&accn2=Os01g12870&num_seqs=2&autogo=1&show_cns=1
Os01g12880	1	7128149	7136330	GRMZM2G062953_T02	GRMZM2G153138	7	P	P	+		http://coge.iplantcollaborative.org/CoGe/GEvo.pl?prog=blastn&dsgid1=11266&dsgid2=8163&accn1=GRMZM2G062953_T02&accn2=Os01g12880&num_seqs=2&autogo=1&show_cns=1
Os01g12890	1	7156780	7163385			I	I	+
Os01g12900	1	7163594	7166419			I	Os01g12730	-
Os01g12910	1	7172618	7174813			Os01g12880	Os01g12880	+
Os01g12920	1	7175107	7176066			Os01g12880	Os01g12880	+
Os01g12930	1	7176355	7182963	GRMZM2G153127_T02	1			-		http://coge.iplantcollaborative.org/CoGe/GEvo.pl?prog=blastn&dsgid1=11266&dsgid2=8163&accn1=GRMZM2G153127_T02&accn2=Os01g12930&num_seqs=2&autogo=1&show_cns=1
Os01g12940	1	7184483	7187038	GRMZM2G099678_T02	1			-		http://coge.iplantcollaborative.org/CoGe/GEvo.pl?prog=blastn&dsgid1=11266&dsgid2=8163&accn1=GRMZM2G099678_T02&accn2=Os01g12940&num_seqs=2&autogo=1&show_cns=1
Os01g12950	1	7196022	7213143				Os01g13170	+
Os01g12990	1	7214369	7214995				I	-
Os01g13000	1	7215513	7224223	GRMZM2G083749_T03	9		I	-		http://coge.iplantcollaborative.org/CoGe/GEvo.pl?prog=blastn&dsgid1=11266&dsgid2=8163&accn1=GRMZM2G083749_T03&accn2=Os01g13000&num_seqs=2&autogo=1&show_cns=1
Os01g13010	1	7235012	7235450				I	-
Os01g13020	1	7238721	7239957				I	+
Os01g13024	1	7243980	7245003				I	-
Os01g13030	1	7248761	7253629				I	+
Os01g13040	1	7258786	7259671	GRMZM2G083474_T01	3		I	+		http://coge.iplantcollaborative.org/CoGe/GEvo.pl?prog=blastn&dsgid1=11266&dsgid2=8163&accn1=GRMZM2G083474_T01&accn2=Os01g13040&num_seqs=2&autogo=1&show_cns=1
Os01g13050	1	7262022	7262843				I	+
Os01g13060	1	7264228	7272237	GRMZM2G156035	4		I	+		http://coge.iplantcollaborative.org/CoGe/GEvo.pl?prog=blastn&dsgid1=11266&dsgid2=8163&accn1=GRMZM2G156035&accn2=Os01g13060&num_seqs=2&autogo=1&show_cns=1
Os01g13070	1	7275019	7276972	GRMZM2G456491	2		I	+		http://coge.iplantcollaborative.org/CoGe/GEvo.pl?prog=blastn&dsgid1=11266&dsgid2=8163&accn1=GRMZM2G456491&accn2=Os01g13070&num_seqs=2&autogo=1&show_cns=1
Os01g13080	1	7277720	7279250				I	-
Os01g13090	1	7280734	7284992			P	Os01g13100	+
Os01g13100	1	7286907	7293276	GRMZM2G093104_T02	3	Os01g13090	P	+		http://coge.iplantcollaborative.org/CoGe/GEvo.pl?prog=blastn&dsgid1=11266&dsgid2=8163&accn1=GRMZM2G093104_T02&accn2=Os01g13100&num_seqs=2&autogo=1&show_cns=1
Os01g13120	1	7296672	7297971	GRMZM2G093090	2	P	P	+		http://coge.iplantcollaborative.org/CoGe/GEvo.pl?prog=blastn&dsgid1=11266&dsgid2=8163&accn1=GRMZM2G093090&accn2=Os01g13120&num_seqs=2&autogo=1&show_cns=1
Os01g13130	1	7301368	7302788			Os01g13120	Os01g13120	+
Os01g13140	1	7306881	7308906	GRMZM2G093079	GRMZM2G432644_T01	7		I	-		http://coge.iplantcollaborative.org/CoGe/GEvo.pl?prog=blastn&dsgid1=11266&dsgid2=8163&accn1=GRMZM2G093079&accn2=Os01g13140&num_seqs=2&autogo=1&show_cns=1
Os01g13150	1	7324145	7331536	GRMZM2G379286_T01	1		I	+		http://coge.iplantcollaborative.org/CoGe/GEvo.pl?prog=blastn&dsgid1=11266&dsgid2=8163&accn1=GRMZM2G379286_T01&accn2=Os01g13150&num_seqs=2&autogo=1&show_cns=1
Os01g13160	1	7332691	7338244	GRMZM2G107205	GRMZM2G123499_T01	3		I	+		http://coge.iplantcollaborative.org/CoGe/GEvo.pl?prog=blastn&dsgid1=11266&dsgid2=8163&accn1=GRMZM2G107205&accn2=Os01g13160&num_seqs=2&autogo=1&show_cns=1
Os01g13170	1	7339717	7344465	GRMZM2G010460_T09	GRMZM2G122003_T02	8		P	+		http://coge.iplantcollaborative.org/CoGe/GEvo.pl?prog=blastn&dsgid1=11266&dsgid2=8163&accn1=GRMZM2G010460_T09&accn2=Os01g13170&num_seqs=2&autogo=1&show_cns=1
Os01g13180	1	7344590	7345978				I	-
Os01g13190	1	7347563	7351146				I	+
Os01g13200	1	7351175	7356620	GRMZM2G123540	2		I	-		http://coge.iplantcollaborative.org/CoGe/GEvo.pl?prog=blastn&dsgid1=11266&dsgid2=8163&accn1=GRMZM2G123540&accn2=Os01g13200&num_seqs=2&autogo=1&show_cns=1
Os01g13210	1	7362643	7365111	GRMZM2G007151	GRMZM2G123558_T01	12		I	-		http://coge.iplantcollaborative.org/CoGe/GEvo.pl?prog=blastn&dsgid1=11266&dsgid2=8163&accn1=GRMZM2G007151&accn2=Os01g13210&num_seqs=2&autogo=1&show_cns=1
Os01g13229	1	7368672	7373369			P	P	-
1_7378633_7378830_cns_protein	1	7378633	7378830	8_29151191_29151385_cns_protein	4	I	I	-	AT1G44110|6e-07	http://coge.iplantcollaborative.org/CoGe/GEvo.pl?prog=blastn&dsgid1=11266&dsgid2=8163&accn1=8_29151191_29151385_cns_protein&accn2=1_7378633_7378830_cns_protein&num_seqs=2&autogo=1&show_cns=1
Os01g13250	1	7384895	7387164			I	I	+
Os01g13260	1	7388342	7392708			Os01g13229	Os01g13229	-
Os01g13270	1	7399509	7403312	GRMZM2G308619_T01	2		I	+		http://coge.iplantcollaborative.org/CoGe/GEvo.pl?prog=blastn&dsgid1=11266&dsgid2=8163&accn1=GRMZM2G308619_T01&accn2=Os01g13270&num_seqs=2&autogo=1&show_cns=1
Os01g13280	1	7403888	7408640				Os01g13170	-
Os01g13285	1	7413865	7414354					-
Os01g13300	1	7416303	7421624					+
Os01g13310	1	7423284	7426642					-
Os01g13320	1	7428384	7430486					+
Os01g13330	1	7430934	7432002					-
Os01g13350	1	7436788	7442252	GRMZM2G011636	2	P	P	-		http://coge.iplantcollaborative.org/CoGe/GEvo.pl?prog=blastn&dsgid1=11266&dsgid2=8163&accn1=GRMZM2G011636&accn2=Os01g13350&num_seqs=2&autogo=1&show_cns=1
Os01g13340	1	7436894	7438704			Os01g13350	Os01g13350	+
Os01g13360	1	7442685	7446196					-
Os01g13370	1	7449837	7452683	GRMZM2G309063_T01	2			-		http://coge.iplantcollaborative.org/CoGe/GEvo.pl?prog=blastn&dsgid1=11266&dsgid2=8163&accn1=GRMZM2G309063_T01&accn2=Os01g13370&num_seqs=2&autogo=1&show_cns=1
Os01g13380	1	7454656	7455090					-
1_7456414_7456488_cns_rna	1	7456414	7456488	3_1633697_1633771_cns_rna	0			-	9e-27|tRNA-Gln (anticodon: CTG)	http://coge.iplantcollaborative.org/CoGe/GEvo.pl?prog=blastn&dsgid1=11266&dsgid2=8163&accn1=3_1633697_1633771_cns_rna&accn2=1_7456414_7456488_cns_rna&num_seqs=2&autogo=1&show_cns=1
Os01g13390	1	7456835	7458959					+
Os01g13404	1	7459348	7464534	GRMZM2G309152_T01	0			-		http://coge.iplantcollaborative.org/CoGe/GEvo.pl?prog=blastn&dsgid1=11266&dsgid2=8163&accn1=GRMZM2G309152_T01&accn2=Os01g13404&num_seqs=2&autogo=1&show_cns=1
Os01g13420	1	7469710	7471743	GRMZM2G013201	0			+		http://coge.iplantcollaborative.org/CoGe/GEvo.pl?prog=blastn&dsgid1=11266&dsgid2=8163&accn1=GRMZM2G013201&accn2=Os01g13420&num_seqs=2&autogo=1&show_cns=1
Os01g13425	1	7472173	7475391			P	Os01g13460	-
Os01g13430	1	7476641	7481824			I	I	-
Os01g13440	1	7483910	7484733			I	I	+
Os01g13450	1	7488233	7488949			I	I	-
Os01g13460	1	7494057	7497391	GRMZM2G076636	GRMZM2G148723	12	Os01g13425	P	-		http://coge.iplantcollaborative.org/CoGe/GEvo.pl?prog=blastn&dsgid1=11266&dsgid2=8163&accn1=GRMZM2G076636&accn2=Os01g13460&num_seqs=2&autogo=1&show_cns=1
Os01g13470	1	7505213	7510768	GRMZM2G076705_T01	5			+		http://coge.iplantcollaborative.org/CoGe/GEvo.pl?prog=blastn&dsgid1=11266&dsgid2=8163&accn1=GRMZM2G076705_T01&accn2=Os01g13470&num_seqs=2&autogo=1&show_cns=1
Os01g13480	1	7516210	7517741	GRMZM2G449160	2			+		http://coge.iplantcollaborative.org/CoGe/GEvo.pl?prog=blastn&dsgid1=11266&dsgid2=8163&accn1=GRMZM2G449160&accn2=Os01g13480&num_seqs=2&autogo=1&show_cns=1
Os01g13490	1	7518617	7523433	GRMZM2G175031	8			+		http://coge.iplantcollaborative.org/CoGe/GEvo.pl?prog=blastn&dsgid1=11266&dsgid2=8163&accn1=GRMZM2G175031&accn2=Os01g13490&num_seqs=2&autogo=1&show_cns=1
Os01g13500	1	7527649	7529136					+
Os01g13510	1	7542671	7543510					+
Os01g13520	1	7545885	7550996	GRMZM2G475263_T02	12			+		http://coge.iplantcollaborative.org/CoGe/GEvo.pl?prog=blastn&dsgid1=11266&dsgid2=8163&accn1=GRMZM2G475263_T02&accn2=Os01g13520&num_seqs=2&autogo=1&show_cns=1
Os01g13530	1	7556172	7559626	GRMZM2G175065_T01	1			+		http://coge.iplantcollaborative.org/CoGe/GEvo.pl?prog=blastn&dsgid1=11266&dsgid2=8163&accn1=GRMZM2G175065_T01&accn2=Os01g13530&num_seqs=2&autogo=1&show_cns=1
Os01g13540	1	7570236	7575817	GRMZM2G375675	GRMZM2G475305_T01	10			+		http://coge.iplantcollaborative.org/CoGe/GEvo.pl?prog=blastn&dsgid1=11266&dsgid2=8163&accn1=GRMZM2G375675&accn2=Os01g13540&num_seqs=2&autogo=1&show_cns=1
Os01g13550	1	7577091	7581923	GRMZM2G077202_T01	GRMZM2G175218	5			-		http://coge.iplantcollaborative.org/CoGe/GEvo.pl?prog=blastn&dsgid1=11266&dsgid2=8163&accn1=GRMZM2G077202_T01&accn2=Os01g13550&num_seqs=2&autogo=1&show_cns=1
Os01g13560	1	7587191	7588633					+
Os01g13570	1	7589399	7591760	GRMZM2G114550_T01	3			-		http://coge.iplantcollaborative.org/CoGe/GEvo.pl?prog=blastn&dsgid1=11266&dsgid2=8163&accn1=GRMZM2G114550_T01&accn2=Os01g13570&num_seqs=2&autogo=1&show_cns=1
Os01g13590	1	7601829	7602348	GRMZM2G114588	1	P	P	-		http://coge.iplantcollaborative.org/CoGe/GEvo.pl?prog=blastn&dsgid1=11266&dsgid2=8163&accn1=GRMZM2G114588&accn2=Os01g13590&num_seqs=2&autogo=1&show_cns=1
Os01g13600	1	7604362	7605545			Os01g13590	Os01g13590	-
Os01g13610	1	7618080	7623561			Os01g13590	Os01g13590	-
Os01g13620	1	7634648	7639915					+
Os01g13630	1	7640517	7642124					-
Os01g13640	1	7647657	7649004					+
Os01g13650	1	7649663	7651075					-
Os01g13660	1	7651869	7655854	GRMZM2G067581	2			-		http://coge.iplantcollaborative.org/CoGe/GEvo.pl?prog=blastn&dsgid1=11266&dsgid2=8163&accn1=GRMZM2G067581&accn2=Os01g13660&num_seqs=2&autogo=1&show_cns=1
Os01g13670	1	7656718	7657062					-
Os01g13680	1	7660046	7660285					-
Os01g13690	1	7664101	7667163					+
Os01g13700	1	7669066	7671762	GRMZM2G067522_T01	GRMZM5G825437_T04	2			+		http://coge.iplantcollaborative.org/CoGe/GEvo.pl?prog=blastn&dsgid1=11266&dsgid2=8163&accn1=GRMZM2G067522_T01&accn2=Os01g13700&num_seqs=2&autogo=1&show_cns=1
Os01g13710	1	7671983	7675403	GRMZM2G067508_T01	0			+		http://coge.iplantcollaborative.org/CoGe/GEvo.pl?prog=blastn&dsgid1=11266&dsgid2=8163&accn1=GRMZM2G067508_T01&accn2=Os01g13710&num_seqs=2&autogo=1&show_cns=1
Os01g13720	1	7676147	7677869	GRMZM2G087714	1			-		http://coge.iplantcollaborative.org/CoGe/GEvo.pl?prog=blastn&dsgid1=11266&dsgid2=8163&accn1=GRMZM2G087714&accn2=Os01g13720&num_seqs=2&autogo=1&show_cns=1
Os01g13730	1	7678030	7684923					+
Os01g13740	1	7685884	7692987	GRMZM2G087804_T02	2			-		http://coge.iplantcollaborative.org/CoGe/GEvo.pl?prog=blastn&dsgid1=11266&dsgid2=8163&accn1=GRMZM2G087804_T02&accn2=Os01g13740&num_seqs=2&autogo=1&show_cns=1
Os01g13760	1	7711339	7720253	GRMZM2G372870_T02	GRMZM5G835677_T01	6			+		http://coge.iplantcollaborative.org/CoGe/GEvo.pl?prog=blastn&dsgid1=11266&dsgid2=8163&accn1=GRMZM2G372870_T02&accn2=Os01g13760&num_seqs=2&autogo=1&show_cns=1
Os01g13770	1	7717189	7721451	GRMZM2G070605_T01	2			-		http://coge.iplantcollaborative.org/CoGe/GEvo.pl?prog=blastn&dsgid1=11266&dsgid2=8163&accn1=GRMZM2G070605_T01&accn2=Os01g13770&num_seqs=2&autogo=1&show_cns=1
Os01g13780	1	7723283	7724533					+
Os01g13800	1	7738074	7741914	GRMZM2G070520	3			+		http://coge.iplantcollaborative.org/CoGe/GEvo.pl?prog=blastn&dsgid1=11266&dsgid2=8163&accn1=GRMZM2G070520&accn2=Os01g13800&num_seqs=2&autogo=1&show_cns=1
Os01g13810	1	7743243	7746746				P	+
Os01g13820	1	7748404	7753414				I	-
Os01g13830	1	7754841	7759520				I	+
Os01g13840	1	7763433	7765034				I	-
Os01g13850	1	7766025	7766753				I	+
Os01g13860	1	7770960	7773282			P	Os01g13810	+
Os01g13870	1	7775045	7776328			Os01g13860	Os01g13810	+
Os01g13880	1	7779251	7780054					+
Os01g13890	1	7781803	7787695					+
Os01g13900	1	7788318	7789571					-
Os01g13910	1	7791032	7793446					+
Os01g13920	1	7795268	7795690					-
Os01g13930	1	7803166	7804842	GRMZM2G091047_T01	0			+		http://coge.iplantcollaborative.org/CoGe/GEvo.pl?prog=blastn&dsgid1=11266&dsgid2=8163&accn1=GRMZM2G091047_T01&accn2=Os01g13930&num_seqs=2&autogo=1&show_cns=1
Os01g13940	1	7805630	7809972	GRMZM5G816891	5			-		http://coge.iplantcollaborative.org/CoGe/GEvo.pl?prog=blastn&dsgid1=11266&dsgid2=8163&accn1=GRMZM5G816891&accn2=Os01g13940&num_seqs=2&autogo=1&show_cns=1
Os01g13950	1	7816704	7817394					+
Os01g13960	1	7822251	7826552					+
Os01g13970	1	7827417	7831217					-
Os01g13980	1	7831349	7832817					-
Os01g13990	1	7836298	7837188					-
Os01g14000	1	7843348	7843658					+
Os01g14010	1	7846742	7849177	GRMZM2G151309	GRMZM5G828179	16			+		http://coge.iplantcollaborative.org/CoGe/GEvo.pl?prog=blastn&dsgid1=11266&dsgid2=8163&accn1=GRMZM2G151309&accn2=Os01g14010&num_seqs=2&autogo=1&show_cns=1
Os01g14020	1	7851645	7854833	GRMZM2G047509	3			+		http://coge.iplantcollaborative.org/CoGe/GEvo.pl?prog=blastn&dsgid1=11266&dsgid2=8163&accn1=GRMZM2G047509&accn2=Os01g14020&num_seqs=2&autogo=1&show_cns=1
Os01g14030	1	7855373	7856612					+
Os01g14040	1	7856826	7859061					-
Os01g14050	1	7861001	7866812					-
Os01g14060	1	7869790	7871213					+
Os01g14070	1	7875233	7877802					+
Os01g14080	1	7878931	7881632					-
Os01g14090	1	7890541	7893725					+
Os01g14100	1	7893959	7899874					-
Os01g14110	1	7902813	7903466					-
Os01g14120	1	7923395	7923787					+
Os01g14130	1	7925594	7926559	GRMZM5G860761_T01	3	P	P	-		http://coge.iplantcollaborative.org/CoGe/GEvo.pl?prog=blastn&dsgid1=11266&dsgid2=8163&accn1=GRMZM5G860761_T01&accn2=Os01g14130&num_seqs=2&autogo=1&show_cns=1
Os01g14140	1	7927083	7928764			Os01g14130	Os01g14130	-
Os01g14160	1	7935170	7936575					+
Os01g14170	1	7939376	7942760			P	P	-
Os01g14180	1	7944214	7945972			Os01g14170	Os01g14170	-
Os01g14190	1	7946393	7948803			I	I	+
Os01g14200	1	7952423	7963300			I	I	+
Os01g14210	1	7968862	7969755			I	I	+
Os01g14220	1	7970864	7973941			Os01g14170	Os01g14170	-
Os01g14230	1	7979642	7980577				I	+
Os01g14240	1	7983627	7983946				I	-
Os01g14250	1	7987936	7989467				I	-
Os01g14260	1	7992040	7996155				I	+
Os01g14270	1	7996491	8002010				I	-
Os01g14280	1	8003080	8004216				Os01g14170	-
Os01g14290	1	8005875	8008338				I	+
Os01g14300	1	8011037	8012807				I	+
Os01g14310	1	8015552	8018035				Os01g14170	-
Os01g14320	1	8022787	8023935			P	Os01g14170	-
Os01g14330	1	8029884	8030842			I	I	+
Os01g14340	1	8031638	8038690			Os01g14320	Os01g14170	-
Os01g14360	1	8039956	8040210					-
Os01g14370	1	8046368	8054694					-
Os01g14380	1	8056723	8056935					-
Os01g14390	1	8057784	8058983					+
Os01g14400	1	8059358	8059852					-
Os01g14410	1	8060858	8061908					+
Os01g14420	1	8063796	8068095	AC233880.1_FGT006	0			-		http://coge.iplantcollaborative.org/CoGe/GEvo.pl?prog=blastn&dsgid1=11266&dsgid2=8163&accn1=AC233880.1_FGT006&accn2=Os01g14420&num_seqs=2&autogo=1&show_cns=1
Os01g14430	1	8070122	8070833	AC233880.1_FG005	3			-		http://coge.iplantcollaborative.org/CoGe/GEvo.pl?prog=blastn&dsgid1=11266&dsgid2=8163&accn1=AC233880.1_FG005&accn2=Os01g14430&num_seqs=2&autogo=1&show_cns=1
Os01g14440	1	8083372	8086044	GRMZM5G871347	3			+		http://coge.iplantcollaborative.org/CoGe/GEvo.pl?prog=blastn&dsgid1=11266&dsgid2=8163&accn1=GRMZM5G871347&accn2=Os01g14440&num_seqs=2&autogo=1&show_cns=1
Os01g14450	1	8092599	8096261					-
Os01g14460	1	8096513	8097373					-
Os01g14470	1	8100999	8102480					-
Os01g14479	1	8106057	8106453					-
Os01g14490	1	8114555	8119284					-
Os01g14510	1	8124667	8127193					-
Os01g14514	1	8129247	8130090					+
Os01g14520	1	8131697	8134454					-
Os01g14530	1	8145428	8147059					-
Os01g14540	1	8151630	8152685					-
Os01g14550	1	8158849	8160554	GRMZM2G178875	2	P	P	+		http://coge.iplantcollaborative.org/CoGe/GEvo.pl?prog=blastn&dsgid1=11266&dsgid2=8163&accn1=GRMZM2G178875&accn2=Os01g14550&num_seqs=2&autogo=1&show_cns=1
Os01g14570	1	8162863	8166012			I	I	-
Os01g14580	1	8169309	8175392			I	I	+
Os01g14590	1	8174375	8176889			Os01g14550	Os01g14550	-
Os01g14610	1	8177899	8182108					-
Os01g14620	1	8189268	8189654					-
Os01g14630	1	8190077	8191462	GRMZM2G058404	0			+		http://coge.iplantcollaborative.org/CoGe/GEvo.pl?prog=blastn&dsgid1=11266&dsgid2=8163&accn1=GRMZM2G058404&accn2=Os01g14630&num_seqs=2&autogo=1&show_cns=1
Os01g14640	1	8192541	8193179	GRMZM2G430394_T01	0			+		http://coge.iplantcollaborative.org/CoGe/GEvo.pl?prog=blastn&dsgid1=11266&dsgid2=8163&accn1=GRMZM2G430394_T01&accn2=Os01g14640&num_seqs=2&autogo=1&show_cns=1
Os01g14650	1	8195003	8196164	AC234190.1_FGT001	4	P	P	-		http://coge.iplantcollaborative.org/CoGe/GEvo.pl?prog=blastn&dsgid1=11266&dsgid2=8163&accn1=AC234190.1_FGT001&accn2=Os01g14650&num_seqs=2&autogo=1&show_cns=1
Os01g14660	1	8200896	8201798			Os01g14650	Os01g14650	-
Os01g14670	1	8202765	8205969					-
Os01g14690	1	8211421	8214161	GRMZM5G884242_T03	3			-		http://coge.iplantcollaborative.org/CoGe/GEvo.pl?prog=blastn&dsgid1=11266&dsgid2=8163&accn1=GRMZM5G884242_T03&accn2=Os01g14690&num_seqs=2&autogo=1&show_cns=1
1_8214177_8214198_cns_rna	1	8214177	8214198	3_33972894_33972915_cns_rna	1			+	0.001|	http://coge.iplantcollaborative.org/CoGe/GEvo.pl?prog=blastn&dsgid1=11266&dsgid2=8163&accn1=3_33972894_33972915_cns_rna&accn2=1_8214177_8214198_cns_rna&num_seqs=2&autogo=1&show_cns=1
Os01g14700	1	8228201	8228903			P	Os01g14710	+
Os01g14710	1	8231933	8232871	EF517601.1_FG009	4	Os01g14700	P	+		http://coge.iplantcollaborative.org/CoGe/GEvo.pl?prog=blastn&dsgid1=11266&dsgid2=8163&accn1=EF517601.1_FG009&accn2=Os01g14710&num_seqs=2&autogo=1&show_cns=1
Os01g14720	1	8233625	8234833			P	Os01g14750	-
Os01g14730	1	8237804	8238716			I	I	+
Os01g14750	1	8241626	8241898	EF517601.1_FG010	2	Os01g14720	P	-		http://coge.iplantcollaborative.org/CoGe/GEvo.pl?prog=blastn&dsgid1=11266&dsgid2=8163&accn1=EF517601.1_FG010&accn2=Os01g14750&num_seqs=2&autogo=1&show_cns=1
Os01g14760	1	8246630	8247504					-
Os01g14770	1	8250639	8262539					-
Os01g14780	1	8266911	8268269					+
Os01g14790	1	8268588	8271646					+
Os01g14800	1	8272486	8272941	AC203777.3_FG001	1			+		http://coge.iplantcollaborative.org/CoGe/GEvo.pl?prog=blastn&dsgid1=11266&dsgid2=8163&accn1=AC203777.3_FG001&accn2=Os01g14800&num_seqs=2&autogo=1&show_cns=1
Os01g14810	1	8274474	8282966	GRMZM2G044819	3			+		http://coge.iplantcollaborative.org/CoGe/GEvo.pl?prog=blastn&dsgid1=11266&dsgid2=8163&accn1=GRMZM2G044819&accn2=Os01g14810&num_seqs=2&autogo=1&show_cns=1
Os01g14820	1	8283418	8288120	EF517601.1_FG015	1			+		http://coge.iplantcollaborative.org/CoGe/GEvo.pl?prog=blastn&dsgid1=11266&dsgid2=8163&accn1=EF517601.1_FG015&accn2=Os01g14820&num_seqs=2&autogo=1&show_cns=1
Os01g14830	1	8290337	8295221	GRMZM2G049416	4			+		http://coge.iplantcollaborative.org/CoGe/GEvo.pl?prog=blastn&dsgid1=11266&dsgid2=8163&accn1=GRMZM2G049416&accn2=Os01g14830&num_seqs=2&autogo=1&show_cns=1
Os01g14840	1	8296586	8301407					+
Os01g14850	1	8304547	8305555	EF517601.1_FGT016	GRMZM2G105587	6			-		http://coge.iplantcollaborative.org/CoGe/GEvo.pl?prog=blastn&dsgid1=11266&dsgid2=8163&accn1=EF517601.1_FGT016&accn2=Os01g14850&num_seqs=2&autogo=1&show_cns=1
1_8320215_8320236_cns_rna	1	8320215	8320236	3_34682738_34682759_cns_rna	1			+	0.0002|	http://coge.iplantcollaborative.org/CoGe/GEvo.pl?prog=blastn&dsgid1=11266&dsgid2=8163&accn1=3_34682738_34682759_cns_rna&accn2=1_8320215_8320236_cns_rna&num_seqs=2&autogo=1&show_cns=1
Os01g14860	1	8328704	8333052	GRMZM2G024151_T02	GRMZM2G155260_T01	GRMZM2G180071_T01	GRMZM5G835235_T02	14		P	+		http://coge.iplantcollaborative.org/CoGe/GEvo.pl?prog=blastn&dsgid1=11266&dsgid2=8163&accn1=GRMZM2G024151_T02&accn2=Os01g14860&num_seqs=2&autogo=1&show_cns=1
Os01g14870	1	8333519	8337574	GRMZM2G024655_T01	1		I	+		http://coge.iplantcollaborative.org/CoGe/GEvo.pl?prog=blastn&dsgid1=11266&dsgid2=8163&accn1=GRMZM2G024655_T01&accn2=Os01g14870&num_seqs=2&autogo=1&show_cns=1
Os01g14880	1	8338182	8338424	GRMZM2G024674	2		I	-		http://coge.iplantcollaborative.org/CoGe/GEvo.pl?prog=blastn&dsgid1=11266&dsgid2=8163&accn1=GRMZM2G024674&accn2=Os01g14880&num_seqs=2&autogo=1&show_cns=1
Os01g14890	1	8342761	8345041	EF517601.1_FGT025	1		I	+		http://coge.iplantcollaborative.org/CoGe/GEvo.pl?prog=blastn&dsgid1=11266&dsgid2=8163&accn1=EF517601.1_FGT025&accn2=Os01g14890&num_seqs=2&autogo=1&show_cns=1
Os01g14900	1	8346893	8350006	GRMZM2G072298	1		I	+		http://coge.iplantcollaborative.org/CoGe/GEvo.pl?prog=blastn&dsgid1=11266&dsgid2=8163&accn1=GRMZM2G072298&accn2=Os01g14900&num_seqs=2&autogo=1&show_cns=1
Os01g14910	1	8353456	8354040				I	+
Os01g14920	1	8358014	8361270	GRMZM2G024730	1		I	-		http://coge.iplantcollaborative.org/CoGe/GEvo.pl?prog=blastn&dsgid1=11266&dsgid2=8163&accn1=GRMZM2G024730&accn2=Os01g14920&num_seqs=2&autogo=1&show_cns=1
Os01g14926	1	8363052	8364711			P	Os01g14860	-
Os01g14932	1	8366184	8374401			Os01g14926	Os01g14860	-
Os01g14940	1	8379053	8379586	GRMZM2G122230_T01	GRMZM2G323558	6			+		http://coge.iplantcollaborative.org/CoGe/GEvo.pl?prog=blastn&dsgid1=11266&dsgid2=8163&accn1=GRMZM2G122230_T01&accn2=Os01g14940&num_seqs=2&autogo=1&show_cns=1
Os01g14950	1	8381094	8386260	GRMZM2G088231	GRMZM2G091119_T02	7			+		http://coge.iplantcollaborative.org/CoGe/GEvo.pl?prog=blastn&dsgid1=11266&dsgid2=8163&accn1=GRMZM2G088231&accn2=Os01g14950&num_seqs=2&autogo=1&show_cns=1
Os01g14960	1	8386587	8387859	GRMZM2G091232	1			-		http://coge.iplantcollaborative.org/CoGe/GEvo.pl?prog=blastn&dsgid1=11266&dsgid2=8163&accn1=GRMZM2G091232&accn2=Os01g14960&num_seqs=2&autogo=1&show_cns=1
Os01g14970	1	8393453	8394803	GRMZM2G154893	4			+		http://coge.iplantcollaborative.org/CoGe/GEvo.pl?prog=blastn&dsgid1=11266&dsgid2=8163&accn1=GRMZM2G154893&accn2=Os01g14970&num_seqs=2&autogo=1&show_cns=1
Os01g14980	1	8395498	8397622	GRMZM2G122656	GRMZM2G154896_T01	4			-		http://coge.iplantcollaborative.org/CoGe/GEvo.pl?prog=blastn&dsgid1=11266&dsgid2=8163&accn1=GRMZM2G122656&accn2=Os01g14980&num_seqs=2&autogo=1&show_cns=1
Os01g14990	1	8400311	8401406	GRMZM2G421742	1			-		http://coge.iplantcollaborative.org/CoGe/GEvo.pl?prog=blastn&dsgid1=11266&dsgid2=8163&accn1=GRMZM2G421742&accn2=Os01g14990&num_seqs=2&autogo=1&show_cns=1
Os01g15000	1	8403247	8407377	GRMZM2G416817	2			+		http://coge.iplantcollaborative.org/CoGe/GEvo.pl?prog=blastn&dsgid1=11266&dsgid2=8163&accn1=GRMZM2G416817&accn2=Os01g15000&num_seqs=2&autogo=1&show_cns=1
Os01g15010	1	8412832	8418026	GRMZM2G122666	6			-		http://coge.iplantcollaborative.org/CoGe/GEvo.pl?prog=blastn&dsgid1=11266&dsgid2=8163&accn1=GRMZM2G122666&accn2=Os01g15010&num_seqs=2&autogo=1&show_cns=1
Os01g15020	1	8419923	8429280	GRMZM2G316967_T01	8			-		http://coge.iplantcollaborative.org/CoGe/GEvo.pl?prog=blastn&dsgid1=11266&dsgid2=8163&accn1=GRMZM2G316967_T01&accn2=Os01g15020&num_seqs=2&autogo=1&show_cns=1
Os01g15029	1	8443463	8446054	GRMZM2G372077	5			-		http://coge.iplantcollaborative.org/CoGe/GEvo.pl?prog=blastn&dsgid1=11266&dsgid2=8163&accn1=GRMZM2G372077&accn2=Os01g15029&num_seqs=2&autogo=1&show_cns=1
Os01g15039	1	8446460	8450535	GRMZM2G017555	2			-		http://coge.iplantcollaborative.org/CoGe/GEvo.pl?prog=blastn&dsgid1=11266&dsgid2=8163&accn1=GRMZM2G017555&accn2=Os01g15039&num_seqs=2&autogo=1&show_cns=1
Os01g15060	1	8454342	8455022	GRMZM2G402977_T01	3	P	P	+		http://coge.iplantcollaborative.org/CoGe/GEvo.pl?prog=blastn&dsgid1=11266&dsgid2=8163&accn1=GRMZM2G402977_T01&accn2=Os01g15060&num_seqs=2&autogo=1&show_cns=1
Os01g15070	1	8456426	8456686			I	I	+
Os01g15080	1	8456959	8457710			I	I	+
Os01g15090	1	8460072	8460326			I	I	+
Os01g15100	1	8470374	8470938			Os01g15060	Os01g15060	-
Os01g15110	1	8474499	8478870	GRMZM2G017329_T01	GRMZM2G120115_T03	7			-		http://coge.iplantcollaborative.org/CoGe/GEvo.pl?prog=blastn&dsgid1=11266&dsgid2=8163&accn1=GRMZM2G017329_T01&accn2=Os01g15110&num_seqs=2&autogo=1&show_cns=1
Os01g15120	1	8485472	8488700	GRMZM2G161658_T01	1	P	P	+		http://coge.iplantcollaborative.org/CoGe/GEvo.pl?prog=blastn&dsgid1=11266&dsgid2=8163&accn1=GRMZM2G161658_T01&accn2=Os01g15120&num_seqs=2&autogo=1&show_cns=1
Os01g15130	1	8489582	8491348			Os01g15120	Os01g15120	+
Os01g15139	1	8491955	8492755					-
Os01g15150	1	8495480	8495851					+
Os01g15170	1	8504035	8504685					+
Os01g15180	1	8508378	8514138					+
Os01g15190	1	8514499	8517409					-
Os01g15200	1	8519987	8520554					-
Os01g15210	1	8521796	8523190					-
Os01g15220	1	8524171	8525154					-
Os01g15229	1	8526554	8527354					+
Os01g15240	1	8531212	8531919					-
Os01g15250	1	8534675	8536042					-
Os01g15260	1	8539621	8543588	GRMZM2G146012_T02	GRMZM2G472231_T01	9			+		http://coge.iplantcollaborative.org/CoGe/GEvo.pl?prog=blastn&dsgid1=11266&dsgid2=8163&accn1=GRMZM2G146012_T02&accn2=Os01g15260&num_seqs=2&autogo=1&show_cns=1
Os01g15270	1	8544997	8545894					-
Os01g15280	1	8549296	8551646					-
Os01g15290	1	8554286	8556176					-
Os01g15300	1	8559623	8568631	GRMZM2G146047_T02	5			-		http://coge.iplantcollaborative.org/CoGe/GEvo.pl?prog=blastn&dsgid1=11266&dsgid2=8163&accn1=GRMZM2G146047_T02&accn2=Os01g15300&num_seqs=2&autogo=1&show_cns=1
Os01g15310	1	8569841	8573555	GRMZM2G038606_T03	GRMZM2G095114_T01	5			-		http://coge.iplantcollaborative.org/CoGe/GEvo.pl?prog=blastn&dsgid1=11266&dsgid2=8163&accn1=GRMZM2G038606_T03&accn2=Os01g15310&num_seqs=2&autogo=1&show_cns=1
Os01g15320	1	8576199	8576934	GRMZM2G095164_T01	GRMZM2G332259_T01	6			-		http://coge.iplantcollaborative.org/CoGe/GEvo.pl?prog=blastn&dsgid1=11266&dsgid2=8163&accn1=GRMZM2G095164_T01&accn2=Os01g15320&num_seqs=2&autogo=1&show_cns=1
Os01g15330	1	8583817	8584369					-
Os01g15340	1	8585049	8585941	GRMZM2G134941	7			-		http://coge.iplantcollaborative.org/CoGe/GEvo.pl?prog=blastn&dsgid1=11266&dsgid2=8163&accn1=GRMZM2G134941&accn2=Os01g15340&num_seqs=2&autogo=1&show_cns=1
Os01g15350	1	8592788	8598448				Os01g15460	-
Os01g15360	1	8603151	8606068				I	-
Os01g15370	1	8611672	8614467				I	+
Os01g15380	1	8617914	8620205				I	-
Os01g15390	1	8626820	8628150				I	+
Os01g15399	1	8629317	8632592				I	-
Os01g15410	1	8635482	8636032				I	-
Os01g15420	1	8638048	8638503				I	+
Os01g15429	1	8645312	8645659				I	-
Os01g15438	1	8650130	8650477				I	-
Os01g15448	1	8656064	8657466				I	+
Os01g15460	1	8658375	8663836	GRMZM2G036837_T03	GRMZM2G086994_T02	14		P	-		http://coge.iplantcollaborative.org/CoGe/GEvo.pl?prog=blastn&dsgid1=11266&dsgid2=8163&accn1=GRMZM2G036837_T03&accn2=Os01g15460&num_seqs=2&autogo=1&show_cns=1
Os01g15470	1	8681929	8686581	GRMZM2G074381_T01	5			+		http://coge.iplantcollaborative.org/CoGe/GEvo.pl?prog=blastn&dsgid1=11266&dsgid2=8163&accn1=GRMZM2G074381_T01&accn2=Os01g15470&num_seqs=2&autogo=1&show_cns=1
Os01g15480	1	8690739	8698628	GRMZM2G145756_T01	GRMZM2G334857_T01	7			-		http://coge.iplantcollaborative.org/CoGe/GEvo.pl?prog=blastn&dsgid1=11266&dsgid2=8163&accn1=GRMZM2G145756_T01&accn2=Os01g15480&num_seqs=2&autogo=1&show_cns=1
Os01g15490	1	8700159	8707630	GRMZM2G381933_T04	6			-		http://coge.iplantcollaborative.org/CoGe/GEvo.pl?prog=blastn&dsgid1=11266&dsgid2=8163&accn1=GRMZM2G381933_T04&accn2=Os01g15490&num_seqs=2&autogo=1&show_cns=1
Os01g15500	1	8713140	8714121					+
Os01g15510	1	8714455	8715848					-
Os01g15520	1	8716496	8720391	GRMZM2G132944_T01	1			+		http://coge.iplantcollaborative.org/CoGe/GEvo.pl?prog=blastn&dsgid1=11266&dsgid2=8163&accn1=GRMZM2G132944_T01&accn2=Os01g15520&num_seqs=2&autogo=1&show_cns=1
Os01g15530	1	8731427	8733486	GRMZM2G349193_T01	2			+		http://coge.iplantcollaborative.org/CoGe/GEvo.pl?prog=blastn&dsgid1=11266&dsgid2=8163&accn1=GRMZM2G349193_T01&accn2=Os01g15530&num_seqs=2&autogo=1&show_cns=1
Os01g15540	1	8734984	8739559	GRMZM2G018951_T02	3			-		http://coge.iplantcollaborative.org/CoGe/GEvo.pl?prog=blastn&dsgid1=11266&dsgid2=8163&accn1=GRMZM2G018951_T02&accn2=Os01g15540&num_seqs=2&autogo=1&show_cns=1
1_8740390_8740426_cns_rna	1	8740390	8740426	3_37774676_37774712_cns_rna	5			-	0.0006|	http://coge.iplantcollaborative.org/CoGe/GEvo.pl?prog=blastn&dsgid1=11266&dsgid2=8163&accn1=3_37774676_37774712_cns_rna&accn2=1_8740390_8740426_cns_rna&num_seqs=2&autogo=1&show_cns=1
Os01g15550	1	8744873	8745724	GRMZM2G069251	1			-		http://coge.iplantcollaborative.org/CoGe/GEvo.pl?prog=blastn&dsgid1=11266&dsgid2=8163&accn1=GRMZM2G069251&accn2=Os01g15550&num_seqs=2&autogo=1&show_cns=1
Os01g15560	1	8747053	8747478					+
Os01g15570	1	8748105	8748344					+
Os01g15580	1	8750071	8754448					+
Os01g15590	1	8756514	8756981					+
Os01g15600	1	8758370	8762491	GRMZM2G049429	GRMZM2G069208	7			+		http://coge.iplantcollaborative.org/CoGe/GEvo.pl?prog=blastn&dsgid1=11266&dsgid2=8163&accn1=GRMZM2G049429&accn2=Os01g15600&num_seqs=2&autogo=1&show_cns=1
Os01g15610	1	8769874	8772267	GRMZM2G060190_T01	GRMZM2G151671	19			+		http://coge.iplantcollaborative.org/CoGe/GEvo.pl?prog=blastn&dsgid1=11266&dsgid2=8163&accn1=GRMZM2G060190_T01&accn2=Os01g15610&num_seqs=2&autogo=1&show_cns=1
Os01g15620	1	8774599	8779615					+
Os01g15630	1	8785512	8791386	GRMZM2G022711_T03	GRMZM2G064580_T04	4			+		http://coge.iplantcollaborative.org/CoGe/GEvo.pl?prog=blastn&dsgid1=11266&dsgid2=8163&accn1=GRMZM2G022711_T03&accn2=Os01g15630&num_seqs=2&autogo=1&show_cns=1
Os01g15640	1	8791646	8796363	GRMZM2G064541	GRMZM2G167492	4			-		http://coge.iplantcollaborative.org/CoGe/GEvo.pl?prog=blastn&dsgid1=11266&dsgid2=8163&accn1=GRMZM2G064541&accn2=Os01g15640&num_seqs=2&autogo=1&show_cns=1
Os01g15650	1	8804806	8807517					-
Os01g15660	1	8808361	8812097	GRMZM2G119749_T01	1			+		http://coge.iplantcollaborative.org/CoGe/GEvo.pl?prog=blastn&dsgid1=11266&dsgid2=8163&accn1=GRMZM2G119749_T01&accn2=Os01g15660&num_seqs=2&autogo=1&show_cns=1
Os01g15669	1	8815890	8817318			P	P	-
Os01g15680	1	8820136	8821609			Os01g15669	Os01g15669	-
Os01g15690	1	8821990	8827178			Os01g15669	Os01g15669	-
Os01g15700	1	8828544	8833069			I	I	+
Os01g15709	1	8834574	8836002			Os01g15669	Os01g15669	+
Os01g15720	1	8839946	8845452			I	I	+
Os01g15730	1	8846649	8849742			I	I	-
Os01g15740	1	8852816	8855953			Os01g15669	Os01g15669	+
Os01g15750	1	8863271	8866561					+
Os01g15760	1	8867190	8873344					-
Os01g15770	1	8882238	8884407	GRMZM2G020148	2			+		http://coge.iplantcollaborative.org/CoGe/GEvo.pl?prog=blastn&dsgid1=11266&dsgid2=8163&accn1=GRMZM2G020148&accn2=Os01g15770&num_seqs=2&autogo=1&show_cns=1
Os01g15780	1	8884505	8891462	GRMZM2G119778_T01	1			-		http://coge.iplantcollaborative.org/CoGe/GEvo.pl?prog=blastn&dsgid1=11266&dsgid2=8163&accn1=GRMZM2G119778_T01&accn2=Os01g15780&num_seqs=2&autogo=1&show_cns=1
Os01g15790	1	8891579	8899134	GRMZM2G133028_T02	1			+		http://coge.iplantcollaborative.org/CoGe/GEvo.pl?prog=blastn&dsgid1=11266&dsgid2=8163&accn1=GRMZM2G133028_T02&accn2=Os01g15790&num_seqs=2&autogo=1&show_cns=1
Os01g15800	1	8899946	8900945					+
Os01g15810	1	8902333	8904428			P	Os01g15830	-
Os01g15819	1	8914474	8915097			I	I	-
Os01g15830	1	8916547	8918971	GRMZM2G041308_T01	GRMZM2G089982_T01	22	Os01g15810	P	+		http://coge.iplantcollaborative.org/CoGe/GEvo.pl?prog=blastn&dsgid1=11266&dsgid2=8163&accn1=GRMZM2G041308_T01&accn2=Os01g15830&num_seqs=2&autogo=1&show_cns=1
Os01g15840	1	8920590	8924372	GRMZM2G089959_T01	0	P	P	-		http://coge.iplantcollaborative.org/CoGe/GEvo.pl?prog=blastn&dsgid1=11266&dsgid2=8163&accn1=GRMZM2G089959_T01&accn2=Os01g15840&num_seqs=2&autogo=1&show_cns=1
Os01g15850	1	8924072	8928646			Os01g15840	Os01g15840	+
Os01g15860	1	8930593	8935683					+
Os01g15880	1	8938348	8941613					+
Os01g15890	1	8942896	8947425					-
Os01g15900	1	8948249	8951712	GRMZM2G089949	2			-		http://coge.iplantcollaborative.org/CoGe/GEvo.pl?prog=blastn&dsgid1=11266&dsgid2=8163&accn1=GRMZM2G089949&accn2=Os01g15900&num_seqs=2&autogo=1&show_cns=1
Os01g15910	1	8957411	8966207					+
Os01g15920	1	8967727	8967933					-
Os01g15934	1	8972604	8977182					-
Os01g15950	1	8978005	8978280					-
Os01g15960	1	8982764	8983093					+
Os01g15970	1	8985253	8986398					+
Os01g15979	1	8987867	8991581	GRMZM2G171122_T01	0			+		http://coge.iplantcollaborative.org/CoGe/GEvo.pl?prog=blastn&dsgid1=11266&dsgid2=8163&accn1=GRMZM2G171122_T01&accn2=Os01g15979&num_seqs=2&autogo=1&show_cns=1
Os01g15990	1	8993977	8996083	GRMZM2G012728_T01	2			+		http://coge.iplantcollaborative.org/CoGe/GEvo.pl?prog=blastn&dsgid1=11266&dsgid2=8163&accn1=GRMZM2G012728_T01&accn2=Os01g15990&num_seqs=2&autogo=1&show_cns=1
Os01g16000	1	9003101	9007221	GRMZM2G022088_T03	2			-		http://coge.iplantcollaborative.org/CoGe/GEvo.pl?prog=blastn&dsgid1=11266&dsgid2=8163&accn1=GRMZM2G022088_T03&accn2=Os01g16000&num_seqs=2&autogo=1&show_cns=1
Os01g16010	1	9012002	9015711	GRMZM2G419085	1			+		http://coge.iplantcollaborative.org/CoGe/GEvo.pl?prog=blastn&dsgid1=11266&dsgid2=8163&accn1=GRMZM2G419085&accn2=Os01g16010&num_seqs=2&autogo=1&show_cns=1
Os01g16020	1	9017144	9018762	GRMZM2G419111	2			+		http://coge.iplantcollaborative.org/CoGe/GEvo.pl?prog=blastn&dsgid1=11266&dsgid2=8163&accn1=GRMZM2G419111&accn2=Os01g16020&num_seqs=2&autogo=1&show_cns=1
Os01g16030	1	9018841	9023052	GRMZM2G015361_T01	2			-		http://coge.iplantcollaborative.org/CoGe/GEvo.pl?prog=blastn&dsgid1=11266&dsgid2=8163&accn1=GRMZM2G015361_T01&accn2=Os01g16030&num_seqs=2&autogo=1&show_cns=1
Os01g16040	1	9023897	9027876	GRMZM2G178460	2			-		http://coge.iplantcollaborative.org/CoGe/GEvo.pl?prog=blastn&dsgid1=11266&dsgid2=8163&accn1=GRMZM2G178460&accn2=Os01g16040&num_seqs=2&autogo=1&show_cns=1
Os01g16050	1	9028431	9033373					-
Os01g16060	1	9040580	9045087					-
Os01g16070	1	9052511	9052928					+
Os01g16080	1	9056835	9060059	GRMZM2G138097_T02	3			-		http://coge.iplantcollaborative.org/CoGe/GEvo.pl?prog=blastn&dsgid1=11266&dsgid2=8163&accn1=GRMZM2G138097_T02&accn2=Os01g16080&num_seqs=2&autogo=1&show_cns=1
Os01g16090	1	9062968	9065787	GRMZM2G132465_T04	3			-		http://coge.iplantcollaborative.org/CoGe/GEvo.pl?prog=blastn&dsgid1=11266&dsgid2=8163&accn1=GRMZM2G132465_T04&accn2=Os01g16090&num_seqs=2&autogo=1&show_cns=1
Os01g16100	1	9066360	9070396	GRMZM2G128080	3			-		http://coge.iplantcollaborative.org/CoGe/GEvo.pl?prog=blastn&dsgid1=11266&dsgid2=8163&accn1=GRMZM2G128080&accn2=Os01g16100&num_seqs=2&autogo=1&show_cns=1
Os01g16110	1	9073613	9082795	GRMZM2G139952	8			+		http://coge.iplantcollaborative.org/CoGe/GEvo.pl?prog=blastn&dsgid1=11266&dsgid2=8163&accn1=GRMZM2G139952&accn2=Os01g16110&num_seqs=2&autogo=1&show_cns=1
Os01g16120	1	9087088	9088111					+
Os01g16124	1	9094172	9098512					+
Os01g16130	1	9099034	9101721					+
Os01g16140	1	9113002	9113253	GRMZM2G050384	0			+		http://coge.iplantcollaborative.org/CoGe/GEvo.pl?prog=blastn&dsgid1=11266&dsgid2=8163&accn1=GRMZM2G050384&accn2=Os01g16140&num_seqs=2&autogo=1&show_cns=1
Os01g16146	1	9113577	9116425	GRMZM2G050325_T03	2			-		http://coge.iplantcollaborative.org/CoGe/GEvo.pl?prog=blastn&dsgid1=11266&dsgid2=8163&accn1=GRMZM2G050325_T03&accn2=Os01g16146&num_seqs=2&autogo=1&show_cns=1
Os01g16152	1	9116901	9120417	GRMZM2G145449_T01	1			-		http://coge.iplantcollaborative.org/CoGe/GEvo.pl?prog=blastn&dsgid1=11266&dsgid2=8163&accn1=GRMZM2G145449_T01&accn2=Os01g16152&num_seqs=2&autogo=1&show_cns=1
Os01g16160	1	9125484	9130832					-
Os01g16170	1	9132519	9139430	GRMZM2G024733_T01	GRMZM2G153434_T03	4			-		http://coge.iplantcollaborative.org/CoGe/GEvo.pl?prog=blastn&dsgid1=11266&dsgid2=8163&accn1=GRMZM2G024733_T01&accn2=Os01g16170&num_seqs=2&autogo=1&show_cns=1
Os01g16180	1	9158606	9164693					+
Os01g16190	1	9165353	9168971	GRMZM2G033626_T02	GRMZM2G467059	2			+		http://coge.iplantcollaborative.org/CoGe/GEvo.pl?prog=blastn&dsgid1=11266&dsgid2=8163&accn1=GRMZM2G033626_T02&accn2=Os01g16190&num_seqs=2&autogo=1&show_cns=1
Os01g16200	1	9170628	9171899	GRMZM2G440605_T01	GRMZM5G834837_T01	1			+		http://coge.iplantcollaborative.org/CoGe/GEvo.pl?prog=blastn&dsgid1=11266&dsgid2=8163&accn1=GRMZM2G440605_T01&accn2=Os01g16200&num_seqs=2&autogo=1&show_cns=1
Os01g16210	1	9172107	9174991	GRMZM5G892035	1			-		http://coge.iplantcollaborative.org/CoGe/GEvo.pl?prog=blastn&dsgid1=11266&dsgid2=8163&accn1=GRMZM5G892035&accn2=Os01g16210&num_seqs=2&autogo=1&show_cns=1
Os01g16220	1	9178212	9180984	GRMZM2G440614_T01	4			-		http://coge.iplantcollaborative.org/CoGe/GEvo.pl?prog=blastn&dsgid1=11266&dsgid2=8163&accn1=GRMZM2G440614_T01&accn2=Os01g16220&num_seqs=2&autogo=1&show_cns=1
Os01g16230	1	9191249	9192439	GRMZM2G049109	GRMZM2G368388_T02	11			+		http://coge.iplantcollaborative.org/CoGe/GEvo.pl?prog=blastn&dsgid1=11266&dsgid2=8163&accn1=GRMZM2G049109&accn2=Os01g16230&num_seqs=2&autogo=1&show_cns=1
Os01g16240	1	9194527	9197962	GRMZM2G044963_T01	GRMZM2G067511_T01	9			-		http://coge.iplantcollaborative.org/CoGe/GEvo.pl?prog=blastn&dsgid1=11266&dsgid2=8163&accn1=GRMZM2G044963_T01&accn2=Os01g16240&num_seqs=2&autogo=1&show_cns=1
Os01g16250	1	9200354	9203450					+
Os01g16260	1	9202963	9210788	GRMZM2G029219_T01	4			-		http://coge.iplantcollaborative.org/CoGe/GEvo.pl?prog=blastn&dsgid1=11266&dsgid2=8163&accn1=GRMZM2G029219_T01&accn2=Os01g16260&num_seqs=2&autogo=1&show_cns=1
Os01g16270	1	9214675	9218481					+
Os01g16280	1	9220082	9220504					-
Os01g16290	1	9224213	9236059	GRMZM2G111014	5			+		http://coge.iplantcollaborative.org/CoGe/GEvo.pl?prog=blastn&dsgid1=11266&dsgid2=8163&accn1=GRMZM2G111014&accn2=Os01g16290&num_seqs=2&autogo=1&show_cns=1
Os01g16300	1	9242541	9242825					+
Os01g16310	1	9244577	9252454	GRMZM2G029243_T02	2			+		http://coge.iplantcollaborative.org/CoGe/GEvo.pl?prog=blastn&dsgid1=11266&dsgid2=8163&accn1=GRMZM2G029243_T02&accn2=Os01g16310&num_seqs=2&autogo=1&show_cns=1
Os01g16320	1	9253034	9255622	GRMZM2G029558	GRMZM2G437509_T01	3			-		http://coge.iplantcollaborative.org/CoGe/GEvo.pl?prog=blastn&dsgid1=11266&dsgid2=8163&accn1=GRMZM2G029558&accn2=Os01g16320&num_seqs=2&autogo=1&show_cns=1
Os01g16330	1	9258137	9263342	GRMZM2G157316_T04	7			+		http://coge.iplantcollaborative.org/CoGe/GEvo.pl?prog=blastn&dsgid1=11266&dsgid2=8163&accn1=GRMZM2G157316_T04&accn2=Os01g16330&num_seqs=2&autogo=1&show_cns=1
Os01g16340	1	9263978	9267482	GRMZM2G428964_T01	1			+		http://coge.iplantcollaborative.org/CoGe/GEvo.pl?prog=blastn&dsgid1=11266&dsgid2=8163&accn1=GRMZM2G428964_T01&accn2=Os01g16340&num_seqs=2&autogo=1&show_cns=1
Os01g16350	1	9267652	9271919	GRMZM2G175071_T01	4			-		http://coge.iplantcollaborative.org/CoGe/GEvo.pl?prog=blastn&dsgid1=11266&dsgid2=8163&accn1=GRMZM2G175071_T01&accn2=Os01g16350&num_seqs=2&autogo=1&show_cns=1
Os01g16354	1	9272876	9278032	GRMZM2G128895	GRMZM5G868868	5			-		http://coge.iplantcollaborative.org/CoGe/GEvo.pl?prog=blastn&dsgid1=11266&dsgid2=8163&accn1=GRMZM2G128895&accn2=Os01g16354&num_seqs=2&autogo=1&show_cns=1
Os01g16360	1	9287840	9288082			P	Os01g16380	+
Os01g16370	1	9292171	9298764			Os01g16360	Os01g16380	+
Os01g16380	1	9301114	9303093	GRMZM2G179910	3	Os01g16360	P	-		http://coge.iplantcollaborative.org/CoGe/GEvo.pl?prog=blastn&dsgid1=11266&dsgid2=8163&accn1=GRMZM2G179910&accn2=Os01g16380&num_seqs=2&autogo=1&show_cns=1
Os01g16390	1	9305084	9308821			Os01g16360	Os01g16380	-
Os01g16400	1	9313135	9317036			Os01g16360	Os01g16380	+
Os01g16414	1	9317824	9322315					-
Os01g16430	1	9324521	9328310	GRMZM2G013461_T01	2			-		http://coge.iplantcollaborative.org/CoGe/GEvo.pl?prog=blastn&dsgid1=11266&dsgid2=8163&accn1=GRMZM2G013461_T01&accn2=Os01g16430&num_seqs=2&autogo=1&show_cns=1
Os01g16440	1	9333725	9334242					-
Os01g16450	1	9338791	9341280	GRMZM2G136158_T04	GRMZM2G144648	4			+		http://coge.iplantcollaborative.org/CoGe/GEvo.pl?prog=blastn&dsgid1=11266&dsgid2=8163&accn1=GRMZM2G136158_T04&accn2=Os01g16450&num_seqs=2&autogo=1&show_cns=1
Os01g16460	1	9343857	9346379					-
Os01g16470	1	9348256	9350312	GRMZM2G136121_T01	GRMZM2G443690_T02	4			+		http://coge.iplantcollaborative.org/CoGe/GEvo.pl?prog=blastn&dsgid1=11266&dsgid2=8163&accn1=GRMZM2G136121_T01&accn2=Os01g16470&num_seqs=2&autogo=1&show_cns=1
Os01g16480	1	9351425	9358376					+
Os01g16490	1	9360329	9361576					-
Os01g16500	1	9362722	9368009					-
Os01g16510	1	9369575	9372650	GRMZM5G806649_T01	0			+		http://coge.iplantcollaborative.org/CoGe/GEvo.pl?prog=blastn&dsgid1=11266&dsgid2=8163&accn1=GRMZM5G806649_T01&accn2=Os01g16510&num_seqs=2&autogo=1&show_cns=1
Os01g16520	1	9372692	9377180					-
Os01g16530	1	9377840	9382159					-
Os01g16540	1	9385170	9389611	GRMZM2G007915_T01	5			+		http://coge.iplantcollaborative.org/CoGe/GEvo.pl?prog=blastn&dsgid1=11266&dsgid2=8163&accn1=GRMZM2G007915_T01&accn2=Os01g16540&num_seqs=2&autogo=1&show_cns=1
Os01g16550	1	9393337	9395436	GRMZM2G095657	3			-		http://coge.iplantcollaborative.org/CoGe/GEvo.pl?prog=blastn&dsgid1=11266&dsgid2=8163&accn1=GRMZM2G095657&accn2=Os01g16550&num_seqs=2&autogo=1&show_cns=1
Os01g16560	1	9401669	9402698					-
Os01g16570	1	9410310	9411329					+
Os01g16580	1	9412371	9414979					+
Os01g16590	1	9418305	9418957					-
Os01g16600	1	9423532	9428172	GRMZM2G035595_T01	2			+		http://coge.iplantcollaborative.org/CoGe/GEvo.pl?prog=blastn&dsgid1=11266&dsgid2=8163&accn1=GRMZM2G035595_T01&accn2=Os01g16600&num_seqs=2&autogo=1&show_cns=1
Os01g16610	1	9428931	9429723	GRMZM2G057352_T01	1			-		http://coge.iplantcollaborative.org/CoGe/GEvo.pl?prog=blastn&dsgid1=11266&dsgid2=8163&accn1=GRMZM2G057352_T01&accn2=Os01g16610&num_seqs=2&autogo=1&show_cns=1
Os01g16620	1	9430711	9434933	GRMZM2G057305_T03	1			-		http://coge.iplantcollaborative.org/CoGe/GEvo.pl?prog=blastn&dsgid1=11266&dsgid2=8163&accn1=GRMZM2G057305_T03&accn2=Os01g16620&num_seqs=2&autogo=1&show_cns=1
Os01g16630	1	9437432	9438363					+
Os01g16640	1	9440805	9442986	GRMZM2G036070_T01	GRMZM2G040069_T01	5			-		http://coge.iplantcollaborative.org/CoGe/GEvo.pl?prog=blastn&dsgid1=11266&dsgid2=8163&accn1=GRMZM2G036070_T01&accn2=Os01g16640&num_seqs=2&autogo=1&show_cns=1
Os01g16650	1	9444655	9445542	GRMZM2G002830	GRMZM2G007057_T01	2			+		http://coge.iplantcollaborative.org/CoGe/GEvo.pl?prog=blastn&dsgid1=11266&dsgid2=8163&accn1=GRMZM2G002830&accn2=Os01g16650&num_seqs=2&autogo=1&show_cns=1
Os01g16660	1	9446764	9449763				P	-
Os01g16670	1	9453952	9455899	GRMZM2G013378_T01	5		I	+		http://coge.iplantcollaborative.org/CoGe/GEvo.pl?prog=blastn&dsgid1=11266&dsgid2=8163&accn1=GRMZM2G013378_T01&accn2=Os01g16670&num_seqs=2&autogo=1&show_cns=1
Os01g16680	1	9469106	9474165				I	+
Os01g16690	1	9480182	9482320				I	-
Os01g16700	1	9483011	9485026				I	-
Os01g16714	1	9487801	9492940	GRMZM2G019515	2	P	P	+		http://coge.iplantcollaborative.org/CoGe/GEvo.pl?prog=blastn&dsgid1=11266&dsgid2=8163&accn1=GRMZM2G019515&accn2=Os01g16714&num_seqs=2&autogo=1&show_cns=1
Os01g16730	1	9493785	9502157			I	I	+
Os01g16740	1	9502232	9509090			I	Os01g16660	-
Os01g16750	1	9511961	9514078			Os01g16714	Os01g16714	+
Os01g16760	1	9518677	9519483					-
Os01g16770	1	9525163	9525960	GRMZM2G149605_T01	5			+		http://coge.iplantcollaborative.org/CoGe/GEvo.pl?prog=blastn&dsgid1=11266&dsgid2=8163&accn1=GRMZM2G149605_T01&accn2=Os01g16770&num_seqs=2&autogo=1&show_cns=1
Os01g16780	1	9532137	9535429					+
Os01g16790	1	9536203	9542212					-
Os01g16800	1	9544496	9545015					-
Os01g16810	1	9566502	9568239	GRMZM2G111731_T01	GRMZM2G312419_T01	14			-		http://coge.iplantcollaborative.org/CoGe/GEvo.pl?prog=blastn&dsgid1=11266&dsgid2=8163&accn1=GRMZM2G111731_T01&accn2=Os01g16810&num_seqs=2&autogo=1&show_cns=1
Os01g16820	1	9573950	9577890					+
Os01g16830	1	9598027	9601427					+
Os01g16840	1	9602123	9603163					-
Os01g16850	1	9612630	9624233	GRMZM2G089743	GRMZM2G589579	6	P	P	-		http://coge.iplantcollaborative.org/CoGe/GEvo.pl?prog=blastn&dsgid1=11266&dsgid2=8163&accn1=GRMZM2G089743&accn2=Os01g16850&num_seqs=2&autogo=1&show_cns=1
Os01g16860	1	9625918	9629035			Os01g16850	Os01g16850	-
Os01g16870	1	9630272	9637877			Os01g16850	Os01g16850	-
Os01g16880	1	9643469	9652468	GRMZM2G464491_T01	0			-		http://coge.iplantcollaborative.org/CoGe/GEvo.pl?prog=blastn&dsgid1=11266&dsgid2=8163&accn1=GRMZM2G464491_T01&accn2=Os01g16880&num_seqs=2&autogo=1&show_cns=1
1_9654905_9654991_cns_rna	1	9654905	9654991	8_2415676_2415592_cns_rna	1			-	0.0005|snoRNA	http://coge.iplantcollaborative.org/CoGe/GEvo.pl?prog=blastn&dsgid1=11266&dsgid2=8163&accn1=8_2415676_2415592_cns_rna&accn2=1_9654905_9654991_cns_rna&num_seqs=2&autogo=1&show_cns=1
Os01g16890	1	9656956	9660255	GRMZM2G027728_T02	10			-		http://coge.iplantcollaborative.org/CoGe/GEvo.pl?prog=blastn&dsgid1=11266&dsgid2=8163&accn1=GRMZM2G027728_T02&accn2=Os01g16890&num_seqs=2&autogo=1&show_cns=1
Os01g16900	1	9664385	9669213	GRMZM2G018566_T02	GRMZM2G120857	7			+		http://coge.iplantcollaborative.org/CoGe/GEvo.pl?prog=blastn&dsgid1=11266&dsgid2=8163&accn1=GRMZM2G018566_T02&accn2=Os01g16900&num_seqs=2&autogo=1&show_cns=1
Os01g16910	1	9669749	9674723	GRMZM2G120876	4			-		http://coge.iplantcollaborative.org/CoGe/GEvo.pl?prog=blastn&dsgid1=11266&dsgid2=8163&accn1=GRMZM2G120876&accn2=Os01g16910&num_seqs=2&autogo=1&show_cns=1
Os01g16920	1	9678804	9679872	GRMZM2G353266_T01	1			+		http://coge.iplantcollaborative.org/CoGe/GEvo.pl?prog=blastn&dsgid1=11266&dsgid2=8163&accn1=GRMZM2G353266_T01&accn2=Os01g16920&num_seqs=2&autogo=1&show_cns=1
Os01g16930	1	9681542	9683146	GRMZM2G028721	GRMZM2G043782_T01	5			-		http://coge.iplantcollaborative.org/CoGe/GEvo.pl?prog=blastn&dsgid1=11266&dsgid2=8163&accn1=GRMZM2G028721&accn2=Os01g16930&num_seqs=2&autogo=1&show_cns=1
Os01g16940	1	9683806	9688494	GRMZM2G082214_T01	2			-		http://coge.iplantcollaborative.org/CoGe/GEvo.pl?prog=blastn&dsgid1=11266&dsgid2=8163&accn1=GRMZM2G082214_T01&accn2=Os01g16940&num_seqs=2&autogo=1&show_cns=1
Os01g16950	1	9689211	9691156	GRMZM2G305264_T03	GRMZM2G417125_T02	6			+		http://coge.iplantcollaborative.org/CoGe/GEvo.pl?prog=blastn&dsgid1=11266&dsgid2=8163&accn1=GRMZM2G305264_T03&accn2=Os01g16950&num_seqs=2&autogo=1&show_cns=1
Os01g16960	1	9693003	9698793	GRMZM2G003883	2			-		http://coge.iplantcollaborative.org/CoGe/GEvo.pl?prog=blastn&dsgid1=11266&dsgid2=8163&accn1=GRMZM2G003883&accn2=Os01g16960&num_seqs=2&autogo=1&show_cns=1
Os01g16970	1	9701710	9708672	AC213600.3_FG002	GRMZM2G052875_T01	5			-		http://coge.iplantcollaborative.org/CoGe/GEvo.pl?prog=blastn&dsgid1=11266&dsgid2=8163&accn1=AC213600.3_FG002&accn2=Os01g16970&num_seqs=2&autogo=1&show_cns=1
Os01g16980	1	9710591	9711395	GRMZM5G801307_T01	6			-		http://coge.iplantcollaborative.org/CoGe/GEvo.pl?prog=blastn&dsgid1=11266&dsgid2=8163&accn1=GRMZM5G801307_T01&accn2=Os01g16980&num_seqs=2&autogo=1&show_cns=1
Os01g16990	1	9726674	9727220					+
Os01g17000	1	9732808	9737202	GRMZM2G463525_T01	5			+		http://coge.iplantcollaborative.org/CoGe/GEvo.pl?prog=blastn&dsgid1=11266&dsgid2=8163&accn1=GRMZM2G463525_T01&accn2=Os01g17000&num_seqs=2&autogo=1&show_cns=1
Os01g17010	1	9737418	9743704	GRMZM5G840699_T01	5			-		http://coge.iplantcollaborative.org/CoGe/GEvo.pl?prog=blastn&dsgid1=11266&dsgid2=8163&accn1=GRMZM5G840699_T01&accn2=Os01g17010&num_seqs=2&autogo=1&show_cns=1
Os01g17020	1	9749056	9752746	GRMZM2G078895_T01	3	P	P	+		http://coge.iplantcollaborative.org/CoGe/GEvo.pl?prog=blastn&dsgid1=11266&dsgid2=8163&accn1=GRMZM2G078895_T01&accn2=Os01g17020&num_seqs=2&autogo=1&show_cns=1
Os01g17030	1	9753518	9754773			Os01g17020	Os01g17020	+
Os01g17040	1	9763949	9765457			Os01g17020	Os01g17020	+
Os01g17050	1	9768991	9770013	GRMZM2G378442	3			-		http://coge.iplantcollaborative.org/CoGe/GEvo.pl?prog=blastn&dsgid1=11266&dsgid2=8163&accn1=GRMZM2G378442&accn2=Os01g17050&num_seqs=2&autogo=1&show_cns=1
1_9775430_9775450_cns_rna	1	9775430	9775450	3_44668315_44668335_cns_rna	0			-	0.0002|	http://coge.iplantcollaborative.org/CoGe/GEvo.pl?prog=blastn&dsgid1=11266&dsgid2=8163&accn1=3_44668315_44668335_cns_rna&accn2=1_9775430_9775450_cns_rna&num_seqs=2&autogo=1&show_cns=1
Os01g17060	1	9792935	9795805					-
Os01g17065	1	9808319	9809609					-
Os01g17070	1	9815759	9821726					+
Os01g17080	1	9822075	9824946					-
Os01g17090	1	9827190	9827531					-
Os01g17100	1	9830435	9830770					+
Os01g17110	1	9834434	9835185					+
Os01g17120	1	9837723	9841821					-
Os01g17130	1	9844776	9847837					+
Os01g17150	1	9858326	9859740	GRMZM2G157007_T02	GRMZM2G162369_T03	10			+		http://coge.iplantcollaborative.org/CoGe/GEvo.pl?prog=blastn&dsgid1=11266&dsgid2=8163&accn1=GRMZM2G157007_T02&accn2=Os01g17150&num_seqs=2&autogo=1&show_cns=1
Os01g17160	1	9865400	9869840	GRMZM2G386245	5			+		http://coge.iplantcollaborative.org/CoGe/GEvo.pl?prog=blastn&dsgid1=11266&dsgid2=8163&accn1=GRMZM2G386245&accn2=Os01g17160&num_seqs=2&autogo=1&show_cns=1
Os01g17170	1	9873302	9875927	GRMZM2G043109_T01	GRMZM2G081462	9			+		http://coge.iplantcollaborative.org/CoGe/GEvo.pl?prog=blastn&dsgid1=11266&dsgid2=8163&accn1=GRMZM2G043109_T01&accn2=Os01g17170&num_seqs=2&autogo=1&show_cns=1
Os01g17180	1	9877330	9884537	GRMZM2G079196	GRMZM2G132804_T01	7			+		http://coge.iplantcollaborative.org/CoGe/GEvo.pl?prog=blastn&dsgid1=11266&dsgid2=8163&accn1=GRMZM2G079196&accn2=Os01g17180&num_seqs=2&autogo=1&show_cns=1
Os01g17190	1	9886602	9888304					+
Os01g17214	1	9888524	9901714	GRMZM2G161310_T02	GRMZM2G311401	GRMZM2G456923	11			-		http://coge.iplantcollaborative.org/CoGe/GEvo.pl?prog=blastn&dsgid1=11266&dsgid2=8163&accn1=GRMZM2G161310_T02&accn2=Os01g17214&num_seqs=2&autogo=1&show_cns=1
Os01g17240	1	9912366	9916294	GRMZM2G092793_T01	4			+		http://coge.iplantcollaborative.org/CoGe/GEvo.pl?prog=blastn&dsgid1=11266&dsgid2=8163&accn1=GRMZM2G092793_T01&accn2=Os01g17240&num_seqs=2&autogo=1&show_cns=1
Os01g17250	1	9916450	9920571					-
Os01g17260	1	9927842	9934957	GRMZM2G030280_T01	2			+		http://coge.iplantcollaborative.org/CoGe/GEvo.pl?prog=blastn&dsgid1=11266&dsgid2=8163&accn1=GRMZM2G030280_T01&accn2=Os01g17260&num_seqs=2&autogo=1&show_cns=1
Os01g17279	1	9935729	9946916	GRMZM2G096548_T03	3			-		http://coge.iplantcollaborative.org/CoGe/GEvo.pl?prog=blastn&dsgid1=11266&dsgid2=8163&accn1=GRMZM2G096548_T03&accn2=Os01g17279&num_seqs=2&autogo=1&show_cns=1
Os01g17300	1	9953130	9954672					+
Os01g17310	1	9956020	9957826					-
Os01g17320	1	9961605	9965942	GRMZM2G005980_T01	GRMZM2G130366_T01	7			+		http://coge.iplantcollaborative.org/CoGe/GEvo.pl?prog=blastn&dsgid1=11266&dsgid2=8163&accn1=GRMZM2G005980_T01&accn2=Os01g17320&num_seqs=2&autogo=1&show_cns=1
Os01g17330	1	9966161	9968049	GRMZM2G304121_T01	2			-		http://coge.iplantcollaborative.org/CoGe/GEvo.pl?prog=blastn&dsgid1=11266&dsgid2=8163&accn1=GRMZM2G304121_T01&accn2=Os01g17330&num_seqs=2&autogo=1&show_cns=1
Os01g17360	1	9989346	9995022					+
Os01g17370	1	9996564	9999102					-
Os01g17380	1	10000042	10000368					-
Os01g17390	1	10002926	10006744	GRMZM2G130348	10			+		http://coge.iplantcollaborative.org/CoGe/GEvo.pl?prog=blastn&dsgid1=11266&dsgid2=8163&accn1=GRMZM2G130348&accn2=Os01g17390&num_seqs=2&autogo=1&show_cns=1
Os01g17396	1	10007012	10010571	GRMZM2G304091_T02	1			-		http://coge.iplantcollaborative.org/CoGe/GEvo.pl?prog=blastn&dsgid1=11266&dsgid2=8163&accn1=GRMZM2G304091_T02&accn2=Os01g17396&num_seqs=2&autogo=1&show_cns=1
Os01g17402	1	10010851	10014440	GRMZM2G005619_T01	2			-		http://coge.iplantcollaborative.org/CoGe/GEvo.pl?prog=blastn&dsgid1=11266&dsgid2=8163&accn1=GRMZM2G005619_T01&accn2=Os01g17402&num_seqs=2&autogo=1&show_cns=1
Os01g17410	1	10015202	10015414					+
Os01g17420	1	10017728	10019352	GRMZM2G110368_T01	2			-		http://coge.iplantcollaborative.org/CoGe/GEvo.pl?prog=blastn&dsgid1=11266&dsgid2=8163&accn1=GRMZM2G110368_T01&accn2=Os01g17420&num_seqs=2&autogo=1&show_cns=1
Os01g17430	1	10020404	10026098	GRMZM2G011101	GRMZM2G378906_T01	10			-		http://coge.iplantcollaborative.org/CoGe/GEvo.pl?prog=blastn&dsgid1=11266&dsgid2=8163&accn1=GRMZM2G011101&accn2=Os01g17430&num_seqs=2&autogo=1&show_cns=1
Os01g17440	1	10027419	10029988					+
Os01g17450	1	10030957	10034199					+
Os01g17460	1	10034820	10040783					-
Os01g17470	1	10047240	10049285	GRMZM2G123407	2			-		http://coge.iplantcollaborative.org/CoGe/GEvo.pl?prog=blastn&dsgid1=11266&dsgid2=8163&accn1=GRMZM2G123407&accn2=Os01g17470&num_seqs=2&autogo=1&show_cns=1
Os01g17970	1	10055912	10056970					+
Os01g17980	1	10057607	10058873					-
Os01g17990	1	10060418	10064078	GRMZM2G018782	2			+		http://coge.iplantcollaborative.org/CoGe/GEvo.pl?prog=blastn&dsgid1=11266&dsgid2=8163&accn1=GRMZM2G018782&accn2=Os01g17990&num_seqs=2&autogo=1&show_cns=1
Os01g18000	1	10070387	10075336					-
Os01g18010	1	10078314	10079292					+
Os01g18020	1	10079785	10081250					-
Os01g18030	1	10087366	10088537					+
Os01g18040	1	10089842	10096260					-
Os01g18050	1	10097258	10101997	GRMZM2G042636_T01	GRMZM2G133802	8			-		http://coge.iplantcollaborative.org/CoGe/GEvo.pl?prog=blastn&dsgid1=11266&dsgid2=8163&accn1=GRMZM2G042636_T01&accn2=Os01g18050&num_seqs=2&autogo=1&show_cns=1
Os01g18060	1	10112357	10117998	GRMZM2G090374	8			-		http://coge.iplantcollaborative.org/CoGe/GEvo.pl?prog=blastn&dsgid1=11266&dsgid2=8163&accn1=GRMZM2G090374&accn2=Os01g18060&num_seqs=2&autogo=1&show_cns=1
Os01g18070	1	10118187	10122791	GRMZM2G046924_T02	GRMZM2G140885_T02	8			+		http://coge.iplantcollaborative.org/CoGe/GEvo.pl?prog=blastn&dsgid1=11266&dsgid2=8163&accn1=GRMZM2G046924_T02&accn2=Os01g18070&num_seqs=2&autogo=1&show_cns=1
Os01g18080	1	10132833	10134782	GRMZM2G154078_T01	1			+		http://coge.iplantcollaborative.org/CoGe/GEvo.pl?prog=blastn&dsgid1=11266&dsgid2=8163&accn1=GRMZM2G154078_T01&accn2=Os01g18080&num_seqs=2&autogo=1&show_cns=1
Os01g18090	1	10135458	10136031					+
Os01g18100	1	10136191	10139135	GRMZM2G140994_T02	2			-		http://coge.iplantcollaborative.org/CoGe/GEvo.pl?prog=blastn&dsgid1=11266&dsgid2=8163&accn1=GRMZM2G140994_T02&accn2=Os01g18100&num_seqs=2&autogo=1&show_cns=1
Os01g18110	1	10143268	10145288			P	P	+
Os01g18120	1	10147753	10151496			Os01g18110	Os01g18110	+
Os01g18130	1	10155394	10157658					+
Os01g18140	1	10158735	10159654					+
Os01g18150	1	10163378	10164481					+
Os01g18160	1	10165237	10165602					+
Os01g18170	1	10166862	10168292	GRMZM2G096100_T01	GRMZM2G103512_T01	6			-		http://coge.iplantcollaborative.org/CoGe/GEvo.pl?prog=blastn&dsgid1=11266&dsgid2=8163&accn1=GRMZM2G096100_T01&accn2=Os01g18170&num_seqs=2&autogo=1&show_cns=1
Os01g18180	1	10173366	10176559					+
Os01g18190	1	10179676	10181380					+
Os01g18200	1	10184154	10187318					+
Os01g18210	1	10192619	10195751	GRMZM2G063244_T01	1			+		http://coge.iplantcollaborative.org/CoGe/GEvo.pl?prog=blastn&dsgid1=11266&dsgid2=8163&accn1=GRMZM2G063244_T01&accn2=Os01g18210&num_seqs=2&autogo=1&show_cns=1
Os01g18220	1	10199452	10202670	GRMZM2G001451	GRMZM2G063223_T01	7			-		http://coge.iplantcollaborative.org/CoGe/GEvo.pl?prog=blastn&dsgid1=11266&dsgid2=8163&accn1=GRMZM2G001451&accn2=Os01g18220&num_seqs=2&autogo=1&show_cns=1
1_10207289_10207309_cns_rna	1	10207289	10207309	8_1145416_1145436_cns_rna	1			+	0.0008|	http://coge.iplantcollaborative.org/CoGe/GEvo.pl?prog=blastn&dsgid1=11266&dsgid2=8163&accn1=8_1145416_1145436_cns_rna&accn2=1_10207289_10207309_cns_rna&num_seqs=2&autogo=1&show_cns=1
Os01g18230	1	10210367	10211164					-
Os01g18240	1	10216223	10218672	GRMZM2G017520	17			-		http://coge.iplantcollaborative.org/CoGe/GEvo.pl?prog=blastn&dsgid1=11266&dsgid2=8163&accn1=GRMZM2G017520&accn2=Os01g18240&num_seqs=2&autogo=1&show_cns=1
Os01g18250	1	10233909	10234999					-
Os01g18260	1	10247061	10250759					-
Os01g18270	1	10253802	10259588					-
Os01g18280	1	10261922	10266938	GRMZM2G115875_T01	5			+		http://coge.iplantcollaborative.org/CoGe/GEvo.pl?prog=blastn&dsgid1=11266&dsgid2=8163&accn1=GRMZM2G115875_T01&accn2=Os01g18280&num_seqs=2&autogo=1&show_cns=1
Os01g18290	1	10269968	10273384	GRMZM2G115960	GRMZM2G387528_T01	16			-		http://coge.iplantcollaborative.org/CoGe/GEvo.pl?prog=blastn&dsgid1=11266&dsgid2=8163&accn1=GRMZM2G115960&accn2=Os01g18290&num_seqs=2&autogo=1&show_cns=1
Os01g18300	1	10282511	10282897					+
Os01g18310	1	10287952	10288620					-
Os01g18320	1	10290865	10294512	GRMZM2G039396	7			+		http://coge.iplantcollaborative.org/CoGe/GEvo.pl?prog=blastn&dsgid1=11266&dsgid2=8163&accn1=GRMZM2G039396&accn2=Os01g18320&num_seqs=2&autogo=1&show_cns=1
Os01g18330	1	10296689	10297015					+
Os01g18340	1	10302720	10303187					+
Os01g18350	1	10307093	10307617					+
Os01g18360	1	10311317	10313802	GRMZM2G074742_T01	GRMZM5G853479_T01	6			+		http://coge.iplantcollaborative.org/CoGe/GEvo.pl?prog=blastn&dsgid1=11266&dsgid2=8163&accn1=GRMZM2G074742_T01&accn2=Os01g18360&num_seqs=2&autogo=1&show_cns=1
Os01g18370	1	10315059	10317485	GRMZM2G426553_T01	2			-		http://coge.iplantcollaborative.org/CoGe/GEvo.pl?prog=blastn&dsgid1=11266&dsgid2=8163&accn1=GRMZM2G426553_T01&accn2=Os01g18370&num_seqs=2&autogo=1&show_cns=1
Os01g18375	1	10318434	10318862	GRMZM2G066870	GRMZM2G099984	5	P	P	+		http://coge.iplantcollaborative.org/CoGe/GEvo.pl?prog=blastn&dsgid1=11266&dsgid2=8163&accn1=GRMZM2G066870&accn2=Os01g18375&num_seqs=2&autogo=1&show_cns=1
Os01g18390	1	10332514	10336488			Os01g18375	Os01g18375	-
Os01g18400	1	10341001	10342546	GRMZM2G400497_T01	2			-		http://coge.iplantcollaborative.org/CoGe/GEvo.pl?prog=blastn&dsgid1=11266&dsgid2=8163&accn1=GRMZM2G400497_T01&accn2=Os01g18400&num_seqs=2&autogo=1&show_cns=1
Os01g18410	1	10345687	10348848					-
Os01g18420	1	10351405	10352127			P	P	+
Os01g18440	1	10365387	10366307			Os01g18420	Os01g18420	+
Os01g18450	1	10369038	10369379	GRMZM2G038003_T01	GRMZM2G361115_T02	5			-		http://coge.iplantcollaborative.org/CoGe/GEvo.pl?prog=blastn&dsgid1=11266&dsgid2=8163&accn1=GRMZM2G038003_T01&accn2=Os01g18450&num_seqs=2&autogo=1&show_cns=1
Os01g18460	1	10374909	10375911					-
Os01g18470	1	10379924	10386845					-
Os01g18480	1	10388361	10395260					+
Os01g18490	1	10398921	10399585	GRMZM2G386987	GRMZM2G413263	9	P	P	-		http://coge.iplantcollaborative.org/CoGe/GEvo.pl?prog=blastn&dsgid1=11266&dsgid2=8163&accn1=GRMZM2G386987&accn2=Os01g18490&num_seqs=2&autogo=1&show_cns=1
Os01g18500	1	10401693	10404794			I	I	-
Os01g18510	1	10412158	10414498			I	I	+
Os01g18520	1	10414769	10418290			I	I	+
Os01g18530	1	10430449	10431699			Os01g18490	Os01g18490	-
Os01g18540	1	10441226	10442777					+
Os01g18550	1	10450818	10453410					-
Os01g18560	1	10454206	10455055					-
Os01g18570	1	10456566	10459857					-
Os01g18584	1	10469516	10477776	GRMZM2G327349_T01	3			+		http://coge.iplantcollaborative.org/CoGe/GEvo.pl?prog=blastn&dsgid1=11266&dsgid2=8163&accn1=GRMZM2G327349_T01&accn2=Os01g18584&num_seqs=2&autogo=1&show_cns=1
Os01g18610	1	10479847	10482493					+
Os01g18620	1	10487924	10489970					-
Os01g18630	1	10491015	10494699	GRMZM2G077233_T01	3			-		http://coge.iplantcollaborative.org/CoGe/GEvo.pl?prog=blastn&dsgid1=11266&dsgid2=8163&accn1=GRMZM2G077233_T01&accn2=Os01g18630&num_seqs=2&autogo=1&show_cns=1
Os01g18640	1	10495580	10499919	GRMZM2G077212_T01	GRMZM2G322186_T02	7	P	P	-		http://coge.iplantcollaborative.org/CoGe/GEvo.pl?prog=blastn&dsgid1=11266&dsgid2=8163&accn1=GRMZM2G077212_T01&accn2=Os01g18640&num_seqs=2&autogo=1&show_cns=1
Os01g18650	1	10500595	10503168			I	I	-
Os01g18660	1	10508008	10512376			Os01g18640	Os01g18640	+
Os01g18670	1	10514699	10520258	GRMZM2G085111_T01	GRMZM2G119894_T03	13			-		http://coge.iplantcollaborative.org/CoGe/GEvo.pl?prog=blastn&dsgid1=11266&dsgid2=8163&accn1=GRMZM2G085111_T01&accn2=Os01g18670&num_seqs=2&autogo=1&show_cns=1
Os01g18680	1	10539040	10539978					+
Os01g18690	1	10540786	10542694					-
Os01g18700	1	10543947	10546124					-
Os01g18710	1	10548216	10550060					-
Os01g18720	1	10550814	10551487					+
Os01g18730	1	10558863	10559945	GRMZM2G029479	GRMZM2G122853_T01	4		P	-		http://coge.iplantcollaborative.org/CoGe/GEvo.pl?prog=blastn&dsgid1=11266&dsgid2=8163&accn1=GRMZM2G029479&accn2=Os01g18730&num_seqs=2&autogo=1&show_cns=1
Os01g18744	1	10560304	10564301				I	-
Os01g18760	1	10571683	10573197				I	-
Os01g18770	1	10574906	10575505				I	-
Os01g18780	1	10577375	10579404				I	-
Os01g18790	1	10596775	10597278				I	+
Os01g18800	1	10621771	10626528	GRMZM2G170120_T04	4		I	+		http://coge.iplantcollaborative.org/CoGe/GEvo.pl?prog=blastn&dsgid1=11266&dsgid2=8163&accn1=GRMZM2G170120_T04&accn2=Os01g18800&num_seqs=2&autogo=1&show_cns=1
Os01g18810	1	10627367	10629517	GRMZM2G170099_T01	0		I	-		http://coge.iplantcollaborative.org/CoGe/GEvo.pl?prog=blastn&dsgid1=11266&dsgid2=8163&accn1=GRMZM2G170099_T01&accn2=Os01g18810&num_seqs=2&autogo=1&show_cns=1
Os01g18830	1	10640279	10641368				I	-
Os01g18840	1	10642263	10643824	GRMZM2G341366_T01	4		I	+		http://coge.iplantcollaborative.org/CoGe/GEvo.pl?prog=blastn&dsgid1=11266&dsgid2=8163&accn1=GRMZM2G341366_T01&accn2=Os01g18840&num_seqs=2&autogo=1&show_cns=1
Os01g18850	1	10649115	10655755	GRMZM2G081127	GRMZM2G133646	7		I	+		http://coge.iplantcollaborative.org/CoGe/GEvo.pl?prog=blastn&dsgid1=11266&dsgid2=8163&accn1=GRMZM2G081127&accn2=Os01g18850&num_seqs=2&autogo=1&show_cns=1
Os01g18860	1	10656439	10659113				I	-
Os01g18870	1	10663756	10665879	GRMZM2G021276_T05	4		I	-		http://coge.iplantcollaborative.org/CoGe/GEvo.pl?prog=blastn&dsgid1=11266&dsgid2=8163&accn1=GRMZM2G021276_T05&accn2=Os01g18870&num_seqs=2&autogo=1&show_cns=1
Os01g18880	1	10674143	10678804			I	I	+
Os01g18890	1	10678464	10681164			P	Os01g18730	-
Os01g18900	1	10686169	10686465			Os01g18890	Os01g18730	-
Os01g18910	1	10690374	10691470			Os01g18890	Os01g18730	-
Os01g18920	1	10692303	10694890			I	I	-
Os01g18930	1	10700602	10702106			Os01g18890	Os01g18730	-
Os01g18940	1	10702759	10704176			I	I	-
Os01g18950	1	10712115	10713247			Os01g18890	Os01g18730	-
Os01g18960	1	10714732	10715456			I	I	+
Os01g18970	1	10719395	10720599			Os01g18890	Os01g18730	-
Os01g18980	1	10723198	10723515				I	-
Os01g18990	1	10731588	10733543				I	+
Os01g19000	1	10733953	10738308				I	+
Os01g19010	1	10740316	10742453				I	-
Os01g19020	1	10747579	10749210				Os01g18730	-
Os01g19030	1	10757600	10761128					-
Os01g19040	1	10763907	10771237					+
Os01g19050	1	10771964	10776921					-
Os01g19060	1	10778271	10778737					-
Os01g19070	1	10779977	10780888					+
Os01g19080	1	10781730	10782158					-
Os01g19090	1	10786743	10787735					+
Os01g19100	1	10788085	10792497					+
Os01g19110	1	10796071	10797981					+
Os01g19120	1	10801127	10803503					-
Os01g19130	1	10804472	10807057					-
Os01g19140	1	10812973	10817506	GRMZM2G420055_T01	3			-		http://coge.iplantcollaborative.org/CoGe/GEvo.pl?prog=blastn&dsgid1=11266&dsgid2=8163&accn1=GRMZM2G420055_T01&accn2=Os01g19140&num_seqs=2&autogo=1&show_cns=1
1_10814751_10814878_cns_protein	1	10814751	10814878	3_51716292_51716165_cns_protein	0			-	AT2G45270|7e-11	http://coge.iplantcollaborative.org/CoGe/GEvo.pl?prog=blastn&dsgid1=11266&dsgid2=8163&accn1=3_51716292_51716165_cns_protein&accn2=1_10814751_10814878_cns_protein&num_seqs=2&autogo=1&show_cns=1
Os01g19160	1	10818327	10821389					-
Os01g19150	1	10821559	10826133	GRMZM2G075992_T01	5			+		http://coge.iplantcollaborative.org/CoGe/GEvo.pl?prog=blastn&dsgid1=11266&dsgid2=8163&accn1=GRMZM2G075992_T01&accn2=Os01g19150&num_seqs=2&autogo=1&show_cns=1
Os01g19170	1	10829021	10830887	GRMZM2G026804	GRMZM2G170388_T01	12			+		http://coge.iplantcollaborative.org/CoGe/GEvo.pl?prog=blastn&dsgid1=11266&dsgid2=8163&accn1=GRMZM2G026804&accn2=Os01g19170&num_seqs=2&autogo=1&show_cns=1
Os01g19180	1	10835618	10837070					+
1_10850215_10850236_cns_rna	1	10850215	10850236	8_32954085_32954106_cns_rna	0			+	0.0002|	http://coge.iplantcollaborative.org/CoGe/GEvo.pl?prog=blastn&dsgid1=11266&dsgid2=8163&accn1=8_32954085_32954106_cns_rna&accn2=1_10850215_10850236_cns_rna&num_seqs=2&autogo=1&show_cns=1
Os01g19190	1	10852777	10858401					+
Os01g19200	1	10859024	10862297					-
Os01g19210	1	10863236	10866310					-
Os01g19220	1	10870347	10873241	GRMZM2G111998_T01	1			+		http://coge.iplantcollaborative.org/CoGe/GEvo.pl?prog=blastn&dsgid1=11266&dsgid2=8163&accn1=GRMZM2G111998_T01&accn2=Os01g19220&num_seqs=2&autogo=1&show_cns=1
Os01g19230	1	10874717	10875320					+
Os01g19240	1	10876611	10880669				Os01g19290	+
Os01g19250	1	10884867	10885181				I	+
Os01g19260	1	10890786	10892786				I	+
Os01g19270	1	10894578	10896772				I	+
Os01g19280	1	10898064	10899423				I	-
Os01g19290	1	10910272	10913771	GRMZM2G065230_T03	GRMZM2G125731_T01	5		P	+		http://coge.iplantcollaborative.org/CoGe/GEvo.pl?prog=blastn&dsgid1=11266&dsgid2=8163&accn1=GRMZM2G065230_T03&accn2=Os01g19290&num_seqs=2&autogo=1&show_cns=1
Os01g19300	1	10922087	10922332					-
Os01g19310	1	10924875	10927696					-
Os01g19320	1	10930600	10932037					+
Os01g19330	1	10933871	10934968	GRMZM2G047600	GRMZM2G158700_T02	7			+		http://coge.iplantcollaborative.org/CoGe/GEvo.pl?prog=blastn&dsgid1=11266&dsgid2=8163&accn1=GRMZM2G047600&accn2=Os01g19330&num_seqs=2&autogo=1&show_cns=1
Os01g19340	1	10944268	10944687					+
Os01g19350	1	10949408	10949812					-
Os01g19360	1	10951446	10955265					+
Os01g19370	1	10959991	10961372					-
Os01g19380	1	10963976	10967049					+
Os01g19390	1	10968307	10971857					-
Os01g19400	1	10976156	10978950	GRMZM2G363908_T02	1			+		http://coge.iplantcollaborative.org/CoGe/GEvo.pl?prog=blastn&dsgid1=11266&dsgid2=8163&accn1=GRMZM2G363908_T02&accn2=Os01g19400&num_seqs=2&autogo=1&show_cns=1
Os01g19410	1	10979715	10982319					-
Os01g19420	1	10985068	10985967			P	P	-
Os01g19430	1	10989751	10990593			Os01g19420	Os01g19420	-
Os01g19440	1	10996569	10998270					+
Os01g19450	1	10998292	11004989					-
Os01g19460	1	11013225	11019340					+
Os01g19470	1	11024419	11037846					-
Os01g19480	1	11057854	11062954	GRMZM2G111593_T02	3			+		http://coge.iplantcollaborative.org/CoGe/GEvo.pl?prog=blastn&dsgid1=11266&dsgid2=8163&accn1=GRMZM2G111593_T02&accn2=Os01g19480&num_seqs=2&autogo=1&show_cns=1
Os01g19490	1	11063670	11067750			P	P	-
Os01g19500	1	11070456	11070767			I	I	-
Os01g19510	1	11074687	11075125			I	I	-
Os01g19529	1	11077175	11082458			Os01g19490	Os01g19490	-
Os01g19548	1	11088027	11092963			Os01g19490	Os01g19490	-
Os01g19570	1	11093711	11094106					-
Os01g19580	1	11095167	11097539					+
Os01g19590	1	11098995	11101596					-
Os01g19600	1	11104195	11107524					-
Os01g19610	1	11108780	11112519					-
Os01g19620	1	11123737	11126899					+
Os01g19630	1	11128397	11130852					+
Os01g19640	1	11136169	11137221					-
Os01g19650	1	11141098	11147157					+
Os01g19660	1	11147512	11150434					-
Os01g19670	1	11154289	11154756					+
Os01g19680	1	11159056	11162922					+
Os01g19694	1	11165924	11173428	GRMZM2G087741_T01	11			+		http://coge.iplantcollaborative.org/CoGe/GEvo.pl?prog=blastn&dsgid1=11266&dsgid2=8163&accn1=GRMZM2G087741_T01&accn2=Os01g19694&num_seqs=2&autogo=1&show_cns=1
Os01g19710	1	11176100	11179580					-
Os01g19720	1	11181518	11184411					-
Os01g19724	1	11190808	11191318					+
Os01g19730	1	11197913	11198414					-
Os01g19740	1	11201571	11202311					-
Os01g19750	1	11207549	11208795					+
Os01g19760	1	11210821	11220376	GRMZM2G092661	6			+		http://coge.iplantcollaborative.org/CoGe/GEvo.pl?prog=blastn&dsgid1=11266&dsgid2=8163&accn1=GRMZM2G092661&accn2=Os01g19760&num_seqs=2&autogo=1&show_cns=1
Os01g19770	1	11220741	11222629	GRMZM2G103771	2			-		http://coge.iplantcollaborative.org/CoGe/GEvo.pl?prog=blastn&dsgid1=11266&dsgid2=8163&accn1=GRMZM2G103771&accn2=Os01g19770&num_seqs=2&autogo=1&show_cns=1
Os01g19780	1	11223106	11223876					+
Os01g19790	1	11226577	11226921					+
Os01g19800	1	11230948	11233787	GRMZM2G103755	GRMZM2G378054	5			-		http://coge.iplantcollaborative.org/CoGe/GEvo.pl?prog=blastn&dsgid1=11266&dsgid2=8163&accn1=GRMZM2G103755&accn2=Os01g19800&num_seqs=2&autogo=1&show_cns=1
Os01g19820	1	11244173	11245732	GRMZM2G009719	2			+		http://coge.iplantcollaborative.org/CoGe/GEvo.pl?prog=blastn&dsgid1=11266&dsgid2=8163&accn1=GRMZM2G009719&accn2=Os01g19820&num_seqs=2&autogo=1&show_cns=1
Os01g19830	1	11245902	11246197					-
Os01g19840	1	11248630	11250208	GRMZM2G009894	GRMZM2G147791_T03	5			-		http://coge.iplantcollaborative.org/CoGe/GEvo.pl?prog=blastn&dsgid1=11266&dsgid2=8163&accn1=GRMZM2G009894&accn2=Os01g19840&num_seqs=2&autogo=1&show_cns=1
Os01g19850	1	11253120	11260660			P	P	-
Os01g19860	1	11263146	11265112			Os01g19850	Os01g19850	-
Os01g19870	1	11271131	11277190					+
Os01g19880	1	11282340	11283103	GRMZM2G010016_T01	GRMZM2G454056_T01	3			+		http://coge.iplantcollaborative.org/CoGe/GEvo.pl?prog=blastn&dsgid1=11266&dsgid2=8163&accn1=GRMZM2G010016_T01&accn2=Os01g19880&num_seqs=2&autogo=1&show_cns=1
Os01g19894	1	11291641	11304781					-
Os01g19910	1	11306260	11306790					+
Os01g19920	1	11308421	11310827					-
Os01g19930	1	11311956	11312987					-
Os01g19940	1	11315577	11319173	GRMZM5G842965_T02	2			+		http://coge.iplantcollaborative.org/CoGe/GEvo.pl?prog=blastn&dsgid1=11266&dsgid2=8163&accn1=GRMZM5G842965_T02&accn2=Os01g19940&num_seqs=2&autogo=1&show_cns=1
Os01g19950	1	11320817	11321728					-
Os01g19960	1	11324748	11333907					+
Os01g19970	1	11349483	11355839	GRMZM2G047600	GRMZM2G051256	3			+		http://coge.iplantcollaborative.org/CoGe/GEvo.pl?prog=blastn&dsgid1=11266&dsgid2=8163&accn1=GRMZM2G047600&accn2=Os01g19970&num_seqs=2&autogo=1&show_cns=1
Os01g19980	1	11357128	11358918					+
Os01g19990	1	11363331	11364320	GRMZM2G051153_T02	1			-		http://coge.iplantcollaborative.org/CoGe/GEvo.pl?prog=blastn&dsgid1=11266&dsgid2=8163&accn1=GRMZM2G051153_T02&accn2=Os01g19990&num_seqs=2&autogo=1&show_cns=1
Os01g20000	1	11365992	11366240	GRMZM2G368662_T01	4			-		http://coge.iplantcollaborative.org/CoGe/GEvo.pl?prog=blastn&dsgid1=11266&dsgid2=8163&accn1=GRMZM2G368662_T01&accn2=Os01g20000&num_seqs=2&autogo=1&show_cns=1
Os01g20010	1	11368569	11368835					-
Os01g20020	1	11371769	11373412					+
Os01g20030	1	11377964	11378701	GRMZM2G051522	GRMZM2G070494_T01	2			+		http://coge.iplantcollaborative.org/CoGe/GEvo.pl?prog=blastn&dsgid1=11266&dsgid2=8163&accn1=GRMZM2G051522&accn2=Os01g20030&num_seqs=2&autogo=1&show_cns=1
Os01g20040	1	11382121	11383141					+
Os01g20050	1	11385046	11386630					-
Os01g20060	1	11388429	11388896					+
Os01g20070	1	11390411	11390752					-
Os01g20080	1	11397890	11400008					-
Os01g20090	1	11403234	11406566					-
Os01g20100	1	11408788	11409141					+
Os01g20110	1	11411107	11420023					+
Os01g20120	1	11425312	11429972	GRMZM2G073180_T01	1			-		http://coge.iplantcollaborative.org/CoGe/GEvo.pl?prog=blastn&dsgid1=11266&dsgid2=8163&accn1=GRMZM2G073180_T01&accn2=Os01g20120&num_seqs=2&autogo=1&show_cns=1
Os01g20130	1	11438741	11442510					+
Os01g20140	1	11443168	11443662					-
Os01g20150	1	11445380	11448418					+
Os01g20160	1	11457931	11462418	GRMZM2G047616_T01	2			-		http://coge.iplantcollaborative.org/CoGe/GEvo.pl?prog=blastn&dsgid1=11266&dsgid2=8163&accn1=GRMZM2G047616_T01&accn2=Os01g20160&num_seqs=2&autogo=1&show_cns=1
Os01g20170	1	11471443	11474042					+
Os01g20190	1	11479204	11484047					-
Os01g20200	1	11485240	11488569					-
Os01g20202	1	11493604	11495198					-
Os01g20204	1	11500194	11501816					-
Os01g20206	1	11504052	11505078	GRMZM2G148904_T02	1			-		http://coge.iplantcollaborative.org/CoGe/GEvo.pl?prog=blastn&dsgid1=11266&dsgid2=8163&accn1=GRMZM2G148904_T02&accn2=Os01g20206&num_seqs=2&autogo=1&show_cns=1
Os01g20208	1	11514295	11514963					+
Os01g20700	1	11516662	11520569					+
Os01g20710	1	11522230	11523007					-
Os01g20720	1	11525625	11528867					+
Os01g20730	1	11543276	11544405	GRMZM2G134113	GRMZM2G388703_T01	4			-		http://coge.iplantcollaborative.org/CoGe/GEvo.pl?prog=blastn&dsgid1=11266&dsgid2=8163&accn1=GRMZM2G134113&accn2=Os01g20730&num_seqs=2&autogo=1&show_cns=1
Os01g20740	1	11548950	11551618					-
Os01g20750	1	11558245	11558902					+
Os01g20760	1	11561504	11567853					+
Os01g20770	1	11579987	11580824					-
Os01g20780	1	11584581	11585499	GRMZM2G079638	1			+		http://coge.iplantcollaborative.org/CoGe/GEvo.pl?prog=blastn&dsgid1=11266&dsgid2=8163&accn1=GRMZM2G079638&accn2=Os01g20780&num_seqs=2&autogo=1&show_cns=1
Os01g20800	1	11590200	11590451					-
Os01g20810	1	11594605	11595308					-
Os01g20820	1	11598911	11599547					-
Os01g20830	1	11609822	11611682	AC200298.4_FG001	4			+		http://coge.iplantcollaborative.org/CoGe/GEvo.pl?prog=blastn&dsgid1=11266&dsgid2=8163&accn1=AC200298.4_FG001&accn2=Os01g20830&num_seqs=2&autogo=1&show_cns=1
Os01g20840	1	11617309	11621509	GRMZM2G085402	5			+		http://coge.iplantcollaborative.org/CoGe/GEvo.pl?prog=blastn&dsgid1=11266&dsgid2=8163&accn1=GRMZM2G085402&accn2=Os01g20840&num_seqs=2&autogo=1&show_cns=1
Os01g20850	1	11623228	11623619					-
Os01g20860	1	11624632	11636050	GRMZM2G343588_T01	5			-		http://coge.iplantcollaborative.org/CoGe/GEvo.pl?prog=blastn&dsgid1=11266&dsgid2=8163&accn1=GRMZM2G343588_T01&accn2=Os01g20860&num_seqs=2&autogo=1&show_cns=1
Os01g20870	1	11646601	11646948					+
Os01g20880	1	11654112	11658869			P	P	+
Os01g20890	1	11661697	11665321			I	I	+
Os01g20894	1	11666234	11666690			I	I	-
Os01g20900	1	11676457	11684281			Os01g20880	Os01g20880	+
Os01g20910	1	11685416	11686360	AC220972.3_FG001	GRMZM2G004519	6	P	P	+		http://coge.iplantcollaborative.org/CoGe/GEvo.pl?prog=blastn&dsgid1=11266&dsgid2=8163&accn1=AC220972.3_FG001&accn2=Os01g20910&num_seqs=2&autogo=1&show_cns=1
Os01g20920	1	11686962	11687324			I	I	+
Os01g20930	1	11687875	11689949			Os01g20910	Os01g20910	+
Os01g20940	1	11692783	11698999	GRMZM2G139892_T02	2			+		http://coge.iplantcollaborative.org/CoGe/GEvo.pl?prog=blastn&dsgid1=11266&dsgid2=8163&accn1=GRMZM2G139892_T02&accn2=Os01g20940&num_seqs=2&autogo=1&show_cns=1
Os01g20950	1	11702221	11703627					-
Os01g20960	1	11709876	11710157					+
Os01g20970	1	11712702	11713416	GRMZM2G096897	2			+		http://coge.iplantcollaborative.org/CoGe/GEvo.pl?prog=blastn&dsgid1=11266&dsgid2=8163&accn1=GRMZM2G096897&accn2=Os01g20970&num_seqs=2&autogo=1&show_cns=1
Os01g20980	1	11714139	11716758	GRMZM2G119864_T01	5		P	-		http://coge.iplantcollaborative.org/CoGe/GEvo.pl?prog=blastn&dsgid1=11266&dsgid2=8163&accn1=GRMZM2G119864_T01&accn2=Os01g20980&num_seqs=2&autogo=1&show_cns=1
Os01g20990	1	11719362	11722707				I	+
Os01g21000	1	11723321	11724422				I	-
Os01g21010	1	11726399	11729017				I	+
Os01g21020	1	11736839	11737341				I	+
Os01g21034	1	11740351	11749683				Os01g20980	+
Os01g21050	1	11751710	11752378					-
Os01g21060	1	11752754	11754067					+
Os01g21070	1	11755825	11758623	GRMZM2G331566_T01	4			+		http://coge.iplantcollaborative.org/CoGe/GEvo.pl?prog=blastn&dsgid1=11266&dsgid2=8163&accn1=GRMZM2G331566_T01&accn2=Os01g21070&num_seqs=2&autogo=1&show_cns=1
Os01g21080	1	11760379	11760987					+
Os01g21090	1	11761607	11763569					-
Os01g21100	1	11773370	11773984					+
Os01g21110	1	11777971	11780882					+
Os01g21120	1	11782884	11783975	GRMZM2G053503_T02	GRMZM2G169382_T02	8			+		http://coge.iplantcollaborative.org/CoGe/GEvo.pl?prog=blastn&dsgid1=11266&dsgid2=8163&accn1=GRMZM2G053503_T02&accn2=Os01g21120&num_seqs=2&autogo=1&show_cns=1
Os01g21130	1	11791447	11792141					+
Os01g21135	1	11792568	11794336					-
Os01g21144	1	11799213	11802789					-
Os01g21160	1	11803085	11808035	GRMZM2G033644	1			-		http://coge.iplantcollaborative.org/CoGe/GEvo.pl?prog=blastn&dsgid1=11266&dsgid2=8163&accn1=GRMZM2G033644&accn2=Os01g21160&num_seqs=2&autogo=1&show_cns=1
Os01g21170	1	11809659	11810925					+
Os01g21180	1	11811152	11814765	GRMZM2G180990_T02	3			-		http://coge.iplantcollaborative.org/CoGe/GEvo.pl?prog=blastn&dsgid1=11266&dsgid2=8163&accn1=GRMZM2G180990_T02&accn2=Os01g21180&num_seqs=2&autogo=1&show_cns=1
Os01g21190	1	11816784	11823047					-
1_11823834_11823856_cns_rna	1	11823834	11823856	8_33380097_33380075_cns_rna	0			+	0.0003|	http://coge.iplantcollaborative.org/CoGe/GEvo.pl?prog=blastn&dsgid1=11266&dsgid2=8163&accn1=8_33380097_33380075_cns_rna&accn2=1_11823834_11823856_cns_rna&num_seqs=2&autogo=1&show_cns=1
Os01g21200	1	11824136	11825078					-
Os01g21210	1	11830581	11838029					+
Os01g21220	1	11839946	11842208					-
Os01g21230	1	11844984	11850974	GRMZM2G106462	GRMZM2G111926_T01	4			+		http://coge.iplantcollaborative.org/CoGe/GEvo.pl?prog=blastn&dsgid1=11266&dsgid2=8163&accn1=GRMZM2G106462&accn2=Os01g21230&num_seqs=2&autogo=1&show_cns=1
Os01g21240	1	11854526	11857948					+
Os01g21250	1	11862894	11863306	GRMZM2G064521	GRMZM2G099003	7			-		http://coge.iplantcollaborative.org/CoGe/GEvo.pl?prog=blastn&dsgid1=11266&dsgid2=8163&accn1=GRMZM2G064521&accn2=Os01g21250&num_seqs=2&autogo=1&show_cns=1
Os01g21260	1	11877319	11878477					-
Os01g21270	1	11878838	11880658					+
Os01g21280	1	11881982	11884186					-
Os01g21290	1	11885829	11889032					+
Os01g21300	1	11896532	11901381	GRMZM2G080320_T02	1	P	P	+		http://coge.iplantcollaborative.org/CoGe/GEvo.pl?prog=blastn&dsgid1=11266&dsgid2=8163&accn1=GRMZM2G080320_T02&accn2=Os01g21300&num_seqs=2&autogo=1&show_cns=1
Os01g21310	1	11904386	11905652			Os01g21300	Os01g21300	+
Os01g21320	1	11905838	11909890	GRMZM2G381473_T02	1		I	-		http://coge.iplantcollaborative.org/CoGe/GEvo.pl?prog=blastn&dsgid1=11266&dsgid2=8163&accn1=GRMZM2G381473_T02&accn2=Os01g21320&num_seqs=2&autogo=1&show_cns=1
Os01g21340	1	11916482	11916883				I	-
Os01g21350	1	11929327	11930862				I	-
Os01g21360	1	11933289	11936459				I	-
Os01g21370	1	11939913	11941910				I	-
Os01g21380	1	11943367	11944611	GRMZM2G428628	1		I	-		http://coge.iplantcollaborative.org/CoGe/GEvo.pl?prog=blastn&dsgid1=11266&dsgid2=8163&accn1=GRMZM2G428628&accn2=Os01g21380&num_seqs=2&autogo=1&show_cns=1
Os01g21390	1	11945719	11946030				I	+
Os01g21400	1	11947427	11948704				I	-
Os01g21410	1	11952316	11954423				I	-
Os01g21420	1	11955842	11963786	GRMZM2G331811_T02	4		I	+		http://coge.iplantcollaborative.org/CoGe/GEvo.pl?prog=blastn&dsgid1=11266&dsgid2=8163&accn1=GRMZM2G331811_T02&accn2=Os01g21420&num_seqs=2&autogo=1&show_cns=1
1_11964390_11964421_cns_rna	1	11964390	11964421	3_57654653_57654684_cns_rna	0		I	+	0.0005|	http://coge.iplantcollaborative.org/CoGe/GEvo.pl?prog=blastn&dsgid1=11266&dsgid2=8163&accn1=3_57654653_57654684_cns_rna&accn2=1_11964390_11964421_cns_rna&num_seqs=2&autogo=1&show_cns=1
Os01g21430	1	11966770	11967671				I	+
Os01g21440	1	11969702	11971542				I	+
Os01g21450	1	11973103	11980933	GRMZM2G151653_T01	0		I	+		http://coge.iplantcollaborative.org/CoGe/GEvo.pl?prog=blastn&dsgid1=11266&dsgid2=8163&accn1=GRMZM2G151653_T01&accn2=Os01g21450&num_seqs=2&autogo=1&show_cns=1
Os01g21480	1	11991606	11992657				I	-
1_11994404_11994434_cns_rna	1	11994404	11994434	3_57654654_57654684_cns_rna	0		I	+	0.0005|	http://coge.iplantcollaborative.org/CoGe/GEvo.pl?prog=blastn&dsgid1=11266&dsgid2=8163&accn1=3_57654654_57654684_cns_rna&accn2=1_11994404_11994434_cns_rna&num_seqs=2&autogo=1&show_cns=1
Os01g21490	1	11998356	12001898				I	-
Os01g21500	1	12009554	12010784				I	-
Os01g21510	1	12021537	12026264				I	-
Os01g21520	1	12030944	12031228				Os01g21300	+
Os01g21530	1	12033943	12039182				I	+
Os01g21536	1	12042764	12048960				I	-
Os01g21542	1	12051598	12052050				I	-
Os01g21550	1	12056251	12056697				I	+
Os01g21560	1	12066658	12068087			P	Os01g21300	+
Os01g21570	1	12071329	12071720			I	I	-
Os01g21580	1	12073473	12074182			Os01g21560	Os01g21300	+
Os01g21585	1	12077130	12077644					-
Os01g21590	1	12090607	12092250	GRMZM2G305362_T01	GRMZM5G818655	3			+		http://coge.iplantcollaborative.org/CoGe/GEvo.pl?prog=blastn&dsgid1=11266&dsgid2=8163&accn1=GRMZM2G305362_T01&accn2=Os01g21590&num_seqs=2&autogo=1&show_cns=1
Os01g21600	1	12097965	12101202					+
Os01g21610	1	12107843	12109691	GRMZM2G003417	3			+		http://coge.iplantcollaborative.org/CoGe/GEvo.pl?prog=blastn&dsgid1=11266&dsgid2=8163&accn1=GRMZM2G003417&accn2=Os01g21610&num_seqs=2&autogo=1&show_cns=1
1_12110030_12110103_cns_rna	1	12110030	12110103	8_38805501_38805428_cns_rna	0			+	4e-32|tRNA-His (anticodon: GTG)	http://coge.iplantcollaborative.org/CoGe/GEvo.pl?prog=blastn&dsgid1=11266&dsgid2=8163&accn1=8_38805501_38805428_cns_rna&accn2=1_12110030_12110103_cns_rna&num_seqs=2&autogo=1&show_cns=1
Os01g21620	1	12111958	12112818					+
Os01g21630	1	12116081	12122169	GRMZM2G066500_T01	GRMZM2G164134_T01	6			+		http://coge.iplantcollaborative.org/CoGe/GEvo.pl?prog=blastn&dsgid1=11266&dsgid2=8163&accn1=GRMZM2G066500_T01&accn2=Os01g21630&num_seqs=2&autogo=1&show_cns=1
Os01g21640	1	12125396	12126207					+
Os01g21650	1	12128568	12132172			P	P	-
Os01g21660	1	12153659	12155604			I	I	+
Os01g21670	1	12156429	12160742			Os01g21650	Os01g21650	-
Os01g21680	1	12162744	12163054			I	I	-
Os01g21690	1	12165707	12169389			I	I	+
Os01g21700	1	12175131	12175700			I	I	+
Os01g21710	1	12183831	12185801			Os01g21650	Os01g21650	+
Os01g21720	1	12186924	12188317					-
Os01g21730	1	12197212	12197978					-
Os01g21740	1	12202376	12203052					-
Os01g21750	1	12204521	12204862					-
Os01g21760	1	12208559	12209787					+
Os01g21770	1	12213002	12213626					+
Os01g21780	1	12219322	12223273					+
Os01g21790	1	12224097	12224740	GRMZM5G895400_T01	3	P	P	-		http://coge.iplantcollaborative.org/CoGe/GEvo.pl?prog=blastn&dsgid1=11266&dsgid2=8163&accn1=GRMZM5G895400_T01&accn2=Os01g21790&num_seqs=2&autogo=1&show_cns=1
Os01g21800	1	12230136	12230530			I	I	+
Os01g21810	1	12231509	12233741			I	I	+
Os01g21820	1	12234236	12247187			Os01g21790	Os01g21790	-
Os01g21830	1	12247579	12248382					-
Os01g21840	1	12249961	12256693					+
Os01g21850	1	12257112	12262020	GRMZM2G003022_T01	2			-		http://coge.iplantcollaborative.org/CoGe/GEvo.pl?prog=blastn&dsgid1=11266&dsgid2=8163&accn1=GRMZM2G003022_T01&accn2=Os01g21850&num_seqs=2&autogo=1&show_cns=1
Os01g21860	1	12263885	12268059	GRMZM2G097103_T02	1			+		http://coge.iplantcollaborative.org/CoGe/GEvo.pl?prog=blastn&dsgid1=11266&dsgid2=8163&accn1=GRMZM2G097103_T02&accn2=Os01g21860&num_seqs=2&autogo=1&show_cns=1
Os01g21870	1	12269011	12269376			P	P	-
Os01g21880	1	12279120	12279500			Os01g21870	Os01g21870	-
Os01g21890	1	12281883	12289743					-
Os01g21900	1	12290762	12293917					-
Os01g21920	1	12296204	12297163					-
Os01g21930	1	12298626	12298955					-
Os01g21934	1	12300558	12301765	GRMZM2G097141_T01	6			+		http://coge.iplantcollaborative.org/CoGe/GEvo.pl?prog=blastn&dsgid1=11266&dsgid2=8163&accn1=GRMZM2G097141_T01&accn2=Os01g21934&num_seqs=2&autogo=1&show_cns=1
Os01g21940	1	12302144	12308409	GRMZM2G037683	6			-		http://coge.iplantcollaborative.org/CoGe/GEvo.pl?prog=blastn&dsgid1=11266&dsgid2=8163&accn1=GRMZM2G037683&accn2=Os01g21940&num_seqs=2&autogo=1&show_cns=1
Os01g21950	1	12315749	12316235					+
Os01g21960	1	12325460	12330750	GRMZM2G034855	14	P	P	+		http://coge.iplantcollaborative.org/CoGe/GEvo.pl?prog=blastn&dsgid1=11266&dsgid2=8163&accn1=GRMZM2G034855&accn2=Os01g21960&num_seqs=2&autogo=1&show_cns=1
Os01g21970	1	12331769	12336201			Os01g21960	Os01g21960	-
Os01g21980	1	12338763	12339198					-
1_12340789_12340812_cns_rna	1	12340789	12340812	3_58488698_58488721_cns_rna	0			+	7e-05|	http://coge.iplantcollaborative.org/CoGe/GEvo.pl?prog=blastn&dsgid1=11266&dsgid2=8163&accn1=3_58488698_58488721_cns_rna&accn2=1_12340789_12340812_cns_rna&num_seqs=2&autogo=1&show_cns=1
Os01g21990	1	12343434	12350207	AC199526.5_FG003	3			+		http://coge.iplantcollaborative.org/CoGe/GEvo.pl?prog=blastn&dsgid1=11266&dsgid2=8163&accn1=AC199526.5_FG003&accn2=Os01g21990&num_seqs=2&autogo=1&show_cns=1
Os01g22000	1	12350428	12352037					-
Os01g22010	1	12362683	12365288	AC199526.5_FGT002	GRMZM2G054123_T05	5			-		http://coge.iplantcollaborative.org/CoGe/GEvo.pl?prog=blastn&dsgid1=11266&dsgid2=8163&accn1=AC199526.5_FGT002&accn2=Os01g22010&num_seqs=2&autogo=1&show_cns=1
Os01g22030	1	12370915	12371280					-
Os01g22039	1	12374570	12377414					+
Os01g22050	1	12380702	12388140					-
Os01g22070	1	12392996	12396181					+
Os01g22080	1	12397116	12400602					+
Os01g22090	1	12402499	12406977					-
Os01g22100	1	12407298	12409708					+
Os01g22110	1	12410531	12413004					+
Os01g22120	1	12416782	12418704					+
Os01g22129	1	12423391	12424938					+
Os01g22140	1	12437999	12441559					-
Os01g22150	1	12443604	12445124					-
Os01g22170	1	12456001	12462667					+
Os01g22180	1	12464921	12469844					+
Os01g22190	1	12473227	12481449					+
Os01g22200	1	12482055	12484513					+
Os01g22209	1	12486536	12489380					-
Os01g22220	1	12490967	12493630					-
Os01g22230	1	12498897	12503189	GRMZM2G061088	GRMZM2G104394	1	P	P	+		http://coge.iplantcollaborative.org/CoGe/GEvo.pl?prog=blastn&dsgid1=11266&dsgid2=8163&accn1=GRMZM2G061088&accn2=Os01g22230&num_seqs=2&autogo=1&show_cns=1
Os01g22249	1	12508566	12518229			Os01g22230	Os01g22230	+
Os01g22270	1	12520006	12525769				I	+
Os01g22280	1	12527847	12529895				I	+
Os01g22289	1	12533093	12533356				I	+
Os01g22300	1	12535518	12536867				I	-
Os01g22309	1	12540321	12540584				I	+
Os01g22320	1	12542348	12543737				I	+
Os01g22336	1	12550307	12555987			P	Os01g22230	+
[truncated: 56,442 more rows]
[truncated: 1 more columns]
