# Supplementary material for: Automated conserved non-coding sequence (CNS) discovery reveals differences in gene content and promoter evolution among grasses
Source: Front Plant Sci. 2013 Jul 2;4:170. doi: 10.3389/fpls.2013.00170 (PMC3708275; doi:10.3389/fpls.2013.00170)
Supplement: Supplemental Data Set 1 — At-At manually annotated v2 CNS list (with genes). [file 107054_2.zip › Gina's SDS5b rice_v6_maize_2b.cnslist-2012-05-30.csv]

SDS5b Turco et al. 2013 (Freeling Lab) Os of Os-Zm CNS Discovery Pipeline 3.0 CNS List MSU6-refgen #cns_id	qaccn	qchr	qstart	qstop	qstrand	saccn	schr	sstart	sstop	sstrand	eval	postion	qfasta	sfasta	link
Os04g42320|4|24856164|24856194|-|GRMZM2G000245|10|128564629|128564659|-|0.82	Os04g42320	4	24856164	24856194	-	GRMZM2G000245	10	128564629	128564659	-	0.82	intron	ATTTCTGTTTCAGTTGTTCAAATCTTTTTC	ATTTCTGTTTCAGTTTGTCAGAACCTTTTC	http://synteny.cnr.berkeley.edu/CoGe/GEvo.pl?prog=blastn&autogo=1&show_cns=1&dsgid1=8163&chr1=4&x1=24856164&dr1up=15000&dr1down=15000&dsgid2=11266;chr2=10;x2=128564629;dr2up=15000;dr2down=15000;num_seqs=2;hsp_overlap_limit=0;hsp_size_limit=0
Os07g36430|7|21800493|21800525|-|GRMZM2G019916|7|156014126|156014158|-|1e-05	Os07g36430	7	21800493	21800525	-	GRMZM2G019916	7	156014126	156014158	-	1.00E-005	5-distal	TCCTGAAAACGAAGGACAACTCATGTTCACTG	TCCTGAAAAAGATGGACAGCTCATGTTCACTG	http://synteny.cnr.berkeley.edu/CoGe/GEvo.pl?prog=blastn&autogo=1&show_cns=1&dsgid1=8163&chr1=7&x1=21800493&dr1up=15000&dr1down=15000&dsgid2=11266;chr2=7;x2=156014126;dr2up=15000;dr2down=15000;num_seqs=2;hsp_overlap_limit=0;hsp_size_limit=0
Os05g41760|5|24368066|24368084|-|GRMZM2G174347|8|120955115|120955133|-|0.61	Os05g41760	5	24368066	24368084	-	GRMZM2G174347	8	120955115	120955133	-	0.61	5-distal	GGCATGGGGAAATTATGG	GGCATGGGGAAGTTATGG	http://synteny.cnr.berkeley.edu/CoGe/GEvo.pl?prog=blastn&autogo=1&show_cns=1&dsgid1=8163&chr1=5&x1=24368066&dr1up=15000&dr1down=15000&dsgid2=11266;chr2=8;x2=120955115;dr2up=15000;dr2down=15000;num_seqs=2;hsp_overlap_limit=0;hsp_size_limit=0
Os02g09770|2|5039931|5039963|-|GRMZM2G112429|5|100930088|100930120|-|2.8	Os02g09770	2	5039931	5039963	-	GRMZM2G112429	5	100930088	100930120	-	2.8	intron	AAACACGGGACAAGTATTCTGTTAGCAGCATC	AAACATGGGACAATTAGTTTGTTAGTAGGATC	http://synteny.cnr.berkeley.edu/CoGe/GEvo.pl?prog=blastn&autogo=1&show_cns=1&dsgid1=8163&chr1=2&x1=5039931&dr1up=15000&dr1down=15000&dsgid2=11266;chr2=5;x2=100930088;dr2up=15000;dr2down=15000;num_seqs=2;hsp_overlap_limit=0;hsp_size_limit=0
Os08g38990|8|24617604|24617626|-|GRMZM2G027972|4|198128536|198128514|-|0.18	Os08g38990	8	24617604	24617626	-	GRMZM2G027972	4	198128514	198128536	-	0.18	3-distal	AGAGAGAGGCAAGGAAGCCGAC	TGTCAGCTTCCTTGCCTTTCTC	http://synteny.cnr.berkeley.edu/CoGe/GEvo.pl?prog=blastn&autogo=1&show_cns=1&dsgid1=8163&chr1=8&x1=24617604&dr1up=15000&dr1down=15000&dsgid2=11266;chr2=4;x2=198128514;dr2up=15000;dr2down=15000;num_seqs=2;hsp_overlap_limit=0;hsp_size_limit=0
Os08g40880|8|25856484|25856509|-|GRMZM2G174202|4|41671966|41671941|+|0.004	Os08g40880	8	25856484	25856509	-	GRMZM2G174202	4	41671941	41671966	+	0	3-UTR	CGCGGAATTGTGTTATTATCTTCTT	GCGGAATTGTGTTACTATCTTATTA	http://synteny.cnr.berkeley.edu/CoGe/GEvo.pl?prog=blastn&autogo=1&show_cns=1&dsgid1=8163&chr1=8&x1=25856484&dr1up=15000&dr1down=15000&dsgid2=11266;chr2=4;x2=41671941;dr2up=15000;dr2down=15000;num_seqs=2;hsp_overlap_limit=0;hsp_size_limit=0
Os02g47170|2|28790320|28790355|-|GRMZM2G317738|5|199871708|199871743|-|0.048	Os02g47170	2	28790320	28790355	-	GRMZM2G317738	5	199871708	199871743	-	0.05	3-UTR	TTGCTAGCCTTGGACCTGCAAGTTTCGTGTACATT	TTGCCAGCCATTGACATGCAAGTTTGATGTACATT	http://synteny.cnr.berkeley.edu/CoGe/GEvo.pl?prog=blastn&autogo=1&show_cns=1&dsgid1=8163&chr1=2&x1=28790320&dr1up=15000&dr1down=15000&dsgid2=11266;chr2=5;x2=199871708;dr2up=15000;dr2down=15000;num_seqs=2;hsp_overlap_limit=0;hsp_size_limit=0
Os04g33640|4|20197981|20198038|+|GRMZM2G076584|2|57132283|57132226|-|1e-09	Os04g33640	4	20197981	20198038	+	GRMZM2G076584	2	57132226	57132283	-	1.00E-009	5-distal	GGGGCAAACAAAAGCCGATGAAACAAAAGACGATGAACTGGCTGAAAGACGGTTTGT	GGGGGCACACAAAATGCGATGAAACAGAAGATGATGAACCGGGTGAAAGGCGATTTG	http://synteny.cnr.berkeley.edu/CoGe/GEvo.pl?prog=blastn&autogo=1&show_cns=1&dsgid1=8163&chr1=4&x1=20197981&dr1up=15000&dr1down=15000&dsgid2=11266;chr2=2;x2=57132226;dr2up=15000;dr2down=15000;num_seqs=2;hsp_overlap_limit=0;hsp_size_limit=0
Os05g49270|5|28204171|28204194|+|GRMZM2G160504|6|165127003|165127026|+|2.8	Os05g49270	5	28204171	28204194	+	GRMZM2G160504	6	165127003	165127026	+	2.8	intron	CACAAGTTCATTAACAGCAAATG	CACAAGATCACTAACCGCAAATG	http://synteny.cnr.berkeley.edu/CoGe/GEvo.pl?prog=blastn&autogo=1&show_cns=1&dsgid1=8163&chr1=5&x1=28204171&dr1up=15000&dr1down=15000&dsgid2=11266;chr2=6;x2=165127003;dr2up=15000;dr2down=15000;num_seqs=2;hsp_overlap_limit=0;hsp_size_limit=0
Os06g43810|6|26407628|26407643|+|GRMZM2G324248|9|93135484|93135499|-|0.6	Os06g43810	6	26407628	26407643	+	GRMZM2G324248	9	93135484	93135499	-	0.6	3-distal	TCTCGTTGGATTGCT	AGCAATCCAACGAGA	http://synteny.cnr.berkeley.edu/CoGe/GEvo.pl?prog=blastn&autogo=1&show_cns=1&dsgid1=8163&chr1=6&x1=26407628&dr1up=15000&dr1down=15000&dsgid2=11266;chr2=9;x2=93135484;dr2up=15000;dr2down=15000;num_seqs=2;hsp_overlap_limit=0;hsp_size_limit=0
Os09g29360|9|17826949|17826998|+|GRMZM2G082586|7|128708974|128709023|+|6e-05	Os09g29360	9	17826949	17826998	+	GRMZM2G082586	7	128708974	128709023	+	6.00E-005	intron	GGCTCTCAATCCAAGATGCATAGTACCTATATCTGGTTAGCAATATCAC	GGCTCTCAGTCCAAGGAGTATAGTACCCGTACCTGGTTCGCAATACCAC	http://synteny.cnr.berkeley.edu/CoGe/GEvo.pl?prog=blastn&autogo=1&show_cns=1&dsgid1=8163&chr1=9&x1=17826949&dr1up=15000&dr1down=15000&dsgid2=11266;chr2=7;x2=128708974;dr2up=15000;dr2down=15000;num_seqs=2;hsp_overlap_limit=0;hsp_size_limit=0
Os05g05210|5|2569385|2569402|+|GRMZM2G037350|8|128494990|128494973|+|2.5	Os05g05210	5	2569385	2569402	+	GRMZM2G037350	8	128494973	128494990	+	2.5	3-distal	CCATACTCATCTTGTTT	AACACGATGAGTATGGA	http://synteny.cnr.berkeley.edu/CoGe/GEvo.pl?prog=blastn&autogo=1&show_cns=1&dsgid1=8163&chr1=5&x1=2569385&dr1up=15000&dr1down=15000&dsgid2=11266;chr2=8;x2=128494973;dr2up=15000;dr2down=15000;num_seqs=2;hsp_overlap_limit=0;hsp_size_limit=0
Os01g47550|1|27189788|27189821|+|GRMZM2G178346|8|149044648|149044681|+|0.64	Os01g47550	1	27189788	27189821	+	GRMZM2G178346	8	149044648	149044681	+	0.64	3-UTR	CTGTCAATCTCAGTACCCTTTTGTTGGGAGACA	CTGTCAGTTTCAGTATCCATCTGTTGGGAAACA	http://synteny.cnr.berkeley.edu/CoGe/GEvo.pl?prog=blastn&autogo=1&show_cns=1&dsgid1=8163&chr1=1&x1=27189788&dr1up=15000&dr1down=15000&dsgid2=11266;chr2=8;x2=149044648;dr2up=15000;dr2down=15000;num_seqs=2;hsp_overlap_limit=0;hsp_size_limit=0
Os06g09210|6|4609320|4609334|+|GRMZM2G175250|6|107153908|107153894|-|2.4	Os06g09210	6	4609320	4609334	+	GRMZM2G175250	6	107153894	107153908	-	2.4	5-distal	ATGCATCAACCATT	CATGCATCAACCAT	http://synteny.cnr.berkeley.edu/CoGe/GEvo.pl?prog=blastn&autogo=1&show_cns=1&dsgid1=8163&chr1=6&x1=4609320&dr1up=15000&dr1down=15000&dsgid2=11266;chr2=6;x2=107153894;dr2up=15000;dr2down=15000;num_seqs=2;hsp_overlap_limit=0;hsp_size_limit=0
Os04g45810|4|26938974|26938989|+|GRMZM2G396527|10|133725555|133725570|+|0.6	Os04g45810	4	26938974	26938989	+	GRMZM2G396527	10	133725555	133725570	+	0.6	5-proximal	CGGACGTGGACACGT	CGGACGTGGACACGT	http://synteny.cnr.berkeley.edu/CoGe/GEvo.pl?prog=blastn&autogo=1&show_cns=1&dsgid1=8163&chr1=4&x1=26938974&dr1up=15000&dr1down=15000&dsgid2=11266;chr2=10;x2=133725555;dr2up=15000;dr2down=15000;num_seqs=2;hsp_overlap_limit=0;hsp_size_limit=0
Os06g46590|6|28260952|28260966|-|GRMZM2G056849|5|41418769|41418755|+|2.8	Os06g46590	6	28260952	28260966	-	GRMZM2G056849	5	41418755	41418769	+	2.8	3-distal	TCTCTTTCAACCCT	CTCTTTCAACCCTT	http://synteny.cnr.berkeley.edu/CoGe/GEvo.pl?prog=blastn&autogo=1&show_cns=1&dsgid1=8163&chr1=6&x1=28260952&dr1up=15000&dr1down=15000&dsgid2=11266;chr2=5;x2=41418755;dr2up=15000;dr2down=15000;num_seqs=2;hsp_overlap_limit=0;hsp_size_limit=0
Os03g61620|3|34925549|34925607|+|GRMZM2G058089|1|295887287|295887345|+|1e-06	Os03g61620	3	34925549	34925607	+	GRMZM2G058089	1	295887287	295887345	+	1.00E-006	5-UTR	GGCTCAATGCGGCTCGATCCGGAGTGGTGTTCGCGGCGATTTGGCTCCGGTTGGGCGC	GGCCCAATGCGGCTCGATCCGGACTGCTCAACGCAGTGATTCGCCTCGGGTTGGGCGC	http://synteny.cnr.berkeley.edu/CoGe/GEvo.pl?prog=blastn&autogo=1&show_cns=1&dsgid1=8163&chr1=3&x1=34925549&dr1up=15000&dr1down=15000&dsgid2=11266;chr2=1;x2=295887287;dr2up=15000;dr2down=15000;num_seqs=2;hsp_overlap_limit=0;hsp_size_limit=0
Os02g47190|2|28802049|28802080|+|AC233960.1_FG003|5|199977082|199977113|+|1e-06	Os02g47190	2	28802049	28802080	+	AC233960.1_FG003	5	199977082	199977113	+	1.00E-006	5-proximal	GGTGGGGCGGCGGTCACAACCAAGTTGGCGC	GGTGGGGCGGCGGTCACGGCCAAGTTGGCGC	http://synteny.cnr.berkeley.edu/CoGe/GEvo.pl?prog=blastn&autogo=1&show_cns=1&dsgid1=8163&chr1=2&x1=28802049&dr1up=15000&dr1down=15000&dsgid2=11266;chr2=5;x2=199977082;dr2up=15000;dr2down=15000;num_seqs=2;hsp_overlap_limit=0;hsp_size_limit=0
Os01g12550|1|6919958|6919975|+|GRMZM2G097959|3|2433637|2433620|-|0.054	Os01g12550	1	6919958	6919975	+	GRMZM2G097959	3	2433620	2433637	-	0.05	3-distal	ACTCAAGTGCTTAAATG	AACTCAAGTGCTTAAAT	http://synteny.cnr.berkeley.edu/CoGe/GEvo.pl?prog=blastn&autogo=1&show_cns=1&dsgid1=8163&chr1=1&x1=6919958&dr1up=15000&dr1down=15000&dsgid2=11266;chr2=3;x2=2433620;dr2up=15000;dr2down=15000;num_seqs=2;hsp_overlap_limit=0;hsp_size_limit=0
Os03g57290|3|32642301|32642325|+|AC155496.2_FG009|5|4798388|4798412|-|0.88	Os03g57290	3	32642301	32642325	+	AC155496.2_FG009	5	4798388	4798412	-	0.88	5-distal	ATACTAGTATCAATCTGAACAGGA	TCCTTTTGAGATGGATACTAGTAT	http://synteny.cnr.berkeley.edu/CoGe/GEvo.pl?prog=blastn&autogo=1&show_cns=1&dsgid1=8163&chr1=3&x1=32642301&dr1up=15000&dr1down=15000&dsgid2=11266;chr2=5;x2=4798388;dr2up=15000;dr2down=15000;num_seqs=2;hsp_overlap_limit=0;hsp_size_limit=0
Os09g20930|9|12600084|12600104|+|GRMZM5G869299|2|177872708|177872728|+|2.5	Os09g20930	9	12600084	12600104	+	GRMZM5G869299	2	177872708	177872728	+	2.5	5-UTR	ACTTTCCTAATTGGAGCCGG	ACTTTCCTAATTAGACCCGG	http://synteny.cnr.berkeley.edu/CoGe/GEvo.pl?prog=blastn&autogo=1&show_cns=1&dsgid1=8163&chr1=9&x1=12600084&dr1up=15000&dr1down=15000&dsgid2=11266;chr2=2;x2=177872708;dr2up=15000;dr2down=15000;num_seqs=2;hsp_overlap_limit=0;hsp_size_limit=0
Os12g42200|12|26145531|26145547|+|GRMZM2G047875|1|174229853|174229869|+|0.2	Os12g42200	12	26145531	26145547	+	GRMZM2G047875	1	174229853	174229869	+	0.2	3-UTR	TGAAGTGTATATAATA	TGAAGTGTATATAATA	http://synteny.cnr.berkeley.edu/CoGe/GEvo.pl?prog=blastn&autogo=1&show_cns=1&dsgid1=8163&chr1=12&x1=26145531&dr1up=15000&dr1down=15000&dsgid2=11266;chr2=1;x2=174229853;dr2up=15000;dr2down=15000;num_seqs=2;hsp_overlap_limit=0;hsp_size_limit=0
Os02g03860|2|1641560|1641632|+|GRMZM2G024310|4|239151909|239151834|-|3e-07	Os02g03860	2	1641560	1641632	+	GRMZM2G024310	4	239151834	239151909	-	3.00E-007	3-UTR	TTTTGTAATAAAAACTGCACCGAAGTACAAAGACAAGTCAACGGTTGAGTTGGATTGCTTGTTACCTTCCTG	TTTTTGTAATAAAAAAACTGCACCGAGGTACACAAACACAGTCGACCGTTGAGTTGAATTTCTTCTTGCCTTTCT	http://synteny.cnr.berkeley.edu/CoGe/GEvo.pl?prog=blastn&autogo=1&show_cns=1&dsgid1=8163&chr1=2&x1=1641560&dr1up=15000&dr1down=15000&dsgid2=11266;chr2=4;x2=239151834;dr2up=15000;dr2down=15000;num_seqs=2;hsp_overlap_limit=0;hsp_size_limit=0
Os01g13000|1|7215591|7215614|-|GRMZM2G083749|3|1980921|1980898|+|0.001	Os01g13000	1	7215591	7215614	-	GRMZM2G083749	3	1980898	1980921	+	0	3-UTR	AGGCTGATTGCTCTTGATGCTAT	GGCTGATTGCTCTTGATGGTATG	http://synteny.cnr.berkeley.edu/CoGe/GEvo.pl?prog=blastn&autogo=1&show_cns=1&dsgid1=8163&chr1=1&x1=7215591&dr1up=15000&dr1down=15000&dsgid2=11266;chr2=3;x2=1980898;dr2up=15000;dr2down=15000;num_seqs=2;hsp_overlap_limit=0;hsp_size_limit=0
Os01g70410|1|40785806|40785846|-|GRMZM2G161380|3|155960167|155960127|+|0.003	Os01g70410	1	40785806	40785846	-	GRMZM2G161380	3	155960127	155960167	+	0	3-UTR	GTCTTCATAGTGATTCAGCTGTAACTCAAGTGTACAAAAA	TCTTCATAGCGAGCCAGCTGCATCCCAAGTGTAAAAAAAA	http://synteny.cnr.berkeley.edu/CoGe/GEvo.pl?prog=blastn&autogo=1&show_cns=1&dsgid1=8163&chr1=1&x1=40785806&dr1up=15000&dr1down=15000&dsgid2=11266;chr2=3;x2=155960127;dr2up=15000;dr2down=15000;num_seqs=2;hsp_overlap_limit=0;hsp_size_limit=0
Os03g50970|3|29113586|29113625|-|GRMZM2G359929|1|269127047|269127086|-|0.014	Os03g50970	3	29113586	29113625	-	GRMZM2G359929	1	269127047	269127086	-	0.01	5-proximal	CCCATGCATGAAATGAACGTTCCAACATCTTTCCGTTAG	CCCATGCATGAAAAGTACGGCCCAACGTATTTCCGCTAG	http://synteny.cnr.berkeley.edu/CoGe/GEvo.pl?prog=blastn&autogo=1&show_cns=1&dsgid1=8163&chr1=3&x1=29113586&dr1up=15000&dr1down=15000&dsgid2=11266;chr2=1;x2=269127047;dr2up=15000;dr2down=15000;num_seqs=2;hsp_overlap_limit=0;hsp_size_limit=0
Os01g17430|1|10020562|10020588|-|GRMZM2G378906|8|1454276|1454250|+|0.054	Os01g17430	1	10020562	10020588	-	GRMZM2G378906	8	1454250	1454276	+	0.05	3-UTR	GAAATAGATGTGAAGTTTTTGTCGAT	AAATAGTTGTGAAGTTTATGTTGATT	http://synteny.cnr.berkeley.edu/CoGe/GEvo.pl?prog=blastn&autogo=1&show_cns=1&dsgid1=8163&chr1=1&x1=10020562&dr1up=15000&dr1down=15000&dsgid2=11266;chr2=8;x2=1454250;dr2up=15000;dr2down=15000;num_seqs=2;hsp_overlap_limit=0;hsp_size_limit=0
Os10g37340|10|19934534|19934563|-|GRMZM2G450498|1|223157839|223157810|+|0.0009	Os10g37340	10	19934534	19934563	-	GRMZM2G450498	1	223157810	223157839	+	0	5-distal	GGTTCATTGAACTTGCCCGTCTTTTCACC	GTTCATTGAACGTGCCCGGGTTTTCACCG	http://synteny.cnr.berkeley.edu/CoGe/GEvo.pl?prog=blastn&autogo=1&show_cns=1&dsgid1=8163&chr1=10&x1=19934534&dr1up=15000&dr1down=15000&dsgid2=11266;chr2=1;x2=223157810;dr2up=15000;dr2down=15000;num_seqs=2;hsp_overlap_limit=0;hsp_size_limit=0
Os01g10370|1|5474371|5474388|-|GRMZM2G133168|3|4666665|4666682|-|2.7	Os01g10370	1	5474371	5474388	-	GRMZM2G133168	3	4666665	4666682	-	2.7	5-distal	TAATTAATTAATTAATT	TAATTAATTAGTTAATT	http://synteny.cnr.berkeley.edu/CoGe/GEvo.pl?prog=blastn&autogo=1&show_cns=1&dsgid1=8163&chr1=1&x1=5474371&dr1up=15000&dr1down=15000&dsgid2=11266;chr2=3;x2=4666665;dr2up=15000;dr2down=15000;num_seqs=2;hsp_overlap_limit=0;hsp_size_limit=0
Os10g41460|10|22194411|22194425|+|GRMZM2G481163|1|94877795|94877809|+|2.4	Os10g41460	10	22194411	22194425	+	GRMZM2G481163	1	94877795	94877809	+	2.4	5-distal	GTTCATCTTGTTCT	GTTCATCTTGTTCT	http://synteny.cnr.berkeley.edu/CoGe/GEvo.pl?prog=blastn&autogo=1&show_cns=1&dsgid1=8163&chr1=10&x1=22194411&dr1up=15000&dr1down=15000&dsgid2=11266;chr2=1;x2=94877795;dr2up=15000;dr2down=15000;num_seqs=2;hsp_overlap_limit=0;hsp_size_limit=0
Os03g08820|3|4552156|4552192|+|GRMZM2G433117|9|149826868|149826832|-|5e-06	Os03g08820	3	4552156	4552192	+	GRMZM2G433117	9	149826832	149826868	-	5.00E-006	intron	TTGTCTGCTTTCCCTGTTCAATAACTCTCTTGGTCT	TTTGTCTGCTTTCACTGTTCTATAATCCTCTTGGTC	http://synteny.cnr.berkeley.edu/CoGe/GEvo.pl?prog=blastn&autogo=1&show_cns=1&dsgid1=8163&chr1=3&x1=4552156&dr1up=15000&dr1down=15000&dsgid2=11266;chr2=9;x2=149826832;dr2up=15000;dr2down=15000;num_seqs=2;hsp_overlap_limit=0;hsp_size_limit=0
Os07g34650|7|20798720|20798734|-|GRMZM2G302601|7|154437551|154437565|-|2.5	Os07g34650	7	20798720	20798734	-	GRMZM2G302601	7	154437551	154437565	-	2.5	5-distal	AAAATCAATTTTCA	AAAATCAATTTTCA	http://synteny.cnr.berkeley.edu/CoGe/GEvo.pl?prog=blastn&autogo=1&show_cns=1&dsgid1=8163&chr1=7&x1=20798720&dr1up=15000&dr1down=15000&dsgid2=11266;chr2=7;x2=154437551;dr2up=15000;dr2down=15000;num_seqs=2;hsp_overlap_limit=0;hsp_size_limit=0
Os03g13010|3|7030975|7030992|-|GRMZM2G152919|9|145065451|145065468|-|2.5	Os03g13010	3	7030975	7030992	-	GRMZM2G152919	9	145065451	145065468	-	2.5	5-proximal	TGGCATAAACCAATTTC	TGGCATAGACCAATTTC	http://synteny.cnr.berkeley.edu/CoGe/GEvo.pl?prog=blastn&autogo=1&show_cns=1&dsgid1=8163&chr1=3&x1=7030975&dr1up=15000&dr1down=15000&dsgid2=11266;chr2=9;x2=145065451;dr2up=15000;dr2down=15000;num_seqs=2;hsp_overlap_limit=0;hsp_size_limit=0
Os01g61670|1|35656758|35656772|+|GRMZM2G504401|3|182721425|182721411|-|2.6	Os01g61670	1	35656758	35656772	+	GRMZM2G504401	3	182721411	182721425	-	2.6	5-distal	CATTTTGTTGTTTA	TCATTTTGTTGTTT	http://synteny.cnr.berkeley.edu/CoGe/GEvo.pl?prog=blastn&autogo=1&show_cns=1&dsgid1=8163&chr1=1&x1=35656758&dr1up=15000&dr1down=15000&dsgid2=11266;chr2=3;x2=182721411;dr2up=15000;dr2down=15000;num_seqs=2;hsp_overlap_limit=0;hsp_size_limit=0
Os05g49380|5|28251959|28251973|-|GRMZM2G348873|6|165245475|165245489|-|2.8	Os05g49380	5	28251959	28251973	-	GRMZM2G348873	6	165245475	165245489	-	2.8	3-UTR	TTATATCAGAGAAT	TTATATCAGAGAAT	http://synteny.cnr.berkeley.edu/CoGe/GEvo.pl?prog=blastn&autogo=1&show_cns=1&dsgid1=8163&chr1=5&x1=28251959&dr1up=15000&dr1down=15000&dsgid2=11266;chr2=6;x2=165245475;dr2up=15000;dr2down=15000;num_seqs=2;hsp_overlap_limit=0;hsp_size_limit=0
Os02g56900|2|34909967|34909993|-|GRMZM2G078887|5|215361960|215361986|-|2.4	Os02g56900	2	34909967	34909993	-	GRMZM2G078887	5	215361960	215361986	-	2.4	5-distal	TGGACATATTTCCTACAAAGCTTCAT	TGGACATATTGCCTATCAATCTTCAT	http://synteny.cnr.berkeley.edu/CoGe/GEvo.pl?prog=blastn&autogo=1&show_cns=1&dsgid1=8163&chr1=2&x1=34909967&dr1up=15000&dr1down=15000&dsgid2=11266;chr2=5;x2=215361960;dr2up=15000;dr2down=15000;num_seqs=2;hsp_overlap_limit=0;hsp_size_limit=0
Os03g56390|3|32143294|32143317|+|GRMZM2G068028|1|282783025|282783048|+|2.6	Os03g56390	3	32143294	32143317	+	GRMZM2G068028	1	282783025	282783048	+	2.6	3-UTR	CTCCAATCATTACCAATTTTGTT	CTCTAATCATTAACAATTGTGTT	http://synteny.cnr.berkeley.edu/CoGe/GEvo.pl?prog=blastn&autogo=1&show_cns=1&dsgid1=8163&chr1=3&x1=32143294&dr1up=15000&dr1down=15000&dsgid2=11266;chr2=1;x2=282783025;dr2up=15000;dr2down=15000;num_seqs=2;hsp_overlap_limit=0;hsp_size_limit=0
Os07g40150|7|24089771|24089788|-|GRMZM2G007324|2|209002329|209002346|-|2.5	Os07g40150	7	24089771	24089788	-	GRMZM2G007324	2	209002329	209002346	-	2.5	5-distal	CTGCCCGTTGGTTGCCG	CTGCCCGTTGGTTGGCG	http://synteny.cnr.berkeley.edu/CoGe/GEvo.pl?prog=blastn&autogo=1&show_cns=1&dsgid1=8163&chr1=7&x1=24089771&dr1up=15000&dr1down=15000&dsgid2=11266;chr2=2;x2=209002329;dr2up=15000;dr2down=15000;num_seqs=2;hsp_overlap_limit=0;hsp_size_limit=0
Os10g39190|10|20827741|20827755|-|GRMZM2G125095|1|83637840|83637854|-|2.3	Os10g39190	10	20827741	20827755	-	GRMZM2G125095	1	83637840	83637854	-	2.3	3-distal	TGAATAAATGTTTA	TGAATAAATGTTTA	http://synteny.cnr.berkeley.edu/CoGe/GEvo.pl?prog=blastn&autogo=1&show_cns=1&dsgid1=8163&chr1=10&x1=20827741&dr1up=15000&dr1down=15000&dsgid2=11266;chr2=1;x2=83637840;dr2up=15000;dr2down=15000;num_seqs=2;hsp_overlap_limit=0;hsp_size_limit=0
Os01g49280|1|28327095|28327140|-|GRMZM2G166192|8|151481187|151481232|-|8e-08	Os01g49280	1	28327095	28327140	-	GRMZM2G166192	8	151481187	151481232	-	8.00E-008	5-UTR	TGCCCCTGCTCCCTTGCCCACGCCGTCGCCTTTGCATCGCATCCT	TGCTCCTGCTCCCTTGCCTTCTCCGCGGCCTTTGCATCGCATCCT	http://synteny.cnr.berkeley.edu/CoGe/GEvo.pl?prog=blastn&autogo=1&show_cns=1&dsgid1=8163&chr1=1&x1=28327095&dr1up=15000&dr1down=15000&dsgid2=11266;chr2=8;x2=151481187;dr2up=15000;dr2down=15000;num_seqs=2;hsp_overlap_limit=0;hsp_size_limit=0
Os05g06350|5|3251714|3251769|-|GRMZM2G009845|6|127496389|127496443|-|3e-07	Os05g06350	5	3251714	3251769	-	GRMZM2G009845	6	127496389	127496443	-	3.00E-007	3-UTR	CATCGCCAGTGGTGCAGCTTGGTCAGTGGTCAGTCTTGAAGGTCATCCAGTTGGA	CATCACCAGTGGTGCTGCATGGAAGTGGTCAGTCTTCAAGGTCAGCCGGTTGGA	http://synteny.cnr.berkeley.edu/CoGe/GEvo.pl?prog=blastn&autogo=1&show_cns=1&dsgid1=8163&chr1=5&x1=3251714&dr1up=15000&dr1down=15000&dsgid2=11266;chr2=6;x2=127496389;dr2up=15000;dr2down=15000;num_seqs=2;hsp_overlap_limit=0;hsp_size_limit=0
Os11g34130|11|19496749|19496770|+|GRMZM2G423831|4|191125697|191125676|-|0.68	Os11g34130	11	19496749	19496770	+	GRMZM2G423831	4	191125676	191125697	-	0.68	5-distal	TTACTTAATTATACTTAATTT	TTTACTTAATTATATTTTATT	http://synteny.cnr.berkeley.edu/CoGe/GEvo.pl?prog=blastn&autogo=1&show_cns=1&dsgid1=8163&chr1=11&x1=19496749&dr1up=15000&dr1down=15000&dsgid2=11266;chr2=4;x2=191125676;dr2up=15000;dr2down=15000;num_seqs=2;hsp_overlap_limit=0;hsp_size_limit=0
Os04g45140|4|26484474|26484494|+|GRMZM2G033746|10|132903572|132903592|+|0.043	Os04g45140	4	26484474	26484494	+	GRMZM2G033746	10	132903572	132903592	+	0.04	5-distal	CTCGGATCCCGTGCGCGCGG	CTCGGATCCCGTGAGCGCGG	http://synteny.cnr.berkeley.edu/CoGe/GEvo.pl?prog=blastn&autogo=1&show_cns=1&dsgid1=8163&chr1=4&x1=26484474&dr1up=15000&dr1down=15000&dsgid2=11266;chr2=10;x2=132903572;dr2up=15000;dr2down=15000;num_seqs=2;hsp_overlap_limit=0;hsp_size_limit=0
Os05g37880|5|22152479|22152493|+|GRMZM2G399362|8|97706974|97706960|-|2.7	Os05g37880	5	22152479	22152493	+	GRMZM2G399362	8	97706960	97706974	-	2.7	3-distal	GAATTGATAGAAAC	TGAATTGATAGAAA	http://synteny.cnr.berkeley.edu/CoGe/GEvo.pl?prog=blastn&autogo=1&show_cns=1&dsgid1=8163&chr1=5&x1=22152479&dr1up=15000&dr1down=15000&dsgid2=11266;chr2=8;x2=97706960;dr2up=15000;dr2down=15000;num_seqs=2;hsp_overlap_limit=0;hsp_size_limit=0
Os02g13530|2|7233216|7233231|-|GRMZM2G091383|5|151638997|151638982|+|0.63	Os02g13530	2	7233216	7233231	-	GRMZM2G091383	5	151638982	151638997	+	0.63	3-distal	CTTGGTTTGAAATAG	TTGGTTTGAAATAGA	http://synteny.cnr.berkeley.edu/CoGe/GEvo.pl?prog=blastn&autogo=1&show_cns=1&dsgid1=8163&chr1=2&x1=7233216&dr1up=15000&dr1down=15000&dsgid2=11266;chr2=5;x2=151638982;dr2up=15000;dr2down=15000;num_seqs=2;hsp_overlap_limit=0;hsp_size_limit=0
Os03g10800|3|5529213|5529236|+|GRMZM2G114055|1|21762048|21762025|-|0.001	Os03g10800	3	5529213	5529236	+	GRMZM2G114055	1	21762025	21762048	-	0	5-UTR	TTCTTGGTCTCTCCATTGCCTCC	GTTCTTGGTCTCTCCGTTGCCTC	http://synteny.cnr.berkeley.edu/CoGe/GEvo.pl?prog=blastn&autogo=1&show_cns=1&dsgid1=8163&chr1=3&x1=5529213&dr1up=15000&dr1down=15000&dsgid2=11266;chr2=1;x2=21762025;dr2up=15000;dr2down=15000;num_seqs=2;hsp_overlap_limit=0;hsp_size_limit=0
Os04g32330|4|19206309|19206325|+|GRMZM2G079538|10|110610665|110610681|+|0.2	Os04g32330	4	19206309	19206325	+	GRMZM2G079538	10	110610665	110610681	+	0.2	5-UTR	CCCCTCCCCCTTCCTC	CCCCTCCCCCTTCCTC	http://synteny.cnr.berkeley.edu/CoGe/GEvo.pl?prog=blastn&autogo=1&show_cns=1&dsgid1=8163&chr1=4&x1=19206309&dr1up=15000&dr1down=15000&dsgid2=11266;chr2=10;x2=110610665;dr2up=15000;dr2down=15000;num_seqs=2;hsp_overlap_limit=0;hsp_size_limit=0
Os10g41300|10|22131820|22131837|-|GRMZM2G392524|1|93904486|93904469|+|2.3	Os10g41300	10	22131820	22131837	-	GRMZM2G392524	1	93904469	93904486	+	2.3	5-distal	ATCTCTCTGTTAATTTA	TCTCTCTGTTTATTTAC	http://synteny.cnr.berkeley.edu/CoGe/GEvo.pl?prog=blastn&autogo=1&show_cns=1&dsgid1=8163&chr1=10&x1=22131820&dr1up=15000&dr1down=15000&dsgid2=11266;chr2=1;x2=93904469;dr2up=15000;dr2down=15000;num_seqs=2;hsp_overlap_limit=0;hsp_size_limit=0
Os05g29710|5|17085329|17085487|+|GRMZM2G302912|6|138660125|138659968|-|1e-16	Os05g29710	5	17085329	17085487	+	GRMZM2G302912	6	138659968	138660125	-	1.00E-016	5-distal	GATAAAATATTCATAGAAGATCTTATTCTTGAACCCTATTGGAAGTTATCTTGCGCAGCCACTAATATATTGACACATCAGCAGAACATGTGATGAGCTGGACCGTTAAAAAAATGGTCACACCTTGTGTTTACCACTAAACAATTGACACATCAGCA	TGATAAACTATTCAAGCAAGAACTTAAGCTGAAACCTTATTGGCAGAAACCTTGCCCAGCCTCTAATATGTAGACACGTCAGCAGCACATGTGATGAGTTGGACTGTTCAGAAGTGGTCAGACCGTATTTAAGCCAATAAATCATTGACACATCAGC	http://synteny.cnr.berkeley.edu/CoGe/GEvo.pl?prog=blastn&autogo=1&show_cns=1&dsgid1=8163&chr1=5&x1=17085329&dr1up=15000&dr1down=15000&dsgid2=11266;chr2=6;x2=138659968;dr2up=15000;dr2down=15000;num_seqs=2;hsp_overlap_limit=0;hsp_size_limit=0
Os07g38490|7|23118713|23118732|+|GRMZM2G030713|2|206369176|206369195|+|0.003	Os07g38490	7	23118713	23118732	+	GRMZM2G030713	2	206369176	206369195	+	0	3-UTR	CATTGATTTGTTCGGTGTT	CATTGATTTGTTCGGTGTT	http://synteny.cnr.berkeley.edu/CoGe/GEvo.pl?prog=blastn&autogo=1&show_cns=1&dsgid1=8163&chr1=7&x1=23118713&dr1up=15000&dr1down=15000&dsgid2=11266;chr2=2;x2=206369176;dr2up=15000;dr2down=15000;num_seqs=2;hsp_overlap_limit=0;hsp_size_limit=0
Os02g54820|2|33566386|33566433|+|GRMZM2G312521|4|174963552|174963505|-|2e-12	Os02g54820	2	33566386	33566433	+	GRMZM2G312521	4	174963505	174963552	-	2.00E-012	intron	AAGGCAACGGATAAGGATTGCTCTAATCCAATCCAGTCTTCATCCAC	AAAGGCATCGGATAAGGATTGATCTAATCCAGTCCAGTCCTCATCCA	http://synteny.cnr.berkeley.edu/CoGe/GEvo.pl?prog=blastn&autogo=1&show_cns=1&dsgid1=8163&chr1=2&x1=33566386&dr1up=15000&dr1down=15000&dsgid2=11266;chr2=4;x2=174963505;dr2up=15000;dr2down=15000;num_seqs=2;hsp_overlap_limit=0;hsp_size_limit=0
Os03g61019|3|34662500|34662514|-|GRMZM2G156848|1|294634696|294634710|-|2.5	Os03g61019	3	34662500	34662514	-	GRMZM2G156848	1	294634696	294634710	-	2.5	intron	TGTCTTTCCTACTT	TGTCTTTCCTACTT	http://synteny.cnr.berkeley.edu/CoGe/GEvo.pl?prog=blastn&autogo=1&show_cns=1&dsgid1=8163&chr1=3&x1=34662500&dr1up=15000&dr1down=15000&dsgid2=11266;chr2=1;x2=294634696;dr2up=15000;dr2down=15000;num_seqs=2;hsp_overlap_limit=0;hsp_size_limit=0
Os04g33870|4|20348473|20348522|+|GRMZM2G055257|2|55792349|55792302|-|0.0008	Os04g33870	4	20348473	20348522	+	GRMZM2G055257	2	55792302	55792349	-	0	3-UTR	GTACAGTTGCTAAAAACTAATTGATGCTGATCATTAGTGTAGATTAATT	TGTACAGTTGCTAAACTACCTGATGCTGACCATCAGAATAGATTAAT	http://synteny.cnr.berkeley.edu/CoGe/GEvo.pl?prog=blastn&autogo=1&show_cns=1&dsgid1=8163&chr1=4&x1=20348473&dr1up=15000&dr1down=15000&dsgid2=11266;chr2=2;x2=55792302;dr2up=15000;dr2down=15000;num_seqs=2;hsp_overlap_limit=0;hsp_size_limit=0
Os06g03640|6|1440396|1440410|+|GRMZM2G029863|9|25061680|25061666|-|2.5	Os06g03640	6	1440396	1440410	+	GRMZM2G029863	9	25061666	25061680	-	2.5	3-distal	TATACACGAAAATA	GTATACACGAAAAT	http://synteny.cnr.berkeley.edu/CoGe/GEvo.pl?prog=blastn&autogo=1&show_cns=1&dsgid1=8163&chr1=6&x1=1440396&dr1up=15000&dr1down=15000&dsgid2=11266;chr2=9;x2=25061666;dr2up=15000;dr2down=15000;num_seqs=2;hsp_overlap_limit=0;hsp_size_limit=0
Os06g36680|6|21566017|21566039|-|GRMZM2G076272|9|57188257|57188279|-|0.18	Os06g36680	6	21566017	21566039	-	GRMZM2G076272	9	57188257	57188279	-	0.18	5-UTR	ATCCTGTTTTACTGCATGCTTT	ATCCTGTTTTACTGTGTGCTTT	http://synteny.cnr.berkeley.edu/CoGe/GEvo.pl?prog=blastn&autogo=1&show_cns=1&dsgid1=8163&chr1=6&x1=21566017&dr1up=15000&dr1down=15000&dsgid2=11266;chr2=9;x2=57188257;dr2up=15000;dr2down=15000;num_seqs=2;hsp_overlap_limit=0;hsp_size_limit=0
Os10g34360|10|18247119|18247147|+|GRMZM2G380650|1|229899534|229899506|-|0.18	Os10g34360	10	18247119	18247147	+	GRMZM2G380650	1	229899506	229899534	-	0.18	3-UTR	ATCAAACAATGTGAGGTACTCTAGTTTG	TATCAAACAGTGTAAGGTACTTGAGTTT	http://synteny.cnr.berkeley.edu/CoGe/GEvo.pl?prog=blastn&autogo=1&show_cns=1&dsgid1=8163&chr1=10&x1=18247119&dr1up=15000&dr1down=15000&dsgid2=11266;chr2=1;x2=229899506;dr2up=15000;dr2down=15000;num_seqs=2;hsp_overlap_limit=0;hsp_size_limit=0
Os03g05140|3|2501390|2501412|-|GRMZM2G438840|9|152262269|152262291|-|0.18	Os03g05140	3	2501390	2501412	-	GRMZM2G438840	9	152262269	152262291	-	0.18	5-distal	GAGTTGGAACTTGGAACGGAAG	GAGTTGGAACTTGGAAGGGGAG	http://synteny.cnr.berkeley.edu/CoGe/GEvo.pl?prog=blastn&autogo=1&show_cns=1&dsgid1=8163&chr1=3&x1=2501390&dr1up=15000&dr1down=15000&dsgid2=11266;chr2=9;x2=152262269;dr2up=15000;dr2down=15000;num_seqs=2;hsp_overlap_limit=0;hsp_size_limit=0
Os03g47036|3|26587381|26587414|-|GRMZM2G061101|1|257461570|257461537|+|0.76	Os03g47036	3	26587381	26587414	-	GRMZM2G061101	1	257461537	257461570	+	0.76	3-distal	TTCCTCCTCCCTCAATGCCGATGCCTCAACCAT	TCATCCACCATCAATCTCGATGCCTCATCCATC	http://synteny.cnr.berkeley.edu/CoGe/GEvo.pl?prog=blastn&autogo=1&show_cns=1&dsgid1=8163&chr1=3&x1=26587381&dr1up=15000&dr1down=15000&dsgid2=11266;chr2=1;x2=257461537;dr2up=15000;dr2down=15000;num_seqs=2;hsp_overlap_limit=0;hsp_size_limit=0
Os03g12300|3|6467414|6467767|-|GRMZM2G128613|1|28069550|28069893|-|2e-78	Os03g12300	3	6467414	6467767	-	GRMZM2G128613	1	28069550	28069893	-	2.00E-078	3-UTR	ATTGTGATGTATTATACATTTGCAAGACGCATCGTCACAAATTTGTTGGGGCTTTGGTTAGTCTCCTTTATTTTTTTTTCAAAGGAGGTTCATAGGGTACATAGAGTGTAATCTTTTTGTTTGGTTCCTAGATTTTTGTCATGGGATGGCAATTATTTGTTGGAGAAAGCTCGTTTCCCTCTTTCAGCTATTATTTTCCCTTTTCTTTTAGCTGTTTCACTGCTCATGTGGTTTCTGTAATTTTTCAATTGAAGGCCAATGAGCAAAATAGTATTTGGAGATATGTCACGACTGTTCTGCTTATCAATCTCCAATAAATTAGTGATGCAATGTAAATTTTTGTTCCTAGCTCT	ATTGCGATGTATGATATGTTTCCCAGAAGCATCATCACAAATATGTTGGGGCTTTGGTTAGTCTCCTTGATTTTTCCAAAGGAGGTTGCATAGGGTACATAGAGTGTAATATTTTTTGTTTCGTTCCTAGATTTTGTCAAGAGATGGCAATTATTTATTGGAGAAAGCTCGTTTCTGCCCTCTAGTCATTCTTTTCTTAGCCGTTTCACTGCTCATCTGGTTTCTGTAATTTTTCAATTGAAGGCCAAATGAGCAAAGTAGTAATTGGAGATATGTTACTACTGTTCTGCTTATCCATCTCTAATAAATTAGCGTTGCAATGTAAATTCCTGTTGTTGGCTCT	http://synteny.cnr.berkeley.edu/CoGe/GEvo.pl?prog=blastn&autogo=1&show_cns=1&dsgid1=8163&chr1=3&x1=6467414&dr1up=15000&dr1down=15000&dsgid2=11266;chr2=1;x2=28069550;dr2up=15000;dr2down=15000;num_seqs=2;hsp_overlap_limit=0;hsp_size_limit=0
Os04g55260|4|32674715|32674735|-|GRMZM5G882708|2|5829930|5829910|+|2.7	Os04g55260	4	32674715	32674735	-	GRMZM5G882708	2	5829910	5829930	+	2.7	intron	TCTTGGCCGGGGATGCATGC	CTTGGCTTGGGATGCATGCT	http://synteny.cnr.berkeley.edu/CoGe/GEvo.pl?prog=blastn&autogo=1&show_cns=1&dsgid1=8163&chr1=4&x1=32674715&dr1up=15000&dr1down=15000&dsgid2=11266;chr2=2;x2=5829910;dr2up=15000;dr2down=15000;num_seqs=2;hsp_overlap_limit=0;hsp_size_limit=0
Os03g12890|3|6934052|6934080|+|GRMZM2G153536|1|29523107|29523079|-|1e-06	Os03g12890	3	6934052	6934080	+	GRMZM2G153536	1	29523079	29523107	-	1.00E-006	5-distal	CGGCCGGTTCCCCGTGAAGGCGATGAAA	CCGGCCGGTTTCCCGTGAAGGCGATGAA	http://synteny.cnr.berkeley.edu/CoGe/GEvo.pl?prog=blastn&autogo=1&show_cns=1&dsgid1=8163&chr1=3&x1=6934052&dr1up=15000&dr1down=15000&dsgid2=11266;chr2=1;x2=29523079;dr2up=15000;dr2down=15000;num_seqs=2;hsp_overlap_limit=0;hsp_size_limit=0
Os09g32240|9|19243997|19244036|-|GRMZM2G305864|2|190847186|190847225|-|8e-08	Os09g32240	9	19243997	19244036	-	GRMZM2G305864	2	190847186	190847225	-	8.00E-008	5-UTR	CCACCCGACTCGGCGGCCTCTGCTCCTCCGCTCGTTCCT	CCACCCGACTCGGCGGCCTGCGCTCGTCCGCCCGTTCCT	http://synteny.cnr.berkeley.edu/CoGe/GEvo.pl?prog=blastn&autogo=1&show_cns=1&dsgid1=8163&chr1=9&x1=19243997&dr1up=15000&dr1down=15000&dsgid2=11266;chr2=2;x2=190847186;dr2up=15000;dr2down=15000;num_seqs=2;hsp_overlap_limit=0;hsp_size_limit=0
Os01g36550|1|20250895|20250911|+|GRMZM2G583971|8|60221948|60221964|+|0.18	Os01g36550	1	20250895	20250911	+	GRMZM2G583971	8	60221948	60221964	+	0.18	5-distal	TTGATTTTCAGTCCAA	TTGATTTTCAGTCCAA	http://synteny.cnr.berkeley.edu/CoGe/GEvo.pl?prog=blastn&autogo=1&show_cns=1&dsgid1=8163&chr1=1&x1=20250895&dr1up=15000&dr1down=15000&dsgid2=11266;chr2=8;x2=60221948;dr2up=15000;dr2down=15000;num_seqs=2;hsp_overlap_limit=0;hsp_size_limit=0
Os03g07530|3|3837343|3837372|+|AC149829.2_FG006|9|151147361|151147332|-|0.044	Os03g07530	3	3837343	3837372	+	AC149829.2_FG006	9	151147332	151147361	-	0.04	3-distal	TATCGGAGTTCTGTCGTGCGGTTACTGCA	GTATCGGAGTTGTGCCGTGCGGCCACTGC	http://synteny.cnr.berkeley.edu/CoGe/GEvo.pl?prog=blastn&autogo=1&show_cns=1&dsgid1=8163&chr1=3&x1=3837343&dr1up=15000&dr1down=15000&dsgid2=11266;chr2=9;x2=151147332;dr2up=15000;dr2down=15000;num_seqs=2;hsp_overlap_limit=0;hsp_size_limit=0
Os02g58180|2|35625269|35625292|+|GRMZM2G445944|5|216610422|216610399|-|2.3	Os02g58180	2	35625269	35625292	+	GRMZM2G445944	5	216610399	216610422	-	2.3	3-distal	ATCAATCTACACATTTGAATTGT	AATCAACCTACACATATAAATTG	http://synteny.cnr.berkeley.edu/CoGe/GEvo.pl?prog=blastn&autogo=1&show_cns=1&dsgid1=8163&chr1=2&x1=35625269&dr1up=15000&dr1down=15000&dsgid2=11266;chr2=5;x2=216610399;dr2up=15000;dr2down=15000;num_seqs=2;hsp_overlap_limit=0;hsp_size_limit=0
Os03g15480|3|8505321|8505335|+|GRMZM2G703555|1|37114388|37114402|+|2.8	Os03g15480	3	8505321	8505335	+	GRMZM2G703555	1	37114388	37114402	+	2.8	3-proximal	TTGTATGCTGCCGT	TTGTATGCTGCCGT	http://synteny.cnr.berkeley.edu/CoGe/GEvo.pl?prog=blastn&autogo=1&show_cns=1&dsgid1=8163&chr1=3&x1=8505321&dr1up=15000&dr1down=15000&dsgid2=11266;chr2=1;x2=37114388;dr2up=15000;dr2down=15000;num_seqs=2;hsp_overlap_limit=0;hsp_size_limit=0
Os05g01090|5|116111|116125|+|GRMZM2G396292|6|45287818|45287832|-|2.6	Os05g01090	5	116111	116125	+	GRMZM2G396292	6	45287818	45287832	-	2.6	3-distal	TTGAATTTTTTGAA	TTCAAAAAATTCAA	http://synteny.cnr.berkeley.edu/CoGe/GEvo.pl?prog=blastn&autogo=1&show_cns=1&dsgid1=8163&chr1=5&x1=116111&dr1up=15000&dr1down=15000&dsgid2=11266;chr2=6;x2=45287818;dr2up=15000;dr2down=15000;num_seqs=2;hsp_overlap_limit=0;hsp_size_limit=0
Os01g66100|1|38376729|38376755|+|GRMZM2G368411|3|170907702|170907676|-|0.0009	Os01g66100	1	38376729	38376755	+	GRMZM2G368411	3	170907676	170907702	-	0	5-distal	TGGCTTCCCTCGAGGCACCAACCATG	GTGGCTTCCCTCAAGGCACCAACTAT	http://synteny.cnr.berkeley.edu/CoGe/GEvo.pl?prog=blastn&autogo=1&show_cns=1&dsgid1=8163&chr1=1&x1=38376729&dr1up=15000&dr1down=15000&dsgid2=11266;chr2=3;x2=170907676;dr2up=15000;dr2down=15000;num_seqs=2;hsp_overlap_limit=0;hsp_size_limit=0
Os01g65550|1|38053246|38053311|+|GRMZM2G005236|8|165542807|165542742|-|6e-09	Os01g65550	1	38053246	38053311	+	GRMZM2G005236	8	165542742	165542807	-	6.00E-009	3-UTR	TTAATGTACTATTATCGGACATGGTGATTGTAATAATAAAGTAGTACTGTGACACTTTTAGGACA	TTTAATCTACTATTACCAGGCATGGTGGTTGTAATAATAAATTAGCGCTATGCTACTTGTAGGAC	http://synteny.cnr.berkeley.edu/CoGe/GEvo.pl?prog=blastn&autogo=1&show_cns=1&dsgid1=8163&chr1=1&x1=38053246&dr1up=15000&dr1down=15000&dsgid2=11266;chr2=8;x2=165542742;dr2up=15000;dr2down=15000;num_seqs=2;hsp_overlap_limit=0;hsp_size_limit=0
Os07g14100|7|8078918|8078932|-|GRMZM2G333142|7|23963090|23963104|-|2.4	Os07g14100	7	8078918	8078932	-	GRMZM2G333142	7	23963090	23963104	-	2.4	5-distal	CTTCAATGCCATCC	CTTCAATGCCATCC	http://synteny.cnr.berkeley.edu/CoGe/GEvo.pl?prog=blastn&autogo=1&show_cns=1&dsgid1=8163&chr1=7&x1=8078918&dr1up=15000&dr1down=15000&dsgid2=11266;chr2=7;x2=23963090;dr2up=15000;dr2down=15000;num_seqs=2;hsp_overlap_limit=0;hsp_size_limit=0
Os11g03110|11|1122955|1122995|+|GRMZM2G131516|4|185313442|185313482|+|2e-08	Os11g03110	11	1122955	1122995	+	GRMZM2G131516	4	185313442	185313482	+	2.00E-008	3-proximal	CTTCCTAGTCACATTTCCAAAGTTGGTTATGTGCCAATGT	CTTCCTAGTCACATTTCCAAACTGGGTTATCAGCCAATGT	http://synteny.cnr.berkeley.edu/CoGe/GEvo.pl?prog=blastn&autogo=1&show_cns=1&dsgid1=8163&chr1=11&x1=1122955&dr1up=15000&dr1down=15000&dsgid2=11266;chr2=4;x2=185313442;dr2up=15000;dr2down=15000;num_seqs=2;hsp_overlap_limit=0;hsp_size_limit=0
Os07g48430|7|28961943|28961958|+|GRMZM2G003331|2|217335204|217335219|+|0.71	Os07g48430	7	28961943	28961958	+	GRMZM2G003331	2	217335204	217335219	+	0.71	5-proximal	CCAAACTCTGAAAGC	CCAAACTCTGAAAGC	http://synteny.cnr.berkeley.edu/CoGe/GEvo.pl?prog=blastn&autogo=1&show_cns=1&dsgid1=8163&chr1=7&x1=28961943&dr1up=15000&dr1down=15000&dsgid2=11266;chr2=2;x2=217335204;dr2up=15000;dr2down=15000;num_seqs=2;hsp_overlap_limit=0;hsp_size_limit=0
Os04g58010|4|34378377|34378391|-|GRMZM2G149940|2|1699391|1699405|+|3.0	Os04g58010	4	34378377	34378391	-	GRMZM2G149940	2	1699391	1699405	+	3	5-distal	ATAACATCTTTGAT	ATCAAAGATGTTAT	http://synteny.cnr.berkeley.edu/CoGe/GEvo.pl?prog=blastn&autogo=1&show_cns=1&dsgid1=8163&chr1=4&x1=34378377&dr1up=15000&dr1down=15000&dsgid2=11266;chr2=2;x2=1699391;dr2up=15000;dr2down=15000;num_seqs=2;hsp_overlap_limit=0;hsp_size_limit=0
Os11g04295|11|1801766|1801786|-|GRMZM2G142777|4|186823968|186823948|-|2.5	Os11g04295	11	1801766	1801786	-	GRMZM2G142777	4	186823948	186823968	-	2.5	5-distal	AAAATGCTTCAGAAAATGAA	ATTCGTTTTTTGAAGCATTT	http://synteny.cnr.berkeley.edu/CoGe/GEvo.pl?prog=blastn&autogo=1&show_cns=1&dsgid1=8163&chr1=11&x1=1801766&dr1up=15000&dr1down=15000&dsgid2=11266;chr2=4;x2=186823948;dr2up=15000;dr2down=15000;num_seqs=2;hsp_overlap_limit=0;hsp_size_limit=0
Os08g44310|8|27902124|27902138|+|GRMZM2G319357|1|205241093|205241107|-|2.8	Os08g44310	8	27902124	27902138	+	GRMZM2G319357	1	205241093	205241107	-	2.8	3-distal	TCCATTCCATCCAT	ATGGATGGAATGGA	http://synteny.cnr.berkeley.edu/CoGe/GEvo.pl?prog=blastn&autogo=1&show_cns=1&dsgid1=8163&chr1=8&x1=27902124&dr1up=15000&dr1down=15000&dsgid2=11266;chr2=1;x2=205241093;dr2up=15000;dr2down=15000;num_seqs=2;hsp_overlap_limit=0;hsp_size_limit=0
Os05g51450|5|29459925|29459939|-|GRMZM2G099529|6|167501183|167501197|+|2.8	Os05g51450	5	29459925	29459939	-	GRMZM2G099529	6	167501183	167501197	+	2.8	5-distal	CTGATGAACAGTGT	ACACTGTTCATCAG	http://synteny.cnr.berkeley.edu/CoGe/GEvo.pl?prog=blastn&autogo=1&show_cns=1&dsgid1=8163&chr1=5&x1=29459925&dr1up=15000&dr1down=15000&dsgid2=11266;chr2=6;x2=167501183;dr2up=15000;dr2down=15000;num_seqs=2;hsp_overlap_limit=0;hsp_size_limit=0
Os12g10320|12|5451210|5451227|-|GRMZM2G073943|10|30378993|30379010|+|2.4	Os12g10320	12	5451210	5451227	-	GRMZM2G073943	10	30378993	30379010	+	2.4	3-distal	TATATTTTTTAAAAAAA	TTTTTTTAAAAAAAATA	http://synteny.cnr.berkeley.edu/CoGe/GEvo.pl?prog=blastn&autogo=1&show_cns=1&dsgid1=8163&chr1=12&x1=5451210&dr1up=15000&dr1down=15000&dsgid2=11266;chr2=10;x2=30378993;dr2up=15000;dr2down=15000;num_seqs=2;hsp_overlap_limit=0;hsp_size_limit=0
Os03g18820|3|10548444|10548459|-|GRMZM2G129302|1|46865358|46865373|-|0.65	Os03g18820	3	10548444	10548459	-	GRMZM2G129302	1	46865358	46865373	-	0.65	5-UTR	GAAGCATCGCATCTC	GAAGCATCGCATCTC	http://synteny.cnr.berkeley.edu/CoGe/GEvo.pl?prog=blastn&autogo=1&show_cns=1&dsgid1=8163&chr1=3&x1=10548444&dr1up=15000&dr1down=15000&dsgid2=11266;chr2=1;x2=46865358;dr2up=15000;dr2down=15000;num_seqs=2;hsp_overlap_limit=0;hsp_size_limit=0
Os04g10680|4|5790431|5790445|+|GRMZM2G000114|2|98640198|98640212|+|3.5	Os04g10680	4	5790431	5790445	+	GRMZM2G000114	2	98640198	98640212	+	3.5	5-distal	GTCGGCGGCGGCGG	GTCGGCGGCGGCGG	http://synteny.cnr.berkeley.edu/CoGe/GEvo.pl?prog=blastn&autogo=1&show_cns=1&dsgid1=8163&chr1=4&x1=5790431&dr1up=15000&dr1down=15000&dsgid2=11266;chr2=2;x2=98640198;dr2up=15000;dr2down=15000;num_seqs=2;hsp_overlap_limit=0;hsp_size_limit=0
Os03g17780|3|9890975|9890990|+|GRMZM2G179411|1|43969604|43969619|+|0.7	Os03g17780	3	9890975	9890990	+	GRMZM2G179411	1	43969604	43969619	+	0.7	5-distal	CTTTGTCAAATAGTT	CTTTGTCAAATAGTT	http://synteny.cnr.berkeley.edu/CoGe/GEvo.pl?prog=blastn&autogo=1&show_cns=1&dsgid1=8163&chr1=3&x1=9890975&dr1up=15000&dr1down=15000&dsgid2=11266;chr2=1;x2=43969604;dr2up=15000;dr2down=15000;num_seqs=2;hsp_overlap_limit=0;hsp_size_limit=0
Os05g08640|5|4725876|4725890|-|GRMZM2G108714|6|128061176|128061162|+|2.4	Os05g08640	5	4725876	4725890	-	GRMZM2G108714	6	128061162	128061176	+	2.4	3-distal	ACTACTTCCCTCTA	CTACTTCCCTCTAT	http://synteny.cnr.berkeley.edu/CoGe/GEvo.pl?prog=blastn&autogo=1&show_cns=1&dsgid1=8163&chr1=5&x1=4725876&dr1up=15000&dr1down=15000&dsgid2=11266;chr2=6;x2=128061162;dr2up=15000;dr2down=15000;num_seqs=2;hsp_overlap_limit=0;hsp_size_limit=0
Os09g12500|9|7177907|7177942|+|GRMZM2G108737|7|80308114|80308149|+|4.0	Os09g12500	9	7177907	7177942	+	GRMZM2G108737	7	80308114	80308149	+	4	3-distal	AGAGATGACAACAGGGAATTCACCGCCGAGGAATA	AGGGATGGCAACGGGGAATTATCCGTCGGGGAATA	http://synteny.cnr.berkeley.edu/CoGe/GEvo.pl?prog=blastn&autogo=1&show_cns=1&dsgid1=8163&chr1=9&x1=7177907&dr1up=15000&dr1down=15000&dsgid2=11266;chr2=7;x2=80308114;dr2up=15000;dr2down=15000;num_seqs=2;hsp_overlap_limit=0;hsp_size_limit=0
Os04g57760|4|34216451|34216473|-|GRMZM2G343317|2|2059880|2059858|+|0.16	Os04g57760	4	34216451	34216473	-	GRMZM2G343317	2	2059858	2059880	+	0.16	5-UTR	CTTCCCGGAAACGCATTCTTGC	TTCCCGGAAACGCAGCCTTGCC	http://synteny.cnr.berkeley.edu/CoGe/GEvo.pl?prog=blastn&autogo=1&show_cns=1&dsgid1=8163&chr1=4&x1=34216451&dr1up=15000&dr1down=15000&dsgid2=11266;chr2=2;x2=2059858;dr2up=15000;dr2down=15000;num_seqs=2;hsp_overlap_limit=0;hsp_size_limit=0
Os03g52660|3|30191494|30191531|+|GRMZM2G131575|1|273786964|273787000|+|0.044	Os03g52660	3	30191494	30191531	+	GRMZM2G131575	1	273786964	273787000	+	0.04	3-UTR	AACAACAGTTTTTCCTATCTATTGTTGTTGCCAATCG	AACAACAGTTTTCCTGTCTAATGTTGTTGTAAATCG	http://synteny.cnr.berkeley.edu/CoGe/GEvo.pl?prog=blastn&autogo=1&show_cns=1&dsgid1=8163&chr1=3&x1=30191494&dr1up=15000&dr1down=15000&dsgid2=11266;chr2=1;x2=273786964;dr2up=15000;dr2down=15000;num_seqs=2;hsp_overlap_limit=0;hsp_size_limit=0
Os02g15230|2|8505212|8505235|+|GRMZM2G159759|5|142471520|142471497|-|0.0009	Os02g15230	2	8505212	8505235	+	GRMZM2G159759	5	142471497	142471520	-	0	3-proximal	CAGTGCATGCAGGTGGGAGTTGA	ACAGTGCATGCAGGTGGCAGTTG	http://synteny.cnr.berkeley.edu/CoGe/GEvo.pl?prog=blastn&autogo=1&show_cns=1&dsgid1=8163&chr1=2&x1=8505212&dr1up=15000&dr1down=15000&dsgid2=11266;chr2=5;x2=142471497;dr2up=15000;dr2down=15000;num_seqs=2;hsp_overlap_limit=0;hsp_size_limit=0
Os03g01150|3|105283|105297|+|GRMZM2G374779|1|1001214|1001228|+|2.7	Os03g01150	3	105283	105297	+	GRMZM2G374779	1	1001214	1001228	+	2.7	5-proximal	ACATTATAAATAAT	ACATTATAAATAAT	http://synteny.cnr.berkeley.edu/CoGe/GEvo.pl?prog=blastn&autogo=1&show_cns=1&dsgid1=8163&chr1=3&x1=105283&dr1up=15000&dr1down=15000&dsgid2=11266;chr2=1;x2=1001214;dr2up=15000;dr2down=15000;num_seqs=2;hsp_overlap_limit=0;hsp_size_limit=0
Os12g02910|12|1069189|1069215|-|GRMZM2G036918|10|2799939|2799913|+|2.9	Os12g02910	12	1069189	1069215	-	GRMZM2G036918	10	2799913	2799939	+	2.9	3-UTR	TTTGCTCGTTGTATAAGAGCTATACT	TTGCTCATTGTGCAAGAGCAATACTG	http://synteny.cnr.berkeley.edu/CoGe/GEvo.pl?prog=blastn&autogo=1&show_cns=1&dsgid1=8163&chr1=12&x1=1069189&dr1up=15000&dr1down=15000&dsgid2=11266;chr2=10;x2=2799913;dr2up=15000;dr2down=15000;num_seqs=2;hsp_overlap_limit=0;hsp_size_limit=0
Os02g41460|2|24845879|24845899|-|GRMZM2G095382|5|186226207|186226227|-|2.4	Os02g41460	2	24845879	24845899	-	GRMZM2G095382	5	186226207	186226227	-	2.4	5-distal	TCAAAAGAATAAGTTTTTCA	TCAAAAGAAAATGTTTTTCA	http://synteny.cnr.berkeley.edu/CoGe/GEvo.pl?prog=blastn&autogo=1&show_cns=1&dsgid1=8163&chr1=2&x1=24845879&dr1up=15000&dr1down=15000&dsgid2=11266;chr2=5;x2=186226207;dr2up=15000;dr2down=15000;num_seqs=2;hsp_overlap_limit=0;hsp_size_limit=0
Os08g39270|8|24805373|24805387|-|AC234156.1_FG005|4|198558841|198558855|-|2.3	Os08g39270	8	24805373	24805387	-	AC234156.1_FG005	4	198558841	198558855	-	2.3	3-distal	ATTAATAGAAAATT	ATTAATAGAAAATT	http://synteny.cnr.berkeley.edu/CoGe/GEvo.pl?prog=blastn&autogo=1&show_cns=1&dsgid1=8163&chr1=8&x1=24805373&dr1up=15000&dr1down=15000&dsgid2=11266;chr2=4;x2=198558841;dr2up=15000;dr2down=15000;num_seqs=2;hsp_overlap_limit=0;hsp_size_limit=0
Os02g39350|2|23745083|23745110|-|GRMZM2G095194|5|182453833|182453806|+|0.0003	Os02g39350	2	23745083	23745110	-	GRMZM2G095194	5	182453806	182453833	+	0	intron	ATATCCTTGACCTCATTTTATCGACCA	TATCCTTGACCACATTTTCTCGACCAG	http://synteny.cnr.berkeley.edu/CoGe/GEvo.pl?prog=blastn&autogo=1&show_cns=1&dsgid1=8163&chr1=2&x1=23745083&dr1up=15000&dr1down=15000&dsgid2=11266;chr2=5;x2=182453806;dr2up=15000;dr2down=15000;num_seqs=2;hsp_overlap_limit=0;hsp_size_limit=0
Os01g63480|1|36790075|36790101|+|GRMZM2G165192|3|178413723|178413697|-|2e-05	Os01g63480	1	36790075	36790101	+	GRMZM2G165192	3	178413697	178413723	-	2.00E-005	5-distal	CTGCAGGGCGGCGCTCAGGTTCAGTG	GCTGCAGGGCGGCGCTCAGGTCCAGT	http://synteny.cnr.berkeley.edu/CoGe/GEvo.pl?prog=blastn&autogo=1&show_cns=1&dsgid1=8163&chr1=1&x1=36790075&dr1up=15000&dr1down=15000&dsgid2=11266;chr2=3;x2=178413697;dr2up=15000;dr2down=15000;num_seqs=2;hsp_overlap_limit=0;hsp_size_limit=0
Os02g51040|2|31216079|31216100|+|GRMZM2G105844|5|206840079|206840100|+|0.011	Os02g51040	2	31216079	31216100	+	GRMZM2G105844	5	206840079	206840100	+	0.01	3-UTR	TTGGAAGTGGTGGTAAGGCTG	TTGGAGGTGGTGGTAAGGCTG	http://synteny.cnr.berkeley.edu/CoGe/GEvo.pl?prog=blastn&autogo=1&show_cns=1&dsgid1=8163&chr1=2&x1=31216079&dr1up=15000&dr1down=15000&dsgid2=11266;chr2=5;x2=206840079;dr2up=15000;dr2down=15000;num_seqs=2;hsp_overlap_limit=0;hsp_size_limit=0
Os03g13050|3|7060837|7060854|+|GRMZM2G091742|9|145167428|145167445|+|2.5	Os03g13050	3	7060837	7060854	+	GRMZM2G091742	9	145167428	145167445	+	2.5	5-UTR	TCTGTCACGTAACACGA	TCTGTCACATAACACGA	http://synteny.cnr.berkeley.edu/CoGe/GEvo.pl?prog=blastn&autogo=1&show_cns=1&dsgid1=8163&chr1=3&x1=7060837&dr1up=15000&dr1down=15000&dsgid2=11266;chr2=9;x2=145167428;dr2up=15000;dr2down=15000;num_seqs=2;hsp_overlap_limit=0;hsp_size_limit=0
Os05g39000|5|22814799|22814814|-|GRMZM2G422641|8|117438740|117438725|+|0.67	Os05g39000	5	22814799	22814814	-	GRMZM2G422641	8	117438725	117438740	+	0.67	3-distal	AAAGATAGGACTGCT	AAGATAGGACTGCTG	http://synteny.cnr.berkeley.edu/CoGe/GEvo.pl?prog=blastn&autogo=1&show_cns=1&dsgid1=8163&chr1=5&x1=22814799&dr1up=15000&dr1down=15000&dsgid2=11266;chr2=8;x2=117438725;dr2up=15000;dr2down=15000;num_seqs=2;hsp_overlap_limit=0;hsp_size_limit=0
Os09g25490|9|15280128|15280170|+|GRMZM2G142898|7|117512991|117513033|+|5e-13	Os09g25490	9	15280128	15280170	+	GRMZM2G142898	7	117512991	117513033	+	5.00E-013	5-proximal	TCGCTTCACTTGGCGGCAACGGAGACGCCGCACCCAACCAAC	TCGCTTCACTTAGCGGCAACGGAGACGCTGCACCCAACCAAC	http://synteny.cnr.berkeley.edu/CoGe/GEvo.pl?prog=blastn&autogo=1&show_cns=1&dsgid1=8163&chr1=9&x1=15280128&dr1up=15000&dr1down=15000&dsgid2=11266;chr2=7;x2=117512991;dr2up=15000;dr2down=15000;num_seqs=2;hsp_overlap_limit=0;hsp_size_limit=0
Os02g07780|2|4100671|4100685|+|GRMZM2G163813|4|235590906|235590920|-|2.7	Os02g07780	2	4100671	4100685	+	GRMZM2G163813	4	235590906	235590920	-	2.7	3-distal	CCCTAAGAATTTCA	TGAAATTCTTAGGG	http://synteny.cnr.berkeley.edu/CoGe/GEvo.pl?prog=blastn&autogo=1&show_cns=1&dsgid1=8163&chr1=2&x1=4100671&dr1up=15000&dr1down=15000&dsgid2=11266;chr2=4;x2=235590906;dr2up=15000;dr2down=15000;num_seqs=2;hsp_overlap_limit=0;hsp_size_limit=0
Os07g40580|7|24320133|24320220|-|GRMZM2G113696|2|209292770|209292855|-|1e-10	Os07g40580	7	24320133	24320220	-	GRMZM2G113696	2	209292770	209292855	-	1.00E-010	5-UTR	AGCCGCCCATGGCGTGGTTCGAACGCGAGGTGATGCCCTCCCTCCGCAGCCGTACACGTGTCCCGATCCCCAGACCGAATCGACGGC	AGCCGTCCGTGGCGTGATTCAAACGCGAGAAGATGCCCTGCCCCTGCAGCCGTACACGGTCCGATCACCTGACCGAACTGACGGC	http://synteny.cnr.berkeley.edu/CoGe/GEvo.pl?prog=blastn&autogo=1&show_cns=1&dsgid1=8163&chr1=7&x1=24320133&dr1up=15000&dr1down=15000&dsgid2=11266;chr2=2;x2=209292770;dr2up=15000;dr2down=15000;num_seqs=2;hsp_overlap_limit=0;hsp_size_limit=0
Os02g14480|2|7988741|7988758|-|GRMZM2G017022|4|227881937|227881920|+|2.5	Os02g14480	2	7988741	7988758	-	GRMZM2G017022	4	227881920	227881937	+	2.5	5-distal	GAGGTTAAAATTAATTA	AGTTTAAAATTAATTAA	http://synteny.cnr.berkeley.edu/CoGe/GEvo.pl?prog=blastn&autogo=1&show_cns=1&dsgid1=8163&chr1=2&x1=7988741&dr1up=15000&dr1down=15000&dsgid2=11266;chr2=4;x2=227881920;dr2up=15000;dr2down=15000;num_seqs=2;hsp_overlap_limit=0;hsp_size_limit=0
Os09g17760|9|10855682|10855752|-|GRMZM2G055960|2|176341948|176342012|-|3e-11	Os09g17760	9	10855682	10855752	-	GRMZM2G055960	2	176341948	176342012	-	3.00E-011	3-UTR	TTACTTACAGGTCGATTTGTTTATTATTATGATTATATGTTTTACCCTAATCCAGTTCTTTTGCTGACCT	TTACTTACAGCTCGATTTGTTCATTATATTATATGTTTGCCTAATCCAGTTCTTTTGCTGACCT	http://synteny.cnr.berkeley.edu/CoGe/GEvo.pl?prog=blastn&autogo=1&show_cns=1&dsgid1=8163&chr1=9&x1=10855682&dr1up=15000&dr1down=15000&dsgid2=11266;chr2=2;x2=176341948;dr2up=15000;dr2down=15000;num_seqs=2;hsp_overlap_limit=0;hsp_size_limit=0
Os03g45344|3|25599078|25599092|-|GRMZM2G081910|1|259180262|259180248|+|2.8	Os03g45344	3	25599078	25599092	-	GRMZM2G081910	1	259180248	259180262	+	2.8	3-proximal	AAGCAAGGAATACT	AGCAAGGAATACTT	http://synteny.cnr.berkeley.edu/CoGe/GEvo.pl?prog=blastn&autogo=1&show_cns=1&dsgid1=8163&chr1=3&x1=25599078&dr1up=15000&dr1down=15000&dsgid2=11266;chr2=1;x2=259180248;dr2up=15000;dr2down=15000;num_seqs=2;hsp_overlap_limit=0;hsp_size_limit=0
Os02g13300|2|7090070|7090100|+|GRMZM2G161299|5|152431183|152431153|-|0.0003	Os02g13300	2	7090070	7090100	+	GRMZM2G161299	5	152431153	152431183	-	0	3-distal	CCTTCCTGCAGTGAATCACCTCCATGTGCA	ACCTTCTTGCAGTGGATTACCTCCATGTGC	http://synteny.cnr.berkeley.edu/CoGe/GEvo.pl?prog=blastn&autogo=1&show_cns=1&dsgid1=8163&chr1=2&x1=7090070&dr1up=15000&dr1down=15000&dsgid2=11266;chr2=5;x2=152431153;dr2up=15000;dr2down=15000;num_seqs=2;hsp_overlap_limit=0;hsp_size_limit=0
Os02g44470|2|26914921|26914939|-|GRMZM2G463471|4|153269264|153269282|-|0.64	Os02g44470	2	26914921	26914939	-	GRMZM2G463471	4	153269264	153269282	-	0.64	intron	ATCTTAAGAAACTGATAT	ATCTTAAGAAACTGAAAT	http://synteny.cnr.berkeley.edu/CoGe/GEvo.pl?prog=blastn&autogo=1&show_cns=1&dsgid1=8163&chr1=2&x1=26914921&dr1up=15000&dr1down=15000&dsgid2=11266;chr2=4;x2=153269264;dr2up=15000;dr2down=15000;num_seqs=2;hsp_overlap_limit=0;hsp_size_limit=0
Os08g06070|8|3324705|3324726|-|GRMZM2G055520|4|32794916|32794937|+|0.014	Os08g06070	8	3324705	3324726	-	GRMZM2G055520	4	32794916	32794937	+	0.01	5-distal	TTTTAGGATCCACTTGAGTTC	GAAATCAAGTGGATCCTAAAA	http://synteny.cnr.berkeley.edu/CoGe/GEvo.pl?prog=blastn&autogo=1&show_cns=1&dsgid1=8163&chr1=8&x1=3324705&dr1up=15000&dr1down=15000&dsgid2=11266;chr2=4;x2=32794916;dr2up=15000;dr2down=15000;num_seqs=2;hsp_overlap_limit=0;hsp_size_limit=0
2_35356971_35357003_cns_rna|2|35354395|35354428|+|4_169970986_169970954_cns_rna|4|169972294|169972261|-|0.012	2_35356971_35357003_cns_rna	2	35354395	35354428	+	4_169970986_169970954_cns_rna	4	169972261	169972294	-	0.01	5-distal	AAAGTCTATTGCATCATTTCACTTTATTGAAAA	AAAAGTCCGGTGCATCATTTCACTTTGTTCAAA	http://synteny.cnr.berkeley.edu/CoGe/GEvo.pl?prog=blastn&autogo=1&show_cns=1&dsgid1=8163&chr1=2&x1=35354395&dr1up=15000&dr1down=15000&dsgid2=11266;chr2=4;x2=169972261;dr2up=15000;dr2down=15000;num_seqs=2;hsp_overlap_limit=0;hsp_size_limit=0
Os02g01800|2|432925|432939|+|GRMZM2G010091|4|240255515|240255501|-|2.5	Os02g01800	2	432925	432939	+	GRMZM2G010091	4	240255501	240255515	-	2.5	5-distal	TTCCTACAAGAGCA	TTTCCTACAAGAGC	http://synteny.cnr.berkeley.edu/CoGe/GEvo.pl?prog=blastn&autogo=1&show_cns=1&dsgid1=8163&chr1=2&x1=432925&dr1up=15000&dr1down=15000&dsgid2=11266;chr2=4;x2=240255501;dr2up=15000;dr2down=15000;num_seqs=2;hsp_overlap_limit=0;hsp_size_limit=0
Os02g58510|2|35789101|35789124|+|GRMZM2G048497|5|216994245|216994268|+|2.4	Os02g58510	2	35789101	35789124	+	GRMZM2G048497	5	216994245	216994268	+	2.4	3-distal	TTCTTGATACCATTTAGGTGCTA	TTTTTGCTATCATTTAGGTGCTA	http://synteny.cnr.berkeley.edu/CoGe/GEvo.pl?prog=blastn&autogo=1&show_cns=1&dsgid1=8163&chr1=2&x1=35789101&dr1up=15000&dr1down=15000&dsgid2=11266;chr2=5;x2=216994245;dr2up=15000;dr2down=15000;num_seqs=2;hsp_overlap_limit=0;hsp_size_limit=0
Os01g73480|1|42577784|42577798|+|GRMZM2G371912|3|145833117|145833103|-|2.6	Os01g73480	1	42577784	42577798	+	GRMZM2G371912	3	145833103	145833117	-	2.6	5-proximal	GTTTATAGTATATG	AGTTTATAGTATAT	http://synteny.cnr.berkeley.edu/CoGe/GEvo.pl?prog=blastn&autogo=1&show_cns=1&dsgid1=8163&chr1=1&x1=42577784&dr1up=15000&dr1down=15000&dsgid2=11266;chr2=3;x2=145833103;dr2up=15000;dr2down=15000;num_seqs=2;hsp_overlap_limit=0;hsp_size_limit=0
Os02g42310|2|25476976|25476990|+|GRMZM2G161696|4|145329929|145329915|+|2.9	Os02g42310	2	25476976	25476990	+	GRMZM2G161696	4	145329915	145329929	+	2.9	3-distal	TCTAAATAGTTTTG	AAAACTATTTAGAA	http://synteny.cnr.berkeley.edu/CoGe/GEvo.pl?prog=blastn&autogo=1&show_cns=1&dsgid1=8163&chr1=2&x1=25476976&dr1up=15000&dr1down=15000&dsgid2=11266;chr2=4;x2=145329915;dr2up=15000;dr2down=15000;num_seqs=2;hsp_overlap_limit=0;hsp_size_limit=0
Os01g59980|1|34681006|34681034|+|GRMZM2G312244|3|186210148|186210120|-|0.19	Os01g59980	1	34681006	34681034	+	GRMZM2G312244	3	186210120	186210148	-	0.19	3-UTR	AAGACGGTTCTCTGTATTGTAAAATTTT	CAAGATAGTTTTCTGTATAGTAAAATTT	http://synteny.cnr.berkeley.edu/CoGe/GEvo.pl?prog=blastn&autogo=1&show_cns=1&dsgid1=8163&chr1=1&x1=34681006&dr1up=15000&dr1down=15000&dsgid2=11266;chr2=3;x2=186210120;dr2up=15000;dr2down=15000;num_seqs=2;hsp_overlap_limit=0;hsp_size_limit=0
Os09g30400|9|18499743|18499778|-|GRMZM2G151407|7|131290301|131290336|-|0.001	Os09g30400	9	18499743	18499778	-	GRMZM2G151407	7	131290301	131290336	-	0	5-UTR	CATGATCTGTGTCTGATTCTGACGGGCCTTGTCGC	CATGATCCGTGCCTGTACCTGACGGGCCTTGTCGC	http://synteny.cnr.berkeley.edu/CoGe/GEvo.pl?prog=blastn&autogo=1&show_cns=1&dsgid1=8163&chr1=9&x1=18499743&dr1up=15000&dr1down=15000&dsgid2=11266;chr2=7;x2=131290301;dr2up=15000;dr2down=15000;num_seqs=2;hsp_overlap_limit=0;hsp_size_limit=0
Os07g39940|7|23960386|23960494|-|GRMZM2G383841|2|208623837|208623948|-|7e-19	Os07g39940	7	23960386	23960494	-	GRMZM2G383841	2	208623837	208623948	-	7.00E-019	5-distal	TACATCAGACAAGGAGTTTAATTAGATGCTAGGTGGTTAGGGATTGGTGGTTAGGTAGTTTAATCATGTCAAAGCATGACAAGGATCGAATAATCATTAAACAACTTG	TACATCAGACAAGGAGTTAATATGGATGTTAGGTGGTTAGGGACCGGTAGTTAGGTTCCTTATTCATGTGAAACATGTTTGACAAGGATCGAATATTCATTAAAGAACTTG	http://synteny.cnr.berkeley.edu/CoGe/GEvo.pl?prog=blastn&autogo=1&show_cns=1&dsgid1=8163&chr1=7&x1=23960386&dr1up=15000&dr1down=15000&dsgid2=11266;chr2=2;x2=208623837;dr2up=15000;dr2down=15000;num_seqs=2;hsp_overlap_limit=0;hsp_size_limit=0
Os04g39190|4|23118022|23118039|-|GRMZM2G177070|2|40424960|40424943|+|3.5	Os04g39190	4	23118022	23118039	-	GRMZM2G177070	2	40424943	40424960	+	3.5	3-distal	TATACTACTCCCTCCAT	ATATTACTCCCTCCATT	http://synteny.cnr.berkeley.edu/CoGe/GEvo.pl?prog=blastn&autogo=1&show_cns=1&dsgid1=8163&chr1=4&x1=23118022&dr1up=15000&dr1down=15000&dsgid2=11266;chr2=2;x2=40424943;dr2up=15000;dr2down=15000;num_seqs=2;hsp_overlap_limit=0;hsp_size_limit=0
Os05g39960|5|23432693|23432707|-|GRMZM5G827266|8|118892728|118892742|-|2.5	Os05g39960	5	23432693	23432707	-	GRMZM5G827266	8	118892728	118892742	-	2.5	5-distal	CTGTGCTGCTGTTG	CTGTGCTGCTGTTG	http://synteny.cnr.berkeley.edu/CoGe/GEvo.pl?prog=blastn&autogo=1&show_cns=1&dsgid1=8163&chr1=5&x1=23432693&dr1up=15000&dr1down=15000&dsgid2=11266;chr2=8;x2=118892728;dr2up=15000;dr2down=15000;num_seqs=2;hsp_overlap_limit=0;hsp_size_limit=0
Os04g45690|4|26843278|26843319|+|GRMZM2G131982|2|21905599|21905558|-|5e-09	Os04g45690	4	26843278	26843319	+	GRMZM2G131982	2	21905558	21905599	-	5.00E-009	intron	TGCTGGACCAGGGTGTCAGGATAATATCCTGTGGAGACCAC	TTGCTGGACCAGTCTGTCAGGATAATATCTCGTGGAGACCA	http://synteny.cnr.berkeley.edu/CoGe/GEvo.pl?prog=blastn&autogo=1&show_cns=1&dsgid1=8163&chr1=4&x1=26843278&dr1up=15000&dr1down=15000&dsgid2=11266;chr2=2;x2=21905558;dr2up=15000;dr2down=15000;num_seqs=2;hsp_overlap_limit=0;hsp_size_limit=0
Os01g43590|1|24938288|24938305|+|GRMZM2G089525|3|217364439|217364422|-|2.4	Os01g43590	1	24938288	24938305	+	GRMZM2G089525	3	217364422	217364439	-	2.4	5-distal	TCTACTCTTATTTTAGA	GTCTACTGTTATTTTAG	http://synteny.cnr.berkeley.edu/CoGe/GEvo.pl?prog=blastn&autogo=1&show_cns=1&dsgid1=8163&chr1=1&x1=24938288&dr1up=15000&dr1down=15000&dsgid2=11266;chr2=3;x2=217364422;dr2up=15000;dr2down=15000;num_seqs=2;hsp_overlap_limit=0;hsp_size_limit=0
Os11g47840|11|28334279|28334294|-|GRMZM5G803334|4|906618|906603|+|0.62	Os11g47840	11	28334279	28334294	-	GRMZM5G803334	4	906603	906618	+	0.62	5-UTR	TTTCTTTTCTTCTTC	TTCTTTTCTTCTTCT	http://synteny.cnr.berkeley.edu/CoGe/GEvo.pl?prog=blastn&autogo=1&show_cns=1&dsgid1=8163&chr1=11&x1=28334279&dr1up=15000&dr1down=15000&dsgid2=11266;chr2=4;x2=906603;dr2up=15000;dr2down=15000;num_seqs=2;hsp_overlap_limit=0;hsp_size_limit=0
Os06g01320|6|199032|199056|+|GRMZM2G472428|9|30054540|30054564|+|0.026	Os06g01320	6	199032	199056	+	GRMZM2G472428	9	30054540	30054564	+	0.03	intron	TTTAACTATGTAACTTATCTATTG	TTTAACTAATTAACTTATCTATTG	http://synteny.cnr.berkeley.edu/CoGe/GEvo.pl?prog=blastn&autogo=1&show_cns=1&dsgid1=8163&chr1=6&x1=199032&dr1up=15000&dr1down=15000&dsgid2=11266;chr2=9;x2=30054540;dr2up=15000;dr2down=15000;num_seqs=2;hsp_overlap_limit=0;hsp_size_limit=0
Os05g37930|5|22175708|22175735|-|GRMZM5G821139|8|96271738|96271711|+|4e-06	Os05g37930	5	22175708	22175735	-	GRMZM5G821139	8	96271711	96271738	+	4.00E-006	3-proximal	TTTTCCCGCTGGGGTAAACCGCACGGT	TTTCCCGCTAGGGTAAACCGCACGGTA	http://synteny.cnr.berkeley.edu/CoGe/GEvo.pl?prog=blastn&autogo=1&show_cns=1&dsgid1=8163&chr1=5&x1=22175708&dr1up=15000&dr1down=15000&dsgid2=11266;chr2=8;x2=96271711;dr2up=15000;dr2down=15000;num_seqs=2;hsp_overlap_limit=0;hsp_size_limit=0
Os08g01610|8|327445|327463|-|GRMZM5G863229|4|39776623|39776641|-|0.75	Os08g01610	8	327445	327463	-	GRMZM5G863229	4	39776623	39776641	-	0.75	3-distal	CAAAATGTACGAATTTTG	CAAAATGTATGAATTTTG	http://synteny.cnr.berkeley.edu/CoGe/GEvo.pl?prog=blastn&autogo=1&show_cns=1&dsgid1=8163&chr1=8&x1=327445&dr1up=15000&dr1down=15000&dsgid2=11266;chr2=4;x2=39776623;dr2up=15000;dr2down=15000;num_seqs=2;hsp_overlap_limit=0;hsp_size_limit=0
Os05g49890|5|28562107|28562136|-|GRMZM2G354604|6|165707114|165707143|-|3e-07	Os05g49890	5	28562107	28562136	-	GRMZM2G354604	6	165707114	165707143	-	3.00E-007	5-proximal	GCCACCGCAGCTATAAAACCCTCCGCCTC	GCCACCGCTGCTATAAAACCCTCCGCCTC	http://synteny.cnr.berkeley.edu/CoGe/GEvo.pl?prog=blastn&autogo=1&show_cns=1&dsgid1=8163&chr1=5&x1=28562107&dr1up=15000&dr1down=15000&dsgid2=11266;chr2=6;x2=165707114;dr2up=15000;dr2down=15000;num_seqs=2;hsp_overlap_limit=0;hsp_size_limit=0
Os03g11600|3|6035148|6035162|+|GRMZM2G102218|9|146707872|146707858|-|2.9	Os03g11600	3	6035148	6035162	+	GRMZM2G102218	9	146707858	146707872	-	2.9	5-distal	ATGCGCATTCACCG	GATGCGCATTCACC	http://synteny.cnr.berkeley.edu/CoGe/GEvo.pl?prog=blastn&autogo=1&show_cns=1&dsgid1=8163&chr1=3&x1=6035148&dr1up=15000&dr1down=15000&dsgid2=11266;chr2=9;x2=146707858;dr2up=15000;dr2down=15000;num_seqs=2;hsp_overlap_limit=0;hsp_size_limit=0
Os10g30890|10|16020293|16020310|-|GRMZM2G001606|1|236233345|236233328|+|2.3	Os10g30890	10	16020293	16020310	-	GRMZM2G001606	1	236233328	236233345	+	2.3	3-distal	ATTGAGGGAGATTTAAT	TTGAGGGAGATTAAATA	http://synteny.cnr.berkeley.edu/CoGe/GEvo.pl?prog=blastn&autogo=1&show_cns=1&dsgid1=8163&chr1=10&x1=16020293&dr1up=15000&dr1down=15000&dsgid2=11266;chr2=1;x2=236233328;dr2up=15000;dr2down=15000;num_seqs=2;hsp_overlap_limit=0;hsp_size_limit=0
Os02g44260|2|26769496|26769515|-|GRMZM2G342691|4|152836038|152836057|-|0.18	Os02g44260	2	26769496	26769515	-	GRMZM2G342691	4	152836038	152836057	-	0.18	3-distal	AGTTCTAAATAAGTTTACT	AGTTCTAAATAGGTTTACT	http://synteny.cnr.berkeley.edu/CoGe/GEvo.pl?prog=blastn&autogo=1&show_cns=1&dsgid1=8163&chr1=2&x1=26769496&dr1up=15000&dr1down=15000&dsgid2=11266;chr2=4;x2=152836038;dr2up=15000;dr2down=15000;num_seqs=2;hsp_overlap_limit=0;hsp_size_limit=0
Os04g32510|4|19394914|19394998|+|GRMZM2G399641|2|63957109|63957026|-|3e-29	Os04g32510	4	19394914	19394998	+	GRMZM2G399641	2	63957026	63957109	-	3.00E-029	3-proximal	AGTCTTGAGTGACATAGATGGTGCCCTAGAAAAAGCCCTCCTTCACCTACCATGCATCACTGAAAGCTATGCACCATCCTCACC	GAGTCTTGAGCGAGATGGATGGTGCCCTAGAAAGAGCCTCCTTCACCTACCATGCATCACTGAAAGCTATGCACCATCCTCAC	http://synteny.cnr.berkeley.edu/CoGe/GEvo.pl?prog=blastn&autogo=1&show_cns=1&dsgid1=8163&chr1=4&x1=19394914&dr1up=15000&dr1down=15000&dsgid2=11266;chr2=2;x2=63957026;dr2up=15000;dr2down=15000;num_seqs=2;hsp_overlap_limit=0;hsp_size_limit=0
Os06g05980|6|2745161|2745195|+|GRMZM2G102521|9|18911307|18911273|-|0.27	Os06g05980	6	2745161	2745195	+	GRMZM2G102521	9	18911273	18911307	-	0.27	intron	TTTGTTTTTCTGCATGTGGATCTTGATATTTCAA	CTTTCTTTATATGCATGTGAACCTTGATGTTTCA	http://synteny.cnr.berkeley.edu/CoGe/GEvo.pl?prog=blastn&autogo=1&show_cns=1&dsgid1=8163&chr1=6&x1=2745161&dr1up=15000&dr1down=15000&dsgid2=11266;chr2=9;x2=18911273;dr2up=15000;dr2down=15000;num_seqs=2;hsp_overlap_limit=0;hsp_size_limit=0
Os07g05650|7|2691833|2691856|+|GRMZM2G142119|7|5340148|5340171|+|2.5	Os07g05650	7	2691833	2691856	+	GRMZM2G142119	7	5340148	5340171	+	2.5	3-UTR	AAGCTATATATCTTCTTGCGTGG	AAGCTACATATCATCTTGCATGG	http://synteny.cnr.berkeley.edu/CoGe/GEvo.pl?prog=blastn&autogo=1&show_cns=1&dsgid1=8163&chr1=7&x1=2691833&dr1up=15000&dr1down=15000&dsgid2=11266;chr2=7;x2=5340148;dr2up=15000;dr2down=15000;num_seqs=2;hsp_overlap_limit=0;hsp_size_limit=0
Os03g63910|3|36133886|36133900|+|GRMZM2G138053|1|299402253|299402239|-|2.5	Os03g63910	3	36133886	36133900	+	GRMZM2G138053	1	299402239	299402253	-	2.5	3-distal	TGGTGATATTTGTG	TTGGTGATATTTGT	http://synteny.cnr.berkeley.edu/CoGe/GEvo.pl?prog=blastn&autogo=1&show_cns=1&dsgid1=8163&chr1=3&x1=36133886&dr1up=15000&dr1down=15000&dsgid2=11266;chr2=1;x2=299402239;dr2up=15000;dr2down=15000;num_seqs=2;hsp_overlap_limit=0;hsp_size_limit=0
Os12g42700|12|26518475|26518489|+|GRMZM2G300788|1|176052885|176052899|+|2.5	Os12g42700	12	26518475	26518489	+	GRMZM2G300788	1	176052885	176052899	+	2.5	3-distal	CAACTATATTTGTT	CAACTATATTTGTT	http://synteny.cnr.berkeley.edu/CoGe/GEvo.pl?prog=blastn&autogo=1&show_cns=1&dsgid1=8163&chr1=12&x1=26518475&dr1up=15000&dr1down=15000&dsgid2=11266;chr2=1;x2=176052885;dr2up=15000;dr2down=15000;num_seqs=2;hsp_overlap_limit=0;hsp_size_limit=0
Os08g08820|8|5115337|5115384|+|GRMZM2G118063|10|57999282|57999329|+|8e-16	Os08g08820	8	5115337	5115384	+	GRMZM2G118063	10	57999282	57999329	+	8.00E-016	3-UTR	AGTAGGGAGTCAAGAACGCACCTCAAACTCTCCTTGCCATGTGGTGC	AGTGGGGAGTCAAGAACGCACCTCAGACTCTCCTTGCCATGTGGTGC	http://synteny.cnr.berkeley.edu/CoGe/GEvo.pl?prog=blastn&autogo=1&show_cns=1&dsgid1=8163&chr1=8&x1=5115337&dr1up=15000&dr1down=15000&dsgid2=11266;chr2=10;x2=57999282;dr2up=15000;dr2down=15000;num_seqs=2;hsp_overlap_limit=0;hsp_size_limit=0
Os06g33710|6|19580121|19580136|+|GRMZM2G047867|9|65966761|65966746|-|0.75	Os06g33710	6	19580121	19580136	+	GRMZM2G047867	9	65966746	65966761	-	0.75	5-distal	ACAACATAGCTCTTT	AACAACATAGCTCTT	http://synteny.cnr.berkeley.edu/CoGe/GEvo.pl?prog=blastn&autogo=1&show_cns=1&dsgid1=8163&chr1=6&x1=19580121&dr1up=15000&dr1down=15000&dsgid2=11266;chr2=9;x2=65966746;dr2up=15000;dr2down=15000;num_seqs=2;hsp_overlap_limit=0;hsp_size_limit=0
Os02g09359|2|4776899|4776919|-|GRMZM2G118939|5|96765608|96765588|+|2.8	Os02g09359	2	4776899	4776919	-	GRMZM2G118939	5	96765588	96765608	+	2.8	3-distal	TTATGGACACTAAATTCAAT	TATGGAACCTAAATTCAATT	http://synteny.cnr.berkeley.edu/CoGe/GEvo.pl?prog=blastn&autogo=1&show_cns=1&dsgid1=8163&chr1=2&x1=4776899&dr1up=15000&dr1down=15000&dsgid2=11266;chr2=5;x2=96765588;dr2up=15000;dr2down=15000;num_seqs=2;hsp_overlap_limit=0;hsp_size_limit=0
Os03g53750|3|30768231|30768254|-|GRMZM2G010052|1|276210733|276210756|-|2.4	Os03g53750	3	30768231	30768254	-	GRMZM2G010052	1	276210733	276210756	-	2.4	3-distal	AATATAAAATAAGATAGAGGAGA	AATATTAAAATAGATAGAGGAGA	http://synteny.cnr.berkeley.edu/CoGe/GEvo.pl?prog=blastn&autogo=1&show_cns=1&dsgid1=8163&chr1=3&x1=30768231&dr1up=15000&dr1down=15000&dsgid2=11266;chr2=1;x2=276210733;dr2up=15000;dr2down=15000;num_seqs=2;hsp_overlap_limit=0;hsp_size_limit=0
Os01g54210|1|31181340|31181381|-|GRMZM2G044576|8|174760033|174759992|+|6e-16	Os01g54210	1	31181340	31181381	-	GRMZM2G044576	8	174759992	174760033	+	6.00E-016	5-UTR	CGTCTCTCCGCGCTCCAGCTCCACGCCAATTAAACCCTACT	GTCTCTCCGCGCTCCAGCTCCACGCCAATTAAACCCTACTC	http://synteny.cnr.berkeley.edu/CoGe/GEvo.pl?prog=blastn&autogo=1&show_cns=1&dsgid1=8163&chr1=1&x1=31181340&dr1up=15000&dr1down=15000&dsgid2=11266;chr2=8;x2=174759992;dr2up=15000;dr2down=15000;num_seqs=2;hsp_overlap_limit=0;hsp_size_limit=0
Os06g47930|6|28988960|28989002|-|GRMZM2G113272|6|88584081|88584039|+|4e-06	Os06g47930	6	28988960	28989002	-	GRMZM2G113272	6	88584039	88584081	+	4.00E-006	5-UTR	ATGACCTGTAACCGAAGGGGAGGGAAAATGCAAGGCAAGCAG	TGACCTGTAACCAAAGAAGAGGGAAAATGCGAGATAAGCAGC	http://synteny.cnr.berkeley.edu/CoGe/GEvo.pl?prog=blastn&autogo=1&show_cns=1&dsgid1=8163&chr1=6&x1=28988960&dr1up=15000&dr1down=15000&dsgid2=11266;chr2=6;x2=88584039;dr2up=15000;dr2down=15000;num_seqs=2;hsp_overlap_limit=0;hsp_size_limit=0
Os08g27070|8|16518031|16518053|-|GRMZM2G078022|1|220885912|220885934|-|0.19	Os08g27070	8	16518031	16518053	-	GRMZM2G078022	1	220885912	220885934	-	0.19	3-distal	GTTTTCATTTATCTAATAATAA	GTTTTCATTTATTTAATATTAA	http://synteny.cnr.berkeley.edu/CoGe/GEvo.pl?prog=blastn&autogo=1&show_cns=1&dsgid1=8163&chr1=8&x1=16518031&dr1up=15000&dr1down=15000&dsgid2=11266;chr2=1;x2=220885912;dr2up=15000;dr2down=15000;num_seqs=2;hsp_overlap_limit=0;hsp_size_limit=0
Os01g48270|1|27658220|27658235|-|GRMZM2G115766|8|149989959|149989974|-|0.8	Os01g48270	1	27658220	27658235	-	GRMZM2G115766	8	149989959	149989974	-	0.8	3-proximal	CATACATCCATCGAC	CATACATCCATCGAC	http://synteny.cnr.berkeley.edu/CoGe/GEvo.pl?prog=blastn&autogo=1&show_cns=1&dsgid1=8163&chr1=1&x1=27658220&dr1up=15000&dr1down=15000&dsgid2=11266;chr2=8;x2=149989959;dr2up=15000;dr2down=15000;num_seqs=2;hsp_overlap_limit=0;hsp_size_limit=0
Os02g44250|2|26782262|26782293|-|GRMZM2G112914|5|192319009|192319040|-|2e-08	Os02g44250	2	26782262	26782293	-	GRMZM2G112914	5	192319009	192319040	-	2.00E-008	5-distal	AATGAGTAGCAAACTCAAGGTGCCATGACTG	AATGAGCAGCAAACTCAAGGTGCCATGACTG	http://synteny.cnr.berkeley.edu/CoGe/GEvo.pl?prog=blastn&autogo=1&show_cns=1&dsgid1=8163&chr1=2&x1=26782262&dr1up=15000&dr1down=15000&dsgid2=11266;chr2=5;x2=192319009;dr2up=15000;dr2down=15000;num_seqs=2;hsp_overlap_limit=0;hsp_size_limit=0
Os04g38640|4|22775726|22775754|+|GRMZM2G130085|2|42105613|42105585|-|0.21	Os04g38640	4	22775726	22775754	+	GRMZM2G130085	2	42105585	42105613	-	0.21	3-proximal	GGAATGTCGCTACTAGCGGCAACAGTGG	GGGAATGTCCCTGCGCGCGGCAACAGTG	http://synteny.cnr.berkeley.edu/CoGe/GEvo.pl?prog=blastn&autogo=1&show_cns=1&dsgid1=8163&chr1=4&x1=22775726&dr1up=15000&dr1down=15000&dsgid2=11266;chr2=2;x2=42105585;dr2up=15000;dr2down=15000;num_seqs=2;hsp_overlap_limit=0;hsp_size_limit=0
Os02g08440|2|4548600|4548625|+|GRMZM2G120320|5|92808052|92808077|+|0.003	Os02g08440	2	4548600	4548625	+	GRMZM2G120320	5	92808052	92808077	+	0	3-distal	TACATCGTCTAGTCAAGCGCACGAC	TACATAGCCTAGTCAAGCGCACGAC	http://synteny.cnr.berkeley.edu/CoGe/GEvo.pl?prog=blastn&autogo=1&show_cns=1&dsgid1=8163&chr1=2&x1=4548600&dr1up=15000&dr1down=15000&dsgid2=11266;chr2=5;x2=92808052;dr2up=15000;dr2down=15000;num_seqs=2;hsp_overlap_limit=0;hsp_size_limit=0
Os09g26360|9|15925360|15925377|-|GRMZM2G137676|7|119965782|119965765|-|2.5	Os09g26360	9	15925360	15925377	-	GRMZM2G137676	7	119965765	119965782	-	2.5	5-distal	AGTAAAACTAGAGATGA	TTCATCTCTAGTTTAAC	http://synteny.cnr.berkeley.edu/CoGe/GEvo.pl?prog=blastn&autogo=1&show_cns=1&dsgid1=8163&chr1=9&x1=15925360&dr1up=15000&dr1down=15000&dsgid2=11266;chr2=7;x2=119965765;dr2up=15000;dr2down=15000;num_seqs=2;hsp_overlap_limit=0;hsp_size_limit=0
4_23151581_23151602_cns_rna|4|23151452|23151475|-|10_124050855_124050876_cns_rna|10|124055153|124055176|-|2.9	4_23151581_23151602_cns_rna	4	23151452	23151475	-	10_124050855_124050876_cns_rna	10	124055153	124055176	-	2.9	3-proximal	CTTCGCCGCCCATGGCGGCTGAT	CTTCGCCATCAATGGCGGCTGAT	http://synteny.cnr.berkeley.edu/CoGe/GEvo.pl?prog=blastn&autogo=1&show_cns=1&dsgid1=8163&chr1=4&x1=23151452&dr1up=15000&dr1down=15000&dsgid2=11266;chr2=10;x2=124055153;dr2up=15000;dr2down=15000;num_seqs=2;hsp_overlap_limit=0;hsp_size_limit=0
Os09g22440|9|13553444|13553464|+|GRMZM2G031824|7|106326181|106326201|+|3.4	Os09g22440	9	13553444	13553464	+	GRMZM2G031824	7	106326181	106326201	+	3.4	intron	AATTGGGCAGAATTGATTGG	AATTGGGCGGAATTGCTTGG	http://synteny.cnr.berkeley.edu/CoGe/GEvo.pl?prog=blastn&autogo=1&show_cns=1&dsgid1=8163&chr1=9&x1=13553444&dr1up=15000&dr1down=15000&dsgid2=11266;chr2=7;x2=106326181;dr2up=15000;dr2down=15000;num_seqs=2;hsp_overlap_limit=0;hsp_size_limit=0
Os02g05620|2|2714373|2714400|-|GRMZM2G166032|4|237528025|237527998|+|0.66	Os02g05620	2	2714373	2714400	-	GRMZM2G166032	4	237527998	237528025	+	0.66	3-distal	TGGGGGTATAAAATAGATTTGCTAATA	GGGGGTATAAAATTTCTTTTCTAATAT	http://synteny.cnr.berkeley.edu/CoGe/GEvo.pl?prog=blastn&autogo=1&show_cns=1&dsgid1=8163&chr1=2&x1=2714373&dr1up=15000&dr1down=15000&dsgid2=11266;chr2=4;x2=237527998;dr2up=15000;dr2down=15000;num_seqs=2;hsp_overlap_limit=0;hsp_size_limit=0
Os11g07490|11|3794005|3794032|+|GRMZM2G096480|4|205773087|205773114|+|0.88	Os11g07490	11	3794005	3794032	+	GRMZM2G096480	4	205773087	205773114	+	0.88	intron	CACAAGTTCGCAGCTGGATACAGTTGA	CACAAGTTCTCAACTAGATGCAGTTGA	http://synteny.cnr.berkeley.edu/CoGe/GEvo.pl?prog=blastn&autogo=1&show_cns=1&dsgid1=8163&chr1=11&x1=3794005&dr1up=15000&dr1down=15000&dsgid2=11266;chr2=4;x2=205773087;dr2up=15000;dr2down=15000;num_seqs=2;hsp_overlap_limit=0;hsp_size_limit=0
Os09g30150|9|18333995|18334023|+|GRMZM2G464985|7|130876636|130876664|+|0.003	Os09g30150	9	18333995	18334023	+	GRMZM2G464985	7	130876636	130876664	+	0	5-distal	CTCCATGTGCCAGTGCTCATGGCTCCAA	CTCCATGTGCCGCCGCTCATGGCTCCAA	http://synteny.cnr.berkeley.edu/CoGe/GEvo.pl?prog=blastn&autogo=1&show_cns=1&dsgid1=8163&chr1=9&x1=18333995&dr1up=15000&dr1down=15000&dsgid2=11266;chr2=7;x2=130876636;dr2up=15000;dr2down=15000;num_seqs=2;hsp_overlap_limit=0;hsp_size_limit=0
Os01g47610|1|27241647|27241706|-|GRMZM2G075058|8|149149664|149149722|-|0.012	Os01g47610	1	27241647	27241706	-	GRMZM2G075058	8	149149664	149149722	-	0.01	5-proximal	CACAACCGAGAGGAGAAAGAAGCAGGTTCCATATTCTATATTCCTTTTGTTTGGATGAA	CACAAACAAGTGGAGGAAGAAGCAGGTTCTGTATTCGTATTCCCTTTGATAGGATAAA	http://synteny.cnr.berkeley.edu/CoGe/GEvo.pl?prog=blastn&autogo=1&show_cns=1&dsgid1=8163&chr1=1&x1=27241647&dr1up=15000&dr1down=15000&dsgid2=11266;chr2=8;x2=149149664;dr2up=15000;dr2down=15000;num_seqs=2;hsp_overlap_limit=0;hsp_size_limit=0
Os09g29360|9|17825582|17825599|+|GRMZM2G015666|2|187816477|187816494|+|2.4	Os09g29360	9	17825582	17825599	+	GRMZM2G015666	2	187816477	187816494	+	2.4	5-UTR	CAACCTGTTGCTACAAG	CAAGCTGTTGCTACAAG	http://synteny.cnr.berkeley.edu/CoGe/GEvo.pl?prog=blastn&autogo=1&show_cns=1&dsgid1=8163&chr1=9&x1=17825582&dr1up=15000&dr1down=15000&dsgid2=11266;chr2=2;x2=187816477;dr2up=15000;dr2down=15000;num_seqs=2;hsp_overlap_limit=0;hsp_size_limit=0
Os10g41520|10|22242100|22242118|+|GRMZM2G098208|1|95090978|95090996|+|0.76	Os10g41520	10	22242100	22242118	+	GRMZM2G098208	1	95090978	95090996	+	0.76	3-UTR	CCTAGTTTTTAGGGAGAG	CCTAGGTTTTAGGGAGAG	http://synteny.cnr.berkeley.edu/CoGe/GEvo.pl?prog=blastn&autogo=1&show_cns=1&dsgid1=8163&chr1=10&x1=22242100&dr1up=15000&dr1down=15000&dsgid2=11266;chr2=1;x2=95090978;dr2up=15000;dr2down=15000;num_seqs=2;hsp_overlap_limit=0;hsp_size_limit=0
Os02g50130|2|30620598|30620626|+|GRMZM2G090419|5|205148160|205148188|+|5e-05	Os02g50130	2	30620598	30620626	+	GRMZM2G090419	5	205148160	205148188	+	5.00E-005	3-UTR	TCTCCCGGTGAAGCGGCAGGCCGGCCGG	TCTCTCGGTAAAGCGGCAGGCCGGCCGG	http://synteny.cnr.berkeley.edu/CoGe/GEvo.pl?prog=blastn&autogo=1&show_cns=1&dsgid1=8163&chr1=2&x1=30620598&dr1up=15000&dr1down=15000&dsgid2=11266;chr2=5;x2=205148160;dr2up=15000;dr2down=15000;num_seqs=2;hsp_overlap_limit=0;hsp_size_limit=0
Os04g57819|4|34254600|34254620|+|GRMZM2G092571|10|147904869|147904889|+|0.045	Os04g57819	4	34254600	34254620	+	GRMZM2G092571	10	147904869	147904889	+	0.05	3-distal	CTGGGCTGTGCAGATCCAGA	CTGTGCTGTGCAGATCCAGA	http://synteny.cnr.berkeley.edu/CoGe/GEvo.pl?prog=blastn&autogo=1&show_cns=1&dsgid1=8163&chr1=4&x1=34254600&dr1up=15000&dr1down=15000&dsgid2=11266;chr2=10;x2=147904869;dr2up=15000;dr2down=15000;num_seqs=2;hsp_overlap_limit=0;hsp_size_limit=0
Os03g56260|3|32054687|32054717|+|GRMZM5G837018|1|282461048|282461078|+|0.88	Os03g56260	3	32054687	32054717	+	GRMZM5G837018	1	282461048	282461078	+	0.88	5-distal	TGGCTCCATGGCCATTTGACTTTTGAATTT	TGGCTCCAAGCAAATTTGACTTTCGAATTT	http://synteny.cnr.berkeley.edu/CoGe/GEvo.pl?prog=blastn&autogo=1&show_cns=1&dsgid1=8163&chr1=3&x1=32054687&dr1up=15000&dr1down=15000&dsgid2=11266;chr2=1;x2=282461048;dr2up=15000;dr2down=15000;num_seqs=2;hsp_overlap_limit=0;hsp_size_limit=0
Os05g03740|5|1677934|1677949|+|GRMZM2G016637|6|25700625|25700610|-|0.63	Os05g03740	5	1677934	1677949	+	GRMZM2G016637	6	25700610	25700625	-	0.63	3-distal	CTAAACATAACTAGA	CCTAAACATAACTAG	http://synteny.cnr.berkeley.edu/CoGe/GEvo.pl?prog=blastn&autogo=1&show_cns=1&dsgid1=8163&chr1=5&x1=1677934&dr1up=15000&dr1down=15000&dsgid2=11266;chr2=6;x2=25700610;dr2up=15000;dr2down=15000;num_seqs=2;hsp_overlap_limit=0;hsp_size_limit=0
Os02g03860|2|1641559|1641573|+|GRMZM2G168762|5|74617174|74617160|-|2.7	Os02g03860	2	1641559	1641573	+	GRMZM2G168762	5	74617160	74617174	-	2.7	3-UTR	TTTTTGTAATAAAA	CTTTTTGTAATAAA	http://synteny.cnr.berkeley.edu/CoGe/GEvo.pl?prog=blastn&autogo=1&show_cns=1&dsgid1=8163&chr1=2&x1=1641559&dr1up=15000&dr1down=15000&dsgid2=11266;chr2=5;x2=74617160;dr2up=15000;dr2down=15000;num_seqs=2;hsp_overlap_limit=0;hsp_size_limit=0
Os04g52830|4|31274222|31274236|+|GRMZM2G165007|2|9363867|9363853|-|2.6	Os04g52830	4	31274222	31274236	+	GRMZM2G165007	2	9363853	9363867	-	2.6	5-UTR	CTCAATTCTCTCGT	GCTCAATTCTCTCG	http://synteny.cnr.berkeley.edu/CoGe/GEvo.pl?prog=blastn&autogo=1&show_cns=1&dsgid1=8163&chr1=4&x1=31274222&dr1up=15000&dr1down=15000&dsgid2=11266;chr2=2;x2=9363853;dr2up=15000;dr2down=15000;num_seqs=2;hsp_overlap_limit=0;hsp_size_limit=0
Os03g18720|3|10488964|10488978|-|GRMZM2G153450|1|46628774|46628788|-|2.8	Os03g18720	3	10488964	10488978	-	GRMZM2G153450	1	46628774	46628788	-	2.8	5-distal	GTAGCCATGCATAT	GTAGCCATGCATAT	http://synteny.cnr.berkeley.edu/CoGe/GEvo.pl?prog=blastn&autogo=1&show_cns=1&dsgid1=8163&chr1=3&x1=10488964&dr1up=15000&dr1down=15000&dsgid2=11266;chr2=1;x2=46628774;dr2up=15000;dr2down=15000;num_seqs=2;hsp_overlap_limit=0;hsp_size_limit=0
Os04g42770|4|25133226|25133247|-|GRMZM2G051932|2|30274592|30274613|-|0.73	Os04g42770	4	25133226	25133247	-	GRMZM2G051932	2	30274592	30274613	-	0.73	intron	GTACAAAAATTTCTTCCACTT	GTACATAAATCTCTTCCACTT	http://synteny.cnr.berkeley.edu/CoGe/GEvo.pl?prog=blastn&autogo=1&show_cns=1&dsgid1=8163&chr1=4&x1=25133226&dr1up=15000&dr1down=15000&dsgid2=11266;chr2=2;x2=30274592;dr2up=15000;dr2down=15000;num_seqs=2;hsp_overlap_limit=0;hsp_size_limit=0
Os01g51170|1|29412604|29412666|+|GRMZM2G023667|8|154156197|154156259|+|0.057	Os01g51170	1	29412604	29412666	+	GRMZM2G023667	8	154156197	154156259	+	0.06	3-UTR	AGGTACTCCTTGTGTGGCTGGTTTAGCATGTGTCTTTTCTGGTTGCTATAGGTAATGATTTG	AGGTAATTCTTGTGTCACTGATTTATTATTTGAATTTTATGATTGTTAAAGGTGATGATTTG	http://synteny.cnr.berkeley.edu/CoGe/GEvo.pl?prog=blastn&autogo=1&show_cns=1&dsgid1=8163&chr1=1&x1=29412604&dr1up=15000&dr1down=15000&dsgid2=11266;chr2=8;x2=154156197;dr2up=15000;dr2down=15000;num_seqs=2;hsp_overlap_limit=0;hsp_size_limit=0
Os01g74200|1|43013892|43013909|-|GRMZM2G166413|8|156041667|156041684|+|2.5	Os01g74200	1	43013892	43013909	-	GRMZM2G166413	8	156041667	156041684	+	2.5	5-distal	GTAATTTTGGAAGAAAA	TTTTCTTCTAAAATTAC	http://synteny.cnr.berkeley.edu/CoGe/GEvo.pl?prog=blastn&autogo=1&show_cns=1&dsgid1=8163&chr1=1&x1=43013892&dr1up=15000&dr1down=15000&dsgid2=11266;chr2=8;x2=156041667;dr2up=15000;dr2down=15000;num_seqs=2;hsp_overlap_limit=0;hsp_size_limit=0
Os03g19260|3|10831090|10831151|-|GRMZM2G451769|9|136026287|136026354|-|4e-06	Os03g19260	3	10831090	10831151	-	GRMZM2G451769	9	136026287	136026354	-	4.00E-006	5-proximal	GACGAGTCAACGCGCCAACGACCTCACGGGAGGAGCAGTTCGGTTCAAACCGAACCCGCCA	GACGAGTCAACGCGGTAACGACCCCACCGCGGGGAGGGGAGCGGTTCAGTTCAAACCGAACCCGCCA	http://synteny.cnr.berkeley.edu/CoGe/GEvo.pl?prog=blastn&autogo=1&show_cns=1&dsgid1=8163&chr1=3&x1=10831090&dr1up=15000&dr1down=15000&dsgid2=11266;chr2=9;x2=136026287;dr2up=15000;dr2down=15000;num_seqs=2;hsp_overlap_limit=0;hsp_size_limit=0
Os05g48620|5|27805912|27805929|-|GRMZM2G150257|6|163984291|163984274|+|3.0	Os05g48620	5	27805912	27805929	-	GRMZM2G150257	6	163984274	163984291	+	3	3-UTR	TGAAGTGTATCAAATTT	GAAATGTATCAAATTTG	http://synteny.cnr.berkeley.edu/CoGe/GEvo.pl?prog=blastn&autogo=1&show_cns=1&dsgid1=8163&chr1=5&x1=27805912&dr1up=15000&dr1down=15000&dsgid2=11266;chr2=6;x2=163984274;dr2up=15000;dr2down=15000;num_seqs=2;hsp_overlap_limit=0;hsp_size_limit=0
Os04g49110|4|29092298|29092317|-|GRMZM2G109869|2|15340339|15340320|+|0.17	Os04g49110	4	29092298	29092317	-	GRMZM2G109869	2	15340320	15340339	+	0.17	5-proximal	GGGCCCCGCCATAACGCCT	GGCCCCGCCACAACGCCTC	http://synteny.cnr.berkeley.edu/CoGe/GEvo.pl?prog=blastn&autogo=1&show_cns=1&dsgid1=8163&chr1=4&x1=29092298&dr1up=15000&dr1down=15000&dsgid2=11266;chr2=2;x2=15340320;dr2up=15000;dr2down=15000;num_seqs=2;hsp_overlap_limit=0;hsp_size_limit=0
Os06g39344|6|23348264|23348290|+|GRMZM2G047564|9|87463734|87463708|-|3.8	Os06g39344	6	23348264	23348290	+	GRMZM2G047564	9	87463708	87463734	-	3.8	intron	TTGCTAATTCTGACATTTGGTTTGTT	ATTGCTAATTCTGGTGTTTGGTGTGT	http://synteny.cnr.berkeley.edu/CoGe/GEvo.pl?prog=blastn&autogo=1&show_cns=1&dsgid1=8163&chr1=6&x1=23348264&dr1up=15000&dr1down=15000&dsgid2=11266;chr2=9;x2=87463708;dr2up=15000;dr2down=15000;num_seqs=2;hsp_overlap_limit=0;hsp_size_limit=0
Os04g49230|4|29180003|29180019|-|GRMZM2G018485|10|134598824|134598840|-|0.17	Os04g49230	4	29180003	29180019	-	GRMZM2G018485	10	134598824	134598840	-	0.17	3-distal	ATGTGTCTACTTGTTT	ATGTGTCTACTTGTTT	http://synteny.cnr.berkeley.edu/CoGe/GEvo.pl?prog=blastn&autogo=1&show_cns=1&dsgid1=8163&chr1=4&x1=29180003&dr1up=15000&dr1down=15000&dsgid2=11266;chr2=10;x2=134598824;dr2up=15000;dr2down=15000;num_seqs=2;hsp_overlap_limit=0;hsp_size_limit=0
Os03g03870|3|1756809|1756874|+|GRMZM2G020548|1|7046331|7046399|+|2e-08	Os03g03870	3	1756809	1756874	+	GRMZM2G020548	1	7046331	7046399	+	2.00E-008	3-UTR	TGTTGTAAAAGGGTAGGTAGTCTGTATAGATTCTAATCTTATTTCCGATGATAATGTTTCGGATG	TGTTGTAAAAGGGTAGGGTAGCTTCTGTACAGGTTCTAATCTTATTGGAGATGACAGTGTTTCGGATG	http://synteny.cnr.berkeley.edu/CoGe/GEvo.pl?prog=blastn&autogo=1&show_cns=1&dsgid1=8163&chr1=3&x1=1756809&dr1up=15000&dr1down=15000&dsgid2=11266;chr2=1;x2=7046331;dr2up=15000;dr2down=15000;num_seqs=2;hsp_overlap_limit=0;hsp_size_limit=0
Os03g22210|3|12744929|12744944|-|GRMZM2G015226|1|57277970|57277985|-|0.61	Os03g22210	3	12744929	12744944	-	GRMZM2G015226	1	57277970	57277985	-	0.61	5-distal	AAAATAATCACAACT	AAAATAATCACAACT	http://synteny.cnr.berkeley.edu/CoGe/GEvo.pl?prog=blastn&autogo=1&show_cns=1&dsgid1=8163&chr1=3&x1=12744929&dr1up=15000&dr1down=15000&dsgid2=11266;chr2=1;x2=57277970;dr2up=15000;dr2down=15000;num_seqs=2;hsp_overlap_limit=0;hsp_size_limit=0
Os01g56130|1|32314555|32314573|-|GRMZM2G027794|8|172976336|172976318|+|0.72	Os01g56130	1	32314555	32314573	-	GRMZM2G027794	8	172976318	172976336	+	0.72	3-distal	TTTTCTTTTTGTTGTGAA	TTTCTTTTCGTTGTGAAA	http://synteny.cnr.berkeley.edu/CoGe/GEvo.pl?prog=blastn&autogo=1&show_cns=1&dsgid1=8163&chr1=1&x1=32314555&dr1up=15000&dr1down=15000&dsgid2=11266;chr2=8;x2=172976318;dr2up=15000;dr2down=15000;num_seqs=2;hsp_overlap_limit=0;hsp_size_limit=0
Os03g53080|3|30454787|30454801|-|GRMZM2G018798|1|274959572|274959586|-|2.8	Os03g53080	3	30454787	30454801	-	GRMZM2G018798	1	274959572	274959586	-	2.8	5-distal	GTTTCCTTTATTTG	GTTTCCTTTATTTG	http://synteny.cnr.berkeley.edu/CoGe/GEvo.pl?prog=blastn&autogo=1&show_cns=1&dsgid1=8163&chr1=3&x1=30454787&dr1up=15000&dr1down=15000&dsgid2=11266;chr2=1;x2=274959572;dr2up=15000;dr2down=15000;num_seqs=2;hsp_overlap_limit=0;hsp_size_limit=0
Os02g39064|2|23589254|23589274|-|GRMZM2G127121|5|181932175|181932195|-|2.5	Os02g39064	2	23589254	23589274	-	GRMZM2G127121	5	181932175	181932195	-	2.5	5-distal	CCACTTAAGATCTCTTCCTT	CCACTTAAATTCTCTTCCTT	http://synteny.cnr.berkeley.edu/CoGe/GEvo.pl?prog=blastn&autogo=1&show_cns=1&dsgid1=8163&chr1=2&x1=23589254&dr1up=15000&dr1down=15000&dsgid2=11266;chr2=5;x2=181932175;dr2up=15000;dr2down=15000;num_seqs=2;hsp_overlap_limit=0;hsp_size_limit=0
Os01g42294|1|23964207|23964221|-|GRMZM2G050548|8|142222619|142222633|-|2.9	Os01g42294	1	23964207	23964221	-	GRMZM2G050548	8	142222619	142222633	-	2.9	3-distal	CTTTCAATATACCT	CTTTCAATATACCT	http://synteny.cnr.berkeley.edu/CoGe/GEvo.pl?prog=blastn&autogo=1&show_cns=1&dsgid1=8163&chr1=1&x1=23964207&dr1up=15000&dr1down=15000&dsgid2=11266;chr2=8;x2=142222619;dr2up=15000;dr2down=15000;num_seqs=2;hsp_overlap_limit=0;hsp_size_limit=0
Os05g42330|5|24699816|24699837|-|GRMZM2G174730|6|156981734|156981755|-|0.014	Os05g42330	5	24699816	24699837	-	GRMZM2G174730	6	156981734	156981755	-	0.01	3-UTR	TTTTTGCTCTTCTGTAATATA	TTTTTGCTCTTCTGTAAAATA	http://synteny.cnr.berkeley.edu/CoGe/GEvo.pl?prog=blastn&autogo=1&show_cns=1&dsgid1=8163&chr1=5&x1=24699816&dr1up=15000&dr1down=15000&dsgid2=11266;chr2=6;x2=156981734;dr2up=15000;dr2down=15000;num_seqs=2;hsp_overlap_limit=0;hsp_size_limit=0
Os03g01750|3|475536|475568|-|GRMZM2G052546|1|2544517|2544549|-|3.0	Os03g01750	3	475536	475568	-	GRMZM2G052546	1	2544517	2544549	-	3	5-UTR	CTCGCCGTCGCGCCCGCGCGGGCAGGGCACGG	CTCGCCGTCCCGCGCGCGCCAGCCGGGCCCGG	http://synteny.cnr.berkeley.edu/CoGe/GEvo.pl?prog=blastn&autogo=1&show_cns=1&dsgid1=8163&chr1=3&x1=475536&dr1up=15000&dr1down=15000&dsgid2=11266;chr2=1;x2=2544517;dr2up=15000;dr2down=15000;num_seqs=2;hsp_overlap_limit=0;hsp_size_limit=0
Os12g41880|12|25920886|25920907|-|GRMZM2G104396|3|123412990|123413011|-|0.78	Os12g41880	12	25920886	25920907	-	GRMZM2G104396	3	123412990	123413011	-	0.78	intron	CTGTAAATCTTATGGTGAATA	CTGTAAATCTGCTGGTGAATA	http://synteny.cnr.berkeley.edu/CoGe/GEvo.pl?prog=blastn&autogo=1&show_cns=1&dsgid1=8163&chr1=12&x1=25920886&dr1up=15000&dr1down=15000&dsgid2=11266;chr2=3;x2=123412990;dr2up=15000;dr2down=15000;num_seqs=2;hsp_overlap_limit=0;hsp_size_limit=0
Os08g44350|8|27903241|27903258|+|GRMZM2G451604|4|52944071|52944054|-|2.6	Os08g44350	8	27903241	27903258	+	GRMZM2G451604	4	52944054	52944071	-	2.6	intron	TGACATAGATCTGAAAA	TTGACATAAATCTGAAA	http://synteny.cnr.berkeley.edu/CoGe/GEvo.pl?prog=blastn&autogo=1&show_cns=1&dsgid1=8163&chr1=8&x1=27903241&dr1up=15000&dr1down=15000&dsgid2=11266;chr2=4;x2=52944054;dr2up=15000;dr2down=15000;num_seqs=2;hsp_overlap_limit=0;hsp_size_limit=0
Os01g42650|1|24249806|24249821|+|GRMZM2G134738|8|142876206|142876191|-|0.71	Os01g42650	1	24249806	24249821	+	GRMZM2G134738	8	142876191	142876206	-	0.71	5-distal	ATATGTATTGTCTCT	AATATGTATTGTCTC	http://synteny.cnr.berkeley.edu/CoGe/GEvo.pl?prog=blastn&autogo=1&show_cns=1&dsgid1=8163&chr1=1&x1=24249806&dr1up=15000&dr1down=15000&dsgid2=11266;chr2=8;x2=142876191;dr2up=15000;dr2down=15000;num_seqs=2;hsp_overlap_limit=0;hsp_size_limit=0
Os01g67250|1|39042837|39042852|-|GRMZM2G093119|3|167374265|167374250|+|0.84	Os01g67250	1	39042837	39042852	-	GRMZM2G093119	3	167374250	167374265	+	0.84	5-distal	TCCTACGTGACAGTT	CCTACGTGACAGTTC	http://synteny.cnr.berkeley.edu/CoGe/GEvo.pl?prog=blastn&autogo=1&show_cns=1&dsgid1=8163&chr1=1&x1=39042837&dr1up=15000&dr1down=15000&dsgid2=11266;chr2=3;x2=167374250;dr2up=15000;dr2down=15000;num_seqs=2;hsp_overlap_limit=0;hsp_size_limit=0
Os02g13100|2|6974217|6974237|+|GRMZM2G040452|4|229545123|229545103|-|2.4	Os02g13100	2	6974217	6974237	+	GRMZM2G040452	4	229545103	229545123	-	2.4	3-distal	TGGCACACTCTTCTTTTGCT	GTGTCACACTCTTCATTTGC	http://synteny.cnr.berkeley.edu/CoGe/GEvo.pl?prog=blastn&autogo=1&show_cns=1&dsgid1=8163&chr1=2&x1=6974217&dr1up=15000&dr1down=15000&dsgid2=11266;chr2=4;x2=229545103;dr2up=15000;dr2down=15000;num_seqs=2;hsp_overlap_limit=0;hsp_size_limit=0
Os10g35720|10|19028919|19028934|+|GRMZM2G090736|5|24436748|24436733|-|0.76	Os10g35720	10	19028919	19028934	+	GRMZM2G090736	5	24436733	24436748	-	0.76	3-UTR	TGTATTCATAGATCC	TTGTATTCATAGATC	http://synteny.cnr.berkeley.edu/CoGe/GEvo.pl?prog=blastn&autogo=1&show_cns=1&dsgid1=8163&chr1=10&x1=19028919&dr1up=15000&dr1down=15000&dsgid2=11266;chr2=5;x2=24436733;dr2up=15000;dr2down=15000;num_seqs=2;hsp_overlap_limit=0;hsp_size_limit=0
Os10g28050|10|14496307|14496321|+|GRMZM2G057093|1|240762640|240762654|+|2.3	Os10g28050	10	14496307	14496321	+	GRMZM2G057093	1	240762640	240762654	+	2.3	3-distal	CTCCCCATCCTCCC	CTCCCCATCCTCCC	http://synteny.cnr.berkeley.edu/CoGe/GEvo.pl?prog=blastn&autogo=1&show_cns=1&dsgid1=8163&chr1=10&x1=14496307&dr1up=15000&dr1down=15000&dsgid2=11266;chr2=1;x2=240762640;dr2up=15000;dr2down=15000;num_seqs=2;hsp_overlap_limit=0;hsp_size_limit=0
Os06g10880|6|5651012|5651039|+|GRMZM2G008166|6|111711512|111711539|-|0.7	Os06g10880	6	5651012	5651039	+	GRMZM2G008166	6	111711512	111711539	-	0.7	5-distal	ATGTACTCCCTCAGTTCCAAAATATAA	TTATATTTTAGGACGGATGGAGTACAT	http://synteny.cnr.berkeley.edu/CoGe/GEvo.pl?prog=blastn&autogo=1&show_cns=1&dsgid1=8163&chr1=6&x1=5651012&dr1up=15000&dr1down=15000&dsgid2=11266;chr2=6;x2=111711512;dr2up=15000;dr2down=15000;num_seqs=2;hsp_overlap_limit=0;hsp_size_limit=0
Os07g48080|7|28716791|28716808|+|GRMZM2G008444|2|216839196|216839179|+|2.5	Os07g48080	7	28716791	28716808	+	GRMZM2G008444	2	216839179	216839196	+	2.5	3-distal	GCTGGTGTAGGGGTAGG	CTACCCCTACGCCAGCA	http://synteny.cnr.berkeley.edu/CoGe/GEvo.pl?prog=blastn&autogo=1&show_cns=1&dsgid1=8163&chr1=7&x1=28716791&dr1up=15000&dr1down=15000&dsgid2=11266;chr2=2;x2=216839179;dr2up=15000;dr2down=15000;num_seqs=2;hsp_overlap_limit=0;hsp_size_limit=0
Os03g10240|3|5215129|5215146|+|GRMZM2G035217|1|23191884|23191867|-|0.045	Os03g10240	3	5215129	5215146	+	GRMZM2G035217	1	23191867	23191884	-	0.05	3-UTR	AAAGTGTGAATGAGTCA	GAAAGTGTGAATGAGTC	http://synteny.cnr.berkeley.edu/CoGe/GEvo.pl?prog=blastn&autogo=1&show_cns=1&dsgid1=8163&chr1=3&x1=5215129&dr1up=15000&dr1down=15000&dsgid2=11266;chr2=1;x2=23191867;dr2up=15000;dr2down=15000;num_seqs=2;hsp_overlap_limit=0;hsp_size_limit=0
Os09g24570|9|14644812|14644829|-|GRMZM2G057037|7|111344270|111344287|-|2.6	Os09g24570	9	14644812	14644829	-	GRMZM2G057037	7	111344270	111344287	-	2.6	5-distal	AAAATAAATAAAATGTA	AAAATTAATAAAATGTA	http://synteny.cnr.berkeley.edu/CoGe/GEvo.pl?prog=blastn&autogo=1&show_cns=1&dsgid1=8163&chr1=9&x1=14644812&dr1up=15000&dr1down=15000&dsgid2=11266;chr2=7;x2=111344270;dr2up=15000;dr2down=15000;num_seqs=2;hsp_overlap_limit=0;hsp_size_limit=0
Os10g32590|10|17004034|17004051|+|GRMZM2G111537|5|30983173|30983156|-|2.3	Os10g32590	10	17004034	17004051	+	GRMZM2G111537	5	30983156	30983173	-	2.3	3-UTR	AAAATAAAGTGTTGTTT	CAAAATAAAGTGTGGTT	http://synteny.cnr.berkeley.edu/CoGe/GEvo.pl?prog=blastn&autogo=1&show_cns=1&dsgid1=8163&chr1=10&x1=17004034&dr1up=15000&dr1down=15000&dsgid2=11266;chr2=5;x2=30983156;dr2up=15000;dr2down=15000;num_seqs=2;hsp_overlap_limit=0;hsp_size_limit=0
Os11g07280|11|3666747|3666761|-|GRMZM2G094699|2|135959357|135959343|+|2.8	Os11g07280	11	3666747	3666761	-	GRMZM2G094699	2	135959343	135959357	+	2.8	intron	TCTGTTTTGTGTTT	CTGTTTTGTGTTTC	http://synteny.cnr.berkeley.edu/CoGe/GEvo.pl?prog=blastn&autogo=1&show_cns=1&dsgid1=8163&chr1=11&x1=3666747&dr1up=15000&dr1down=15000&dsgid2=11266;chr2=2;x2=135959343;dr2up=15000;dr2down=15000;num_seqs=2;hsp_overlap_limit=0;hsp_size_limit=0
Os01g40630|1|22957070|22957093|-|GRMZM2G059392|3|221541584|221541607|-|0.001	Os01g40630	1	22957070	22957093	-	GRMZM2G059392	3	221541584	221541607	-	0	intron	AAAAACGGCAGCTTTTGATCGCC	AAAAACGGTAGCTTTTGATCGCC	http://synteny.cnr.berkeley.edu/CoGe/GEvo.pl?prog=blastn&autogo=1&show_cns=1&dsgid1=8163&chr1=1&x1=22957070&dr1up=15000&dr1down=15000&dsgid2=11266;chr2=3;x2=221541584;dr2up=15000;dr2down=15000;num_seqs=2;hsp_overlap_limit=0;hsp_size_limit=0
Os09g27940|9|16975709|16975741|+|GRMZM2G134351|2|185403496|185403464|-|0.044	Os09g27940	9	16975709	16975741	+	GRMZM2G134351	2	185403464	185403496	-	0.04	5-proximal	CATCAACATCACACCAAGCAACATTCCATTAT	ACATTACCATCACACCAACCTTCATTCCATTA	http://synteny.cnr.berkeley.edu/CoGe/GEvo.pl?prog=blastn&autogo=1&show_cns=1&dsgid1=8163&chr1=9&x1=16975709&dr1up=15000&dr1down=15000&dsgid2=11266;chr2=2;x2=185403464;dr2up=15000;dr2down=15000;num_seqs=2;hsp_overlap_limit=0;hsp_size_limit=0
Os01g55560|1|32012365|32012382|-|GRMZM2G002858|8|173410149|173410132|+|2.6	Os01g55560	1	32012365	32012382	-	GRMZM2G002858	8	173410132	173410149	+	2.6	5-UTR	GCGCTCGGCGCCGCGCC	CGCACGGCGCCGCGCCG	http://synteny.cnr.berkeley.edu/CoGe/GEvo.pl?prog=blastn&autogo=1&show_cns=1&dsgid1=8163&chr1=1&x1=32012365&dr1up=15000&dr1down=15000&dsgid2=11266;chr2=8;x2=173410132;dr2up=15000;dr2down=15000;num_seqs=2;hsp_overlap_limit=0;hsp_size_limit=0
Os02g57980|2|35499289|35499320|-|GRMZM2G171801|5|216438966|216438996|-|0.001	Os02g57980	2	35499289	35499320	-	GRMZM2G171801	5	216438966	216438996	-	0	intron	ACCAATTTATTCATAAATGTATTGATAAACA	ACCAATTTATTCAAAATGGATTGATAAACA	http://synteny.cnr.berkeley.edu/CoGe/GEvo.pl?prog=blastn&autogo=1&show_cns=1&dsgid1=8163&chr1=2&x1=35499289&dr1up=15000&dr1down=15000&dsgid2=11266;chr2=5;x2=216438966;dr2up=15000;dr2down=15000;num_seqs=2;hsp_overlap_limit=0;hsp_size_limit=0
Os05g43790|5|25395986|25396003|+|GRMZM2G120175|6|158412234|158412251|+|0.051	Os05g43790	5	25395986	25396003	+	GRMZM2G120175	6	158412234	158412251	+	0.05	5-UTR	GTTTTGTTTCGTCTCGT	GTTTTGTTTCGTCTCGT	http://synteny.cnr.berkeley.edu/CoGe/GEvo.pl?prog=blastn&autogo=1&show_cns=1&dsgid1=8163&chr1=5&x1=25395986&dr1up=15000&dr1down=15000&dsgid2=11266;chr2=6;x2=158412234;dr2up=15000;dr2down=15000;num_seqs=2;hsp_overlap_limit=0;hsp_size_limit=0
Os02g09450|2|4878828|4878849|-|GRMZM2G103382|4|234601941|234601920|+|0.68	Os02g09450	2	4878828	4878849	-	GRMZM2G103382	4	234601920	234601941	+	0.68	5-distal	AGGGGAAAAGGAGGGAGTGAT	GGAGAAATGGAGGGAGTGATG	http://synteny.cnr.berkeley.edu/CoGe/GEvo.pl?prog=blastn&autogo=1&show_cns=1&dsgid1=8163&chr1=2&x1=4878828&dr1up=15000&dr1down=15000&dsgid2=11266;chr2=4;x2=234601920;dr2up=15000;dr2down=15000;num_seqs=2;hsp_overlap_limit=0;hsp_size_limit=0
Os08g42350|8|26723524|26723546|-|GRMZM2G368827|1|194932705|194932727|-|0.003	Os08g42350	8	26723524	26723546	-	GRMZM2G368827	1	194932705	194932727	-	0	3-UTR	TTAGTTGGTTAATTATTGGATT	TTAGTTGGTTAATTGTTGGATT	http://synteny.cnr.berkeley.edu/CoGe/GEvo.pl?prog=blastn&autogo=1&show_cns=1&dsgid1=8163&chr1=8&x1=26723524&dr1up=15000&dr1down=15000&dsgid2=11266;chr2=1;x2=194932705;dr2up=15000;dr2down=15000;num_seqs=2;hsp_overlap_limit=0;hsp_size_limit=0
Os03g31510|3|17973779|17973796|+|GRMZM2G148925|1|79065618|79065601|-|2.3	Os03g31510	3	17973779	17973796	+	GRMZM2G148925	1	79065601	79065618	-	2.3	3-distal	ACAATCAATTCTAATTT	TACATTCAATTCTAATT	http://synteny.cnr.berkeley.edu/CoGe/GEvo.pl?prog=blastn&autogo=1&show_cns=1&dsgid1=8163&chr1=3&x1=17973779&dr1up=15000&dr1down=15000&dsgid2=11266;chr2=1;x2=79065601;dr2up=15000;dr2down=15000;num_seqs=2;hsp_overlap_limit=0;hsp_size_limit=0
Os06g13215|6|7238146|7238160|+|GRMZM2G408703|9|2153968|2153954|-|3.5	Os06g13215	6	7238146	7238160	+	GRMZM2G408703	9	2153954	2153968	-	3.5	5-distal	CAAAATAAATATAT	TCAAAATAAATATA	http://synteny.cnr.berkeley.edu/CoGe/GEvo.pl?prog=blastn&autogo=1&show_cns=1&dsgid1=8163&chr1=6&x1=7238146&dr1up=15000&dr1down=15000&dsgid2=11266;chr2=9;x2=2153954;dr2up=15000;dr2down=15000;num_seqs=2;hsp_overlap_limit=0;hsp_size_limit=0
Os09g12750|9|7350436|7350452|+|GRMZM2G173943|7|83266592|83266608|+|0.19	Os09g12750	9	7350436	7350452	+	GRMZM2G173943	7	83266592	83266608	+	0.19	3-distal	AGGAGTATAACTTAAA	AGGAGTATAACTTAAA	http://synteny.cnr.berkeley.edu/CoGe/GEvo.pl?prog=blastn&autogo=1&show_cns=1&dsgid1=8163&chr1=9&x1=7350436&dr1up=15000&dr1down=15000&dsgid2=11266;chr2=7;x2=83266592;dr2up=15000;dr2down=15000;num_seqs=2;hsp_overlap_limit=0;hsp_size_limit=0
Os08g39270|8|24820146|24820163|-|GRMZM2G354560|1|185348581|185348598|-|2.4	Os08g39270	8	24820146	24820163	-	GRMZM2G354560	1	185348581	185348598	-	2.4	5-distal	GATTATGTCGATTGCAA	GATTATGTCGGTTGCAA	http://synteny.cnr.berkeley.edu/CoGe/GEvo.pl?prog=blastn&autogo=1&show_cns=1&dsgid1=8163&chr1=8&x1=24820146&dr1up=15000&dr1down=15000&dsgid2=11266;chr2=1;x2=185348581;dr2up=15000;dr2down=15000;num_seqs=2;hsp_overlap_limit=0;hsp_size_limit=0
Os01g04930|1|2283883|2283901|-|GRMZM2G020772|3|18996614|18996596|+|0.66	Os01g04930	1	2283883	2283901	-	GRMZM2G020772	3	18996596	18996614	+	0.66	5-UTR	CCAAGTGTGCATGCGTGT	CAAGTGTGCATGCGCGTA	http://synteny.cnr.berkeley.edu/CoGe/GEvo.pl?prog=blastn&autogo=1&show_cns=1&dsgid1=8163&chr1=1&x1=2283883&dr1up=15000&dr1down=15000&dsgid2=11266;chr2=3;x2=18996596;dr2up=15000;dr2down=15000;num_seqs=2;hsp_overlap_limit=0;hsp_size_limit=0
Os10g42780|10|23035333|23035351|-|GRMZM2G478212|1|105476297|105476315|-|0.88	Os10g42780	10	23035333	23035351	-	GRMZM2G478212	1	105476297	105476315	-	0.88	5-distal	CATCCATTCATATACATA	CATCCATTCTTATACATA	http://synteny.cnr.berkeley.edu/CoGe/GEvo.pl?prog=blastn&autogo=1&show_cns=1&dsgid1=8163&chr1=10&x1=23035333&dr1up=15000&dr1down=15000&dsgid2=11266;chr2=1;x2=105476297;dr2up=15000;dr2down=15000;num_seqs=2;hsp_overlap_limit=0;hsp_size_limit=0
Os05g05580|5|2803861|2803876|-|GRMZM2G063478|10|89943177|89943192|-|0.8	Os05g05580	5	2803861	2803876	-	GRMZM2G063478	10	89943177	89943192	-	0.8	5-distal	CACTGACAAGTGGGT	CACTGACAAGTGGGT	http://synteny.cnr.berkeley.edu/CoGe/GEvo.pl?prog=blastn&autogo=1&show_cns=1&dsgid1=8163&chr1=5&x1=2803861&dr1up=15000&dr1down=15000&dsgid2=11266;chr2=10;x2=89943177;dr2up=15000;dr2down=15000;num_seqs=2;hsp_overlap_limit=0;hsp_size_limit=0
Os06g43090|6|25913453|25913525|-|GRMZM2G078820|6|97315664|97315592|+|1e-09	Os06g43090	6	25913453	25913525	-	GRMZM2G078820	6	97315592	97315664	+	1.00E-009	5-distal	GTAGCGGCTCGTGTCGGTGGGACGGGGGGCCGTTCAATGCCGAGCCAGGCTGGCCTCGTCTCGGGAGCCGCG	TACCGGCGCCTGTCGGTGGGGTGGGGAGCCGTTCAATGCTCCACCAGCCTGGCCGCGCCTCGGGTGCCGCGC	http://synteny.cnr.berkeley.edu/CoGe/GEvo.pl?prog=blastn&autogo=1&show_cns=1&dsgid1=8163&chr1=6&x1=25913453&dr1up=15000&dr1down=15000&dsgid2=11266;chr2=6;x2=97315592;dr2up=15000;dr2down=15000;num_seqs=2;hsp_overlap_limit=0;hsp_size_limit=0
Os01g48180|1|27565328|27565391|+|GRMZM2G060541|8|149884842|149884906|+|3e-07	Os01g48180	1	27565328	27565391	+	GRMZM2G060541	8	149884842	149884906	+	3.00E-007	5-distal	TTGTCTCAAGGAAAGTGTTTTACTTGGAGGAGCCTAAACTGTTTTGTTCCAATGGTCTTTATG	TTGTCTTAAGTAAAGTGTTTTTACTTGTCGGAGACTAAAGTGGATTGTGCCCATGGTCTTTATG	http://synteny.cnr.berkeley.edu/CoGe/GEvo.pl?prog=blastn&autogo=1&show_cns=1&dsgid1=8163&chr1=1&x1=27565328&dr1up=15000&dr1down=15000&dsgid2=11266;chr2=8;x2=149884842;dr2up=15000;dr2down=15000;num_seqs=2;hsp_overlap_limit=0;hsp_size_limit=0
Os08g34120|8|21392445|21392490|+|GRMZM2G067235|1|212166274|212166229|-|0.012	Os08g34120	8	21392445	21392490	+	GRMZM2G067235	1	212166229	212166274	-	0.01	3-proximal	TAATCATAGGGATTAGATCACGAAAACCGGTTGTTAGGATCGTGA	TTAATCATGGGTGTTAGATCCTAAAGACCGGTGGTTACGATCGTG	http://synteny.cnr.berkeley.edu/CoGe/GEvo.pl?prog=blastn&autogo=1&show_cns=1&dsgid1=8163&chr1=8&x1=21392445&dr1up=15000&dr1down=15000&dsgid2=11266;chr2=1;x2=212166229;dr2up=15000;dr2down=15000;num_seqs=2;hsp_overlap_limit=0;hsp_size_limit=0
Os01g19150|1|10837928|10837945|+|GRMZM2G075992|8|32581269|32581252|-|2.5	Os01g19150	1	10837928	10837945	+	GRMZM2G075992	8	32581252	32581269	-	2.5	3-distal	GCGCGCGCGCTACACAG	TGCGCGCGAGCTACACA	http://synteny.cnr.berkeley.edu/CoGe/GEvo.pl?prog=blastn&autogo=1&show_cns=1&dsgid1=8163&chr1=1&x1=10837928&dr1up=15000&dr1down=15000&dsgid2=11266;chr2=8;x2=32581252;dr2up=15000;dr2down=15000;num_seqs=2;hsp_overlap_limit=0;hsp_size_limit=0
Os02g49460|2|30220748|30220765|+|GRMZM2G020285|5|204493519|204493536|+|2.7	Os02g49460	2	30220748	30220765	+	GRMZM2G020285	5	204493519	204493536	+	2.7	5-UTR	GCAATAACTGCTCGATT	GCAATAACTGCTGGATT	http://synteny.cnr.berkeley.edu/CoGe/GEvo.pl?prog=blastn&autogo=1&show_cns=1&dsgid1=8163&chr1=2&x1=30220748&dr1up=15000&dr1down=15000&dsgid2=11266;chr2=5;x2=204493519;dr2up=15000;dr2down=15000;num_seqs=2;hsp_overlap_limit=0;hsp_size_limit=0
Os11g06720|11|3298244|3298258|-|GRMZM5G854138|2|139071498|139071484|+|2.3	Os11g06720	11	3298244	3298258	-	GRMZM5G854138	2	139071484	139071498	+	2.3	5-distal	TTTGCTATGAAAGA	TTGCTATGAAAGAA	http://synteny.cnr.berkeley.edu/CoGe/GEvo.pl?prog=blastn&autogo=1&show_cns=1&dsgid1=8163&chr1=11&x1=3298244&dr1up=15000&dr1down=15000&dsgid2=11266;chr2=2;x2=139071484;dr2up=15000;dr2down=15000;num_seqs=2;hsp_overlap_limit=0;hsp_size_limit=0
Os01g03710|1|1543677|1543691|+|GRMZM2G121066|3|23774083|23774097|-|2.9	Os01g03710	1	1543677	1543691	+	GRMZM2G121066	3	23774083	23774097	-	2.9	3-distal	ACAACAAAATGGTG	CACCATTTTGTTGT	http://synteny.cnr.berkeley.edu/CoGe/GEvo.pl?prog=blastn&autogo=1&show_cns=1&dsgid1=8163&chr1=1&x1=1543677&dr1up=15000&dr1down=15000&dsgid2=11266;chr2=3;x2=23774083;dr2up=15000;dr2down=15000;num_seqs=2;hsp_overlap_limit=0;hsp_size_limit=0
Os02g02860|2|1123028|1123042|-|GRMZM5G891373|5|70936346|70936332|-|2.7	Os02g02860	2	1123028	1123042	-	GRMZM5G891373	5	70936332	70936346	-	2.7	5-distal	CTTCCCTCGTCTCT	AAGAGACGAGGGAA	http://synteny.cnr.berkeley.edu/CoGe/GEvo.pl?prog=blastn&autogo=1&show_cns=1&dsgid1=8163&chr1=2&x1=1123028&dr1up=15000&dr1down=15000&dsgid2=11266;chr2=5;x2=70936332;dr2up=15000;dr2down=15000;num_seqs=2;hsp_overlap_limit=0;hsp_size_limit=0
Os04g51940|4|30634983|30635007|+|GRMZM2G102069|2|11206091|11206067|-|0.013	Os04g51940	4	30634983	30635007	+	GRMZM2G102069	2	11206067	11206091	-	0.01	5-proximal	CAAACTTTCCTCCCAAGAATAAGG	CCAAACTTTCTTCCCAAGAATGAG	http://synteny.cnr.berkeley.edu/CoGe/GEvo.pl?prog=blastn&autogo=1&show_cns=1&dsgid1=8163&chr1=4&x1=30634983&dr1up=15000&dr1down=15000&dsgid2=11266;chr2=2;x2=11206067;dr2up=15000;dr2down=15000;num_seqs=2;hsp_overlap_limit=0;hsp_size_limit=0
Os11g13860|11|7626359|7626373|+|GRMZM2G393002|4|11057105|11057119|+|4.8	Os11g13860	11	7626359	7626373	+	GRMZM2G393002	4	11057105	11057119	+	4.8	5-distal	AGTTTTGTGGCTTA	AGTTTTGTGGCTTA	http://synteny.cnr.berkeley.edu/CoGe/GEvo.pl?prog=blastn&autogo=1&show_cns=1&dsgid1=8163&chr1=11&x1=7626359&dr1up=15000&dr1down=15000&dsgid2=11266;chr2=4;x2=11057105;dr2up=15000;dr2down=15000;num_seqs=2;hsp_overlap_limit=0;hsp_size_limit=0
Os03g54150|3|31040309|31040323|+|GRMZM2G032962|1|277137332|277137346|+|3.3	Os03g54150	3	31040309	31040323	+	GRMZM2G032962	1	277137332	277137346	+	3.3	3-distal	ATTAATTTTATTTT	ATTAATTTTATTTT	http://synteny.cnr.berkeley.edu/CoGe/GEvo.pl?prog=blastn&autogo=1&show_cns=1&dsgid1=8163&chr1=3&x1=31040309&dr1up=15000&dr1down=15000&dsgid2=11266;chr2=1;x2=277137332;dr2up=15000;dr2down=15000;num_seqs=2;hsp_overlap_limit=0;hsp_size_limit=0
Os01g65440|1|37980157|37980204|+|GRMZM2G114057|8|165716963|165716912|-|2e-08	Os01g65440	1	37980157	37980204	+	GRMZM2G114057	8	165716912	165716963	-	2.00E-008	5-distal	CCAAGAATCCCGCACATTACGATTGATGCCGTATTGACCAATCCATC	GCCAAGAAACCCGCACATTGCGAGCGATTGATGCCGTATTGACCAATCCAT	http://synteny.cnr.berkeley.edu/CoGe/GEvo.pl?prog=blastn&autogo=1&show_cns=1&dsgid1=8163&chr1=1&x1=37980157&dr1up=15000&dr1down=15000&dsgid2=11266;chr2=8;x2=165716912;dr2up=15000;dr2down=15000;num_seqs=2;hsp_overlap_limit=0;hsp_size_limit=0
Os03g09970|3|4991096|4991158|+|GRMZM2G159632|1|24404680|24404618|-|3e-07	Os03g09970	3	4991096	4991158	+	GRMZM2G159632	1	24404618	24404680	-	3.00E-007	3-UTR	AATAAAGGTGGTGTGCCGGAGTTGGAGCGCATCAGGTTTGCAAGATATGGTTGGAGAAAAAA	AAATAAAGAAGATGCTCCGGAGTTGGAGTGCATCACGTTTGCGAGGTGTGGTTGGATAGAAA	http://synteny.cnr.berkeley.edu/CoGe/GEvo.pl?prog=blastn&autogo=1&show_cns=1&dsgid1=8163&chr1=3&x1=4991096&dr1up=15000&dr1down=15000&dsgid2=11266;chr2=1;x2=24404618;dr2up=15000;dr2down=15000;num_seqs=2;hsp_overlap_limit=0;hsp_size_limit=0
Os06g45640|6|27627163|27627197|+|GRMZM2G161680|6|93501415|93501381|-|0.004	Os06g45640	6	27627163	27627197	+	GRMZM2G161680	6	93501381	93501415	-	0	5-UTR	TTTAATCCGATGGTAGTTTGACTACTAAAAATAG	ATTTAGTCTGACGATAGATTGACTACTAAAAATA	http://synteny.cnr.berkeley.edu/CoGe/GEvo.pl?prog=blastn&autogo=1&show_cns=1&dsgid1=8163&chr1=6&x1=27627163&dr1up=15000&dr1down=15000&dsgid2=11266;chr2=6;x2=93501381;dr2up=15000;dr2down=15000;num_seqs=2;hsp_overlap_limit=0;hsp_size_limit=0
Os06g47000|6|28496438|28496461|-|GRMZM2G322328|6|89419517|89419494|+|2.9	Os06g47000	6	28496438	28496461	-	GRMZM2G322328	6	89419494	89419517	+	2.9	3-distal	AAGACTGAAAATGCAGTGGTTTG	AGTCTGAAATTGCAGTGTTTTGG	http://synteny.cnr.berkeley.edu/CoGe/GEvo.pl?prog=blastn&autogo=1&show_cns=1&dsgid1=8163&chr1=6&x1=28496438&dr1up=15000&dr1down=15000&dsgid2=11266;chr2=6;x2=89419494;dr2up=15000;dr2down=15000;num_seqs=2;hsp_overlap_limit=0;hsp_size_limit=0
Os02g53830|2|32996955|32996972|+|GRMZM2G386088|4|176725299|176725282|-|2.8	Os02g53830	2	32996955	32996972	+	GRMZM2G386088	4	176725282	176725299	-	2.8	3-distal	TCTCTGTTAATATCTTT	CTCTCTGTTGATATCTT	http://synteny.cnr.berkeley.edu/CoGe/GEvo.pl?prog=blastn&autogo=1&show_cns=1&dsgid1=8163&chr1=2&x1=32996955&dr1up=15000&dr1down=15000&dsgid2=11266;chr2=4;x2=176725282;dr2up=15000;dr2down=15000;num_seqs=2;hsp_overlap_limit=0;hsp_size_limit=0
Os02g38920|2|23491449|23491467|+|GRMZM2G176307|5|181515922|181515940|+|0.72	Os02g38920	2	23491449	23491467	+	GRMZM2G176307	5	181515922	181515940	+	0.72	5-distal	TTGTTTCTTCTTCAGTTT	TTGTTGCTTCTTCAGTTT	http://synteny.cnr.berkeley.edu/CoGe/GEvo.pl?prog=blastn&autogo=1&show_cns=1&dsgid1=8163&chr1=2&x1=23491449&dr1up=15000&dr1down=15000&dsgid2=11266;chr2=5;x2=181515922;dr2up=15000;dr2down=15000;num_seqs=2;hsp_overlap_limit=0;hsp_size_limit=0
Os03g57330|3|32730531|32730548|-|GRMZM2G433557|1|285821825|285821842|-|0.053	Os03g57330	3	32730531	32730548	-	GRMZM2G433557	1	285821825	285821842	-	0.05	5-distal	TGAAGAGCATGCATCAT	TGAAGAGCATGCATCAT	http://synteny.cnr.berkeley.edu/CoGe/GEvo.pl?prog=blastn&autogo=1&show_cns=1&dsgid1=8163&chr1=3&x1=32730531&dr1up=15000&dr1down=15000&dsgid2=11266;chr2=1;x2=285821825;dr2up=15000;dr2down=15000;num_seqs=2;hsp_overlap_limit=0;hsp_size_limit=0
Os06g10740|6|5596471|5596485|+|GRMZM2G084264|6|109894455|109894441|+|2.4	Os06g10740	6	5596471	5596485	+	GRMZM2G084264	6	109894441	109894455	+	2.4	5-distal	GCAGCAGCAGCAGC	CTGCTGCTGCTGCT	http://synteny.cnr.berkeley.edu/CoGe/GEvo.pl?prog=blastn&autogo=1&show_cns=1&dsgid1=8163&chr1=6&x1=5596471&dr1up=15000&dr1down=15000&dsgid2=11266;chr2=6;x2=109894441;dr2up=15000;dr2down=15000;num_seqs=2;hsp_overlap_limit=0;hsp_size_limit=0
Os07g39780|7|23838755|23838822|+|GRMZM2G129575|2|208227041|208227108|+|7e-12	Os07g39780	7	23838755	23838822	+	GRMZM2G129575	2	208227041	208227108	+	7.00E-012	3-UTR	ATAACAGCGGTTGACTTCCGCTATTATGGCTAACACATTGTTCCAACGTAACATCTTTTGTAACTTA	ATAACAGCTCTTGACTCCCGGCATCGTGGCTAACACATTGTTCGATCGTAACATCTTTGATAACTTA	http://synteny.cnr.berkeley.edu/CoGe/GEvo.pl?prog=blastn&autogo=1&show_cns=1&dsgid1=8163&chr1=7&x1=23838755&dr1up=15000&dr1down=15000&dsgid2=11266;chr2=2;x2=208227041;dr2up=15000;dr2down=15000;num_seqs=2;hsp_overlap_limit=0;hsp_size_limit=0
Os01g65780|1|38198154|38198168|+|GRMZM2G002023|8|165237584|165237570|-|2.9	Os01g65780	1	38198154	38198168	+	GRMZM2G002023	8	165237570	165237584	-	2.9	intron	TTAATTCTCAGTGC	TTTAATTCTCAGTG	http://synteny.cnr.berkeley.edu/CoGe/GEvo.pl?prog=blastn&autogo=1&show_cns=1&dsgid1=8163&chr1=1&x1=38198154&dr1up=15000&dr1down=15000&dsgid2=11266;chr2=8;x2=165237570;dr2up=15000;dr2down=15000;num_seqs=2;hsp_overlap_limit=0;hsp_size_limit=0
Os01g04260|1|1900461|1900492|+|GRMZM2G167085|8|12914749|12914780|+|1e-06	Os01g04260	1	1900461	1900492	+	GRMZM2G167085	8	12914749	12914780	+	1.00E-006	3-distal	TGGCGGTTAAAACGCGTCTTTCATGCGCCAC	TGGCGGTTAAAACGCGTCTTTGATGCACCAC	http://synteny.cnr.berkeley.edu/CoGe/GEvo.pl?prog=blastn&autogo=1&show_cns=1&dsgid1=8163&chr1=1&x1=1900461&dr1up=15000&dr1down=15000&dsgid2=11266;chr2=8;x2=12914749;dr2up=15000;dr2down=15000;num_seqs=2;hsp_overlap_limit=0;hsp_size_limit=0
Os08g40900|8|25879557|25879571|-|GRMZM2G169820|1|190534933|190534947|+|3.9	Os08g40900	8	25879557	25879571	-	GRMZM2G169820	1	190534933	190534947	+	3.9	5-distal	TCTTCGTCTAGTCA	TGACTAGACGAAGA	http://synteny.cnr.berkeley.edu/CoGe/GEvo.pl?prog=blastn&autogo=1&show_cns=1&dsgid1=8163&chr1=8&x1=25879557&dr1up=15000&dr1down=15000&dsgid2=11266;chr2=1;x2=190534933;dr2up=15000;dr2down=15000;num_seqs=2;hsp_overlap_limit=0;hsp_size_limit=0
Os03g16700|3|9246885|9246922|+|GRMZM2G063151|9|139749403|139749366|-|7e-12	Os03g16700	3	9246885	9246922	+	GRMZM2G063151	9	139749366	139749403	-	7.00E-012	5-UTR	TTTTGGCAGTTGCTTAATCCTCACGGATTCCGATGCA	CTTTTGGCAGTTGCTTAGTCCTCACGGATTCCGATGC	http://synteny.cnr.berkeley.edu/CoGe/GEvo.pl?prog=blastn&autogo=1&show_cns=1&dsgid1=8163&chr1=3&x1=9246885&dr1up=15000&dr1down=15000&dsgid2=11266;chr2=9;x2=139749366;dr2up=15000;dr2down=15000;num_seqs=2;hsp_overlap_limit=0;hsp_size_limit=0
Os03g20090|3|11337621|11337635|-|GRMZM2G070849|1|51410429|51410443|-|2.5	Os03g20090	3	11337621	11337635	-	GRMZM2G070849	1	51410429	51410443	-	2.5	5-distal	TCATGATAGGAGAT	TCATGATAGGAGAT	http://synteny.cnr.berkeley.edu/CoGe/GEvo.pl?prog=blastn&autogo=1&show_cns=1&dsgid1=8163&chr1=3&x1=11337621&dr1up=15000&dr1down=15000&dsgid2=11266;chr2=1;x2=51410429;dr2up=15000;dr2down=15000;num_seqs=2;hsp_overlap_limit=0;hsp_size_limit=0
Os07g42300|7|25311381|25311429|-|GRMZM2G031545|7|165383226|165383275|-|5e-09	Os07g42300	7	25311381	25311429	-	GRMZM2G031545	7	165383226	165383275	-	5.00E-009	3-distal	ATCTTGTGGATCCCTAGGATCCTTCCTCATCTAACAAAGACCAAATGT	ATCTTGTGGATCCCTAGGATCCTTCCCAGAACTAACAAAGACCAGATGT	http://synteny.cnr.berkeley.edu/CoGe/GEvo.pl?prog=blastn&autogo=1&show_cns=1&dsgid1=8163&chr1=7&x1=25311381&dr1up=15000&dr1down=15000&dsgid2=11266;chr2=7;x2=165383226;dr2up=15000;dr2down=15000;num_seqs=2;hsp_overlap_limit=0;hsp_size_limit=0
Os03g41510|3|23063450|23063473|+|GRMZM2G077214|1|255004570|255004593|-|2.9	Os03g41510	3	23063450	23063473	+	GRMZM2G077214	1	255004570	255004593	-	2.9	5-distal	TGGCTGACTTTCAACCTTTTACA	TGTAAAAGGTTCACACTCAGCCA	http://synteny.cnr.berkeley.edu/CoGe/GEvo.pl?prog=blastn&autogo=1&show_cns=1&dsgid1=8163&chr1=3&x1=23063450&dr1up=15000&dr1down=15000&dsgid2=11266;chr2=1;x2=255004570;dr2up=15000;dr2down=15000;num_seqs=2;hsp_overlap_limit=0;hsp_size_limit=0
Os05g04180|5|1881949|1881963|-|GRMZM2G155889|8|130504870|130504856|-|2.9	Os05g04180	5	1881949	1881963	-	GRMZM2G155889	8	130504856	130504870	-	2.9	3-distal	TAAGAACCGAGTTT	TAAACTCGGTTCTT	http://synteny.cnr.berkeley.edu/CoGe/GEvo.pl?prog=blastn&autogo=1&show_cns=1&dsgid1=8163&chr1=5&x1=1881949&dr1up=15000&dr1down=15000&dsgid2=11266;chr2=8;x2=130504856;dr2up=15000;dr2down=15000;num_seqs=2;hsp_overlap_limit=0;hsp_size_limit=0
Os03g20910|3|11850081|11850095|-|GRMZM2G162481|9|133098217|133098203|+|2.5	Os03g20910	3	11850081	11850095	-	GRMZM2G162481	9	133098203	133098217	+	2.5	5-distal	AAATATTTAAGACG	AATATTTAAGACGG	http://synteny.cnr.berkeley.edu/CoGe/GEvo.pl?prog=blastn&autogo=1&show_cns=1&dsgid1=8163&chr1=3&x1=11850081&dr1up=15000&dr1down=15000&dsgid2=11266;chr2=9;x2=133098203;dr2up=15000;dr2down=15000;num_seqs=2;hsp_overlap_limit=0;hsp_size_limit=0
Os03g51020|3|29151374|29151423|-|GRMZM2G181002|5|10085159|10085208|-|1e-06	Os03g51020	3	29151374	29151423	-	GRMZM2G181002	5	10085159	10085208	-	1.00E-006	3-UTR	CTAAGCAACATGAAGTTTTGATTGATCAAGATGAAACATGTTCTACCAC	CTAAGCACCATGAAATTTTGGTAGATCAAGGCGAAAGATTTTCTACCAC	http://synteny.cnr.berkeley.edu/CoGe/GEvo.pl?prog=blastn&autogo=1&show_cns=1&dsgid1=8163&chr1=3&x1=29151374&dr1up=15000&dr1down=15000&dsgid2=11266;chr2=5;x2=10085159;dr2up=15000;dr2down=15000;num_seqs=2;hsp_overlap_limit=0;hsp_size_limit=0
Os03g11530|3|6012157|6012178|+|GRMZM2G386998|9|146904533|146904512|-|0.74	Os03g11530	3	6012157	6012178	+	GRMZM2G386998	9	146904512	146904533	-	0.74	3-distal	TCAAGCCTTCAACACAATACA	TTCAAGCCTTCATCAAAATAC	http://synteny.cnr.berkeley.edu/CoGe/GEvo.pl?prog=blastn&autogo=1&show_cns=1&dsgid1=8163&chr1=3&x1=6012157&dr1up=15000&dr1down=15000&dsgid2=11266;chr2=9;x2=146904512;dr2up=15000;dr2down=15000;num_seqs=2;hsp_overlap_limit=0;hsp_size_limit=0
Os07g46780|7|27955485|27955508|-|GRMZM2G136794|7|171677741|171677764|-|0.001	Os07g46780	7	27955485	27955508	-	GRMZM2G136794	7	171677741	171677764	-	0	intron	TGTCACCCTGATACAGGACGGTT	TGTCACCTTGATACAGGACGGTT	http://synteny.cnr.berkeley.edu/CoGe/GEvo.pl?prog=blastn&autogo=1&show_cns=1&dsgid1=8163&chr1=7&x1=27955485&dr1up=15000&dr1down=15000&dsgid2=11266;chr2=7;x2=171677741;dr2up=15000;dr2down=15000;num_seqs=2;hsp_overlap_limit=0;hsp_size_limit=0
Os05g32860|5|19178122|19178147|+|GRMZM2G323456|8|87727338|87727363|+|5e-05	Os05g32860	5	19178122	19178147	+	GRMZM2G323456	8	87727338	87727363	+	5.00E-005	5-proximal	TTGGCTGCCAAGTAACCTTCAGCTA	TTGGCTGCCAAGAAACCTTCAGCTA	http://synteny.cnr.berkeley.edu/CoGe/GEvo.pl?prog=blastn&autogo=1&show_cns=1&dsgid1=8163&chr1=5&x1=19178122&dr1up=15000&dr1down=15000&dsgid2=11266;chr2=8;x2=87727338;dr2up=15000;dr2down=15000;num_seqs=2;hsp_overlap_limit=0;hsp_size_limit=0
Os10g34400|10|18280336|18280380|+|GRMZM2G048435|5|26660070|26660026|-|5.4	Os10g34400	10	18280336	18280380	+	GRMZM2G048435	5	26660026	26660070	-	5.4	3-UTR	GTACGTGAAATATAAGTAGGAACAGTTTTGGCCAGTGTGATCAA	TGTATGTGAAATAGTACGAGCAAGAGTTTTGTGCAGCGTGATCA	http://synteny.cnr.berkeley.edu/CoGe/GEvo.pl?prog=blastn&autogo=1&show_cns=1&dsgid1=8163&chr1=10&x1=18280336&dr1up=15000&dr1down=15000&dsgid2=11266;chr2=5;x2=26660026;dr2up=15000;dr2down=15000;num_seqs=2;hsp_overlap_limit=0;hsp_size_limit=0
Os04g45170|4|26546526|26546541|+|GRMZM2G304745|2|22941680|22941665|-|0.71	Os04g45170	4	26546526	26546541	+	GRMZM2G304745	2	22941665	22941680	-	0.71	3-distal	GGGTGCGGCGAGCAG	CGGGTGCGGCGAGCA	http://synteny.cnr.berkeley.edu/CoGe/GEvo.pl?prog=blastn&autogo=1&show_cns=1&dsgid1=8163&chr1=4&x1=26546526&dr1up=15000&dr1down=15000&dsgid2=11266;chr2=2;x2=22941665;dr2up=15000;dr2down=15000;num_seqs=2;hsp_overlap_limit=0;hsp_size_limit=0
Os06g41700|6|24984358|24984411|+|AC219190.3_FG002|9|100133892|100133839|-|0.0008	Os06g41700	6	24984358	24984411	+	AC219190.3_FG002	9	100133839	100133892	-	0	intron	TTTTGCGAAAGTTCAGAATGATGTTTGATCATTGGAGATGGAACACAGAATAT	CTTTTGCGAAAGCCCAGAATGATGTTCGTTGATTAGAATTGGATCGTAGAATA	http://synteny.cnr.berkeley.edu/CoGe/GEvo.pl?prog=blastn&autogo=1&show_cns=1&dsgid1=8163&chr1=6&x1=24984358&dr1up=15000&dr1down=15000&dsgid2=11266;chr2=9;x2=100133839;dr2up=15000;dr2down=15000;num_seqs=2;hsp_overlap_limit=0;hsp_size_limit=0
Os12g13100|12|7282409|7282499|+|GRMZM2G035305|10|37093981|37094075|+|1e-09	Os12g13100	12	7282409	7282499	+	GRMZM2G035305	10	37093981	37094075	+	1.00E-009	5-proximal	AGCCATGAATGCTCACCCACAAGAAGCAGTTCATGATTACAACGTAGTTAATGGTGTAGGTGTAGAAGTATGATGGTCAGACGGTACAAG	AGGCATGAATGCGCACCCACAAGCACAAGCAGTTCATAATAACGGCGGAGTTAATGGGCGTAGGTACACAAGTATGAAGTTCAGAGGGTACAAG	http://synteny.cnr.berkeley.edu/CoGe/GEvo.pl?prog=blastn&autogo=1&show_cns=1&dsgid1=8163&chr1=12&x1=7282409&dr1up=15000&dr1down=15000&dsgid2=11266;chr2=10;x2=37093981;dr2up=15000;dr2down=15000;num_seqs=2;hsp_overlap_limit=0;hsp_size_limit=0
Os09g34180|9|20182374|20182458|+|GRMZM2G040965|2|193622410|193622494|+|1e-09	Os09g34180	9	20182374	20182458	+	GRMZM2G040965	2	193622410	193622494	+	1.00E-009	3-UTR	TGATTCAGCATGCTAAGCATCATCCCAGCCAATGGCCTACCAAAGGTGAAAGTGGCATTGTACATGATTCAGCATGCTAAGAAT	TGATTCAGCATGATGAACATCGTCCTCCCATTAGCCTACCAAAGGTGAAAACGGGCATTGTACATGATTGTGCATGCTGAGAAT	http://synteny.cnr.berkeley.edu/CoGe/GEvo.pl?prog=blastn&autogo=1&show_cns=1&dsgid1=8163&chr1=9&x1=20182374&dr1up=15000&dr1down=15000&dsgid2=11266;chr2=2;x2=193622410;dr2up=15000;dr2down=15000;num_seqs=2;hsp_overlap_limit=0;hsp_size_limit=0
Os03g63530|3|35884086|35884102|+|GRMZM2G083964|1|298864311|298864327|+|0.27	Os03g63530	3	35884086	35884102	+	GRMZM2G083964	1	298864311	298864327	+	0.27	intron	GGTGTTTGATGAATTG	GGTGTTTGATGAATTG	http://synteny.cnr.berkeley.edu/CoGe/GEvo.pl?prog=blastn&autogo=1&show_cns=1&dsgid1=8163&chr1=3&x1=35884086&dr1up=15000&dr1down=15000&dsgid2=11266;chr2=1;x2=298864311;dr2up=15000;dr2down=15000;num_seqs=2;hsp_overlap_limit=0;hsp_size_limit=0
Os03g53280|3|30574298|30574328|-|GRMZM2G056645|1|275263323|275263353|-|1.2	Os03g53280	3	30574298	30574328	-	GRMZM2G056645	1	275263323	275263353	-	1.2	intron	GAGAAATGATGTTGGAATAAGACGGTGGTT	GAGAAATGATGCCGGACTAGTACGGTGGTT	http://synteny.cnr.berkeley.edu/CoGe/GEvo.pl?prog=blastn&autogo=1&show_cns=1&dsgid1=8163&chr1=3&x1=30574298&dr1up=15000&dr1down=15000&dsgid2=11266;chr2=1;x2=275263323;dr2up=15000;dr2down=15000;num_seqs=2;hsp_overlap_limit=0;hsp_size_limit=0
Os02g56250|2|34399753|34399782|+|GRMZM2G379005|4|172773735|172773706|-|5e-09	Os02g56250	2	34399753	34399782	+	GRMZM2G379005	4	172773706	172773735	-	5.00E-009	5-distal	GATGCAAGGAGTGCAACCCAAGTTAGTTA	GGATGCAAGGAGTGCAACCCAAGTTAGTT	http://synteny.cnr.berkeley.edu/CoGe/GEvo.pl?prog=blastn&autogo=1&show_cns=1&dsgid1=8163&chr1=2&x1=34399753&dr1up=15000&dr1down=15000&dsgid2=11266;chr2=4;x2=172773706;dr2up=15000;dr2down=15000;num_seqs=2;hsp_overlap_limit=0;hsp_size_limit=0
Os08g32500|8|20159204|20159223|+|GRMZM2G414813|7|104875276|104875295|+|0.17	Os08g32500	8	20159204	20159223	+	GRMZM2G414813	7	104875276	104875295	+	0.17	3-distal	GGACAAAAATCAAACTGGG	GGACCAAAATCAAACTGGG	http://synteny.cnr.berkeley.edu/CoGe/GEvo.pl?prog=blastn&autogo=1&show_cns=1&dsgid1=8163&chr1=8&x1=20159204&dr1up=15000&dr1down=15000&dsgid2=11266;chr2=7;x2=104875276;dr2up=15000;dr2down=15000;num_seqs=2;hsp_overlap_limit=0;hsp_size_limit=0
Os03g52794|3|30268978|30268994|+|GRMZM2G033135|1|274250008|274250024|+|0.37	Os03g52794	3	30268978	30268994	+	GRMZM2G033135	1	274250008	274250024	+	0.37	intron	AAGTATTTCAAATAAA	AAGTATTTCAAATAAA	http://synteny.cnr.berkeley.edu/CoGe/GEvo.pl?prog=blastn&autogo=1&show_cns=1&dsgid1=8163&chr1=3&x1=30268978&dr1up=15000&dr1down=15000&dsgid2=11266;chr2=1;x2=274250008;dr2up=15000;dr2down=15000;num_seqs=2;hsp_overlap_limit=0;hsp_size_limit=0
Os09g34020|9|20057440|20057455|-|AC196726.2_FG001|7|139532698|139532683|+|0.58	Os09g34020	9	20057440	20057455	-	AC196726.2_FG001	7	139532683	139532698	+	0.58	3-distal	AGGCGGCTGAGGCCA	GGCGGCTGAGGCCAG	http://synteny.cnr.berkeley.edu/CoGe/GEvo.pl?prog=blastn&autogo=1&show_cns=1&dsgid1=8163&chr1=9&x1=20057440&dr1up=15000&dr1down=15000&dsgid2=11266;chr2=7;x2=139532683;dr2up=15000;dr2down=15000;num_seqs=2;hsp_overlap_limit=0;hsp_size_limit=0
Os01g16240|1|9194716|9194774|-|GRMZM2G067511|3|38432496|38432438|+|4e-10	Os01g16240	1	9194716	9194774	-	GRMZM2G067511	3	38432438	38432496	+	4.00E-010	3-UTR	CTAGTTACTCTCCTGGTGGTAGTAACCAGTGTAGCTTTGAAAACTGACAGCATTTGGT	TAGTTCCTCTCCTGATGGTAGTAACTAGTCTAGTTTTGGAGACTGACTGCTTTTGGTT	http://synteny.cnr.berkeley.edu/CoGe/GEvo.pl?prog=blastn&autogo=1&show_cns=1&dsgid1=8163&chr1=1&x1=9194716&dr1up=15000&dr1down=15000&dsgid2=11266;chr2=3;x2=38432438;dr2up=15000;dr2down=15000;num_seqs=2;hsp_overlap_limit=0;hsp_size_limit=0
Os07g09190|7|4824661|4824684|+|GRMZM2G493395|7|14076278|14076301|+|2.5	Os07g09190	7	4824661	4824684	+	GRMZM2G493395	7	14076278	14076301	+	2.5	3-proximal	TAGTTATGAAAATTCTAAAAGTT	TACTTGTGAAACTTCTAAAAGTT	http://synteny.cnr.berkeley.edu/CoGe/GEvo.pl?prog=blastn&autogo=1&show_cns=1&dsgid1=8163&chr1=7&x1=4824661&dr1up=15000&dr1down=15000&dsgid2=11266;chr2=7;x2=14076278;dr2up=15000;dr2down=15000;num_seqs=2;hsp_overlap_limit=0;hsp_size_limit=0
Os04g33200|4|19950392|19950406|-|GRMZM2G023946|2|60063716|60063702|+|3.3	Os04g33200	4	19950392	19950406	-	GRMZM2G023946	2	60063702	60063716	+	3.3	5-distal	GCGGGGAGGAGAAC	CGGGGAGGAGAACG	http://synteny.cnr.berkeley.edu/CoGe/GEvo.pl?prog=blastn&autogo=1&show_cns=1&dsgid1=8163&chr1=4&x1=19950392&dr1up=15000&dr1down=15000&dsgid2=11266;chr2=2;x2=60063702;dr2up=15000;dr2down=15000;num_seqs=2;hsp_overlap_limit=0;hsp_size_limit=0
Os07g32170|7|19120513|19120533|-|GRMZM2G113779|2|201981050|201981070|-|2.5	Os07g32170	7	19120513	19120533	-	GRMZM2G113779	2	201981050	201981070	-	2.5	5-distal	AAAAAGGAAATTCCCATGAT	AAAAATAAAATTCCCATGAT	http://synteny.cnr.berkeley.edu/CoGe/GEvo.pl?prog=blastn&autogo=1&show_cns=1&dsgid1=8163&chr1=7&x1=19120513&dr1up=15000&dr1down=15000&dsgid2=11266;chr2=2;x2=201981050;dr2up=15000;dr2down=15000;num_seqs=2;hsp_overlap_limit=0;hsp_size_limit=0
Os01g50720|1|29132909|29132924|-|GRMZM2G003406|8|153465005|153465020|-|0.63	Os01g50720	1	29132909	29132924	-	GRMZM2G003406	8	153465005	153465020	-	0.63	5-UTR	CTTAAGCTCCAATCC	CTTAAGCTCCAATCC	http://synteny.cnr.berkeley.edu/CoGe/GEvo.pl?prog=blastn&autogo=1&show_cns=1&dsgid1=8163&chr1=1&x1=29132909&dr1up=15000&dr1down=15000&dsgid2=11266;chr2=8;x2=153465005;dr2up=15000;dr2down=15000;num_seqs=2;hsp_overlap_limit=0;hsp_size_limit=0
Os04g34230|4|20555655|20555691|+|GRMZM2G059110|10|115437880|115437917|+|0.044	Os04g34230	4	20555655	20555691	+	GRMZM2G059110	10	115437880	115437917	+	0.04	5-distal	TTTTTATAATGCTTCAAGATAACAAGTTTAACTTAT	TTTATATAATGCTCCAGAGATAACATGTTTAACATAT	http://synteny.cnr.berkeley.edu/CoGe/GEvo.pl?prog=blastn&autogo=1&show_cns=1&dsgid1=8163&chr1=4&x1=20555655&dr1up=15000&dr1down=15000&dsgid2=11266;chr2=10;x2=115437880;dr2up=15000;dr2down=15000;num_seqs=2;hsp_overlap_limit=0;hsp_size_limit=0
Os04g45940|4|27028017|27028089|+|GRMZM2G320827|2|21270820|21270891|+|2e-08	Os04g45940	4	27028017	27028089	+	GRMZM2G320827	2	21270820	21270891	+	2.00E-008	3-distal	GGGCAACCACTTGAGATGAGCATCAGCAAATGAAAATTCAGGTATGCTCATTGACTCAATGTAGCATGTTGA	GGGCTACCACTTGAGATGTGCATTAAAAAATGAAACTGAGGTATGTACATTGACTCGATGAAGCATGCTGA	http://synteny.cnr.berkeley.edu/CoGe/GEvo.pl?prog=blastn&autogo=1&show_cns=1&dsgid1=8163&chr1=4&x1=27028017&dr1up=15000&dr1down=15000&dsgid2=11266;chr2=2;x2=21270820;dr2up=15000;dr2down=15000;num_seqs=2;hsp_overlap_limit=0;hsp_size_limit=0
Os12g38860|12|23819086|23819100|-|GRMZM2G018372|3|124744103|124744117|+|2.7	Os12g38860	12	23819086	23819100	-	GRMZM2G018372	3	124744103	124744117	+	2.7	3-distal	AAAGAAGAAGAATA	TATTCTTCTTCTTT	http://synteny.cnr.berkeley.edu/CoGe/GEvo.pl?prog=blastn&autogo=1&show_cns=1&dsgid1=8163&chr1=12&x1=23819086&dr1up=15000&dr1down=15000&dsgid2=11266;chr2=3;x2=124744103;dr2up=15000;dr2down=15000;num_seqs=2;hsp_overlap_limit=0;hsp_size_limit=0
10_17731943_17732126_cns_protein|10|17732306|17732331|-|5_28795120_28795303_cns_protein|5|28795483|28795508|-|1e-06	10_17731943_17732126_cns_protein	10	17732306	17732331	-	5_28795120_28795303_cns_protein	5	28795483	28795508	-	1.00E-006	5-proximal	GACAGGTTCCTCCTCCCGCAGGTGC	GACAGGTTCCTCCTCCCGCAGGTGC	http://synteny.cnr.berkeley.edu/CoGe/GEvo.pl?prog=blastn&autogo=1&show_cns=1&dsgid1=8163&chr1=10&x1=17732306&dr1up=15000&dr1down=15000&dsgid2=11266;chr2=5;x2=28795483;dr2up=15000;dr2down=15000;num_seqs=2;hsp_overlap_limit=0;hsp_size_limit=0
Os09g34330|9|20251497|20251512|-|GRMZM2G435015|7|140236125|140236110|+|0.65	Os09g34330	9	20251497	20251512	-	GRMZM2G435015	7	140236110	140236125	+	0.65	3-distal	GTTCTAAAATTTCAA	TTCTAAAATTTCAAT	http://synteny.cnr.berkeley.edu/CoGe/GEvo.pl?prog=blastn&autogo=1&show_cns=1&dsgid1=8163&chr1=9&x1=20251497&dr1up=15000&dr1down=15000&dsgid2=11266;chr2=7;x2=140236110;dr2up=15000;dr2down=15000;num_seqs=2;hsp_overlap_limit=0;hsp_size_limit=0
Os07g10890|7|5954354|5954406|+|GRMZM2G171370|2|160957379|160957329|-|2e-12	Os07g10890	7	5954354	5954406	+	GRMZM2G171370	2	160957329	160957379	-	2.00E-012	3-UTR	ACAAAGATGAGATGAGGTGTTCTTCTTATCTAACCACAACACCCATCATCAA	GACAGAGATGAGATGAGGTGTTTCCTATCTAACCACAACACCCATCATCA	http://synteny.cnr.berkeley.edu/CoGe/GEvo.pl?prog=blastn&autogo=1&show_cns=1&dsgid1=8163&chr1=7&x1=5954354&dr1up=15000&dr1down=15000&dsgid2=11266;chr2=2;x2=160957329;dr2up=15000;dr2down=15000;num_seqs=2;hsp_overlap_limit=0;hsp_size_limit=0
Os02g07870|2|4120252|4120267|+|GRMZM2G421857|4|235448909|235448894|-|0.87	Os02g07870	2	4120252	4120267	+	GRMZM2G421857	4	235448894	235448909	-	0.87	5-UTR	TCGCCGCCGGCGGCC	CTCGCCGCCGGCGGC	http://synteny.cnr.berkeley.edu/CoGe/GEvo.pl?prog=blastn&autogo=1&show_cns=1&dsgid1=8163&chr1=2&x1=4120252&dr1up=15000&dr1down=15000&dsgid2=11266;chr2=4;x2=235448894;dr2up=15000;dr2down=15000;num_seqs=2;hsp_overlap_limit=0;hsp_size_limit=0
Os03g16110|3|8883217|8883240|+|GRMZM2G160237|1|39043513|39043536|+|0.057	Os03g16110	3	8883217	8883240	+	GRMZM2G160237	1	39043513	39043536	+	0.06	5-UTR	CGAAACCCTAACTCCGCCGATCT	CGAAACCCTAGCTCCACCGATCT	http://synteny.cnr.berkeley.edu/CoGe/GEvo.pl?prog=blastn&autogo=1&show_cns=1&dsgid1=8163&chr1=3&x1=8883217&dr1up=15000&dr1down=15000&dsgid2=11266;chr2=1;x2=39043513;dr2up=15000;dr2down=15000;num_seqs=2;hsp_overlap_limit=0;hsp_size_limit=0
Os03g11970|3|6276086|6276106|-|GRMZM2G051782|9|146303691|146303671|+|2.9	Os03g11970	3	6276086	6276106	-	GRMZM2G051782	9	146303671	146303691	+	2.9	intron	ATACTTTAATTTAACTATGT	TACATTAATTTTACTATGTA	http://synteny.cnr.berkeley.edu/CoGe/GEvo.pl?prog=blastn&autogo=1&show_cns=1&dsgid1=8163&chr1=3&x1=6276086&dr1up=15000&dr1down=15000&dsgid2=11266;chr2=9;x2=146303671;dr2up=15000;dr2down=15000;num_seqs=2;hsp_overlap_limit=0;hsp_size_limit=0
Os05g37030|5|21581767|21581781|-|GRMZM2G356162|8|100481376|100481362|+|2.2	Os05g37030	5	21581767	21581781	-	GRMZM2G356162	8	100481362	100481376	+	2.2	5-distal	CGGCCGCCGGTGGG	GGCCGCCGGTGGGC	http://synteny.cnr.berkeley.edu/CoGe/GEvo.pl?prog=blastn&autogo=1&show_cns=1&dsgid1=8163&chr1=5&x1=21581767&dr1up=15000&dr1down=15000&dsgid2=11266;chr2=8;x2=100481362;dr2up=15000;dr2down=15000;num_seqs=2;hsp_overlap_limit=0;hsp_size_limit=0
Os05g03160|5|1263956|1263976|-|GRMZM2G165805|6|28099742|28099722|+|0.042	Os05g03160	5	1263956	1263976	-	GRMZM2G165805	6	28099722	28099742	+	0.04	3-distal	ATGCAAATGGCTCCAAACCC	TGCAAGTGGCTCCAAACCCA	http://synteny.cnr.berkeley.edu/CoGe/GEvo.pl?prog=blastn&autogo=1&show_cns=1&dsgid1=8163&chr1=5&x1=1263956&dr1up=15000&dr1down=15000&dsgid2=11266;chr2=6;x2=28099722;dr2up=15000;dr2down=15000;num_seqs=2;hsp_overlap_limit=0;hsp_size_limit=0
Os11g06440|11|3105742|3105764|+|GRMZM2G374629|4|214501429|214501407|+|0.17	Os11g06440	11	3105742	3105764	+	GRMZM2G374629	4	214501407	214501429	+	0.17	5-proximal	TTAGGATAAAAACTATATGATT	ATCATATAGTTTTTAGCGTAAA	http://synteny.cnr.berkeley.edu/CoGe/GEvo.pl?prog=blastn&autogo=1&show_cns=1&dsgid1=8163&chr1=11&x1=3105742&dr1up=15000&dr1down=15000&dsgid2=11266;chr2=4;x2=214501407;dr2up=15000;dr2down=15000;num_seqs=2;hsp_overlap_limit=0;hsp_size_limit=0
Os01g13550|1|7597712|7597730|-|GRMZM2G175218|3|1534331|1534313|+|0.72	Os01g13550	1	7597712	7597730	-	GRMZM2G175218	3	1534313	1534331	+	0.72	5-distal	TTTCGGGATGGGTGACCG	TTCAGGATGGGTGACCGA	http://synteny.cnr.berkeley.edu/CoGe/GEvo.pl?prog=blastn&autogo=1&show_cns=1&dsgid1=8163&chr1=1&x1=7597712&dr1up=15000&dr1down=15000&dsgid2=11266;chr2=3;x2=1534313;dr2up=15000;dr2down=15000;num_seqs=2;hsp_overlap_limit=0;hsp_size_limit=0
Os07g42570|7|25471533|25471556|+|GRMZM2G159210|2|211507758|211507781|+|0.041	Os07g42570	7	25471533	25471556	+	GRMZM2G159210	2	211507758	211507781	+	0.04	3-distal	GCAGCAGCGATCCATCCACTCCA	GCAGCAGCGACCCGTCCACTCCA	http://synteny.cnr.berkeley.edu/CoGe/GEvo.pl?prog=blastn&autogo=1&show_cns=1&dsgid1=8163&chr1=7&x1=25471533&dr1up=15000&dr1down=15000&dsgid2=11266;chr2=2;x2=211507758;dr2up=15000;dr2down=15000;num_seqs=2;hsp_overlap_limit=0;hsp_size_limit=0
Os09g21450|9|12970786|12970810|-|GRMZM2G476685|7|105369017|105369041|-|0.71	Os09g21450	9	12970786	12970810	-	GRMZM2G476685	7	105369017	105369041	-	0.71	5-UTR	GCCGGCAATGGCCGCCCGCCACTG	GCCAGCAATGGCCGCCGCCCACTG	http://synteny.cnr.berkeley.edu/CoGe/GEvo.pl?prog=blastn&autogo=1&show_cns=1&dsgid1=8163&chr1=9&x1=12970786&dr1up=15000&dr1down=15000&dsgid2=11266;chr2=7;x2=105369017;dr2up=15000;dr2down=15000;num_seqs=2;hsp_overlap_limit=0;hsp_size_limit=0
Os09g35600|9|20476482|20476496|-|GRMZM2G123973|2|194515441|194515427|-|2.4	Os09g35600	9	20476482	20476496	-	GRMZM2G123973	2	194515427	194515441	-	2.4	5-distal	CGCACCATGATTGA	TTCAATCATGGTGC	http://synteny.cnr.berkeley.edu/CoGe/GEvo.pl?prog=blastn&autogo=1&show_cns=1&dsgid1=8163&chr1=9&x1=20476482&dr1up=15000&dr1down=15000&dsgid2=11266;chr2=2;x2=194515427;dr2up=15000;dr2down=15000;num_seqs=2;hsp_overlap_limit=0;hsp_size_limit=0
Os01g01150|1|76940|76960|+|GRMZM2G132936|3|32949461|32949441|-|0.049	Os01g01150	1	76940	76960	+	GRMZM2G132936	3	32949441	32949461	-	0.05	3-UTR	CTTGATAGTTCCAGAGATAA	CCTTGATAGCTCCAGAGATA	http://synteny.cnr.berkeley.edu/CoGe/GEvo.pl?prog=blastn&autogo=1&show_cns=1&dsgid1=8163&chr1=1&x1=76940&dr1up=15000&dr1down=15000&dsgid2=11266;chr2=3;x2=32949441;dr2up=15000;dr2down=15000;num_seqs=2;hsp_overlap_limit=0;hsp_size_limit=0
Os06g07490|6|3604987|3605008|-|GRMZM5G874736|9|15574018|15574039|+|0.74	Os06g07490	6	3604987	3605008	-	GRMZM5G874736	9	15574018	15574039	+	0.74	5-proximal	TTGATGATAAAAAATGTGGTC	GACCTCATTTTTTATTATCAA	http://synteny.cnr.berkeley.edu/CoGe/GEvo.pl?prog=blastn&autogo=1&show_cns=1&dsgid1=8163&chr1=6&x1=3604987&dr1up=15000&dr1down=15000&dsgid2=11266;chr2=9;x2=15574018;dr2up=15000;dr2down=15000;num_seqs=2;hsp_overlap_limit=0;hsp_size_limit=0
Os08g43510|8|27485428|27485442|+|GRMZM2G049057|1|207039425|207039411|-|2.5	Os08g43510	8	27485428	27485442	+	GRMZM2G049057	1	207039411	207039425	-	2.5	5-distal	ATACTGATATTAGA	AATACTGATATTAG	http://synteny.cnr.berkeley.edu/CoGe/GEvo.pl?prog=blastn&autogo=1&show_cns=1&dsgid1=8163&chr1=8&x1=27485428&dr1up=15000&dr1down=15000&dsgid2=11266;chr2=1;x2=207039411;dr2up=15000;dr2down=15000;num_seqs=2;hsp_overlap_limit=0;hsp_size_limit=0
Os12g13100|12|7282962|7282988|+|GRMZM2G035305|10|37094805|37094831|+|0.0008	Os12g13100	12	7282962	7282988	+	GRMZM2G035305	10	37094805	37094831	+	0	5-proximal	AACCACCAACATCACCTCAGTTACAG	AACCACCAACACCATCTCAGTTACAG	http://synteny.cnr.berkeley.edu/CoGe/GEvo.pl?prog=blastn&autogo=1&show_cns=1&dsgid1=8163&chr1=12&x1=7282962&dr1up=15000&dr1down=15000&dsgid2=11266;chr2=10;x2=37094805;dr2up=15000;dr2down=15000;num_seqs=2;hsp_overlap_limit=0;hsp_size_limit=0
Os01g44110|1|25284872|25284892|+|GRMZM2G017386|8|146033388|146033408|+|0.05	Os01g44110	1	25284872	25284892	+	GRMZM2G017386	8	146033388	146033408	+	0.05	intron	TTGTTGTATACTGTAAGTAA	TTGATGTATACTGTAAGTAA	http://synteny.cnr.berkeley.edu/CoGe/GEvo.pl?prog=blastn&autogo=1&show_cns=1&dsgid1=8163&chr1=1&x1=25284872&dr1up=15000&dr1down=15000&dsgid2=11266;chr2=8;x2=146033388;dr2up=15000;dr2down=15000;num_seqs=2;hsp_overlap_limit=0;hsp_size_limit=0
Os01g56810|1|32789881|32789907|-|GRMZM5G817173|3|191841682|191841656|+|2.7	Os01g56810	1	32789881	32789907	-	GRMZM5G817173	3	191841656	191841682	+	2.7	intron	TCGTGCGATCACTCACAAGATTTTGT	CGTGGGATCTTTCGCAAGATTTTGTT	http://synteny.cnr.berkeley.edu/CoGe/GEvo.pl?prog=blastn&autogo=1&show_cns=1&dsgid1=8163&chr1=1&x1=32789881&dr1up=15000&dr1down=15000&dsgid2=11266;chr2=3;x2=191841656;dr2up=15000;dr2down=15000;num_seqs=2;hsp_overlap_limit=0;hsp_size_limit=0
Os01g61160|1|35401078|35401092|+|GRMZM2G336337|8|170038060|170038046|-|2.5	Os01g61160	1	35401078	35401092	+	GRMZM2G336337	8	170038046	170038060	-	2.5	5-proximal	ATGGTCAACAAACA	GATGGTCAACAAAC	http://synteny.cnr.berkeley.edu/CoGe/GEvo.pl?prog=blastn&autogo=1&show_cns=1&dsgid1=8163&chr1=1&x1=35401078&dr1up=15000&dr1down=15000&dsgid2=11266;chr2=8;x2=170038046;dr2up=15000;dr2down=15000;num_seqs=2;hsp_overlap_limit=0;hsp_size_limit=0
Os03g17170|3|9526880|9526899|+|GRMZM2G171232|1|42160637|42160656|+|0.17	Os03g17170	3	9526880	9526899	+	GRMZM2G171232	1	42160637	42160656	+	0.17	5-distal	CGAGAGGGTTTGTTGCTAG	CGAGAGGGTTTGTTGATAG	http://synteny.cnr.berkeley.edu/CoGe/GEvo.pl?prog=blastn&autogo=1&show_cns=1&dsgid1=8163&chr1=3&x1=9526880&dr1up=15000&dr1down=15000&dsgid2=11266;chr2=1;x2=42160637;dr2up=15000;dr2down=15000;num_seqs=2;hsp_overlap_limit=0;hsp_size_limit=0
Os05g39990|5|23436675|23436701|-|GRMZM2G361064|6|154134051|154134077|-|0.0008	Os05g39990	5	23436675	23436701	-	GRMZM2G361064	6	154134051	154134077	-	0	5-distal	GTCGTAGCCATGTTCCACGCATGTGA	GTCGTCGCCATGTTCCACACATGTGA	http://synteny.cnr.berkeley.edu/CoGe/GEvo.pl?prog=blastn&autogo=1&show_cns=1&dsgid1=8163&chr1=5&x1=23436675&dr1up=15000&dr1down=15000&dsgid2=11266;chr2=6;x2=154134051;dr2up=15000;dr2down=15000;num_seqs=2;hsp_overlap_limit=0;hsp_size_limit=0
Os03g10800|3|5528885|5528929|+|GRMZM2G114055|1|21762424|21762379|-|7e-05	Os03g10800	3	5528885	5528929	+	GRMZM2G114055	1	21762379	21762424	-	7.00E-005	5-UTR	CTGTTTTGTTGCCTTCCCCGTGTTAGCTATAAAATCTCGATGCC	CCTGTTTTGTTGCCTTCCCTCTGGTTTGCTATAAACCCTCGATGC	http://synteny.cnr.berkeley.edu/CoGe/GEvo.pl?prog=blastn&autogo=1&show_cns=1&dsgid1=8163&chr1=3&x1=5528885&dr1up=15000&dr1down=15000&dsgid2=11266;chr2=1;x2=21762379;dr2up=15000;dr2down=15000;num_seqs=2;hsp_overlap_limit=0;hsp_size_limit=0
Os07g14830|7|8500968|8500989|+|GRMZM2G320920|7|25499040|25499019|-|0.013	Os07g14830	7	8500968	8500989	+	GRMZM2G320920	7	25499019	25499040	-	0.01	3-distal	TTTCGTTTGCAAAATCTGTTA	TTTTCGTTTGCAAAAGCTGTT	http://synteny.cnr.berkeley.edu/CoGe/GEvo.pl?prog=blastn&autogo=1&show_cns=1&dsgid1=8163&chr1=7&x1=8500968&dr1up=15000&dr1down=15000&dsgid2=11266;chr2=7;x2=25499019;dr2up=15000;dr2down=15000;num_seqs=2;hsp_overlap_limit=0;hsp_size_limit=0
Os10g41200|10|22023097|22023114|-|GRMZM2G034110|9|115504371|115504354|+|2.6	Os10g41200	10	22023097	22023114	-	GRMZM2G034110	9	115504354	115504371	+	2.6	3-distal	AAGCAAAATCAAGCACA	AGCAAAAGCAAGCACAA	http://synteny.cnr.berkeley.edu/CoGe/GEvo.pl?prog=blastn&autogo=1&show_cns=1&dsgid1=8163&chr1=10&x1=22023097&dr1up=15000&dr1down=15000&dsgid2=11266;chr2=9;x2=115504354;dr2up=15000;dr2down=15000;num_seqs=2;hsp_overlap_limit=0;hsp_size_limit=0
Os11g06630|11|3216645|3216663|-|GRMZM2G099502|2|139524002|139524020|+|0.012	Os11g06630	11	3216645	3216663	-	GRMZM2G099502	2	139524002	139524020	+	0.01	5-distal	TGGAGCGGCGGTGGCGGT	ACCGCCACCGCCGCTCCA	http://synteny.cnr.berkeley.edu/CoGe/GEvo.pl?prog=blastn&autogo=1&show_cns=1&dsgid1=8163&chr1=11&x1=3216645&dr1up=15000&dr1down=15000&dsgid2=11266;chr2=2;x2=139524002;dr2up=15000;dr2down=15000;num_seqs=2;hsp_overlap_limit=0;hsp_size_limit=0
Os04g39780|4|23523617|23523635|-|GRMZM2G165844|2|38543699|38543681|+|0.016	Os04g39780	4	23523617	23523635	-	GRMZM2G165844	2	38543681	38543699	+	0.02	5-distal	TTGTCGCGACGCCCTTGG	TGTCGCGACGCCCTTGGC	http://synteny.cnr.berkeley.edu/CoGe/GEvo.pl?prog=blastn&autogo=1&show_cns=1&dsgid1=8163&chr1=4&x1=23523617&dr1up=15000&dr1down=15000&dsgid2=11266;chr2=2;x2=38543681;dr2up=15000;dr2down=15000;num_seqs=2;hsp_overlap_limit=0;hsp_size_limit=0
Os03g07480|3|3805729|3805758|-|GRMZM2G034302|1|15081006|15081035|-|2e-05	Os03g07480	3	3805729	3805758	-	GRMZM2G034302	1	15081006	15081035	-	2.00E-005	5-distal	ACGGATGGATGCATGGATGATGTGGTTGA	ACGGATGGATGGATGGATGAGGTGGTTGA	http://synteny.cnr.berkeley.edu/CoGe/GEvo.pl?prog=blastn&autogo=1&show_cns=1&dsgid1=8163&chr1=3&x1=3805729&dr1up=15000&dr1down=15000&dsgid2=11266;chr2=1;x2=15081006;dr2up=15000;dr2down=15000;num_seqs=2;hsp_overlap_limit=0;hsp_size_limit=0
Os03g53110|3|30446834|30446849|-|GRMZM2G159295|1|274985602|274985617|-|0.78	Os03g53110	3	30446834	30446849	-	GRMZM2G159295	1	274985602	274985617	-	0.78	3-UTR	AACTGTAAATTTGAG	AACTGTAAATTTGAG	http://synteny.cnr.berkeley.edu/CoGe/GEvo.pl?prog=blastn&autogo=1&show_cns=1&dsgid1=8163&chr1=3&x1=30446834&dr1up=15000&dr1down=15000&dsgid2=11266;chr2=1;x2=274985602;dr2up=15000;dr2down=15000;num_seqs=2;hsp_overlap_limit=0;hsp_size_limit=0
Os04g40910|4|24114637|24114654|-|GRMZM2G130109|2|36445117|36445100|+|2.6	Os04g40910	4	24114637	24114654	-	GRMZM2G130109	2	36445100	36445117	+	2.6	5-distal	AAGAAGAATCTCAAACA	AGAAGAATCTGAAACAA	http://synteny.cnr.berkeley.edu/CoGe/GEvo.pl?prog=blastn&autogo=1&show_cns=1&dsgid1=8163&chr1=4&x1=24114637&dr1up=15000&dr1down=15000&dsgid2=11266;chr2=2;x2=36445100;dr2up=15000;dr2down=15000;num_seqs=2;hsp_overlap_limit=0;hsp_size_limit=0
Os12g10550|12|5580619|5580639|+|GRMZM2G160697|3|137156070|137156050|-|2.5	Os12g10550	12	5580619	5580639	+	GRMZM2G160697	3	137156050	137156070	-	2.5	5-distal	TATGTACTAAATAACAAATC	TTATGTGCTAACTAACAAAT	http://synteny.cnr.berkeley.edu/CoGe/GEvo.pl?prog=blastn&autogo=1&show_cns=1&dsgid1=8163&chr1=12&x1=5580619&dr1up=15000&dr1down=15000&dsgid2=11266;chr2=3;x2=137156050;dr2up=15000;dr2down=15000;num_seqs=2;hsp_overlap_limit=0;hsp_size_limit=0
Os01g63180|1|36644735|36644749|+|GRMZM2G400390|3|179136162|179136176|-|2.7	Os01g63180	1	36644735	36644749	+	GRMZM2G400390	3	179136162	179136176	-	2.7	3-distal	AAGCATATGATATG	CATATCATATGCTT	http://synteny.cnr.berkeley.edu/CoGe/GEvo.pl?prog=blastn&autogo=1&show_cns=1&dsgid1=8163&chr1=1&x1=36644735&dr1up=15000&dr1down=15000&dsgid2=11266;chr2=3;x2=179136162;dr2up=15000;dr2down=15000;num_seqs=2;hsp_overlap_limit=0;hsp_size_limit=0
Os01g55500|1|31982485|31982508|+|GRMZM2G437859|8|173501657|173501634|-|2.5	Os01g55500	1	31982485	31982508	+	GRMZM2G437859	8	173501634	173501657	-	2.5	3-distal	CAATCCGAGGGTATAAATATGTA	TCAATCCTTAGGTATAAATATGT	http://synteny.cnr.berkeley.edu/CoGe/GEvo.pl?prog=blastn&autogo=1&show_cns=1&dsgid1=8163&chr1=1&x1=31982485&dr1up=15000&dr1down=15000&dsgid2=11266;chr2=8;x2=173501634;dr2up=15000;dr2down=15000;num_seqs=2;hsp_overlap_limit=0;hsp_size_limit=0
Os07g40580|7|24302203|24302246|-|GRMZM2G144030|7|162995183|162995226|-|0.003	Os07g40580	7	24302203	24302246	-	GRMZM2G144030	7	162995183	162995226	-	0	3-distal	TCCTTGTCAACAACGAATCCACTTTGTGACGGCTCATCACATG	TCCATGTCAACACGGAATCCACGTAGTGTCTGCCCATCACATG	http://synteny.cnr.berkeley.edu/CoGe/GEvo.pl?prog=blastn&autogo=1&show_cns=1&dsgid1=8163&chr1=7&x1=24302203&dr1up=15000&dr1down=15000&dsgid2=11266;chr2=7;x2=162995183;dr2up=15000;dr2down=15000;num_seqs=2;hsp_overlap_limit=0;hsp_size_limit=0
Os08g36920|8|23352059|23352090|+|GRMZM2G369472|1|199641085|199641116|+|0.16	Os08g36920	8	23352059	23352090	+	GRMZM2G369472	1	199641085	199641116	+	0.16	3-UTR	ATTAGATCCCAGCCGTTGGAATAGCTTGAAA	ATCAGATCCCAGCCGTTCAACTAGTTTGAAA	http://synteny.cnr.berkeley.edu/CoGe/GEvo.pl?prog=blastn&autogo=1&show_cns=1&dsgid1=8163&chr1=8&x1=23352059&dr1up=15000&dr1down=15000&dsgid2=11266;chr2=1;x2=199641085;dr2up=15000;dr2down=15000;num_seqs=2;hsp_overlap_limit=0;hsp_size_limit=0
Os05g31690|5|18404978|18404992|+|GRMZM2G176465|6|142604130|142604144|+|2.7	Os05g31690	5	18404978	18404992	+	GRMZM2G176465	6	142604130	142604144	+	2.7	3-distal	TATATACATATATA	TATATACATATATA	http://synteny.cnr.berkeley.edu/CoGe/GEvo.pl?prog=blastn&autogo=1&show_cns=1&dsgid1=8163&chr1=5&x1=18404978&dr1up=15000&dr1down=15000&dsgid2=11266;chr2=6;x2=142604130;dr2up=15000;dr2down=15000;num_seqs=2;hsp_overlap_limit=0;hsp_size_limit=0
Os04g53190|4|31488884|31488898|-|GRMZM2G396856|10|143058804|143058790|+|2.4	Os04g53190	4	31488884	31488898	-	GRMZM2G396856	10	143058790	143058804	+	2.4	5-UTR	GAGAAGTTGATGGG	AGAAGTTGATGGGA	http://synteny.cnr.berkeley.edu/CoGe/GEvo.pl?prog=blastn&autogo=1&show_cns=1&dsgid1=8163&chr1=4&x1=31488884&dr1up=15000&dr1down=15000&dsgid2=11266;chr2=10;x2=143058790;dr2up=15000;dr2down=15000;num_seqs=2;hsp_overlap_limit=0;hsp_size_limit=0
Os10g42660|10|22936231|22936249|-|GRMZM2G057690|1|103101275|103101293|-|0.012	Os10g42660	10	22936231	22936249	-	GRMZM2G057690	1	103101275	103101293	-	0.01	5-UTR	GACAACGGTCATATTACC	GACAACGGTCATATTACC	http://synteny.cnr.berkeley.edu/CoGe/GEvo.pl?prog=blastn&autogo=1&show_cns=1&dsgid1=8163&chr1=10&x1=22936231&dr1up=15000&dr1down=15000&dsgid2=11266;chr2=1;x2=103101275;dr2up=15000;dr2down=15000;num_seqs=2;hsp_overlap_limit=0;hsp_size_limit=0
Os01g61310|1|35467516|35467533|-|GRMZM2G034810|3|183445082|183445065|+|2.3	Os01g61310	1	35467516	35467533	-	GRMZM2G034810	3	183445065	183445082	+	2.3	3-distal	CATCGTTGGATTCTTCA	ATCATTGGATTCTTCAT	http://synteny.cnr.berkeley.edu/CoGe/GEvo.pl?prog=blastn&autogo=1&show_cns=1&dsgid1=8163&chr1=1&x1=35467516&dr1up=15000&dr1down=15000&dsgid2=11266;chr2=3;x2=183445065;dr2up=15000;dr2down=15000;num_seqs=2;hsp_overlap_limit=0;hsp_size_limit=0
Os05g02980|5|1110993|1111011|-|GRMZM2G101634|6|32457509|32457491|+|0.62	Os05g02980	5	1110993	1111011	-	GRMZM2G101634	6	32457491	32457509	+	0.62	5-proximal	ATGATGCTGGCTTGGTTG	TGATGATGGCTTGGTTGG	http://synteny.cnr.berkeley.edu/CoGe/GEvo.pl?prog=blastn&autogo=1&show_cns=1&dsgid1=8163&chr1=5&x1=1110993&dr1up=15000&dr1down=15000&dsgid2=11266;chr2=6;x2=32457491;dr2up=15000;dr2down=15000;num_seqs=2;hsp_overlap_limit=0;hsp_size_limit=0
Os05g32960|5|19248303|19248321|-|GRMZM2G153119|6|144677807|144677825|-|0.012	Os05g32960	5	19248303	19248321	-	GRMZM2G153119	6	144677807	144677825	-	0.01	3-proximal	TGAGTGCCTTCGGGTGTT	TGAGTGCCTTCGGGTGTT	http://synteny.cnr.berkeley.edu/CoGe/GEvo.pl?prog=blastn&autogo=1&show_cns=1&dsgid1=8163&chr1=5&x1=19248303&dr1up=15000&dr1down=15000&dsgid2=11266;chr2=6;x2=144677807;dr2up=15000;dr2down=15000;num_seqs=2;hsp_overlap_limit=0;hsp_size_limit=0
Os01g53040|1|30480912|30480932|-|GRMZM2G040298|3|201013610|201013590|+|0.044	Os01g53040	1	30480912	30480932	-	GRMZM2G040298	3	201013590	201013610	+	0.04	5-UTR	CAGCGTGCGCGGCCACAACC	AGCGTGCGCGCCCACAACCC	http://synteny.cnr.berkeley.edu/CoGe/GEvo.pl?prog=blastn&autogo=1&show_cns=1&dsgid1=8163&chr1=1&x1=30480912&dr1up=15000&dr1down=15000&dsgid2=11266;chr2=3;x2=201013590;dr2up=15000;dr2down=15000;num_seqs=2;hsp_overlap_limit=0;hsp_size_limit=0
Os01g44970|1|25511439|25511461|+|GRMZM2G037431|3|215933781|215933759|-|0.003	Os01g44970	1	25511439	25511461	+	GRMZM2G037431	3	215933759	215933781	-	0	5-distal	GCGCGCGGTCATTCCTGGCCAC	TGCGTGCGGTCATTCCTGGCCA	http://synteny.cnr.berkeley.edu/CoGe/GEvo.pl?prog=blastn&autogo=1&show_cns=1&dsgid1=8163&chr1=1&x1=25511439&dr1up=15000&dr1down=15000&dsgid2=11266;chr2=3;x2=215933759;dr2up=15000;dr2down=15000;num_seqs=2;hsp_overlap_limit=0;hsp_size_limit=0
Os06g21140|6|12210449|12210466|+|GRMZM2G146308|9|43440383|43440366|+|2.3	Os06g21140	6	12210449	12210466	+	GRMZM2G146308	9	43440366	43440383	+	2.3	5-proximal	ATCAATCACATCCCATA	ATGTGATGTGATTGATA	http://synteny.cnr.berkeley.edu/CoGe/GEvo.pl?prog=blastn&autogo=1&show_cns=1&dsgid1=8163&chr1=6&x1=12210449&dr1up=15000&dr1down=15000&dsgid2=11266;chr2=9;x2=43440366;dr2up=15000;dr2down=15000;num_seqs=2;hsp_overlap_limit=0;hsp_size_limit=0
Os01g69960|1|40456844|40456872|+|GRMZM2G145158|8|161046784|161046755|-|0.61	Os01g69960	1	40456844	40456872	+	GRMZM2G145158	8	161046755	161046784	-	0.61	5-distal	CAACTGCTAATGAAACCCTTTTTATCAA	CCAACTGATAATCAAACCCCTTTTTATCA	http://synteny.cnr.berkeley.edu/CoGe/GEvo.pl?prog=blastn&autogo=1&show_cns=1&dsgid1=8163&chr1=1&x1=40456844&dr1up=15000&dr1down=15000&dsgid2=11266;chr2=8;x2=161046755;dr2up=15000;dr2down=15000;num_seqs=2;hsp_overlap_limit=0;hsp_size_limit=0
Os05g43830|5|25436550|25436564|-|GRMZM2G176396|6|158463356|158463370|-|3.0	Os05g43830	5	25436550	25436564	-	GRMZM2G176396	6	158463356	158463370	-	3	5-distal	AAAATGTATTCAAT	AAAATGTATTCAAT	http://synteny.cnr.berkeley.edu/CoGe/GEvo.pl?prog=blastn&autogo=1&show_cns=1&dsgid1=8163&chr1=5&x1=25436550&dr1up=15000&dr1down=15000&dsgid2=11266;chr2=6;x2=158463356;dr2up=15000;dr2down=15000;num_seqs=2;hsp_overlap_limit=0;hsp_size_limit=0
Os08g31870|8|19776144|19776160|-|GRMZM2G103186|4|77363979|77363995|-|0.18	Os08g31870	8	19776144	19776160	-	GRMZM2G103186	4	77363979	77363995	-	0.18	5-distal	CCTCCTCCTCTGCCGC	CCTCCTCCTCTGCCGC	http://synteny.cnr.berkeley.edu/CoGe/GEvo.pl?prog=blastn&autogo=1&show_cns=1&dsgid1=8163&chr1=8&x1=19776144&dr1up=15000&dr1down=15000&dsgid2=11266;chr2=4;x2=77363979;dr2up=15000;dr2down=15000;num_seqs=2;hsp_overlap_limit=0;hsp_size_limit=0
Os06g02370|6|798056|798140|-|GRMZM2G473788|6|58448168|58448255|-|5e-17	Os06g02370	6	798056	798140	-	GRMZM2G473788	6	58448168	58448255	-	5.00E-017	intron	GAGATTCCATGTTTCTTTGCTCTCCATTATTAGCAGATAAGAGATTCTTGTGCAAAGCTCCAAAAGATGCTACTGTTTGGTCCT	GAGATTCCTTGTTTCCGTGGTGTCAATTATTGGTAGCAGATAAGAGATTCAGGAGCAAAGCTCCAAAAGATGCTACTGTTTCGTCCT	http://synteny.cnr.berkeley.edu/CoGe/GEvo.pl?prog=blastn&autogo=1&show_cns=1&dsgid1=8163&chr1=6&x1=798056&dr1up=15000&dr1down=15000&dsgid2=11266;chr2=6;x2=58448168;dr2up=15000;dr2down=15000;num_seqs=2;hsp_overlap_limit=0;hsp_size_limit=0
Os07g42820|7|25662040|25662054|-|GRMZM2G079226|7|166147777|166147791|-|2.8	Os07g42820	7	25662040	25662054	-	GRMZM2G079226	7	166147777	166147791	-	2.8	5-UTR	CTCTTGCAGTTTTG	CTCTTGCAGTTTTG	http://synteny.cnr.berkeley.edu/CoGe/GEvo.pl?prog=blastn&autogo=1&show_cns=1&dsgid1=8163&chr1=7&x1=25662040&dr1up=15000&dr1down=15000&dsgid2=11266;chr2=7;x2=166147777;dr2up=15000;dr2down=15000;num_seqs=2;hsp_overlap_limit=0;hsp_size_limit=0
Os03g15440|3|8458211|8458249|+|GRMZM2G072342|1|36917808|36917846|+|0.0008	Os03g15440	3	8458211	8458249	+	GRMZM2G072342	1	36917808	36917846	+	0	intron	CAAAGATAAAAAGAAAGCCGACCATCTCGAGAGATCCT	CAAAGATAAACAAAAGACTGCCCATCTCGAGAGATCCT	http://synteny.cnr.berkeley.edu/CoGe/GEvo.pl?prog=blastn&autogo=1&show_cns=1&dsgid1=8163&chr1=3&x1=8458211&dr1up=15000&dr1down=15000&dsgid2=11266;chr2=1;x2=36917808;dr2up=15000;dr2down=15000;num_seqs=2;hsp_overlap_limit=0;hsp_size_limit=0
Os02g56250|2|34403821|34403878|+|GRMZM2G163200|5|214528254|214528311|+|5e-06	Os02g56250	2	34403821	34403878	+	GRMZM2G163200	5	214528254	214528311	+	5.00E-006	5-UTR	AATTCCTCGGTGTTTTCACCCGAGGACTCGGCAATAATTAGCTGCTTTTACCGAGGG	AATTCCTCGGGGTTCTCACCGGAGGACCTGGGCAATAATTAGCCACTTTACCGAGGG	http://synteny.cnr.berkeley.edu/CoGe/GEvo.pl?prog=blastn&autogo=1&show_cns=1&dsgid1=8163&chr1=2&x1=34403821&dr1up=15000&dr1down=15000&dsgid2=11266;chr2=5;x2=214528254;dr2up=15000;dr2down=15000;num_seqs=2;hsp_overlap_limit=0;hsp_size_limit=0
Os07g03140|7|1205844|1205865|-|GRMZM2G350205|7|2972656|2972635|-|0.64	Os07g03140	7	1205844	1205865	-	GRMZM2G350205	7	2972635	2972656	-	0.64	5-proximal	CTTTTCTTGATCAGTTGTTTC	AGATACAAATGATCAAGAAAA	http://synteny.cnr.berkeley.edu/CoGe/GEvo.pl?prog=blastn&autogo=1&show_cns=1&dsgid1=8163&chr1=7&x1=1205844&dr1up=15000&dr1down=15000&dsgid2=11266;chr2=7;x2=2972635;dr2up=15000;dr2down=15000;num_seqs=2;hsp_overlap_limit=0;hsp_size_limit=0
Os05g05720|5|2856229|2856267|+|GRMZM2G089296|10|90773458|90773496|+|3.8	Os05g05720	5	2856229	2856267	+	GRMZM2G089296	10	90773458	90773496	+	3.8	intron	CCACTGGGTAAAGCTTGATAGTCAACATTTCTTAACTT	CCACTGAGTGTAACTTTGTAGTCAACACTTCCTAACTT	http://synteny.cnr.berkeley.edu/CoGe/GEvo.pl?prog=blastn&autogo=1&show_cns=1&dsgid1=8163&chr1=5&x1=2856229&dr1up=15000&dr1down=15000&dsgid2=11266;chr2=10;x2=90773458;dr2up=15000;dr2down=15000;num_seqs=2;hsp_overlap_limit=0;hsp_size_limit=0
Os07g39560|7|23668992|23669006|+|GRMZM2G022313|7|161417470|161417484|+|2.5	Os07g39560	7	23668992	23669006	+	GRMZM2G022313	7	161417470	161417484	+	2.5	5-distal	CCATTCACATCTAG	CCATTCACATCTAG	http://synteny.cnr.berkeley.edu/CoGe/GEvo.pl?prog=blastn&autogo=1&show_cns=1&dsgid1=8163&chr1=7&x1=23668992&dr1up=15000&dr1down=15000&dsgid2=11266;chr2=7;x2=161417470;dr2up=15000;dr2down=15000;num_seqs=2;hsp_overlap_limit=0;hsp_size_limit=0
Os04g46079|4|27115111|27115128|-|GRMZM2G027173|10|134430758|134430775|-|3.1	Os04g46079	4	27115111	27115128	-	GRMZM2G027173	10	134430758	134430775	-	3.1	3-proximal	AAGAACGGATAAAACAC	AAGAAGGGATAAAACAC	http://synteny.cnr.berkeley.edu/CoGe/GEvo.pl?prog=blastn&autogo=1&show_cns=1&dsgid1=8163&chr1=4&x1=27115111&dr1up=15000&dr1down=15000&dsgid2=11266;chr2=10;x2=134430758;dr2up=15000;dr2down=15000;num_seqs=2;hsp_overlap_limit=0;hsp_size_limit=0
Os05g38800|5|22691819|22691847|+|GRMZM2G095921|8|117300937|117300965|+|0.18	Os05g38800	5	22691819	22691847	+	GRMZM2G095921	8	117300937	117300965	+	0.18	5-distal	TGCATTTGGATGGCACCCATGTCTTCCA	TGCATTTGTTTGGCGCCCATGTTTTCCA	http://synteny.cnr.berkeley.edu/CoGe/GEvo.pl?prog=blastn&autogo=1&show_cns=1&dsgid1=8163&chr1=5&x1=22691819&dr1up=15000&dr1down=15000&dsgid2=11266;chr2=8;x2=117300937;dr2up=15000;dr2down=15000;num_seqs=2;hsp_overlap_limit=0;hsp_size_limit=0
Os03g08600|3|4423642|4423657|+|GRMZM2G109431|1|17683565|17683580|+|0.72	Os03g08600	3	4423642	4423657	+	GRMZM2G109431	1	17683565	17683580	+	0.72	5-distal	CTAATAATTCCAAAT	CTAATAATTCCAAAT	http://synteny.cnr.berkeley.edu/CoGe/GEvo.pl?prog=blastn&autogo=1&show_cns=1&dsgid1=8163&chr1=3&x1=4423642&dr1up=15000&dr1down=15000&dsgid2=11266;chr2=1;x2=17683565;dr2up=15000;dr2down=15000;num_seqs=2;hsp_overlap_limit=0;hsp_size_limit=0
Os03g48480|3|27635508|27635526|-|GRMZM5G861357|5|13183796|13183778|+|0.68	Os03g48480	3	27635508	27635526	-	GRMZM5G861357	5	13183778	13183796	+	0.68	3-distal	AAATAAATGATTTGTTTG	AATAAATGATTTTTTTGA	http://synteny.cnr.berkeley.edu/CoGe/GEvo.pl?prog=blastn&autogo=1&show_cns=1&dsgid1=8163&chr1=3&x1=27635508&dr1up=15000&dr1down=15000&dsgid2=11266;chr2=5;x2=13183778;dr2up=15000;dr2down=15000;num_seqs=2;hsp_overlap_limit=0;hsp_size_limit=0
Os03g10680|3|5455663|5455677|+|GRMZM5G872264|1|22264370|22264356|-|2.8	Os03g10680	3	5455663	5455677	+	GRMZM5G872264	1	22264356	22264370	-	2.8	5-distal	CTCCTCCTCAGCAC	TCTCCTCCTCAGCA	http://synteny.cnr.berkeley.edu/CoGe/GEvo.pl?prog=blastn&autogo=1&show_cns=1&dsgid1=8163&chr1=3&x1=5455663&dr1up=15000&dr1down=15000&dsgid2=11266;chr2=1;x2=22264356;dr2up=15000;dr2down=15000;num_seqs=2;hsp_overlap_limit=0;hsp_size_limit=0
Os04g49110|4|29092806|29092820|-|GRMZM2G173429|10|135799868|135799854|+|2.5	Os04g49110	4	29092806	29092820	-	GRMZM2G173429	10	135799854	135799868	+	2.5	5-proximal	GAAAGCGACTTTTG	AAAGCGACTTTTGC	http://synteny.cnr.berkeley.edu/CoGe/GEvo.pl?prog=blastn&autogo=1&show_cns=1&dsgid1=8163&chr1=4&x1=29092806&dr1up=15000&dr1down=15000&dsgid2=11266;chr2=10;x2=135799854;dr2up=15000;dr2down=15000;num_seqs=2;hsp_overlap_limit=0;hsp_size_limit=0
Os05g44400|5|25772578|25772595|+|GRMZM2G135381|8|124362883|124362900|+|2.4	Os05g44400	5	25772578	25772595	+	GRMZM2G135381	8	124362883	124362900	+	2.4	3-proximal	TCGTTTGGGCCCTTTTT	TCGTTTGGGCCCATTTT	http://synteny.cnr.berkeley.edu/CoGe/GEvo.pl?prog=blastn&autogo=1&show_cns=1&dsgid1=8163&chr1=5&x1=25772578&dr1up=15000&dr1down=15000&dsgid2=11266;chr2=8;x2=124362883;dr2up=15000;dr2down=15000;num_seqs=2;hsp_overlap_limit=0;hsp_size_limit=0
Os03g46060|3|26044912|26044926|-|GRMZM2G039639|1|258459569|258459583|+|2.3	Os03g46060	3	26044912	26044926	-	GRMZM2G039639	1	258459569	258459583	+	2.3	5-distal	TCAACACAAGAGTT	AACTCTTGTGTTGA	http://synteny.cnr.berkeley.edu/CoGe/GEvo.pl?prog=blastn&autogo=1&show_cns=1&dsgid1=8163&chr1=3&x1=26044912&dr1up=15000&dr1down=15000&dsgid2=11266;chr2=1;x2=258459569;dr2up=15000;dr2down=15000;num_seqs=2;hsp_overlap_limit=0;hsp_size_limit=0
Os07g10530|7|5702046|5702063|+|GRMZM2G125516|7|17528654|17528671|+|2.6	Os07g10530	7	5702046	5702063	+	GRMZM2G125516	7	17528654	17528671	+	2.6	3-distal	ATATATATGTATATACC	ATATATATATATATACC	http://synteny.cnr.berkeley.edu/CoGe/GEvo.pl?prog=blastn&autogo=1&show_cns=1&dsgid1=8163&chr1=7&x1=5702046&dr1up=15000&dr1down=15000&dsgid2=11266;chr2=7;x2=17528654;dr2up=15000;dr2down=15000;num_seqs=2;hsp_overlap_limit=0;hsp_size_limit=0
Os12g06510|12|3115525|3115542|-|GRMZM2G010093|10|7715741|7715758|-|2.7	Os12g06510	12	3115525	3115542	-	GRMZM2G010093	10	7715741	7715758	-	2.7	3-distal	GAAAAAGAAGAAGAGGA	GAAAAAGAAGATGAGGA	http://synteny.cnr.berkeley.edu/CoGe/GEvo.pl?prog=blastn&autogo=1&show_cns=1&dsgid1=8163&chr1=12&x1=3115525&dr1up=15000&dr1down=15000&dsgid2=11266;chr2=10;x2=7715741;dr2up=15000;dr2down=15000;num_seqs=2;hsp_overlap_limit=0;hsp_size_limit=0
Os06g07560|6|3648512|3648533|+|GRMZM2G071100|6|122664235|122664256|+|0.62	Os06g07560	6	3648512	3648533	+	GRMZM2G071100	6	122664235	122664256	+	0.62	5-UTR	CTCCCATTCACATTCACTCGC	CTCCCATTCACACACACTCGC	http://synteny.cnr.berkeley.edu/CoGe/GEvo.pl?prog=blastn&autogo=1&show_cns=1&dsgid1=8163&chr1=6&x1=3648512&dr1up=15000&dr1down=15000&dsgid2=11266;chr2=6;x2=122664235;dr2up=15000;dr2down=15000;num_seqs=2;hsp_overlap_limit=0;hsp_size_limit=0
Os02g31150|2|18643701|18643725|-|GRMZM2G040207|5|165737074|165737098|-|0.88	Os02g31150	2	18643701	18643725	-	GRMZM2G040207	5	165737074	165737098	-	0.88	3-UTR	GCAGTGTGTATAGTGCATAACCTG	GCAATGTGCATAGTACATAACCTG	http://synteny.cnr.berkeley.edu/CoGe/GEvo.pl?prog=blastn&autogo=1&show_cns=1&dsgid1=8163&chr1=2&x1=18643701&dr1up=15000&dr1down=15000&dsgid2=11266;chr2=5;x2=165737074;dr2up=15000;dr2down=15000;num_seqs=2;hsp_overlap_limit=0;hsp_size_limit=0
Os02g30320|2|18052887|18052931|+|GRMZM2G098460|4|102808920|102808964|+|9e-11	Os02g30320	2	18052887	18052931	+	GRMZM2G098460	4	102808920	102808964	+	9.00E-011	5-proximal	GGTAACAAGGCGGACACGCCTTCCCCGCCTCGCTACCCTCCAAA	GGTAACAAGACGGACACGCCTCCCCCGCCTCGGTACACTCCAAA	http://synteny.cnr.berkeley.edu/CoGe/GEvo.pl?prog=blastn&autogo=1&show_cns=1&dsgid1=8163&chr1=2&x1=18052887&dr1up=15000&dr1down=15000&dsgid2=11266;chr2=4;x2=102808920;dr2up=15000;dr2down=15000;num_seqs=2;hsp_overlap_limit=0;hsp_size_limit=0
Os04g51794|4|30486680|30486700|-|GRMZM2G040920|2|11363788|11363768|+|2.9	Os04g51794	4	30486680	30486700	-	GRMZM2G040920	2	11363768	11363788	+	2.9	3-distal	TTTGGAGAGTGAGAGAGAAA	TTGGAGAGATAGAGAGAAAA	http://synteny.cnr.berkeley.edu/CoGe/GEvo.pl?prog=blastn&autogo=1&show_cns=1&dsgid1=8163&chr1=4&x1=30486680&dr1up=15000&dr1down=15000&dsgid2=11266;chr2=2;x2=11363768;dr2up=15000;dr2down=15000;num_seqs=2;hsp_overlap_limit=0;hsp_size_limit=0
Os03g13010|3|7030200|7030288|-|GRMZM2G152919|9|145064733|145064825|-|2e-16	Os03g13010	3	7030200	7030288	-	GRMZM2G152919	9	145064733	145064825	-	2.00E-016	5-UTR	GATGATGGCGATAAGTCGCCCCATGATTCGCGCCATCATTCCGTCTCGCCCGAGGCCAGTGCGCTGGTAAAAGGGCCTCGCCGTCCGT	GATGATGGCGATAAGCCACCCCATGATTCGCCCCATCATTCCGTCGCCTCCGGGGCCTGCGCGCTAGCTGCTAGAAGGGCCTCGCCGTCCGT	http://synteny.cnr.berkeley.edu/CoGe/GEvo.pl?prog=blastn&autogo=1&show_cns=1&dsgid1=8163&chr1=3&x1=7030200&dr1up=15000&dr1down=15000&dsgid2=11266;chr2=9;x2=145064733;dr2up=15000;dr2down=15000;num_seqs=2;hsp_overlap_limit=0;hsp_size_limit=0
Os03g52940|3|30327533|30327547|+|GRMZM2G095798|1|274472031|274472045|+|2.3	Os03g52940	3	30327533	30327547	+	GRMZM2G095798	1	274472031	274472045	+	2.3	5-distal	TTGGAGCTAGCAGC	TTGGAGCTAGCAGC	http://synteny.cnr.berkeley.edu/CoGe/GEvo.pl?prog=blastn&autogo=1&show_cns=1&dsgid1=8163&chr1=3&x1=30327533&dr1up=15000&dr1down=15000&dsgid2=11266;chr2=1;x2=274472031;dr2up=15000;dr2down=15000;num_seqs=2;hsp_overlap_limit=0;hsp_size_limit=0
Os12g40750|12|25167887|25167903|-|GRMZM2G157873|3|116904786|116904770|+|0.16	Os12g40750	12	25167887	25167903	-	GRMZM2G157873	3	116904770	116904786	+	0.16	3-distal	TATTAATTTTGAAAGG	ATTAATTTTGAAAGGG	http://synteny.cnr.berkeley.edu/CoGe/GEvo.pl?prog=blastn&autogo=1&show_cns=1&dsgid1=8163&chr1=12&x1=25167887&dr1up=15000&dr1down=15000&dsgid2=11266;chr2=3;x2=116904770;dr2up=15000;dr2down=15000;num_seqs=2;hsp_overlap_limit=0;hsp_size_limit=0
Os04g41570|4|24439203|24439217|-|GRMZM2G089596|2|33627573|33627559|+|2.7	Os04g41570	4	24439203	24439217	-	GRMZM2G089596	2	33627559	33627573	+	2.7	3-distal	CATAAAAATGCACA	ATAAAAATGCACAA	http://synteny.cnr.berkeley.edu/CoGe/GEvo.pl?prog=blastn&autogo=1&show_cns=1&dsgid1=8163&chr1=4&x1=24439203&dr1up=15000&dr1down=15000&dsgid2=11266;chr2=2;x2=33627559;dr2up=15000;dr2down=15000;num_seqs=2;hsp_overlap_limit=0;hsp_size_limit=0
Os06g03820|6|1530601|1530633|+|GRMZM2G167966|9|24506359|24506327|-|5e-09	Os06g03820	6	1530601	1530633	+	GRMZM2G167966	9	24506327	24506359	-	5.00E-009	3-UTR	AGAAAACTGACTGGTCAGTCACCCTGTTGTAC	CAGAAAACTGACTGGCCAGTCACCCTGTTGTA	http://synteny.cnr.berkeley.edu/CoGe/GEvo.pl?prog=blastn&autogo=1&show_cns=1&dsgid1=8163&chr1=6&x1=1530601&dr1up=15000&dr1down=15000&dsgid2=11266;chr2=9;x2=24506327;dr2up=15000;dr2down=15000;num_seqs=2;hsp_overlap_limit=0;hsp_size_limit=0
Os06g04540|6|1962792|1962809|-|GRMZM2G072274|9|21965387|21965370|+|2.4	Os06g04540	6	1962792	1962809	-	GRMZM2G072274	9	21965370	21965387	+	2.4	5-proximal	AATCAGCCATGTCAGCG	ATCAGACATGTCAGCGA	http://synteny.cnr.berkeley.edu/CoGe/GEvo.pl?prog=blastn&autogo=1&show_cns=1&dsgid1=8163&chr1=6&x1=1962792&dr1up=15000&dr1down=15000&dsgid2=11266;chr2=9;x2=21965370;dr2up=15000;dr2down=15000;num_seqs=2;hsp_overlap_limit=0;hsp_size_limit=0
Os01g19330|1|10933608|10933642|+|GRMZM2G047600|8|33136781|33136813|+|2.3	Os01g19330	1	10933608	10933642	+	GRMZM2G047600	8	33136781	33136813	+	2.3	5-proximal	GAAAGGTCGTCCCGCGGCACGTCAACGTTCAAAC	GAAAGGTCGTCGCATCAGGTCAACGTTCAAAC	http://synteny.cnr.berkeley.edu/CoGe/GEvo.pl?prog=blastn&autogo=1&show_cns=1&dsgid1=8163&chr1=1&x1=10933608&dr1up=15000&dr1down=15000&dsgid2=11266;chr2=8;x2=33136781;dr2up=15000;dr2down=15000;num_seqs=2;hsp_overlap_limit=0;hsp_size_limit=0
Os05g49700|5|28436188|28436212|-|GRMZM5G846057|6|165487611|165487635|-|0.011	Os05g49700	5	28436188	28436212	-	GRMZM5G846057	6	165487611	165487635	-	0.01	3-proximal	TTGGAATGTTTGGACAAGAACAGC	TTGGAATGTTCGGACAAGAGCAGC	http://synteny.cnr.berkeley.edu/CoGe/GEvo.pl?prog=blastn&autogo=1&show_cns=1&dsgid1=8163&chr1=5&x1=28436188&dr1up=15000&dr1down=15000&dsgid2=11266;chr2=6;x2=165487611;dr2up=15000;dr2down=15000;num_seqs=2;hsp_overlap_limit=0;hsp_size_limit=0
Os01g56810|1|32788357|32788393|-|GRMZM5G817173|3|191842871|191842835|+|4e-06	Os01g56810	1	32788357	32788393	-	GRMZM5G817173	3	191842835	191842871	+	4.00E-006	intron	TGGCCGCGGACATACCGCGCACTAGGGCGACAGGGC	GGCCGTGGACAAACCGCGCACTCGCGCGACAGGGCC	http://synteny.cnr.berkeley.edu/CoGe/GEvo.pl?prog=blastn&autogo=1&show_cns=1&dsgid1=8163&chr1=1&x1=32788357&dr1up=15000&dr1down=15000&dsgid2=11266;chr2=3;x2=191842835;dr2up=15000;dr2down=15000;num_seqs=2;hsp_overlap_limit=0;hsp_size_limit=0
Os12g43670|12|27094124|27094182|-|GRMZM2G093828|1|179966125|179966067|+|0.18	Os12g43670	12	27094124	27094182	-	GRMZM2G093828	1	179966067	179966125	+	0.18	3-distal	TGGCCACTATGTATGGTTAATGATATAAAGGCTCTAGCAAGCTTAGATACCTATGGCA	GGCCACCTTTGATGGCTCACGAAAGAAACGCTCAAGCACACTTAGATACCTATGCCAC	http://synteny.cnr.berkeley.edu/CoGe/GEvo.pl?prog=blastn&autogo=1&show_cns=1&dsgid1=8163&chr1=12&x1=27094124&dr1up=15000&dr1down=15000&dsgid2=11266;chr2=1;x2=179966067;dr2up=15000;dr2down=15000;num_seqs=2;hsp_overlap_limit=0;hsp_size_limit=0
Os07g32790|7|19609673|19609693|-|GRMZM2G051002|7|152494595|152494615|-|0.052	Os07g32790	7	19609673	19609693	-	GRMZM2G051002	7	152494595	152494615	-	0.05	3-distal	ATTAGACTATATTTAATACT	ATTAGATTATATTTAATACT	http://synteny.cnr.berkeley.edu/CoGe/GEvo.pl?prog=blastn&autogo=1&show_cns=1&dsgid1=8163&chr1=7&x1=19609673&dr1up=15000&dr1down=15000&dsgid2=11266;chr2=7;x2=152494595;dr2up=15000;dr2down=15000;num_seqs=2;hsp_overlap_limit=0;hsp_size_limit=0
Os05g01790|5|479622|479651|+|GRMZM2G015872|6|39660084|39660054|-|0.16	Os05g01790	5	479622	479651	+	GRMZM2G015872	6	39660054	39660084	-	0.16	3-proximal	GTTGGGTGGGCAGCACATGGGATGATGAG	TGTTGGGTGGGGAGGCACATGGGAGGATGA	http://synteny.cnr.berkeley.edu/CoGe/GEvo.pl?prog=blastn&autogo=1&show_cns=1&dsgid1=8163&chr1=5&x1=479622&dr1up=15000&dr1down=15000&dsgid2=11266;chr2=6;x2=39660054;dr2up=15000;dr2down=15000;num_seqs=2;hsp_overlap_limit=0;hsp_size_limit=0
Os01g13460|1|7460245|7460259|-|GRMZM2G076636|8|29229786|29229800|-|2.6	Os01g13460	1	7460245	7460259	-	GRMZM2G076636	8	29229786	29229800	-	2.6	3-distal	TAATATTGTAACAT	TAATATTGTAACAT	http://synteny.cnr.berkeley.edu/CoGe/GEvo.pl?prog=blastn&autogo=1&show_cns=1&dsgid1=8163&chr1=1&x1=7460245&dr1up=15000&dr1down=15000&dsgid2=11266;chr2=8;x2=29229786;dr2up=15000;dr2down=15000;num_seqs=2;hsp_overlap_limit=0;hsp_size_limit=0
Os01g41550|1|23513767|23513782|+|GRMZM2G042008|3|223091182|223091167|-|0.64	Os01g41550	1	23513767	23513782	+	GRMZM2G042008	3	223091167	223091182	-	0.64	5-proximal	CAACATTTATTCCGC	CCAACATTTATTCCG	http://synteny.cnr.berkeley.edu/CoGe/GEvo.pl?prog=blastn&autogo=1&show_cns=1&dsgid1=8163&chr1=1&x1=23513767&dr1up=15000&dr1down=15000&dsgid2=11266;chr2=3;x2=223091167;dr2up=15000;dr2down=15000;num_seqs=2;hsp_overlap_limit=0;hsp_size_limit=0
Os09g26780|9|16272665|16272681|-|GRMZM2G005954|2|184000016|184000032|-|0.17	Os09g26780	9	16272665	16272681	-	GRMZM2G005954	2	184000016	184000032	-	0.17	3-UTR	ATTGTTTGCTGCTGGA	ATTGTTTGCTGCTGGA	http://synteny.cnr.berkeley.edu/CoGe/GEvo.pl?prog=blastn&autogo=1&show_cns=1&dsgid1=8163&chr1=9&x1=16272665&dr1up=15000&dr1down=15000&dsgid2=11266;chr2=2;x2=184000016;dr2up=15000;dr2down=15000;num_seqs=2;hsp_overlap_limit=0;hsp_size_limit=0
Os03g18150|3|10167001|10167018|+|AC208201.3_FG002|1|45371935|45371952|+|0.043	Os03g18150	3	10167001	10167018	+	AC208201.3_FG002	1	45371935	45371952	+	0.04	3-distal	TTGACCAAAGTTTCTTA	TTGACCAAAGTTTCTTA	http://synteny.cnr.berkeley.edu/CoGe/GEvo.pl?prog=blastn&autogo=1&show_cns=1&dsgid1=8163&chr1=3&x1=10167001&dr1up=15000&dr1down=15000&dsgid2=11266;chr2=1;x2=45371935;dr2up=15000;dr2down=15000;num_seqs=2;hsp_overlap_limit=0;hsp_size_limit=0
Os09g25040|9|14986587|14986601|-|GRMZM2G350165|2|180672373|180672359|+|2.6	Os09g25040	9	14986587	14986601	-	GRMZM2G350165	2	180672359	180672373	+	2.6	5-distal	TTTGAGCCAAGTGG	TTGAGCCAAGTGGA	http://synteny.cnr.berkeley.edu/CoGe/GEvo.pl?prog=blastn&autogo=1&show_cns=1&dsgid1=8163&chr1=9&x1=14986587&dr1up=15000&dr1down=15000&dsgid2=11266;chr2=2;x2=180672359;dr2up=15000;dr2down=15000;num_seqs=2;hsp_overlap_limit=0;hsp_size_limit=0
Os02g49560|2|30311115|30311129|+|GRMZM2G020799|5|204550958|204550972|+|2.2	Os02g49560	2	30311115	30311129	+	GRMZM2G020799	5	204550958	204550972	+	2.2	3-distal	GTAATGAACTTACC	GTAATGAACTTACC	http://synteny.cnr.berkeley.edu/CoGe/GEvo.pl?prog=blastn&autogo=1&show_cns=1&dsgid1=8163&chr1=2&x1=30311115&dr1up=15000&dr1down=15000&dsgid2=11266;chr2=5;x2=204550958;dr2up=15000;dr2down=15000;num_seqs=2;hsp_overlap_limit=0;hsp_size_limit=0
Os03g18970|3|10624183|10624265|-|GRMZM2G006429|9|136552303|136552221|+|2e-08	Os03g18970	3	10624183	10624265	-	GRMZM2G006429	9	136552221	136552303	+	2.00E-008	5-UTR	TCCCCCAAATCGCAGCTGTTCGCCACCCGCATTGCGCCGCCATTGCCTCCAAATCCGAGTACTCCTTGAGTAATCTCAGATC	CCCCAAAATCCAAGCGCGTCGCCGACGGCATTGCGTCGCCATTGCCTCCAAATCCGTGTGCGACTCGCGTGATCCCAGATCC	http://synteny.cnr.berkeley.edu/CoGe/GEvo.pl?prog=blastn&autogo=1&show_cns=1&dsgid1=8163&chr1=3&x1=10624183&dr1up=15000&dr1down=15000&dsgid2=11266;chr2=9;x2=136552221;dr2up=15000;dr2down=15000;num_seqs=2;hsp_overlap_limit=0;hsp_size_limit=0
Os04g45750|4|26895086|26895107|-|GRMZM2G016649|2|21791991|21791970|+|0.71	Os04g45750	4	26895086	26895107	-	GRMZM2G016649	2	21791970	21791991	+	0.71	5-UTR	TTCCCATCTCCTTGTCCCTTT	TCCCATCTTCTTGTCTCTTTC	http://synteny.cnr.berkeley.edu/CoGe/GEvo.pl?prog=blastn&autogo=1&show_cns=1&dsgid1=8163&chr1=4&x1=26895086&dr1up=15000&dr1down=15000&dsgid2=11266;chr2=2;x2=21791970;dr2up=15000;dr2down=15000;num_seqs=2;hsp_overlap_limit=0;hsp_size_limit=0
Os03g14250|3|7740283|7740390|+|GRMZM2G165944|1|33718365|33718476|+|1e-10	Os03g14250	3	7740283	7740390	+	GRMZM2G165944	1	33718365	33718476	+	1.00E-010	5-UTR	CCACCGACACGCCGGCCGGGTCGATCGGAGCCGCGGGTCAGATCCAGTTCACGCCGGAATTGCGGCGGATTCCGGCGACCGTGACCCCGCCGGATCTGCATTCCGCG	CCACCGACACCTCTCCCGTGGCGATCGGAGCCGCGCGCTAGATCCAACACCCTCACCGGAATCGCGGCGGATTCCGGCGCCGGCGGCCCCGCTCCGGATCTGCATTCCGCG	http://synteny.cnr.berkeley.edu/CoGe/GEvo.pl?prog=blastn&autogo=1&show_cns=1&dsgid1=8163&chr1=3&x1=7740283&dr1up=15000&dr1down=15000&dsgid2=11266;chr2=1;x2=33718365;dr2up=15000;dr2down=15000;num_seqs=2;hsp_overlap_limit=0;hsp_size_limit=0
Os03g16690|3|9223502|9223559|+|GRMZM2G174644|1|40226993|40227049|+|0.004	Os03g16690	3	9223502	9223559	+	GRMZM2G174644	1	40226993	40227049	+	0	3-proximal	GCGGTTTGTGGGTCATCAGTGTTCGATGGGCGGCACTAATGGCGTTGTTCGGTGATG	GCGGTTTGTGTGTCACCGCGTTCGATGGGTGGCACTGATTGCACTGTTTGGCGATG	http://synteny.cnr.berkeley.edu/CoGe/GEvo.pl?prog=blastn&autogo=1&show_cns=1&dsgid1=8163&chr1=3&x1=9223502&dr1up=15000&dr1down=15000&dsgid2=11266;chr2=1;x2=40226993;dr2up=15000;dr2down=15000;num_seqs=2;hsp_overlap_limit=0;hsp_size_limit=0
Os08g44620|8|28073326|28073344|-|GRMZM2G171934|1|204056549|204056567|-|0.64	Os08g44620	8	28073326	28073344	-	GRMZM2G171934	1	204056549	204056567	-	0.64	5-distal	ATGTCTTTCTTCCTCTGG	ATGTCTTTCTTCCCCTGG	http://synteny.cnr.berkeley.edu/CoGe/GEvo.pl?prog=blastn&autogo=1&show_cns=1&dsgid1=8163&chr1=8&x1=28073326&dr1up=15000&dr1down=15000&dsgid2=11266;chr2=1;x2=204056549;dr2up=15000;dr2down=15000;num_seqs=2;hsp_overlap_limit=0;hsp_size_limit=0
Os04g33260|4|19925504|19925524|-|GRMZM2G134235|2|59720369|59720349|+|2.5	Os04g33260	4	19925504	19925524	-	GRMZM2G134235	2	59720349	59720369	+	2.5	3-distal	GAGATTTGAAATAATGATCA	AGCTTTGAATTAATGATCAA	http://synteny.cnr.berkeley.edu/CoGe/GEvo.pl?prog=blastn&autogo=1&show_cns=1&dsgid1=8163&chr1=4&x1=19925504&dr1up=15000&dr1down=15000&dsgid2=11266;chr2=2;x2=59720349;dr2up=15000;dr2down=15000;num_seqs=2;hsp_overlap_limit=0;hsp_size_limit=0
Os10g25450|10|13091139|13091159|+|GRMZM2G120085|1|244560970|244560950|-|2.6	Os10g25450	10	13091139	13091159	+	GRMZM2G120085	1	244560950	244560970	-	2.6	intron	GGATGCACATGTGATGCTCT	GGGTTGCACATGTGGTGCTC	http://synteny.cnr.berkeley.edu/CoGe/GEvo.pl?prog=blastn&autogo=1&show_cns=1&dsgid1=8163&chr1=10&x1=13091139&dr1up=15000&dr1down=15000&dsgid2=11266;chr2=1;x2=244560950;dr2up=15000;dr2down=15000;num_seqs=2;hsp_overlap_limit=0;hsp_size_limit=0
Os01g70390|1|40781867|40781905|+|GRMZM2G161168|8|159959160|159959122|-|0.001	Os01g70390	1	40781867	40781905	+	GRMZM2G161168	8	159959122	159959160	-	0	intron	ATCCATATTGCTTTCTTCAATTGGACTTATGCTGAAGA	CATTCATATTTATTTCTTTAACTGGAATTATGCTGAAG	http://synteny.cnr.berkeley.edu/CoGe/GEvo.pl?prog=blastn&autogo=1&show_cns=1&dsgid1=8163&chr1=1&x1=40781867&dr1up=15000&dr1down=15000&dsgid2=11266;chr2=8;x2=159959122;dr2up=15000;dr2down=15000;num_seqs=2;hsp_overlap_limit=0;hsp_size_limit=0
Os05g48600|5|27763779|27763793|+|GRMZM2G150264|6|163992837|163992823|-|2.6	Os05g48600	5	27763779	27763793	+	GRMZM2G150264	6	163992823	163992837	-	2.6	5-distal	TTATTTTACTATTA	ATTATTTTACTATT	http://synteny.cnr.berkeley.edu/CoGe/GEvo.pl?prog=blastn&autogo=1&show_cns=1&dsgid1=8163&chr1=5&x1=27763779&dr1up=15000&dr1down=15000&dsgid2=11266;chr2=6;x2=163992823;dr2up=15000;dr2down=15000;num_seqs=2;hsp_overlap_limit=0;hsp_size_limit=0
Os06g14740|6|8342917|8342937|+|GRMZM2G431708|6|117815691|117815671|-|4.8	Os06g14740	6	8342917	8342937	+	GRMZM2G431708	6	117815671	117815691	-	4.8	3-distal	CAAATAGCTTATTTGACATT	ACACATAGCTTATTTAACAT	http://synteny.cnr.berkeley.edu/CoGe/GEvo.pl?prog=blastn&autogo=1&show_cns=1&dsgid1=8163&chr1=6&x1=8342917&dr1up=15000&dr1down=15000&dsgid2=11266;chr2=6;x2=117815671;dr2up=15000;dr2down=15000;num_seqs=2;hsp_overlap_limit=0;hsp_size_limit=0
Os08g08820|8|5095582|5095603|+|GRMZM2G130442|4|28986215|28986194|-|0.8	Os08g08820	8	5095582	5095603	+	GRMZM2G130442	4	28986194	28986215	-	0.8	5-distal	CTCTCTTTCTCCCCTATCTCG	TCTCTCTCTCTCCCCTAGCTC	http://synteny.cnr.berkeley.edu/CoGe/GEvo.pl?prog=blastn&autogo=1&show_cns=1&dsgid1=8163&chr1=8&x1=5095582&dr1up=15000&dr1down=15000&dsgid2=11266;chr2=4;x2=28986194;dr2up=15000;dr2down=15000;num_seqs=2;hsp_overlap_limit=0;hsp_size_limit=0
Os07g46450|7|27718026|27718053|+|GRMZM2G036872|7|170953282|170953309|+|0.017	Os07g46450	7	27718026	27718053	+	GRMZM2G036872	7	170953282	170953309	+	0.02	intron	TTTTATTTGATTAGCAAGTTCATCTGT	TTTTATTTGAGTAGCATGTTCATTTGT	http://synteny.cnr.berkeley.edu/CoGe/GEvo.pl?prog=blastn&autogo=1&show_cns=1&dsgid1=8163&chr1=7&x1=27718026&dr1up=15000&dr1down=15000&dsgid2=11266;chr2=7;x2=170953282;dr2up=15000;dr2down=15000;num_seqs=2;hsp_overlap_limit=0;hsp_size_limit=0
Os04g03990|4|1864468|1864482|-|GRMZM2G053631|2|110655814|110655828|-|3.1	Os04g03990	4	1864468	1864482	-	GRMZM2G053631	2	110655814	110655828	-	3.1	5-UTR	TTTGACCATTAATT	TTTGACCATTAATT	http://synteny.cnr.berkeley.edu/CoGe/GEvo.pl?prog=blastn&autogo=1&show_cns=1&dsgid1=8163&chr1=4&x1=1864468&dr1up=15000&dr1down=15000&dsgid2=11266;chr2=2;x2=110655814;dr2up=15000;dr2down=15000;num_seqs=2;hsp_overlap_limit=0;hsp_size_limit=0
Os04g39560|4|23368866|23368956|-|GRMZM2G006948|10|124525438|124525529|-|0.004	Os04g39560	4	23368866	23368956	-	GRMZM2G006948	10	124525438	124525529	-	0	3-UTR	ATGAGAGCTTTGTGATGAGTCTAAAATTCTGAGAGTAGTGAACCTTCATAAGATGCCTGACTTTTTCATGAGGTTTTTTCACATAGGTTG	ATGAGAGTTTCGTGATGGGTCAAAAACATGCTGAGATCAATGAACCTGCATGAGATGTGTCTGACTTTCATGAGGATTTTCACATAGGTTG	http://synteny.cnr.berkeley.edu/CoGe/GEvo.pl?prog=blastn&autogo=1&show_cns=1&dsgid1=8163&chr1=4&x1=23368866&dr1up=15000&dr1down=15000&dsgid2=11266;chr2=10;x2=124525438;dr2up=15000;dr2down=15000;num_seqs=2;hsp_overlap_limit=0;hsp_size_limit=0
Os02g32009|2|18900784|18900808|+|GRMZM2G170742|5|166578996|166578972|-|0.011	Os02g32009	2	18900784	18900808	+	GRMZM2G170742	5	166578972	166578996	-	0.01	5-distal	TTAGCAACATAAACTAACATATCC	TTTAGCTACATAAACTATCATATC	http://synteny.cnr.berkeley.edu/CoGe/GEvo.pl?prog=blastn&autogo=1&show_cns=1&dsgid1=8163&chr1=2&x1=18900784&dr1up=15000&dr1down=15000&dsgid2=11266;chr2=5;x2=166578972;dr2up=15000;dr2down=15000;num_seqs=2;hsp_overlap_limit=0;hsp_size_limit=0
Os03g52239|3|29998548|29998565|+|GRMZM2G396114|1|273098764|273098747|-|0.066	Os03g52239	3	29998548	29998565	+	GRMZM2G396114	1	273098747	273098764	-	0.07	intron	AGGGGAAAGAAGTACGG	AAGGGGAAAGAAGTACG	http://synteny.cnr.berkeley.edu/CoGe/GEvo.pl?prog=blastn&autogo=1&show_cns=1&dsgid1=8163&chr1=3&x1=29998548&dr1up=15000&dr1down=15000&dsgid2=11266;chr2=1;x2=273098747;dr2up=15000;dr2down=15000;num_seqs=2;hsp_overlap_limit=0;hsp_size_limit=0
Os01g19694|1|11192580|11192601|+|GRMZM2G087741|3|53902513|53902534|+|0.016	Os01g19694	1	11192580	11192601	+	GRMZM2G087741	3	53902513	53902534	+	0.02	3-distal	CCTAGAGGGGGGGTGAATAGG	CCTAGAAGGGGGGTGAATAGG	http://synteny.cnr.berkeley.edu/CoGe/GEvo.pl?prog=blastn&autogo=1&show_cns=1&dsgid1=8163&chr1=1&x1=11192580&dr1up=15000&dr1down=15000&dsgid2=11266;chr2=3;x2=53902513;dr2up=15000;dr2down=15000;num_seqs=2;hsp_overlap_limit=0;hsp_size_limit=0
Os06g37410|6|22142706|22142721|+|GRMZM2G098988|9|77713918|77713933|+|0.66	Os06g37410	6	22142706	22142721	+	GRMZM2G098988	9	77713918	77713933	+	0.66	3-distal	TCAAGATGAGTGTAG	TCAAGATGAGTGTAG	http://synteny.cnr.berkeley.edu/CoGe/GEvo.pl?prog=blastn&autogo=1&show_cns=1&dsgid1=8163&chr1=6&x1=22142706&dr1up=15000&dr1down=15000&dsgid2=11266;chr2=9;x2=77713918;dr2up=15000;dr2down=15000;num_seqs=2;hsp_overlap_limit=0;hsp_size_limit=0
Os02g47900|2|29301130|29301201|+|GRMZM2G125432|5|201608142|201608212|+|6e-06	Os02g47900	2	29301130	29301201	+	GRMZM2G125432	5	201608142	201608212	+	6.00E-006	3-UTR	GCTTAACTGATCATTTGTTAGGAGCAACCTGAAATGAAAGCAGTTCAGGCTGCATTGTTCGTAGGCCAGAA	GCATAACTGATTATTTGTTTGACGCAGCCAGAAATGAAGTGATTCAGGCTGCTTTATTCGTAGGCGAGAA	http://synteny.cnr.berkeley.edu/CoGe/GEvo.pl?prog=blastn&autogo=1&show_cns=1&dsgid1=8163&chr1=2&x1=29301130&dr1up=15000&dr1down=15000&dsgid2=11266;chr2=5;x2=201608142;dr2up=15000;dr2down=15000;num_seqs=2;hsp_overlap_limit=0;hsp_size_limit=0
Os12g40520|12|25005910|25005924|+|GRMZM2G145300|3|115717218|115717232|+|5.1	Os12g40520	12	25005910	25005924	+	GRMZM2G145300	3	115717218	115717232	+	5.1	5-distal	ATGGCAAAAACAAA	ATGGCAAAAACAAA	http://synteny.cnr.berkeley.edu/CoGe/GEvo.pl?prog=blastn&autogo=1&show_cns=1&dsgid1=8163&chr1=12&x1=25005910&dr1up=15000&dr1down=15000&dsgid2=11266;chr2=3;x2=115717218;dr2up=15000;dr2down=15000;num_seqs=2;hsp_overlap_limit=0;hsp_size_limit=0
Os02g04690|2|2093526|2093540|-|GRMZM2G023798|5|77984219|77984205|-|3.3	Os02g04690	2	2093526	2093540	-	GRMZM2G023798	5	77984205	77984219	-	3.3	3-distal	TATTTACCTTGAAA	TTTTCAAGGTAAAT	http://synteny.cnr.berkeley.edu/CoGe/GEvo.pl?prog=blastn&autogo=1&show_cns=1&dsgid1=8163&chr1=2&x1=2093526&dr1up=15000&dr1down=15000&dsgid2=11266;chr2=5;x2=77984205;dr2up=15000;dr2down=15000;num_seqs=2;hsp_overlap_limit=0;hsp_size_limit=0
Os09g25500|9|15295724|15295765|-|GRMZM2G142875|7|117529092|117529133|-|6e-09	Os09g25500	9	15295724	15295765	-	GRMZM2G142875	7	117529092	117529133	-	6.00E-009	5-distal	GTAATCATAGTGCCGCGCACGTTGCTTCCGCTCTAATTTAT	GTAATCATAGTGTTGCGCACGTTGCTTCTGCTCTAATTCAT	http://synteny.cnr.berkeley.edu/CoGe/GEvo.pl?prog=blastn&autogo=1&show_cns=1&dsgid1=8163&chr1=9&x1=15295724&dr1up=15000&dr1down=15000&dsgid2=11266;chr2=7;x2=117529092;dr2up=15000;dr2down=15000;num_seqs=2;hsp_overlap_limit=0;hsp_size_limit=0
Os01g47560|1|27201925|27201957|-|GRMZM5G812272|8|149083078|149083110|-|0.0008	Os01g47560	1	27201925	27201957	-	GRMZM5G812272	8	149083078	149083110	-	0	5-distal	ATAGTGACATGCTTCCTACCACCATAAATGCA	ATAGCGACATGCCTCCAACCTCCATAAATGCA	http://synteny.cnr.berkeley.edu/CoGe/GEvo.pl?prog=blastn&autogo=1&show_cns=1&dsgid1=8163&chr1=1&x1=27201925&dr1up=15000&dr1down=15000&dsgid2=11266;chr2=8;x2=149083078;dr2up=15000;dr2down=15000;num_seqs=2;hsp_overlap_limit=0;hsp_size_limit=0
Os03g17500|3|9727247|9727281|-|GRMZM2G338037|1|43140067|43140101|-|0.18	Os03g17500	3	9727247	9727281	-	GRMZM2G338037	1	43140067	43140101	-	0.18	5-proximal	TGAGGCGCCGCGACAGGGACACTCGAGGCGTTTT	TGAGGCAGCGCGACAAGGACTCTCGATGCGATTT	http://synteny.cnr.berkeley.edu/CoGe/GEvo.pl?prog=blastn&autogo=1&show_cns=1&dsgid1=8163&chr1=3&x1=9727247&dr1up=15000&dr1down=15000&dsgid2=11266;chr2=1;x2=43140067;dr2up=15000;dr2down=15000;num_seqs=2;hsp_overlap_limit=0;hsp_size_limit=0
Os08g35730|8|22553113|22553134|-|GRMZM2G388140|1|207999475|207999496|+|0.61	Os08g35730	8	22553113	22553134	-	GRMZM2G388140	1	207999475	207999496	+	0.61	5-distal	GAAGTGAAAAATAATATGGAA	TTCCATCTTATTTTTCTCTTC	http://synteny.cnr.berkeley.edu/CoGe/GEvo.pl?prog=blastn&autogo=1&show_cns=1&dsgid1=8163&chr1=8&x1=22553113&dr1up=15000&dr1down=15000&dsgid2=11266;chr2=1;x2=207999475;dr2up=15000;dr2down=15000;num_seqs=2;hsp_overlap_limit=0;hsp_size_limit=0
Os06g40730|6|24256076|24256090|-|GRMZM2G092895|6|99902043|99902029|+|2.9	Os06g40730	6	24256076	24256090	-	GRMZM2G092895	6	99902029	99902043	+	2.9	3-distal	AAAAAAAATATGAT	AAAAAAATATGATA	http://synteny.cnr.berkeley.edu/CoGe/GEvo.pl?prog=blastn&autogo=1&show_cns=1&dsgid1=8163&chr1=6&x1=24256076&dr1up=15000&dr1down=15000&dsgid2=11266;chr2=6;x2=99902029;dr2up=15000;dr2down=15000;num_seqs=2;hsp_overlap_limit=0;hsp_size_limit=0
Os03g09140|3|4756233|4756305|+|AC166636.1_FG008|1|19977830|19977902|+|9e-15	Os03g09140	3	4756233	4756305	+	AC166636.1_FG008	1	19977830	19977902	+	9.00E-015	5-distal	GTCCACCGGCTCCCATTAACTTCCCCTTCAATTCTCGCTTCAATGCGCGTCCGCGCACGCAACGTCGGCGCC	GTCCACCGGTTCCCATTAACTTCCCCTTCAATGTCTGCATCAATGCGCCCGCCCGCACGCAACGTCGCCGCC	http://synteny.cnr.berkeley.edu/CoGe/GEvo.pl?prog=blastn&autogo=1&show_cns=1&dsgid1=8163&chr1=3&x1=4756233&dr1up=15000&dr1down=15000&dsgid2=11266;chr2=1;x2=19977830;dr2up=15000;dr2down=15000;num_seqs=2;hsp_overlap_limit=0;hsp_size_limit=0
Os08g03630|8|1753065|1753080|-|GRMZM2G066426|6|9195697|9195712|-|0.68	Os08g03630	8	1753065	1753080	-	GRMZM2G066426	6	9195697	9195712	-	0.68	5-distal	TAGAACTAGACTAGA	TAGAACTAGACTAGA	http://synteny.cnr.berkeley.edu/CoGe/GEvo.pl?prog=blastn&autogo=1&show_cns=1&dsgid1=8163&chr1=8&x1=1753065&dr1up=15000&dr1down=15000&dsgid2=11266;chr2=6;x2=9195697;dr2up=15000;dr2down=15000;num_seqs=2;hsp_overlap_limit=0;hsp_size_limit=0
Os05g41760|5|24349042|24349059|-|GRMZM2G174347|8|120952544|120952561|-|2.3	Os05g41760	5	24349042	24349059	-	GRMZM2G174347	8	120952544	120952561	-	2.3	3-distal	CCAAAGATCTTCCACAT	CCAAAGATCTGCCACAT	http://synteny.cnr.berkeley.edu/CoGe/GEvo.pl?prog=blastn&autogo=1&show_cns=1&dsgid1=8163&chr1=5&x1=24349042&dr1up=15000&dr1down=15000&dsgid2=11266;chr2=8;x2=120952544;dr2up=15000;dr2down=15000;num_seqs=2;hsp_overlap_limit=0;hsp_size_limit=0
Os03g15530|3|8531754|8531782|-|GRMZM5G883632|1|37133897|37133925|-|6e-05	Os03g15530	3	8531754	8531782	-	GRMZM5G883632	1	37133897	37133925	-	6.00E-005	5-UTR	GACGCGCGTTAGAGTCTACCAAGCTTAT	GACGCGCGTTAGAGTCTCCAAAGCTTAT	http://synteny.cnr.berkeley.edu/CoGe/GEvo.pl?prog=blastn&autogo=1&show_cns=1&dsgid1=8163&chr1=3&x1=8531754&dr1up=15000&dr1down=15000&dsgid2=11266;chr2=1;x2=37133897;dr2up=15000;dr2down=15000;num_seqs=2;hsp_overlap_limit=0;hsp_size_limit=0
Os06g12460|6|6760167|6760234|+|GRMZM2G020742|6|113278356|113278423|+|3e-11	Os06g12460	6	6760167	6760234	+	GRMZM2G020742	6	113278356	113278423	+	3.00E-011	intron	CTGTCTGATGCATCTCTTGTTCCGATTGACAGGAACTTGCTGACTGGCATTTCGGGACGATTTTGCA	CTGTCTGATGCATCGCTTGTTACAATTGACAGGAACTTGCTGACTGGCATTTCGGGACGGTTTTGCA	http://synteny.cnr.berkeley.edu/CoGe/GEvo.pl?prog=blastn&autogo=1&show_cns=1&dsgid1=8163&chr1=6&x1=6760167&dr1up=15000&dr1down=15000&dsgid2=11266;chr2=6;x2=113278356;dr2up=15000;dr2down=15000;num_seqs=2;hsp_overlap_limit=0;hsp_size_limit=0
Os05g43930|5|25510385|25510402|+|GRMZM2G141026|6|158697751|158697734|-|2.4	Os05g43930	5	25510385	25510402	+	GRMZM2G141026	6	158697734	158697751	-	2.4	3-distal	ATTTTACAACAAACATG	CATTTTGCAACAAACAT	http://synteny.cnr.berkeley.edu/CoGe/GEvo.pl?prog=blastn&autogo=1&show_cns=1&dsgid1=8163&chr1=5&x1=25510385&dr1up=15000&dr1down=15000&dsgid2=11266;chr2=6;x2=158697734;dr2up=15000;dr2down=15000;num_seqs=2;hsp_overlap_limit=0;hsp_size_limit=0
Os11g07040|11|3495819|3495838|-|GRMZM2G035843|4|204668436|204668455|-|0.19	Os11g07040	11	3495819	3495838	-	GRMZM2G035843	4	204668436	204668455	-	0.19	5-UTR	CATAGATACGACCTGGCTG	CATAGATACGACCTAGCTG	http://synteny.cnr.berkeley.edu/CoGe/GEvo.pl?prog=blastn&autogo=1&show_cns=1&dsgid1=8163&chr1=11&x1=3495819&dr1up=15000&dr1down=15000&dsgid2=11266;chr2=4;x2=204668436;dr2up=15000;dr2down=15000;num_seqs=2;hsp_overlap_limit=0;hsp_size_limit=0
Os12g43630|12|27059285|27059300|-|GRMZM2G077415|3|91356958|91356973|-|0.69	Os12g43630	12	27059285	27059300	-	GRMZM2G077415	3	91356958	91356973	-	0.69	3-distal	CCAACTTTGCACTGC	CCAACTTTGCACTGC	http://synteny.cnr.berkeley.edu/CoGe/GEvo.pl?prog=blastn&autogo=1&show_cns=1&dsgid1=8163&chr1=12&x1=27059285&dr1up=15000&dr1down=15000&dsgid2=11266;chr2=3;x2=91356958;dr2up=15000;dr2down=15000;num_seqs=2;hsp_overlap_limit=0;hsp_size_limit=0
Os02g58570|2|35822558|35822575|+|GRMZM2G017159|4|168550561|168550544|-|2.4	Os02g58570	2	35822558	35822575	+	GRMZM2G017159	4	168550544	168550561	-	2.4	3-distal	ATGTGCTCAATTCTAGG	AATGTGATCAATTCTAG	http://synteny.cnr.berkeley.edu/CoGe/GEvo.pl?prog=blastn&autogo=1&show_cns=1&dsgid1=8163&chr1=2&x1=35822558&dr1up=15000&dr1down=15000&dsgid2=11266;chr2=4;x2=168550544;dr2up=15000;dr2down=15000;num_seqs=2;hsp_overlap_limit=0;hsp_size_limit=0
Os05g38710|5|22644502|22644558|-|GRMZM2G099481|6|152079967|152080023|-|0.055	Os05g38710	5	22644502	22644558	-	GRMZM2G099481	6	152079967	152080023	-	0.06	3-UTR	TGTAGTTCTAACAAACACAGAAGTAGATAACACTAGATTCTGCATCAGCATAACAG	TGTAGTTTTGACAGAAACAGCCGTAGATACCAGTAGATCCTGCAAAAGCCTAGCAG	http://synteny.cnr.berkeley.edu/CoGe/GEvo.pl?prog=blastn&autogo=1&show_cns=1&dsgid1=8163&chr1=5&x1=22644502&dr1up=15000&dr1down=15000&dsgid2=11266;chr2=6;x2=152079967;dr2up=15000;dr2down=15000;num_seqs=2;hsp_overlap_limit=0;hsp_size_limit=0
Os01g08320|1|4073888|4073904|-|GRMZM2G004696|3|10075480|10075464|+|0.18	Os01g08320	1	4073888	4073904	-	GRMZM2G004696	3	10075464	10075480	+	0.18	intron	TAAGCAACTTTGATGT	AAGCAACTTTGATGTA	http://synteny.cnr.berkeley.edu/CoGe/GEvo.pl?prog=blastn&autogo=1&show_cns=1&dsgid1=8163&chr1=1&x1=4073888&dr1up=15000&dr1down=15000&dsgid2=11266;chr2=3;x2=10075464;dr2up=15000;dr2down=15000;num_seqs=2;hsp_overlap_limit=0;hsp_size_limit=0
Os07g38030|7|22808292|22808322|+|GRMZM2G106548|7|158370218|158370248|+|0.0002	Os07g38030	7	22808292	22808322	+	GRMZM2G106548	7	158370218	158370248	+	0	3-UTR	TGTAATATAATCGTATAGGCTTCATCATTC	TGTGATATAATCGTATAGGCTTCGGCATTC	http://synteny.cnr.berkeley.edu/CoGe/GEvo.pl?prog=blastn&autogo=1&show_cns=1&dsgid1=8163&chr1=7&x1=22808292&dr1up=15000&dr1down=15000&dsgid2=11266;chr2=7;x2=158370218;dr2up=15000;dr2down=15000;num_seqs=2;hsp_overlap_limit=0;hsp_size_limit=0
Os09g38610|9|22178118|22178141|-|GRMZM2G357688|7|145728054|145728031|+|2.3	Os09g38610	9	22178118	22178141	-	GRMZM2G357688	7	145728031	145728054	+	2.3	3-distal	ATAAGAAAAGGAAAAGTAAATAA	TAAGATAGGGAAAAATAAATAAA	http://synteny.cnr.berkeley.edu/CoGe/GEvo.pl?prog=blastn&autogo=1&show_cns=1&dsgid1=8163&chr1=9&x1=22178118&dr1up=15000&dr1down=15000&dsgid2=11266;chr2=7;x2=145728031;dr2up=15000;dr2down=15000;num_seqs=2;hsp_overlap_limit=0;hsp_size_limit=0
Os12g39320|12|24165893|24165920|+|GRMZM2G039186|1|162423584|162423611|+|0.0003	Os12g39320	12	24165893	24165920	+	GRMZM2G039186	1	162423584	162423611	+	0	3-distal	GTCATCGTCATCCATGACAAACACAAA	GTCGTCGTCATGCATGACAAACACAAA	http://synteny.cnr.berkeley.edu/CoGe/GEvo.pl?prog=blastn&autogo=1&show_cns=1&dsgid1=8163&chr1=12&x1=24165893&dr1up=15000&dr1down=15000&dsgid2=11266;chr2=1;x2=162423584;dr2up=15000;dr2down=15000;num_seqs=2;hsp_overlap_limit=0;hsp_size_limit=0
Os05g01700|5|432856|432873|-|GRMZM2G060045|8|134742835|134742852|-|0.069	Os05g01700	5	432856	432873	-	GRMZM2G060045	8	134742835	134742852	-	0.07	5-UTR	TTCGCGGCATCTACTGC	TTCGCGGCATCTACTGC	http://synteny.cnr.berkeley.edu/CoGe/GEvo.pl?prog=blastn&autogo=1&show_cns=1&dsgid1=8163&chr1=5&x1=432856&dr1up=15000&dr1down=15000&dsgid2=11266;chr2=8;x2=134742835;dr2up=15000;dr2down=15000;num_seqs=2;hsp_overlap_limit=0;hsp_size_limit=0
Os12g35350|12|21456838|21456852|+|GRMZM2G174830|10|24966643|24966629|-|2.9	Os12g35350	12	21456838	21456852	+	GRMZM2G174830	10	24966629	24966643	-	2.9	intron	AATATTTATACATG	AAATATTTATACAT	http://synteny.cnr.berkeley.edu/CoGe/GEvo.pl?prog=blastn&autogo=1&show_cns=1&dsgid1=8163&chr1=12&x1=21456838&dr1up=15000&dr1down=15000&dsgid2=11266;chr2=10;x2=24966629;dr2up=15000;dr2down=15000;num_seqs=2;hsp_overlap_limit=0;hsp_size_limit=0
Os04g01510|4|376145|376165|+|GRMZM2G171716|10|95037788|95037768|-|2.4	Os04g01510	4	376145	376165	+	GRMZM2G171716	10	95037768	95037788	-	2.4	3-distal	GAGGGAAAAAGAGAGAGAAG	GGAGGGAGAGAGAGAGAGAA	http://synteny.cnr.berkeley.edu/CoGe/GEvo.pl?prog=blastn&autogo=1&show_cns=1&dsgid1=8163&chr1=4&x1=376145&dr1up=15000&dr1down=15000&dsgid2=11266;chr2=10;x2=95037768;dr2up=15000;dr2down=15000;num_seqs=2;hsp_overlap_limit=0;hsp_size_limit=0
Os09g27030|9|16424326|16424340|+|GRMZM2G004207|7|121815463|121815449|+|2.5	Os09g27030	9	16424326	16424340	+	GRMZM2G004207	7	121815449	121815463	+	2.5	5-distal	CCGCAAACAGGGGA	CCCCTGTTTGCGGC	http://synteny.cnr.berkeley.edu/CoGe/GEvo.pl?prog=blastn&autogo=1&show_cns=1&dsgid1=8163&chr1=9&x1=16424326&dr1up=15000&dr1down=15000&dsgid2=11266;chr2=7;x2=121815449;dr2up=15000;dr2down=15000;num_seqs=2;hsp_overlap_limit=0;hsp_size_limit=0
Os12g40590|12|25072098|25072112|+|GRMZM2G165090|1|168416607|168416593|+|2.7	Os12g40590	12	25072098	25072112	+	GRMZM2G165090	1	168416593	168416607	+	2.7	5-distal	TGATTATAATAAAA	TTTATTATAATCAA	http://synteny.cnr.berkeley.edu/CoGe/GEvo.pl?prog=blastn&autogo=1&show_cns=1&dsgid1=8163&chr1=12&x1=25072098&dr1up=15000&dr1down=15000&dsgid2=11266;chr2=1;x2=168416593;dr2up=15000;dr2down=15000;num_seqs=2;hsp_overlap_limit=0;hsp_size_limit=0
Os02g05700|2|2798995|2799013|+|GRMZM2G147800|5|80715305|80715323|+|0.75	Os02g05700	2	2798995	2799013	+	GRMZM2G147800	5	80715305	80715323	+	0.75	5-UTR	CCGCCATGGGCTAGGGTT	CCGGCATGGGCTAGGGTT	http://synteny.cnr.berkeley.edu/CoGe/GEvo.pl?prog=blastn&autogo=1&show_cns=1&dsgid1=8163&chr1=2&x1=2798995&dr1up=15000&dr1down=15000&dsgid2=11266;chr2=5;x2=80715305;dr2up=15000;dr2down=15000;num_seqs=2;hsp_overlap_limit=0;hsp_size_limit=0
Os01g69830|1|40329093|40329110|+|GRMZM5G878561|3|159383518|159383501|-|2.7	Os01g69830	1	40329093	40329110	+	GRMZM5G878561	3	159383501	159383518	-	2.7	5-distal	TTTGCTAGAGGGACCAC	CTTCGCTAGAGGGACCA	http://synteny.cnr.berkeley.edu/CoGe/GEvo.pl?prog=blastn&autogo=1&show_cns=1&dsgid1=8163&chr1=1&x1=40329093&dr1up=15000&dr1down=15000&dsgid2=11266;chr2=3;x2=159383501;dr2up=15000;dr2down=15000;num_seqs=2;hsp_overlap_limit=0;hsp_size_limit=0
Os08g10580|8|6264919|6264933|+|GRMZM2G478382|10|63805954|63805968|+|2.5	Os08g10580	8	6264919	6264933	+	GRMZM2G478382	10	63805954	63805968	+	2.5	3-distal	GAGTATGGTGTGTG	GAGTATGGTGTGTG	http://synteny.cnr.berkeley.edu/CoGe/GEvo.pl?prog=blastn&autogo=1&show_cns=1&dsgid1=8163&chr1=8&x1=6264919&dr1up=15000&dr1down=15000&dsgid2=11266;chr2=10;x2=63805954;dr2up=15000;dr2down=15000;num_seqs=2;hsp_overlap_limit=0;hsp_size_limit=0
Os07g01310|7|156028|156046|+|GRMZM2G165828|7|818190|818172|-|0.7	Os07g01310	7	156028	156046	+	GRMZM2G165828	7	818172	818190	-	0.7	5-distal	AGTAGTTAAAAGAAAAGT	GAGTAGTCAAAAGAAAAG	http://synteny.cnr.berkeley.edu/CoGe/GEvo.pl?prog=blastn&autogo=1&show_cns=1&dsgid1=8163&chr1=7&x1=156028&dr1up=15000&dr1down=15000&dsgid2=11266;chr2=7;x2=818172;dr2up=15000;dr2down=15000;num_seqs=2;hsp_overlap_limit=0;hsp_size_limit=0
Os01g15000|1|8425955|8425973|+|GRMZM2G416817|8|5535332|5535314|-|0.013	Os01g15000	1	8425955	8425973	+	GRMZM2G416817	8	5535314	5535332	-	0.01	3-distal	TAATATAATAAAAGAACA	ATAATATAATAAAAGAAC	http://synteny.cnr.berkeley.edu/CoGe/GEvo.pl?prog=blastn&autogo=1&show_cns=1&dsgid1=8163&chr1=1&x1=8425955&dr1up=15000&dr1down=15000&dsgid2=11266;chr2=8;x2=5535314;dr2up=15000;dr2down=15000;num_seqs=2;hsp_overlap_limit=0;hsp_size_limit=0
Os04g54930|4|32492218|32492335|-|GRMZM2G072850|2|6172152|6172037|+|2e-08	Os04g54930	4	32492218	32492335	-	GRMZM2G072850	2	6172037	6172152	+	2.00E-008	intron	CTGTTTTCTCCCACGCACCAAGGCTCTTTTGGGGCGTTGTGAAGAAATACGGGGGCTTTATTGCAAAACATGATCCGGTCATGGCCGGTGTGGGGCATCTCGAAGACCACCCCACTC	TGTCTTCTCCGACGTACCATGGCTCTTTTCAAGCATAGTAATGGAGTACAGGGGCCTATTCACGAAATAGGATCTAGTCATGGCTGGTGGGGCATCTCGAAGACCAACCCACTCA	http://synteny.cnr.berkeley.edu/CoGe/GEvo.pl?prog=blastn&autogo=1&show_cns=1&dsgid1=8163&chr1=4&x1=32492218&dr1up=15000&dr1down=15000&dsgid2=11266;chr2=2;x2=6172037;dr2up=15000;dr2down=15000;num_seqs=2;hsp_overlap_limit=0;hsp_size_limit=0
Os01g46510|1|26466890|26466904|-|GRMZM2G310944|8|147506116|147506102|+|3.3	Os01g46510	1	26466890	26466904	-	GRMZM2G310944	8	147506102	147506116	+	3.3	5-distal	TGAGGAGGAGGGCA	GAGGAGGAGGGCAT	http://synteny.cnr.berkeley.edu/CoGe/GEvo.pl?prog=blastn&autogo=1&show_cns=1&dsgid1=8163&chr1=1&x1=26466890&dr1up=15000&dr1down=15000&dsgid2=11266;chr2=8;x2=147506102;dr2up=15000;dr2down=15000;num_seqs=2;hsp_overlap_limit=0;hsp_size_limit=0
Os07g05650|7|2693500|2693517|+|GRMZM2G142119|7|5341050|5341067|+|2.5	Os07g05650	7	2693500	2693517	+	GRMZM2G142119	7	5341050	5341067	+	2.5	3-distal	TTTTTTTTTTAAAAAAA	TTTTTTTCTTAAAAAAA	http://synteny.cnr.berkeley.edu/CoGe/GEvo.pl?prog=blastn&autogo=1&show_cns=1&dsgid1=8163&chr1=7&x1=2693500&dr1up=15000&dr1down=15000&dsgid2=11266;chr2=7;x2=5341050;dr2up=15000;dr2down=15000;num_seqs=2;hsp_overlap_limit=0;hsp_size_limit=0
Os05g36120|5|21324890|21324904|-|GRMZM2G334216|6|150237418|150237404|+|2.8	Os05g36120	5	21324890	21324904	-	GRMZM2G334216	6	150237404	150237418	+	2.8	3-distal	TGACCGACAAGAAC	GACCGACAAGAACA	http://synteny.cnr.berkeley.edu/CoGe/GEvo.pl?prog=blastn&autogo=1&show_cns=1&dsgid1=8163&chr1=5&x1=21324890&dr1up=15000&dr1down=15000&dsgid2=11266;chr2=6;x2=150237404;dr2up=15000;dr2down=15000;num_seqs=2;hsp_overlap_limit=0;hsp_size_limit=0
Os01g72550|1|42108364|42108379|+|GRMZM2G426046|3|147615064|147615049|+|0.61	Os01g72550	1	42108364	42108379	+	GRMZM2G426046	3	147615049	147615064	+	0.61	3-distal	TTCCATATTTGCTTT	AAGCAAATATGGAAG	http://synteny.cnr.berkeley.edu/CoGe/GEvo.pl?prog=blastn&autogo=1&show_cns=1&dsgid1=8163&chr1=1&x1=42108364&dr1up=15000&dr1down=15000&dsgid2=11266;chr2=3;x2=147615049;dr2up=15000;dr2down=15000;num_seqs=2;hsp_overlap_limit=0;hsp_size_limit=0
Os01g64180|1|37276511|37276588|-|GRMZM5G873917|8|166746540|166746461|+|3e-18	Os01g64180	1	37276511	37276588	-	GRMZM5G873917	8	166746461	166746540	+	3.00E-018	5-proximal	CTGAAATGAAAAGACTATGCTTATTAATTGGGAGGGCCACTGGGGAAAATGGCTTTGTCGGAGGACTCCAGATCGGC	TGAAATGAAAAGACTAGGCTTATTTAATTGGGAGGGCCACCGCAGAAAATGGGCTCTGTCGGAGGTCTCCAGATCGGCA	http://synteny.cnr.berkeley.edu/CoGe/GEvo.pl?prog=blastn&autogo=1&show_cns=1&dsgid1=8163&chr1=1&x1=37276511&dr1up=15000&dr1down=15000&dsgid2=11266;chr2=8;x2=166746461;dr2up=15000;dr2down=15000;num_seqs=2;hsp_overlap_limit=0;hsp_size_limit=0
Os09g16030|9|9773209|9773226|-|GRMZM2G405284|7|91856097|91856114|-|2.4	Os09g16030	9	9773209	9773226	-	GRMZM2G405284	7	91856097	91856114	-	2.4	3-distal	CCATCGGGGTCATGGAT	CCATCAGGGTCATGGAT	http://synteny.cnr.berkeley.edu/CoGe/GEvo.pl?prog=blastn&autogo=1&show_cns=1&dsgid1=8163&chr1=9&x1=9773209&dr1up=15000&dr1down=15000&dsgid2=11266;chr2=7;x2=91856097;dr2up=15000;dr2down=15000;num_seqs=2;hsp_overlap_limit=0;hsp_size_limit=0
Os02g39550|2|23901468|23901482|-|GRMZM2G314656|5|182951032|182951018|-|3.8	Os02g39550	2	23901468	23901482	-	GRMZM2G314656	5	182951018	182951032	-	3.8	5-distal	TCAATCACAAATTC	AGAATTTGTGATTG	http://synteny.cnr.berkeley.edu/CoGe/GEvo.pl?prog=blastn&autogo=1&show_cns=1&dsgid1=8163&chr1=2&x1=23901468&dr1up=15000&dr1down=15000&dsgid2=11266;chr2=5;x2=182951018;dr2up=15000;dr2down=15000;num_seqs=2;hsp_overlap_limit=0;hsp_size_limit=0
Os02g13130|2|6983566|6983601|+|GRMZM2G162992|4|229409672|229409637|-|2e-12	Os02g13130	2	6983566	6983601	+	GRMZM2G162992	4	229409637	229409672	-	2.00E-012	intron	TATACATATACAGATGTGCAAACTATATTTTTGCA	ATATACATATACAGATGTGCAAACTATATTTTTGC	http://synteny.cnr.berkeley.edu/CoGe/GEvo.pl?prog=blastn&autogo=1&show_cns=1&dsgid1=8163&chr1=2&x1=6983566&dr1up=15000&dr1down=15000&dsgid2=11266;chr2=4;x2=229409637;dr2up=15000;dr2down=15000;num_seqs=2;hsp_overlap_limit=0;hsp_size_limit=0
Os01g55290|1|31819649|31819663|-|GRMZM2G040970|8|173801766|173801752|+|2.5	Os01g55290	1	31819649	31819663	-	GRMZM2G040970	8	173801752	173801766	+	2.5	3-distal	TAGGTGAGCAGGTG	AGGTGAGCAGGTGA	http://synteny.cnr.berkeley.edu/CoGe/GEvo.pl?prog=blastn&autogo=1&show_cns=1&dsgid1=8163&chr1=1&x1=31819649&dr1up=15000&dr1down=15000&dsgid2=11266;chr2=8;x2=173801752;dr2up=15000;dr2down=15000;num_seqs=2;hsp_overlap_limit=0;hsp_size_limit=0
Os12g39860|12|24593575|24593608|-|GRMZM2G131907|1|164645674|164645637|+|0.046	Os12g39860	12	24593575	24593608	-	GRMZM2G131907	1	164645637	164645674	+	0.05	3-distal	GGGACTTATCCAGCTTTTCATCAATGATGGCAA	GGGCTTATCCAGCTTTTTTTCCATCAATGATGGCAAC	http://synteny.cnr.berkeley.edu/CoGe/GEvo.pl?prog=blastn&autogo=1&show_cns=1&dsgid1=8163&chr1=12&x1=24593575&dr1up=15000&dr1down=15000&dsgid2=11266;chr2=1;x2=164645637;dr2up=15000;dr2down=15000;num_seqs=2;hsp_overlap_limit=0;hsp_size_limit=0
Os09g39380|9|22620343|22620357|+|GRMZM2G084881|2|165620780|165620766|-|2.4	Os09g39380	9	22620343	22620357	+	GRMZM2G084881	2	165620766	165620780	-	2.4	5-distal	ATAGATATAGAAAA	CATAGATATAGAAA	http://synteny.cnr.berkeley.edu/CoGe/GEvo.pl?prog=blastn&autogo=1&show_cns=1&dsgid1=8163&chr1=9&x1=22620343&dr1up=15000&dr1down=15000&dsgid2=11266;chr2=2;x2=165620766;dr2up=15000;dr2down=15000;num_seqs=2;hsp_overlap_limit=0;hsp_size_limit=0
Os01g49820|1|28612778|28612798|+|GRMZM2G077187|8|152440716|152440736|+|2.8	Os01g49820	1	28612778	28612798	+	GRMZM2G077187	8	152440716	152440736	+	2.8	3-distal	TTGCTTCTTGATTCGGTAAG	TTGCTTCTTGATCCGGAAAG	http://synteny.cnr.berkeley.edu/CoGe/GEvo.pl?prog=blastn&autogo=1&show_cns=1&dsgid1=8163&chr1=1&x1=28612778&dr1up=15000&dr1down=15000&dsgid2=11266;chr2=8;x2=152440716;dr2up=15000;dr2down=15000;num_seqs=2;hsp_overlap_limit=0;hsp_size_limit=0
Os07g34070|7|20398314|20398328|-|GRMZM2G009103|7|153867998|153868012|-|2.5	Os07g34070	7	20398314	20398328	-	GRMZM2G009103	7	153867998	153868012	-	2.5	5-distal	AAATGAAAATGCTA	AAATGAAAATGCTA	http://synteny.cnr.berkeley.edu/CoGe/GEvo.pl?prog=blastn&autogo=1&show_cns=1&dsgid1=8163&chr1=7&x1=20398314&dr1up=15000&dr1down=15000&dsgid2=11266;chr2=7;x2=153867998;dr2up=15000;dr2down=15000;num_seqs=2;hsp_overlap_limit=0;hsp_size_limit=0
Os02g10770|2|5693983|5694030|-|GRMZM2G085587|5|114091670|114091623|+|0.0009	Os02g10770	2	5693983	5694030	-	GRMZM2G085587	5	114091623	114091670	+	0	3-proximal	TACTGAACCCTATTGAATGAGGCAGGTTGGATCCTAGACTTTAGTGG	ACTTATCCCTACTCAAAGGGGCAGGTTGGATCTTACACTCTAGTGGT	http://synteny.cnr.berkeley.edu/CoGe/GEvo.pl?prog=blastn&autogo=1&show_cns=1&dsgid1=8163&chr1=2&x1=5693983&dr1up=15000&dr1down=15000&dsgid2=11266;chr2=5;x2=114091623;dr2up=15000;dr2down=15000;num_seqs=2;hsp_overlap_limit=0;hsp_size_limit=0
Os03g13820|3|7485965|7485999|-|GRMZM5G818431|1|32581586|32581620|-|6e-05	Os03g13820	3	7485965	7485999	-	GRMZM5G818431	1	32581586	32581620	-	6.00E-005	5-UTR	ATATATTTGCCGCTCTGGTCTCTTGCGCTTGTAT	ATATAGTTCCCGCTCTCGTCGCTTGCGCTTGTAT	http://synteny.cnr.berkeley.edu/CoGe/GEvo.pl?prog=blastn&autogo=1&show_cns=1&dsgid1=8163&chr1=3&x1=7485965&dr1up=15000&dr1down=15000&dsgid2=11266;chr2=1;x2=32581586;dr2up=15000;dr2down=15000;num_seqs=2;hsp_overlap_limit=0;hsp_size_limit=0
Os08g41650|8|26280033|26280047|+|GRMZM5G855396|1|193234917|193234931|+|2.2	Os08g41650	8	26280033	26280047	+	GRMZM5G855396	1	193234917	193234931	+	2.2	5-distal	AAATCACAATTAAA	AAATCACAATTAAA	http://synteny.cnr.berkeley.edu/CoGe/GEvo.pl?prog=blastn&autogo=1&show_cns=1&dsgid1=8163&chr1=8&x1=26280033&dr1up=15000&dr1down=15000&dsgid2=11266;chr2=1;x2=193234917;dr2up=15000;dr2down=15000;num_seqs=2;hsp_overlap_limit=0;hsp_size_limit=0
Os11g36060|11|20743519|20743533|+|GRMZM2G104375|4|200517934|200517948|+|3.1	Os11g36060	11	20743519	20743533	+	GRMZM2G104375	4	200517934	200517948	+	3.1	3-distal	GATGGCGCCCCGCG	GATGGCGCCCCGCG	http://synteny.cnr.berkeley.edu/CoGe/GEvo.pl?prog=blastn&autogo=1&show_cns=1&dsgid1=8163&chr1=11&x1=20743519&dr1up=15000&dr1down=15000&dsgid2=11266;chr2=4;x2=200517934;dr2up=15000;dr2down=15000;num_seqs=2;hsp_overlap_limit=0;hsp_size_limit=0
Os01g12230|1|6672295|6672362|-|GRMZM2G412085|3|2805259|2805194|+|5e-09	Os01g12230	1	6672295	6672362	-	GRMZM2G412085	3	2805194	2805259	+	5.00E-009	5-distal	AAAAATTGGCTTCAGATGTGGCCATCTCCAAATTCCAAGGACCCTTTGCTCTCCCTTTCCCAATGAA	AAAACTGGCTTCAGATGTGGCCGCCTCCAAATTCCGAGGTGCATGGGCTCCCTTTCCCAATGAAC	http://synteny.cnr.berkeley.edu/CoGe/GEvo.pl?prog=blastn&autogo=1&show_cns=1&dsgid1=8163&chr1=1&x1=6672295&dr1up=15000&dr1down=15000&dsgid2=11266;chr2=3;x2=2805194;dr2up=15000;dr2down=15000;num_seqs=2;hsp_overlap_limit=0;hsp_size_limit=0
Os03g07360|3|3740840|3740954|+|GRMZM2G162749|1|14854246|14854361|+|4e-28	Os03g07360	3	3740840	3740954	+	GRMZM2G162749	1	14854246	14854361	+	4.00E-028	3-proximal	TGAGATAATTGGATCGTGAAAGTGATGCAAAAAGTAGGGAAGGCACGAAAGAAAGCAAGAAAGCGATAGACAACTACTGGATGTCCCACTGACCTTAAATGTGAGAGCGGAATA	TGAGATAACTGGATCACGAAAGTGATGCAAAAAGTGGACAAAGGCACAGAAGAAAGCAGGAAAGTGATGGACAACTACTGGATGCCCCACTGACCTTAAATGCGAAAGAGGAATA	http://synteny.cnr.berkeley.edu/CoGe/GEvo.pl?prog=blastn&autogo=1&show_cns=1&dsgid1=8163&chr1=3&x1=3740840&dr1up=15000&dr1down=15000&dsgid2=11266;chr2=1;x2=14854246;dr2up=15000;dr2down=15000;num_seqs=2;hsp_overlap_limit=0;hsp_size_limit=0
Os07g34598|7|20737850|20737864|-|GRMZM2G080174|7|154269950|154269964|-|5.3	Os07g34598	7	20737850	20737864	-	GRMZM2G080174	7	154269950	154269964	-	5.3	3-proximal	GCGTCCGCCCCACG	GCGTCCGCCCCACG	http://synteny.cnr.berkeley.edu/CoGe/GEvo.pl?prog=blastn&autogo=1&show_cns=1&dsgid1=8163&chr1=7&x1=20737850&dr1up=15000&dr1down=15000&dsgid2=11266;chr2=7;x2=154269950;dr2up=15000;dr2down=15000;num_seqs=2;hsp_overlap_limit=0;hsp_size_limit=0
Os09g24800|9|14769188|14769211|+|GRMZM2G045748|7|112462201|112462224|+|2.3	Os09g24800	9	14769188	14769211	+	GRMZM2G045748	7	112462201	112462224	+	2.3	5-distal	ACCATCAAAACATGGTTATTTGC	ACCATCAAAATATGGTGGTTTGC	http://synteny.cnr.berkeley.edu/CoGe/GEvo.pl?prog=blastn&autogo=1&show_cns=1&dsgid1=8163&chr1=9&x1=14769188&dr1up=15000&dr1down=15000&dsgid2=11266;chr2=7;x2=112462201;dr2up=15000;dr2down=15000;num_seqs=2;hsp_overlap_limit=0;hsp_size_limit=0
Os04g56390|4|33436563|33436591|+|GRMZM2G098279|10|146464272|146464300|+|0.16	Os04g56390	4	33436563	33436591	+	GRMZM2G098279	10	146464272	146464300	+	0.16	5-distal	ATGTACTATGCGACTACCGTTCGAGTAA	ATGCACTCCGCGACTAGCGTTCGAGTAA	http://synteny.cnr.berkeley.edu/CoGe/GEvo.pl?prog=blastn&autogo=1&show_cns=1&dsgid1=8163&chr1=4&x1=33436563&dr1up=15000&dr1down=15000&dsgid2=11266;chr2=10;x2=146464272;dr2up=15000;dr2down=15000;num_seqs=2;hsp_overlap_limit=0;hsp_size_limit=0
Os01g16640|1|9466146|9466161|-|GRMZM2G036070|8|3153622|3153637|-|0.7	Os01g16640	1	9466146	9466161	-	GRMZM2G036070	8	3153622	3153637	-	0.7	5-distal	CACAAAATATTGAAA	CACAAAATATTGAAA	http://synteny.cnr.berkeley.edu/CoGe/GEvo.pl?prog=blastn&autogo=1&show_cns=1&dsgid1=8163&chr1=1&x1=9466146&dr1up=15000&dr1down=15000&dsgid2=11266;chr2=8;x2=3153622;dr2up=15000;dr2down=15000;num_seqs=2;hsp_overlap_limit=0;hsp_size_limit=0
Os03g06460|3|3235793|3235822|-|GRMZM2G352898|9|153163518|153163547|-|2.5	Os03g06460	3	3235793	3235822	-	GRMZM2G352898	9	153163518	153163547	-	2.5	5-distal	AAAATGATTCTGGAAACTGTGATGAGAGC	AAAATCATTATGGAAATTATGATGAGGGC	http://synteny.cnr.berkeley.edu/CoGe/GEvo.pl?prog=blastn&autogo=1&show_cns=1&dsgid1=8163&chr1=3&x1=3235793&dr1up=15000&dr1down=15000&dsgid2=11266;chr2=9;x2=153163518;dr2up=15000;dr2down=15000;num_seqs=2;hsp_overlap_limit=0;hsp_size_limit=0
Os06g48530|6|29361762|29361809|-|GRMZM2G156099|6|87791348|87791302|+|2e-09	Os06g48530	6	29361762	29361809	-	GRMZM2G156099	6	87791302	87791348	+	2.00E-009	intron	TTAACAGATAGAGAATCTTCTCAGAAAATTCTCCAAATTTGATGTTT	TAACGGATAGAGAATCTTCTCAGAAACTTCCCATATTTGATGTTTG	http://synteny.cnr.berkeley.edu/CoGe/GEvo.pl?prog=blastn&autogo=1&show_cns=1&dsgid1=8163&chr1=6&x1=29361762&dr1up=15000&dr1down=15000&dsgid2=11266;chr2=6;x2=87791302;dr2up=15000;dr2down=15000;num_seqs=2;hsp_overlap_limit=0;hsp_size_limit=0
Os03g21480|3|12270581|12270595|-|GRMZM2G017223|1|55068030|55068044|-|2.4	Os03g21480	3	12270581	12270595	-	GRMZM2G017223	1	55068030	55068044	-	2.4	intron	GCTGAACATTCAGA	GCTGAACATTCAGA	http://synteny.cnr.berkeley.edu/CoGe/GEvo.pl?prog=blastn&autogo=1&show_cns=1&dsgid1=8163&chr1=3&x1=12270581&dr1up=15000&dr1down=15000&dsgid2=11266;chr2=1;x2=55068030;dr2up=15000;dr2down=15000;num_seqs=2;hsp_overlap_limit=0;hsp_size_limit=0
Os07g38120|7|22875319|22875356|-|GRMZM2G028086|7|158750497|158750534|-|0.18	Os07g38120	7	22875319	22875356	-	GRMZM2G028086	7	158750497	158750534	-	0.18	5-distal	CATAACCGAGACAAGCGTATCCAGAACAGGTGCTAGC	CATAACCAGAACAAGCGAATCTAGGGCAGGTGCTAGC	http://synteny.cnr.berkeley.edu/CoGe/GEvo.pl?prog=blastn&autogo=1&show_cns=1&dsgid1=8163&chr1=7&x1=22875319&dr1up=15000&dr1down=15000&dsgid2=11266;chr2=7;x2=158750497;dr2up=15000;dr2down=15000;num_seqs=2;hsp_overlap_limit=0;hsp_size_limit=0
Os01g58860|1|33977245|33977269|-|GRMZM5G859099|3|187821431|187821455|+|0.67	Os01g58860	1	33977245	33977269	-	GRMZM5G859099	3	187821431	187821455	+	0.67	3-distal	CGCCGCCCTCACCGCCGTCGCTGC	GCAGCGACAGCGGCAAGGGCGGCG	http://synteny.cnr.berkeley.edu/CoGe/GEvo.pl?prog=blastn&autogo=1&show_cns=1&dsgid1=8163&chr1=1&x1=33977245&dr1up=15000&dr1down=15000&dsgid2=11266;chr2=3;x2=187821431;dr2up=15000;dr2down=15000;num_seqs=2;hsp_overlap_limit=0;hsp_size_limit=0
Os02g32650|2|19349312|19349352|-|GRMZM2G045188|5|168451110|168451150|-|1e-06	Os02g32650	2	19349312	19349352	-	GRMZM2G045188	5	168451110	168451150	-	1.00E-006	5-proximal	GCTCCCCAGCTCACATCACATGTACGTGAAATCATGCTGT	GCTCTCCTGCTCACATCACATGTACGTGGAATGATGTTGT	http://synteny.cnr.berkeley.edu/CoGe/GEvo.pl?prog=blastn&autogo=1&show_cns=1&dsgid1=8163&chr1=2&x1=19349312&dr1up=15000&dr1down=15000&dsgid2=11266;chr2=5;x2=168451110;dr2up=15000;dr2down=15000;num_seqs=2;hsp_overlap_limit=0;hsp_size_limit=0
Os03g07360|3|3741982|3742025|+|GRMZM2G162749|1|14855781|14855823|+|2e-05	Os03g07360	3	3741982	3742025	+	GRMZM2G162749	1	14855781	14855823	+	2.00E-005	3-distal	ATGACCCCTTTTGACATTTGAAGGTCAAACCCAATAAGCAGTT	ATGATCCCTTTTGACATATAAAGGTCAAACTCATAAGCAGTT	http://synteny.cnr.berkeley.edu/CoGe/GEvo.pl?prog=blastn&autogo=1&show_cns=1&dsgid1=8163&chr1=3&x1=3741982&dr1up=15000&dr1down=15000&dsgid2=11266;chr2=1;x2=14855781;dr2up=15000;dr2down=15000;num_seqs=2;hsp_overlap_limit=0;hsp_size_limit=0
Os03g17500|3|9742364|9742378|-|GRMZM2G011071|9|138705636|138705622|+|2.5	Os03g17500	3	9742364	9742378	-	GRMZM2G011071	9	138705622	138705636	+	2.5	5-distal	TTCTTTTTTCTTTT	TCTTTTTTCTTTTC	http://synteny.cnr.berkeley.edu/CoGe/GEvo.pl?prog=blastn&autogo=1&show_cns=1&dsgid1=8163&chr1=3&x1=9742364&dr1up=15000&dr1down=15000&dsgid2=11266;chr2=9;x2=138705622;dr2up=15000;dr2down=15000;num_seqs=2;hsp_overlap_limit=0;hsp_size_limit=0
Os08g12680|8|7472667|7472687|+|GRMZM2G038967|10|65620981|65620961|-|3.3	Os08g12680	8	7472667	7472687	+	GRMZM2G038967	10	65620961	65620981	-	3.3	5-distal	ATCCATTCAACCAGCGATCT	CATCCATGCACCCAGCGATC	http://synteny.cnr.berkeley.edu/CoGe/GEvo.pl?prog=blastn&autogo=1&show_cns=1&dsgid1=8163&chr1=8&x1=7472667&dr1up=15000&dr1down=15000&dsgid2=11266;chr2=10;x2=65620961;dr2up=15000;dr2down=15000;num_seqs=2;hsp_overlap_limit=0;hsp_size_limit=0
Os08g36790|8|23198020|23198051|+|GRMZM2G478417|1|199473262|199473293|+|0.2	Os08g36790	8	23198020	23198051	+	GRMZM2G478417	1	199473262	199473293	+	0.2	5-distal	CAATTATAGTGTAGTTACAAATGTAATTACA	CAAATATAGTCTAGTTATAAAAATAATTACA	http://synteny.cnr.berkeley.edu/CoGe/GEvo.pl?prog=blastn&autogo=1&show_cns=1&dsgid1=8163&chr1=8&x1=23198020&dr1up=15000&dr1down=15000&dsgid2=11266;chr2=1;x2=199473262;dr2up=15000;dr2down=15000;num_seqs=2;hsp_overlap_limit=0;hsp_size_limit=0
Os08g42550|8|26855170|26855184|+|GRMZM2G080565|1|195768645|195768659|+|2.8	Os08g42550	8	26855170	26855184	+	GRMZM2G080565	1	195768645	195768659	+	2.8	5-distal	AATGCAGGAACAGA	AATGCAGGAACAGA	http://synteny.cnr.berkeley.edu/CoGe/GEvo.pl?prog=blastn&autogo=1&show_cns=1&dsgid1=8163&chr1=8&x1=26855170&dr1up=15000&dr1down=15000&dsgid2=11266;chr2=1;x2=195768645;dr2up=15000;dr2down=15000;num_seqs=2;hsp_overlap_limit=0;hsp_size_limit=0
Os07g37890|7|22728521|22728560|-|GRMZM2G021610|2|205797560|205797599|-|0.0003	Os07g37890	7	22728521	22728560	-	GRMZM2G021610	2	205797560	205797599	-	0	intron	GATTAGTTGCGATGTAGTGTCAATCTGTCACACTTTCGC	GATTAGTTGCAATGTAATGTCAATATGCGGCACTTTCGC	http://synteny.cnr.berkeley.edu/CoGe/GEvo.pl?prog=blastn&autogo=1&show_cns=1&dsgid1=8163&chr1=7&x1=22728521&dr1up=15000&dr1down=15000&dsgid2=11266;chr2=2;x2=205797560;dr2up=15000;dr2down=15000;num_seqs=2;hsp_overlap_limit=0;hsp_size_limit=0
Os03g42750|3|23800348|23800382|-|GRMZM2G099056|1|253900539|253900505|+|9e-05	Os03g42750	3	23800348	23800382	-	GRMZM2G099056	1	253900505	253900539	+	9.00E-005	intron	TGAGATGACTCAGAGAGTTCTCTTTTAACTGAAA	GAGATGACCGACAGAGTTCACTTTTAACTGAAAG	http://synteny.cnr.berkeley.edu/CoGe/GEvo.pl?prog=blastn&autogo=1&show_cns=1&dsgid1=8163&chr1=3&x1=23800348&dr1up=15000&dr1down=15000&dsgid2=11266;chr2=1;x2=253900505;dr2up=15000;dr2down=15000;num_seqs=2;hsp_overlap_limit=0;hsp_size_limit=0
Os11g37090|11|21426828|21426847|-|GRMZM2G049623|4|201789245|201789264|-|0.19	Os11g37090	11	21426828	21426847	-	GRMZM2G049623	4	201789245	201789264	-	0.19	3-UTR	TATCAGTAACATCTTGTAA	TATCAGTAACATCGTGTAA	http://synteny.cnr.berkeley.edu/CoGe/GEvo.pl?prog=blastn&autogo=1&show_cns=1&dsgid1=8163&chr1=11&x1=21426828&dr1up=15000&dr1down=15000&dsgid2=11266;chr2=4;x2=201789245;dr2up=15000;dr2down=15000;num_seqs=2;hsp_overlap_limit=0;hsp_size_limit=0
Os02g48730|2|29821208|29821239|+|GRMZM2G085049|5|203613694|203613725|+|0.003	Os02g48730	2	29821208	29821239	+	GRMZM2G085049	5	203613694	203613725	+	0	5-proximal	CGCAGATCTATGATTGGGCCGTGATGGACGG	CGCAGATCCATGATTGCGGCGTGATGAACGG	http://synteny.cnr.berkeley.edu/CoGe/GEvo.pl?prog=blastn&autogo=1&show_cns=1&dsgid1=8163&chr1=2&x1=29821208&dr1up=15000&dr1down=15000&dsgid2=11266;chr2=5;x2=203613694;dr2up=15000;dr2down=15000;num_seqs=2;hsp_overlap_limit=0;hsp_size_limit=0
Os08g38580|8|24370989|24371006|-|GRMZM2G042488|1|183446156|183446173|-|2.3	Os08g38580	8	24370989	24371006	-	GRMZM2G042488	1	183446156	183446173	-	2.3	3-distal	TTATATAAAAATTTAGC	TTATATTAAAATTTAGC	http://synteny.cnr.berkeley.edu/CoGe/GEvo.pl?prog=blastn&autogo=1&show_cns=1&dsgid1=8163&chr1=8&x1=24370989&dr1up=15000&dr1down=15000&dsgid2=11266;chr2=1;x2=183446156;dr2up=15000;dr2down=15000;num_seqs=2;hsp_overlap_limit=0;hsp_size_limit=0
Os03g18170|3|10183031|10183069|+|GRMZM2G459824|1|45424663|45424701|+|9e-11	Os03g18170	3	10183031	10183069	+	GRMZM2G459824	1	45424663	45424701	+	9.00E-011	5-proximal	CCCATGTGGCCGCAACGTAGCGGCACCCCGAAGATAAC	CCCATGTGGCCTCAACGCAGCGGCACCCCGAAGATAAC	http://synteny.cnr.berkeley.edu/CoGe/GEvo.pl?prog=blastn&autogo=1&show_cns=1&dsgid1=8163&chr1=3&x1=10183031&dr1up=15000&dr1down=15000&dsgid2=11266;chr2=1;x2=45424663;dr2up=15000;dr2down=15000;num_seqs=2;hsp_overlap_limit=0;hsp_size_limit=0
Os03g50540|3|28861859|28861876|-|GRMZM2G145854|5|10774503|10774486|+|2.7	Os03g50540	3	28861859	28861876	-	GRMZM2G145854	5	10774486	10774503	+	2.7	5-distal	CTAAGATAATGGAATAG	TAAGATAAAGGAATAGT	http://synteny.cnr.berkeley.edu/CoGe/GEvo.pl?prog=blastn&autogo=1&show_cns=1&dsgid1=8163&chr1=3&x1=28861859&dr1up=15000&dr1down=15000&dsgid2=11266;chr2=5;x2=10774486;dr2up=15000;dr2down=15000;num_seqs=2;hsp_overlap_limit=0;hsp_size_limit=0
Os04g57220|4|33905202|33905217|-|GRMZM2G102471|2|2803738|2803723|+|0.66	Os04g57220	4	33905202	33905217	-	GRMZM2G102471	2	2803723	2803738	+	0.66	5-UTR	TTTGATCTGTGGATT	TTGATCTGTGGATTT	http://synteny.cnr.berkeley.edu/CoGe/GEvo.pl?prog=blastn&autogo=1&show_cns=1&dsgid1=8163&chr1=4&x1=33905202&dr1up=15000&dr1down=15000&dsgid2=11266;chr2=2;x2=2803723;dr2up=15000;dr2down=15000;num_seqs=2;hsp_overlap_limit=0;hsp_size_limit=0
Os09g25040|9|14961907|14961931|-|GRMZM2G350165|2|180661031|180661007|+|0.0002	Os09g25040	9	14961907	14961931	-	GRMZM2G350165	2	180661007	180661031	+	0	5-proximal	GCCGCCCCCGTTATAAATAGCCGG	CCACCCCCGTTATAAATAGCCGGC	http://synteny.cnr.berkeley.edu/CoGe/GEvo.pl?prog=blastn&autogo=1&show_cns=1&dsgid1=8163&chr1=9&x1=14961907&dr1up=15000&dr1down=15000&dsgid2=11266;chr2=2;x2=180661007;dr2up=15000;dr2down=15000;num_seqs=2;hsp_overlap_limit=0;hsp_size_limit=0
Os04g58070|4|34415020|34415041|-|GRMZM2G149996|2|1648654|1648633|+|0.62	Os04g58070	4	34415020	34415041	-	GRMZM2G149996	2	1648633	1648654	+	0.62	5-distal	CACGTTGATATTCCATTTGAG	ACGTTGATATTTGATTTGAGT	http://synteny.cnr.berkeley.edu/CoGe/GEvo.pl?prog=blastn&autogo=1&show_cns=1&dsgid1=8163&chr1=4&x1=34415020&dr1up=15000&dr1down=15000&dsgid2=11266;chr2=2;x2=1648633;dr2up=15000;dr2down=15000;num_seqs=2;hsp_overlap_limit=0;hsp_size_limit=0
Os05g39090|5|22861911|22861962|-|GRMZM2G030673|8|117901293|117901344|-|0.014	Os05g39090	5	22861911	22861962	-	GRMZM2G030673	8	117901293	117901344	-	0.01	5-UTR	GCTACGCGTACCCCGGGACACGTCCCCGGCGCCTCCTCCATACCGTTATAC	GCTACGCGTCCCCGGAAACCCACCCCCCTCGCCTCGTCCTTACCGTTATAC	http://synteny.cnr.berkeley.edu/CoGe/GEvo.pl?prog=blastn&autogo=1&show_cns=1&dsgid1=8163&chr1=5&x1=22861911&dr1up=15000&dr1down=15000&dsgid2=11266;chr2=8;x2=117901293;dr2up=15000;dr2down=15000;num_seqs=2;hsp_overlap_limit=0;hsp_size_limit=0
Os01g43460|1|24863812|24863840|-|GRMZM2G011347|3|217663516|217663488|+|0.18	Os01g43460	1	24863812	24863840	-	GRMZM2G011347	3	217663488	217663516	+	0.18	5-proximal	GTACATGTTCGGTTTCCACACGAGTCCG	TACTTGTTCGGGTTCTGCACGAGTCCGT	http://synteny.cnr.berkeley.edu/CoGe/GEvo.pl?prog=blastn&autogo=1&show_cns=1&dsgid1=8163&chr1=1&x1=24863812&dr1up=15000&dr1down=15000&dsgid2=11266;chr2=3;x2=217663488;dr2up=15000;dr2down=15000;num_seqs=2;hsp_overlap_limit=0;hsp_size_limit=0
Os11g05160|11|2266766|2266781|+|GRMZM2G051738|2|144480111|144480096|-|0.62	Os11g05160	11	2266766	2266781	+	GRMZM2G051738	2	144480096	144480111	-	0.62	5-proximal	CCGCCATTCCTGTGC	CCCGCCATTCCTGTG	http://synteny.cnr.berkeley.edu/CoGe/GEvo.pl?prog=blastn&autogo=1&show_cns=1&dsgid1=8163&chr1=11&x1=2266766&dr1up=15000&dr1down=15000&dsgid2=11266;chr2=2;x2=144480096;dr2up=15000;dr2down=15000;num_seqs=2;hsp_overlap_limit=0;hsp_size_limit=0
Os02g50550|2|30855987|30856036|-|GRMZM2G029859|4|167430040|167430089|-|0.54	Os02g50550	2	30855987	30856036	-	GRMZM2G029859	4	167430040	167430089	-	0.54	3-UTR	AGATTTGCATGAATGGTGTGTATCCAGAGGATCTCAGTTGTTCATAGAA	AGATGTGGATGGACGGTGTATATCAAGAGAACCAAAGTTGTTTATAGAA	http://synteny.cnr.berkeley.edu/CoGe/GEvo.pl?prog=blastn&autogo=1&show_cns=1&dsgid1=8163&chr1=2&x1=30855987&dr1up=15000&dr1down=15000&dsgid2=11266;chr2=4;x2=167430040;dr2up=15000;dr2down=15000;num_seqs=2;hsp_overlap_limit=0;hsp_size_limit=0
Os04g44640|4|26236574|26236596|-|GRMZM2G465208|10|132254339|132254361|-|0.004	Os04g44640	4	26236574	26236596	-	GRMZM2G465208	10	132254339	132254361	-	0	intron	GGCAAGATAGGTTGCCGTTTCA	GGCAAGATAGGTTGCTGTTTCA	http://synteny.cnr.berkeley.edu/CoGe/GEvo.pl?prog=blastn&autogo=1&show_cns=1&dsgid1=8163&chr1=4&x1=26236574&dr1up=15000&dr1down=15000&dsgid2=11266;chr2=10;x2=132254339;dr2up=15000;dr2down=15000;num_seqs=2;hsp_overlap_limit=0;hsp_size_limit=0
Os02g48190|2|29496957|29496973|-|GRMZM2G164912|5|202286218|202286234|-|0.18	Os02g48190	2	29496957	29496973	-	GRMZM2G164912	5	202286218	202286234	-	0.18	3-UTR	TGGTGTAAAGTTTTGG	TGGTGTAAAGTTTTGG	http://synteny.cnr.berkeley.edu/CoGe/GEvo.pl?prog=blastn&autogo=1&show_cns=1&dsgid1=8163&chr1=2&x1=29496957&dr1up=15000&dr1down=15000&dsgid2=11266;chr2=5;x2=202286218;dr2up=15000;dr2down=15000;num_seqs=2;hsp_overlap_limit=0;hsp_size_limit=0
Os01g61980|1|35882965|35883114|+|GRMZM2G336557|8|169190079|169189930|-|2e-26	Os01g61980	1	35882965	35883114	+	GRMZM2G336557	8	169189930	169190079	-	2.00E-026	3-distal	TTCAAAACAGAACATCTGGTAAATAAATGACCAAGTGAAGACAAATAAGCCTTAAACTAAAAGTGTGTGTCGATAAAAGGCAGGGCAGCATTGAAGCCAAAGTTAAGCAGAGTTACCGACCACATTGATGATGTTGGGCTGTGTTAGGA	CTTCAAAGCAGAACATATACGGATGAAATGGCCAAGTGAAGTCAGGGAATCCTTAAACTAAGAGAGCATGTTGATAAAAGGCAGGGCAAGATTAAAGCAAAAGGTAAGCACAGCTACCCACGACATTGATGATGTTGAGCAGTGTTAGG	http://synteny.cnr.berkeley.edu/CoGe/GEvo.pl?prog=blastn&autogo=1&show_cns=1&dsgid1=8163&chr1=1&x1=35882965&dr1up=15000&dr1down=15000&dsgid2=11266;chr2=8;x2=169189930;dr2up=15000;dr2down=15000;num_seqs=2;hsp_overlap_limit=0;hsp_size_limit=0
Os02g54050|2|33095687|33095701|-|GRMZM2G097081|4|176533895|176533881|+|2.3	Os02g54050	2	33095687	33095701	-	GRMZM2G097081	4	176533881	176533895	+	2.3	3-distal	CAAAATTTAAACAA	AAAATTTAAACAAA	http://synteny.cnr.berkeley.edu/CoGe/GEvo.pl?prog=blastn&autogo=1&show_cns=1&dsgid1=8163&chr1=2&x1=33095687&dr1up=15000&dr1down=15000&dsgid2=11266;chr2=4;x2=176533881;dr2up=15000;dr2down=15000;num_seqs=2;hsp_overlap_limit=0;hsp_size_limit=0
Os12g44340|12|27445096|27445113|+|GRMZM2G017525|3|95262751|95262734|+|2.5	Os12g44340	12	27445096	27445113	+	GRMZM2G017525	3	95262734	95262751	+	2.5	5-distal	TCAAGTGATGAGGGCAC	TGTCCTCATCACTTGAA	http://synteny.cnr.berkeley.edu/CoGe/GEvo.pl?prog=blastn&autogo=1&show_cns=1&dsgid1=8163&chr1=12&x1=27445096&dr1up=15000&dr1down=15000&dsgid2=11266;chr2=3;x2=95262734;dr2up=15000;dr2down=15000;num_seqs=2;hsp_overlap_limit=0;hsp_size_limit=0
2_28232109_28232187_cns_rna|2|28232655|28232676|+|5_197948426_197948504_cns_rna|5|197948942|197948963|+|0.62	2_28232109_28232187_cns_rna	2	28232655	28232676	+	5_197948426_197948504_cns_rna	5	197948942	197948963	+	0.62	3-proximal	GCAGACAAGTTTGACTCCTTT	GCAGACATGTTTGACTCGTTT	http://synteny.cnr.berkeley.edu/CoGe/GEvo.pl?prog=blastn&autogo=1&show_cns=1&dsgid1=8163&chr1=2&x1=28232655&dr1up=15000&dr1down=15000&dsgid2=11266;chr2=5;x2=197948942;dr2up=15000;dr2down=15000;num_seqs=2;hsp_overlap_limit=0;hsp_size_limit=0
Os05g34570|5|20453432|20453469|-|GRMZM2G147867|6|147512193|147512230|-|4e-10	Os05g34570	5	20453432	20453469	-	GRMZM2G147867	6	147512193	147512230	-	4.00E-010	5-distal	TGGAATAATTCATGTGATTATTGCAGCAGCTTTTGTT	TGGAATGATTCATGTGATTATTGCAACAGCTTTTGTT	http://synteny.cnr.berkeley.edu/CoGe/GEvo.pl?prog=blastn&autogo=1&show_cns=1&dsgid1=8163&chr1=5&x1=20453432&dr1up=15000&dr1down=15000&dsgid2=11266;chr2=6;x2=147512193;dr2up=15000;dr2down=15000;num_seqs=2;hsp_overlap_limit=0;hsp_size_limit=0
Os03g06240|3|3125273|3125292|-|GRMZM2G330019|9|152861706|152861725|-|0.2	Os03g06240	3	3125273	3125292	-	GRMZM2G330019	9	152861706	152861725	-	0.2	3-UTR	AAGTGGGTTAGATTGGTGC	AAGTGGGTTAGATTGGAGC	http://synteny.cnr.berkeley.edu/CoGe/GEvo.pl?prog=blastn&autogo=1&show_cns=1&dsgid1=8163&chr1=3&x1=3125273&dr1up=15000&dr1down=15000&dsgid2=11266;chr2=9;x2=152861706;dr2up=15000;dr2down=15000;num_seqs=2;hsp_overlap_limit=0;hsp_size_limit=0
Os10g40700|10|21758710|21758726|-|GRMZM2G021621|1|91247517|91247533|-|0.17	Os10g40700	10	21758710	21758726	-	GRMZM2G021621	1	91247517	91247533	-	0.17	3-UTR	GCTCTCCCGCCCACTG	GCTCTCCCGCCCACTG	http://synteny.cnr.berkeley.edu/CoGe/GEvo.pl?prog=blastn&autogo=1&show_cns=1&dsgid1=8163&chr1=10&x1=21758710&dr1up=15000&dr1down=15000&dsgid2=11266;chr2=1;x2=91247517;dr2up=15000;dr2down=15000;num_seqs=2;hsp_overlap_limit=0;hsp_size_limit=0
Os05g02754|5|1025120|1025138|-|GRMZM2G353250|8|132379026|132379008|-|0.61	Os05g02754	5	1025120	1025138	-	GRMZM2G353250	8	132379008	132379026	-	0.61	5-distal	ATATATCCCTATTCTGAC	GGTCAGAATAGCGATATA	http://synteny.cnr.berkeley.edu/CoGe/GEvo.pl?prog=blastn&autogo=1&show_cns=1&dsgid1=8163&chr1=5&x1=1025120&dr1up=15000&dr1down=15000&dsgid2=11266;chr2=8;x2=132379008;dr2up=15000;dr2down=15000;num_seqs=2;hsp_overlap_limit=0;hsp_size_limit=0
Os10g37190|10|19829940|19829980|-|GRMZM2G166719|5|22355558|22355518|+|0.003	Os10g37190	10	19829940	19829980	-	GRMZM2G166719	5	22355518	22355558	+	0	5-proximal	CGATCAATGGTGGTTGTGAGACATCCTGGATCTTGAAGGA	GATCAGCGGTGGGTGCGAGACATCCCGGTTCGTGAAGGAA	http://synteny.cnr.berkeley.edu/CoGe/GEvo.pl?prog=blastn&autogo=1&show_cns=1&dsgid1=8163&chr1=10&x1=19829940&dr1up=15000&dr1down=15000&dsgid2=11266;chr2=5;x2=22355518;dr2up=15000;dr2down=15000;num_seqs=2;hsp_overlap_limit=0;hsp_size_limit=0
Os03g61220|3|34764928|34764947|+|GRMZM2G415491|5|1947075|1947094|+|0.26	Os03g61220	3	34764928	34764947	+	GRMZM2G415491	5	1947075	1947094	+	0.26	3-UTR	GAAGATTTTGGCACGCTGA	GAAGATTTTGGCATGCTGA	http://synteny.cnr.berkeley.edu/CoGe/GEvo.pl?prog=blastn&autogo=1&show_cns=1&dsgid1=8163&chr1=3&x1=34764928&dr1up=15000&dr1down=15000&dsgid2=11266;chr2=5;x2=1947075;dr2up=15000;dr2down=15000;num_seqs=2;hsp_overlap_limit=0;hsp_size_limit=0
Os01g45700|1|25982982|25982998|+|AC204619.3_FG003|8|146923093|146923077|+|0.16	Os01g45700	1	25982982	25982998	+	AC204619.3_FG003	8	146923077	146923093	+	0.16	3-distal	TGCCTGCCTGCCTGCC	GCAGGCAGGCAGGCAG	http://synteny.cnr.berkeley.edu/CoGe/GEvo.pl?prog=blastn&autogo=1&show_cns=1&dsgid1=8163&chr1=1&x1=25982982&dr1up=15000&dr1down=15000&dsgid2=11266;chr2=8;x2=146923077;dr2up=15000;dr2down=15000;num_seqs=2;hsp_overlap_limit=0;hsp_size_limit=0
Os04g49970|4|29602322|29602336|+|GRMZM2G169690|10|135472060|135472046|+|2.4	Os04g49970	4	29602322	29602336	+	GRMZM2G169690	10	135472046	135472060	+	2.4	5-distal	TGACATGTGGGCCC	GGCCCACATGTCAG	http://synteny.cnr.berkeley.edu/CoGe/GEvo.pl?prog=blastn&autogo=1&show_cns=1&dsgid1=8163&chr1=4&x1=29602322&dr1up=15000&dr1down=15000&dsgid2=11266;chr2=10;x2=135472046;dr2up=15000;dr2down=15000;num_seqs=2;hsp_overlap_limit=0;hsp_size_limit=0
Os01g44090|1|25269813|25269843|+|GRMZM2G177076|8|145971796|145971826|+|0.012	Os01g44090	1	25269813	25269843	+	GRMZM2G177076	8	145971796	145971826	+	0.01	5-proximal	TTCTGTTGTGCAAGAGGTGATTGGTTAACA	TTCTGCTGTGCACAAGGTGACTGGTTAACA	http://synteny.cnr.berkeley.edu/CoGe/GEvo.pl?prog=blastn&autogo=1&show_cns=1&dsgid1=8163&chr1=1&x1=25269813&dr1up=15000&dr1down=15000&dsgid2=11266;chr2=8;x2=145971796;dr2up=15000;dr2down=15000;num_seqs=2;hsp_overlap_limit=0;hsp_size_limit=0
Os06g44410|6|26806267|26806330|+|GRMZM2G025579|9|108516820|108516884|+|3e-07	Os06g44410	6	26806267	26806330	+	GRMZM2G025579	9	108516820	108516884	+	3.00E-007	5-proximal	TTCCCTTGATCCAAAGATGCTCCAGCTGCGTATTAGGAAGGAAAGGTGCCATCTTTATGGCTT	TTCCCTTGATCCAAAGATGATCCAGTATGCCTTGAGGGAATGGAAGGTTCCATCTTTATGGCTT	http://synteny.cnr.berkeley.edu/CoGe/GEvo.pl?prog=blastn&autogo=1&show_cns=1&dsgid1=8163&chr1=6&x1=26806267&dr1up=15000&dr1down=15000&dsgid2=11266;chr2=9;x2=108516820;dr2up=15000;dr2down=15000;num_seqs=2;hsp_overlap_limit=0;hsp_size_limit=0
Os05g49060|5|28067705|28067741|-|GRMZM2G154648|6|164775145|164775181|-|0.012	Os05g49060	5	28067705	28067741	-	GRMZM2G154648	6	164775145	164775181	-	0.01	intron	TGATTTTCTCGACAAAGAAGTCTACAAGCAAACGGC	TGATTTTGTCAAGAAAGAAGTCTAGAATCAGACGGC	http://synteny.cnr.berkeley.edu/CoGe/GEvo.pl?prog=blastn&autogo=1&show_cns=1&dsgid1=8163&chr1=5&x1=28067705&dr1up=15000&dr1down=15000&dsgid2=11266;chr2=6;x2=164775145;dr2up=15000;dr2down=15000;num_seqs=2;hsp_overlap_limit=0;hsp_size_limit=0
Os01g18290|1|10268942|10269137|-|GRMZM2G387528|8|939757|939571|+|6e-38	Os01g18290	1	10268942	10269137	-	GRMZM2G387528	8	939571	939757	+	6.00E-038	3-proximal	CCTATTTTATTCCTGATATGACGTAGCTTTGAAGACTGGTGTGGACAGGCATCTGATAGATTCATGCATCCTTGCATGTGGAGAAAGCACAAGCAAAGTTCCCCTCCAATAATTCAAGTTCTTATAATGAAATTTCAGACATATGTGTTGTCGTCAGTTTTCAGTCCTATCTTCAGATCGCCCATTGAAGGATCT	CTATTTTATTCCTGATTTGACATAACTTTGAAGACTGGTGTGGACAGGCATTTGATAGATTCATGCATGTGGATTGTGGAGAAAGCACAAGAGAAGTTCCCTCCAATAATTCAGGTCTTTTCATTCAGAGCTAGGAGTTGTCGTCAGTTTTCAGGTCTATCTTCAGTTCGTTCATTGATGGATCTT	http://synteny.cnr.berkeley.edu/CoGe/GEvo.pl?prog=blastn&autogo=1&show_cns=1&dsgid1=8163&chr1=1&x1=10268942&dr1up=15000&dr1down=15000&dsgid2=11266;chr2=8;x2=939571;dr2up=15000;dr2down=15000;num_seqs=2;hsp_overlap_limit=0;hsp_size_limit=0
Os01g09200|1|4645173|4645193|-|GRMZM2G176506|3|8185326|8185306|+|2.9	Os01g09200	1	4645173	4645193	-	GRMZM2G176506	3	8185306	8185326	+	2.9	5-distal	CTGTCGCTGTCGTCGCCGTC	TGCCGCTGCCGTCGCCGTCG	http://synteny.cnr.berkeley.edu/CoGe/GEvo.pl?prog=blastn&autogo=1&show_cns=1&dsgid1=8163&chr1=1&x1=4645173&dr1up=15000&dr1down=15000&dsgid2=11266;chr2=3;x2=8185306;dr2up=15000;dr2down=15000;num_seqs=2;hsp_overlap_limit=0;hsp_size_limit=0
Os08g03610|8|1707687|1707705|-|GRMZM2G089106|4|36319170|36319188|-|0.61	Os08g03610	8	1707687	1707705	-	GRMZM2G089106	4	36319170	36319188	-	0.61	5-distal	AGTGAATATGCTATTTTC	AGTGAAAATGCTATTTTC	http://synteny.cnr.berkeley.edu/CoGe/GEvo.pl?prog=blastn&autogo=1&show_cns=1&dsgid1=8163&chr1=8&x1=1707687&dr1up=15000&dr1down=15000&dsgid2=11266;chr2=4;x2=36319170;dr2up=15000;dr2down=15000;num_seqs=2;hsp_overlap_limit=0;hsp_size_limit=0
Os05g46230|5|26746660|26746674|-|GRMZM2G121186|6|161659926|161659940|-|2.6	Os05g46230	5	26746660	26746674	-	GRMZM2G121186	6	161659926	161659940	-	2.6	3-UTR	TGGAACTGGCGGGG	TGGAACTGGCGGGG	http://synteny.cnr.berkeley.edu/CoGe/GEvo.pl?prog=blastn&autogo=1&show_cns=1&dsgid1=8163&chr1=5&x1=26746660&dr1up=15000&dr1down=15000&dsgid2=11266;chr2=6;x2=161659926;dr2up=15000;dr2down=15000;num_seqs=2;hsp_overlap_limit=0;hsp_size_limit=0
Os01g16450|1|9337918|9337948|+|GRMZM2G144648|3|41747609|41747579|-|0.65	Os01g16450	1	9337918	9337948	+	GRMZM2G144648	3	41747579	41747609	-	0.65	5-proximal	ACGCGGCGGCCGCGCGAGGGCATGTCGGTC	CACGTGGCGACCGCGCGCAGGAATGTCGGT	http://synteny.cnr.berkeley.edu/CoGe/GEvo.pl?prog=blastn&autogo=1&show_cns=1&dsgid1=8163&chr1=1&x1=9337918&dr1up=15000&dr1down=15000&dsgid2=11266;chr2=3;x2=41747579;dr2up=15000;dr2down=15000;num_seqs=2;hsp_overlap_limit=0;hsp_size_limit=0
Os01g18450|1|10370171|10370197|-|GRMZM2G361115|8|773900|773874|+|2.3	Os01g18450	1	10370171	10370197	-	GRMZM2G361115	8	773874	773900	+	2.3	5-proximal	GGAGACATCCTCACCTAAGCGCACAT	GAGACATGCGCAGCTAGGCGCACATG	http://synteny.cnr.berkeley.edu/CoGe/GEvo.pl?prog=blastn&autogo=1&show_cns=1&dsgid1=8163&chr1=1&x1=10370171&dr1up=15000&dr1down=15000&dsgid2=11266;chr2=8;x2=773874;dr2up=15000;dr2down=15000;num_seqs=2;hsp_overlap_limit=0;hsp_size_limit=0
Os09g36300|9|20986514|20986529|-|GRMZM2G109560|7|143337105|143337120|-|0.86	Os09g36300	9	20986514	20986529	-	GRMZM2G109560	7	143337105	143337120	-	0.86	5-distal	TCATTTTTATATTTA	TCATTTTTATATTTA	http://synteny.cnr.berkeley.edu/CoGe/GEvo.pl?prog=blastn&autogo=1&show_cns=1&dsgid1=8163&chr1=9&x1=20986514&dr1up=15000&dr1down=15000&dsgid2=11266;chr2=7;x2=143337105;dr2up=15000;dr2down=15000;num_seqs=2;hsp_overlap_limit=0;hsp_size_limit=0
Os11g04880|11|2096931|2096946|+|GRMZM2G132000|2|145025935|145025920|-|0.68	Os11g04880	11	2096931	2096946	+	GRMZM2G132000	2	145025920	145025935	-	0.68	3-distal	GGAAAAAGTCTACTT	GGGAAAAAGTCTACT	http://synteny.cnr.berkeley.edu/CoGe/GEvo.pl?prog=blastn&autogo=1&show_cns=1&dsgid1=8163&chr1=11&x1=2096931&dr1up=15000&dr1down=15000&dsgid2=11266;chr2=2;x2=145025920;dr2up=15000;dr2down=15000;num_seqs=2;hsp_overlap_limit=0;hsp_size_limit=0
Os04g31610|4|18728784|18728802|-|AC202435.3_FG001|2|72205226|72205244|-|0.62	Os04g31610	4	18728784	18728802	-	AC202435.3_FG001	2	72205226	72205244	-	0.62	3-distal	GGGCCCCGCTGCCCACGC	GGGCCCCGCGGCCCACGC	http://synteny.cnr.berkeley.edu/CoGe/GEvo.pl?prog=blastn&autogo=1&show_cns=1&dsgid1=8163&chr1=4&x1=18728784&dr1up=15000&dr1down=15000&dsgid2=11266;chr2=2;x2=72205226;dr2up=15000;dr2down=15000;num_seqs=2;hsp_overlap_limit=0;hsp_size_limit=0
Os05g48970|5|28034058|28034078|+|GRMZM2G020814|6|164587081|164587101|+|3.0	Os05g48970	5	28034058	28034078	+	GRMZM2G020814	6	164587081	164587101	+	3	3-distal	GTCGCGTCTGGCACGGCAAC	GTCGCGTTTGACACGGCAAC	http://synteny.cnr.berkeley.edu/CoGe/GEvo.pl?prog=blastn&autogo=1&show_cns=1&dsgid1=8163&chr1=5&x1=28034058&dr1up=15000&dr1down=15000&dsgid2=11266;chr2=6;x2=164587081;dr2up=15000;dr2down=15000;num_seqs=2;hsp_overlap_limit=0;hsp_size_limit=0
Os03g26180|3|14987346|14987366|-|GRMZM2G434380|1|65482037|65482057|-|0.041	Os03g26180	3	14987346	14987366	-	GRMZM2G434380	1	65482037	65482057	-	0.04	5-UTR	TGTCTCCATCTGAGCAGCAG	TGTCTCCAGCTGAGCAGCAG	http://synteny.cnr.berkeley.edu/CoGe/GEvo.pl?prog=blastn&autogo=1&show_cns=1&dsgid1=8163&chr1=3&x1=14987346&dr1up=15000&dr1down=15000&dsgid2=11266;chr2=1;x2=65482037;dr2up=15000;dr2down=15000;num_seqs=2;hsp_overlap_limit=0;hsp_size_limit=0
Os03g61550|3|34896205|34896228|+|GRMZM2G114673|1|295757611|295757634|+|1e-05	Os03g61550	3	34896205	34896228	+	GRMZM2G114673	1	295757611	295757634	+	1.00E-005	5-distal	GTCAGGGTCTCACGGCTCAAGGA	GTCAGGGTCTCACGGCTCAAGGA	http://synteny.cnr.berkeley.edu/CoGe/GEvo.pl?prog=blastn&autogo=1&show_cns=1&dsgid1=8163&chr1=3&x1=34896205&dr1up=15000&dr1down=15000&dsgid2=11266;chr2=1;x2=295757611;dr2up=15000;dr2down=15000;num_seqs=2;hsp_overlap_limit=0;hsp_size_limit=0
Os07g10110|7|5418042|5418063|-|GRMZM2G105652|2|232165941|232165962|-|1.1	Os07g10110	7	5418042	5418063	-	GRMZM2G105652	2	232165941	232165962	-	1.1	3-UTR	TCATTGTATAATAAGCAATAG	TCATTGTATAATAATCATTAG	http://synteny.cnr.berkeley.edu/CoGe/GEvo.pl?prog=blastn&autogo=1&show_cns=1&dsgid1=8163&chr1=7&x1=5418042&dr1up=15000&dr1down=15000&dsgid2=11266;chr2=2;x2=232165941;dr2up=15000;dr2down=15000;num_seqs=2;hsp_overlap_limit=0;hsp_size_limit=0
Os08g32630|8|20212637|20212654|+|GRMZM5G851815|4|79077562|79077579|+|7.2	Os08g32630	8	20212637	20212654	+	GRMZM5G851815	4	79077562	79077579	+	7.2	intron	ACAACTCTTCTGTCCTT	ACGACTCTTCTGTCCTT	http://synteny.cnr.berkeley.edu/CoGe/GEvo.pl?prog=blastn&autogo=1&show_cns=1&dsgid1=8163&chr1=8&x1=20212637&dr1up=15000&dr1down=15000&dsgid2=11266;chr2=4;x2=79077562;dr2up=15000;dr2down=15000;num_seqs=2;hsp_overlap_limit=0;hsp_size_limit=0
Os09g24290|9|14410379|14410394|+|GRMZM2G119214|2|179750240|179750255|+|0.64	Os09g24290	9	14410379	14410394	+	GRMZM2G119214	2	179750240	179750255	+	0.64	5-distal	GTACTCTTTTCCTAT	GTACTCTTTTCCTAT	http://synteny.cnr.berkeley.edu/CoGe/GEvo.pl?prog=blastn&autogo=1&show_cns=1&dsgid1=8163&chr1=9&x1=14410379&dr1up=15000&dr1down=15000&dsgid2=11266;chr2=2;x2=179750240;dr2up=15000;dr2down=15000;num_seqs=2;hsp_overlap_limit=0;hsp_size_limit=0
Os02g54050|2|33136419|33136440|-|GRMZM2G110333|5|212348842|212348863|-|0.6	Os02g54050	2	33136419	33136440	-	GRMZM2G110333	5	212348842	212348863	-	0.6	5-distal	TATACAAATTATAAGTAGAGA	TATAAAAATTATTAGTAGAGA	http://synteny.cnr.berkeley.edu/CoGe/GEvo.pl?prog=blastn&autogo=1&show_cns=1&dsgid1=8163&chr1=2&x1=33136419&dr1up=15000&dr1down=15000&dsgid2=11266;chr2=5;x2=212348842;dr2up=15000;dr2down=15000;num_seqs=2;hsp_overlap_limit=0;hsp_size_limit=0
Os04g38630|4|22746178|22746195|-|GRMZM2G430362|2|42116377|42116360|+|2.5	Os04g38630	4	22746178	22746195	-	GRMZM2G430362	2	42116360	42116377	+	2.5	3-distal	GTCTAGGAAAAATTCTA	TCTAGGAAAAATGCTAT	http://synteny.cnr.berkeley.edu/CoGe/GEvo.pl?prog=blastn&autogo=1&show_cns=1&dsgid1=8163&chr1=4&x1=22746178&dr1up=15000&dr1down=15000&dsgid2=11266;chr2=2;x2=42116360;dr2up=15000;dr2down=15000;num_seqs=2;hsp_overlap_limit=0;hsp_size_limit=0
Os03g21210|3|12102989|12103003|-|GRMZM2G099101|9|131880111|131880097|+|2.8	Os03g21210	3	12102989	12103003	-	GRMZM2G099101	9	131880097	131880111	+	2.8	3-UTR	ATTTAGATTAGTGT	TTTAGATTAGTGTT	http://synteny.cnr.berkeley.edu/CoGe/GEvo.pl?prog=blastn&autogo=1&show_cns=1&dsgid1=8163&chr1=3&x1=12102989&dr1up=15000&dr1down=15000&dsgid2=11266;chr2=9;x2=131880097;dr2up=15000;dr2down=15000;num_seqs=2;hsp_overlap_limit=0;hsp_size_limit=0
Os01g48130|1|27560540|27560563|-|GRMZM2G058518|3|210231039|210231016|+|0.001	Os01g48130	1	27560540	27560563	-	GRMZM2G058518	3	210231016	210231039	+	0	5-proximal	GCCCAGACTTGAGGGCCAAGCAA	CCCAGACTTGAGGGGCAAGCAAC	http://synteny.cnr.berkeley.edu/CoGe/GEvo.pl?prog=blastn&autogo=1&show_cns=1&dsgid1=8163&chr1=1&x1=27560540&dr1up=15000&dr1down=15000&dsgid2=11266;chr2=3;x2=210231016;dr2up=15000;dr2down=15000;num_seqs=2;hsp_overlap_limit=0;hsp_size_limit=0
Os01g46980|1|26818675|26818714|+|GRMZM2G030167|8|148274201|148274240|+|0.0003	Os01g46980	1	26818675	26818714	+	GRMZM2G030167	8	148274201	148274240	+	0	3-distal	GTGTTACAAAACCGGCCGTGCGCCCGCGGATCATTGGCA	GTGTTACAGAACCGGCCGTGCTCCAGCCGATCCTCGGCA	http://synteny.cnr.berkeley.edu/CoGe/GEvo.pl?prog=blastn&autogo=1&show_cns=1&dsgid1=8163&chr1=1&x1=26818675&dr1up=15000&dr1down=15000&dsgid2=11266;chr2=8;x2=148274201;dr2up=15000;dr2down=15000;num_seqs=2;hsp_overlap_limit=0;hsp_size_limit=0
Os01g59660|1|34507361|34507385|+|GRMZM2G139688|3|187006218|187006194|-|4e-06	Os01g59660	1	34507361	34507385	+	GRMZM2G139688	3	187006194	187006218	-	4.00E-006	5-UTR	CTGTACCTTTCAGCTTTATAATCT	GCTGTACCTTTCAGCTTTATAATC	http://synteny.cnr.berkeley.edu/CoGe/GEvo.pl?prog=blastn&autogo=1&show_cns=1&dsgid1=8163&chr1=1&x1=34507361&dr1up=15000&dr1down=15000&dsgid2=11266;chr2=3;x2=187006194;dr2up=15000;dr2down=15000;num_seqs=2;hsp_overlap_limit=0;hsp_size_limit=0
Os03g16700|3|9246808|9246825|+|GRMZM2G063151|9|139749461|139749444|-|2.8	Os03g16700	3	9246808	9246825	+	GRMZM2G063151	9	139749444	139749461	-	2.8	5-UTR	GCGCCTGTGGGGTTTGT	TGCGCCTGTGAGGTTTG	http://synteny.cnr.berkeley.edu/CoGe/GEvo.pl?prog=blastn&autogo=1&show_cns=1&dsgid1=8163&chr1=3&x1=9246808&dr1up=15000&dr1down=15000&dsgid2=11266;chr2=9;x2=139749444;dr2up=15000;dr2down=15000;num_seqs=2;hsp_overlap_limit=0;hsp_size_limit=0
Os02g55410|2|33948327|33948341|-|GRMZM2G075978|5|213857790|213857804|-|2.8	Os02g55410	2	33948327	33948341	-	GRMZM2G075978	5	213857790	213857804	-	2.8	5-distal	CCACCAAGCAATCC	CCACCAAGCAATCC	http://synteny.cnr.berkeley.edu/CoGe/GEvo.pl?prog=blastn&autogo=1&show_cns=1&dsgid1=8163&chr1=2&x1=33948327&dr1up=15000&dr1down=15000&dsgid2=11266;chr2=5;x2=213857790;dr2up=15000;dr2down=15000;num_seqs=2;hsp_overlap_limit=0;hsp_size_limit=0
Os10g21258|10|10802175|10802190|-|GRMZM2G394607|1|130325280|130325295|-|0.61	Os10g21258	10	10802175	10802190	-	GRMZM2G394607	1	130325280	130325295	-	0.61	5-distal	GAATCAACGAGCATG	GAATCAACGAGCATG	http://synteny.cnr.berkeley.edu/CoGe/GEvo.pl?prog=blastn&autogo=1&show_cns=1&dsgid1=8163&chr1=10&x1=10802175&dr1up=15000&dr1down=15000&dsgid2=11266;chr2=1;x2=130325280;dr2up=15000;dr2down=15000;num_seqs=2;hsp_overlap_limit=0;hsp_size_limit=0
Os07g33630|7|20086982|20087012|-|GRMZM2G026309|2|203525020|203525050|-|5e-06	Os07g33630	7	20086982	20087012	-	GRMZM2G026309	2	203525020	203525050	-	5.00E-006	intron	CTGGACAGCAGGTATGCACTGGCATGCTTG	CTGGACAGCAGGTATGCGCTTGCATGCTTG	http://synteny.cnr.berkeley.edu/CoGe/GEvo.pl?prog=blastn&autogo=1&show_cns=1&dsgid1=8163&chr1=7&x1=20086982&dr1up=15000&dr1down=15000&dsgid2=11266;chr2=2;x2=203525020;dr2up=15000;dr2down=15000;num_seqs=2;hsp_overlap_limit=0;hsp_size_limit=0
Os02g45160|2|27388031|27388079|-|GRMZM2G329229|5|194560538|194560586|-|7e-08	Os02g45160	2	27388031	27388079	-	GRMZM2G329229	5	194560538	194560586	-	7.00E-008	5-UTR	TTACAATAGGGACCCATCTGGTGTGTGCAGCGGCGCTCGTGTACCGGT	TTACAATAGGGACCCAGCAGGTGTTGGCAGCCACGCTCTTGTACCGGT	http://synteny.cnr.berkeley.edu/CoGe/GEvo.pl?prog=blastn&autogo=1&show_cns=1&dsgid1=8163&chr1=2&x1=27388031&dr1up=15000&dr1down=15000&dsgid2=11266;chr2=5;x2=194560538;dr2up=15000;dr2down=15000;num_seqs=2;hsp_overlap_limit=0;hsp_size_limit=0
Os03g15720|3|8692223|8692237|+|GRMZM2G151582|1|37954259|37954273|+|2.6	Os03g15720	3	8692223	8692237	+	GRMZM2G151582	1	37954259	37954273	+	2.6	3-distal	CTAAATATGTTGTT	CTAAATATGTTGTT	http://synteny.cnr.berkeley.edu/CoGe/GEvo.pl?prog=blastn&autogo=1&show_cns=1&dsgid1=8163&chr1=3&x1=8692223&dr1up=15000&dr1down=15000&dsgid2=11266;chr2=1;x2=37954259;dr2up=15000;dr2down=15000;num_seqs=2;hsp_overlap_limit=0;hsp_size_limit=0
Os05g04150|5|1859734|1859752|+|GRMZM2G101926|10|85183555|85183573|+|0.013	Os05g04150	5	1859734	1859752	+	GRMZM2G101926	10	85183555	85183573	+	0.01	5-UTR	GCAAATCTGGATGCTTCC	GCAAATCTGGATGCTTCC	http://synteny.cnr.berkeley.edu/CoGe/GEvo.pl?prog=blastn&autogo=1&show_cns=1&dsgid1=8163&chr1=5&x1=1859734&dr1up=15000&dr1down=15000&dsgid2=11266;chr2=10;x2=85183555;dr2up=15000;dr2down=15000;num_seqs=2;hsp_overlap_limit=0;hsp_size_limit=0
Os02g05730|2|2807973|2807987|-|GRMZM2G410963|4|236973383|236973369|+|2.6	Os02g05730	2	2807973	2807987	-	GRMZM2G410963	4	236973369	236973383	+	2.6	3-distal	ACTATTGAAATAAT	CTATTGAAATAATG	http://synteny.cnr.berkeley.edu/CoGe/GEvo.pl?prog=blastn&autogo=1&show_cns=1&dsgid1=8163&chr1=2&x1=2807973&dr1up=15000&dr1down=15000&dsgid2=11266;chr2=4;x2=236973369;dr2up=15000;dr2down=15000;num_seqs=2;hsp_overlap_limit=0;hsp_size_limit=0
Os09g31490|9|19010544|19010558|-|GRMZM2G078480|2|190190194|190190208|-|2.5	Os09g31490	9	19010544	19010558	-	GRMZM2G078480	2	190190194	190190208	-	2.5	5-distal	GATTGTCATTTTGT	GATTGTCATTTTGT	http://synteny.cnr.berkeley.edu/CoGe/GEvo.pl?prog=blastn&autogo=1&show_cns=1&dsgid1=8163&chr1=9&x1=19010544&dr1up=15000&dr1down=15000&dsgid2=11266;chr2=2;x2=190190194;dr2up=15000;dr2down=15000;num_seqs=2;hsp_overlap_limit=0;hsp_size_limit=0
Os04g35660|4|21559971|21560003|+|GRMZM2G316840|2|48833602|48833570|-|0.0008	Os04g35660	4	21559971	21560003	+	GRMZM2G316840	2	48833570	48833602	-	0	5-distal	GTACTTTACCACAACTTCACTGAACTCTCTGA	TGTACTTTCCCACAGCTCCACTGAACTCCCTG	http://synteny.cnr.berkeley.edu/CoGe/GEvo.pl?prog=blastn&autogo=1&show_cns=1&dsgid1=8163&chr1=4&x1=21559971&dr1up=15000&dr1down=15000&dsgid2=11266;chr2=2;x2=48833570;dr2up=15000;dr2down=15000;num_seqs=2;hsp_overlap_limit=0;hsp_size_limit=0
Os11g35870|11|20573301|20573315|-|GRMZM2G118385|4|200190667|200190653|+|2.8	Os11g35870	11	20573301	20573315	-	GRMZM2G118385	4	200190653	200190667	+	2.8	3-distal	TTTAATATATATGT	TTAATATATATGTT	http://synteny.cnr.berkeley.edu/CoGe/GEvo.pl?prog=blastn&autogo=1&show_cns=1&dsgid1=8163&chr1=11&x1=20573301&dr1up=15000&dr1down=15000&dsgid2=11266;chr2=4;x2=200190653;dr2up=15000;dr2down=15000;num_seqs=2;hsp_overlap_limit=0;hsp_size_limit=0
Os03g49350|3|28099005|28099023|+|GRMZM2G102760|5|12290033|12290015|-|0.72	Os03g49350	3	28099005	28099023	+	GRMZM2G102760	5	12290015	12290033	-	0.72	3-distal	CTCAAGTAGATATGGTAA	ACTCCAGTAGATATGGTA	http://synteny.cnr.berkeley.edu/CoGe/GEvo.pl?prog=blastn&autogo=1&show_cns=1&dsgid1=8163&chr1=3&x1=28099005&dr1up=15000&dr1down=15000&dsgid2=11266;chr2=5;x2=12290015;dr2up=15000;dr2down=15000;num_seqs=2;hsp_overlap_limit=0;hsp_size_limit=0
Os05g50950|5|29177399|29177413|+|GRMZM2G010953|6|167704325|167704311|-|2.7	Os05g50950	5	29177399	29177413	+	GRMZM2G010953	6	167704311	167704325	-	2.7	3-UTR	AAAAATGAATTGAA	AAAAAATGAATTGA	http://synteny.cnr.berkeley.edu/CoGe/GEvo.pl?prog=blastn&autogo=1&show_cns=1&dsgid1=8163&chr1=5&x1=29177399&dr1up=15000&dr1down=15000&dsgid2=11266;chr2=6;x2=167704311;dr2up=15000;dr2down=15000;num_seqs=2;hsp_overlap_limit=0;hsp_size_limit=0
Os06g02240|6|701121|701141|+|GRMZM2G102808|6|57575885|57575865|-|2.6	Os06g02240	6	701121	701141	+	GRMZM2G102808	6	57575865	57575885	-	2.6	3-UTR	TGTTCAAACTGTTTCTGGTT	ATGTTCAGACTGTTTGTGGT	http://synteny.cnr.berkeley.edu/CoGe/GEvo.pl?prog=blastn&autogo=1&show_cns=1&dsgid1=8163&chr1=6&x1=701121&dr1up=15000&dr1down=15000&dsgid2=11266;chr2=6;x2=57575865;dr2up=15000;dr2down=15000;num_seqs=2;hsp_overlap_limit=0;hsp_size_limit=0
Os02g48340|2|29591175|29591272|+|GRMZM2G042195|4|162050204|162050303|+|8e-19	Os02g48340	2	29591175	29591272	+	GRMZM2G042195	4	162050204	162050303	+	8.00E-019	3-UTR	GGTACCCTTAGATTGCAGCAGGACAAAAGAGCAGTGCTGCTGTATTTGTAGTACTGGTTCTTACCTGGCAAGTAATCCCCCTTGCATTCATAAGGTA	GGTACCCTTAGATTGCAGCAGGACTAAAAAGAGCAGTGTTGCTGTATCCACAGCTTTTGTTCTTGCCTGGCAAGAGATCATCCTTGCATTCATAAGGTA	http://synteny.cnr.berkeley.edu/CoGe/GEvo.pl?prog=blastn&autogo=1&show_cns=1&dsgid1=8163&chr1=2&x1=29591175&dr1up=15000&dr1down=15000&dsgid2=11266;chr2=4;x2=162050204;dr2up=15000;dr2down=15000;num_seqs=2;hsp_overlap_limit=0;hsp_size_limit=0
Os09g31260|9|18796245|18796318|-|GRMZM2G137139|7|132812780|132812854|-|1e-09	Os09g31260	9	18796245	18796318	-	GRMZM2G137139	7	132812780	132812854	-	1.00E-009	3-distal	CCTTCATATGAGTACAGATGCTAACTTTTGCGTAGATCCAAAGCTATATATGTCTTTCATGAACTTTTGAACA	CCTGCAGATGAGTACATACGCTCGCTTTTGCGTAGATCCAAAGCTACGTCGTGTCTTTCCTGTACTTTTGACCA	http://synteny.cnr.berkeley.edu/CoGe/GEvo.pl?prog=blastn&autogo=1&show_cns=1&dsgid1=8163&chr1=9&x1=18796245&dr1up=15000&dr1down=15000&dsgid2=11266;chr2=7;x2=132812780;dr2up=15000;dr2down=15000;num_seqs=2;hsp_overlap_limit=0;hsp_size_limit=0
Os03g53950|3|30902749|30902766|-|GRMZM2G177928|1|276685667|276685684|-|2.7	Os03g53950	3	30902749	30902766	-	GRMZM2G177928	1	276685667	276685684	-	2.7	3-distal	TTATAATTTAATTCTAA	TTATTATTTAATTCTAA	http://synteny.cnr.berkeley.edu/CoGe/GEvo.pl?prog=blastn&autogo=1&show_cns=1&dsgid1=8163&chr1=3&x1=30902749&dr1up=15000&dr1down=15000&dsgid2=11266;chr2=1;x2=276685667;dr2up=15000;dr2down=15000;num_seqs=2;hsp_overlap_limit=0;hsp_size_limit=0
Os10g31970|10|16733173|16733187|+|GRMZM2G130739|1|235191961|235191975|-|2.9	Os10g31970	10	16733173	16733187	+	GRMZM2G130739	1	235191961	235191975	-	2.9	3-distal	ATATGTTTTAAAGT	ACTTTAAAACATAT	http://synteny.cnr.berkeley.edu/CoGe/GEvo.pl?prog=blastn&autogo=1&show_cns=1&dsgid1=8163&chr1=10&x1=16733173&dr1up=15000&dr1down=15000&dsgid2=11266;chr2=1;x2=235191961;dr2up=15000;dr2down=15000;num_seqs=2;hsp_overlap_limit=0;hsp_size_limit=0
Os12g32950|12|19902411|19902428|-|GRMZM2G060856|6|21179528|21179545|-|2.6	Os12g32950	12	19902411	19902428	-	GRMZM2G060856	6	21179528	21179545	-	2.6	5-distal	ATCATGAACAATGTATC	ATCATGAATAATGTATC	http://synteny.cnr.berkeley.edu/CoGe/GEvo.pl?prog=blastn&autogo=1&show_cns=1&dsgid1=8163&chr1=12&x1=19902411&dr1up=15000&dr1down=15000&dsgid2=11266;chr2=6;x2=21179528;dr2up=15000;dr2down=15000;num_seqs=2;hsp_overlap_limit=0;hsp_size_limit=0
Os02g53210|2|32572293|32572313|-|GRMZM2G046407|5|210883010|210883030|-|2.9	Os02g53210	2	32572293	32572313	-	GRMZM2G046407	5	210883010	210883030	-	2.9	intron	ACTTATATGCTTGCTGTACA	ACTTATATCCTTGATGTACA	http://synteny.cnr.berkeley.edu/CoGe/GEvo.pl?prog=blastn&autogo=1&show_cns=1&dsgid1=8163&chr1=2&x1=32572293&dr1up=15000&dr1down=15000&dsgid2=11266;chr2=5;x2=210883010;dr2up=15000;dr2down=15000;num_seqs=2;hsp_overlap_limit=0;hsp_size_limit=0
Os03g12610|3|6725703|6725717|+|GRMZM2G097898|9|144516934|144516948|+|3.3	Os03g12610	3	6725703	6725717	+	GRMZM2G097898	9	144516934	144516948	+	3.3	3-distal	TTAATAACACAATT	TTAATAACACAATT	http://synteny.cnr.berkeley.edu/CoGe/GEvo.pl?prog=blastn&autogo=1&show_cns=1&dsgid1=8163&chr1=3&x1=6725703&dr1up=15000&dr1down=15000&dsgid2=11266;chr2=9;x2=144516934;dr2up=15000;dr2down=15000;num_seqs=2;hsp_overlap_limit=0;hsp_size_limit=0
Os10g42196|10|22627777|22627823|-|GRMZM2G099337|9|113208912|113208958|-|3e-15	Os10g42196	10	22627777	22627823	-	GRMZM2G099337	9	113208912	113208958	-	3.00E-015	3-UTR	TATGGGGTTTAGACAGGGTAGTAGTATGGTATAGCTGTTAAATTAT	TATGGAGTTTAGACAGGGTAGAAGTATGGTATAGCTGTTAAATTAT	http://synteny.cnr.berkeley.edu/CoGe/GEvo.pl?prog=blastn&autogo=1&show_cns=1&dsgid1=8163&chr1=10&x1=22627777&dr1up=15000&dr1down=15000&dsgid2=11266;chr2=9;x2=113208912;dr2up=15000;dr2down=15000;num_seqs=2;hsp_overlap_limit=0;hsp_size_limit=0
Os01g08150|1|3947188|3947208|-|GRMZM2G113626|3|10596120|10596140|+|2.3	Os01g08150	1	3947188	3947208	-	GRMZM2G113626	3	10596120	10596140	+	2.3	5-distal	AGGTTCTTAGAGTAAAGCAC	GTGCTTCACTCCAAGAACCT	http://synteny.cnr.berkeley.edu/CoGe/GEvo.pl?prog=blastn&autogo=1&show_cns=1&dsgid1=8163&chr1=1&x1=3947188&dr1up=15000&dr1down=15000&dsgid2=11266;chr2=3;x2=10596120;dr2up=15000;dr2down=15000;num_seqs=2;hsp_overlap_limit=0;hsp_size_limit=0
Os02g51970|2|31828816|31828831|-|GRMZM2G149422|4|180224715|180224700|-|0.62	Os02g51970	2	31828816	31828831	-	GRMZM2G149422	4	180224700	180224715	-	0.62	5-distal	CATACAATAATAGTT	TAACTATTATTGTAT	http://synteny.cnr.berkeley.edu/CoGe/GEvo.pl?prog=blastn&autogo=1&show_cns=1&dsgid1=8163&chr1=2&x1=31828816&dr1up=15000&dr1down=15000&dsgid2=11266;chr2=4;x2=180224700;dr2up=15000;dr2down=15000;num_seqs=2;hsp_overlap_limit=0;hsp_size_limit=0
Os09g38370|9|22101755|22101787|-|GRMZM2G091558|2|197995422|197995454|-|2.4	Os09g38370	9	22101755	22101787	-	GRMZM2G091558	2	197995422	197995454	-	2.4	5-distal	AACAAAGCACAGCTTCCTGTGCATGACAAAGC	AACAATGCACCGCTTTATGTGCATTACATAGC	http://synteny.cnr.berkeley.edu/CoGe/GEvo.pl?prog=blastn&autogo=1&show_cns=1&dsgid1=8163&chr1=9&x1=22101755&dr1up=15000&dr1down=15000&dsgid2=11266;chr2=2;x2=197995422;dr2up=15000;dr2down=15000;num_seqs=2;hsp_overlap_limit=0;hsp_size_limit=0
Os04g36840|4|22054133|22054153|-|GRMZM2G021319|2|45758187|45758167|+|0.048	Os04g36840	4	22054133	22054153	-	GRMZM2G021319	2	45758167	45758187	+	0.05	3-UTR	TTCTAGTTTTCCCAACATAA	TCTAGTTTTCCAAACATAAT	http://synteny.cnr.berkeley.edu/CoGe/GEvo.pl?prog=blastn&autogo=1&show_cns=1&dsgid1=8163&chr1=4&x1=22054133&dr1up=15000&dr1down=15000&dsgid2=11266;chr2=2;x2=45758167;dr2up=15000;dr2down=15000;num_seqs=2;hsp_overlap_limit=0;hsp_size_limit=0
Os04g46290|4|27262574|27262598|+|GRMZM2G004709|10|139857996|139857971|-|2.6	Os04g46290	4	27262574	27262598	+	GRMZM2G004709	10	139857971	139857996	-	2.6	3-distal	ATTTTGTTTTAATTATTTGATGTT	TATTTTGTTTTAATATATTTGGTGT	http://synteny.cnr.berkeley.edu/CoGe/GEvo.pl?prog=blastn&autogo=1&show_cns=1&dsgid1=8163&chr1=4&x1=27262574&dr1up=15000&dr1down=15000&dsgid2=11266;chr2=10;x2=139857971;dr2up=15000;dr2down=15000;num_seqs=2;hsp_overlap_limit=0;hsp_size_limit=0
Os01g07250|1|3456368|3456383|+|GRMZM5G877259|3|13674753|13674768|-|0.66	Os01g07250	1	3456368	3456383	+	GRMZM5G877259	3	13674753	13674768	-	0.66	3-distal	TAAGAAAAGAGAGAA	TTCTCTCTTTTCTTA	http://synteny.cnr.berkeley.edu/CoGe/GEvo.pl?prog=blastn&autogo=1&show_cns=1&dsgid1=8163&chr1=1&x1=3456368&dr1up=15000&dr1down=15000&dsgid2=11266;chr2=3;x2=13674753;dr2up=15000;dr2down=15000;num_seqs=2;hsp_overlap_limit=0;hsp_size_limit=0
Os02g26480|2|15581172|15581189|-|GRMZM2G386155|5|159333872|159333889|-|5.8	Os02g26480	2	15581172	15581189	-	GRMZM2G386155	5	159333872	159333889	-	5.8	5-distal	TCTCTGCAGTGAAAATA	TCTCTGCAGTAAAAATA	http://synteny.cnr.berkeley.edu/CoGe/GEvo.pl?prog=blastn&autogo=1&show_cns=1&dsgid1=8163&chr1=2&x1=15581172&dr1up=15000&dr1down=15000&dsgid2=11266;chr2=5;x2=159333872;dr2up=15000;dr2down=15000;num_seqs=2;hsp_overlap_limit=0;hsp_size_limit=0
Os04g36859|4|22063979|22064007|-|GRMZM2G131321|2|45519130|45519102|+|7e-05	Os04g36859	4	22063979	22064007	-	GRMZM2G131321	2	45519102	45519130	+	7.00E-005	intron	TGTTGTTTGTTTCTGTTGATCCTTGACT	GTTGCTTGTTGCTGTTGATCCTTGACTT	http://synteny.cnr.berkeley.edu/CoGe/GEvo.pl?prog=blastn&autogo=1&show_cns=1&dsgid1=8163&chr1=4&x1=22063979&dr1up=15000&dr1down=15000&dsgid2=11266;chr2=2;x2=45519102;dr2up=15000;dr2down=15000;num_seqs=2;hsp_overlap_limit=0;hsp_size_limit=0
Os11g03400|11|1296173|1296207|-|GRMZM2G350326|4|185628598|185628632|-|0.005	Os11g03400	11	1296173	1296207	-	GRMZM2G350326	4	185628598	185628632	-	0.01	5-distal	ATGGGAGGTTGGATTGAGAAGCACTCTTCTCCAA	ATGTGAGGTTGGGCAGAGAAGCACTCCTCTCCAA	http://synteny.cnr.berkeley.edu/CoGe/GEvo.pl?prog=blastn&autogo=1&show_cns=1&dsgid1=8163&chr1=11&x1=1296173&dr1up=15000&dr1down=15000&dsgid2=11266;chr2=4;x2=185628598;dr2up=15000;dr2down=15000;num_seqs=2;hsp_overlap_limit=0;hsp_size_limit=0
Os05g03820|5|1698381|1698395|+|GRMZM2G111579|6|24555088|24555074|-|2.8	Os05g03820	5	1698381	1698395	+	GRMZM2G111579	6	24555074	24555088	-	2.8	5-proximal	CGCGCACTTCAACG	GCGCGCACTTCAAC	http://synteny.cnr.berkeley.edu/CoGe/GEvo.pl?prog=blastn&autogo=1&show_cns=1&dsgid1=8163&chr1=5&x1=1698381&dr1up=15000&dr1down=15000&dsgid2=11266;chr2=6;x2=24555074;dr2up=15000;dr2down=15000;num_seqs=2;hsp_overlap_limit=0;hsp_size_limit=0
Os02g06660|2|3356899|3356916|+|GRMZM2G101920|4|236732436|236732419|-|2.4	Os02g06660	2	3356899	3356916	+	GRMZM2G101920	4	236732419	236732436	-	2.4	3-distal	CTACAGCTTGTAAAGCC	CCTACACCTTGTAAAGC	http://synteny.cnr.berkeley.edu/CoGe/GEvo.pl?prog=blastn&autogo=1&show_cns=1&dsgid1=8163&chr1=2&x1=3356899&dr1up=15000&dr1down=15000&dsgid2=11266;chr2=4;x2=236732419;dr2up=15000;dr2down=15000;num_seqs=2;hsp_overlap_limit=0;hsp_size_limit=0
Os06g51360|6|31113480|31113497|+|GRMZM2G102923|6|81721582|81721565|-|2.4	Os06g51360	6	31113480	31113497	+	GRMZM2G102923	6	81721565	81721582	-	2.4	3-distal	TGCGATTTGCGTGCGTG	TTGCGACTTGCGTGCGT	http://synteny.cnr.berkeley.edu/CoGe/GEvo.pl?prog=blastn&autogo=1&show_cns=1&dsgid1=8163&chr1=6&x1=31113480&dr1up=15000&dr1down=15000&dsgid2=11266;chr2=6;x2=81721565;dr2up=15000;dr2down=15000;num_seqs=2;hsp_overlap_limit=0;hsp_size_limit=0
Os09g34280|9|20237711|20237737|+|GRMZM2G169990|7|139965588|139965562|-|0.049	Os09g34280	9	20237711	20237737	+	GRMZM2G169990	7	139965562	139965588	-	0.05	intron	TTTCTTGGCTGATTTGGTCTAAATTA	TTTACTTGGCTGATCTGGTCTAGATT	http://synteny.cnr.berkeley.edu/CoGe/GEvo.pl?prog=blastn&autogo=1&show_cns=1&dsgid1=8163&chr1=9&x1=20237711&dr1up=15000&dr1down=15000&dsgid2=11266;chr2=7;x2=139965562;dr2up=15000;dr2down=15000;num_seqs=2;hsp_overlap_limit=0;hsp_size_limit=0
Os02g48470|2|29671358|29671387|+|GRMZM2G180920|5|202827090|202827119|+|2.3	Os02g48470	2	29671358	29671387	+	GRMZM2G180920	5	202827090	202827119	+	2.3	3-proximal	GGTGAGGTGTCACGACTGAACAGGTAGGC	GGTGAAGCGTCACATGTGAACAGGTAGGC	http://synteny.cnr.berkeley.edu/CoGe/GEvo.pl?prog=blastn&autogo=1&show_cns=1&dsgid1=8163&chr1=2&x1=29671358&dr1up=15000&dr1down=15000&dsgid2=11266;chr2=5;x2=202827090;dr2up=15000;dr2down=15000;num_seqs=2;hsp_overlap_limit=0;hsp_size_limit=0
Os04g42320|4|24853967|24853984|-|GRMZM2G000245|10|128562114|128562131|-|3.1	Os04g42320	4	24853967	24853984	-	GRMZM2G000245	10	128562114	128562131	-	3.1	3-UTR	GCTGGTAGTTGTAGCAG	GCTCGTAGTTGTAGCAG	http://synteny.cnr.berkeley.edu/CoGe/GEvo.pl?prog=blastn&autogo=1&show_cns=1&dsgid1=8163&chr1=4&x1=24853967&dr1up=15000&dr1down=15000&dsgid2=11266;chr2=10;x2=128562114;dr2up=15000;dr2down=15000;num_seqs=2;hsp_overlap_limit=0;hsp_size_limit=0
Os01g62605|1|36249259|36249283|+|GRMZM2G035805|8|168911963|168911987|+|0.0002	Os01g62605	1	36249259	36249283	+	GRMZM2G035805	8	168911963	168911987	+	0	5-distal	GAGCTTTTGACCTCACGCACGGGA	GAGCTTTTGACCTCCCGCACGGGA	http://synteny.cnr.berkeley.edu/CoGe/GEvo.pl?prog=blastn&autogo=1&show_cns=1&dsgid1=8163&chr1=1&x1=36249259&dr1up=15000&dr1down=15000&dsgid2=11266;chr2=8;x2=168911963;dr2up=15000;dr2down=15000;num_seqs=2;hsp_overlap_limit=0;hsp_size_limit=0
Os03g52730|3|30257149|30257164|-|GRMZM2G057129|5|8144380|8144365|+|0.61	Os03g52730	3	30257149	30257164	-	GRMZM2G057129	5	8144365	8144380	+	0.61	5-distal	CAATTTTACCCAAAC	AATTTTACCCAAACC	http://synteny.cnr.berkeley.edu/CoGe/GEvo.pl?prog=blastn&autogo=1&show_cns=1&dsgid1=8163&chr1=3&x1=30257149&dr1up=15000&dr1down=15000&dsgid2=11266;chr2=5;x2=8144365;dr2up=15000;dr2down=15000;num_seqs=2;hsp_overlap_limit=0;hsp_size_limit=0
Os02g34650|2|20782045|20782062|-|GRMZM2G113439|5|171967942|171967959|-|0.05	Os02g34650	2	20782045	20782062	-	GRMZM2G113439	5	171967942	171967959	-	0.05	5-distal	GCTGCGGTGGGCTGACA	GCTGCGGTGGGCTGACA	http://synteny.cnr.berkeley.edu/CoGe/GEvo.pl?prog=blastn&autogo=1&show_cns=1&dsgid1=8163&chr1=2&x1=20782045&dr1up=15000&dr1down=15000&dsgid2=11266;chr2=5;x2=171967942;dr2up=15000;dr2down=15000;num_seqs=2;hsp_overlap_limit=0;hsp_size_limit=0
Os08g34984|8|22031280|22031306|+|GRMZM2G129879|1|209582149|209582123|-|2.3	Os08g34984	8	22031280	22031306	+	GRMZM2G129879	1	209582123	209582149	-	2.3	5-proximal	CTACTATTGAGTCATATGGAAGCAGT	GCTTCTATTTGGTCATGTGGAAGCAG	http://synteny.cnr.berkeley.edu/CoGe/GEvo.pl?prog=blastn&autogo=1&show_cns=1&dsgid1=8163&chr1=8&x1=22031280&dr1up=15000&dr1down=15000&dsgid2=11266;chr2=1;x2=209582123;dr2up=15000;dr2down=15000;num_seqs=2;hsp_overlap_limit=0;hsp_size_limit=0
Os01g57073|1|32955411|32955425|+|GRMZM2G054905|3|191190205|191190191|-|9.1	Os01g57073	1	32955411	32955425	+	GRMZM2G054905	3	191190191	191190205	-	9.1	5-distal	TTGTGGACATGGAT	CTTGTGGACATGGA	http://synteny.cnr.berkeley.edu/CoGe/GEvo.pl?prog=blastn&autogo=1&show_cns=1&dsgid1=8163&chr1=1&x1=32955411&dr1up=15000&dr1down=15000&dsgid2=11266;chr2=3;x2=191190191;dr2up=15000;dr2down=15000;num_seqs=2;hsp_overlap_limit=0;hsp_size_limit=0
Os05g07220|5|3818287|3818302|-|GRMZM2G126484|6|124040787|124040802|-|1.2	Os05g07220	5	3818287	3818302	-	GRMZM2G126484	6	124040787	124040802	-	1.2	intron	CACCTTTCACCTCTT	CACCTTTCACCTCTT	http://synteny.cnr.berkeley.edu/CoGe/GEvo.pl?prog=blastn&autogo=1&show_cns=1&dsgid1=8163&chr1=5&x1=3818287&dr1up=15000&dr1down=15000&dsgid2=11266;chr2=6;x2=124040787;dr2up=15000;dr2down=15000;num_seqs=2;hsp_overlap_limit=0;hsp_size_limit=0
Os01g07330|1|3463447|3463517|-|GRMZM2G587368|8|16557119|16557189|-|3e-15	Os01g07330	1	3463447	3463517	-	GRMZM2G587368	8	16557119	16557189	-	3.00E-015	5-UTR	GATTGCTCGTCGTTTGTTCACTATGCTGCAATGGATGGGTGGTTCGCGGAGGAAGGTGTATGCCGTGAGT	GATTTCTCACCGCTTGCTCGCGATGCTGCAATGGACGGGTGGTTCGAGGAGGAAGGTGTACGCCGTGAGT	http://synteny.cnr.berkeley.edu/CoGe/GEvo.pl?prog=blastn&autogo=1&show_cns=1&dsgid1=8163&chr1=1&x1=3463447&dr1up=15000&dr1down=15000&dsgid2=11266;chr2=8;x2=16557119;dr2up=15000;dr2down=15000;num_seqs=2;hsp_overlap_limit=0;hsp_size_limit=0
Os02g57690|2|35323710|35323739|-|GRMZM2G085547|4|170223351|170223322|+|0.054	Os02g57690	2	35323710	35323739	-	GRMZM2G085547	4	170223322	170223351	+	0.05	intron	TAAATGATAGTGCTGACTATCTGCATGCA	AAATGATAGTGCTGCATTTCTGGATGCAG	http://synteny.cnr.berkeley.edu/CoGe/GEvo.pl?prog=blastn&autogo=1&show_cns=1&dsgid1=8163&chr1=2&x1=35323710&dr1up=15000&dr1down=15000&dsgid2=11266;chr2=4;x2=170223322;dr2up=15000;dr2down=15000;num_seqs=2;hsp_overlap_limit=0;hsp_size_limit=0
Os03g05300|3|2571582|2571610|+|GRMZM2G038485|1|10089359|10089388|+|0.61	Os03g05300	3	2571582	2571610	+	GRMZM2G038485	1	10089359	10089388	+	0.61	3-UTR	CCTAGCCCCTTTACATCTCTTAAAGGGG	CCTAGCCCTCTTTTCATCTCTAAAAGGGG	http://synteny.cnr.berkeley.edu/CoGe/GEvo.pl?prog=blastn&autogo=1&show_cns=1&dsgid1=8163&chr1=3&x1=2571582&dr1up=15000&dr1down=15000&dsgid2=11266;chr2=1;x2=10089359;dr2up=15000;dr2down=15000;num_seqs=2;hsp_overlap_limit=0;hsp_size_limit=0
Os02g44010|2|26570959|26570978|-|GRMZM2G026922|4|152406565|152406584|-|0.22	Os02g44010	2	26570959	26570978	-	GRMZM2G026922	4	152406565	152406584	-	0.22	5-proximal	TAAAGCAACCAATAGGCAT	TAAAGCAACCAATAAGCAT	http://synteny.cnr.berkeley.edu/CoGe/GEvo.pl?prog=blastn&autogo=1&show_cns=1&dsgid1=8163&chr1=2&x1=26570959&dr1up=15000&dr1down=15000&dsgid2=11266;chr2=4;x2=152406565;dr2up=15000;dr2down=15000;num_seqs=2;hsp_overlap_limit=0;hsp_size_limit=0
Os03g02680|3|997988|998041|+|GRMZM2G143213|9|154092052|154091999|-|2.6	Os03g02680	3	997988	998041	+	GRMZM2G143213	9	154091999	154092052	-	2.6	intron	AAACCAGAATGCACAATTTGGGAAATAGGACCCATGTGTATGTTACTTCATGC	TAAACTAGGATGTACGATTTGGGAAGAAGGAACGATGCTTATATTGCCTCATG	http://synteny.cnr.berkeley.edu/CoGe/GEvo.pl?prog=blastn&autogo=1&show_cns=1&dsgid1=8163&chr1=3&x1=997988&dr1up=15000&dr1down=15000&dsgid2=11266;chr2=9;x2=154091999;dr2up=15000;dr2down=15000;num_seqs=2;hsp_overlap_limit=0;hsp_size_limit=0
Os10g37260|10|19882524|19882544|-|GRMZM2G059013|5|21992981|21992961|+|0.048	Os10g37260	10	19882524	19882544	-	GRMZM2G059013	5	21992961	21992981	+	0.05	3-UTR	TATGCCTGCTGATTGGAGAG	ATGCTTGCTGATTGGAGAGA	http://synteny.cnr.berkeley.edu/CoGe/GEvo.pl?prog=blastn&autogo=1&show_cns=1&dsgid1=8163&chr1=10&x1=19882524&dr1up=15000&dr1down=15000&dsgid2=11266;chr2=5;x2=21992961;dr2up=15000;dr2down=15000;num_seqs=2;hsp_overlap_limit=0;hsp_size_limit=0
Os01g16540|1|9414240|9414257|+|GRMZM2G007915|8|3058896|3058913|+|7.7	Os01g16540	1	9414240	9414257	+	GRMZM2G007915	8	3058896	3058913	+	7.7	3-distal	GAGCACACTCATGAAGG	GAGCACACTCAAGAAGG	http://synteny.cnr.berkeley.edu/CoGe/GEvo.pl?prog=blastn&autogo=1&show_cns=1&dsgid1=8163&chr1=1&x1=9414240&dr1up=15000&dr1down=15000&dsgid2=11266;chr2=8;x2=3058896;dr2up=15000;dr2down=15000;num_seqs=2;hsp_overlap_limit=0;hsp_size_limit=0
Os06g44010|6|26511838|26511864|-|AC209050.3_FG003|6|96328928|96328902|+|0.0008	Os06g44010	6	26511838	26511864	-	AC209050.3_FG003	6	96328902	96328928	+	0	5-distal	TGCGTGCTGGGTCCAGATCCAATGAA	GCGTGCCGGGTCCAGGTCCAATGAAC	http://synteny.cnr.berkeley.edu/CoGe/GEvo.pl?prog=blastn&autogo=1&show_cns=1&dsgid1=8163&chr1=6&x1=26511838&dr1up=15000&dr1down=15000&dsgid2=11266;chr2=6;x2=96328902;dr2up=15000;dr2down=15000;num_seqs=2;hsp_overlap_limit=0;hsp_size_limit=0
Os01g41640|1|23576259|23576275|+|GRMZM2G015735|8|141597047|141597063|+|0.18	Os01g41640	1	23576259	23576275	+	GRMZM2G015735	8	141597047	141597063	+	0.18	5-UTR	TAGGGTTAGGGTTTCG	TAGGGTTAGGGTTTCG	http://synteny.cnr.berkeley.edu/CoGe/GEvo.pl?prog=blastn&autogo=1&show_cns=1&dsgid1=8163&chr1=1&x1=23576259&dr1up=15000&dr1down=15000&dsgid2=11266;chr2=8;x2=141597047;dr2up=15000;dr2down=15000;num_seqs=2;hsp_overlap_limit=0;hsp_size_limit=0
Os01g40570|1|22901314|22901334|-|GRMZM2G108144|3|221305734|221305754|-|2.5	Os01g40570	1	22901314	22901334	-	GRMZM2G108144	3	221305734	221305754	-	2.5	3-distal	CCTCAAGAAAAAGCTTGGAA	CCTCAGGAAAAAGCTTAGAA	http://synteny.cnr.berkeley.edu/CoGe/GEvo.pl?prog=blastn&autogo=1&show_cns=1&dsgid1=8163&chr1=1&x1=22901314&dr1up=15000&dr1down=15000&dsgid2=11266;chr2=3;x2=221305734;dr2up=15000;dr2down=15000;num_seqs=2;hsp_overlap_limit=0;hsp_size_limit=0
Os07g43030|7|25788215|25788229|-|GRMZM2G017368|7|166580901|166580915|-|2.8	Os07g43030	7	25788215	25788229	-	GRMZM2G017368	7	166580901	166580915	-	2.8	5-distal	GTTTCATAAGTTAA	GTTTCATAAGTTAA	http://synteny.cnr.berkeley.edu/CoGe/GEvo.pl?prog=blastn&autogo=1&show_cns=1&dsgid1=8163&chr1=7&x1=25788215&dr1up=15000&dr1down=15000&dsgid2=11266;chr2=7;x2=166580901;dr2up=15000;dr2down=15000;num_seqs=2;hsp_overlap_limit=0;hsp_size_limit=0
Os11g43360|11|25701155|25701173|-|GRMZM2G097981|4|3592216|3592198|+|0.012	Os11g43360	11	25701155	25701173	-	GRMZM2G097981	4	3592198	3592216	+	0.01	5-distal	TGTTTAATTATTAATTTA	GTTTAATTATTAATTTAT	http://synteny.cnr.berkeley.edu/CoGe/GEvo.pl?prog=blastn&autogo=1&show_cns=1&dsgid1=8163&chr1=11&x1=25701155&dr1up=15000&dr1down=15000&dsgid2=11266;chr2=4;x2=3592198;dr2up=15000;dr2down=15000;num_seqs=2;hsp_overlap_limit=0;hsp_size_limit=0
Os06g29430|6|16889243|16889264|+|GRMZM2G132847|9|47429749|47429728|-|1.0	Os06g29430	6	16889243	16889264	+	GRMZM2G132847	9	47429728	47429749	-	1	3-distal	AGTTTTTCAAAAATTGTATTT	TAGTATTTCAAAAATGGTATT	http://synteny.cnr.berkeley.edu/CoGe/GEvo.pl?prog=blastn&autogo=1&show_cns=1&dsgid1=8163&chr1=6&x1=16889243&dr1up=15000&dr1down=15000&dsgid2=11266;chr2=9;x2=47429728;dr2up=15000;dr2down=15000;num_seqs=2;hsp_overlap_limit=0;hsp_size_limit=0
Os04g49110|4|29095256|29095292|-|GRMZM2G109869|2|15339250|15339214|+|1e-09	Os04g49110	4	29095256	29095292	-	GRMZM2G109869	2	15339214	15339250	+	1.00E-009	5-distal	TTTGGCCCGGAACATTCGGATTTGTTGGCTCACACG	TTGGCCCGGAACATTCGGAATCGTTGGCTCACACGT	http://synteny.cnr.berkeley.edu/CoGe/GEvo.pl?prog=blastn&autogo=1&show_cns=1&dsgid1=8163&chr1=4&x1=29095256&dr1up=15000&dr1down=15000&dsgid2=11266;chr2=2;x2=15339214;dr2up=15000;dr2down=15000;num_seqs=2;hsp_overlap_limit=0;hsp_size_limit=0
Os05g06470|5|3331480|3331498|+|AC207728.2_FG003|6|126393923|126393905|-|2.7	Os05g06470	5	3331480	3331498	+	AC207728.2_FG003	6	126393905	126393923	-	2.7	intron	TGTCTCTTCTCATTTTTT	ATGTCTTTTCTCATTTTT	http://synteny.cnr.berkeley.edu/CoGe/GEvo.pl?prog=blastn&autogo=1&show_cns=1&dsgid1=8163&chr1=5&x1=3331480&dr1up=15000&dr1down=15000&dsgid2=11266;chr2=6;x2=126393905;dr2up=15000;dr2down=15000;num_seqs=2;hsp_overlap_limit=0;hsp_size_limit=0
Os06g35770|6|20902621|20902638|-|GRMZM5G843446|9|76799247|76799264|+|2.3	Os06g35770	6	20902621	20902638	-	GRMZM5G843446	9	76799247	76799264	+	2.3	5-distal	AAAAGAAAACTTTAAGC	GCTTAAAGTTTACTTTT	http://synteny.cnr.berkeley.edu/CoGe/GEvo.pl?prog=blastn&autogo=1&show_cns=1&dsgid1=8163&chr1=6&x1=20902621&dr1up=15000&dr1down=15000&dsgid2=11266;chr2=9;x2=76799247;dr2up=15000;dr2down=15000;num_seqs=2;hsp_overlap_limit=0;hsp_size_limit=0
Os02g02170|2|654923|654942|+|GRMZM2G010280|4|240232285|240232304|+|0.17	Os02g02170	2	654923	654942	+	GRMZM2G010280	4	240232285	240232304	+	0.17	5-proximal	CGGAGATGCGGCGCCGAGG	CGGTGATGCGGCGCCGAGG	http://synteny.cnr.berkeley.edu/CoGe/GEvo.pl?prog=blastn&autogo=1&show_cns=1&dsgid1=8163&chr1=2&x1=654923&dr1up=15000&dr1down=15000&dsgid2=11266;chr2=4;x2=240232285;dr2up=15000;dr2down=15000;num_seqs=2;hsp_overlap_limit=0;hsp_size_limit=0
Os01g66300|1|38508224|38508284|+|GRMZM2G125531|3|170281561|170281501|-|3e-11	Os01g66300	1	38508224	38508284	+	GRMZM2G125531	3	170281501	170281561	-	3.00E-011	5-UTR	AAGAGCTGCTGCCAACCCTGCACAGCCTGGGCTTGTGATCATTGATTGCCCAACTATTAC	CAAGAGCTGCTGCCAACTCCTGCACAGCCTGGGCTCTCATCACTGATTGCCCACCTATTA	http://synteny.cnr.berkeley.edu/CoGe/GEvo.pl?prog=blastn&autogo=1&show_cns=1&dsgid1=8163&chr1=1&x1=38508224&dr1up=15000&dr1down=15000&dsgid2=11266;chr2=3;x2=170281501;dr2up=15000;dr2down=15000;num_seqs=2;hsp_overlap_limit=0;hsp_size_limit=0
7_3672305_3672391_cns_rna|7|3664570|3664584|+|2_233765445_233765532_cns_rna|2|233766984|233766970|+|2.4	7_3672305_3672391_cns_rna	7	3664570	3664584	+	2_233765445_233765532_cns_rna	2	233766970	233766984	+	2.4	5-distal	GATTTTGGATGGAT	TCCATCCAAAATCA	http://synteny.cnr.berkeley.edu/CoGe/GEvo.pl?prog=blastn&autogo=1&show_cns=1&dsgid1=8163&chr1=7&x1=3664570&dr1up=15000&dr1down=15000&dsgid2=11266;chr2=2;x2=233766970;dr2up=15000;dr2down=15000;num_seqs=2;hsp_overlap_limit=0;hsp_size_limit=0
Os06g46480|6|28212087|28212101|-|GRMZM2G362785|6|91080855|91080841|+|3.6	Os06g46480	6	28212087	28212101	-	GRMZM2G362785	6	91080841	91080855	+	3.6	3-distal	GGCAAGTTTGACCA	GCAAGTTTGACCAT	http://synteny.cnr.berkeley.edu/CoGe/GEvo.pl?prog=blastn&autogo=1&show_cns=1&dsgid1=8163&chr1=6&x1=28212087&dr1up=15000&dr1down=15000&dsgid2=11266;chr2=6;x2=91080841;dr2up=15000;dr2down=15000;num_seqs=2;hsp_overlap_limit=0;hsp_size_limit=0
Os07g14530|7|8281792|8281873|-|GRMZM2G086757|7|25158101|25158016|+|1e-17	Os07g14530	7	8281792	8281873	-	GRMZM2G086757	7	25158016	25158101	+	1.00E-017	3-UTR	CCAAGCACAAGATGAGATGACTAGAGTTGAAGCTTGCATCAATGGTGATAAAATTTGAGATTGGTAACTTGCTGACCAGAA	CAAGTACAAGATGAGATGACTGGAGTTGAAGTTTGCATCAGTATGTGATGATAGAAATGGAGATTGGTAACTTGCTGACCAGAAA	http://synteny.cnr.berkeley.edu/CoGe/GEvo.pl?prog=blastn&autogo=1&show_cns=1&dsgid1=8163&chr1=7&x1=8281792&dr1up=15000&dr1down=15000&dsgid2=11266;chr2=7;x2=25158016;dr2up=15000;dr2down=15000;num_seqs=2;hsp_overlap_limit=0;hsp_size_limit=0
Os10g39190|10|20843906|20843935|-|GRMZM2G125095|1|83643145|83643174|-|0.042	Os10g39190	10	20843906	20843935	-	GRMZM2G125095	1	83643145	83643174	-	0.04	3-proximal	TTGGTTCCTGTGCAATTCTTTTGCTGCTG	TTGGTTGTTGTGCAATTCTTTCCCTGCTG	http://synteny.cnr.berkeley.edu/CoGe/GEvo.pl?prog=blastn&autogo=1&show_cns=1&dsgid1=8163&chr1=10&x1=20843906&dr1up=15000&dr1down=15000&dsgid2=11266;chr2=1;x2=83643145;dr2up=15000;dr2down=15000;num_seqs=2;hsp_overlap_limit=0;hsp_size_limit=0
Os08g16660|8|10179521|10179535|-|GRMZM2G133394|4|68325337|68325323|+|2.5	Os08g16660	8	10179521	10179535	-	GRMZM2G133394	4	68325323	68325337	+	2.5	3-distal	TTTATTTATTTATT	TTATTTATTTATTT	http://synteny.cnr.berkeley.edu/CoGe/GEvo.pl?prog=blastn&autogo=1&show_cns=1&dsgid1=8163&chr1=8&x1=10179521&dr1up=15000&dr1down=15000&dsgid2=11266;chr2=4;x2=68325323;dr2up=15000;dr2down=15000;num_seqs=2;hsp_overlap_limit=0;hsp_size_limit=0
Os08g32870|8|20398388|20398402|+|GRMZM2G016189|1|216059248|216059262|-|2.9	Os08g32870	8	20398388	20398402	+	GRMZM2G016189	1	216059248	216059262	-	2.9	3-distal	ATCCATTTTTACAC	GTGTAAAAATGGAT	http://synteny.cnr.berkeley.edu/CoGe/GEvo.pl?prog=blastn&autogo=1&show_cns=1&dsgid1=8163&chr1=8&x1=20398388&dr1up=15000&dr1down=15000&dsgid2=11266;chr2=1;x2=216059248;dr2up=15000;dr2down=15000;num_seqs=2;hsp_overlap_limit=0;hsp_size_limit=0
Os02g43170|2|26020872|26020889|+|GRMZM2G110541|5|190051331|190051348|+|2.4	Os02g43170	2	26020872	26020889	+	GRMZM2G110541	5	190051331	190051348	+	2.4	5-distal	CGCCCATGCTGCAATGC	CGCCCATGCTGCTATGC	http://synteny.cnr.berkeley.edu/CoGe/GEvo.pl?prog=blastn&autogo=1&show_cns=1&dsgid1=8163&chr1=2&x1=26020872&dr1up=15000&dr1down=15000&dsgid2=11266;chr2=5;x2=190051331;dr2up=15000;dr2down=15000;num_seqs=2;hsp_overlap_limit=0;hsp_size_limit=0
Os03g14280|3|7771121|7771135|-|GRMZM2G150598|9|142748391|142748377|+|3.3	Os03g14280	3	7771121	7771135	-	GRMZM2G150598	9	142748377	142748391	+	3.3	3-distal	TTCCCCACACTGAA	TCCCCACACTGAAG	http://synteny.cnr.berkeley.edu/CoGe/GEvo.pl?prog=blastn&autogo=1&show_cns=1&dsgid1=8163&chr1=3&x1=7771121&dr1up=15000&dr1down=15000&dsgid2=11266;chr2=9;x2=142748377;dr2up=15000;dr2down=15000;num_seqs=2;hsp_overlap_limit=0;hsp_size_limit=0
Os07g38960|7|23385847|23385864|+|GRMZM2G038519|2|206966785|206966802|+|2.9	Os07g38960	7	23385847	23385864	+	GRMZM2G038519	2	206966785	206966802	+	2.9	3-distal	TGGCATTTTTTTCATTT	TGGCATTGTTTTCATTT	http://synteny.cnr.berkeley.edu/CoGe/GEvo.pl?prog=blastn&autogo=1&show_cns=1&dsgid1=8163&chr1=7&x1=23385847&dr1up=15000&dr1down=15000&dsgid2=11266;chr2=2;x2=206966785;dr2up=15000;dr2down=15000;num_seqs=2;hsp_overlap_limit=0;hsp_size_limit=0
Os01g64990|1|37731813|37731857|+|GRMZM2G002626|3|174687721|174687677|-|0.057	Os01g64990	1	37731813	37731857	+	GRMZM2G002626	3	174687677	174687721	-	0.06	3-proximal	TTATCTGGACTAATGGCTGCATTATACTAATGTCACGCAAGTTT	TTTGTCTGGTCTATTTGCTGCTTTATATCAATGCCATGCAAGTT	http://synteny.cnr.berkeley.edu/CoGe/GEvo.pl?prog=blastn&autogo=1&show_cns=1&dsgid1=8163&chr1=1&x1=37731813&dr1up=15000&dr1down=15000&dsgid2=11266;chr2=3;x2=174687677;dr2up=15000;dr2down=15000;num_seqs=2;hsp_overlap_limit=0;hsp_size_limit=0
Os06g45330|6|27367906|27367944|-|GRMZM2G417594|6|94375527|94375565|-|0.001	Os06g45330	6	27367906	27367944	-	GRMZM2G417594	6	94375527	94375565	-	0	3-distal	ATCTGGCAGGAGGCTGGCGATGGGGAGGCGGGAGTAGG	ATCTGGCCGGCGGCGGGCGATGGGAAGGAGGGACTAGG	http://synteny.cnr.berkeley.edu/CoGe/GEvo.pl?prog=blastn&autogo=1&show_cns=1&dsgid1=8163&chr1=6&x1=27367906&dr1up=15000&dr1down=15000&dsgid2=11266;chr2=6;x2=94375527;dr2up=15000;dr2down=15000;num_seqs=2;hsp_overlap_limit=0;hsp_size_limit=0
Os03g06720|3|3381790|3381808|+|GRMZM2G172410|1|12966022|12966040|+|0.88	Os03g06720	3	3381790	3381808	+	GRMZM2G172410	1	12966022	12966040	+	0.88	5-distal	GCGGCGCACGGCGCACAC	GCGGCGCACGGGGCACAC	http://synteny.cnr.berkeley.edu/CoGe/GEvo.pl?prog=blastn&autogo=1&show_cns=1&dsgid1=8163&chr1=3&x1=3381790&dr1up=15000&dr1down=15000&dsgid2=11266;chr2=1;x2=12966022;dr2up=15000;dr2down=15000;num_seqs=2;hsp_overlap_limit=0;hsp_size_limit=0
Os03g50740|3|28989129|28989143|-|GRMZM2G176735|1|268616885|268616899|-|4.7	Os03g50740	3	28989129	28989143	-	GRMZM2G176735	1	268616885	268616899	-	4.7	5-distal	TCCTCTTGTTTTTC	TCCTCTTGTTTTTC	http://synteny.cnr.berkeley.edu/CoGe/GEvo.pl?prog=blastn&autogo=1&show_cns=1&dsgid1=8163&chr1=3&x1=28989129&dr1up=15000&dr1down=15000&dsgid2=11266;chr2=1;x2=268616885;dr2up=15000;dr2down=15000;num_seqs=2;hsp_overlap_limit=0;hsp_size_limit=0
Os11g47650|11|28251206|28251223|+|GRMZM2G176437|4|1226946|1226929|-|2.6	Os11g47650	11	28251206	28251223	+	GRMZM2G176437	4	1226929	1226946	-	2.6	5-UTR	AAGAACTCCATCTTCCA	AAAGAACTACATCTTCC	http://synteny.cnr.berkeley.edu/CoGe/GEvo.pl?prog=blastn&autogo=1&show_cns=1&dsgid1=8163&chr1=11&x1=28251206&dr1up=15000&dr1down=15000&dsgid2=11266;chr2=4;x2=1226929;dr2up=15000;dr2down=15000;num_seqs=2;hsp_overlap_limit=0;hsp_size_limit=0
Os05g33050|5|19311990|19312013|-|GRMZM2G100946|6|144901882|144901905|-|0.067	Os05g33050	5	19311990	19312013	-	GRMZM2G100946	6	144901882	144901905	-	0.07	intron	ACATAGAACAAGTAAATTGCATG	ACATAAAACAAATAAATTGCATG	http://synteny.cnr.berkeley.edu/CoGe/GEvo.pl?prog=blastn&autogo=1&show_cns=1&dsgid1=8163&chr1=5&x1=19311990&dr1up=15000&dr1down=15000&dsgid2=11266;chr2=6;x2=144901882;dr2up=15000;dr2down=15000;num_seqs=2;hsp_overlap_limit=0;hsp_size_limit=0
Os02g49440|2|30202995|30203025|-|GRMZM2G449950|4|164177061|164177091|-|0.0002	Os02g49440	2	30202995	30203025	-	GRMZM2G449950	4	164177061	164177091	-	0	5-proximal	GATCAGATACGTTAGTTAAGAATGTTTGCC	GATCAGATCCGCTCGTTAAGAATGTTTGCC	http://synteny.cnr.berkeley.edu/CoGe/GEvo.pl?prog=blastn&autogo=1&show_cns=1&dsgid1=8163&chr1=2&x1=30202995&dr1up=15000&dr1down=15000&dsgid2=11266;chr2=4;x2=164177061;dr2up=15000;dr2down=15000;num_seqs=2;hsp_overlap_limit=0;hsp_size_limit=0
Os02g43600|2|26314546|26314575|-|GRMZM2G171444|5|190754757|190754786|-|0.046	Os02g43600	2	26314546	26314575	-	GRMZM2G171444	5	190754757	190754786	-	0.05	5-UTR	CAAAAAGATAGGCGGATAGCGTTCATCCC	CAAAGAGATAGGAGGATAGCGTCTATCCC	http://synteny.cnr.berkeley.edu/CoGe/GEvo.pl?prog=blastn&autogo=1&show_cns=1&dsgid1=8163&chr1=2&x1=26314546&dr1up=15000&dr1down=15000&dsgid2=11266;chr2=5;x2=190754757;dr2up=15000;dr2down=15000;num_seqs=2;hsp_overlap_limit=0;hsp_size_limit=0
Os02g46990|2|28706636|28706656|+|GRMZM2G066615|4|158334410|158334430|+|3.0	Os02g46990	2	28706636	28706656	+	GRMZM2G066615	4	158334410	158334430	+	3	3-distal	AATAATAATAAGATTAAAAT	AATAATAATAATAATAAAAT	http://synteny.cnr.berkeley.edu/CoGe/GEvo.pl?prog=blastn&autogo=1&show_cns=1&dsgid1=8163&chr1=2&x1=28706636&dr1up=15000&dr1down=15000&dsgid2=11266;chr2=4;x2=158334410;dr2up=15000;dr2down=15000;num_seqs=2;hsp_overlap_limit=0;hsp_size_limit=0
Os03g14830|3|8070732|8070751|-|GRMZM2G030839|9|142200072|142200053|+|0.21	Os03g14830	3	8070732	8070751	-	GRMZM2G030839	9	142200053	142200072	+	0.21	5-UTR	CTCGGTTCCTCCGCCTCCG	TCGGTTCCTCCGCCCCCGT	http://synteny.cnr.berkeley.edu/CoGe/GEvo.pl?prog=blastn&autogo=1&show_cns=1&dsgid1=8163&chr1=3&x1=8070732&dr1up=15000&dr1down=15000&dsgid2=11266;chr2=9;x2=142200053;dr2up=15000;dr2down=15000;num_seqs=2;hsp_overlap_limit=0;hsp_size_limit=0
Os08g33370|8|20810003|20810046|-|AC217050.4_FG006|1|214899330|214899371|-|0.0008	Os08g33370	8	20810003	20810046	-	AC217050.4_FG006	1	214899330	214899371	-	0	3-UTR	TTACTAGGGTGGTAGCGGTCGAATTAGTTCTTCCCATTGCTTT	TTAGTAGGCTGGTAGTGTTCGAATTAGTTCCCCATTGCTTT	http://synteny.cnr.berkeley.edu/CoGe/GEvo.pl?prog=blastn&autogo=1&show_cns=1&dsgid1=8163&chr1=8&x1=20810003&dr1up=15000&dr1down=15000&dsgid2=11266;chr2=1;x2=214899330;dr2up=15000;dr2down=15000;num_seqs=2;hsp_overlap_limit=0;hsp_size_limit=0
Os01g66350|1|38538710|38538744|+|GRMZM2G081188|3|170120630|170120596|-|0.2	Os01g66350	1	38538710	38538744	+	GRMZM2G081188	3	170120596	170120630	-	0.2	3-UTR	AGTAGCTGAACTGACAAATGTTGGGCCCGAGCAC	TAGGAGCTGAACTAACATATGTTGGTGCCTAGCA	http://synteny.cnr.berkeley.edu/CoGe/GEvo.pl?prog=blastn&autogo=1&show_cns=1&dsgid1=8163&chr1=1&x1=38538710&dr1up=15000&dr1down=15000&dsgid2=11266;chr2=3;x2=170120596;dr2up=15000;dr2down=15000;num_seqs=2;hsp_overlap_limit=0;hsp_size_limit=0
Os12g43520|12|26996402|26996419|-|GRMZM2G027331|1|178329675|178329692|-|2.7	Os12g43520	12	26996402	26996419	-	GRMZM2G027331	1	178329675	178329692	-	2.7	5-distal	GGAAGAAGAAGGAGAAG	GGAAGAAGAAAGAGAAG	http://synteny.cnr.berkeley.edu/CoGe/GEvo.pl?prog=blastn&autogo=1&show_cns=1&dsgid1=8163&chr1=12&x1=26996402&dr1up=15000&dr1down=15000&dsgid2=11266;chr2=1;x2=178329675;dr2up=15000;dr2down=15000;num_seqs=2;hsp_overlap_limit=0;hsp_size_limit=0
Os01g09790|1|5052162|5052176|-|GRMZM2G077227|3|5996928|5996914|+|2.5	Os01g09790	1	5052162	5052176	-	GRMZM2G077227	3	5996914	5996928	+	2.5	3-UTR	AAGATAGCTCTTTG	AGATAGCTCTTTGA	http://synteny.cnr.berkeley.edu/CoGe/GEvo.pl?prog=blastn&autogo=1&show_cns=1&dsgid1=8163&chr1=1&x1=5052162&dr1up=15000&dr1down=15000&dsgid2=11266;chr2=3;x2=5996914;dr2up=15000;dr2down=15000;num_seqs=2;hsp_overlap_limit=0;hsp_size_limit=0
Os02g55110|2|33745337|33745354|+|GRMZM2G420432|5|213349617|213349634|+|3.3	Os02g55110	2	33745337	33745354	+	GRMZM2G420432	5	213349617	213349634	+	3.3	5-proximal	CCATTTGCATTAGTTTA	CCAGTTGCATTAGTTTA	http://synteny.cnr.berkeley.edu/CoGe/GEvo.pl?prog=blastn&autogo=1&show_cns=1&dsgid1=8163&chr1=2&x1=33745337&dr1up=15000&dr1down=15000&dsgid2=11266;chr2=5;x2=213349617;dr2up=15000;dr2down=15000;num_seqs=2;hsp_overlap_limit=0;hsp_size_limit=0
Os07g32510|7|19342190|19342207|+|GRMZM2G064655|2|202415938|202415955|+|2.4	Os07g32510	7	19342190	19342207	+	GRMZM2G064655	2	202415938	202415955	+	2.4	5-distal	TTAAATAAGAAATTATC	TTTAATAAGAAATTATC	http://synteny.cnr.berkeley.edu/CoGe/GEvo.pl?prog=blastn&autogo=1&show_cns=1&dsgid1=8163&chr1=7&x1=19342190&dr1up=15000&dr1down=15000&dsgid2=11266;chr2=2;x2=202415938;dr2up=15000;dr2down=15000;num_seqs=2;hsp_overlap_limit=0;hsp_size_limit=0
Os03g27450|3|15750264|15750282|+|GRMZM2G082836|1|68110728|68110746|+|0.7	Os03g27450	3	15750264	15750282	+	GRMZM2G082836	1	68110728	68110746	+	0.7	3-UTR	TGAGGTGATTCGTTTGGT	TGAGGCGATTCGTTTGGT	http://synteny.cnr.berkeley.edu/CoGe/GEvo.pl?prog=blastn&autogo=1&show_cns=1&dsgid1=8163&chr1=3&x1=15750264&dr1up=15000&dr1down=15000&dsgid2=11266;chr2=1;x2=68110728;dr2up=15000;dr2down=15000;num_seqs=2;hsp_overlap_limit=0;hsp_size_limit=0
Os03g14810|3|8061189|8061237|-|GRMZM2G031441|9|142210925|142210877|+|4e-13	Os03g14810	3	8061189	8061237	-	GRMZM2G031441	9	142210877	142210925	+	4.00E-013	5-proximal	TAAAGCGTCGATACTTTCTTACGTCTGTCGAATAAAACGCCCTCCAAT	AAAGCCCCGATACTTTCTTACGTCTGTCGAATAAAACGTCCGCCAATC	http://synteny.cnr.berkeley.edu/CoGe/GEvo.pl?prog=blastn&autogo=1&show_cns=1&dsgid1=8163&chr1=3&x1=8061189&dr1up=15000&dr1down=15000&dsgid2=11266;chr2=9;x2=142210877;dr2up=15000;dr2down=15000;num_seqs=2;hsp_overlap_limit=0;hsp_size_limit=0
Os03g03870|3|1751215|1751286|+|GRMZM2G020548|1|7041500|7041570|+|1e-14	Os03g03870	3	1751215	1751286	+	GRMZM2G020548	1	7041500	7041570	+	1.00E-014	5-UTR	GCGCTTTAATCCTTTCCATCGAAGGGAACAGTACGCGGATCTGACAAGTTTTGACGGATTTGACCTTTTTC	GCGCTTTAATCCTTACCTCGGAAGGAATAGTGGGCGGATCTGACACGTTTTGGCGGATTTGACCTTTTTC	http://synteny.cnr.berkeley.edu/CoGe/GEvo.pl?prog=blastn&autogo=1&show_cns=1&dsgid1=8163&chr1=3&x1=1751215&dr1up=15000&dr1down=15000&dsgid2=11266;chr2=1;x2=7041500;dr2up=15000;dr2down=15000;num_seqs=2;hsp_overlap_limit=0;hsp_size_limit=0
Os11g41900|11|24759908|24759922|-|GRMZM5G878139|4|4385703|4385689|+|3.4	Os11g41900	11	24759908	24759922	-	GRMZM5G878139	4	4385689	4385703	+	3.4	5-distal	TTTTCTATTCCAAA	TTTCTATTCCAAAT	http://synteny.cnr.berkeley.edu/CoGe/GEvo.pl?prog=blastn&autogo=1&show_cns=1&dsgid1=8163&chr1=11&x1=24759908&dr1up=15000&dr1down=15000&dsgid2=11266;chr2=4;x2=4385689;dr2up=15000;dr2down=15000;num_seqs=2;hsp_overlap_limit=0;hsp_size_limit=0
Os02g40860|2|24761129|24761155|+|GRMZM2G162637|4|142153540|142153566|+|3.1	Os02g40860	2	24761129	24761155	+	GRMZM2G162637	4	142153540	142153566	+	3.1	5-UTR	GTCCGTTTCCCACATTTTCCGCTTCC	GTCCGTTTCCCACGAATTCCGCGTCC	http://synteny.cnr.berkeley.edu/CoGe/GEvo.pl?prog=blastn&autogo=1&show_cns=1&dsgid1=8163&chr1=2&x1=24761129&dr1up=15000&dr1down=15000&dsgid2=11266;chr2=4;x2=142153540;dr2up=15000;dr2down=15000;num_seqs=2;hsp_overlap_limit=0;hsp_size_limit=0
Os02g58450|2|35740181|35740195|-|GRMZM2G433025|5|216754753|216754767|-|2.4	Os02g58450	2	35740181	35740195	-	GRMZM2G433025	5	216754753	216754767	-	2.4	5-distal	ATGTATTTTTACTC	ATGTATTTTTACTC	http://synteny.cnr.berkeley.edu/CoGe/GEvo.pl?prog=blastn&autogo=1&show_cns=1&dsgid1=8163&chr1=2&x1=35740181&dr1up=15000&dr1down=15000&dsgid2=11266;chr2=5;x2=216754753;dr2up=15000;dr2down=15000;num_seqs=2;hsp_overlap_limit=0;hsp_size_limit=0
Os08g34160|8|21412076|21412134|+|GRMZM2G123362|4|84449810|84449752|-|1e-13	Os08g34160	8	21412076	21412134	+	GRMZM2G123362	4	84449752	84449810	-	1.00E-013	intron	GCGTGTGATCTTCACTAGTTCTCCAGAGGATAAGAACCTTCTCCTGGTTTGTATCTCT	TGCGTGTGATCTTTACTAATTCGAAAGAGGATAAGAATCTTCTCCTGGTTTGAATCTC	http://synteny.cnr.berkeley.edu/CoGe/GEvo.pl?prog=blastn&autogo=1&show_cns=1&dsgid1=8163&chr1=8&x1=21412076&dr1up=15000&dr1down=15000&dsgid2=11266;chr2=4;x2=84449752;dr2up=15000;dr2down=15000;num_seqs=2;hsp_overlap_limit=0;hsp_size_limit=0
Os02g57450|2|35201915|35202013|-|GRMZM2G112240|4|170918421|170918318|+|9e-15	Os02g57450	2	35201915	35202013	-	GRMZM2G112240	4	170918318	170918421	+	9.00E-015	3-UTR	CATCGTTCATGTTGGATTAACACTTGTTGTAATGTATTATTGGTTTTACCATGCGGATCTCTTATCATATGAGAGGATGTGAATGAAAACTGTTCTCC	ATCTTCCATGTTGGATTAACACTTGATGTAATGTATTGTTATCGGTTTTTACTGTGCGGATCTCCTTATGATATGGGAGGATGTGAATGAGTACTGCCCTCCC	http://synteny.cnr.berkeley.edu/CoGe/GEvo.pl?prog=blastn&autogo=1&show_cns=1&dsgid1=8163&chr1=2&x1=35201915&dr1up=15000&dr1down=15000&dsgid2=11266;chr2=4;x2=170918318;dr2up=15000;dr2down=15000;num_seqs=2;hsp_overlap_limit=0;hsp_size_limit=0
Os11g06340|11|3070155|3070172|+|GRMZM2G122039|4|214211104|214211087|-|2.5	Os11g06340	11	3070155	3070172	+	GRMZM2G122039	4	214211087	214211104	-	2.5	3-distal	AAATTAATAATTACATT	AAAATAAATAATTACAT	http://synteny.cnr.berkeley.edu/CoGe/GEvo.pl?prog=blastn&autogo=1&show_cns=1&dsgid1=8163&chr1=11&x1=3070155&dr1up=15000&dr1down=15000&dsgid2=11266;chr2=4;x2=214211087;dr2up=15000;dr2down=15000;num_seqs=2;hsp_overlap_limit=0;hsp_size_limit=0
Os01g21630|1|12126997|12127024|+|GRMZM2G164134|3|58069291|58069318|+|0.7	Os01g21630	1	12126997	12127024	+	GRMZM2G164134	3	58069291	58069318	+	0.7	3-distal	ACCTATATAAAAATGCTCCTGCGTTTG	ACCTATATAAAAAGGCTACTAAGTTTG	http://synteny.cnr.berkeley.edu/CoGe/GEvo.pl?prog=blastn&autogo=1&show_cns=1&dsgid1=8163&chr1=1&x1=12126997&dr1up=15000&dr1down=15000&dsgid2=11266;chr2=3;x2=58069291;dr2up=15000;dr2down=15000;num_seqs=2;hsp_overlap_limit=0;hsp_size_limit=0
Os09g32025|9|19153305|19153324|-|GRMZM2G147955|2|190517118|190517137|-|0.16	Os09g32025	9	19153305	19153324	-	GRMZM2G147955	2	190517118	190517137	-	0.16	5-distal	AGCTACAGTAGTGGTGAGC	AGCTACAGAAGTGGTGAGC	http://synteny.cnr.berkeley.edu/CoGe/GEvo.pl?prog=blastn&autogo=1&show_cns=1&dsgid1=8163&chr1=9&x1=19153305&dr1up=15000&dr1down=15000&dsgid2=11266;chr2=2;x2=190517118;dr2up=15000;dr2down=15000;num_seqs=2;hsp_overlap_limit=0;hsp_size_limit=0
Os02g41800|2|25138297|25138314|+|GRMZM2G081406|4|143810124|143810141|+|2.5	Os02g41800	2	25138297	25138314	+	GRMZM2G081406	4	143810124	143810141	+	2.5	3-distal	TGATCCCAACGCCGGCC	TGATCCCAACGCTGGCC	http://synteny.cnr.berkeley.edu/CoGe/GEvo.pl?prog=blastn&autogo=1&show_cns=1&dsgid1=8163&chr1=2&x1=25138297&dr1up=15000&dr1down=15000&dsgid2=11266;chr2=4;x2=143810124;dr2up=15000;dr2down=15000;num_seqs=2;hsp_overlap_limit=0;hsp_size_limit=0
Os05g38500|5|22526612|22526626|+|AC213621.5_FG004|6|151581991|151582005|+|2.3	Os05g38500	5	22526612	22526626	+	AC213621.5_FG004	6	151581991	151582005	+	2.3	3-proximal	CCGGCAGGAATTCC	CCGGCAGGAATTCC	http://synteny.cnr.berkeley.edu/CoGe/GEvo.pl?prog=blastn&autogo=1&show_cns=1&dsgid1=8163&chr1=5&x1=22526612&dr1up=15000&dr1down=15000&dsgid2=11266;chr2=6;x2=151581991;dr2up=15000;dr2down=15000;num_seqs=2;hsp_overlap_limit=0;hsp_size_limit=0
Os05g33940|5|19988485|19988502|+|GRMZM2G173630|6|146113031|146113048|+|2.5	Os05g33940	5	19988485	19988502	+	GRMZM2G173630	6	146113031	146113048	+	2.5	3-distal	AAGAAAATAAAGTTTTA	AATAAAATAAAGTTTTA	http://synteny.cnr.berkeley.edu/CoGe/GEvo.pl?prog=blastn&autogo=1&show_cns=1&dsgid1=8163&chr1=5&x1=19988485&dr1up=15000&dr1down=15000&dsgid2=11266;chr2=6;x2=146113031;dr2up=15000;dr2down=15000;num_seqs=2;hsp_overlap_limit=0;hsp_size_limit=0
Os01g61760|1|35731565|35731581|-|GRMZM2G023279|3|182474643|182474627|+|0.2	Os01g61760	1	35731565	35731581	-	GRMZM2G023279	3	182474627	182474643	+	0.2	5-distal	GGAAGCGGCTCGGAAG	GAAGCGGCTCGGAAGG	http://synteny.cnr.berkeley.edu/CoGe/GEvo.pl?prog=blastn&autogo=1&show_cns=1&dsgid1=8163&chr1=1&x1=35731565&dr1up=15000&dr1down=15000&dsgid2=11266;chr2=3;x2=182474627;dr2up=15000;dr2down=15000;num_seqs=2;hsp_overlap_limit=0;hsp_size_limit=0
Os05g40820|5|23879962|23880027|-|GRMZM2G142640|8|119375563|119375627|-|4e-06	Os05g40820	5	23879962	23880027	-	GRMZM2G142640	8	119375563	119375627	-	4.00E-006	5-UTR	CTATATGAACCAGGGAACCCGCTTTGCAGGGGAGATTTGTCCCATGTTTCTTCTGCCAGTAGTCG	CTATATGGATTAAGGAACCCTCTTTGCAGCAGAGATTTGTTACGTGTTCTGCTGCCAGTAGTCG	http://synteny.cnr.berkeley.edu/CoGe/GEvo.pl?prog=blastn&autogo=1&show_cns=1&dsgid1=8163&chr1=5&x1=23879962&dr1up=15000&dr1down=15000&dsgid2=11266;chr2=8;x2=119375563;dr2up=15000;dr2down=15000;num_seqs=2;hsp_overlap_limit=0;hsp_size_limit=0
Os12g38920|12|23864925|23864942|+|GRMZM2G480451|1|158502603|158502586|-|4.4	Os12g38920	12	23864925	23864942	+	GRMZM2G480451	1	158502586	158502603	-	4.4	5-distal	GAAAAAACCATCACTTT	GGAGAAAACCATCACTT	http://synteny.cnr.berkeley.edu/CoGe/GEvo.pl?prog=blastn&autogo=1&show_cns=1&dsgid1=8163&chr1=12&x1=23864925&dr1up=15000&dr1down=15000&dsgid2=11266;chr2=1;x2=158502586;dr2up=15000;dr2down=15000;num_seqs=2;hsp_overlap_limit=0;hsp_size_limit=0
Os01g61030|1|35313555|35313633|-|GRMZM2G118363|3|184065554|184065472|+|0.77	Os01g61030	1	35313555	35313633	-	GRMZM2G118363	3	184065472	184065554	+	0.77	3-UTR	ATTCTGATCACTCAGTTTGGTGTACATTTCATGTATATCTCCCTTGCCCCATTTACATGTTTGGTTACATTGGTTCAT	TTATGATTACTTTGTCTGGTGTACATTTGTACTTGTATATCGCCATTCCCCCTTTTGACAGATTTGGCTGCATTGGTTGATT	http://synteny.cnr.berkeley.edu/CoGe/GEvo.pl?prog=blastn&autogo=1&show_cns=1&dsgid1=8163&chr1=1&x1=35313555&dr1up=15000&dr1down=15000&dsgid2=11266;chr2=3;x2=184065472;dr2up=15000;dr2down=15000;num_seqs=2;hsp_overlap_limit=0;hsp_size_limit=0
Os03g18890|3|10580698|10580735|+|GRMZM2G300692|1|47452981|47453018|+|0.003	Os03g18890	3	10580698	10580735	+	GRMZM2G300692	1	47452981	47453018	+	0	5-distal	ACCTACCTTTGCACCCAAGAACTCACCATGTGCACGC	ACCTGCCTTTGCCACCACGAACTCGCCATGTGCCCGC	http://synteny.cnr.berkeley.edu/CoGe/GEvo.pl?prog=blastn&autogo=1&show_cns=1&dsgid1=8163&chr1=3&x1=10580698&dr1up=15000&dr1down=15000&dsgid2=11266;chr2=1;x2=47452981;dr2up=15000;dr2down=15000;num_seqs=2;hsp_overlap_limit=0;hsp_size_limit=0
Os06g04370|6|1864806|1864823|+|GRMZM2G097313|9|22480521|22480504|-|0.049	Os06g04370	6	1864806	1864823	+	GRMZM2G097313	9	22480504	22480521	-	0.05	intron	TTCTGTTCATGTTTTGG	CTTCTGTTCATGTTTTG	http://synteny.cnr.berkeley.edu/CoGe/GEvo.pl?prog=blastn&autogo=1&show_cns=1&dsgid1=8163&chr1=6&x1=1864806&dr1up=15000&dr1down=15000&dsgid2=11266;chr2=9;x2=22480504;dr2up=15000;dr2down=15000;num_seqs=2;hsp_overlap_limit=0;hsp_size_limit=0
3_32782275_32782361_cns_rna|3|32777168|32777199|-|5_4656288_4656202_cns_rna|5|4659603|4659572|+|6e-05	3_32782275_32782361_cns_rna	3	32777168	32777199	-	5_4656288_4656202_cns_rna	5	4659572	4659603	+	6.00E-005	3-distal	GTCTTACTTGTGGGCATTCTTTACAATGCCA	TCTTACCTGTGGGCATTCTTGACAATGGCAG	http://synteny.cnr.berkeley.edu/CoGe/GEvo.pl?prog=blastn&autogo=1&show_cns=1&dsgid1=8163&chr1=3&x1=32777168&dr1up=15000&dr1down=15000&dsgid2=11266;chr2=5;x2=4659572;dr2up=15000;dr2down=15000;num_seqs=2;hsp_overlap_limit=0;hsp_size_limit=0
Os07g37530|7|22510922|22510939|+|GRMZM2G019974|7|157508635|157508652|+|2.5	Os07g37530	7	22510922	22510939	+	GRMZM2G019974	7	157508635	157508652	+	2.5	3-distal	CTTGTTTGGAAGAAAGG	CTTGTTTGGAACAAAGG	http://synteny.cnr.berkeley.edu/CoGe/GEvo.pl?prog=blastn&autogo=1&show_cns=1&dsgid1=8163&chr1=7&x1=22510922&dr1up=15000&dr1down=15000&dsgid2=11266;chr2=7;x2=157508635;dr2up=15000;dr2down=15000;num_seqs=2;hsp_overlap_limit=0;hsp_size_limit=0
Os02g37856|2|22872233|22872255|-|GRMZM2G113064|5|179279842|179279820|+|0.2	Os02g37856	2	22872233	22872255	-	GRMZM2G113064	5	179279820	179279842	+	0.2	intron	TTTTCCTTGTTTAGCATGACTG	TTTTCTAGTTTAGCATGACTGC	http://synteny.cnr.berkeley.edu/CoGe/GEvo.pl?prog=blastn&autogo=1&show_cns=1&dsgid1=8163&chr1=2&x1=22872233&dr1up=15000&dr1down=15000&dsgid2=11266;chr2=5;x2=179279820;dr2up=15000;dr2down=15000;num_seqs=2;hsp_overlap_limit=0;hsp_size_limit=0
Os01g12000|1|6533207|6533224|+|GRMZM2G369182|8|25875914|25875931|+|0.042	Os01g12000	1	6533207	6533224	+	GRMZM2G369182	8	25875914	25875931	+	0.04	5-proximal	TAGTCATCCATGATCCA	TAGTCATCCATGATCCA	http://synteny.cnr.berkeley.edu/CoGe/GEvo.pl?prog=blastn&autogo=1&show_cns=1&dsgid1=8163&chr1=1&x1=6533207&dr1up=15000&dr1down=15000&dsgid2=11266;chr2=8;x2=25875914;dr2up=15000;dr2down=15000;num_seqs=2;hsp_overlap_limit=0;hsp_size_limit=0
Os10g37190|10|19827332|19827367|-|GRMZM2G181231|1|223765567|223765532|+|2.4	Os10g37190	10	19827332	19827367	-	GRMZM2G181231	1	223765532	223765567	+	2.4	3-proximal	GCATATATTCGCTTCCCTTTTCTCACTGACAACTC	CACATATTCGCATCTCCTTTCTCGGGGACAACTCA	http://synteny.cnr.berkeley.edu/CoGe/GEvo.pl?prog=blastn&autogo=1&show_cns=1&dsgid1=8163&chr1=10&x1=19827332&dr1up=15000&dr1down=15000&dsgid2=11266;chr2=1;x2=223765532;dr2up=15000;dr2down=15000;num_seqs=2;hsp_overlap_limit=0;hsp_size_limit=0
Os04g48880|4|28970649|28970670|+|GRMZM2G164318|2|15869233|15869212|-|0.64	Os04g48880	4	28970649	28970670	+	GRMZM2G164318	2	15869212	15869233	-	0.64	5-distal	GCGGGGGAGGCGACAGCGTGT	GGCGGGGGAGGTGAGAGCGTG	http://synteny.cnr.berkeley.edu/CoGe/GEvo.pl?prog=blastn&autogo=1&show_cns=1&dsgid1=8163&chr1=4&x1=28970649&dr1up=15000&dr1down=15000&dsgid2=11266;chr2=2;x2=15869212;dr2up=15000;dr2down=15000;num_seqs=2;hsp_overlap_limit=0;hsp_size_limit=0
5_170363_170383_cns_rna|5|174087|174116|+|8_135216982_135216962_cns_rna|8|135222159|135222130|-|0.05	5_170363_170383_cns_rna	5	174087	174116	+	8_135216982_135216962_cns_rna	8	135222130	135222159	-	0.05	3-distal	AAATTAAAATTTGATAACCCTAAAATGTG	AAAATGAACATTTGTTAATCCTAAAATGT	http://synteny.cnr.berkeley.edu/CoGe/GEvo.pl?prog=blastn&autogo=1&show_cns=1&dsgid1=8163&chr1=5&x1=174087&dr1up=15000&dr1down=15000&dsgid2=11266;chr2=8;x2=135222130;dr2up=15000;dr2down=15000;num_seqs=2;hsp_overlap_limit=0;hsp_size_limit=0
Os09g29825|9|18135818|18135840|+|GRMZM5G851929|7|129957883|129957905|+|0.16	Os09g29825	9	18135818	18135840	+	GRMZM5G851929	7	129957883	129957905	+	0.16	3-proximal	TTTAGCTTCTGCTTGCCAATGA	TTTAGTTTCTGCTTGACAATGA	http://synteny.cnr.berkeley.edu/CoGe/GEvo.pl?prog=blastn&autogo=1&show_cns=1&dsgid1=8163&chr1=9&x1=18135818&dr1up=15000&dr1down=15000&dsgid2=11266;chr2=7;x2=129957883;dr2up=15000;dr2down=15000;num_seqs=2;hsp_overlap_limit=0;hsp_size_limit=0
Os04g47310|4|27913449|27913469|+|GRMZM2G133018|10|138188544|138188524|-|2.4	Os04g47310	4	27913449	27913469	+	GRMZM2G133018	10	138188524	138188544	-	2.4	3-distal	TATGAATGAATTTTAGAAAA	TTATAAATGAATTGTAGAAA	http://synteny.cnr.berkeley.edu/CoGe/GEvo.pl?prog=blastn&autogo=1&show_cns=1&dsgid1=8163&chr1=4&x1=27913449&dr1up=15000&dr1down=15000&dsgid2=11266;chr2=10;x2=138188524;dr2up=15000;dr2down=15000;num_seqs=2;hsp_overlap_limit=0;hsp_size_limit=0
Os07g46230|7|27557949|27557969|+|GRMZM2G083555|7|170498778|170498758|-|2.5	Os07g46230	7	27557949	27557969	+	GRMZM2G083555	7	170498758	170498778	-	2.5	5-distal	AAAAAAAAAACTATATGAAA	AAACAAAAAAACTAGATGAA	http://synteny.cnr.berkeley.edu/CoGe/GEvo.pl?prog=blastn&autogo=1&show_cns=1&dsgid1=8163&chr1=7&x1=27557949&dr1up=15000&dr1down=15000&dsgid2=11266;chr2=7;x2=170498758;dr2up=15000;dr2down=15000;num_seqs=2;hsp_overlap_limit=0;hsp_size_limit=0
Os08g01180|8|117606|117640|-|GRMZM2G451366|4|195625198|195625232|-|0.2	Os08g01180	8	117606	117640	-	GRMZM2G451366	4	195625198	195625232	-	0.2	intron	GTATGTTGACCATTTCAAGCATGTTGGTGCATAA	GTATGTTAATCATTTGAAGCTTGTTGGTCCTTAA	http://synteny.cnr.berkeley.edu/CoGe/GEvo.pl?prog=blastn&autogo=1&show_cns=1&dsgid1=8163&chr1=8&x1=117606&dr1up=15000&dr1down=15000&dsgid2=11266;chr2=4;x2=195625198;dr2up=15000;dr2down=15000;num_seqs=2;hsp_overlap_limit=0;hsp_size_limit=0
Os01g61500|1|35602185|35602211|+|GRMZM2G046418|8|169687368|169687341|-|0.18	Os01g61500	1	35602185	35602211	+	GRMZM2G046418	8	169687341	169687368	-	0.18	3-distal	CACCTAAAAATCCTATCTCAAAGTAA	CCACCTAAAATATCCTATCTCACAGTA	http://synteny.cnr.berkeley.edu/CoGe/GEvo.pl?prog=blastn&autogo=1&show_cns=1&dsgid1=8163&chr1=1&x1=35602185&dr1up=15000&dr1down=15000&dsgid2=11266;chr2=8;x2=169687341;dr2up=15000;dr2down=15000;num_seqs=2;hsp_overlap_limit=0;hsp_size_limit=0
Os06g47890|6|28951445|28951469|-|GRMZM2G115914|5|52886099|52886123|-|0.9	Os06g47890	6	28951445	28951469	-	GRMZM2G115914	5	52886099	52886123	-	0.9	3-distal	ACAGTTGTTAAATTAAAAAATAAA	ACAGTTGATAAAATGAAAAATAAA	http://synteny.cnr.berkeley.edu/CoGe/GEvo.pl?prog=blastn&autogo=1&show_cns=1&dsgid1=8163&chr1=6&x1=28951445&dr1up=15000&dr1down=15000&dsgid2=11266;chr2=5;x2=52886099;dr2up=15000;dr2down=15000;num_seqs=2;hsp_overlap_limit=0;hsp_size_limit=0
Os04g57540|4|34052832|34052866|-|GRMZM2G413055|2|2404759|2404725|+|1e-06	Os04g57540	4	34052832	34052866	-	GRMZM2G413055	2	2404725	2404759	+	1.00E-006	intron	AGCTAGTTATTTGACCTGACTGTAAGTATGCAAA	GCTAATTATTTGACCTGACCATAAGTATGCAAAA	http://synteny.cnr.berkeley.edu/CoGe/GEvo.pl?prog=blastn&autogo=1&show_cns=1&dsgid1=8163&chr1=4&x1=34052832&dr1up=15000&dr1down=15000&dsgid2=11266;chr2=2;x2=2404725;dr2up=15000;dr2down=15000;num_seqs=2;hsp_overlap_limit=0;hsp_size_limit=0
Os03g52210|3|29937021|29937038|-|GRMZM2G027059|1|272931212|272931229|-|2.6	Os03g52210	3	29937021	29937038	-	GRMZM2G027059	1	272931212	272931229	-	2.6	3-distal	ACCAAATTTATTATTTA	ACCAAATTTAATATTTA	http://synteny.cnr.berkeley.edu/CoGe/GEvo.pl?prog=blastn&autogo=1&show_cns=1&dsgid1=8163&chr1=3&x1=29937021&dr1up=15000&dr1down=15000&dsgid2=11266;chr2=1;x2=272931212;dr2up=15000;dr2down=15000;num_seqs=2;hsp_overlap_limit=0;hsp_size_limit=0
Os03g22080|3|12683563|12683577|+|GRMZM2G055827|9|130772440|130772454|-|2.2	Os03g22080	3	12683563	12683577	+	GRMZM2G055827	9	130772440	130772454	-	2.2	3-distal	AAGCAATAAGCATA	TATGCTTATTGCTT	http://synteny.cnr.berkeley.edu/CoGe/GEvo.pl?prog=blastn&autogo=1&show_cns=1&dsgid1=8163&chr1=3&x1=12683563&dr1up=15000&dr1down=15000&dsgid2=11266;chr2=9;x2=130772440;dr2up=15000;dr2down=15000;num_seqs=2;hsp_overlap_limit=0;hsp_size_limit=0
Os06g35060|6|20413300|20413314|-|GRMZM5G849889|9|61342136|61342122|+|2.3	Os06g35060	6	20413300	20413314	-	GRMZM5G849889	9	61342122	61342136	+	2.3	5-distal	TAGTAATAATTTTT	AGTAATAATTTTTA	http://synteny.cnr.berkeley.edu/CoGe/GEvo.pl?prog=blastn&autogo=1&show_cns=1&dsgid1=8163&chr1=6&x1=20413300&dr1up=15000&dr1down=15000&dsgid2=11266;chr2=9;x2=61342122;dr2up=15000;dr2down=15000;num_seqs=2;hsp_overlap_limit=0;hsp_size_limit=0
Os07g40620|7|24345868|24345888|+|GRMZM2G056081|7|163055616|163055636|+|0.001	Os07g40620	7	24345868	24345888	+	GRMZM2G056081	7	163055616	163055636	+	0	3-proximal	CGGCCGCTTTCGTGGACCGG	CGGCCGCTTTCGTGGACCGG	http://synteny.cnr.berkeley.edu/CoGe/GEvo.pl?prog=blastn&autogo=1&show_cns=1&dsgid1=8163&chr1=7&x1=24345868&dr1up=15000&dr1down=15000&dsgid2=11266;chr2=7;x2=163055616;dr2up=15000;dr2down=15000;num_seqs=2;hsp_overlap_limit=0;hsp_size_limit=0
Os07g30820|7|18244319|18244350|-|GRMZM2G088590|7|149762221|149762252|-|2e-08	Os07g30820	7	18244319	18244350	-	GRMZM2G088590	7	149762221	149762252	-	2.00E-008	intron	TGTTGGTTAAGAAAAGGTTCTACTATTTTCA	TGTTGGTTAAGAAAAAGTTCTACTATTTTCA	http://synteny.cnr.berkeley.edu/CoGe/GEvo.pl?prog=blastn&autogo=1&show_cns=1&dsgid1=8163&chr1=7&x1=18244319&dr1up=15000&dr1down=15000&dsgid2=11266;chr2=7;x2=149762221;dr2up=15000;dr2down=15000;num_seqs=2;hsp_overlap_limit=0;hsp_size_limit=0
Os06g41910|6|25147389|25147405|+|GRMZM2G121621|9|99026227|99026211|-|0.17	Os06g41910	6	25147389	25147405	+	GRMZM2G121621	9	99026211	99026227	-	0.17	3-proximal	AAATTCTCATGCCAGA	CAAATTCTCATGCCAG	http://synteny.cnr.berkeley.edu/CoGe/GEvo.pl?prog=blastn&autogo=1&show_cns=1&dsgid1=8163&chr1=6&x1=25147389&dr1up=15000&dr1down=15000&dsgid2=11266;chr2=9;x2=99026211;dr2up=15000;dr2down=15000;num_seqs=2;hsp_overlap_limit=0;hsp_size_limit=0
Os01g13940|1|7805345|7805386|-|GRMZM5G816891|3|1350416|1350457|-|2e-05	Os01g13940	1	7805345	7805386	-	GRMZM5G816891	3	1350416	1350457	-	2.00E-005	3-proximal	CTGTCCAGATTCCAAACATTGTTTTTGGACTTGCCTGCTGG	CTGGCCAGATTCCGAGCATCGTTTTCGGACTTGTCTGCTGG	http://synteny.cnr.berkeley.edu/CoGe/GEvo.pl?prog=blastn&autogo=1&show_cns=1&dsgid1=8163&chr1=1&x1=7805345&dr1up=15000&dr1down=15000&dsgid2=11266;chr2=3;x2=1350416;dr2up=15000;dr2down=15000;num_seqs=2;hsp_overlap_limit=0;hsp_size_limit=0
Os05g06270|5|3168596|3168625|-|GRMZM2G153250|6|126947186|126947215|-|3.3	Os05g06270	5	3168596	3168625	-	GRMZM2G153250	6	126947186	126947215	-	3.3	3-distal	TACATTTCTCCTCTTCTTTTTACTTGCAT	TACATTTTTCCTCGTCTTTTCACATGGAT	http://synteny.cnr.berkeley.edu/CoGe/GEvo.pl?prog=blastn&autogo=1&show_cns=1&dsgid1=8163&chr1=5&x1=3168596&dr1up=15000&dr1down=15000&dsgid2=11266;chr2=6;x2=126947186;dr2up=15000;dr2down=15000;num_seqs=2;hsp_overlap_limit=0;hsp_size_limit=0
Os05g51060|5|29265552|29265576|-|GRMZM2G338661|8|76656251|76656275|-|0.65	Os05g51060	5	29265552	29265576	-	GRMZM2G338661	8	76656251	76656275	-	0.65	5-distal	AAACTTGAATGCCAATGCAAATTG	AAATTTGAGTGCCAATGCAAAGTG	http://synteny.cnr.berkeley.edu/CoGe/GEvo.pl?prog=blastn&autogo=1&show_cns=1&dsgid1=8163&chr1=5&x1=29265552&dr1up=15000&dr1down=15000&dsgid2=11266;chr2=8;x2=76656251;dr2up=15000;dr2down=15000;num_seqs=2;hsp_overlap_limit=0;hsp_size_limit=0
Os02g56250|2|34406672|34406715|+|GRMZM2G379005|4|172760964|172760921|-|1e-13	Os02g56250	2	34406672	34406715	+	GRMZM2G379005	4	172760921	172760964	-	1.00E-013	3-UTR	ATATGTATACATGTTAGTATGTATGCATGCATGCTTGCTTCAG	TATATGTATACATGCTAGTATGTATGCATGCATGGTTGCTTCA	http://synteny.cnr.berkeley.edu/CoGe/GEvo.pl?prog=blastn&autogo=1&show_cns=1&dsgid1=8163&chr1=2&x1=34406672&dr1up=15000&dr1down=15000&dsgid2=11266;chr2=4;x2=172760921;dr2up=15000;dr2down=15000;num_seqs=2;hsp_overlap_limit=0;hsp_size_limit=0
Os01g43510|1|24908899|24908951|+|GRMZM2G158647|8|145192120|145192172|+|1e-13	Os01g43510	1	24908899	24908951	+	GRMZM2G158647	8	145192120	145192172	+	1.00E-013	3-UTR	TTTTAGGCGCGGGGAAAGAGCTCCTTTTAGGCTCCTTTAGCCACTCCCCTCC	TTTTAGGCGTGGGAAAAGAGCTCCTTTTAGGATCCTTTAGCCACTACCTTCC	http://synteny.cnr.berkeley.edu/CoGe/GEvo.pl?prog=blastn&autogo=1&show_cns=1&dsgid1=8163&chr1=1&x1=24908899&dr1up=15000&dr1down=15000&dsgid2=11266;chr2=8;x2=145192120;dr2up=15000;dr2down=15000;num_seqs=2;hsp_overlap_limit=0;hsp_size_limit=0
Os04g45290|4|26556810|26556830|+|GRMZM2G394450|2|22896717|22896697|-|2.8	Os04g45290	4	26556810	26556830	+	GRMZM2G394450	2	22896697	22896717	-	2.8	5-distal	TATAATTTTGACATGATTTA	TTATGATTTTGTCATGATTT	http://synteny.cnr.berkeley.edu/CoGe/GEvo.pl?prog=blastn&autogo=1&show_cns=1&dsgid1=8163&chr1=4&x1=26556810&dr1up=15000&dr1down=15000&dsgid2=11266;chr2=2;x2=22896697;dr2up=15000;dr2down=15000;num_seqs=2;hsp_overlap_limit=0;hsp_size_limit=0
Os09g20400|9|12266450|12266465|-|GRMZM2G140041|2|177239550|177239535|+|0.65	Os09g20400	9	12266450	12266465	-	GRMZM2G140041	2	177239535	177239550	+	0.65	5-proximal	TCTTATTTAAGAGTG	CTTATTTAAGAGTGG	http://synteny.cnr.berkeley.edu/CoGe/GEvo.pl?prog=blastn&autogo=1&show_cns=1&dsgid1=8163&chr1=9&x1=12266450&dr1up=15000&dr1down=15000&dsgid2=11266;chr2=2;x2=177239535;dr2up=15000;dr2down=15000;num_seqs=2;hsp_overlap_limit=0;hsp_size_limit=0
Os08g41360|8|26106920|26106940|-|GRMZM2G017321|4|43140567|43140547|-|2.3	Os08g41360	8	26106920	26106940	-	GRMZM2G017321	4	43140547	43140567	-	2.3	3-distal	AGTTGATTTTTTGTAGGAGA	TTCTCTTTCAAAAAATCAAC	http://synteny.cnr.berkeley.edu/CoGe/GEvo.pl?prog=blastn&autogo=1&show_cns=1&dsgid1=8163&chr1=8&x1=26106920&dr1up=15000&dr1down=15000&dsgid2=11266;chr2=4;x2=43140547;dr2up=15000;dr2down=15000;num_seqs=2;hsp_overlap_limit=0;hsp_size_limit=0
Os07g40730|7|24370661|24370678|+|GRMZM2G313553|7|163214266|163214283|+|4.6	Os07g40730	7	24370661	24370678	+	GRMZM2G313553	7	163214266	163214283	+	4.6	5-distal	TGGACTGGGGCGTGCTG	TGGACTGGGGCGTCCTG	http://synteny.cnr.berkeley.edu/CoGe/GEvo.pl?prog=blastn&autogo=1&show_cns=1&dsgid1=8163&chr1=7&x1=24370661&dr1up=15000&dr1down=15000&dsgid2=11266;chr2=7;x2=163214266;dr2up=15000;dr2down=15000;num_seqs=2;hsp_overlap_limit=0;hsp_size_limit=0
Os11g10990|11|6070512|6070526|-|GRMZM2G124644|4|12986720|12986706|+|2.3	Os11g10990	11	6070512	6070526	-	GRMZM2G124644	4	12986706	12986720	+	2.3	5-distal	AGGCGCCGGGAGGA	GGCGCCGGGAGGAG	http://synteny.cnr.berkeley.edu/CoGe/GEvo.pl?prog=blastn&autogo=1&show_cns=1&dsgid1=8163&chr1=11&x1=6070512&dr1up=15000&dr1down=15000&dsgid2=11266;chr2=4;x2=12986706;dr2up=15000;dr2down=15000;num_seqs=2;hsp_overlap_limit=0;hsp_size_limit=0
Os12g32330|12|19487023|19487060|+|GRMZM2G166537|6|22669143|22669106|-|0.003	Os12g32330	12	19487023	19487060	+	GRMZM2G166537	6	22669106	22669143	-	0	intron	TGCATCATTCTGAAAATATGTCTTGATTTACATGTCT	GTGCATCATTCTGAAAGTTTTCCTTCATTTACACGTC	http://synteny.cnr.berkeley.edu/CoGe/GEvo.pl?prog=blastn&autogo=1&show_cns=1&dsgid1=8163&chr1=12&x1=19487023&dr1up=15000&dr1down=15000&dsgid2=11266;chr2=6;x2=22669106;dr2up=15000;dr2down=15000;num_seqs=2;hsp_overlap_limit=0;hsp_size_limit=0
Os09g28770|9|17474664|17474686|+|GRMZM2G123764|2|186850167|186850189|+|0.17	Os09g28770	9	17474664	17474686	+	GRMZM2G123764	2	186850167	186850189	+	0.17	5-distal	ATACCTCACCACTGATGTAACA	ATACCTCACCAATGATGCAACA	http://synteny.cnr.berkeley.edu/CoGe/GEvo.pl?prog=blastn&autogo=1&show_cns=1&dsgid1=8163&chr1=9&x1=17474664&dr1up=15000&dr1down=15000&dsgid2=11266;chr2=2;x2=186850167;dr2up=15000;dr2down=15000;num_seqs=2;hsp_overlap_limit=0;hsp_size_limit=0
Os02g54980|2|33706846|33706860|+|GRMZM2G018484|5|213272090|213272104|+|2.4	Os02g54980	2	33706846	33706860	+	GRMZM2G018484	5	213272090	213272104	+	2.4	3-distal	TGCCATATGCAATA	TGCCATATGCAATA	http://synteny.cnr.berkeley.edu/CoGe/GEvo.pl?prog=blastn&autogo=1&show_cns=1&dsgid1=8163&chr1=2&x1=33706846&dr1up=15000&dr1down=15000&dsgid2=11266;chr2=5;x2=213272090;dr2up=15000;dr2down=15000;num_seqs=2;hsp_overlap_limit=0;hsp_size_limit=0
Os04g55650|4|32945815|32945843|-|GRMZM2G166281|2|5267985|5267957|+|0.19	Os04g55650	4	32945815	32945843	-	GRMZM2G166281	2	5267957	5267985	+	0.19	5-distal	GGTAGCTTGTTTCTCAAGTTGAAAGAGA	GTACCTTGTTTCTCAAGTCGACAGGGAC	http://synteny.cnr.berkeley.edu/CoGe/GEvo.pl?prog=blastn&autogo=1&show_cns=1&dsgid1=8163&chr1=4&x1=32945815&dr1up=15000&dr1down=15000&dsgid2=11266;chr2=2;x2=5267957;dr2up=15000;dr2down=15000;num_seqs=2;hsp_overlap_limit=0;hsp_size_limit=0
Os01g55220|1|31765267|31765285|+|GRMZM2G496319|8|173864834|173864816|-|0.011	Os01g55220	1	31765267	31765285	+	GRMZM2G496319	8	173864816	173864834	-	0.01	5-proximal	AACGGCTACTCCACTCAA	TAACGGCTACTCCACTCA	http://synteny.cnr.berkeley.edu/CoGe/GEvo.pl?prog=blastn&autogo=1&show_cns=1&dsgid1=8163&chr1=1&x1=31765267&dr1up=15000&dr1down=15000&dsgid2=11266;chr2=8;x2=173864816;dr2up=15000;dr2down=15000;num_seqs=2;hsp_overlap_limit=0;hsp_size_limit=0
Os07g40040|7|24032097|24032120|-|GRMZM2G108040|2|208941499|208941522|-|2.3	Os07g40040	7	24032097	24032120	-	GRMZM2G108040	2	208941499	208941522	-	2.3	3-distal	CAATTCCCGAGGCCACTAAAAGT	CAATTCCCGAGGCGCCTAAGAGT	http://synteny.cnr.berkeley.edu/CoGe/GEvo.pl?prog=blastn&autogo=1&show_cns=1&dsgid1=8163&chr1=7&x1=24032097&dr1up=15000&dr1down=15000&dsgid2=11266;chr2=2;x2=208941499;dr2up=15000;dr2down=15000;num_seqs=2;hsp_overlap_limit=0;hsp_size_limit=0
Os05g46020|5|26614009|26614034|+|GRMZM2G137802|8|136043338|136043313|-|0.17	Os05g46020	5	26614009	26614034	+	GRMZM2G137802	8	136043313	136043338	-	0.17	5-distal	CGGTGTGGAGCCTTCCAAGAAGAGA	GCGGGGAGGAGGCTTCCAAGAAGAG	http://synteny.cnr.berkeley.edu/CoGe/GEvo.pl?prog=blastn&autogo=1&show_cns=1&dsgid1=8163&chr1=5&x1=26614009&dr1up=15000&dr1down=15000&dsgid2=11266;chr2=8;x2=136043313;dr2up=15000;dr2down=15000;num_seqs=2;hsp_overlap_limit=0;hsp_size_limit=0
Os03g16850|3|9360133|9360155|-|AC233935.1_FG005|1|40914573|40914595|-|5e-05	Os03g16850	3	9360133	9360155	-	AC233935.1_FG005	1	40914573	40914595	-	5.00E-005	5-proximal	GGATGTGATTCTCCACCACCTC	GGATGTGATTCTCCACCACCTC	http://synteny.cnr.berkeley.edu/CoGe/GEvo.pl?prog=blastn&autogo=1&show_cns=1&dsgid1=8163&chr1=3&x1=9360133&dr1up=15000&dr1down=15000&dsgid2=11266;chr2=1;x2=40914573;dr2up=15000;dr2down=15000;num_seqs=2;hsp_overlap_limit=0;hsp_size_limit=0
Os10g42490|10|22839212|22839227|-|GRMZM2G123140|1|100903979|100903994|-|0.77	Os10g42490	10	22839212	22839227	-	GRMZM2G123140	1	100903979	100903994	-	0.77	3-UTR	ATTTTTGTAATAATA	ATTTTTGTAATAATA	http://synteny.cnr.berkeley.edu/CoGe/GEvo.pl?prog=blastn&autogo=1&show_cns=1&dsgid1=8163&chr1=10&x1=22839212&dr1up=15000&dr1down=15000&dsgid2=11266;chr2=1;x2=100903979;dr2up=15000;dr2down=15000;num_seqs=2;hsp_overlap_limit=0;hsp_size_limit=0
Os02g50810|2|31038391|31038411|-|GRMZM2G031991|5|206047302|206047322|-|0.044	Os02g50810	2	31038391	31038411	-	GRMZM2G031991	5	206047302	206047322	-	0.04	5-distal	AAATGATTCGAGTGGGCCTG	AAATGGTTCGAGTGGGCCTG	http://synteny.cnr.berkeley.edu/CoGe/GEvo.pl?prog=blastn&autogo=1&show_cns=1&dsgid1=8163&chr1=2&x1=31038391&dr1up=15000&dr1down=15000&dsgid2=11266;chr2=5;x2=206047302;dr2up=15000;dr2down=15000;num_seqs=2;hsp_overlap_limit=0;hsp_size_limit=0
Os09g31090|9|18687674|18687691|-|GRMZM2G080439|2|189502225|189502242|-|3.9	Os09g31090	9	18687674	18687691	-	GRMZM2G080439	2	189502225	189502242	-	3.9	3-UTR	GGTAAATTCTGTACATA	GGTATATTCTGTACATA	http://synteny.cnr.berkeley.edu/CoGe/GEvo.pl?prog=blastn&autogo=1&show_cns=1&dsgid1=8163&chr1=9&x1=18687674&dr1up=15000&dr1down=15000&dsgid2=11266;chr2=2;x2=189502225;dr2up=15000;dr2down=15000;num_seqs=2;hsp_overlap_limit=0;hsp_size_limit=0
Os05g05580|5|2768777|2768812|-|GRMZM2G063478|10|89928232|89928267|-|6e-09	Os05g05580	5	2768777	2768812	-	GRMZM2G063478	10	89928232	89928267	-	6.00E-009	intron	GTGGCTTCTCCAAAATGTACTCATTTCTTATTCTT	GTGGCTTTTCCAAAATGTACTCATTTCTTATACTT	http://synteny.cnr.berkeley.edu/CoGe/GEvo.pl?prog=blastn&autogo=1&show_cns=1&dsgid1=8163&chr1=5&x1=2768777&dr1up=15000&dr1down=15000&dsgid2=11266;chr2=10;x2=89928232;dr2up=15000;dr2down=15000;num_seqs=2;hsp_overlap_limit=0;hsp_size_limit=0
Os01g52214|1|30023598|30023612|-|GRMZM2G069061|3|202151601|202151615|-|3.1	Os01g52214	1	30023598	30023612	-	GRMZM2G069061	3	202151601	202151615	-	3.1	5-proximal	GAGCCGAGCCGAGC	GAGCCGAGCCGAGC	http://synteny.cnr.berkeley.edu/CoGe/GEvo.pl?prog=blastn&autogo=1&show_cns=1&dsgid1=8163&chr1=1&x1=30023598&dr1up=15000&dr1down=15000&dsgid2=11266;chr2=3;x2=202151601;dr2up=15000;dr2down=15000;num_seqs=2;hsp_overlap_limit=0;hsp_size_limit=0
Os02g46650|2|28466683|28466707|+|GRMZM2G120076|5|199017686|199017662|-|0.0002	Os02g46650	2	28466683	28466707	+	GRMZM2G120076	5	199017662	199017686	-	0	5-proximal	CCGCCTCCGTTTCAAACCCAAAAT	CCCGCCTCCGTTTCAAACCCGAAA	http://synteny.cnr.berkeley.edu/CoGe/GEvo.pl?prog=blastn&autogo=1&show_cns=1&dsgid1=8163&chr1=2&x1=28466683&dr1up=15000&dr1down=15000&dsgid2=11266;chr2=5;x2=199017662;dr2up=15000;dr2down=15000;num_seqs=2;hsp_overlap_limit=0;hsp_size_limit=0
Os08g06200|8|3419615|3419632|+|GRMZM2G023073|10|77760258|77760241|-|3.8	Os08g06200	8	3419615	3419632	+	GRMZM2G023073	10	77760241	77760258	-	3.8	5-UTR	GCCGCCGCCGCCGACGA	CGCCGCCGCCGACGACG	http://synteny.cnr.berkeley.edu/CoGe/GEvo.pl?prog=blastn&autogo=1&show_cns=1&dsgid1=8163&chr1=8&x1=3419615&dr1up=15000&dr1down=15000&dsgid2=11266;chr2=10;x2=77760241;dr2up=15000;dr2down=15000;num_seqs=2;hsp_overlap_limit=0;hsp_size_limit=0
Os07g03770|7|1570897|1570930|+|GRMZM2G028041|7|3670558|3670591|+|0.0003	Os07g03770	7	1570897	1570930	+	GRMZM2G028041	7	3670558	3670591	+	0	3-UTR	TTGCAATGCATGGACATTGTTATGGAATTTTTG	TTGCGGTGCAAGGACATTGTTGTGGAATTTTTG	http://synteny.cnr.berkeley.edu/CoGe/GEvo.pl?prog=blastn&autogo=1&show_cns=1&dsgid1=8163&chr1=7&x1=1570897&dr1up=15000&dr1down=15000&dsgid2=11266;chr2=7;x2=3670558;dr2up=15000;dr2down=15000;num_seqs=2;hsp_overlap_limit=0;hsp_size_limit=0
Os05g50480|5|28914649|28914672|+|GRMZM2G150484|8|74532934|74532957|+|3.5	Os05g50480	5	28914649	28914672	+	GRMZM2G150484	8	74532934	74532957	+	3.5	3-distal	ACCCAATGATGATGAAAAGAAGC	ACTCATTGATGATGAGAAGAAGC	http://synteny.cnr.berkeley.edu/CoGe/GEvo.pl?prog=blastn&autogo=1&show_cns=1&dsgid1=8163&chr1=5&x1=28914649&dr1up=15000&dr1down=15000&dsgid2=11266;chr2=8;x2=74532934;dr2up=15000;dr2down=15000;num_seqs=2;hsp_overlap_limit=0;hsp_size_limit=0
Os02g17680|2|10182583|10182597|-|GRMZM2G105494|5|133338170|133338156|+|3.2	Os02g17680	2	10182583	10182597	-	GRMZM2G105494	5	133338156	133338170	+	3.2	intron	TAAGTAAAGCACAA	AAGTAAAGCACAAA	http://synteny.cnr.berkeley.edu/CoGe/GEvo.pl?prog=blastn&autogo=1&show_cns=1&dsgid1=8163&chr1=2&x1=10182583&dr1up=15000&dr1down=15000&dsgid2=11266;chr2=5;x2=133338156;dr2up=15000;dr2down=15000;num_seqs=2;hsp_overlap_limit=0;hsp_size_limit=0
Os05g47690|5|27263203|27263224|-|GRMZM2G004828|6|162646049|162646070|-|0.63	Os05g47690	5	27263203	27263224	-	GRMZM2G004828	6	162646049	162646070	-	0.63	5-proximal	TTTCAGTAGTGGCGACGGCAC	TTTCTGTAGTGGCAACGGCAC	http://synteny.cnr.berkeley.edu/CoGe/GEvo.pl?prog=blastn&autogo=1&show_cns=1&dsgid1=8163&chr1=5&x1=27263203&dr1up=15000&dr1down=15000&dsgid2=11266;chr2=6;x2=162646049;dr2up=15000;dr2down=15000;num_seqs=2;hsp_overlap_limit=0;hsp_size_limit=0
Os01g23590|1|13287983|13287999|-|GRMZM2G087749|3|62607295|62607311|-|0.24	Os01g23590	1	13287983	13287999	-	GRMZM2G087749	3	62607295	62607311	-	0.24	5-distal	TATTTCTTTTCTTGAT	TATTTCTTTTCTTGAT	http://synteny.cnr.berkeley.edu/CoGe/GEvo.pl?prog=blastn&autogo=1&show_cns=1&dsgid1=8163&chr1=1&x1=13287983&dr1up=15000&dr1down=15000&dsgid2=11266;chr2=3;x2=62607295;dr2up=15000;dr2down=15000;num_seqs=2;hsp_overlap_limit=0;hsp_size_limit=0
Os02g58740|2|35885725|35885745|-|GRMZM2G073609|5|217612070|217612050|-|2.3	Os02g58740	2	35885725	35885745	-	GRMZM2G073609	5	217612050	217612070	-	2.3	5-proximal	TGGGAAGAAGGGAGTACGGT	TACCGTACTCCCTCCCTCCC	http://synteny.cnr.berkeley.edu/CoGe/GEvo.pl?prog=blastn&autogo=1&show_cns=1&dsgid1=8163&chr1=2&x1=35885725&dr1up=15000&dr1down=15000&dsgid2=11266;chr2=5;x2=217612050;dr2up=15000;dr2down=15000;num_seqs=2;hsp_overlap_limit=0;hsp_size_limit=0
Os04g41850|4|24610547|24610561|+|GRMZM2G031398|2|33081098|33081084|-|3.2	Os04g41850	4	24610547	24610561	+	GRMZM2G031398	2	33081084	33081098	-	3.2	5-UTR	CTCCTCTTCTCTCT	CCTCCTCTTCTCTC	http://synteny.cnr.berkeley.edu/CoGe/GEvo.pl?prog=blastn&autogo=1&show_cns=1&dsgid1=8163&chr1=4&x1=24610547&dr1up=15000&dr1down=15000&dsgid2=11266;chr2=2;x2=33081084;dr2up=15000;dr2down=15000;num_seqs=2;hsp_overlap_limit=0;hsp_size_limit=0
Os10g37740|10|20123816|20123852|-|GRMZM2G131853|1|80184888|80184924|-|4e-06	Os10g37740	10	20123816	20123852	-	GRMZM2G131853	1	80184888	80184924	-	4.00E-006	3-distal	AAACCTGCGATTTGCAAACACGCCACGCTGACCCCA	AAACCTGTGACTCGCAAACACGCCACGCAGACCCCA	http://synteny.cnr.berkeley.edu/CoGe/GEvo.pl?prog=blastn&autogo=1&show_cns=1&dsgid1=8163&chr1=10&x1=20123816&dr1up=15000&dr1down=15000&dsgid2=11266;chr2=1;x2=80184888;dr2up=15000;dr2down=15000;num_seqs=2;hsp_overlap_limit=0;hsp_size_limit=0
Os04g48290|4|28582739|28582766|+|GRMZM2G006212|10|136619660|136619633|-|4e-06	Os04g48290	4	28582739	28582766	+	GRMZM2G006212	10	136619633	136619660	-	4.00E-006	5-distal	TGAAGTACCCCATGTGGACGGCGCAGC	GTGAAGTACCCCATGTGGACCGCGCAG	http://synteny.cnr.berkeley.edu/CoGe/GEvo.pl?prog=blastn&autogo=1&show_cns=1&dsgid1=8163&chr1=4&x1=28582739&dr1up=15000&dr1down=15000&dsgid2=11266;chr2=10;x2=136619633;dr2up=15000;dr2down=15000;num_seqs=2;hsp_overlap_limit=0;hsp_size_limit=0
Os06g41770|6|25006279|25006294|+|GRMZM2G025812|9|99851988|99851973|-|0.64	Os06g41770	6	25006279	25006294	+	GRMZM2G025812	9	99851973	99851988	-	0.64	5-distal	CATCATGGCTGATCT	CCATCATGGCTGATC	http://synteny.cnr.berkeley.edu/CoGe/GEvo.pl?prog=blastn&autogo=1&show_cns=1&dsgid1=8163&chr1=6&x1=25006279&dr1up=15000&dr1down=15000&dsgid2=11266;chr2=9;x2=99851973;dr2up=15000;dr2down=15000;num_seqs=2;hsp_overlap_limit=0;hsp_size_limit=0
Os02g17350|2|9972770|9972795|+|GRMZM2G053925|5|135837701|135837726|+|0.004	Os02g17350	2	9972770	9972795	+	GRMZM2G053925	5	135837701	135837726	+	0	5-UTR	ATCGTGCTCGCCGAAAGCCGGCCGC	ATCGTGCTCGCCGAAAGACCGCCGC	http://synteny.cnr.berkeley.edu/CoGe/GEvo.pl?prog=blastn&autogo=1&show_cns=1&dsgid1=8163&chr1=2&x1=9972770&dr1up=15000&dr1down=15000&dsgid2=11266;chr2=5;x2=135837701;dr2up=15000;dr2down=15000;num_seqs=2;hsp_overlap_limit=0;hsp_size_limit=0
Os11g01730|11|389233|389253|+|GRMZM2G388587|4|183731559|183731579|+|2.6	Os11g01730	11	389233	389253	+	GRMZM2G388587	4	183731559	183731579	+	2.6	5-distal	TGAATATGTGGTAGTTAGCA	TGCATATGTGGTGGTTAGCA	http://synteny.cnr.berkeley.edu/CoGe/GEvo.pl?prog=blastn&autogo=1&show_cns=1&dsgid1=8163&chr1=11&x1=389233&dr1up=15000&dr1down=15000&dsgid2=11266;chr2=4;x2=183731559;dr2up=15000;dr2down=15000;num_seqs=2;hsp_overlap_limit=0;hsp_size_limit=0
Os02g57820|2|35410213|35410232|-|GRMZM2G164489|5|216381441|216381460|-|0.19	Os02g57820	2	35410213	35410232	-	GRMZM2G164489	5	216381441	216381460	-	0.19	intron	TTTTGGTGTCATATGGTTT	TTTTGGTGTCGTATGGTTT	http://synteny.cnr.berkeley.edu/CoGe/GEvo.pl?prog=blastn&autogo=1&show_cns=1&dsgid1=8163&chr1=2&x1=35410213&dr1up=15000&dr1down=15000&dsgid2=11266;chr2=5;x2=216381441;dr2up=15000;dr2down=15000;num_seqs=2;hsp_overlap_limit=0;hsp_size_limit=0
Os07g42570|7|25470932|25470950|+|GRMZM2G159210|2|211507472|211507490|+|0.011	Os07g42570	7	25470932	25470950	+	GRMZM2G159210	2	211507472	211507490	+	0.01	3-distal	GTGCGTGCAAGGCTGACC	GTGCGTGCAAGGCTGACC	http://synteny.cnr.berkeley.edu/CoGe/GEvo.pl?prog=blastn&autogo=1&show_cns=1&dsgid1=8163&chr1=7&x1=25470932&dr1up=15000&dr1down=15000&dsgid2=11266;chr2=2;x2=211507472;dr2up=15000;dr2down=15000;num_seqs=2;hsp_overlap_limit=0;hsp_size_limit=0
Os04g32020|4|19029072|19029089|+|GRMZM2G142863|2|69285160|69285143|-|3.0	Os04g32020	4	19029072	19029089	+	GRMZM2G142863	2	69285143	69285160	-	3	3-distal	GGCCAAAAAGGCCATTG	AGGCCAAAAAGGCAATT	http://synteny.cnr.berkeley.edu/CoGe/GEvo.pl?prog=blastn&autogo=1&show_cns=1&dsgid1=8163&chr1=4&x1=19029072&dr1up=15000&dr1down=15000&dsgid2=11266;chr2=2;x2=69285143;dr2up=15000;dr2down=15000;num_seqs=2;hsp_overlap_limit=0;hsp_size_limit=0
Os03g15440|3|8456687|8456816|+|GRMZM2G043854|9|141438714|141438580|-|3e-33	Os03g15440	3	8456687	8456816	+	GRMZM2G043854	9	141438580	141438714	-	3.00E-033	5-proximal	GGCCTGATCGACCAGCTCCATTTCCACACTCCCTTTCCCCTCCTGTCTCCATTACTCCAGCCTAGTAATTATATTACCCTACTAGCCTTTGCCCCCACAAAGCCATCGAAAGGCGTGGCAGCCAAGTAA	AGGCCTGATCGATCAGCTCCTCCATTTACACGGCCCTTTTCCGCCTCCTGTCTCCGTTGCTCCAGCCTAGTAATTATATTACCCTACTAGCCTTTGCCCCCACAGGGCCATCGAAAAGGCGTGGCAACCAAGTA	http://synteny.cnr.berkeley.edu/CoGe/GEvo.pl?prog=blastn&autogo=1&show_cns=1&dsgid1=8163&chr1=3&x1=8456687&dr1up=15000&dr1down=15000&dsgid2=11266;chr2=9;x2=141438580;dr2up=15000;dr2down=15000;num_seqs=2;hsp_overlap_limit=0;hsp_size_limit=0
Os12g39640|12|24437678|24437703|+|AC234520.1_FG003|1|164371288|164371263|-|0.16	Os12g39640	12	24437678	24437703	+	AC234520.1_FG003	1	164371263	164371288	-	0.16	5-distal	CATGGAATCCTTAGCCCCTTGCCAA	ACATGGAATCCTTATCCCTTCGCCA	http://synteny.cnr.berkeley.edu/CoGe/GEvo.pl?prog=blastn&autogo=1&show_cns=1&dsgid1=8163&chr1=12&x1=24437678&dr1up=15000&dr1down=15000&dsgid2=11266;chr2=1;x2=164371263;dr2up=15000;dr2down=15000;num_seqs=2;hsp_overlap_limit=0;hsp_size_limit=0
Os01g68040|1|39524909|39524923|-|GRMZM2G139822|3|164902040|164902026|+|3.6	Os01g68040	1	39524909	39524923	-	GRMZM2G139822	3	164902026	164902040	+	3.6	3-distal	CATGCAACAAAAGG	ATGCAACAAAAGGA	http://synteny.cnr.berkeley.edu/CoGe/GEvo.pl?prog=blastn&autogo=1&show_cns=1&dsgid1=8163&chr1=1&x1=39524909&dr1up=15000&dr1down=15000&dsgid2=11266;chr2=3;x2=164902026;dr2up=15000;dr2down=15000;num_seqs=2;hsp_overlap_limit=0;hsp_size_limit=0
Os02g31840|2|18802639|18802679|-|GRMZM2G177298|5|166968213|166968173|+|1e-06	Os02g31840	2	18802639	18802679	-	GRMZM2G177298	5	166968173	166968213	+	1.00E-006	5-distal	GGTCTTCAGGCCGTTCTCCAGCATCTTCTGCTCAAGTAAC	GTCTTGGGGCCGTTCTCCAGCTTCTCCTCCTCAAGTAACT	http://synteny.cnr.berkeley.edu/CoGe/GEvo.pl?prog=blastn&autogo=1&show_cns=1&dsgid1=8163&chr1=2&x1=18802639&dr1up=15000&dr1down=15000&dsgid2=11266;chr2=5;x2=166968173;dr2up=15000;dr2down=15000;num_seqs=2;hsp_overlap_limit=0;hsp_size_limit=0
Os10g42280|10|22667107|22667124|+|GRMZM2G134731|9|112940178|112940195|+|2.3	Os10g42280	10	22667107	22667124	+	GRMZM2G134731	9	112940178	112940195	+	2.3	5-distal	TGCAACAAAAAGCATGG	TGCAACAAAAAGAATGG	http://synteny.cnr.berkeley.edu/CoGe/GEvo.pl?prog=blastn&autogo=1&show_cns=1&dsgid1=8163&chr1=10&x1=22667107&dr1up=15000&dr1down=15000&dsgid2=11266;chr2=9;x2=112940178;dr2up=15000;dr2down=15000;num_seqs=2;hsp_overlap_limit=0;hsp_size_limit=0
Os01g04300|1|1911671|1911700|-|GRMZM2G003794|3|20747689|20747660|+|2.5	Os01g04300	1	1911671	1911700	-	GRMZM2G003794	3	20747660	20747689	+	2.5	3-UTR	TATTGTATGAGAAAAGTAAGGTATTGTAC	ATTGTAAGGCAAACTTAAGGTATTGTACT	http://synteny.cnr.berkeley.edu/CoGe/GEvo.pl?prog=blastn&autogo=1&show_cns=1&dsgid1=8163&chr1=1&x1=1911671&dr1up=15000&dr1down=15000&dsgid2=11266;chr2=3;x2=20747660;dr2up=15000;dr2down=15000;num_seqs=2;hsp_overlap_limit=0;hsp_size_limit=0
Os04g37660|4|22210605|22210620|-|GRMZM2G044382|10|120831056|120831071|-|0.74	Os04g37660	4	22210605	22210620	-	GRMZM2G044382	10	120831056	120831071	-	0.74	5-distal	CGGCGAGATTCACGG	CGGCGAGATTCACGG	http://synteny.cnr.berkeley.edu/CoGe/GEvo.pl?prog=blastn&autogo=1&show_cns=1&dsgid1=8163&chr1=4&x1=22210605&dr1up=15000&dr1down=15000&dsgid2=11266;chr2=10;x2=120831056;dr2up=15000;dr2down=15000;num_seqs=2;hsp_overlap_limit=0;hsp_size_limit=0
Os05g03760|5|1646424|1646441|+|GRMZM2G117007|8|131054952|131054935|-|2.4	Os05g03760	5	1646424	1646441	+	GRMZM2G117007	8	131054935	131054952	-	2.4	5-distal	CAACATTTTGTTGTGGG	ACACCATTTTGTTGTGG	http://synteny.cnr.berkeley.edu/CoGe/GEvo.pl?prog=blastn&autogo=1&show_cns=1&dsgid1=8163&chr1=5&x1=1646424&dr1up=15000&dr1down=15000&dsgid2=11266;chr2=8;x2=131054935;dr2up=15000;dr2down=15000;num_seqs=2;hsp_overlap_limit=0;hsp_size_limit=0
Os03g18170|3|10183325|10183339|+|GRMZM2G459824|1|45424956|45424970|+|2.4	Os03g18170	3	10183325	10183339	+	GRMZM2G459824	1	45424956	45424970	+	2.4	5-proximal	CCCCGTTTCTTGCA	CCCCGTTTCTTGCA	http://synteny.cnr.berkeley.edu/CoGe/GEvo.pl?prog=blastn&autogo=1&show_cns=1&dsgid1=8163&chr1=3&x1=10183325&dr1up=15000&dr1down=15000&dsgid2=11266;chr2=1;x2=45424956;dr2up=15000;dr2down=15000;num_seqs=2;hsp_overlap_limit=0;hsp_size_limit=0
Os05g45070|5|26121672|26121688|-|GRMZM2G093418|8|124845705|124845689|+|0.16	Os05g45070	5	26121672	26121688	-	GRMZM2G093418	8	124845689	124845705	+	0.16	3-distal	GAAACGGAGGGAGTAC	AAACGGAGGGAGTACA	http://synteny.cnr.berkeley.edu/CoGe/GEvo.pl?prog=blastn&autogo=1&show_cns=1&dsgid1=8163&chr1=5&x1=26121672&dr1up=15000&dr1down=15000&dsgid2=11266;chr2=8;x2=124845689;dr2up=15000;dr2down=15000;num_seqs=2;hsp_overlap_limit=0;hsp_size_limit=0
Os08g41010|8|25937667|25937793|+|GRMZM2G134770|4|41034901|41035025|+|4e-43	Os08g41010	8	25937667	25937793	+	GRMZM2G134770	4	41034901	41035025	+	4.00E-043	intron	ATGGCTTGATATATCATGTCCTTACTGTTACAGTGAGTCCTAGAACAGTTATGAGGGTCAAGAAGGTCCAGCGTCGTCGTCAAGGTTCAGTCTGAATGTCTGGGGTCTATCTGTGTCAGTAGTCGC	ATAGCTTAATAAATTATGTCCTTACTGTTACAGTGAGTCCTAGAACAGTAATGAGGGTCAAGAAGGTCCAGCGTCGTCGTCAAGGTTCAGTCTGAATGTGGGGTACATCTGTGTCAGTAGTCGC	http://synteny.cnr.berkeley.edu/CoGe/GEvo.pl?prog=blastn&autogo=1&show_cns=1&dsgid1=8163&chr1=8&x1=25937667&dr1up=15000&dr1down=15000&dsgid2=11266;chr2=4;x2=41034901;dr2up=15000;dr2down=15000;num_seqs=2;hsp_overlap_limit=0;hsp_size_limit=0
Os02g47500|2|28987822|28987837|+|GRMZM2G150374|5|200673803|200673818|+|0.68	Os02g47500	2	28987822	28987837	+	GRMZM2G150374	5	200673803	200673818	+	0.68	5-distal	GAATCTATCCGAATC	GAATCTATCCGAATC	http://synteny.cnr.berkeley.edu/CoGe/GEvo.pl?prog=blastn&autogo=1&show_cns=1&dsgid1=8163&chr1=2&x1=28987822&dr1up=15000&dr1down=15000&dsgid2=11266;chr2=5;x2=200673803;dr2up=15000;dr2down=15000;num_seqs=2;hsp_overlap_limit=0;hsp_size_limit=0
Os03g17260|3|9618526|9618577|-|GRMZM2G020953|9|138786455|138786404|+|4e-06	Os03g17260	3	9618526	9618577	-	GRMZM2G020953	9	138786404	138786455	+	4.00E-006	5-proximal	TTCTTTTCTCCTGCTTTACTTGACAACAGAAAGATCAAAGATGCTAAAAGA	TCTTTTCCTCAGCTTTAGTTGACAGCAGAAAGATCACAGAAGGCAAAAGAA	http://synteny.cnr.berkeley.edu/CoGe/GEvo.pl?prog=blastn&autogo=1&show_cns=1&dsgid1=8163&chr1=3&x1=9618526&dr1up=15000&dr1down=15000&dsgid2=11266;chr2=9;x2=138786404;dr2up=15000;dr2down=15000;num_seqs=2;hsp_overlap_limit=0;hsp_size_limit=0
Os04g53690|4|31850011|31850026|+|GRMZM2G148633|10|143508871|143508886|+|0.7	Os04g53690	4	31850011	31850026	+	GRMZM2G148633	10	143508871	143508886	+	0.7	3-distal	GAATTCAGATAATAA	GAATTCAGATAATAA	http://synteny.cnr.berkeley.edu/CoGe/GEvo.pl?prog=blastn&autogo=1&show_cns=1&dsgid1=8163&chr1=4&x1=31850011&dr1up=15000&dr1down=15000&dsgid2=11266;chr2=10;x2=143508871;dr2up=15000;dr2down=15000;num_seqs=2;hsp_overlap_limit=0;hsp_size_limit=0
Os02g03690|2|1553507|1553521|+|GRMZM2G069486|4|239100163|239100149|+|3.5	Os02g03690	2	1553507	1553521	+	GRMZM2G069486	4	239100149	239100163	+	3.5	3-distal	ATTTTTTTTAAAAA	TTTTAAAAAAAATG	http://synteny.cnr.berkeley.edu/CoGe/GEvo.pl?prog=blastn&autogo=1&show_cns=1&dsgid1=8163&chr1=2&x1=1553507&dr1up=15000&dr1down=15000&dsgid2=11266;chr2=4;x2=239100149;dr2up=15000;dr2down=15000;num_seqs=2;hsp_overlap_limit=0;hsp_size_limit=0
Os02g50880|2|31090512|31090534|-|AC212112.4_FG002|5|206187683|206187705|-|0.004	Os02g50880	2	31090512	31090534	-	AC212112.4_FG002	5	206187683	206187705	-	0	3-UTR	GAGTCATCGTGAAAGCGATAGT	GAGTCATCGTGAAAACGATAGT	http://synteny.cnr.berkeley.edu/CoGe/GEvo.pl?prog=blastn&autogo=1&show_cns=1&dsgid1=8163&chr1=2&x1=31090512&dr1up=15000&dr1down=15000&dsgid2=11266;chr2=5;x2=206187683;dr2up=15000;dr2down=15000;num_seqs=2;hsp_overlap_limit=0;hsp_size_limit=0
Os03g13380|3|7222634|7222661|+|GRMZM2G164821|9|144082791|144082764|-|4e-06	Os03g13380	3	7222634	7222661	+	GRMZM2G164821	9	144082764	144082791	-	4.00E-006	5-proximal	ATCGTGTCAAACCGACCGACGCACCAA	GATCGTGTCAAACCGACGGACGCACCA	http://synteny.cnr.berkeley.edu/CoGe/GEvo.pl?prog=blastn&autogo=1&show_cns=1&dsgid1=8163&chr1=3&x1=7222634&dr1up=15000&dr1down=15000&dsgid2=11266;chr2=9;x2=144082764;dr2up=15000;dr2down=15000;num_seqs=2;hsp_overlap_limit=0;hsp_size_limit=0
Os12g33958|12|20510059|20510073|+|GRMZM5G889138|9|72810864|72810878|+|2.9	Os12g33958	12	20510059	20510073	+	GRMZM5G889138	9	72810864	72810878	+	2.9	3-distal	TCTCTTTCTTTCAC	TCTCTTTCTTTCAC	http://synteny.cnr.berkeley.edu/CoGe/GEvo.pl?prog=blastn&autogo=1&show_cns=1&dsgid1=8163&chr1=12&x1=20510059&dr1up=15000&dr1down=15000&dsgid2=11266;chr2=9;x2=72810864;dr2up=15000;dr2down=15000;num_seqs=2;hsp_overlap_limit=0;hsp_size_limit=0
Os03g22890|3|13248079|13248093|+|GRMZM2G144868|1|60265299|60265313|+|2.6	Os03g22890	3	13248079	13248093	+	GRMZM2G144868	1	60265299	60265313	+	2.6	3-distal	ATCATGTTGAGTTG	ATCATGTTGAGTTG	http://synteny.cnr.berkeley.edu/CoGe/GEvo.pl?prog=blastn&autogo=1&show_cns=1&dsgid1=8163&chr1=3&x1=13248079&dr1up=15000&dr1down=15000&dsgid2=11266;chr2=1;x2=60265299;dr2up=15000;dr2down=15000;num_seqs=2;hsp_overlap_limit=0;hsp_size_limit=0
Os01g42430|1|24128482|24128506|+|GRMZM5G867882|8|142431570|142431594|+|4e-06	Os01g42430	1	24128482	24128506	+	GRMZM5G867882	8	142431570	142431594	+	4.00E-006	3-UTR	ATCTTGTAGGTGCTATTGCTTTTG	ATCTTGTAGGTGCTATTGCTTTTG	http://synteny.cnr.berkeley.edu/CoGe/GEvo.pl?prog=blastn&autogo=1&show_cns=1&dsgid1=8163&chr1=1&x1=24128482&dr1up=15000&dr1down=15000&dsgid2=11266;chr2=8;x2=142431570;dr2up=15000;dr2down=15000;num_seqs=2;hsp_overlap_limit=0;hsp_size_limit=0
Os01g48060|1|27504954|27505000|-|GRMZM2G437460|3|210266532|210266486|+|0.22	Os01g48060	1	27504954	27505000	-	GRMZM2G437460	3	210266486	210266532	+	0.22	intron	GCTTGGTTGTTAGGCTTCTCCCTGGGAACATGGGATTAATTTTCTT	CTTCGTTATTTGGATTCTCTCTGCAAACATGGGTTCCATTTTCTTA	http://synteny.cnr.berkeley.edu/CoGe/GEvo.pl?prog=blastn&autogo=1&show_cns=1&dsgid1=8163&chr1=1&x1=27504954&dr1up=15000&dr1down=15000&dsgid2=11266;chr2=3;x2=210266486;dr2up=15000;dr2down=15000;num_seqs=2;hsp_overlap_limit=0;hsp_size_limit=0
Os02g07880|2|4133428|4133483|+|GRMZM2G124151|4|235400637|235400582|-|3e-08	Os02g07880	2	4133428	4133483	+	GRMZM2G124151	4	235400582	235400637	-	3.00E-008	3-UTR	TTCTTCTTCTATTTTATGTAAATTGTGAAATTGATATTTAGCTGCGTAACACAGA	TTTTTTTTTCTGCTTCATGTAAATTGTGAAATTGATACTTAGAGGCTTAACACAG	http://synteny.cnr.berkeley.edu/CoGe/GEvo.pl?prog=blastn&autogo=1&show_cns=1&dsgid1=8163&chr1=2&x1=4133428&dr1up=15000&dr1down=15000&dsgid2=11266;chr2=4;x2=235400582;dr2up=15000;dr2down=15000;num_seqs=2;hsp_overlap_limit=0;hsp_size_limit=0
Os02g46030|2|28038528|28038566|-|GRMZM2G029850|5|197608609|197608647|-|1e-05	Os02g46030	2	28038528	28038566	-	GRMZM2G029850	5	197608609	197608647	-	1.00E-005	5-proximal	GCATTAGCAACACATGACAGCGAGGTTGCCGGAGGAGC	GCATTCGGAACACATGACAGCGACGGGGCCGGAGGAGC	http://synteny.cnr.berkeley.edu/CoGe/GEvo.pl?prog=blastn&autogo=1&show_cns=1&dsgid1=8163&chr1=2&x1=28038528&dr1up=15000&dr1down=15000&dsgid2=11266;chr2=5;x2=197608609;dr2up=15000;dr2down=15000;num_seqs=2;hsp_overlap_limit=0;hsp_size_limit=0
Os07g42500|7|25424659|25424682|+|GRMZM2G108767|7|165679089|165679112|+|2.7	Os07g42500	7	25424659	25424682	+	GRMZM2G108767	7	165679089	165679112	+	2.7	5-distal	CTCATCGCCTTCTTTTGCTCCTT	CTCTTCGGTTTCTTTTGCTCCTT	http://synteny.cnr.berkeley.edu/CoGe/GEvo.pl?prog=blastn&autogo=1&show_cns=1&dsgid1=8163&chr1=7&x1=25424659&dr1up=15000&dr1down=15000&dsgid2=11266;chr2=7;x2=165679089;dr2up=15000;dr2down=15000;num_seqs=2;hsp_overlap_limit=0;hsp_size_limit=0
Os03g13200|3|7127075|7127100|-|GRMZM2G116846|1|31248856|31248881|-|6e-05	Os03g13200	3	7127075	7127100	-	GRMZM2G116846	1	31248856	31248881	-	6.00E-005	5-proximal	GAGAACGATGCCTCGCCTTCTCTCC	GAGAATGATGCCTCGCCTTCTCTCC	http://synteny.cnr.berkeley.edu/CoGe/GEvo.pl?prog=blastn&autogo=1&show_cns=1&dsgid1=8163&chr1=3&x1=7127075&dr1up=15000&dr1down=15000&dsgid2=11266;chr2=1;x2=31248856;dr2up=15000;dr2down=15000;num_seqs=2;hsp_overlap_limit=0;hsp_size_limit=0
Os06g51260|6|31029177|31029206|-|GRMZM2G145041|5|64121434|64121463|-|0.047	Os06g51260	6	31029177	31029206	-	GRMZM2G145041	5	64121434	64121463	-	0.05	5-distal	AAAACATGTGGCCAGGGATTTTTGGGCAG	AAAACTTGTGGCCAGGGATGCTTTGGCAG	http://synteny.cnr.berkeley.edu/CoGe/GEvo.pl?prog=blastn&autogo=1&show_cns=1&dsgid1=8163&chr1=6&x1=31029177&dr1up=15000&dr1down=15000&dsgid2=11266;chr2=5;x2=64121434;dr2up=15000;dr2down=15000;num_seqs=2;hsp_overlap_limit=0;hsp_size_limit=0
Os03g02830|3|1105578|1105594|-|GRMZM2G049031|1|4313675|4313691|-|0.21	Os03g02830	3	1105578	1105594	-	GRMZM2G049031	1	4313675	4313691	-	0.21	5-UTR	CTCTCGCCGTCGCTCT	CTCTCGCCGTCGCTCT	http://synteny.cnr.berkeley.edu/CoGe/GEvo.pl?prog=blastn&autogo=1&show_cns=1&dsgid1=8163&chr1=3&x1=1105578&dr1up=15000&dr1down=15000&dsgid2=11266;chr2=1;x2=4313675;dr2up=15000;dr2down=15000;num_seqs=2;hsp_overlap_limit=0;hsp_size_limit=0
Os05g05240|5|2566441|2566455|+|GRMZM2G170798|8|128355925|128355911|-|3.5	Os05g05240	5	2566441	2566455	+	GRMZM2G170798	8	128355911	128355925	-	3.5	intron	GTTGAATCTTTGTT	TGTTGAATCTTTGT	http://synteny.cnr.berkeley.edu/CoGe/GEvo.pl?prog=blastn&autogo=1&show_cns=1&dsgid1=8163&chr1=5&x1=2566441&dr1up=15000&dr1down=15000&dsgid2=11266;chr2=8;x2=128355911;dr2up=15000;dr2down=15000;num_seqs=2;hsp_overlap_limit=0;hsp_size_limit=0
Os06g50910|6|30777797|30777811|-|GRMZM2G128938|5|62259787|62259773|-|3.3	Os06g50910	6	30777797	30777811	-	GRMZM2G128938	5	62259773	62259787	-	3.3	3-distal	CATGTTTTCACCAT	AATGGTGAAAACAT	http://synteny.cnr.berkeley.edu/CoGe/GEvo.pl?prog=blastn&autogo=1&show_cns=1&dsgid1=8163&chr1=6&x1=30777797&dr1up=15000&dr1down=15000&dsgid2=11266;chr2=5;x2=62259773;dr2up=15000;dr2down=15000;num_seqs=2;hsp_overlap_limit=0;hsp_size_limit=0
Os09g30150|9|18337162|18337181|+|GRMZM2G026065|2|188870056|188870075|+|0.18	Os09g30150	9	18337162	18337181	+	GRMZM2G026065	2	188870056	188870075	+	0.18	5-distal	CATTACCGAAACTGCCGGC	CATTGCCGAAACTGCCGGC	http://synteny.cnr.berkeley.edu/CoGe/GEvo.pl?prog=blastn&autogo=1&show_cns=1&dsgid1=8163&chr1=9&x1=18337162&dr1up=15000&dr1down=15000&dsgid2=11266;chr2=2;x2=188870056;dr2up=15000;dr2down=15000;num_seqs=2;hsp_overlap_limit=0;hsp_size_limit=0
Os07g19530|7|11585964|11585981|-|GRMZM2G145063|7|32284504|32284487|-|7.4	Os07g19530	7	11585964	11585981	-	GRMZM2G145063	7	32284487	32284504	-	7.4	5-distal	CATATCTTGTACGTTGC	AGCAAAGTACAAGATAT	http://synteny.cnr.berkeley.edu/CoGe/GEvo.pl?prog=blastn&autogo=1&show_cns=1&dsgid1=8163&chr1=7&x1=11585964&dr1up=15000&dr1down=15000&dsgid2=11266;chr2=7;x2=32284487;dr2up=15000;dr2down=15000;num_seqs=2;hsp_overlap_limit=0;hsp_size_limit=0
Os03g48840|3|27816799|27816939|+|GRMZM2G079850|1|263126510|263126649|+|2e-35	Os03g48840	3	27816799	27816939	+	GRMZM2G079850	1	263126510	263126649	+	2.00E-035	5-UTR	CTATTTATGCTATGGAAGAAAAGAAAGGTAGGATTCAAAAGAGAAGATGCCTACCTGATACAATCTTCCTAGAGTAAAGTTGTCATTTCCTGCTTGTGGTATTGTTAGCAAGTCCTGCAAGTCTCAAATGTCAAGACAGC	CTGTTTATGCAATGGAAGAAGAGAAAGGTAGCATTCAAAAGAAAGGTGCCCACCTGATACAATCTTCCTAAAGTAAACTTGTCATTTCCTGCTTGTGGTTTTGTAAGTGACATCTACAAGTCTCATATGACAAGATAGC	http://synteny.cnr.berkeley.edu/CoGe/GEvo.pl?prog=blastn&autogo=1&show_cns=1&dsgid1=8163&chr1=3&x1=27816799&dr1up=15000&dr1down=15000&dsgid2=11266;chr2=1;x2=263126510;dr2up=15000;dr2down=15000;num_seqs=2;hsp_overlap_limit=0;hsp_size_limit=0
Os07g36940|7|22114046|22114098|+|GRMZM2G153162|7|156569037|156569087|+|4e-06	Os07g36940	7	22114046	22114098	+	GRMZM2G153162	7	156569037	156569087	+	4.00E-006	5-UTR	ACTGGCGACAACCAAACCCTAGGCCGCCGCCGCCCCGGGAGGCCACCAGGTA	ACTGGCCACGACCAAACCCTAGGCGCCGCCGCCCCCGGGGCCCCCAGGTA	http://synteny.cnr.berkeley.edu/CoGe/GEvo.pl?prog=blastn&autogo=1&show_cns=1&dsgid1=8163&chr1=7&x1=22114046&dr1up=15000&dr1down=15000&dsgid2=11266;chr2=7;x2=156569037;dr2up=15000;dr2down=15000;num_seqs=2;hsp_overlap_limit=0;hsp_size_limit=0
11_469089_469214_cns_protein|11|470817|470831|-|4_183769357_183769482_cns_protein|4|183774687|183774701|-|3.1	11_469089_469214_cns_protein	11	470817	470831	-	4_183769357_183769482_cns_protein	4	183774687	183774701	-	3.1	5-distal	GGCCCTCCACCAGC	GGCCCTCCACCAGC	http://synteny.cnr.berkeley.edu/CoGe/GEvo.pl?prog=blastn&autogo=1&show_cns=1&dsgid1=8163&chr1=11&x1=470817&dr1up=15000&dr1down=15000&dsgid2=11266;chr2=4;x2=183774687;dr2up=15000;dr2down=15000;num_seqs=2;hsp_overlap_limit=0;hsp_size_limit=0
Os09g33490|9|19774567|19774587|+|GRMZM2G179049|2|192457910|192457930|+|2.4	Os09g33490	9	19774567	19774587	+	GRMZM2G179049	2	192457910	192457930	+	2.4	3-distal	GCATAGTCTCTAAATAATGT	GCATATTCTTTAAATAATGT	http://synteny.cnr.berkeley.edu/CoGe/GEvo.pl?prog=blastn&autogo=1&show_cns=1&dsgid1=8163&chr1=9&x1=19774567&dr1up=15000&dr1down=15000&dsgid2=11266;chr2=2;x2=192457910;dr2up=15000;dr2down=15000;num_seqs=2;hsp_overlap_limit=0;hsp_size_limit=0
Os07g05620|7|2646789|2646811|-|GRMZM2G013236|7|5149784|5149806|-|0.19	Os07g05620	7	2646789	2646811	-	GRMZM2G013236	7	5149784	5149806	-	0.19	5-UTR	TCGCCTATACATACCCACCCCC	TCGCCTATAGATACCCAGCCCC	http://synteny.cnr.berkeley.edu/CoGe/GEvo.pl?prog=blastn&autogo=1&show_cns=1&dsgid1=8163&chr1=7&x1=2646789&dr1up=15000&dr1down=15000&dsgid2=11266;chr2=7;x2=5149784;dr2up=15000;dr2down=15000;num_seqs=2;hsp_overlap_limit=0;hsp_size_limit=0
Os01g17000|1|9713461|9713476|+|GRMZM2G463525|3|44592513|44592528|+|0.69	Os01g17000	1	9713461	9713476	+	GRMZM2G463525	3	44592513	44592528	+	0.69	5-distal	GAAAAAGGGAAAACC	GAAAAAGGGAAAACC	http://synteny.cnr.berkeley.edu/CoGe/GEvo.pl?prog=blastn&autogo=1&show_cns=1&dsgid1=8163&chr1=1&x1=9713461&dr1up=15000&dr1down=15000&dsgid2=11266;chr2=3;x2=44592513;dr2up=15000;dr2down=15000;num_seqs=2;hsp_overlap_limit=0;hsp_size_limit=0
Os05g03540|5|1498144|1498178|-|GRMZM2G130477|6|26967151|26967117|+|0.17	Os05g03540	5	1498144	1498178	-	GRMZM2G130477	6	26967117	26967151	+	0.17	3-UTR	GAAAATGGCAAGAAATCTAACCCGCTTCTTCTGC	AAAATGGCAAGGCGTCTAACCTGTTTCTGCTGCT	http://synteny.cnr.berkeley.edu/CoGe/GEvo.pl?prog=blastn&autogo=1&show_cns=1&dsgid1=8163&chr1=5&x1=1498144&dr1up=15000&dr1down=15000&dsgid2=11266;chr2=6;x2=26967117;dr2up=15000;dr2down=15000;num_seqs=2;hsp_overlap_limit=0;hsp_size_limit=0
Os07g48880|7|29250095|29250132|-|GRMZM2G023438|7|174147319|174147282|+|0.18	Os07g48880	7	29250095	29250132	-	GRMZM2G023438	7	174147282	174147319	+	0.18	5-UTR	TTTCAAATTCCCTCATTCTGTCTTTTCTATCCAGCTA	TTCAAATTTCGTTAGTTTGTCTTTTATATCCAGTTAG	http://synteny.cnr.berkeley.edu/CoGe/GEvo.pl?prog=blastn&autogo=1&show_cns=1&dsgid1=8163&chr1=7&x1=29250095&dr1up=15000&dr1down=15000&dsgid2=11266;chr2=7;x2=174147282;dr2up=15000;dr2down=15000;num_seqs=2;hsp_overlap_limit=0;hsp_size_limit=0
Os11g02040|11|573872|573893|-|GRMZM2G113967|4|183980525|183980546|-|0.65	Os11g02040	11	573872	573893	-	GRMZM2G113967	4	183980525	183980546	-	0.65	5-distal	TCGAACATTTTAACAATTATT	TCGAACATTTTATCAAATATT	http://synteny.cnr.berkeley.edu/CoGe/GEvo.pl?prog=blastn&autogo=1&show_cns=1&dsgid1=8163&chr1=11&x1=573872&dr1up=15000&dr1down=15000&dsgid2=11266;chr2=4;x2=183980525;dr2up=15000;dr2down=15000;num_seqs=2;hsp_overlap_limit=0;hsp_size_limit=0
4_21493800_21493821_cns_rna|4|21497619|21497636|-|10_117771741_117771762_cns_rna|10|117780281|117780264|-|2.5	4_21493800_21493821_cns_rna	4	21497619	21497636	-	10_117771741_117771762_cns_rna	10	117780264	117780281	-	2.5	5-distal	GTTGTTAGTAAACACTG	ACAGTGTTTCCTAACAA	http://synteny.cnr.berkeley.edu/CoGe/GEvo.pl?prog=blastn&autogo=1&show_cns=1&dsgid1=8163&chr1=4&x1=21497619&dr1up=15000&dr1down=15000&dsgid2=11266;chr2=10;x2=117780264;dr2up=15000;dr2down=15000;num_seqs=2;hsp_overlap_limit=0;hsp_size_limit=0
Os01g16350|1|9247609|9247623|-|GRMZM2G175071|8|3436113|3436099|+|2.8	Os01g16350	1	9247609	9247623	-	GRMZM2G175071	8	3436099	3436113	+	2.8	3-distal	AAAAGAAGAGAAGA	AAAGAAGAGAAGAA	http://synteny.cnr.berkeley.edu/CoGe/GEvo.pl?prog=blastn&autogo=1&show_cns=1&dsgid1=8163&chr1=1&x1=9247609&dr1up=15000&dr1down=15000&dsgid2=11266;chr2=8;x2=3436099;dr2up=15000;dr2down=15000;num_seqs=2;hsp_overlap_limit=0;hsp_size_limit=0
Os04g46290|4|27274544|27274574|+|GRMZM2G004709|10|139856391|139856363|-|0.18	Os04g46290	4	27274544	27274574	+	GRMZM2G004709	10	139856363	139856391	-	0.18	3-distal	CATGTGCCAGGAACAACACAGCACATGGAG	GCACGTGCCAGGAACAACAGCACATGGA	http://synteny.cnr.berkeley.edu/CoGe/GEvo.pl?prog=blastn&autogo=1&show_cns=1&dsgid1=8163&chr1=4&x1=27274544&dr1up=15000&dr1down=15000&dsgid2=11266;chr2=10;x2=139856363;dr2up=15000;dr2down=15000;num_seqs=2;hsp_overlap_limit=0;hsp_size_limit=0
Os01g62605|1|36231275|36231294|+|GRMZM2G035805|8|168908402|168908421|+|0.16	Os01g62605	1	36231275	36231294	+	GRMZM2G035805	8	168908402	168908421	+	0.16	5-distal	ATCCGAGGCGGAAGGGATC	ATTCGAGGCGGAAGGGATC	http://synteny.cnr.berkeley.edu/CoGe/GEvo.pl?prog=blastn&autogo=1&show_cns=1&dsgid1=8163&chr1=1&x1=36231275&dr1up=15000&dr1down=15000&dsgid2=11266;chr2=8;x2=168908402;dr2up=15000;dr2down=15000;num_seqs=2;hsp_overlap_limit=0;hsp_size_limit=0
Os05g12680|5|7279406|7279455|-|GRMZM2G416308|8|111630074|111630026|+|2e-05	Os05g12680	5	7279406	7279455	-	GRMZM2G416308	8	111630026	111630074	+	2.00E-005	3-UTR	AGTTTGACCGAAGTATAGCTTTTGGTAGCTACAATTGTTGATTCTTTCA	GTTTGACCGAGTATAGTTCTATGTAGCTGCAATTGTTTATTCTTTCAT	http://synteny.cnr.berkeley.edu/CoGe/GEvo.pl?prog=blastn&autogo=1&show_cns=1&dsgid1=8163&chr1=5&x1=7279406&dr1up=15000&dr1down=15000&dsgid2=11266;chr2=8;x2=111630026;dr2up=15000;dr2down=15000;num_seqs=2;hsp_overlap_limit=0;hsp_size_limit=0
Os03g10990|3|5644840|5644871|-|GRMZM5G896834|1|21384158|21384127|+|0.004	Os03g10990	3	5644840	5644871	-	GRMZM5G896834	1	21384127	21384158	+	0	3-proximal	GCATTTGCTCGTCATGTGCGCGCTTAAAGCA	CATTTGCCCATCATGTGCGCGCCCAAAGCAC	http://synteny.cnr.berkeley.edu/CoGe/GEvo.pl?prog=blastn&autogo=1&show_cns=1&dsgid1=8163&chr1=3&x1=5644840&dr1up=15000&dr1down=15000&dsgid2=11266;chr2=1;x2=21384127;dr2up=15000;dr2down=15000;num_seqs=2;hsp_overlap_limit=0;hsp_size_limit=0
Os02g56280|2|34434181|34434297|-|GRMZM2G130002|4|172689546|172689431|+|9e-15	Os02g56280	2	34434181	34434297	-	GRMZM2G130002	4	172689431	172689546	+	9.00E-015	3-UTR	GTAGTAGTGTCAGTTGAATTCTTGGTTTTGTGGCGGGAGGACGGGACGGGGGTATAGTTTGTGTGGTATAAGGGGGATTTTAACGGTGTAAATTAATTTGGGTGTGGTGGGGGTAA	TAGTAGCGCCCTCTAAATTCTTAGTTTTGTGGCGGGAGGACGGGACCAGGGTATAGTTTGTGTGGGTACAAGGGGATGTAATGGTGTAAATTTGATCTGGGGTGGTGGAGGTAAA	http://synteny.cnr.berkeley.edu/CoGe/GEvo.pl?prog=blastn&autogo=1&show_cns=1&dsgid1=8163&chr1=2&x1=34434181&dr1up=15000&dr1down=15000&dsgid2=11266;chr2=4;x2=172689431;dr2up=15000;dr2down=15000;num_seqs=2;hsp_overlap_limit=0;hsp_size_limit=0
Os03g49500|3|28165433|28165462|-|GRMZM2G102601|5|12220675|12220646|+|2e-05	Os03g49500	3	28165433	28165462	-	GRMZM2G102601	5	12220646	12220675	+	2.00E-005	intron	GTTAGTGCTGTTTCTTTTGCTATGGTTAC	TTCGTGCTGTATCTTTTGCTATGGTTACT	http://synteny.cnr.berkeley.edu/CoGe/GEvo.pl?prog=blastn&autogo=1&show_cns=1&dsgid1=8163&chr1=3&x1=28165433&dr1up=15000&dr1down=15000&dsgid2=11266;chr2=5;x2=12220646;dr2up=15000;dr2down=15000;num_seqs=2;hsp_overlap_limit=0;hsp_size_limit=0
Os03g48490|3|27669508|27669525|+|GRMZM2G063291|1|262554591|262554608|+|2.5	Os03g48490	3	27669508	27669525	+	GRMZM2G063291	1	262554591	262554608	+	2.5	3-distal	TCTTGTCCTACCTTCTG	TCTTGTCCCACCTTCTG	http://synteny.cnr.berkeley.edu/CoGe/GEvo.pl?prog=blastn&autogo=1&show_cns=1&dsgid1=8163&chr1=3&x1=27669508&dr1up=15000&dr1down=15000&dsgid2=11266;chr2=1;x2=262554591;dr2up=15000;dr2down=15000;num_seqs=2;hsp_overlap_limit=0;hsp_size_limit=0
Os12g39300|12|24178958|24178972|-|GRMZM2G132450|1|161709609|161709623|-|2.5	Os12g39300	12	24178958	24178972	-	GRMZM2G132450	1	161709609	161709623	-	2.5	5-distal	TCTTCCCCCATATA	TCTTCCCCCATATA	http://synteny.cnr.berkeley.edu/CoGe/GEvo.pl?prog=blastn&autogo=1&show_cns=1&dsgid1=8163&chr1=12&x1=24178958&dr1up=15000&dr1down=15000&dsgid2=11266;chr2=1;x2=161709609;dr2up=15000;dr2down=15000;num_seqs=2;hsp_overlap_limit=0;hsp_size_limit=0
Os06g05160|6|2299987|2300007|-|GRMZM2G444801|9|20329952|20329932|+|2.9	Os06g05160	6	2299987	2300007	-	GRMZM2G444801	9	20329932	20329952	+	2.9	5-distal	TCTTGGTGCTCCTGTCACAA	CTTGGTGCTCATGCCACAAC	http://synteny.cnr.berkeley.edu/CoGe/GEvo.pl?prog=blastn&autogo=1&show_cns=1&dsgid1=8163&chr1=6&x1=2299987&dr1up=15000&dr1down=15000&dsgid2=11266;chr2=9;x2=20329932;dr2up=15000;dr2down=15000;num_seqs=2;hsp_overlap_limit=0;hsp_size_limit=0
Os07g46490|7|27752864|27752897|-|GRMZM2G163826|2|215018089|215018122|-|0.73	Os07g46490	7	27752864	27752897	-	GRMZM2G163826	2	215018089	215018122	-	0.73	intron	ATGTAATCATTCTCATATGACCTATTCAAAATC	ATGTAATCATTCCTTTGTGACCCTTTCAAAATC	http://synteny.cnr.berkeley.edu/CoGe/GEvo.pl?prog=blastn&autogo=1&show_cns=1&dsgid1=8163&chr1=7&x1=27752864&dr1up=15000&dr1down=15000&dsgid2=11266;chr2=2;x2=215018089;dr2up=15000;dr2down=15000;num_seqs=2;hsp_overlap_limit=0;hsp_size_limit=0
Os05g46750|5|27013014|27013043|-|GRMZM2G476477|6|162155353|162155382|-|3e-07	Os05g46750	5	27013014	27013043	-	GRMZM2G476477	6	162155353	162155382	-	3.00E-007	5-distal	AGCGCAGCGTCAGGGCGGACGCAGAAAGG	AGCGCAGCGTCAGCGCGGACGCAGAAAGG	http://synteny.cnr.berkeley.edu/CoGe/GEvo.pl?prog=blastn&autogo=1&show_cns=1&dsgid1=8163&chr1=5&x1=27013014&dr1up=15000&dr1down=15000&dsgid2=11266;chr2=6;x2=162155353;dr2up=15000;dr2down=15000;num_seqs=2;hsp_overlap_limit=0;hsp_size_limit=0
Os02g02850|2|1089593|1089621|-|AC233922.1_FG005|4|238057887|238057915|-|0.18	Os02g02850	2	1089593	1089621	-	AC233922.1_FG005	4	238057887	238057915	-	0.18	5-UTR	CCCGCGAAAAACCTCCCGCCGCCGCCGC	CCCGCGAAAACCCAGCAGCCGCCGCCGC	http://synteny.cnr.berkeley.edu/CoGe/GEvo.pl?prog=blastn&autogo=1&show_cns=1&dsgid1=8163&chr1=2&x1=1089593&dr1up=15000&dr1down=15000&dsgid2=11266;chr2=4;x2=238057887;dr2up=15000;dr2down=15000;num_seqs=2;hsp_overlap_limit=0;hsp_size_limit=0
Os04g44560|4|26168323|26168337|+|GRMZM2G039711|2|26622915|26622901|-|2.8	Os04g44560	4	26168323	26168337	+	GRMZM2G039711	2	26622901	26622915	-	2.8	5-distal	AGAGAGAGAAAGAG	GAGAGAGAGAAAGA	http://synteny.cnr.berkeley.edu/CoGe/GEvo.pl?prog=blastn&autogo=1&show_cns=1&dsgid1=8163&chr1=4&x1=26168323&dr1up=15000&dr1down=15000&dsgid2=11266;chr2=2;x2=26622901;dr2up=15000;dr2down=15000;num_seqs=2;hsp_overlap_limit=0;hsp_size_limit=0
Os03g14250|3|7740009|7740028|+|AC205419.3_FG001|9|142813816|142813797|-|0.2	Os03g14250	3	7740009	7740028	+	AC205419.3_FG001	9	142813797	142813816	-	0.2	5-UTR	GCCGCATTACCAAACCGGG	AGCCGCATTGCCAAACCGG	http://synteny.cnr.berkeley.edu/CoGe/GEvo.pl?prog=blastn&autogo=1&show_cns=1&dsgid1=8163&chr1=3&x1=7740009&dr1up=15000&dr1down=15000&dsgid2=11266;chr2=9;x2=142813797;dr2up=15000;dr2down=15000;num_seqs=2;hsp_overlap_limit=0;hsp_size_limit=0
Os10g34010|10|18051225|18051245|+|GRMZM2G105065|5|27693931|27693911|-|2.4	Os10g34010	10	18051225	18051245	+	GRMZM2G105065	5	27693911	27693931	-	2.4	5-distal	ACAAGTCTATAGTCCTGAAA	TACAATTCTATAGTCGTGAA	http://synteny.cnr.berkeley.edu/CoGe/GEvo.pl?prog=blastn&autogo=1&show_cns=1&dsgid1=8163&chr1=10&x1=18051225&dr1up=15000&dr1down=15000&dsgid2=11266;chr2=5;x2=27693911;dr2up=15000;dr2down=15000;num_seqs=2;hsp_overlap_limit=0;hsp_size_limit=0
Os01g72370|1|42008858|42008873|-|AC193786.3_FG005|8|157934881|157934896|+|0.66	Os01g72370	1	42008858	42008873	-	AC193786.3_FG005	8	157934881	157934896	+	0.66	5-distal	GTCCGACTCCGACGA	TCGTCGGAGTCGGAC	http://synteny.cnr.berkeley.edu/CoGe/GEvo.pl?prog=blastn&autogo=1&show_cns=1&dsgid1=8163&chr1=1&x1=42008858&dr1up=15000&dr1down=15000&dsgid2=11266;chr2=8;x2=157934881;dr2up=15000;dr2down=15000;num_seqs=2;hsp_overlap_limit=0;hsp_size_limit=0
Os06g49770|6|30121514|30121532|+|GRMZM2G116167|5|59968211|59968229|+|0.62	Os06g49770	6	30121514	30121532	+	GRMZM2G116167	5	59968211	59968229	+	0.62	3-distal	AGCATTCTTTAAACCTCT	AGCATTCTTTAAACATCT	http://synteny.cnr.berkeley.edu/CoGe/GEvo.pl?prog=blastn&autogo=1&show_cns=1&dsgid1=8163&chr1=6&x1=30121514&dr1up=15000&dr1down=15000&dsgid2=11266;chr2=5;x2=59968211;dr2up=15000;dr2down=15000;num_seqs=2;hsp_overlap_limit=0;hsp_size_limit=0
Os05g40980|5|23962807|23962945|-|GRMZM2G157246|6|155210938|155211074|-|3e-07	Os05g40980	5	23962807	23962945	-	GRMZM2G157246	6	155210938	155211074	-	3.00E-007	5-UTR	TGTGTTGGATGCAAAGCTAACCCTTGTTCTTTGTTCTTGATGCTGATCTGTTGTGAGATCTGTATGCCAGCAATTGTCTTTGTGAAATCCAGTCACGGATGGATGCCGTAGTGTTCATCTTGTTTCAGTTCTTCTTGA	TGTATTCGATGCAAAACCTAGCTTTGTTCTTATTCTTGATGCCGATTTATTAGAAGATCTCCATGCCTGCCATTACTGAGTGAAGTTCAGCCACAGATGGCCACTGTAGTCTTCATCTTGTTTCATCTCTTCTTGA	http://synteny.cnr.berkeley.edu/CoGe/GEvo.pl?prog=blastn&autogo=1&show_cns=1&dsgid1=8163&chr1=5&x1=23962807&dr1up=15000&dr1down=15000&dsgid2=11266;chr2=6;x2=155210938;dr2up=15000;dr2down=15000;num_seqs=2;hsp_overlap_limit=0;hsp_size_limit=0
Os03g57660|3|32828546|32828561|+|GRMZM2G010353|1|286316673|286316688|+|0.85	Os03g57660	3	32828546	32828561	+	GRMZM2G010353	1	286316673	286316688	+	0.85	5-distal	TTTATCTCTATACAC	TTTATCTCTATACAC	http://synteny.cnr.berkeley.edu/CoGe/GEvo.pl?prog=blastn&autogo=1&show_cns=1&dsgid1=8163&chr1=3&x1=32828546&dr1up=15000&dr1down=15000&dsgid2=11266;chr2=1;x2=286316673;dr2up=15000;dr2down=15000;num_seqs=2;hsp_overlap_limit=0;hsp_size_limit=0
Os06g45410|6|27452698|27452739|+|GRMZM2G081671|9|109608947|109608988|+|2e-12	Os06g45410	6	27452698	27452739	+	GRMZM2G081671	9	109608947	109608988	+	2.00E-012	5-distal	AATCTTTGCTTAATTGTCAAAGAAGAAAGCATCTATTCCCT	AATCTTTGCTTAATTGACAAAGAAGAAAGCATATATTCCCT	http://synteny.cnr.berkeley.edu/CoGe/GEvo.pl?prog=blastn&autogo=1&show_cns=1&dsgid1=8163&chr1=6&x1=27452698&dr1up=15000&dr1down=15000&dsgid2=11266;chr2=9;x2=109608947;dr2up=15000;dr2down=15000;num_seqs=2;hsp_overlap_limit=0;hsp_size_limit=0
Os03g18200|3|10208624|10208645|+|GRMZM5G898471|9|137421668|137421647|-|0.0002	Os03g18200	3	10208624	10208645	+	GRMZM5G898471	9	137421647	137421668	-	0	3-UTR	GCTGGGCAAGTACGCGGAGCC	TGCTGGGCAAGTACGCGGAGC	http://synteny.cnr.berkeley.edu/CoGe/GEvo.pl?prog=blastn&autogo=1&show_cns=1&dsgid1=8163&chr1=3&x1=10208624&dr1up=15000&dr1down=15000&dsgid2=11266;chr2=9;x2=137421647;dr2up=15000;dr2down=15000;num_seqs=2;hsp_overlap_limit=0;hsp_size_limit=0
Os08g41900|8|26445390|26445459|-|GRMZM2G100457|4|44122764|44122834|-|1e-10	Os08g41900	8	26445390	26445459	-	GRMZM2G100457	4	44122764	44122834	-	1.00E-010	3-distal	AAACAAAAAGATGAGGGTTCTAAGTCATTGTGATGGCTGCTCTTCATCTTCAGCAAATTGAATTCTGGA	AAACAAAAAGATGAGTGTGCTATATCATGTTGATGGCTGCGCTGCATCTTCAGCGGATTGAAATTCTGGA	http://synteny.cnr.berkeley.edu/CoGe/GEvo.pl?prog=blastn&autogo=1&show_cns=1&dsgid1=8163&chr1=8&x1=26445390&dr1up=15000&dr1down=15000&dsgid2=11266;chr2=4;x2=44122764;dr2up=15000;dr2down=15000;num_seqs=2;hsp_overlap_limit=0;hsp_size_limit=0
Os07g05940|7|2857619|2857640|+|GRMZM2G408158|2|234564019|234563998|+|0.64	Os07g05940	7	2857619	2857640	+	GRMZM2G408158	2	234563998	234564019	+	0.64	5-distal	TTTGTAAAAAGAAAATAATTG	AATTTTTTTCTTTTTAAAAAT	http://synteny.cnr.berkeley.edu/CoGe/GEvo.pl?prog=blastn&autogo=1&show_cns=1&dsgid1=8163&chr1=7&x1=2857619&dr1up=15000&dr1down=15000&dsgid2=11266;chr2=2;x2=234563998;dr2up=15000;dr2down=15000;num_seqs=2;hsp_overlap_limit=0;hsp_size_limit=0
Os06g11380|6|5981833|5981873|-|GRMZM2G017257|9|7187154|7187194|-|0.0001	Os06g11380	6	5981833	5981873	-	GRMZM2G017257	9	7187154	7187194	-	0	3-UTR	ATGTTGTATATGGATGCCAATTGAGGGCATTCGGTGTAAC	ATGTTGTATATGGATGCCATTTGTCGGCATCCCTTGTAAC	http://synteny.cnr.berkeley.edu/CoGe/GEvo.pl?prog=blastn&autogo=1&show_cns=1&dsgid1=8163&chr1=6&x1=5981833&dr1up=15000&dr1down=15000&dsgid2=11266;chr2=9;x2=7187154;dr2up=15000;dr2down=15000;num_seqs=2;hsp_overlap_limit=0;hsp_size_limit=0
Os01g56510|1|32582463|32582487|-|AC197578.4_FG001|3|192777955|192777979|-|0.014	Os01g56510	1	32582463	32582487	-	AC197578.4_FG001	3	192777955	192777979	-	0.01	intron	CTTATGTCTCAGCTTATGGCTTTT	CTTATACCTCAGCTTATGGCTTTT	http://synteny.cnr.berkeley.edu/CoGe/GEvo.pl?prog=blastn&autogo=1&show_cns=1&dsgid1=8163&chr1=1&x1=32582463&dr1up=15000&dr1down=15000&dsgid2=11266;chr2=3;x2=192777955;dr2up=15000;dr2down=15000;num_seqs=2;hsp_overlap_limit=0;hsp_size_limit=0
Os12g02230|12|696814|696831|+|GRMZM2G387760|10|4264787|4264770|-|2.3	Os12g02230	12	696814	696831	+	GRMZM2G387760	10	4264770	4264787	-	2.3	3-distal	TTGGATCAAGAGAGAGA	ATTGGATCAAGCGAGAG	http://synteny.cnr.berkeley.edu/CoGe/GEvo.pl?prog=blastn&autogo=1&show_cns=1&dsgid1=8163&chr1=12&x1=696814&dr1up=15000&dr1down=15000&dsgid2=11266;chr2=10;x2=4264770;dr2up=15000;dr2down=15000;num_seqs=2;hsp_overlap_limit=0;hsp_size_limit=0
Os10g25680|10|13228443|13228462|-|GRMZM2G040182|5|36062393|36062412|-|0.2	Os10g25680	10	13228443	13228462	-	GRMZM2G040182	5	36062393	36062412	-	0.2	intron	CTGTGTTCATTTTGTGTTT	CTGTGTTCATTTTGTTTTT	http://synteny.cnr.berkeley.edu/CoGe/GEvo.pl?prog=blastn&autogo=1&show_cns=1&dsgid1=8163&chr1=10&x1=13228443&dr1up=15000&dr1down=15000&dsgid2=11266;chr2=5;x2=36062393;dr2up=15000;dr2down=15000;num_seqs=2;hsp_overlap_limit=0;hsp_size_limit=0
Os05g32190|5|18708294|18708313|-|GRMZM2G023769|6|142817605|142817586|+|0.19	Os05g32190	5	18708294	18708313	-	GRMZM2G023769	6	142817586	142817605	+	0.19	intron	TGGATTTCATTTCCCACAT	GGATTTCATTTCCTACATG	http://synteny.cnr.berkeley.edu/CoGe/GEvo.pl?prog=blastn&autogo=1&show_cns=1&dsgid1=8163&chr1=5&x1=18708294&dr1up=15000&dr1down=15000&dsgid2=11266;chr2=6;x2=142817586;dr2up=15000;dr2down=15000;num_seqs=2;hsp_overlap_limit=0;hsp_size_limit=0
Os03g11890|3|6226764|6226816|+|GRMZM2G024571|9|146468465|146468413|-|4e-10	Os03g11890	3	6226764	6226816	+	GRMZM2G024571	9	146468413	146468465	-	4.00E-010	5-UTR	CATCTCGCGCACGCCTTTCCCCGTACAAGCTGCTCCTCTCTTTCCTTATCTC	CCATCTCGCGCACGCCTTTCCCCGTGAGCGCTGGTCCTGGCTTTCCTTATCT	http://synteny.cnr.berkeley.edu/CoGe/GEvo.pl?prog=blastn&autogo=1&show_cns=1&dsgid1=8163&chr1=3&x1=6226764&dr1up=15000&dr1down=15000&dsgid2=11266;chr2=9;x2=146468413;dr2up=15000;dr2down=15000;num_seqs=2;hsp_overlap_limit=0;hsp_size_limit=0
Os03g08150|3|4165960|4165993|+|GRMZM2G016443|1|16438562|16438595|+|0.011	Os03g08150	3	4165960	4165993	+	GRMZM2G016443	1	16438562	16438595	+	0.01	3-distal	TCGTTTTCTGTTGTTATAGGTAAGGACCAATTC	TCGTTTTCGGCCGTTCTAGGTAAGGACCCATTC	http://synteny.cnr.berkeley.edu/CoGe/GEvo.pl?prog=blastn&autogo=1&show_cns=1&dsgid1=8163&chr1=3&x1=4165960&dr1up=15000&dr1down=15000&dsgid2=11266;chr2=1;x2=16438562;dr2up=15000;dr2down=15000;num_seqs=2;hsp_overlap_limit=0;hsp_size_limit=0
Os07g25460|7|14553591|14553611|-|GRMZM2G140394|7|38379376|38379396|-|2.5	Os07g25460	7	14553591	14553611	-	GRMZM2G140394	7	38379376	38379396	-	2.5	3-distal	AAAGGATACAATTGGGAAAC	AAAGGATATAACTGGGAAAC	http://synteny.cnr.berkeley.edu/CoGe/GEvo.pl?prog=blastn&autogo=1&show_cns=1&dsgid1=8163&chr1=7&x1=14553591&dr1up=15000&dr1down=15000&dsgid2=11266;chr2=7;x2=38379376;dr2up=15000;dr2down=15000;num_seqs=2;hsp_overlap_limit=0;hsp_size_limit=0
Os02g54070|2|33112604|33112643|+|GRMZM2G124377|5|212165338|212165377|+|0.0003	Os02g54070	2	33112604	33112643	+	GRMZM2G124377	5	212165338	212165377	+	0	intron	TTTAATGTTTGGCATTTTGAGTTTATGCGTGTCAATTTA	TTTAAATTTTTGCCTTTTGAGTTTATGAATGTCAATTTA	http://synteny.cnr.berkeley.edu/CoGe/GEvo.pl?prog=blastn&autogo=1&show_cns=1&dsgid1=8163&chr1=2&x1=33112604&dr1up=15000&dr1down=15000&dsgid2=11266;chr2=5;x2=212165338;dr2up=15000;dr2down=15000;num_seqs=2;hsp_overlap_limit=0;hsp_size_limit=0
Os12g42010|12|26046827|26046841|-|GRMZM5G818213|1|173690367|173690353|-|2.3	Os12g42010	12	26046827	26046841	-	GRMZM5G818213	1	173690353	173690367	-	2.3	5-distal	GATGAAGAAACGAA	ATTCGTTTCTTCAT	http://synteny.cnr.berkeley.edu/CoGe/GEvo.pl?prog=blastn&autogo=1&show_cns=1&dsgid1=8163&chr1=12&x1=26046827&dr1up=15000&dr1down=15000&dsgid2=11266;chr2=1;x2=173690353;dr2up=15000;dr2down=15000;num_seqs=2;hsp_overlap_limit=0;hsp_size_limit=0
Os05g28180|5|16420578|16420608|-|GRMZM2G416667|6|140160769|140160799|-|1.6	Os05g28180	5	16420578	16420608	-	GRMZM2G416667	6	140160769	140160799	-	1.6	3-UTR	TGCCATGGGAGTTACATTTCATGTTTGGGT	TGCTATGGGAATTATACTTCATGTTTTGGT	http://synteny.cnr.berkeley.edu/CoGe/GEvo.pl?prog=blastn&autogo=1&show_cns=1&dsgid1=8163&chr1=5&x1=16420578&dr1up=15000&dr1down=15000&dsgid2=11266;chr2=6;x2=140160769;dr2up=15000;dr2down=15000;num_seqs=2;hsp_overlap_limit=0;hsp_size_limit=0
Os05g07040|5|3697835|3697861|-|GRMZM2G148810|6|124710223|124710197|+|2.8	Os05g07040	5	3697835	3697861	-	GRMZM2G148810	6	124710197	124710223	+	2.8	3-UTR	AATAATCCGAGAGGTTTGTGTTGATA	ATAACCCGTGAGGTTTATGTTAATAT	http://synteny.cnr.berkeley.edu/CoGe/GEvo.pl?prog=blastn&autogo=1&show_cns=1&dsgid1=8163&chr1=5&x1=3697835&dr1up=15000&dr1down=15000&dsgid2=11266;chr2=6;x2=124710197;dr2up=15000;dr2down=15000;num_seqs=2;hsp_overlap_limit=0;hsp_size_limit=0
Os03g54050|3|30980056|30980077|+|GRMZM2G058032|1|276987624|276987645|+|0.63	Os03g54050	3	30980056	30980077	+	GRMZM2G058032	1	276987624	276987645	+	0.63	5-distal	CGGTGGCTGGCTGGGCGGCCG	CGGCGGCTGGCTGGCCGGCCG	http://synteny.cnr.berkeley.edu/CoGe/GEvo.pl?prog=blastn&autogo=1&show_cns=1&dsgid1=8163&chr1=3&x1=30980056&dr1up=15000&dr1down=15000&dsgid2=11266;chr2=1;x2=276987624;dr2up=15000;dr2down=15000;num_seqs=2;hsp_overlap_limit=0;hsp_size_limit=0
Os02g57070|2|34936459|34936487|-|GRMZM5G841900|5|215508001|215508029|-|0.17	Os02g57070	2	34936459	34936487	-	GRMZM5G841900	5	215508001	215508029	-	0.17	intron	TGGCTTGGCATCCTTAAATCATCTTAAA	TGGCTTTGGATCCTTAAATAATGTTAAA	http://synteny.cnr.berkeley.edu/CoGe/GEvo.pl?prog=blastn&autogo=1&show_cns=1&dsgid1=8163&chr1=2&x1=34936459&dr1up=15000&dr1down=15000&dsgid2=11266;chr2=5;x2=215508001;dr2up=15000;dr2down=15000;num_seqs=2;hsp_overlap_limit=0;hsp_size_limit=0
Os10g37260|10|19877619|19877635|-|GRMZM2G059013|5|22000381|22000365|+|0.18	Os10g37260	10	19877619	19877635	-	GRMZM2G059013	5	22000365	22000381	+	0.18	3-distal	ATTACGTGAAGAACCG	TTACGTGAAGAACCGA	http://synteny.cnr.berkeley.edu/CoGe/GEvo.pl?prog=blastn&autogo=1&show_cns=1&dsgid1=8163&chr1=10&x1=19877619&dr1up=15000&dr1down=15000&dsgid2=11266;chr2=5;x2=22000365;dr2up=15000;dr2down=15000;num_seqs=2;hsp_overlap_limit=0;hsp_size_limit=0
Os04g53540|4|31739148|31739317|-|GRMZM2G001289|2|8277660|8277494|+|1e-35	Os04g53540	4	31739148	31739317	-	GRMZM2G001289	2	8277494	8277660	+	1.00E-035	5-distal	GGCCTTATTAATACCCATACTAATGTGAAAAGGTGCAGTGAAGTGCTTGATTTCCCCAAAAGTCTAGGACTGAGACATGGGGCATAAGCCATAATGTAGCGCTGCCAGTACGTCCTCTCTCTAGGGCATACTATAATAACTGCTTGCACTCAGATGTCAATACCACTCT	GCCTTATTAATACCTAAACTAATGTGAAAAGGTGCAGTAAAGTGGTTGATCCCCCAAAACTCTAGGAGAGAGACATGTGGCTTAAGTCATAATGTGTTGCTGCTAGAACCTTCTCTCTAGGACATACTGTAATAACTGCAGGAACTCAAATATCAATACCATTCTG	http://synteny.cnr.berkeley.edu/CoGe/GEvo.pl?prog=blastn&autogo=1&show_cns=1&dsgid1=8163&chr1=4&x1=31739148&dr1up=15000&dr1down=15000&dsgid2=11266;chr2=2;x2=8277494;dr2up=15000;dr2down=15000;num_seqs=2;hsp_overlap_limit=0;hsp_size_limit=0
Os08g39100|8|24701862|24701884|-|GRMZM2G071196|4|198329692|198329714|-|0.19	Os08g39100	8	24701862	24701884	-	GRMZM2G071196	4	198329692	198329714	-	0.19	5-UTR	ACTCTGTGCTCCGCCGTGTTGC	ACTCCGTGCTCCACCGTGTTGC	http://synteny.cnr.berkeley.edu/CoGe/GEvo.pl?prog=blastn&autogo=1&show_cns=1&dsgid1=8163&chr1=8&x1=24701862&dr1up=15000&dr1down=15000&dsgid2=11266;chr2=4;x2=198329692;dr2up=15000;dr2down=15000;num_seqs=2;hsp_overlap_limit=0;hsp_size_limit=0
Os03g53000|3|30389592|30389606|+|GRMZM2G001869|1|274720014|274720028|+|2.7	Os03g53000	3	30389592	30389606	+	GRMZM2G001869	1	274720014	274720028	+	2.7	intron	TCTCAAACTTTGCA	TCTCAAACTTTGCA	http://synteny.cnr.berkeley.edu/CoGe/GEvo.pl?prog=blastn&autogo=1&show_cns=1&dsgid1=8163&chr1=3&x1=30389592&dr1up=15000&dr1down=15000&dsgid2=11266;chr2=1;x2=274720014;dr2up=15000;dr2down=15000;num_seqs=2;hsp_overlap_limit=0;hsp_size_limit=0
Os08g39970|8|25298623|25298655|+|GRMZM2G129448|4|199536386|199536418|+|2.4	Os08g39970	8	25298623	25298655	+	GRMZM2G129448	4	199536386	199536418	+	2.4	5-distal	CTCCATCTATCCCATAATATAAGGGATTTTAG	CTCCCTCTATCCCAAAATAAAATTCATTTTAG	http://synteny.cnr.berkeley.edu/CoGe/GEvo.pl?prog=blastn&autogo=1&show_cns=1&dsgid1=8163&chr1=8&x1=25298623&dr1up=15000&dr1down=15000&dsgid2=11266;chr2=4;x2=199536386;dr2up=15000;dr2down=15000;num_seqs=2;hsp_overlap_limit=0;hsp_size_limit=0
Os01g53020|1|30471602|30471630|+|GRMZM2G059801|3|201057335|201057307|-|0.23	Os01g53020	1	30471602	30471630	+	GRMZM2G059801	3	201057307	201057335	-	0.23	5-UTR	TCCCTTCCTCCCTCGCCGGAGCCCGATC	CTCCCTCTCTCTCTCGCCGGAGCCAGAT	http://synteny.cnr.berkeley.edu/CoGe/GEvo.pl?prog=blastn&autogo=1&show_cns=1&dsgid1=8163&chr1=1&x1=30471602&dr1up=15000&dr1down=15000&dsgid2=11266;chr2=3;x2=201057307;dr2up=15000;dr2down=15000;num_seqs=2;hsp_overlap_limit=0;hsp_size_limit=0
7_26962780_26963010_cns_protein|7|26963630|26963663|-|2_214078474_214078707_cns_protein|2|214079447|214079480|-|0.61	7_26962780_26963010_cns_protein	7	26963630	26963663	-	2_214078474_214078707_cns_protein	2	214079447	214079480	-	0.61	5-proximal	CCTGCATGCTGTCAAATGTGTTTTGATTAGGCC	CCTGCATTTTGTCGATTTTATTTTGATTAGGCC	http://synteny.cnr.berkeley.edu/CoGe/GEvo.pl?prog=blastn&autogo=1&show_cns=1&dsgid1=8163&chr1=7&x1=26963630&dr1up=15000&dr1down=15000&dsgid2=11266;chr2=2;x2=214079447;dr2up=15000;dr2down=15000;num_seqs=2;hsp_overlap_limit=0;hsp_size_limit=0
Os01g67750|1|39356420|39356444|-|GRMZM2G177198|3|165920082|165920058|+|0.84	Os01g67750	1	39356420	39356444	-	GRMZM2G177198	3	165920058	165920082	+	0.84	3-distal	ATAATGTCTTGTTGGAGGTCTTGC	TAATGTCTTCTTTGAGGTGTTGCA	http://synteny.cnr.berkeley.edu/CoGe/GEvo.pl?prog=blastn&autogo=1&show_cns=1&dsgid1=8163&chr1=1&x1=39356420&dr1up=15000&dr1down=15000&dsgid2=11266;chr2=3;x2=165920058;dr2up=15000;dr2down=15000;num_seqs=2;hsp_overlap_limit=0;hsp_size_limit=0
Os07g30300|7|17872425|17872442|+|GRMZM2G369340|7|149354117|149354100|+|3.1	Os07g30300	7	17872425	17872442	+	GRMZM2G369340	7	149354100	149354117	+	3.1	5-distal	TCACCAAAGGAGCAGAA	TCTGCTCCTTTGGCGAA	http://synteny.cnr.berkeley.edu/CoGe/GEvo.pl?prog=blastn&autogo=1&show_cns=1&dsgid1=8163&chr1=7&x1=17872425&dr1up=15000&dr1down=15000&dsgid2=11266;chr2=7;x2=149354100;dr2up=15000;dr2down=15000;num_seqs=2;hsp_overlap_limit=0;hsp_size_limit=0
Os01g02139|1|656310|656324|+|GRMZM2G098015|8|8613241|8613255|+|2.3	Os01g02139	1	656310	656324	+	GRMZM2G098015	8	8613241	8613255	+	2.3	3-distal	CTTCTCAAGTTCAT	CTTCTCAAGTTCAT	http://synteny.cnr.berkeley.edu/CoGe/GEvo.pl?prog=blastn&autogo=1&show_cns=1&dsgid1=8163&chr1=1&x1=656310&dr1up=15000&dr1down=15000&dsgid2=11266;chr2=8;x2=8613241;dr2up=15000;dr2down=15000;num_seqs=2;hsp_overlap_limit=0;hsp_size_limit=0
Os02g53130|2|32507073|32507087|-|GRMZM2G428027|4|177662696|177662682|+|2.6	Os02g53130	2	32507073	32507087	-	GRMZM2G428027	4	177662682	177662696	+	2.6	3-proximal	GCTGCCTCGAGTCG	CTGCCTCGAGTCGC	http://synteny.cnr.berkeley.edu/CoGe/GEvo.pl?prog=blastn&autogo=1&show_cns=1&dsgid1=8163&chr1=2&x1=32507073&dr1up=15000&dr1down=15000&dsgid2=11266;chr2=4;x2=177662682;dr2up=15000;dr2down=15000;num_seqs=2;hsp_overlap_limit=0;hsp_size_limit=0
Os01g14010|1|7846445|7846474|+|GRMZM5G828179|3|1331790|1331761|-|3e-07	Os01g14010	1	7846445	7846474	+	GRMZM5G828179	3	1331761	1331790	-	3.00E-007	5-proximal	TTCTCCTCATCATATGTGTCATGATGCAT	TTTCTCCTCATCATATGTGTCATCATGCA	http://synteny.cnr.berkeley.edu/CoGe/GEvo.pl?prog=blastn&autogo=1&show_cns=1&dsgid1=8163&chr1=1&x1=7846445&dr1up=15000&dr1down=15000&dsgid2=11266;chr2=3;x2=1331761;dr2up=15000;dr2down=15000;num_seqs=2;hsp_overlap_limit=0;hsp_size_limit=0
Os03g02800|3|1088410|1088449|+|GRMZM2G406204|1|4248275|4248314|+|0.71	Os03g02800	3	1088410	1088449	+	GRMZM2G406204	1	4248275	4248314	+	0.71	5-UTR	CTTGCTGTTGGAGTTTTGAGAGGAAGGCTAGAGGAAGCA	CTTGCTGTGATAATTCTGAGAGGAAGGGCAGAGGGAGCA	http://synteny.cnr.berkeley.edu/CoGe/GEvo.pl?prog=blastn&autogo=1&show_cns=1&dsgid1=8163&chr1=3&x1=1088410&dr1up=15000&dr1down=15000&dsgid2=11266;chr2=1;x2=4248275;dr2up=15000;dr2down=15000;num_seqs=2;hsp_overlap_limit=0;hsp_size_limit=0
Os03g21080|3|12006238|12006334|+|GRMZM2G110406|1|53850446|53850548|+|2e-09	Os03g21080	3	12006238	12006334	+	GRMZM2G110406	1	53850446	53850548	+	2.00E-009	3-UTR	AGCAAGCTGGCAAGTAGGTAGCATTTGAATGGTTCATTCTTTCAGTTGGGGCTCCCCACCTTGTCCATAATTCCGTTAGTTTGGTTGTATAGTTCT	AGCAAGCCAGAAATTAGGTAGCATGTGAATGGTTGTTCATTCATTCAGTTGCAGGTTCCCACCAAATGTCCATATTTCCATTAGCTTTGGTTGTATAGTTCT	http://synteny.cnr.berkeley.edu/CoGe/GEvo.pl?prog=blastn&autogo=1&show_cns=1&dsgid1=8163&chr1=3&x1=12006238&dr1up=15000&dr1down=15000&dsgid2=11266;chr2=1;x2=53850446;dr2up=15000;dr2down=15000;num_seqs=2;hsp_overlap_limit=0;hsp_size_limit=0
Os03g54750|3|31120753|31120775|-|GRMZM5G826714|1|277384795|277384817|-|0.003	Os03g54750	3	31120753	31120775	-	GRMZM5G826714	1	277384795	277384817	-	0	5-distal	TTTTATTCCCTGAAGTGTCGGC	TTTTATTCCCTGCAGTGTCGGC	http://synteny.cnr.berkeley.edu/CoGe/GEvo.pl?prog=blastn&autogo=1&show_cns=1&dsgid1=8163&chr1=3&x1=31120753&dr1up=15000&dr1down=15000&dsgid2=11266;chr2=1;x2=277384795;dr2up=15000;dr2down=15000;num_seqs=2;hsp_overlap_limit=0;hsp_size_limit=0
Os06g40150|6|23897391|23897409|-|GRMZM2G106591|6|102415979|102415961|+|0.62	Os06g40150	6	23897391	23897409	-	GRMZM2G106591	6	102415961	102415979	+	0.62	3-UTR	AAAGACTTACTTGTATGT	AAGGCTTACTTGTATGTA	http://synteny.cnr.berkeley.edu/CoGe/GEvo.pl?prog=blastn&autogo=1&show_cns=1&dsgid1=8163&chr1=6&x1=23897391&dr1up=15000&dr1down=15000&dsgid2=11266;chr2=6;x2=102415961;dr2up=15000;dr2down=15000;num_seqs=2;hsp_overlap_limit=0;hsp_size_limit=0
Os02g43560|2|26278678|26278703|-|GRMZM2G377217|4|151083198|151083223|-|8e-05	Os02g43560	2	26278678	26278703	-	GRMZM2G377217	4	151083198	151083223	-	8.00E-005	5-proximal	GGGAACAAAAGGTACAATCAGTGCT	GGGGACAAAAGGTACAATCAGTGCT	http://synteny.cnr.berkeley.edu/CoGe/GEvo.pl?prog=blastn&autogo=1&show_cns=1&dsgid1=8163&chr1=2&x1=26278678&dr1up=15000&dr1down=15000&dsgid2=11266;chr2=4;x2=151083198;dr2up=15000;dr2down=15000;num_seqs=2;hsp_overlap_limit=0;hsp_size_limit=0
Os01g70810|1|40983547|40983573|+|GRMZM2G106613|3|154670193|154670167|-|0.001	Os01g70810	1	40983547	40983573	+	GRMZM2G106613	3	154670167	154670193	-	0	5-UTR	CTGATGCCCAGCCGCCCGCGGGGGCC	CCTGATGCCCAGCCCCCCGTGGGGGC	http://synteny.cnr.berkeley.edu/CoGe/GEvo.pl?prog=blastn&autogo=1&show_cns=1&dsgid1=8163&chr1=1&x1=40983547&dr1up=15000&dr1down=15000&dsgid2=11266;chr2=3;x2=154670167;dr2up=15000;dr2down=15000;num_seqs=2;hsp_overlap_limit=0;hsp_size_limit=0
Os05g08610|5|4733572|4733590|+|GRMZM2G092244|6|128157176|128157158|-|0.71	Os05g08610	5	4733572	4733590	+	GRMZM2G092244	6	128157158	128157176	-	0.71	3-distal	TTAACAAAACTATAGGTA	TTTAACTAAACTATAGGT	http://synteny.cnr.berkeley.edu/CoGe/GEvo.pl?prog=blastn&autogo=1&show_cns=1&dsgid1=8163&chr1=5&x1=4733572&dr1up=15000&dr1down=15000&dsgid2=11266;chr2=6;x2=128157158;dr2up=15000;dr2down=15000;num_seqs=2;hsp_overlap_limit=0;hsp_size_limit=0
Os03g52460|3|30097820|30097857|-|GRMZM2G391936|1|273452170|273452207|-|7e-12	Os03g52460	3	30097820	30097857	-	GRMZM2G391936	1	273452170	273452207	-	7.00E-012	5-proximal	GGCGACGTGTGGACGTCCGGCCTCGCGCCGGATAGCG	GGCGACGTGTGGACGTCAGGCCTCGCGCCGGATAGCG	http://synteny.cnr.berkeley.edu/CoGe/GEvo.pl?prog=blastn&autogo=1&show_cns=1&dsgid1=8163&chr1=3&x1=30097820&dr1up=15000&dr1down=15000&dsgid2=11266;chr2=1;x2=273452170;dr2up=15000;dr2down=15000;num_seqs=2;hsp_overlap_limit=0;hsp_size_limit=0
Os12g39330|12|24166955|24167005|+|GRMZM2G039112|1|162425461|162425511|+|3e-07	Os12g39330	12	24166955	24167005	+	GRMZM2G039112	1	162425461	162425511	+	3.00E-007	5-distal	ACATGGGCTAATCGCCAAAAGGTGATATCTGGATGTCCCGGACCTAGTCA	ACATGAGCTAATCACCAAAAGGTGATCTATGGATGGCAAGGACCAAGTCA	http://synteny.cnr.berkeley.edu/CoGe/GEvo.pl?prog=blastn&autogo=1&show_cns=1&dsgid1=8163&chr1=12&x1=24166955&dr1up=15000&dr1down=15000&dsgid2=11266;chr2=1;x2=162425461;dr2up=15000;dr2down=15000;num_seqs=2;hsp_overlap_limit=0;hsp_size_limit=0
Os10g22950|10|11871591|11871606|+|GRMZM2G153594|1|138637489|138637474|-|0.84	Os10g22950	10	11871591	11871606	+	GRMZM2G153594	1	138637474	138637489	-	0.84	3-UTR	TATGTACAGTAGAAT	TTATGTACAGTAGAA	http://synteny.cnr.berkeley.edu/CoGe/GEvo.pl?prog=blastn&autogo=1&show_cns=1&dsgid1=8163&chr1=10&x1=11871591&dr1up=15000&dr1down=15000&dsgid2=11266;chr2=1;x2=138637474;dr2up=15000;dr2down=15000;num_seqs=2;hsp_overlap_limit=0;hsp_size_limit=0
Os04g48290|4|28595160|28595192|+|GRMZM2G080992|2|16633162|16633130|-|3e-07	Os04g48290	4	28595160	28595192	+	GRMZM2G080992	2	16633130	16633162	-	3.00E-007	3-distal	GGAGCGTGTCTAGTGGCAGGGGAGCACGGGGC	GGGAGCGTGTCTAGTGGCGGGGGAGCACCGGG	http://synteny.cnr.berkeley.edu/CoGe/GEvo.pl?prog=blastn&autogo=1&show_cns=1&dsgid1=8163&chr1=4&x1=28595160&dr1up=15000&dr1down=15000&dsgid2=11266;chr2=2;x2=16633130;dr2up=15000;dr2down=15000;num_seqs=2;hsp_overlap_limit=0;hsp_size_limit=0
Os10g29560|10|15289824|15289996|+|GRMZM2G000540|1|238826698|238826529|-|2e-20	Os10g29560	10	15289824	15289996	+	GRMZM2G000540	1	238826529	238826698	-	2.00E-020	5-UTR	GCGGCGGAGACACGAAAGTGCTGCTTGCTTGTACACTTGTTCATGTGTCTATCTGTTTTCTCGATTTGTTCCGGTTTAAAGCATCAGTTTTCCGCTCAATTTAAGGGCGAAGGCAAAATTTTTTGTTATTTACTGCTGTTCTCTATCGAATAATCTGCTCTATTACAGAAGA	GGCGGTGGAGATACAAAAAAATTGCTTGCTTGTACACTTGTTCATGTTCATTTGTTCCTGCTATCTGTTGTGGTTTAAAGCATCAATTTTCCGCTCAATTTAAGGGCGAAGACACTTTTTTTGTTCCTTCCTTGTTGGTTTCTATGGAATAATCTCTATATTACAGAAG	http://synteny.cnr.berkeley.edu/CoGe/GEvo.pl?prog=blastn&autogo=1&show_cns=1&dsgid1=8163&chr1=10&x1=15289824&dr1up=15000&dr1down=15000&dsgid2=11266;chr2=1;x2=238826529;dr2up=15000;dr2down=15000;num_seqs=2;hsp_overlap_limit=0;hsp_size_limit=0
Os07g31650|7|18808237|18808260|+|GRMZM2G158191|2|200753128|200753105|-|3.0	Os07g31650	7	18808237	18808260	+	GRMZM2G158191	2	200753105	200753128	-	3	3-distal	TTTTGGCACTAATTTTCTACCAA	ATTTTGCCCCTAATTTTCTAGCA	http://synteny.cnr.berkeley.edu/CoGe/GEvo.pl?prog=blastn&autogo=1&show_cns=1&dsgid1=8163&chr1=7&x1=18808237&dr1up=15000&dr1down=15000&dsgid2=11266;chr2=2;x2=200753105;dr2up=15000;dr2down=15000;num_seqs=2;hsp_overlap_limit=0;hsp_size_limit=0
Os08g43740|8|27637752|27637805|+|GRMZM2G329146|1|206432552|206432499|-|0.042	Os08g43740	8	27637752	27637805	+	GRMZM2G329146	1	206432499	206432552	-	0.04	5-UTR	CTCGTGCGGTGTGGGTGCCGCGCCCACGGGAGGCATGCCAGCCAGGCCTTGCC	GCTCGTGCGTCGCCGCTGCTGCGGTCGCGGGGGGCACGCCAGCCAGGCCGTGC	http://synteny.cnr.berkeley.edu/CoGe/GEvo.pl?prog=blastn&autogo=1&show_cns=1&dsgid1=8163&chr1=8&x1=27637752&dr1up=15000&dr1down=15000&dsgid2=11266;chr2=1;x2=206432499;dr2up=15000;dr2down=15000;num_seqs=2;hsp_overlap_limit=0;hsp_size_limit=0
Os11g35100|11|20118607|20118625|-|GRMZM2G458075|2|225525806|225525788|+|0.74	Os11g35100	11	20118607	20118625	-	GRMZM2G458075	2	225525788	225525806	+	0.74	5-distal	TAAAATAGTGAAACAATA	AAAACAGTGAAACAATAT	http://synteny.cnr.berkeley.edu/CoGe/GEvo.pl?prog=blastn&autogo=1&show_cns=1&dsgid1=8163&chr1=11&x1=20118607&dr1up=15000&dr1down=15000&dsgid2=11266;chr2=2;x2=225525788;dr2up=15000;dr2down=15000;num_seqs=2;hsp_overlap_limit=0;hsp_size_limit=0
Os07g44710|7|26691715|26691730|-|GRMZM2G015703|7|169258654|169258669|-|0.78	Os07g44710	7	26691715	26691730	-	GRMZM2G015703	7	169258654	169258669	-	0.78	5-distal	TTGCTTCTCTTGCAA	TTGCTTCTCTTGCAA	http://synteny.cnr.berkeley.edu/CoGe/GEvo.pl?prog=blastn&autogo=1&show_cns=1&dsgid1=8163&chr1=7&x1=26691715&dr1up=15000&dr1down=15000&dsgid2=11266;chr2=7;x2=169258654;dr2up=15000;dr2down=15000;num_seqs=2;hsp_overlap_limit=0;hsp_size_limit=0
Os10g30790|10|15948072|15948092|-|GRMZM2G326707|5|31892429|31892409|+|2.5	Os10g30790	10	15948072	15948092	-	GRMZM2G326707	5	31892409	31892429	+	2.5	3-distal	AATTGAGTTGCACGCAAGAA	ATTGAGTTGTTCGCAAGAAA	http://synteny.cnr.berkeley.edu/CoGe/GEvo.pl?prog=blastn&autogo=1&show_cns=1&dsgid1=8163&chr1=10&x1=15948072&dr1up=15000&dr1down=15000&dsgid2=11266;chr2=5;x2=31892409;dr2up=15000;dr2down=15000;num_seqs=2;hsp_overlap_limit=0;hsp_size_limit=0
Os04g56400|4|33445971|33445996|-|GRMZM2G098290|10|146471044|146471069|-|1e-06	Os04g56400	4	33445971	33445996	-	GRMZM2G098290	10	146471044	146471069	-	1.00E-006	5-UTR	GAGCCCTATCCCCTCAGCAAAAGCC	GAGCCCTATCCCCTCAGCAAAAGCC	http://synteny.cnr.berkeley.edu/CoGe/GEvo.pl?prog=blastn&autogo=1&show_cns=1&dsgid1=8163&chr1=4&x1=33445971&dr1up=15000&dr1down=15000&dsgid2=11266;chr2=10;x2=146471044;dr2up=15000;dr2down=15000;num_seqs=2;hsp_overlap_limit=0;hsp_size_limit=0
Os01g08220|1|4008900|4008947|-|GRMZM2G036340|3|10440526|10440479|+|1e-05	Os01g08220	1	4008900	4008947	-	GRMZM2G036340	3	10440479	10440526	+	1.00E-005	5-distal	GATACCCCAAAAGTGCCATGCAACCCTGTCCATTTTTCTATTATTAG	ATGCCCCAAAAGAACCACACCACACTGTGCATTTTTCTATTATTAGC	http://synteny.cnr.berkeley.edu/CoGe/GEvo.pl?prog=blastn&autogo=1&show_cns=1&dsgid1=8163&chr1=1&x1=4008900&dr1up=15000&dr1down=15000&dsgid2=11266;chr2=3;x2=10440479;dr2up=15000;dr2down=15000;num_seqs=2;hsp_overlap_limit=0;hsp_size_limit=0
Os03g15440|3|8456341|8456356|+|GRMZM2G072342|1|36915915|36915930|+|0.63	Os03g15440	3	8456341	8456356	+	GRMZM2G072342	1	36915915	36915930	+	0.63	5-proximal	ATCCTGCGCCCACGC	ATCCTGCGCCCACGC	http://synteny.cnr.berkeley.edu/CoGe/GEvo.pl?prog=blastn&autogo=1&show_cns=1&dsgid1=8163&chr1=3&x1=8456341&dr1up=15000&dr1down=15000&dsgid2=11266;chr2=1;x2=36915915;dr2up=15000;dr2down=15000;num_seqs=2;hsp_overlap_limit=0;hsp_size_limit=0
Os09g32330|9|19304482|19304517|-|GRMZM2G090865|2|191129832|191129796|+|5e-05	Os09g32330	9	19304482	19304517	-	GRMZM2G090865	2	191129796	191129832	+	5.00E-005	5-UTR	AAGTTGTTGAGTTGGTGTCCTGTTCTTGGACGGAC	AGTTGTTGAGTTCCTGTCCCTGTTCTTGGACGGACA	http://synteny.cnr.berkeley.edu/CoGe/GEvo.pl?prog=blastn&autogo=1&show_cns=1&dsgid1=8163&chr1=9&x1=19304482&dr1up=15000&dr1down=15000&dsgid2=11266;chr2=2;x2=191129796;dr2up=15000;dr2down=15000;num_seqs=2;hsp_overlap_limit=0;hsp_size_limit=0
Os09g20000|9|11945013|11945028|+|GRMZM2G086066|7|99379787|99379802|+|0.62	Os09g20000	9	11945013	11945028	+	GRMZM2G086066	7	99379787	99379802	+	0.62	5-distal	GAGAGAAAAGAAGAA	GAGAGAAAAGAAGAA	http://synteny.cnr.berkeley.edu/CoGe/GEvo.pl?prog=blastn&autogo=1&show_cns=1&dsgid1=8163&chr1=9&x1=11945013&dr1up=15000&dr1down=15000&dsgid2=11266;chr2=7;x2=99379787;dr2up=15000;dr2down=15000;num_seqs=2;hsp_overlap_limit=0;hsp_size_limit=0
Os02g54820|2|33567956|33567970|+|GRMZM2G122231|5|213059514|213059528|+|2.7	Os02g54820	2	33567956	33567970	+	GRMZM2G122231	5	213059514	213059528	+	2.7	3-UTR	ATCCATCATTTCAT	ATCCATCATTTCAT	http://synteny.cnr.berkeley.edu/CoGe/GEvo.pl?prog=blastn&autogo=1&show_cns=1&dsgid1=8163&chr1=2&x1=33567956&dr1up=15000&dr1down=15000&dsgid2=11266;chr2=5;x2=213059514;dr2up=15000;dr2down=15000;num_seqs=2;hsp_overlap_limit=0;hsp_size_limit=0
Os01g43510|1|24909933|24909948|+|GRMZM2G158647|8|145193657|145193672|+|0.62	Os01g43510	1	24909933	24909948	+	GRMZM2G158647	8	145193657	145193672	+	0.62	3-proximal	GCGGGTGCAATGATG	GCGGGTGCAATGATG	http://synteny.cnr.berkeley.edu/CoGe/GEvo.pl?prog=blastn&autogo=1&show_cns=1&dsgid1=8163&chr1=1&x1=24909933&dr1up=15000&dr1down=15000&dsgid2=11266;chr2=8;x2=145193657;dr2up=15000;dr2down=15000;num_seqs=2;hsp_overlap_limit=0;hsp_size_limit=0
Os10g36860|10|19707289|19707303|-|GRMZM2G161506|5|22630490|22630476|+|2.5	Os10g36860	10	19707289	19707303	-	GRMZM2G161506	5	22630476	22630490	+	2.5	5-distal	AAAAAATGGATGGA	AAAAATGGATGGAT	http://synteny.cnr.berkeley.edu/CoGe/GEvo.pl?prog=blastn&autogo=1&show_cns=1&dsgid1=8163&chr1=10&x1=19707289&dr1up=15000&dr1down=15000&dsgid2=11266;chr2=5;x2=22630476;dr2up=15000;dr2down=15000;num_seqs=2;hsp_overlap_limit=0;hsp_size_limit=0
Os06g46799|6|28431144|28431158|+|GRMZM2G085967|5|47567375|47567389|+|2.9	Os06g46799	6	28431144	28431158	+	GRMZM2G085967	5	47567375	47567389	+	2.9	3-distal	ATATGGTTAGATTT	ATATGGTTAGATTT	http://synteny.cnr.berkeley.edu/CoGe/GEvo.pl?prog=blastn&autogo=1&show_cns=1&dsgid1=8163&chr1=6&x1=28431144&dr1up=15000&dr1down=15000&dsgid2=11266;chr2=5;x2=47567375;dr2up=15000;dr2down=15000;num_seqs=2;hsp_overlap_limit=0;hsp_size_limit=0
Os01g43030|1|24530441|24530455|-|GRMZM2G047093|3|218754750|218754736|+|4.5	Os01g43030	1	24530441	24530455	-	GRMZM2G047093	3	218754736	218754750	+	4.5	3-distal	ATGTTTCATATTTT	TGTTTCATATTTTA	http://synteny.cnr.berkeley.edu/CoGe/GEvo.pl?prog=blastn&autogo=1&show_cns=1&dsgid1=8163&chr1=1&x1=24530441&dr1up=15000&dr1down=15000&dsgid2=11266;chr2=3;x2=218754736;dr2up=15000;dr2down=15000;num_seqs=2;hsp_overlap_limit=0;hsp_size_limit=0
Os02g14980|2|8396642|8396662|+|GRMZM2G330698|5|143943691|143943671|-|2.5	Os02g14980	2	8396642	8396662	+	GRMZM2G330698	5	143943671	143943691	-	2.5	3-distal	CCAACCGCCGCCGCGCTCCT	GCCACCCGCCGCCGCGCCCC	http://synteny.cnr.berkeley.edu/CoGe/GEvo.pl?prog=blastn&autogo=1&show_cns=1&dsgid1=8163&chr1=2&x1=8396642&dr1up=15000&dr1down=15000&dsgid2=11266;chr2=5;x2=143943671;dr2up=15000;dr2down=15000;num_seqs=2;hsp_overlap_limit=0;hsp_size_limit=0
Os03g05590|3|2793974|2793988|+|AC198979.4_FG009|1|10985072|10985086|+|2.2	Os03g05590	3	2793974	2793988	+	AC198979.4_FG009	1	10985072	10985086	+	2.2	5-distal	CATGGCAATATATA	CATGGCAATATATA	http://synteny.cnr.berkeley.edu/CoGe/GEvo.pl?prog=blastn&autogo=1&show_cns=1&dsgid1=8163&chr1=3&x1=2793974&dr1up=15000&dr1down=15000&dsgid2=11266;chr2=1;x2=10985072;dr2up=15000;dr2down=15000;num_seqs=2;hsp_overlap_limit=0;hsp_size_limit=0
Os01g70140|1|40596724|40596741|-|GRMZM2G134176|8|160399987|160399970|+|2.7	Os01g70140	1	40596724	40596741	-	GRMZM2G134176	8	160399970	160399987	+	2.7	intron	CTCCAATCTATGTTGAA	TCCAATCTATTTTGAAG	http://synteny.cnr.berkeley.edu/CoGe/GEvo.pl?prog=blastn&autogo=1&show_cns=1&dsgid1=8163&chr1=1&x1=40596724&dr1up=15000&dr1down=15000&dsgid2=11266;chr2=8;x2=160399970;dr2up=15000;dr2down=15000;num_seqs=2;hsp_overlap_limit=0;hsp_size_limit=0
Os01g65550|1|38052841|38053165|+|GRMZM2G005236|8|165543179|165542861|-|3e-51	Os01g65550	1	38052841	38053165	+	GRMZM2G005236	8	165542861	165543179	-	3.00E-051	3-UTR	TTAGGTGCTCCAACTAACATTCCTTTTTTATCTTCCAGTTTATAGCTTGCATCTAGGTGGTTAAGGCTCTAAGGAGAGCCTGTGCCCCTTGTCAGAGACAGGTTCAGAGGAGTGCTAATGTTTGTTTTTGGCACTTAGTGCTACCTCCTGTCATTTCTAACATAGTGATGGTACCCCAAAGAAGGCTTTGGAAATGCCAGACACTGCCTATGTATTTCATTCATTAACCCCAATGGACCCATAGATATATTTTATTGTCTTGGGTCGGCCACTCATCTAGATGTCCATTGCTTCCCCAATGTCACTACCATGGTTAGGTCCAGG	ATTAGATGCACCAACTAACAATTTATTTGATCTTTCAGTTGATAGCTTGCATCTAGGTGGTCAAGGCTCTAAGGAGAGCCTGTGCCCCTAATCAGAAACAGGTTCAGAGTAGTGCCAATGTTTGTTTTTAGCACTTGGCACTACCCCCTGTCCCTCGAAACACAGCATTGGGGACTCCAAAGAAGGCTTTGGAGTAACCAAGCACTGCTGTGTAACTCATTAACACAATGGACCCATAGATGAATTTTTGTTGTCTTGGGTCACCCCACTCATGTAGATGTCATTACTTCTCAGTGTCACTACCATGGTTAGGTCCAG	http://synteny.cnr.berkeley.edu/CoGe/GEvo.pl?prog=blastn&autogo=1&show_cns=1&dsgid1=8163&chr1=1&x1=38052841&dr1up=15000&dr1down=15000&dsgid2=11266;chr2=8;x2=165542861;dr2up=15000;dr2down=15000;num_seqs=2;hsp_overlap_limit=0;hsp_size_limit=0
Os03g21800|3|12454564|12454662|+|GRMZM2G151295|9|131091971|131091874|-|3e-18	Os03g21800	3	12454564	12454662	+	GRMZM2G151295	9	131091874	131091971	-	3.00E-018	3-UTR	TAGCCTGACATCCTCGCGCTGCTCCCTGTTCTGTAAGCTTATTATTTATTCAATTCGTTCGATTTAGTTGAAATTGTTCGTAATTGCAGTGGCTGATC	ATAGCCTGACATCCTTGTGCTGCTTCCTGCTCTGTAAGCTTATTTGTTATTTAATTCATTCAATTAGTTGAAATTGTTCCTTGTCGCACTGGCAGAT	http://synteny.cnr.berkeley.edu/CoGe/GEvo.pl?prog=blastn&autogo=1&show_cns=1&dsgid1=8163&chr1=3&x1=12454564&dr1up=15000&dr1down=15000&dsgid2=11266;chr2=9;x2=131091874;dr2up=15000;dr2down=15000;num_seqs=2;hsp_overlap_limit=0;hsp_size_limit=0
Os05g41172|5|24079651|24079668|-|GRMZM2G140577|8|119844003|119844020|-|2.7	Os05g41172	5	24079651	24079668	-	GRMZM2G140577	8	119844003	119844020	-	2.7	5-distal	TTACATGAATAATTTAC	TTACATGATTAATTTAC	http://synteny.cnr.berkeley.edu/CoGe/GEvo.pl?prog=blastn&autogo=1&show_cns=1&dsgid1=8163&chr1=5&x1=24079651&dr1up=15000&dr1down=15000&dsgid2=11266;chr2=8;x2=119844003;dr2up=15000;dr2down=15000;num_seqs=2;hsp_overlap_limit=0;hsp_size_limit=0
Os04g44600|4|26208336|26208355|+|GRMZM2G177866|2|23887655|23887636|-|0.16	Os04g44600	4	26208336	26208355	+	GRMZM2G177866	2	23887636	23887655	-	0.16	3-proximal	CGTGTGGTTTGCAGTTGAG	GCGTGCGGTTTGCAGTTGA	http://synteny.cnr.berkeley.edu/CoGe/GEvo.pl?prog=blastn&autogo=1&show_cns=1&dsgid1=8163&chr1=4&x1=26208336&dr1up=15000&dr1down=15000&dsgid2=11266;chr2=2;x2=23887636;dr2up=15000;dr2down=15000;num_seqs=2;hsp_overlap_limit=0;hsp_size_limit=0
Os05g06270|5|3195577|3195593|-|GRMZM2G153250|6|126966867|126966883|-|0.23	Os05g06270	5	3195577	3195593	-	GRMZM2G153250	6	126966867	126966883	-	0.23	5-UTR	GATTTGGTGGGATCCG	GATTTGGTGGGATCCG	http://synteny.cnr.berkeley.edu/CoGe/GEvo.pl?prog=blastn&autogo=1&show_cns=1&dsgid1=8163&chr1=5&x1=3195577&dr1up=15000&dr1down=15000&dsgid2=11266;chr2=6;x2=126966867;dr2up=15000;dr2down=15000;num_seqs=2;hsp_overlap_limit=0;hsp_size_limit=0
Os03g02460|3|884336|884401|-|GRMZM2G126199|1|3356241|3356176|+|7e-08	Os03g02460	3	884336	884401	-	GRMZM2G126199	1	3356176	3356241	+	7.00E-008	intron	GTGATTAATTAACGTAGTACCGTCCACCAAATCTGTTAATTTAAGCCCTGTTCCATGTGTTGGGT	TGATTAATTAACCTACCCGTCCACCAAATCCCTTTAAATTTATGCCCTGCTCCATGTGTTGGGTC	http://synteny.cnr.berkeley.edu/CoGe/GEvo.pl?prog=blastn&autogo=1&show_cns=1&dsgid1=8163&chr1=3&x1=884336&dr1up=15000&dr1down=15000&dsgid2=11266;chr2=1;x2=3356176;dr2up=15000;dr2down=15000;num_seqs=2;hsp_overlap_limit=0;hsp_size_limit=0
Os04g32620|4|19483454|19483479|+|GRMZM2G425798|10|111621551|111621576|+|6e-05	Os04g32620	4	19483454	19483479	+	GRMZM2G425798	10	111621551	111621576	+	6.00E-005	3-UTR	CAAGTATCAAAATTTGACACGCACA	CAAGTACCAAAATTTGACACGCACA	http://synteny.cnr.berkeley.edu/CoGe/GEvo.pl?prog=blastn&autogo=1&show_cns=1&dsgid1=8163&chr1=4&x1=19483454&dr1up=15000&dr1down=15000&dsgid2=11266;chr2=10;x2=111621551;dr2up=15000;dr2down=15000;num_seqs=2;hsp_overlap_limit=0;hsp_size_limit=0
Os02g05630|2|2764055|2764069|+|GRMZM5G829894|5|80384521|80384507|+|2.5	Os02g05630	2	2764055	2764069	+	GRMZM5G829894	5	80384507	80384521	+	2.5	3-distal	ATCAATATCAACAT	TGTTGATATTGATG	http://synteny.cnr.berkeley.edu/CoGe/GEvo.pl?prog=blastn&autogo=1&show_cns=1&dsgid1=8163&chr1=2&x1=2764055&dr1up=15000&dr1down=15000&dsgid2=11266;chr2=5;x2=80384507;dr2up=15000;dr2down=15000;num_seqs=2;hsp_overlap_limit=0;hsp_size_limit=0
Os10g42700|10|22987064|22987079|+|GRMZM2G089147|1|103817355|103817370|+|0.66	Os10g42700	10	22987064	22987079	+	GRMZM2G089147	1	103817355	103817370	+	0.66	3-distal	CCAAAAGAGTTTGCA	CCAAAAGAGTTTGCA	http://synteny.cnr.berkeley.edu/CoGe/GEvo.pl?prog=blastn&autogo=1&show_cns=1&dsgid1=8163&chr1=10&x1=22987064&dr1up=15000&dr1down=15000&dsgid2=11266;chr2=1;x2=103817355;dr2up=15000;dr2down=15000;num_seqs=2;hsp_overlap_limit=0;hsp_size_limit=0
Os07g40480|7|24254183|24254225|-|GRMZM2G040230|2|209198188|209198230|-|3e-16	Os07g40480	7	24254183	24254225	-	GRMZM2G040230	2	209198188	209198230	-	3.00E-016	5-UTR	CATTTTATTCCTGGTCCTTTTCATCCTAGTTGACCATTGACA	CATTTTATTCCTGGTCCTTTTCATCCTAGTTGACCATTGACA	http://synteny.cnr.berkeley.edu/CoGe/GEvo.pl?prog=blastn&autogo=1&show_cns=1&dsgid1=8163&chr1=7&x1=24254183&dr1up=15000&dr1down=15000&dsgid2=11266;chr2=2;x2=209198188;dr2up=15000;dr2down=15000;num_seqs=2;hsp_overlap_limit=0;hsp_size_limit=0
Os05g44360|5|25753289|25753309|-|GRMZM2G060611|6|160606028|160606008|+|3.1	Os05g44360	5	25753289	25753309	-	GRMZM2G060611	6	160606008	160606028	+	3.1	intron	TGCCTAAAATATTTGATTGG	GCCTAAAGTATTTGAATGGT	http://synteny.cnr.berkeley.edu/CoGe/GEvo.pl?prog=blastn&autogo=1&show_cns=1&dsgid1=8163&chr1=5&x1=25753289&dr1up=15000&dr1down=15000&dsgid2=11266;chr2=6;x2=160606008;dr2up=15000;dr2down=15000;num_seqs=2;hsp_overlap_limit=0;hsp_size_limit=0
Os02g09930|2|5185135|5185155|-|GRMZM2G105631|4|234121594|234121574|+|3.1	Os02g09930	2	5185135	5185155	-	GRMZM2G105631	4	234121574	234121594	+	3.1	5-distal	TTATTAAATTTATACTAAAA	TATTAAAATTATAGTAAAAA	http://synteny.cnr.berkeley.edu/CoGe/GEvo.pl?prog=blastn&autogo=1&show_cns=1&dsgid1=8163&chr1=2&x1=5185135&dr1up=15000&dr1down=15000&dsgid2=11266;chr2=4;x2=234121574;dr2up=15000;dr2down=15000;num_seqs=2;hsp_overlap_limit=0;hsp_size_limit=0
Os03g59040|3|33600640|33600654|+|GRMZM2G108225|5|3673173|3673159|-|3.5	Os03g59040	3	33600640	33600654	+	GRMZM2G108225	5	3673159	3673173	-	3.5	intron	GATGTTATCTACCT	AGATGTTATCTACC	http://synteny.cnr.berkeley.edu/CoGe/GEvo.pl?prog=blastn&autogo=1&show_cns=1&dsgid1=8163&chr1=3&x1=33600640&dr1up=15000&dr1down=15000&dsgid2=11266;chr2=5;x2=3673159;dr2up=15000;dr2down=15000;num_seqs=2;hsp_overlap_limit=0;hsp_size_limit=0
Os03g42840|3|23893621|23893635|+|GRMZM2G112672|1|253651443|253651429|-|4.1	Os03g42840	3	23893621	23893635	+	GRMZM2G112672	1	253651429	253651443	-	4.1	3-UTR	TCAGATTTCGATAT	ATCAGATTTCGATA	http://synteny.cnr.berkeley.edu/CoGe/GEvo.pl?prog=blastn&autogo=1&show_cns=1&dsgid1=8163&chr1=3&x1=23893621&dr1up=15000&dr1down=15000&dsgid2=11266;chr2=1;x2=253651429;dr2up=15000;dr2down=15000;num_seqs=2;hsp_overlap_limit=0;hsp_size_limit=0
Os04g47290|4|27911287|27911301|+|GRMZM2G088601|2|17913387|17913401|-|2.7	Os04g47290	4	27911287	27911301	+	GRMZM2G088601	2	17913387	17913401	-	2.7	3-distal	CCCAGGTACACCAA	TTGGTGTACCTGGG	http://synteny.cnr.berkeley.edu/CoGe/GEvo.pl?prog=blastn&autogo=1&show_cns=1&dsgid1=8163&chr1=4&x1=27911287&dr1up=15000&dr1down=15000&dsgid2=11266;chr2=2;x2=17913387;dr2up=15000;dr2down=15000;num_seqs=2;hsp_overlap_limit=0;hsp_size_limit=0
Os03g61620|3|34930213|34930233|+|GRMZM2G058089|1|295891586|295891606|+|2.8	Os03g61620	3	34930213	34930233	+	GRMZM2G058089	1	295891586	295891606	+	2.8	3-UTR	AACCATTCTTGAACTGTTCA	AAACATTCTTGACCTGTTCA	http://synteny.cnr.berkeley.edu/CoGe/GEvo.pl?prog=blastn&autogo=1&show_cns=1&dsgid1=8163&chr1=3&x1=34930213&dr1up=15000&dr1down=15000&dsgid2=11266;chr2=1;x2=295891586;dr2up=15000;dr2down=15000;num_seqs=2;hsp_overlap_limit=0;hsp_size_limit=0
Os03g06430|3|3213643|3213675|-|GRMZM2G453139|1|12339460|12339492|-|0.0008	Os03g06430	3	3213643	3213675	-	GRMZM2G453139	1	12339460	12339492	-	0	5-distal	GTATCACCAACCTTTGCAGCTAATCAATTAGT	GTACCACCAACCTTTGCAGCTCATGAATGAGT	http://synteny.cnr.berkeley.edu/CoGe/GEvo.pl?prog=blastn&autogo=1&show_cns=1&dsgid1=8163&chr1=3&x1=3213643&dr1up=15000&dr1down=15000&dsgid2=11266;chr2=1;x2=12339460;dr2up=15000;dr2down=15000;num_seqs=2;hsp_overlap_limit=0;hsp_size_limit=0
Os02g57010|2|34916622|34916658|+|GRMZM5G841101|5|215482944|215482980|+|2e-11	Os02g57010	2	34916622	34916658	+	GRMZM5G841101	5	215482944	215482980	+	2.00E-011	5-UTR	TCTCTTCCCACTGGCCTCGCGCCCCTCCACATCACA	TCCCTTCCCACTGGCCTCGCGCCCCTCCACATCACA	http://synteny.cnr.berkeley.edu/CoGe/GEvo.pl?prog=blastn&autogo=1&show_cns=1&dsgid1=8163&chr1=2&x1=34916622&dr1up=15000&dr1down=15000&dsgid2=11266;chr2=5;x2=215482944;dr2up=15000;dr2down=15000;num_seqs=2;hsp_overlap_limit=0;hsp_size_limit=0
Os06g44230|6|26688618|26688664|+|GRMZM2G115564|9|104493242|104493287|+|0.001	Os06g44230	6	26688618	26688664	+	GRMZM2G115564	9	104493242	104493287	+	0	3-UTR	GTACTTCCTGCTGATGTTTTTAGATTCATGCAGGATCTACTAGGAT	GTAGTTCCTGCTGAGTTTTTAGGTTGATGCAGAATCTGCTTGGAT	http://synteny.cnr.berkeley.edu/CoGe/GEvo.pl?prog=blastn&autogo=1&show_cns=1&dsgid1=8163&chr1=6&x1=26688618&dr1up=15000&dr1down=15000&dsgid2=11266;chr2=9;x2=104493242;dr2up=15000;dr2down=15000;num_seqs=2;hsp_overlap_limit=0;hsp_size_limit=0
Os01g43220|1|24694537|24694554|+|GRMZM2G037694|8|144591477|144591494|+|3.0	Os01g43220	1	24694537	24694554	+	GRMZM2G037694	8	144591477	144591494	+	3	intron	AAATTCACCCATGTTTC	AAGTTCACCCATGTTTC	http://synteny.cnr.berkeley.edu/CoGe/GEvo.pl?prog=blastn&autogo=1&show_cns=1&dsgid1=8163&chr1=1&x1=24694537&dr1up=15000&dr1down=15000&dsgid2=11266;chr2=8;x2=144591477;dr2up=15000;dr2down=15000;num_seqs=2;hsp_overlap_limit=0;hsp_size_limit=0
Os11g11020|11|6105538|6105556|-|GRMZM2G139441|4|12827064|12827046|-|0.72	Os11g11020	11	6105538	6105556	-	GRMZM2G139441	4	12827046	12827064	-	0.72	5-distal	AAATTCTTTTTCTTTTTC	GGAAAAAGAAAAGGAATT	http://synteny.cnr.berkeley.edu/CoGe/GEvo.pl?prog=blastn&autogo=1&show_cns=1&dsgid1=8163&chr1=11&x1=6105538&dr1up=15000&dr1down=15000&dsgid2=11266;chr2=4;x2=12827046;dr2up=15000;dr2down=15000;num_seqs=2;hsp_overlap_limit=0;hsp_size_limit=0
Os03g51690|3|29596458|29596494|-|GRMZM2G017087|1|271346431|271346466|-|0.004	Os03g51690	3	29596458	29596494	-	GRMZM2G017087	1	271346431	271346466	-	0	intron	TTAGTCTTTGCTAAATTTTAAAATGTAGACATCAGG	TTAGTATTTGCTAATTTTAAAATGAACACATCAGG	http://synteny.cnr.berkeley.edu/CoGe/GEvo.pl?prog=blastn&autogo=1&show_cns=1&dsgid1=8163&chr1=3&x1=29596458&dr1up=15000&dr1down=15000&dsgid2=11266;chr2=1;x2=271346431;dr2up=15000;dr2down=15000;num_seqs=2;hsp_overlap_limit=0;hsp_size_limit=0
Os06g48700|6|29500256|29500273|-|GRMZM2G099255|5|56376707|56376724|-|2.7	Os06g48700	6	29500256	29500273	-	GRMZM2G099255	5	56376707	56376724	-	2.7	5-distal	AAAACTTTTTATATATA	AAATCTTTTTATATATA	http://synteny.cnr.berkeley.edu/CoGe/GEvo.pl?prog=blastn&autogo=1&show_cns=1&dsgid1=8163&chr1=6&x1=29500256&dr1up=15000&dr1down=15000&dsgid2=11266;chr2=5;x2=56376707;dr2up=15000;dr2down=15000;num_seqs=2;hsp_overlap_limit=0;hsp_size_limit=0
Os08g43654|8|27579660|27579676|-|GRMZM2G481440|4|217090643|217090659|-|0.18	Os08g43654	8	27579660	27579676	-	GRMZM2G481440	4	217090643	217090659	-	0.18	3-distal	TTATTATTATTATTTT	TTATTATTATTATTTT	http://synteny.cnr.berkeley.edu/CoGe/GEvo.pl?prog=blastn&autogo=1&show_cns=1&dsgid1=8163&chr1=8&x1=27579660&dr1up=15000&dr1down=15000&dsgid2=11266;chr2=4;x2=217090643;dr2up=15000;dr2down=15000;num_seqs=2;hsp_overlap_limit=0;hsp_size_limit=0
Os04g32260|4|19181542|19181556|+|GRMZM2G153456|10|110300110|110300124|+|2.5	Os04g32260	4	19181542	19181556	+	GRMZM2G153456	10	110300110	110300124	+	2.5	3-distal	TGTCTTGCATATTT	TGTCTTGCATATTT	http://synteny.cnr.berkeley.edu/CoGe/GEvo.pl?prog=blastn&autogo=1&show_cns=1&dsgid1=8163&chr1=4&x1=19181542&dr1up=15000&dr1down=15000&dsgid2=11266;chr2=10;x2=110300110;dr2up=15000;dr2down=15000;num_seqs=2;hsp_overlap_limit=0;hsp_size_limit=0
Os02g51890|2|31777119|31777178|+|GRMZM2G169617|4|180442545|180442488|-|1e-07	Os02g51890	2	31777119	31777178	+	GRMZM2G169617	4	180442488	180442545	-	1.00E-007	intron	CGTTCCAGCGAGAATGAGGTGTAAAGGGGTTGGGAGATTGTAGCTGGAGAATCAGGAAT	TCGTTCCAGCGACAGTGAGGTGTAAAGTTGTTGAGATTATCGCTGGAGAATCGGGAA	http://synteny.cnr.berkeley.edu/CoGe/GEvo.pl?prog=blastn&autogo=1&show_cns=1&dsgid1=8163&chr1=2&x1=31777119&dr1up=15000&dr1down=15000&dsgid2=11266;chr2=4;x2=180442488;dr2up=15000;dr2down=15000;num_seqs=2;hsp_overlap_limit=0;hsp_size_limit=0
Os01g56490|1|32577732|32577747|-|GRMZM2G071441|3|193088687|193088672|+|1.5	Os01g56490	1	32577732	32577747	-	GRMZM2G071441	3	193088672	193088687	+	1.5	5-distal	CTTCGACGAGGACAC	TTCGACGAGGACACC	http://synteny.cnr.berkeley.edu/CoGe/GEvo.pl?prog=blastn&autogo=1&show_cns=1&dsgid1=8163&chr1=1&x1=32577732&dr1up=15000&dr1down=15000&dsgid2=11266;chr2=3;x2=193088672;dr2up=15000;dr2down=15000;num_seqs=2;hsp_overlap_limit=0;hsp_size_limit=0
Os02g46030|2|28038286|28038318|-|GRMZM2G170322|4|156521963|156521995|-|3e-07	Os02g46030	2	28038286	28038318	-	GRMZM2G170322	4	156521963	156521995	-	3.00E-007	5-proximal	CCATGCTCTTTTTCTCCCGTCCCCTCCTCCCT	CCATGCTCTTTTTCTCCCGTCCCGTCCTTCCT	http://synteny.cnr.berkeley.edu/CoGe/GEvo.pl?prog=blastn&autogo=1&show_cns=1&dsgid1=8163&chr1=2&x1=28038286&dr1up=15000&dr1down=15000&dsgid2=11266;chr2=4;x2=156521963;dr2up=15000;dr2down=15000;num_seqs=2;hsp_overlap_limit=0;hsp_size_limit=0
Os05g37470|5|21867365|21867382|-|GRMZM2G067022|6|148970168|148970151|+|3.3	Os05g37470	5	21867365	21867382	-	GRMZM2G067022	6	148970151	148970168	+	3.3	intron	CCAGTGTCCAAGCCAGA	CAGTATCCAAGCCAGAA	http://synteny.cnr.berkeley.edu/CoGe/GEvo.pl?prog=blastn&autogo=1&show_cns=1&dsgid1=8163&chr1=5&x1=21867365&dr1up=15000&dr1down=15000&dsgid2=11266;chr2=6;x2=148970151;dr2up=15000;dr2down=15000;num_seqs=2;hsp_overlap_limit=0;hsp_size_limit=0
Os01g51640|1|29676681|29676699|-|GRMZM2G474537|3|203290397|203290379|+|0.73	Os01g51640	1	29676681	29676699	-	GRMZM2G474537	3	203290379	203290397	+	0.73	3-distal	TTGAAATGGACGGCACGC	TGAAATAGACGGCACGCC	http://synteny.cnr.berkeley.edu/CoGe/GEvo.pl?prog=blastn&autogo=1&show_cns=1&dsgid1=8163&chr1=1&x1=29676681&dr1up=15000&dr1down=15000&dsgid2=11266;chr2=3;x2=203290379;dr2up=15000;dr2down=15000;num_seqs=2;hsp_overlap_limit=0;hsp_size_limit=0
Os03g18720|3|10477411|10477445|-|GRMZM2G153450|1|46622454|46622488|-|0.19	Os03g18720	3	10477411	10477445	-	GRMZM2G153450	1	46622454	46622488	-	0.19	3-UTR	TGTATTTTTGGAAAGCAATTGCTTAGTTTAGAAG	TGTGTTTTTGGAAAGCACTCGCTTGATTTCGAAG	http://synteny.cnr.berkeley.edu/CoGe/GEvo.pl?prog=blastn&autogo=1&show_cns=1&dsgid1=8163&chr1=3&x1=10477411&dr1up=15000&dr1down=15000&dsgid2=11266;chr2=1;x2=46622454;dr2up=15000;dr2down=15000;num_seqs=2;hsp_overlap_limit=0;hsp_size_limit=0
Os02g52280|2|31999255|31999293|+|GRMZM2G313027|5|209245267|209245306|+|0.005	Os02g52280	2	31999255	31999293	+	GRMZM2G313027	5	209245267	209245306	+	0.01	5-distal	TTCTCGTCCAACCCGACCAAACCGCTCCCCTTTCCGCG	TTCTCGTCTAATCCGACCAAACCGGCGCCCTTTTCCGCG	http://synteny.cnr.berkeley.edu/CoGe/GEvo.pl?prog=blastn&autogo=1&show_cns=1&dsgid1=8163&chr1=2&x1=31999255&dr1up=15000&dr1down=15000&dsgid2=11266;chr2=5;x2=209245267;dr2up=15000;dr2down=15000;num_seqs=2;hsp_overlap_limit=0;hsp_size_limit=0
Os08g39390|8|24925452|24925467|+|GRMZM2G071101|4|199004012|199004027|+|0.68	Os08g39390	8	24925452	24925467	+	GRMZM2G071101	4	199004012	199004027	+	0.68	3-distal	GCTATAGCTAGGCAG	GCTATAGCTAGGCAG	http://synteny.cnr.berkeley.edu/CoGe/GEvo.pl?prog=blastn&autogo=1&show_cns=1&dsgid1=8163&chr1=8&x1=24925452&dr1up=15000&dr1down=15000&dsgid2=11266;chr2=4;x2=199004012;dr2up=15000;dr2down=15000;num_seqs=2;hsp_overlap_limit=0;hsp_size_limit=0
Os04g54490|4|32229567|32229589|+|GRMZM2G431783|2|6736323|6736345|+|0.16	Os04g54490	4	32229567	32229589	+	GRMZM2G431783	2	6736323	6736345	+	0.16	5-proximal	CCGCTGCGTCGCTCATCAATGG	CCGCTGCGCCTCTCATCAATGG	http://synteny.cnr.berkeley.edu/CoGe/GEvo.pl?prog=blastn&autogo=1&show_cns=1&dsgid1=8163&chr1=4&x1=32229567&dr1up=15000&dr1down=15000&dsgid2=11266;chr2=2;x2=6736323;dr2up=15000;dr2down=15000;num_seqs=2;hsp_overlap_limit=0;hsp_size_limit=0
Os06g37630|6|22279457|22279475|-|GRMZM2G156818|9|81288172|81288190|-|0.94	Os06g37630	6	22279457	22279475	-	GRMZM2G156818	9	81288172	81288190	-	0.94	3-proximal	AATTTAAATGCTTTAAAT	AATTTAAATGCTTAAAAT	http://synteny.cnr.berkeley.edu/CoGe/GEvo.pl?prog=blastn&autogo=1&show_cns=1&dsgid1=8163&chr1=6&x1=22279457&dr1up=15000&dr1down=15000&dsgid2=11266;chr2=9;x2=81288172;dr2up=15000;dr2down=15000;num_seqs=2;hsp_overlap_limit=0;hsp_size_limit=0
Os07g08000|7|4017822|4017837|+|GRMZM2G456059|7|9334675|9334690|+|1.2	Os07g08000	7	4017822	4017837	+	GRMZM2G456059	7	9334675	9334690	+	1.2	5-distal	CTTTCATATTGTATT	CTTTCATATTGTATT	http://synteny.cnr.berkeley.edu/CoGe/GEvo.pl?prog=blastn&autogo=1&show_cns=1&dsgid1=8163&chr1=7&x1=4017822&dr1up=15000&dr1down=15000&dsgid2=11266;chr2=7;x2=9334675;dr2up=15000;dr2down=15000;num_seqs=2;hsp_overlap_limit=0;hsp_size_limit=0
Os07g28890|7|16925372|16925387|+|GRMZM2G162893|7|144538524|144538539|-|0.64	Os07g28890	7	16925372	16925387	+	GRMZM2G162893	7	144538524	144538539	-	0.64	5-distal	TAGGTAAAGATTCAA	TTGAATCTTTACCTA	http://synteny.cnr.berkeley.edu/CoGe/GEvo.pl?prog=blastn&autogo=1&show_cns=1&dsgid1=8163&chr1=7&x1=16925372&dr1up=15000&dr1down=15000&dsgid2=11266;chr2=7;x2=144538524;dr2up=15000;dr2down=15000;num_seqs=2;hsp_overlap_limit=0;hsp_size_limit=0
Os01g55750|1|32108690|32108787|-|GRMZM2G166946|3|194884505|194884405|+|5e-13	Os01g55750	1	32108690	32108787	-	GRMZM2G166946	3	194884405	194884505	+	5.00E-013	5-UTR	TGGTGGTAAAAGGACAGTGACGCGACAGCGACGACGCTGATCATTTATTCCTCAGTGTAAATACCCACCACAAAGCTTCACAGGTCGTCTTCCACAT	GGTGGTAAAAGGACGGGGATTGGACAGCGACGCTGATCATTTATGCCGCCGTGTAAATACCCACCACAAGCAGCTAGCTTCGCAGGTCGGCTTCCACATC	http://synteny.cnr.berkeley.edu/CoGe/GEvo.pl?prog=blastn&autogo=1&show_cns=1&dsgid1=8163&chr1=1&x1=32108690&dr1up=15000&dr1down=15000&dsgid2=11266;chr2=3;x2=194884405;dr2up=15000;dr2down=15000;num_seqs=2;hsp_overlap_limit=0;hsp_size_limit=0
Os04g48030|4|28404081|28404095|+|GRMZM2G301485|10|137105172|137105158|-|2.4	Os04g48030	4	28404081	28404095	+	GRMZM2G301485	10	137105158	137105172	-	2.4	3-distal	CTTCTTTTCTTTCT	GCTTCTTTTCTTTC	http://synteny.cnr.berkeley.edu/CoGe/GEvo.pl?prog=blastn&autogo=1&show_cns=1&dsgid1=8163&chr1=4&x1=28404081&dr1up=15000&dr1down=15000&dsgid2=11266;chr2=10;x2=137105158;dr2up=15000;dr2down=15000;num_seqs=2;hsp_overlap_limit=0;hsp_size_limit=0
Os03g11950|3|6269000|6269040|+|GRMZM5G879116|1|27175705|27175742|+|0.047	Os03g11950	3	6269000	6269040	+	GRMZM5G879116	1	27175705	27175742	+	0.05	3-distal	CTTTCATTGATCCAGATGCAGCGTGATCTGCTTCGTGTGG	CTTTCACTGATCCAGAGGCAGGATCTGATTCGTGTGG	http://synteny.cnr.berkeley.edu/CoGe/GEvo.pl?prog=blastn&autogo=1&show_cns=1&dsgid1=8163&chr1=3&x1=6269000&dr1up=15000&dr1down=15000&dsgid2=11266;chr2=1;x2=27175705;dr2up=15000;dr2down=15000;num_seqs=2;hsp_overlap_limit=0;hsp_size_limit=0
Os04g58130|4|34432574|34432594|-|GRMZM2G160702|2|1558536|1558516|+|3.4	Os04g58130	4	34432574	34432594	-	GRMZM2G160702	2	1558516	1558536	+	3.4	intron	TTAATGGTGCTTGATTTCCT	TAGTGGTGCTTCATTTCCTT	http://synteny.cnr.berkeley.edu/CoGe/GEvo.pl?prog=blastn&autogo=1&show_cns=1&dsgid1=8163&chr1=4&x1=34432574&dr1up=15000&dr1down=15000&dsgid2=11266;chr2=2;x2=1558516;dr2up=15000;dr2down=15000;num_seqs=2;hsp_overlap_limit=0;hsp_size_limit=0
Os09g25330|9|15167606|15167621|-|GRMZM2G083759|2|181978610|181978625|-|0.78	Os09g25330	9	15167606	15167621	-	GRMZM2G083759	2	181978610	181978625	-	0.78	5-UTR	GCAGCAGCAGCAGCA	GCAGCAGCAGCAGCA	http://synteny.cnr.berkeley.edu/CoGe/GEvo.pl?prog=blastn&autogo=1&show_cns=1&dsgid1=8163&chr1=9&x1=15167606&dr1up=15000&dr1down=15000&dsgid2=11266;chr2=2;x2=181978610;dr2up=15000;dr2down=15000;num_seqs=2;hsp_overlap_limit=0;hsp_size_limit=0
Os05g01700|5|423338|423353|-|GRMZM2G060045|8|134736063|134736078|-|1.0	Os05g01700	5	423338	423353	-	GRMZM2G060045	8	134736063	134736078	-	1	intron	TCTTTAATTTCTTGG	TCTTTAATTTCTTGG	http://synteny.cnr.berkeley.edu/CoGe/GEvo.pl?prog=blastn&autogo=1&show_cns=1&dsgid1=8163&chr1=5&x1=423338&dr1up=15000&dr1down=15000&dsgid2=11266;chr2=8;x2=134736063;dr2up=15000;dr2down=15000;num_seqs=2;hsp_overlap_limit=0;hsp_size_limit=0
Os01g09890|1|5137742|5137762|-|GRMZM2G068352|3|5788438|5788418|+|2.5	Os01g09890	1	5137742	5137762	-	GRMZM2G068352	3	5788418	5788438	+	2.5	3-UTR	ACCAATGGAGTTACAAATAT	CCAATGGATTTACAATTATA	http://synteny.cnr.berkeley.edu/CoGe/GEvo.pl?prog=blastn&autogo=1&show_cns=1&dsgid1=8163&chr1=1&x1=5137742&dr1up=15000&dr1down=15000&dsgid2=11266;chr2=3;x2=5788418;dr2up=15000;dr2down=15000;num_seqs=2;hsp_overlap_limit=0;hsp_size_limit=0
Os06g40460|6|24122531|24122559|+|GRMZM5G839512|9|90971708|90971736|+|0.18	Os06g40460	6	24122531	24122559	+	GRMZM5G839512	9	90971708	90971736	+	0.18	3-distal	CAACCTGCCAACTAGGGTTTTGCGACTG	CAACTGGCCAACTAGGGTTTCGCAACTG	http://synteny.cnr.berkeley.edu/CoGe/GEvo.pl?prog=blastn&autogo=1&show_cns=1&dsgid1=8163&chr1=6&x1=24122531&dr1up=15000&dr1down=15000&dsgid2=11266;chr2=9;x2=90971708;dr2up=15000;dr2down=15000;num_seqs=2;hsp_overlap_limit=0;hsp_size_limit=0
Os02g54530|2|33401081|33401101|+|AC211357.4_FG002|5|212612626|212612646|+|2.2	Os02g54530	2	33401081	33401101	+	AC211357.4_FG002	5	212612626	212612646	+	2.2	3-distal	TGTTTCGCCGCATATTGGGC	TGTTTCGGCGCATATTAGGC	http://synteny.cnr.berkeley.edu/CoGe/GEvo.pl?prog=blastn&autogo=1&show_cns=1&dsgid1=8163&chr1=2&x1=33401081&dr1up=15000&dr1down=15000&dsgid2=11266;chr2=5;x2=212612626;dr2up=15000;dr2down=15000;num_seqs=2;hsp_overlap_limit=0;hsp_size_limit=0
Os03g44840|3|25324034|25324056|-|GRMZM2G330453|1|259809655|259809633|+|0.22	Os03g44840	3	25324034	25324056	-	GRMZM2G330453	1	259809633	259809655	+	0.22	5-distal	AACAAAAGCCCATATGCTTTTG	ACAACATCCCATATGCTTTTGT	http://synteny.cnr.berkeley.edu/CoGe/GEvo.pl?prog=blastn&autogo=1&show_cns=1&dsgid1=8163&chr1=3&x1=25324034&dr1up=15000&dr1down=15000&dsgid2=11266;chr2=1;x2=259809633;dr2up=15000;dr2down=15000;num_seqs=2;hsp_overlap_limit=0;hsp_size_limit=0
Os01g57420|1|33178242|33178257|-|GRMZM2G062429|3|190791078|190791063|+|0.81	Os01g57420	1	33178242	33178257	-	GRMZM2G062429	3	190791063	190791078	+	0.81	3-distal	AATAAATTTGTCTCA	ATAAATTTGTCTCAT	http://synteny.cnr.berkeley.edu/CoGe/GEvo.pl?prog=blastn&autogo=1&show_cns=1&dsgid1=8163&chr1=1&x1=33178242&dr1up=15000&dr1down=15000&dsgid2=11266;chr2=3;x2=190791063;dr2up=15000;dr2down=15000;num_seqs=2;hsp_overlap_limit=0;hsp_size_limit=0
Os01g59620|1|34460867|34460881|+|GRMZM2G139710|3|187037566|187037552|-|2.8	Os01g59620	1	34460867	34460881	+	GRMZM2G139710	3	187037552	187037566	-	2.8	5-distal	AATAGATCTATTTT	TAATAGATCTATTT	http://synteny.cnr.berkeley.edu/CoGe/GEvo.pl?prog=blastn&autogo=1&show_cns=1&dsgid1=8163&chr1=1&x1=34460867&dr1up=15000&dr1down=15000&dsgid2=11266;chr2=3;x2=187037552;dr2up=15000;dr2down=15000;num_seqs=2;hsp_overlap_limit=0;hsp_size_limit=0
Os03g19080|3|10683010|10683025|+|GRMZM2G017536|1|47989246|47989261|+|0.72	Os03g19080	3	10683010	10683025	+	GRMZM2G017536	1	47989246	47989261	+	0.72	5-proximal	AAAAGAGCCGTTGCC	AAAAGAGCCGTTGCC	http://synteny.cnr.berkeley.edu/CoGe/GEvo.pl?prog=blastn&autogo=1&show_cns=1&dsgid1=8163&chr1=3&x1=10683010&dr1up=15000&dr1down=15000&dsgid2=11266;chr2=1;x2=47989246;dr2up=15000;dr2down=15000;num_seqs=2;hsp_overlap_limit=0;hsp_size_limit=0
Os01g09790|1|5051488|5051515|-|GRMZM2G077227|3|5997450|5997423|+|8e-08	Os01g09790	1	5051488	5051515	-	GRMZM2G077227	3	5997423	5997450	+	8.00E-008	3-proximal	CCTTGTTTGACCTCCTTGAACTGCTGA	CTTGTTTGACCTCCTTGAACTGCTGAT	http://synteny.cnr.berkeley.edu/CoGe/GEvo.pl?prog=blastn&autogo=1&show_cns=1&dsgid1=8163&chr1=1&x1=5051488&dr1up=15000&dr1down=15000&dsgid2=11266;chr2=3;x2=5997423;dr2up=15000;dr2down=15000;num_seqs=2;hsp_overlap_limit=0;hsp_size_limit=0
Os02g46610|2|28427953|28427985|-|GRMZM2G004548|5|198815312|198815344|-|2.4	Os02g46610	2	28427953	28427985	-	GRMZM2G004548	5	198815312	198815344	-	2.4	3-distal	TGCCCATCCTGGATTTGGATTACTCGCGGCGT	TGCCCATGCTTGATTTGAATCGCTCGCGTCGT	http://synteny.cnr.berkeley.edu/CoGe/GEvo.pl?prog=blastn&autogo=1&show_cns=1&dsgid1=8163&chr1=2&x1=28427953&dr1up=15000&dr1down=15000&dsgid2=11266;chr2=5;x2=198815312;dr2up=15000;dr2down=15000;num_seqs=2;hsp_overlap_limit=0;hsp_size_limit=0
Os04g44530|4|26178268|26178289|+|GRMZM2G113990|2|26720075|26720054|-|0.019	Os04g44530	4	26178268	26178289	+	GRMZM2G113990	2	26720054	26720075	-	0.02	5-proximal	TTATTTAATCTGATCCGGAGG	ATTTTTTAATCTGATCCGGAG	http://synteny.cnr.berkeley.edu/CoGe/GEvo.pl?prog=blastn&autogo=1&show_cns=1&dsgid1=8163&chr1=4&x1=26178268&dr1up=15000&dr1down=15000&dsgid2=11266;chr2=2;x2=26720054;dr2up=15000;dr2down=15000;num_seqs=2;hsp_overlap_limit=0;hsp_size_limit=0
Os01g56910|1|32876645|32876677|+|GRMZM2G132991|8|172239458|172239426|-|3.2	Os01g56910	1	32876645	32876677	+	GRMZM2G132991	8	172239426	172239458	-	3.2	3-UTR	TGGATATCTGTTGCTTACAGAAGTATGCCACA	TTGGAAATCTATTGCTCACTGAATGATGCCAC	http://synteny.cnr.berkeley.edu/CoGe/GEvo.pl?prog=blastn&autogo=1&show_cns=1&dsgid1=8163&chr1=1&x1=32876645&dr1up=15000&dr1down=15000&dsgid2=11266;chr2=8;x2=172239426;dr2up=15000;dr2down=15000;num_seqs=2;hsp_overlap_limit=0;hsp_size_limit=0
Os03g51020|3|29158244|29158262|-|GRMZM2G015073|1|269310464|269310482|-|0.81	Os03g51020	3	29158244	29158262	-	GRMZM2G015073	1	269310464	269310482	-	0.81	5-UTR	CACCACCACCACCGCCGC	CACCACCGCCACCGCCGC	http://synteny.cnr.berkeley.edu/CoGe/GEvo.pl?prog=blastn&autogo=1&show_cns=1&dsgid1=8163&chr1=3&x1=29158244&dr1up=15000&dr1down=15000&dsgid2=11266;chr2=1;x2=269310464;dr2up=15000;dr2down=15000;num_seqs=2;hsp_overlap_limit=0;hsp_size_limit=0
Os06g44220|6|26674376|26674393|+|GRMZM2G060311|9|104434795|104434812|+|2.3	Os06g44220	6	26674376	26674393	+	GRMZM2G060311	9	104434795	104434812	+	2.3	5-distal	AAAGCTCCGAATATTCT	AAAGCTGCGAATATTCT	http://synteny.cnr.berkeley.edu/CoGe/GEvo.pl?prog=blastn&autogo=1&show_cns=1&dsgid1=8163&chr1=6&x1=26674376&dr1up=15000&dr1down=15000&dsgid2=11266;chr2=9;x2=104434795;dr2up=15000;dr2down=15000;num_seqs=2;hsp_overlap_limit=0;hsp_size_limit=0
Os11g08400|11|4444400|4444417|-|GRMZM2G375856|4|208805082|208805065|+|2.6	Os11g08400	11	4444400	4444417	-	GRMZM2G375856	4	208805065	208805082	+	2.6	5-distal	TTGAATTTTCTATTTAT	TGCATTTTCTATTTATT	http://synteny.cnr.berkeley.edu/CoGe/GEvo.pl?prog=blastn&autogo=1&show_cns=1&dsgid1=8163&chr1=11&x1=4444400&dr1up=15000&dr1down=15000&dsgid2=11266;chr2=4;x2=208805065;dr2up=15000;dr2down=15000;num_seqs=2;hsp_overlap_limit=0;hsp_size_limit=0
Os06g46560|6|28236691|28236709|-|GRMZM2G343068|6|90938115|90938097|+|0.64	Os06g46560	6	28236691	28236709	-	GRMZM2G343068	6	90938097	90938115	+	0.64	3-distal	CTCTCTCTGTCTCTGTCT	TCTCTCTCTCTCTGTCTC	http://synteny.cnr.berkeley.edu/CoGe/GEvo.pl?prog=blastn&autogo=1&show_cns=1&dsgid1=8163&chr1=6&x1=28236691&dr1up=15000&dr1down=15000&dsgid2=11266;chr2=6;x2=90938097;dr2up=15000;dr2down=15000;num_seqs=2;hsp_overlap_limit=0;hsp_size_limit=0
Os03g22600|3|13027590|13027622|-|GRMZM2G084397|9|129511649|129511617|+|0.0008	Os03g22600	3	13027590	13027622	-	GRMZM2G084397	9	129511617	129511649	+	0	5-distal	TGGCATGCTAAGCTTTCCAGGCAATTTGGGTG	GGCGTGCCAAGTTTTCCAGGCAATTTGCGTGC	http://synteny.cnr.berkeley.edu/CoGe/GEvo.pl?prog=blastn&autogo=1&show_cns=1&dsgid1=8163&chr1=3&x1=13027590&dr1up=15000&dr1down=15000&dsgid2=11266;chr2=9;x2=129511617;dr2up=15000;dr2down=15000;num_seqs=2;hsp_overlap_limit=0;hsp_size_limit=0
Os10g42420|10|22774336|22774350|-|GRMZM2G134045|9|112096944|112096958|+|3.3	Os10g42420	10	22774336	22774350	-	GRMZM2G134045	9	112096944	112096958	+	3.3	5-distal	TTAATCCTAAAATG	CATTTTAGGATTAA	http://synteny.cnr.berkeley.edu/CoGe/GEvo.pl?prog=blastn&autogo=1&show_cns=1&dsgid1=8163&chr1=10&x1=22774336&dr1up=15000&dr1down=15000&dsgid2=11266;chr2=9;x2=112096944;dr2up=15000;dr2down=15000;num_seqs=2;hsp_overlap_limit=0;hsp_size_limit=0
Os09g37700|9|21699148|21699163|+|GRMZM2G114650|2|197380829|197380844|+|0.66	Os09g37700	9	21699148	21699163	+	GRMZM2G114650	2	197380829	197380844	+	0.66	5-UTR	TAAAATCAATTTTTT	TAAAATCAATTTTTT	http://synteny.cnr.berkeley.edu/CoGe/GEvo.pl?prog=blastn&autogo=1&show_cns=1&dsgid1=8163&chr1=9&x1=21699148&dr1up=15000&dr1down=15000&dsgid2=11266;chr2=2;x2=197380829;dr2up=15000;dr2down=15000;num_seqs=2;hsp_overlap_limit=0;hsp_size_limit=0
Os07g42600|7|25496552|25496583|-|GRMZM2G053999|7|165754487|165754518|-|6e-05	Os07g42600	7	25496552	25496583	-	GRMZM2G053999	7	165754487	165754518	-	6.00E-005	5-proximal	TTTTCTTTCTTGCAGGGGACGCAAAACCCGC	TTTTCTTTCTTGCCGAGAACGCAAAACCCGC	http://synteny.cnr.berkeley.edu/CoGe/GEvo.pl?prog=blastn&autogo=1&show_cns=1&dsgid1=8163&chr1=7&x1=25496552&dr1up=15000&dr1down=15000&dsgid2=11266;chr2=7;x2=165754487;dr2up=15000;dr2down=15000;num_seqs=2;hsp_overlap_limit=0;hsp_size_limit=0
Os08g36540|8|23061543|23061593|+|GRMZM2G142366|4|56324185|56324235|+|0.043	Os08g36540	8	23061543	23061593	+	GRMZM2G142366	4	56324185	56324235	+	0.04	5-distal	TCACAGATCTCTAAACCTCGTGAGTTTGCGTTGATCACCCGGAACTGAAA	TCACAGATCTCTAAACTTGACGAGCCTGCGTTGCTCCGCCGCAACCGAAA	http://synteny.cnr.berkeley.edu/CoGe/GEvo.pl?prog=blastn&autogo=1&show_cns=1&dsgid1=8163&chr1=8&x1=23061543&dr1up=15000&dr1down=15000&dsgid2=11266;chr2=4;x2=56324185;dr2up=15000;dr2down=15000;num_seqs=2;hsp_overlap_limit=0;hsp_size_limit=0
Os05g08750|5|4819481|4819505|-|GRMZM2G051474|6|131134270|131134294|-|0.66	Os05g08750	5	4819481	4819505	-	GRMZM2G051474	6	131134270	131134294	-	0.66	5-distal	GCAGATAAACCTTCTAAAATTTAT	GCAAATGAACCTTCTATAATTTAT	http://synteny.cnr.berkeley.edu/CoGe/GEvo.pl?prog=blastn&autogo=1&show_cns=1&dsgid1=8163&chr1=5&x1=4819481&dr1up=15000&dr1down=15000&dsgid2=11266;chr2=6;x2=131134270;dr2up=15000;dr2down=15000;num_seqs=2;hsp_overlap_limit=0;hsp_size_limit=0
Os01g63620|1|36893880|36893900|+|GRMZM2G177518|3|178137282|178137262|-|2.5	Os01g63620	1	36893880	36893900	+	GRMZM2G177518	3	178137262	178137282	-	2.5	5-UTR	GCCTCCCACGGTTGTGGAGC	AGCCTCCCGCTGTTGTGGAG	http://synteny.cnr.berkeley.edu/CoGe/GEvo.pl?prog=blastn&autogo=1&show_cns=1&dsgid1=8163&chr1=1&x1=36893880&dr1up=15000&dr1down=15000&dsgid2=11266;chr2=3;x2=178137262;dr2up=15000;dr2down=15000;num_seqs=2;hsp_overlap_limit=0;hsp_size_limit=0
Os09g29870|9|18140210|18140270|+|GRMZM2G137551|2|188403511|188403572|+|5e-16	Os09g29870	9	18140210	18140270	+	GRMZM2G137551	2	188403511	188403572	+	5.00E-016	5-distal	GTAAGTAAACAAAAGCAAAGGTAAACAGCATGATTAAAGGGCTGTTAACAAAGATAAAGC	GTAAGTAAGCAAAAGCAAAGGTAAACAGCATGATTAAAAGAGCTGTCAAGAAAGATAAAGC	http://synteny.cnr.berkeley.edu/CoGe/GEvo.pl?prog=blastn&autogo=1&show_cns=1&dsgid1=8163&chr1=9&x1=18140210&dr1up=15000&dr1down=15000&dsgid2=11266;chr2=2;x2=188403511;dr2up=15000;dr2down=15000;num_seqs=2;hsp_overlap_limit=0;hsp_size_limit=0
Os02g26700|2|15703528|15703546|-|GRMZM2G064136|5|159735335|159735353|-|1.8	Os02g26700	2	15703528	15703546	-	GRMZM2G064136	5	159735335	159735353	-	1.8	5-distal	AGTTGTGTTTGTATTTGT	AGTTGTGTTTATATTTGT	http://synteny.cnr.berkeley.edu/CoGe/GEvo.pl?prog=blastn&autogo=1&show_cns=1&dsgid1=8163&chr1=2&x1=15703528&dr1up=15000&dr1down=15000&dsgid2=11266;chr2=5;x2=159735335;dr2up=15000;dr2down=15000;num_seqs=2;hsp_overlap_limit=0;hsp_size_limit=0
Os02g57450|2|35205440|35205512|-|GRMZM2G390076|5|216083252|216083323|-|5e-10	Os02g57450	2	35205440	35205512	-	GRMZM2G390076	5	216083252	216083323	-	5.00E-010	5-UTR	CCAATGCCAAGAACAAGAAATCAGAGAGCCCAAGCAAAAAATCCAATCCGAATCCCCTCCAAAAACCCACCA	CCAATGCCAAGAACAAGAAACCAGAGAGGACAGTCGTCAATCCAATCCGAGTCTCCTCCAAAAACCCATCA	http://synteny.cnr.berkeley.edu/CoGe/GEvo.pl?prog=blastn&autogo=1&show_cns=1&dsgid1=8163&chr1=2&x1=35205440&dr1up=15000&dr1down=15000&dsgid2=11266;chr2=5;x2=216083252;dr2up=15000;dr2down=15000;num_seqs=2;hsp_overlap_limit=0;hsp_size_limit=0
Os03g13810|3|7481979|7482063|+|GRMZM5G849530|1|32543363|32543448|+|2e-19	Os03g13810	3	7481979	7482063	+	GRMZM5G849530	1	32543363	32543448	+	2.00E-019	3-UTR	TAGGTGAGAAGTAGAGAGATGTTGGGAGAGAGCTGTGTGGGTCTGGGAGATTATGGTTCCCTGCCACAGTTTTCCAGCTTTGTT	TAGATGAGAAGTAGATGAGATGTTGTGAAGGAGCTGTGTGGATGTGGGATATAATGGTTCCCTGCCGCAATTTTCCAGCTTTGTT	http://synteny.cnr.berkeley.edu/CoGe/GEvo.pl?prog=blastn&autogo=1&show_cns=1&dsgid1=8163&chr1=3&x1=7481979&dr1up=15000&dr1down=15000&dsgid2=11266;chr2=1;x2=32543363;dr2up=15000;dr2down=15000;num_seqs=2;hsp_overlap_limit=0;hsp_size_limit=0
Os08g03610|8|1685281|1685295|-|GRMZM2G060057|6|8679645|8679659|-|2.4	Os08g03610	8	1685281	1685295	-	GRMZM2G060057	6	8679645	8679659	-	2.4	3-UTR	CAAAAAGGAATGGA	CAAAAAGGAATGGA	http://synteny.cnr.berkeley.edu/CoGe/GEvo.pl?prog=blastn&autogo=1&show_cns=1&dsgid1=8163&chr1=8&x1=1685281&dr1up=15000&dr1down=15000&dsgid2=11266;chr2=6;x2=8679645;dr2up=15000;dr2down=15000;num_seqs=2;hsp_overlap_limit=0;hsp_size_limit=0
Os01g01680|1|332875|332895|-|AC226235.2_FG003|3|30922033|30922013|+|2.3	Os01g01680	1	332875	332895	-	AC226235.2_FG003	3	30922013	30922033	+	2.3	5-proximal	GAGGAAGAAGAATCAGATGC	AGGACGCAGAATCAGATGCC	http://synteny.cnr.berkeley.edu/CoGe/GEvo.pl?prog=blastn&autogo=1&show_cns=1&dsgid1=8163&chr1=1&x1=332875&dr1up=15000&dr1down=15000&dsgid2=11266;chr2=3;x2=30922013;dr2up=15000;dr2down=15000;num_seqs=2;hsp_overlap_limit=0;hsp_size_limit=0
Os08g35470|8|22350391|22350412|+|GRMZM2G029527|1|208597654|208597633|-|0.62	Os08g35470	8	22350391	22350412	+	GRMZM2G029527	1	208597633	208597654	-	0.62	5-proximal	CACAGAGCGGTGCCAGCTCGC	GCACAGAGTGGAGCCAGCTCG	http://synteny.cnr.berkeley.edu/CoGe/GEvo.pl?prog=blastn&autogo=1&show_cns=1&dsgid1=8163&chr1=8&x1=22350391&dr1up=15000&dr1down=15000&dsgid2=11266;chr2=1;x2=208597633;dr2up=15000;dr2down=15000;num_seqs=2;hsp_overlap_limit=0;hsp_size_limit=0
Os06g49200|6|29809661|29809694|-|GRMZM5G832166|6|86256727|86256693|+|2.5	Os06g49200	6	29809661	29809694	-	GRMZM5G832166	6	86256693	86256727	+	2.5	5-UTR	ATTCTGATTGACAAAACTACTTGCATCTATTCA	TTCTGATTGATAGCAACTACTTGCATTCATTCAC	http://synteny.cnr.berkeley.edu/CoGe/GEvo.pl?prog=blastn&autogo=1&show_cns=1&dsgid1=8163&chr1=6&x1=29809661&dr1up=15000&dr1down=15000&dsgid2=11266;chr2=6;x2=86256693;dr2up=15000;dr2down=15000;num_seqs=2;hsp_overlap_limit=0;hsp_size_limit=0
Os11g05160|11|2264932|2264957|+|GRMZM2G051738|2|144481669|144481643|-|0.62	Os11g05160	11	2264932	2264957	+	GRMZM2G051738	2	144481643	144481669	-	0.62	5-distal	ACGAGGATTTGGAGCTTTTACAGTT	AACGAGGATTTCAGAGCTTTTACAGT	http://synteny.cnr.berkeley.edu/CoGe/GEvo.pl?prog=blastn&autogo=1&show_cns=1&dsgid1=8163&chr1=11&x1=2264932&dr1up=15000&dr1down=15000&dsgid2=11266;chr2=2;x2=144481643;dr2up=15000;dr2down=15000;num_seqs=2;hsp_overlap_limit=0;hsp_size_limit=0
Os10g29610|10|15340260|15340280|+|GRMZM2G095452|1|238808105|238808085|-|2.3	Os10g29610	10	15340260	15340280	+	GRMZM2G095452	1	238808085	238808105	-	2.3	3-distal	CTTTCTTGGATAACTAGGCT	CCTTTCTAGGATTACTAGGC	http://synteny.cnr.berkeley.edu/CoGe/GEvo.pl?prog=blastn&autogo=1&show_cns=1&dsgid1=8163&chr1=10&x1=15340260&dr1up=15000&dr1down=15000&dsgid2=11266;chr2=1;x2=238808085;dr2up=15000;dr2down=15000;num_seqs=2;hsp_overlap_limit=0;hsp_size_limit=0
Os05g50750|5|29036204|29036247|-|GRMZM2G013115|8|75066625|75066582|+|7e-05	Os05g50750	5	29036204	29036247	-	GRMZM2G013115	8	75066582	75066625	+	7.00E-005	5-UTR	CCCTATATAAACCCCACCAACCCTTTCCCCCATGCCTCATTTC	CCTATATAAACCCACCCACCCCCGTCCGCCATGGCTCATTTCC	http://synteny.cnr.berkeley.edu/CoGe/GEvo.pl?prog=blastn&autogo=1&show_cns=1&dsgid1=8163&chr1=5&x1=29036204&dr1up=15000&dr1down=15000&dsgid2=11266;chr2=8;x2=75066582;dr2up=15000;dr2down=15000;num_seqs=2;hsp_overlap_limit=0;hsp_size_limit=0
Os03g13930|3|7557806|7557902|-|GRMZM2G147942|1|32835720|32835816|-|9e-15	Os03g13930	3	7557806	7557902	-	GRMZM2G147942	1	32835720	32835816	-	9.00E-015	3-proximal	TATTCGGCAACTTTTGGGTCGTTTTCCACGGGCACTTTACCCTGCAGCGCCAACTACGAGGAAAGCAGTGTTGATGCTTCTCTGTTCTCTTCTCGA	TATTCGGCACCCTTTGGGTCGTTTTCCACGAGGACTTCACCCAGCAACGCCAAAAACGAGGAAAGTAGCCTTGATTCTTCAATTGACGCTTCTCGA	http://synteny.cnr.berkeley.edu/CoGe/GEvo.pl?prog=blastn&autogo=1&show_cns=1&dsgid1=8163&chr1=3&x1=7557806&dr1up=15000&dr1down=15000&dsgid2=11266;chr2=1;x2=32835720;dr2up=15000;dr2down=15000;num_seqs=2;hsp_overlap_limit=0;hsp_size_limit=0
Os07g39300|7|23535777|23535803|+|AC194970.5_FG004|2|207371588|207371614|+|0.066	Os07g39300	7	23535777	23535803	+	AC194970.5_FG004	2	207371588	207371614	+	0.07	3-distal	GCTCCATTTGTCTCCTTCTGCTTGGC	GCTCCACTTGTCTCGTCCTGCTTGGC	http://synteny.cnr.berkeley.edu/CoGe/GEvo.pl?prog=blastn&autogo=1&show_cns=1&dsgid1=8163&chr1=7&x1=23535777&dr1up=15000&dr1down=15000&dsgid2=11266;chr2=2;x2=207371588;dr2up=15000;dr2down=15000;num_seqs=2;hsp_overlap_limit=0;hsp_size_limit=0
Os01g47580|1|27229203|27229220|-|GRMZM2G024144|3|210789062|210789045|+|2.5	Os01g47580	1	27229203	27229220	-	GRMZM2G024144	3	210789045	210789062	+	2.5	5-UTR	AACTCCCAAGCAACTCC	ACTCCCAAGCAATTCCC	http://synteny.cnr.berkeley.edu/CoGe/GEvo.pl?prog=blastn&autogo=1&show_cns=1&dsgid1=8163&chr1=1&x1=27229203&dr1up=15000&dr1down=15000&dsgid2=11266;chr2=3;x2=210789045;dr2up=15000;dr2down=15000;num_seqs=2;hsp_overlap_limit=0;hsp_size_limit=0
Os05g36010|5|21267730|21267760|-|GRMZM2G055684|8|101207206|101207177|+|0.17	Os05g36010	5	21267730	21267760	-	GRMZM2G055684	8	101207177	101207206	+	0.17	5-distal	AGCCGGTGAATGCGGGGGGCCCTGTTTCGT	GCCGGTGATTGCGGGTGCCCTGTTTCGTC	http://synteny.cnr.berkeley.edu/CoGe/GEvo.pl?prog=blastn&autogo=1&show_cns=1&dsgid1=8163&chr1=5&x1=21267730&dr1up=15000&dr1down=15000&dsgid2=11266;chr2=8;x2=101207177;dr2up=15000;dr2down=15000;num_seqs=2;hsp_overlap_limit=0;hsp_size_limit=0
Os09g29820|9|18121499|18121523|-|GRMZM2G137532|2|188365904|188365928|-|0.0002	Os09g29820	9	18121499	18121523	-	GRMZM2G137532	2	188365904	188365928	-	0	3-proximal	TGATGCTTTCCTCTGAAAATGATG	TGATGCTTTCCACTGAAAATGATG	http://synteny.cnr.berkeley.edu/CoGe/GEvo.pl?prog=blastn&autogo=1&show_cns=1&dsgid1=8163&chr1=9&x1=18121499&dr1up=15000&dr1down=15000&dsgid2=11266;chr2=2;x2=188365904;dr2up=15000;dr2down=15000;num_seqs=2;hsp_overlap_limit=0;hsp_size_limit=0
Os04g48950|4|29029998|29030019|-|GRMZM2G098676|10|136004929|136004908|+|0.012	Os04g48950	4	29029998	29030019	-	GRMZM2G098676	10	136004908	136004929	+	0.01	5-distal	GCAAAAGAATCCAAGAACCTT	CAAAAGGATCCAAGAACCTTC	http://synteny.cnr.berkeley.edu/CoGe/GEvo.pl?prog=blastn&autogo=1&show_cns=1&dsgid1=8163&chr1=4&x1=29029998&dr1up=15000&dr1down=15000&dsgid2=11266;chr2=10;x2=136004908;dr2up=15000;dr2down=15000;num_seqs=2;hsp_overlap_limit=0;hsp_size_limit=0
Os02g44010|2|26558356|26558387|-|GRMZM2G056762|5|191900418|191900449|-|6e-05	Os02g44010	2	26558356	26558387	-	GRMZM2G056762	5	191900418	191900449	-	6.00E-005	3-distal	CTTTCTTGTGCCTTTGTGGAGACAGGTTGGT	CTTTGTTGTTCCTCTGTGGAGACAGGTTGGT	http://synteny.cnr.berkeley.edu/CoGe/GEvo.pl?prog=blastn&autogo=1&show_cns=1&dsgid1=8163&chr1=2&x1=26558356&dr1up=15000&dr1down=15000&dsgid2=11266;chr2=5;x2=191900418;dr2up=15000;dr2down=15000;num_seqs=2;hsp_overlap_limit=0;hsp_size_limit=0
Os04g46630|4|27478664|27478678|+|GRMZM2G401983|10|139028150|139028136|-|2.4	Os04g46630	4	27478664	27478678	+	GRMZM2G401983	10	139028136	139028150	-	2.4	3-distal	TGACAATTTAATAT	GTGACAATTTAATA	http://synteny.cnr.berkeley.edu/CoGe/GEvo.pl?prog=blastn&autogo=1&show_cns=1&dsgid1=8163&chr1=4&x1=27478664&dr1up=15000&dr1down=15000&dsgid2=11266;chr2=10;x2=139028136;dr2up=15000;dr2down=15000;num_seqs=2;hsp_overlap_limit=0;hsp_size_limit=0
Os02g12890|2|6826834|6826848|-|GRMZM2G070508|4|229857424|229857410|+|2.5	Os02g12890	2	6826834	6826848	-	GRMZM2G070508	4	229857410	229857424	+	2.5	5-distal	TTGATGCATAAATT	TGATGCATAAATTA	http://synteny.cnr.berkeley.edu/CoGe/GEvo.pl?prog=blastn&autogo=1&show_cns=1&dsgid1=8163&chr1=2&x1=6826834&dr1up=15000&dr1down=15000&dsgid2=11266;chr2=4;x2=229857410;dr2up=15000;dr2down=15000;num_seqs=2;hsp_overlap_limit=0;hsp_size_limit=0
Os12g41715|12|25794318|25794332|-|GRMZM2G107984|1|172934127|172934141|-|2.7	Os12g41715	12	25794318	25794332	-	GRMZM2G107984	1	172934127	172934141	-	2.7	3-proximal	TTTGGTTCTTGGCT	TTTGGTTCTTGGCT	http://synteny.cnr.berkeley.edu/CoGe/GEvo.pl?prog=blastn&autogo=1&show_cns=1&dsgid1=8163&chr1=12&x1=25794318&dr1up=15000&dr1down=15000&dsgid2=11266;chr2=1;x2=172934127;dr2up=15000;dr2down=15000;num_seqs=2;hsp_overlap_limit=0;hsp_size_limit=0
Os03g21560|3|12319565|12319594|+|GRMZM2G056424|1|55454502|55454531|+|3e-07	Os03g21560	3	12319565	12319594	+	GRMZM2G056424	1	55454502	55454531	+	3.00E-007	5-UTR	GTCGGGATAAGGGGATAAGCCGACGTGTC	GTCGGGATAAGGGGATAAGCTGACGTGTC	http://synteny.cnr.berkeley.edu/CoGe/GEvo.pl?prog=blastn&autogo=1&show_cns=1&dsgid1=8163&chr1=3&x1=12319565&dr1up=15000&dr1down=15000&dsgid2=11266;chr2=1;x2=55454502;dr2up=15000;dr2down=15000;num_seqs=2;hsp_overlap_limit=0;hsp_size_limit=0
Os06g46820|6|28448105|28448119|+|GRMZM2G155015|6|89896913|89896899|-|2.4	Os06g46820	6	28448105	28448119	+	GRMZM2G155015	6	89896899	89896913	-	2.4	3-distal	AAAACAAAACATGT	AAAAACAAAACATG	http://synteny.cnr.berkeley.edu/CoGe/GEvo.pl?prog=blastn&autogo=1&show_cns=1&dsgid1=8163&chr1=6&x1=28448105&dr1up=15000&dr1down=15000&dsgid2=11266;chr2=6;x2=89896899;dr2up=15000;dr2down=15000;num_seqs=2;hsp_overlap_limit=0;hsp_size_limit=0
Os06g02250|6|709049|709066|+|GRMZM2G044824|9|26626400|26626417|+|2.3	Os06g02250	6	709049	709066	+	GRMZM2G044824	9	26626400	26626417	+	2.3	5-distal	TGTTTCCCCCCTTTTCT	TGTTTTCCCCCTTTTCT	http://synteny.cnr.berkeley.edu/CoGe/GEvo.pl?prog=blastn&autogo=1&show_cns=1&dsgid1=8163&chr1=6&x1=709049&dr1up=15000&dr1down=15000&dsgid2=11266;chr2=9;x2=26626400;dr2up=15000;dr2down=15000;num_seqs=2;hsp_overlap_limit=0;hsp_size_limit=0
Os08g15050|8|9093430|9093465|+|GRMZM2G092363|10|54469541|54469506|-|2.3	Os08g15050	8	9093430	9093465	+	GRMZM2G092363	10	54469506	54469541	-	2.3	5-distal	TCAACGCGTGCGACCCCGTTGACTTTCGAGTGGCC	GTCAACGCGGTAGAACTCGTTGACTTTCAGGTGGC	http://synteny.cnr.berkeley.edu/CoGe/GEvo.pl?prog=blastn&autogo=1&show_cns=1&dsgid1=8163&chr1=8&x1=9093430&dr1up=15000&dr1down=15000&dsgid2=11266;chr2=10;x2=54469506;dr2up=15000;dr2down=15000;num_seqs=2;hsp_overlap_limit=0;hsp_size_limit=0
Os02g09420|2|4851498|4851512|+|GRMZM2G073059|4|234642575|234642561|-|2.6	Os02g09420	2	4851498	4851512	+	GRMZM2G073059	4	234642561	234642575	-	2.6	3-distal	TTATATTTTGAAAT	TTTATATTTTGAAA	http://synteny.cnr.berkeley.edu/CoGe/GEvo.pl?prog=blastn&autogo=1&show_cns=1&dsgid1=8163&chr1=2&x1=4851498&dr1up=15000&dr1down=15000&dsgid2=11266;chr2=4;x2=234642561;dr2up=15000;dr2down=15000;num_seqs=2;hsp_overlap_limit=0;hsp_size_limit=0
Os09g33490|9|19743285|19743306|+|GRMZM2G179049|2|192451513|192451534|+|0.0002	Os09g33490	9	19743285	19743306	+	GRMZM2G179049	2	192451513	192451534	+	0	5-distal	CACTGTTCACACCTGCACACA	CACTGTTCACACCTGCACACA	http://synteny.cnr.berkeley.edu/CoGe/GEvo.pl?prog=blastn&autogo=1&show_cns=1&dsgid1=8163&chr1=9&x1=19743285&dr1up=15000&dr1down=15000&dsgid2=11266;chr2=2;x2=192451513;dr2up=15000;dr2down=15000;num_seqs=2;hsp_overlap_limit=0;hsp_size_limit=0
Os03g19980|3|11280093|11280141|+|GRMZM2G020676|9|134286016|134285968|-|5e-13	Os03g19980	3	11280093	11280141	+	GRMZM2G020676	9	134285968	134286016	-	5.00E-013	3-distal	TTTTTCAGCTCAGAAGTTAGTAGTAAGTAGACAAAATGGATTGAATTC	TTTTTTCAGCTCAGAAGTTAGTGGTGAGTGGACAAAATGGATTCAATT	http://synteny.cnr.berkeley.edu/CoGe/GEvo.pl?prog=blastn&autogo=1&show_cns=1&dsgid1=8163&chr1=3&x1=11280093&dr1up=15000&dr1down=15000&dsgid2=11266;chr2=9;x2=134285968;dr2up=15000;dr2down=15000;num_seqs=2;hsp_overlap_limit=0;hsp_size_limit=0
Os04g46480|4|27414628|27414642|-|GRMZM2G392040|10|139203353|139203367|+|2.4	Os04g46480	4	27414628	27414642	-	GRMZM2G392040	10	139203353	139203367	+	2.4	5-distal	CTAAATTTTGAGTT	AACTCAAAATTTAG	http://synteny.cnr.berkeley.edu/CoGe/GEvo.pl?prog=blastn&autogo=1&show_cns=1&dsgid1=8163&chr1=4&x1=27414628&dr1up=15000&dr1down=15000&dsgid2=11266;chr2=10;x2=139203353;dr2up=15000;dr2down=15000;num_seqs=2;hsp_overlap_limit=0;hsp_size_limit=0
Os02g51670|2|31641838|31641869|+|GRMZM2G055204|5|208160615|208160646|+|0.003	Os02g51670	2	31641838	31641869	+	GRMZM2G055204	5	208160615	208160646	+	0	5-proximal	GTCCTTTTTCATGTCTAAATCAATGGTGCCC	GTCCTTTTTGAGGTCCAAATCAATGGTACCC	http://synteny.cnr.berkeley.edu/CoGe/GEvo.pl?prog=blastn&autogo=1&show_cns=1&dsgid1=8163&chr1=2&x1=31641838&dr1up=15000&dr1down=15000&dsgid2=11266;chr2=5;x2=208160615;dr2up=15000;dr2down=15000;num_seqs=2;hsp_overlap_limit=0;hsp_size_limit=0
Os09g33870|9|20033731|20033751|+|GRMZM2G301536|7|138988822|138988842|+|2.6	Os09g33870	9	20033731	20033751	+	GRMZM2G301536	7	138988822	138988842	+	2.6	3-distal	GTATTGATGTAAATTTATAT	GTATTGATGTAATTTTTTAT	http://synteny.cnr.berkeley.edu/CoGe/GEvo.pl?prog=blastn&autogo=1&show_cns=1&dsgid1=8163&chr1=9&x1=20033731&dr1up=15000&dr1down=15000&dsgid2=11266;chr2=7;x2=138988822;dr2up=15000;dr2down=15000;num_seqs=2;hsp_overlap_limit=0;hsp_size_limit=0
Os01g59130|1|34166701|34166775|-|GRMZM2G072853|3|187444946|187444870|+|3e-05	Os01g59130	1	34166701	34166775	-	GRMZM2G072853	3	187444870	187444946	+	3.00E-005	5-distal	TCTCTCCCCCTTGAGTAATTTTCAAAACTCCCCCCGTTGCGGCGAACTGCCCAAACTGCCCCCCGGATATTTCG	CTCTCCACCTTGCGTGGTTTTCAAATTTCCCACCGTGCGGCGGCGAAGTGCCCGAACTGCCCCTCGCAAATATCGC	http://synteny.cnr.berkeley.edu/CoGe/GEvo.pl?prog=blastn&autogo=1&show_cns=1&dsgid1=8163&chr1=1&x1=34166701&dr1up=15000&dr1down=15000&dsgid2=11266;chr2=3;x2=187444870;dr2up=15000;dr2down=15000;num_seqs=2;hsp_overlap_limit=0;hsp_size_limit=0
Os02g07870|2|4127209|4127228|+|GRMZM2G128877|5|87322229|87322248|+|0.004	Os02g07870	2	4127209	4127228	+	GRMZM2G128877	5	87322229	87322248	+	0	3-UTR	GTAGATTCTGTGTAAACAA	GTAGATTCTGTGTAAACAA	http://synteny.cnr.berkeley.edu/CoGe/GEvo.pl?prog=blastn&autogo=1&show_cns=1&dsgid1=8163&chr1=2&x1=4127209&dr1up=15000&dr1down=15000&dsgid2=11266;chr2=5;x2=87322229;dr2up=15000;dr2down=15000;num_seqs=2;hsp_overlap_limit=0;hsp_size_limit=0
Os02g08360|2|4441136|4441217|+|GRMZM2G133308|5|91341374|91341456|+|6e-14	Os02g08360	2	4441136	4441217	+	GRMZM2G133308	5	91341374	91341456	+	6.00E-014	intron	ACTTGATTTCTAGAAGAGGGTATCTTGTGGTACCGCTGCTTCATCTTAGATGGCCATATGGCCAATATAATCGGAATCCAG	ACTTGATTTCTAGAAGATGGTATCCTGTGGTACCACTGCTACATCTTTAGATGGTCATGCAGCTAATATAACCAGAATTCAG	http://synteny.cnr.berkeley.edu/CoGe/GEvo.pl?prog=blastn&autogo=1&show_cns=1&dsgid1=8163&chr1=2&x1=4441136&dr1up=15000&dr1down=15000&dsgid2=11266;chr2=5;x2=91341374;dr2up=15000;dr2down=15000;num_seqs=2;hsp_overlap_limit=0;hsp_size_limit=0
Os09g38100|9|21950230|21950261|-|AC233910.1_FG001|2|197816470|197816501|-|0.003	Os09g38100	9	21950230	21950261	-	AC233910.1_FG001	2	197816470	197816501	-	0	intron	TGTGTCAGTTCATTAGTGGATCTTTTGGTTT	TGTGTCAGTTCATTAATGCATCTTCTGCTTT	http://synteny.cnr.berkeley.edu/CoGe/GEvo.pl?prog=blastn&autogo=1&show_cns=1&dsgid1=8163&chr1=9&x1=21950230&dr1up=15000&dr1down=15000&dsgid2=11266;chr2=2;x2=197816470;dr2up=15000;dr2down=15000;num_seqs=2;hsp_overlap_limit=0;hsp_size_limit=0
Os01g22500|1|12673010|12673033|+|GRMZM2G047161|8|39117197|39117220|-|2.7	Os01g22500	1	12673010	12673033	+	GRMZM2G047161	8	39117197	39117220	-	2.7	3-distal	CATAGGTTTGATTGTTTTAACTT	AAGTCAAAACAATCAACCGTATG	http://synteny.cnr.berkeley.edu/CoGe/GEvo.pl?prog=blastn&autogo=1&show_cns=1&dsgid1=8163&chr1=1&x1=12673010&dr1up=15000&dr1down=15000&dsgid2=11266;chr2=8;x2=39117197;dr2up=15000;dr2down=15000;num_seqs=2;hsp_overlap_limit=0;hsp_size_limit=0
Os10g39790|10|21253588|21253602|-|GRMZM2G145794|9|126454055|126454069|-|2.6	Os10g39790	10	21253588	21253602	-	GRMZM2G145794	9	126454055	126454069	-	2.6	5-distal	TATAATTATTAAAT	TATAATTATTAAAT	http://synteny.cnr.berkeley.edu/CoGe/GEvo.pl?prog=blastn&autogo=1&show_cns=1&dsgid1=8163&chr1=10&x1=21253588&dr1up=15000&dr1down=15000&dsgid2=11266;chr2=9;x2=126454055;dr2up=15000;dr2down=15000;num_seqs=2;hsp_overlap_limit=0;hsp_size_limit=0
Os01g59150|1|34166922|34166936|+|GRMZM2G172932|8|171331515|171331501|-|2.6	Os01g59150	1	34166922	34166936	+	GRMZM2G172932	8	171331501	171331515	-	2.6	5-UTR	GCTCGCTCGCCGCC	CGCTCGCTCGCCGC	http://synteny.cnr.berkeley.edu/CoGe/GEvo.pl?prog=blastn&autogo=1&show_cns=1&dsgid1=8163&chr1=1&x1=34166922&dr1up=15000&dr1down=15000&dsgid2=11266;chr2=8;x2=171331501;dr2up=15000;dr2down=15000;num_seqs=2;hsp_overlap_limit=0;hsp_size_limit=0
Os03g08220|3|4227125|4227142|+|GRMZM2G017616|1|16564089|16564106|+|3.0	Os03g08220	3	4227125	4227142	+	GRMZM2G017616	1	16564089	16564106	+	3	3-distal	TCTACAAGTAGCAAAGG	TCTACAAATAGCAAAGG	http://synteny.cnr.berkeley.edu/CoGe/GEvo.pl?prog=blastn&autogo=1&show_cns=1&dsgid1=8163&chr1=3&x1=4227125&dr1up=15000&dr1down=15000&dsgid2=11266;chr2=1;x2=16564089;dr2up=15000;dr2down=15000;num_seqs=2;hsp_overlap_limit=0;hsp_size_limit=0
[truncated: 62,414 more rows]
