# Supplementary material for: Automated conserved non-coding sequence (CNS) discovery reveals differences in gene content and promoter evolution among grasses
Source: Front Plant Sci. 2013 Jul 2;4:170. doi: 10.3389/fpls.2013.00170 (PMC3708275; doi:10.3389/fpls.2013.00170)
Supplement: Supplemental Data Set 1 — At-At manually annotated v2 CNS list (with genes). [file 107054_2.zip › Gina's SDS6b Os-Bd CNS list with ca 71000 rows.xlsx]

## Sheet: Sheet1
SDS6b Supplemental Data. Turco et al. (2012). Plant Cell Freeling lab Os-Bd Pipeline 3.0 CNS List
Supplemental Data Set 6b: Rice v6 brachy v1 conserved noncoding sequence (CNS) list. CNS Discovery Pipeline output identified ~64,000 rice brachy CNS. Positional information, sequence and blastn e-vaule are all provided.
cns_id	qaccn	qchr	qstart	qstop	qstrand	saccn	schr	sstart	sstop	sstrand	eval	link
Os08g34060|8|21335947|21335968|+|Bradi3g37010|Bd3|39337036|39337015|-|0.58	Os08g34060	8	21335947	21335968	0	Bradi3g37010	Bd3	39337015	39337036	0	0.58	http://synteny.cnr.berkeley.edu/CoGe/GEvo.pl?prog=blastn&autogo=1&show_cns=1&dsgid1=11822&chr1=8&x1=21335947&dr1up=15000&dr1down=15000&dsgid2=8120;chr2=Bd3;x2=39337015;dr2up=15000;dr2down=15000;num_seqs=2;hsp_overlap_limit=0;hsp_size_limit=0
Os08g05940|8|3213243|3213325|-|Bradi3g16660|Bd3|14847398|14847316|+|4e-19	Os08g05940	8	3213243	3213325	0	Bradi3g16660	Bd3	14847316	14847398	0	4e-19	http://synteny.cnr.berkeley.edu/CoGe/GEvo.pl?prog=blastn&autogo=1&show_cns=1&dsgid1=11822&chr1=8&x1=3213243&dr1up=15000&dr1down=15000&dsgid2=8120;chr2=Bd3;x2=14847316;dr2up=15000;dr2down=15000;num_seqs=2;hsp_overlap_limit=0;hsp_size_limit=0
Os03g11400|3|5863961|5863977|+|Bradi1g70210|Bd1|68614836|68614820|-|0.07	Os03g11400	3	5863961	5863977	0	Bradi1g70210	Bd1	68614820	68614836	0	0.07	http://synteny.cnr.berkeley.edu/CoGe/GEvo.pl?prog=blastn&autogo=1&show_cns=1&dsgid1=11822&chr1=3&x1=5863961&dr1up=15000&dr1down=15000&dsgid2=8120;chr2=Bd1;x2=68614820;dr2up=15000;dr2down=15000;num_seqs=2;hsp_overlap_limit=0;hsp_size_limit=0
Os03g11600|3|6033860|6033880|+|Bradi1g69900|Bd1|68357444|68357424|-|1.1	Os03g11600	3	6033860	6033880	0	Bradi1g69900	Bd1	68357424	68357444	0	1.1	http://synteny.cnr.berkeley.edu/CoGe/GEvo.pl?prog=blastn&autogo=1&show_cns=1&dsgid1=11822&chr1=3&x1=6033860&dr1up=15000&dr1down=15000&dsgid2=8120;chr2=Bd1;x2=68357424;dr2up=15000;dr2down=15000;num_seqs=2;hsp_overlap_limit=0;hsp_size_limit=0
Os03g18770|3|10521669|10521693|-|Bradi1g64980|Bd1|64120628|64120604|+|0.22	Os03g18770	3	10521669	10521693	0	Bradi1g64980	Bd1	64120604	64120628	0	0.22	http://synteny.cnr.berkeley.edu/CoGe/GEvo.pl?prog=blastn&autogo=1&show_cns=1&dsgid1=11822&chr1=3&x1=10521669&dr1up=15000&dr1down=15000&dsgid2=8120;chr2=Bd1;x2=64120604;dr2up=15000;dr2down=15000;num_seqs=2;hsp_overlap_limit=0;hsp_size_limit=0
Os03g10240|3|5213276|5213323|+|Bradi1g71240|Bd1|69282825|69282779|-|3e-08	Os03g10240	3	5213276	5213323	0	Bradi1g71240	Bd1	69282779	69282825	0	3e-08	http://synteny.cnr.berkeley.edu/CoGe/GEvo.pl?prog=blastn&autogo=1&show_cns=1&dsgid1=11822&chr1=3&x1=5213276&dr1up=15000&dr1down=15000&dsgid2=8120;chr2=Bd1;x2=69282779;dr2up=15000;dr2down=15000;num_seqs=2;hsp_overlap_limit=0;hsp_size_limit=0
Os03g10200|3|5173613|5173656|+|Bradi1g71290|Bd1|69314083|69314040|-|4e-07	Os03g10200	3	5173613	5173656	0	Bradi1g71290	Bd1	69314040	69314083	0	4e-07	http://synteny.cnr.berkeley.edu/CoGe/GEvo.pl?prog=blastn&autogo=1&show_cns=1&dsgid1=11822&chr1=3&x1=5173613&dr1up=15000&dr1down=15000&dsgid2=8120;chr2=Bd1;x2=69314040;dr2up=15000;dr2down=15000;num_seqs=2;hsp_overlap_limit=0;hsp_size_limit=0
Os05g31040|5|17975823|17975844|+|Bradi2g27170|Bd2|25964881|25964860|-|0.23	Os05g31040	5	17975823	17975844	0	Bradi2g27170	Bd2	25964860	25964881	0	0.23	http://synteny.cnr.berkeley.edu/CoGe/GEvo.pl?prog=blastn&autogo=1&show_cns=1&dsgid1=11822&chr1=5&x1=17975823&dr1up=15000&dr1down=15000&dsgid2=8120;chr2=Bd2;x2=25964860;dr2up=15000;dr2down=15000;num_seqs=2;hsp_overlap_limit=0;hsp_size_limit=0
Os04g40560|4|23904861|23904886|-|Bradi5g13610|Bd5|17113499|17113524|-|2e-05	Os04g40560	4	23904861	23904886	0	Bradi5g13610	Bd5	17113499	17113524	0	2e-05	http://synteny.cnr.berkeley.edu/CoGe/GEvo.pl?prog=blastn&autogo=1&show_cns=1&dsgid1=11822&chr1=4&x1=23904861&dr1up=15000&dr1down=15000&dsgid2=8120;chr2=Bd5;x2=17113499;dr2up=15000;dr2down=15000;num_seqs=2;hsp_overlap_limit=0;hsp_size_limit=0
Os05g07270|5|3845925|3845960|-|Bradi2g34520|Bd2|34586600|34586565|+|5e-06	Os05g07270	5	3845925	3845960	0	Bradi2g34520	Bd2	34586565	34586600	0	5e-06	http://synteny.cnr.berkeley.edu/CoGe/GEvo.pl?prog=blastn&autogo=1&show_cns=1&dsgid1=11822&chr1=5&x1=3845925&dr1up=15000&dr1down=15000&dsgid2=8120;chr2=Bd2;x2=34586565;dr2up=15000;dr2down=15000;num_seqs=2;hsp_overlap_limit=0;hsp_size_limit=0
Os04g52770|4|31232795|31232921|+|Bradi5g21950|Bd5|24442024|24442150|+|2e-13	Os04g52770	4	31232795	31232921	0	Bradi5g21950	Bd5	24442024	24442150	0	2e-13	http://synteny.cnr.berkeley.edu/CoGe/GEvo.pl?prog=blastn&autogo=1&show_cns=1&dsgid1=11822&chr1=4&x1=31232795&dr1up=15000&dr1down=15000&dsgid2=8120;chr2=Bd5;x2=24442024;dr2up=15000;dr2down=15000;num_seqs=2;hsp_overlap_limit=0;hsp_size_limit=0
Os06g14050|6|7838935|7838968|+|Bradi1g44300|Bd1|42430915|42430882|-|3e-08	Os06g14050	6	7838935	7838968	0	Bradi1g44300	Bd1	42430882	42430915	0	3e-08	http://synteny.cnr.berkeley.edu/CoGe/GEvo.pl?prog=blastn&autogo=1&show_cns=1&dsgid1=11822&chr1=6&x1=7838935&dr1up=15000&dr1down=15000&dsgid2=8120;chr2=Bd1;x2=42430882;dr2up=15000;dr2down=15000;num_seqs=2;hsp_overlap_limit=0;hsp_size_limit=0
Os11g37540|11|21700095|21700125|+|Bradi4g15120|Bd4|15795245|15795215|-|0.009	Os11g37540	11	21700095	21700125	0	Bradi4g15120	Bd4	15795215	15795245	0	0.009	http://synteny.cnr.berkeley.edu/CoGe/GEvo.pl?prog=blastn&autogo=1&show_cns=1&dsgid1=11822&chr1=11&x1=21700095&dr1up=15000&dr1down=15000&dsgid2=8120;chr2=Bd4;x2=15795215;dr2up=15000;dr2down=15000;num_seqs=2;hsp_overlap_limit=0;hsp_size_limit=0
Os08g41280|8|26068672|26068698|-|Bradi3g40820|Bd3|42916982|42917008|-|0.91	Os08g41280	8	26068672	26068698	0	Bradi3g40820	Bd3	42916982	42917008	0	0.91	http://synteny.cnr.berkeley.edu/CoGe/GEvo.pl?prog=blastn&autogo=1&show_cns=1&dsgid1=11822&chr1=8&x1=26068672&dr1up=15000&dr1down=15000&dsgid2=8120;chr2=Bd3;x2=42916982;dr2up=15000;dr2down=15000;num_seqs=2;hsp_overlap_limit=0;hsp_size_limit=0
Os06g46410|6|28174421|28174439|-|Bradi1g32550|Bd1|27929293|27929275|+|0.3	Os06g46410	6	28174421	28174439	0	Bradi1g32550	Bd1	27929275	27929293	0	0.3	http://synteny.cnr.berkeley.edu/CoGe/GEvo.pl?prog=blastn&autogo=1&show_cns=1&dsgid1=11822&chr1=6&x1=28174421&dr1up=15000&dr1down=15000&dsgid2=8120;chr2=Bd1;x2=27929275;dr2up=15000;dr2down=15000;num_seqs=2;hsp_overlap_limit=0;hsp_size_limit=0
Os12g39830|12|24581835|24581996|-|brachy_Bd4_2473411_2474778|Bd4|2478005|2477860|+|1e-25	Os12g39830	12	24581835	24581996	0	brachy_Bd4_2473411_2474778	Bd4	2477860	2478005	0	1e-25	http://synteny.cnr.berkeley.edu/CoGe/GEvo.pl?prog=blastn&autogo=1&show_cns=1&dsgid1=11822&chr1=12&x1=24581835&dr1up=15000&dr1down=15000&dsgid2=8120;chr2=Bd4;x2=2477860;dr2up=15000;dr2down=15000;num_seqs=2;hsp_overlap_limit=0;hsp_size_limit=0
Os03g07110|3|3633647|3633751|-|Bradi1g73900|Bd1|71255383|71255276|+|1e-07	Os03g07110	3	3633647	3633751	0	Bradi1g73900	Bd1	71255276	71255383	0	1e-07	http://synteny.cnr.berkeley.edu/CoGe/GEvo.pl?prog=blastn&autogo=1&show_cns=1&dsgid1=11822&chr1=3&x1=3633647&dr1up=15000&dr1down=15000&dsgid2=8120;chr2=Bd1;x2=71255276;dr2up=15000;dr2down=15000;num_seqs=2;hsp_overlap_limit=0;hsp_size_limit=0
Os08g43120|8|27260640|27260675|+|Bradi3g41990|Bd3|43769295|43769330|+|0.027	Os08g43120	8	27260640	27260675	0	Bradi3g41990	Bd3	43769295	43769330	0	0.027	http://synteny.cnr.berkeley.edu/CoGe/GEvo.pl?prog=blastn&autogo=1&show_cns=1&dsgid1=11822&chr1=8&x1=27260640&dr1up=15000&dr1down=15000&dsgid2=8120;chr2=Bd3;x2=43769295;dr2up=15000;dr2down=15000;num_seqs=2;hsp_overlap_limit=0;hsp_size_limit=0
Os04g38610|4|22757092|22757113|-|Bradi5g12340|Bd5|15821807|15821828|-|0.005	Os04g38610	4	22757092	22757113	0	Bradi5g12340	Bd5	15821807	15821828	0	0.005	http://synteny.cnr.berkeley.edu/CoGe/GEvo.pl?prog=blastn&autogo=1&show_cns=1&dsgid1=11822&chr1=4&x1=22757092&dr1up=15000&dr1down=15000&dsgid2=8120;chr2=Bd5;x2=15821807;dr2up=15000;dr2down=15000;num_seqs=2;hsp_overlap_limit=0;hsp_size_limit=0
Os03g20970|3|11889655|11889674|-|Bradi1g63660|Bd1|62851452|62851471|-|0.001	Os03g20970	3	11889655	11889674	0	Bradi1g63660	Bd1	62851452	62851471	0	0.001	http://synteny.cnr.berkeley.edu/CoGe/GEvo.pl?prog=blastn&autogo=1&show_cns=1&dsgid1=11822&chr1=3&x1=11889655&dr1up=15000&dr1down=15000&dsgid2=8120;chr2=Bd1;x2=62851452;dr2up=15000;dr2down=15000;num_seqs=2;hsp_overlap_limit=0;hsp_size_limit=0
Os09g36160|9|20832662|20832717|-|Bradi4g36030|Bd4|41293550|41293604|-|2e-09	Os09g36160	9	20832662	20832717	0	Bradi4g36030	Bd4	41293550	41293604	0	2e-09	http://synteny.cnr.berkeley.edu/CoGe/GEvo.pl?prog=blastn&autogo=1&show_cns=1&dsgid1=11822&chr1=9&x1=20832662&dr1up=15000&dr1down=15000&dsgid2=8120;chr2=Bd4;x2=41293550;dr2up=15000;dr2down=15000;num_seqs=2;hsp_overlap_limit=0;hsp_size_limit=0
Os02g53280|2|32609554|32609576|-|Bradi3g57550|Bd3|57259655|57259632|+|0.24	Os02g53280	2	32609554	32609576	0	Bradi3g57550	Bd3	57259632	57259655	0	0.24	http://synteny.cnr.berkeley.edu/CoGe/GEvo.pl?prog=blastn&autogo=1&show_cns=1&dsgid1=11822&chr1=2&x1=32609554&dr1up=15000&dr1down=15000&dsgid2=8120;chr2=Bd3;x2=57259632;dr2up=15000;dr2down=15000;num_seqs=2;hsp_overlap_limit=0;hsp_size_limit=0
Os10g39660|10|21119953|21120006|+|Bradi3g32310|Bd3|34692262|34692319|+|1e-10	Os10g39660	10	21119953	21120006	0	Bradi3g32310	Bd3	34692262	34692319	0	1e-10	http://synteny.cnr.berkeley.edu/CoGe/GEvo.pl?prog=blastn&autogo=1&show_cns=1&dsgid1=11822&chr1=10&x1=21119953&dr1up=15000&dr1down=15000&dsgid2=8120;chr2=Bd3;x2=34692262;dr2up=15000;dr2down=15000;num_seqs=2;hsp_overlap_limit=0;hsp_size_limit=0
Os01g13940|1|7805914|7805940|-|Bradi2g08380|Bd2|6774504|6774530|-|1.0	Os01g13940	1	7805914	7805940	0	Bradi2g08380	Bd2	6774504	6774530	0	1	http://synteny.cnr.berkeley.edu/CoGe/GEvo.pl?prog=blastn&autogo=1&show_cns=1&dsgid1=11822&chr1=1&x1=7805914&dr1up=15000&dr1down=15000&dsgid2=8120;chr2=Bd2;x2=6774504;dr2up=15000;dr2down=15000;num_seqs=2;hsp_overlap_limit=0;hsp_size_limit=0
Os08g34370|8|21581024|21581051|+|Bradi3g36790|Bd3|39176512|39176539|+|0.35	Os08g34370	8	21581024	21581051	0	Bradi3g36790	Bd3	39176512	39176539	0	0.35	http://synteny.cnr.berkeley.edu/CoGe/GEvo.pl?prog=blastn&autogo=1&show_cns=1&dsgid1=11822&chr1=8&x1=21581024&dr1up=15000&dr1down=15000&dsgid2=8120;chr2=Bd3;x2=39176512;dr2up=15000;dr2down=15000;num_seqs=2;hsp_overlap_limit=0;hsp_size_limit=0
Os08g31030|8|19153793|19153827|-|Bradi3g35310|Bd3|37602636|37602602|+|0.074	Os08g31030	8	19153793	19153827	0	Bradi3g35310	Bd3	37602602	37602636	0	0.074	http://synteny.cnr.berkeley.edu/CoGe/GEvo.pl?prog=blastn&autogo=1&show_cns=1&dsgid1=11822&chr1=8&x1=19153793&dr1up=15000&dr1down=15000&dsgid2=8120;chr2=Bd3;x2=37602602;dr2up=15000;dr2down=15000;num_seqs=2;hsp_overlap_limit=0;hsp_size_limit=0
Os02g42860|2|25750322|25750342|+|Bradi3g49980|Bd3|51179426|51179446|+|1.2	Os02g42860	2	25750322	25750342	0	Bradi3g49980	Bd3	51179426	51179446	0	1.2	http://synteny.cnr.berkeley.edu/CoGe/GEvo.pl?prog=blastn&autogo=1&show_cns=1&dsgid1=11822&chr1=2&x1=25750322&dr1up=15000&dr1down=15000&dsgid2=8120;chr2=Bd3;x2=51179426;dr2up=15000;dr2down=15000;num_seqs=2;hsp_overlap_limit=0;hsp_size_limit=0
Os03g55090|3|31324149|31324173|-|Bradi1g08090|Bd1|5714364|5714340|+|0.27	Os03g55090	3	31324149	31324173	0	Bradi1g08090	Bd1	5714340	5714364	0	0.27	http://synteny.cnr.berkeley.edu/CoGe/GEvo.pl?prog=blastn&autogo=1&show_cns=1&dsgid1=11822&chr1=3&x1=31324149&dr1up=15000&dr1down=15000&dsgid2=8120;chr2=Bd1;x2=5714340;dr2up=15000;dr2down=15000;num_seqs=2;hsp_overlap_limit=0;hsp_size_limit=0
Os01g46810|1|26705561|26705579|-|Bradi2g45490|Bd2|45893603|45893621|-|0.006	Os01g46810	1	26705561	26705579	0	Bradi2g45490	Bd2	45893603	45893621	0	0.006	http://synteny.cnr.berkeley.edu/CoGe/GEvo.pl?prog=blastn&autogo=1&show_cns=1&dsgid1=11822&chr1=1&x1=26705561&dr1up=15000&dr1down=15000&dsgid2=8120;chr2=Bd2;x2=45893603;dr2up=15000;dr2down=15000;num_seqs=2;hsp_overlap_limit=0;hsp_size_limit=0
Os01g50310|1|28882174|28882197|-|Bradi2g47440|Bd2|47795237|47795260|-|0.83	Os01g50310	1	28882174	28882197	0	Bradi2g47440	Bd2	47795237	47795260	0	0.83	http://synteny.cnr.berkeley.edu/CoGe/GEvo.pl?prog=blastn&autogo=1&show_cns=1&dsgid1=11822&chr1=1&x1=28882174&dr1up=15000&dr1down=15000&dsgid2=8120;chr2=Bd2;x2=47795237;dr2up=15000;dr2down=15000;num_seqs=2;hsp_overlap_limit=0;hsp_size_limit=0
Os05g29790|5|17176438|17176468|+|Bradi2g27930|Bd2|26988804|26988834|+|0.26	Os05g29790	5	17176438	17176468	0	Bradi2g27930	Bd2	26988804	26988834	0	0.26	http://synteny.cnr.berkeley.edu/CoGe/GEvo.pl?prog=blastn&autogo=1&show_cns=1&dsgid1=11822&chr1=5&x1=17176438&dr1up=15000&dr1down=15000&dsgid2=8120;chr2=Bd2;x2=26988804;dr2up=15000;dr2down=15000;num_seqs=2;hsp_overlap_limit=0;hsp_size_limit=0
Os01g09665|1|4975799|4975823|+|brachy_Bd2_4252273_4252407|Bd2|4246912|4246936|+|7e-05	Os01g09665	1	4975799	4975823	0	brachy_Bd2_4252273_4252407	Bd2	4246912	4246936	0	7e-05	http://synteny.cnr.berkeley.edu/CoGe/GEvo.pl?prog=blastn&autogo=1&show_cns=1&dsgid1=11822&chr1=1&x1=4975799&dr1up=15000&dr1down=15000&dsgid2=8120;chr2=Bd2;x2=4246912;dr2up=15000;dr2down=15000;num_seqs=2;hsp_overlap_limit=0;hsp_size_limit=0
Os03g14520|3|7882238|7882267|+|Bradi1g68050|Bd1|66586253|66586224|-|0.96	Os03g14520	3	7882238	7882267	0	Bradi1g68050	Bd1	66586224	66586253	0	0.96	http://synteny.cnr.berkeley.edu/CoGe/GEvo.pl?prog=blastn&autogo=1&show_cns=1&dsgid1=11822&chr1=3&x1=7882238&dr1up=15000&dr1down=15000&dsgid2=8120;chr2=Bd1;x2=66586224;dr2up=15000;dr2down=15000;num_seqs=2;hsp_overlap_limit=0;hsp_size_limit=0
Os01g55100|1|31700680|31700700|+|Bradi2g50190|Bd2|50141100|50141120|+|0.017	Os01g55100	1	31700680	31700700	0	Bradi2g50190	Bd2	50141100	50141120	0	0.017	http://synteny.cnr.berkeley.edu/CoGe/GEvo.pl?prog=blastn&autogo=1&show_cns=1&dsgid1=11822&chr1=1&x1=31700680&dr1up=15000&dr1down=15000&dsgid2=8120;chr2=Bd2;x2=50141100;dr2up=15000;dr2down=15000;num_seqs=2;hsp_overlap_limit=0;hsp_size_limit=0
Os03g21550|3|12314683|12314703|+|Bradi1g63310|Bd1|62488221|62488201|-|1.1	Os03g21550	3	12314683	12314703	0	Bradi1g63310	Bd1	62488201	62488221	0	1.1	http://synteny.cnr.berkeley.edu/CoGe/GEvo.pl?prog=blastn&autogo=1&show_cns=1&dsgid1=11822&chr1=3&x1=12314683&dr1up=15000&dr1down=15000&dsgid2=8120;chr2=Bd1;x2=62488201;dr2up=15000;dr2down=15000;num_seqs=2;hsp_overlap_limit=0;hsp_size_limit=0
Os11g09140|11|4863051|4863072|-|Bradi4g23290|Bd4|28088410|28088389|+|0.3	Os11g09140	11	4863051	4863072	0	Bradi4g23290	Bd4	28088389	28088410	0	0.3	http://synteny.cnr.berkeley.edu/CoGe/GEvo.pl?prog=blastn&autogo=1&show_cns=1&dsgid1=11822&chr1=11&x1=4863051&dr1up=15000&dr1down=15000&dsgid2=8120;chr2=Bd4;x2=28088389;dr2up=15000;dr2down=15000;num_seqs=2;hsp_overlap_limit=0;hsp_size_limit=0
Os03g25140|3|14372202|14372234|+|Bradi1g61590|Bd1|60934585|60934553|-|0.031	Os03g25140	3	14372202	14372234	0	Bradi1g61590	Bd1	60934553	60934585	0	0.031	http://synteny.cnr.berkeley.edu/CoGe/GEvo.pl?prog=blastn&autogo=1&show_cns=1&dsgid1=11822&chr1=3&x1=14372202&dr1up=15000&dr1down=15000&dsgid2=8120;chr2=Bd1;x2=60934553;dr2up=15000;dr2down=15000;num_seqs=2;hsp_overlap_limit=0;hsp_size_limit=0
Os02g50820|2|31038841|31038855|-|Bradi3g59600|Bd3|58732689|58732675|+|1.1	Os02g50820	2	31038841	31038855	0	Bradi3g59600	Bd3	58732675	58732689	0	1.1	http://synteny.cnr.berkeley.edu/CoGe/GEvo.pl?prog=blastn&autogo=1&show_cns=1&dsgid1=11822&chr1=2&x1=31038841&dr1up=15000&dr1down=15000&dsgid2=8120;chr2=Bd3;x2=58732675;dr2up=15000;dr2down=15000;num_seqs=2;hsp_overlap_limit=0;hsp_size_limit=0
Os09g33450|9|19704175|19704204|-|Bradi4g34790|Bd4|40292614|40292643|-|1.1	Os09g33450	9	19704175	19704204	0	Bradi4g34790	Bd4	40292614	40292643	0	1.1	http://synteny.cnr.berkeley.edu/CoGe/GEvo.pl?prog=blastn&autogo=1&show_cns=1&dsgid1=11822&chr1=9&x1=19704175&dr1up=15000&dr1down=15000&dsgid2=8120;chr2=Bd4;x2=40292614;dr2up=15000;dr2down=15000;num_seqs=2;hsp_overlap_limit=0;hsp_size_limit=0
Os04g39420|4|23280546|23280576|+|Bradi5g12980|Bd5|16543834|16543864|+|0.005	Os04g39420	4	23280546	23280576	0	Bradi5g12980	Bd5	16543834	16543864	0	0.005	http://synteny.cnr.berkeley.edu/CoGe/GEvo.pl?prog=blastn&autogo=1&show_cns=1&dsgid1=11822&chr1=4&x1=23280546&dr1up=15000&dr1down=15000&dsgid2=8120;chr2=Bd5;x2=16543834;dr2up=15000;dr2down=15000;num_seqs=2;hsp_overlap_limit=0;hsp_size_limit=0
Os01g36660|1|20342125|20342159|-|Bradi2g40690|Bd2|40981536|40981570|-|0.065	Os01g36660	1	20342125	20342159	0	Bradi2g40690	Bd2	40981536	40981570	0	0.065	http://synteny.cnr.berkeley.edu/CoGe/GEvo.pl?prog=blastn&autogo=1&show_cns=1&dsgid1=11822&chr1=1&x1=20342125&dr1up=15000&dr1down=15000&dsgid2=8120;chr2=Bd2;x2=40981536;dr2up=15000;dr2down=15000;num_seqs=2;hsp_overlap_limit=0;hsp_size_limit=0
Os03g18540|3|10386065|10386088|+|Bradi1g65180|Bd1|64241215|64241192|-|0.021	Os03g18540	3	10386065	10386088	0	Bradi1g65180	Bd1	64241192	64241215	0	0.021	http://synteny.cnr.berkeley.edu/CoGe/GEvo.pl?prog=blastn&autogo=1&show_cns=1&dsgid1=11822&chr1=3&x1=10386065&dr1up=15000&dr1down=15000&dsgid2=8120;chr2=Bd1;x2=64241192;dr2up=15000;dr2down=15000;num_seqs=2;hsp_overlap_limit=0;hsp_size_limit=0
Os03g07110|3|3631515|3631539|-|Bradi1g73900|Bd1|71257545|71257521|+|9e-05	Os03g07110	3	3631515	3631539	0	Bradi1g73900	Bd1	71257521	71257545	0	9e-05	http://synteny.cnr.berkeley.edu/CoGe/GEvo.pl?prog=blastn&autogo=1&show_cns=1&dsgid1=11822&chr1=3&x1=3631515&dr1up=15000&dr1down=15000&dsgid2=8120;chr2=Bd1;x2=71257521;dr2up=15000;dr2down=15000;num_seqs=2;hsp_overlap_limit=0;hsp_size_limit=0
Os04g37770|4|22270195|22270215|-|Bradi5g11910|Bd5|15392231|15392251|-|0.014	Os04g37770	4	22270195	22270215	0	Bradi5g11910	Bd5	15392231	15392251	0	0.014	http://synteny.cnr.berkeley.edu/CoGe/GEvo.pl?prog=blastn&autogo=1&show_cns=1&dsgid1=11822&chr1=4&x1=22270195&dr1up=15000&dr1down=15000&dsgid2=8120;chr2=Bd5;x2=15392231;dr2up=15000;dr2down=15000;num_seqs=2;hsp_overlap_limit=0;hsp_size_limit=0
Os10g40740|10|21796209|21796254|-|Bradi3g33170|Bd3|35539140|35539185|-|6e-10	Os10g40740	10	21796209	21796254	0	Bradi3g33170	Bd3	35539140	35539185	0	6e-10	http://synteny.cnr.berkeley.edu/CoGe/GEvo.pl?prog=blastn&autogo=1&show_cns=1&dsgid1=11822&chr1=10&x1=21796209&dr1up=15000&dr1down=15000&dsgid2=8120;chr2=Bd3;x2=35539140;dr2up=15000;dr2down=15000;num_seqs=2;hsp_overlap_limit=0;hsp_size_limit=0
Os06g37660|6|22309571|22309621|+|Bradi1g37360|Bd1|33224565|33224515|-|0.023	Os06g37660	6	22309571	22309621	0	Bradi1g37360	Bd1	33224515	33224565	0	0.023	http://synteny.cnr.berkeley.edu/CoGe/GEvo.pl?prog=blastn&autogo=1&show_cns=1&dsgid1=11822&chr1=6&x1=22309571&dr1up=15000&dr1down=15000&dsgid2=8120;chr2=Bd1;x2=33224515;dr2up=15000;dr2down=15000;num_seqs=2;hsp_overlap_limit=0;hsp_size_limit=0
Os08g35210|8|22197395|22197455|+|Bradi3g37530|Bd3|40023949|40024009|+|7e-10	Os08g35210	8	22197395	22197455	0	Bradi3g37530	Bd3	40023949	40024009	0	7e-10	http://synteny.cnr.berkeley.edu/CoGe/GEvo.pl?prog=blastn&autogo=1&show_cns=1&dsgid1=11822&chr1=8&x1=22197395&dr1up=15000&dr1down=15000&dsgid2=8120;chr2=Bd3;x2=40023949;dr2up=15000;dr2down=15000;num_seqs=2;hsp_overlap_limit=0;hsp_size_limit=0
Os09g36350|9|20978474|20978495|-|Bradi4g36240|Bd4|41509022|41509043|-|0.005	Os09g36350	9	20978474	20978495	0	Bradi4g36240	Bd4	41509022	41509043	0	0.005	http://synteny.cnr.berkeley.edu/CoGe/GEvo.pl?prog=blastn&autogo=1&show_cns=1&dsgid1=11822&chr1=9&x1=20978474&dr1up=15000&dr1down=15000&dsgid2=8120;chr2=Bd4;x2=41509022;dr2up=15000;dr2down=15000;num_seqs=2;hsp_overlap_limit=0;hsp_size_limit=0
Os01g11120|1|5937743|5937809|-|Bradi2g06650|Bd2|5074794|5074862|-|2e-13	Os01g11120	1	5937743	5937809	0	Bradi2g06650	Bd2	5074794	5074862	0	2e-13	http://synteny.cnr.berkeley.edu/CoGe/GEvo.pl?prog=blastn&autogo=1&show_cns=1&dsgid1=11822&chr1=1&x1=5937743&dr1up=15000&dr1down=15000&dsgid2=8120;chr2=Bd2;x2=5074794;dr2up=15000;dr2down=15000;num_seqs=2;hsp_overlap_limit=0;hsp_size_limit=0
Os12g29660|12|17678852|17678904|-|Bradi4g07400|Bd4|6278678|6278626|+|7e-07	Os12g29660	12	17678852	17678904	0	Bradi4g07400	Bd4	6278626	6278678	0	7e-07	http://synteny.cnr.berkeley.edu/CoGe/GEvo.pl?prog=blastn&autogo=1&show_cns=1&dsgid1=11822&chr1=12&x1=17678852&dr1up=15000&dr1down=15000&dsgid2=8120;chr2=Bd4;x2=6278626;dr2up=15000;dr2down=15000;num_seqs=2;hsp_overlap_limit=0;hsp_size_limit=0
Os01g19470|1|11037809|11037837|-|Bradi2g11490|Bd2|9774681|9774709|-|0.13	Os01g19470	1	11037809	11037837	0	Bradi2g11490	Bd2	9774681	9774709	0	0.13	http://synteny.cnr.berkeley.edu/CoGe/GEvo.pl?prog=blastn&autogo=1&show_cns=1&dsgid1=11822&chr1=1&x1=11037809&dr1up=15000&dr1down=15000&dsgid2=8120;chr2=Bd2;x2=9774681;dr2up=15000;dr2down=15000;num_seqs=2;hsp_overlap_limit=0;hsp_size_limit=0
Os02g37830|2|22816154|22816172|-|Bradi3g47370|Bd3|48990233|48990251|-|0.26	Os02g37830	2	22816154	22816172	0	Bradi3g47370	Bd3	48990233	48990251	0	0.26	http://synteny.cnr.berkeley.edu/CoGe/GEvo.pl?prog=blastn&autogo=1&show_cns=1&dsgid1=11822&chr1=2&x1=22816154&dr1up=15000&dr1down=15000&dsgid2=8120;chr2=Bd3;x2=48990233;dr2up=15000;dr2down=15000;num_seqs=2;hsp_overlap_limit=0;hsp_size_limit=0
Os07g30980|7|18349445|18349491|-|Bradi1g27110|Bd1|22196835|22196789|+|0.14	Os07g30980	7	18349445	18349491	0	Bradi1g27110	Bd1	22196789	22196835	0	0.14	http://synteny.cnr.berkeley.edu/CoGe/GEvo.pl?prog=blastn&autogo=1&show_cns=1&dsgid1=11822&chr1=7&x1=18349445&dr1up=15000&dr1down=15000&dsgid2=8120;chr2=Bd1;x2=22196789;dr2up=15000;dr2down=15000;num_seqs=2;hsp_overlap_limit=0;hsp_size_limit=0
Os05g02530|5|879022|879061|-|Bradi2g37480|Bd2|37787237|37787276|-|9e-05	Os05g02530	5	879022	879061	0	Bradi2g37480	Bd2	37787237	37787276	0	9e-05	http://synteny.cnr.berkeley.edu/CoGe/GEvo.pl?prog=blastn&autogo=1&show_cns=1&dsgid1=11822&chr1=5&x1=879022&dr1up=15000&dr1down=15000&dsgid2=8120;chr2=Bd2;x2=37787237;dr2up=15000;dr2down=15000;num_seqs=2;hsp_overlap_limit=0;hsp_size_limit=0
Os01g15020|1|8423643|8423679|-|Bradi2g09080|Bd2|7373777|7373813|-|0.39	Os01g15020	1	8423643	8423679	0	Bradi2g09080	Bd2	7373777	7373813	0	0.39	http://synteny.cnr.berkeley.edu/CoGe/GEvo.pl?prog=blastn&autogo=1&show_cns=1&dsgid1=11822&chr1=1&x1=8423643&dr1up=15000&dr1down=15000&dsgid2=8120;chr2=Bd2;x2=7373777;dr2up=15000;dr2down=15000;num_seqs=2;hsp_overlap_limit=0;hsp_size_limit=0
Os07g46800|7|27973641|27973658|-|Bradi1g18640|Bd1|14946478|14946461|+|0.014	Os07g46800	7	27973641	27973658	0	Bradi1g18640	Bd1	14946461	14946478	0	0.014	http://synteny.cnr.berkeley.edu/CoGe/GEvo.pl?prog=blastn&autogo=1&show_cns=1&dsgid1=11822&chr1=7&x1=27973641&dr1up=15000&dr1down=15000&dsgid2=8120;chr2=Bd1;x2=14946461;dr2up=15000;dr2down=15000;num_seqs=2;hsp_overlap_limit=0;hsp_size_limit=0
Os05g32544|5|18966591|18966615|-|Bradi2g26590|Bd2|25271528|25271504|+|0.0001	Os05g32544	5	18966591	18966615	0	Bradi2g26590	Bd2	25271504	25271528	0	0.0001	http://synteny.cnr.berkeley.edu/CoGe/GEvo.pl?prog=blastn&autogo=1&show_cns=1&dsgid1=11822&chr1=5&x1=18966591&dr1up=15000&dr1down=15000&dsgid2=8120;chr2=Bd2;x2=25271504;dr2up=15000;dr2down=15000;num_seqs=2;hsp_overlap_limit=0;hsp_size_limit=0
Os06g48770|6|29518584|29518607|-|Bradi1g34190|Bd1|29808471|29808494|-|0.0004	Os06g48770	6	29518584	29518607	0	Bradi1g34190	Bd1	29808471	29808494	0	0.0004	http://synteny.cnr.berkeley.edu/CoGe/GEvo.pl?prog=blastn&autogo=1&show_cns=1&dsgid1=11822&chr1=6&x1=29518584&dr1up=15000&dr1down=15000&dsgid2=8120;chr2=Bd1;x2=29808471;dr2up=15000;dr2down=15000;num_seqs=2;hsp_overlap_limit=0;hsp_size_limit=0
Os08g01180|8|125476|125510|-|Bradi3g13000|Bd3|11638405|11638440|-|0.006	Os08g01180	8	125476	125510	0	Bradi3g13000	Bd3	11638405	11638440	0	0.006	http://synteny.cnr.berkeley.edu/CoGe/GEvo.pl?prog=blastn&autogo=1&show_cns=1&dsgid1=11822&chr1=8&x1=125476&dr1up=15000&dr1down=15000&dsgid2=8120;chr2=Bd3;x2=11638405;dr2up=15000;dr2down=15000;num_seqs=2;hsp_overlap_limit=0;hsp_size_limit=0
Os09g28940|9|17604582|17604619|-|Bradi4g32500|Bd4|38159825|38159862|-|0.09	Os09g28940	9	17604582	17604619	0	Bradi4g32500	Bd4	38159825	38159862	0	0.09	http://synteny.cnr.berkeley.edu/CoGe/GEvo.pl?prog=blastn&autogo=1&show_cns=1&dsgid1=11822&chr1=9&x1=17604582&dr1up=15000&dr1down=15000&dsgid2=8120;chr2=Bd4;x2=38159825;dr2up=15000;dr2down=15000;num_seqs=2;hsp_overlap_limit=0;hsp_size_limit=0
Os03g14080|3|7634386|7634404|+|Bradi1g68350|Bd1|66878556|66878574|+|0.005	Os03g14080	3	7634386	7634404	0	Bradi1g68350	Bd1	66878556	66878574	0	0.005	http://synteny.cnr.berkeley.edu/CoGe/GEvo.pl?prog=blastn&autogo=1&show_cns=1&dsgid1=11822&chr1=3&x1=7634386&dr1up=15000&dr1down=15000&dsgid2=8120;chr2=Bd1;x2=66878556;dr2up=15000;dr2down=15000;num_seqs=2;hsp_overlap_limit=0;hsp_size_limit=0
Os12g42610|12|26448129|26448165|+|Bradi4g01300|Bd4|823764|823727|-|0.024	Os12g42610	12	26448129	26448165	0	Bradi4g01300	Bd4	823727	823764	0	0.024	http://synteny.cnr.berkeley.edu/CoGe/GEvo.pl?prog=blastn&autogo=1&show_cns=1&dsgid1=11822&chr1=12&x1=26448129&dr1up=15000&dr1down=15000&dsgid2=8120;chr2=Bd4;x2=823727;dr2up=15000;dr2down=15000;num_seqs=2;hsp_overlap_limit=0;hsp_size_limit=0
Os07g02780|7|1027971|1028003|-|Bradi1g58810|Bd1|57897699|57897731|-|0.0004	Os07g02780	7	1027971	1028003	0	Bradi1g58810	Bd1	57897699	57897731	0	0.0004	http://synteny.cnr.berkeley.edu/CoGe/GEvo.pl?prog=blastn&autogo=1&show_cns=1&dsgid1=11822&chr1=7&x1=1027971&dr1up=15000&dr1down=15000&dsgid2=8120;chr2=Bd1;x2=57897699;dr2up=15000;dr2down=15000;num_seqs=2;hsp_overlap_limit=0;hsp_size_limit=0
Os01g06270|1|2974693|2974719|-|Bradi2g00360|Bd2|73687|73713|-|1.4	Os01g06270	1	2974693	2974719	0	Bradi2g00360	Bd2	73687	73713	0	1.4	http://synteny.cnr.berkeley.edu/CoGe/GEvo.pl?prog=blastn&autogo=1&show_cns=1&dsgid1=11822&chr1=1&x1=2974693&dr1up=15000&dr1down=15000&dsgid2=8120;chr2=Bd2;x2=73687;dr2up=15000;dr2down=15000;num_seqs=2;hsp_overlap_limit=0;hsp_size_limit=0
Os06g46950|6|28484472|28484509|+|Bradi1g33050|Bd1|28709375|28709415|+|0.8	Os06g46950	6	28484472	28484509	0	Bradi1g33050	Bd1	28709375	28709415	0	0.8	http://synteny.cnr.berkeley.edu/CoGe/GEvo.pl?prog=blastn&autogo=1&show_cns=1&dsgid1=11822&chr1=6&x1=28484472&dr1up=15000&dr1down=15000&dsgid2=8120;chr2=Bd1;x2=28709375;dr2up=15000;dr2down=15000;num_seqs=2;hsp_overlap_limit=0;hsp_size_limit=0
Os06g33570|6|19545593|19545623|+|Bradi1g38680|Bd1|34945881|34945911|+|0.006	Os06g33570	6	19545593	19545623	0	Bradi1g38680	Bd1	34945881	34945911	0	0.006	http://synteny.cnr.berkeley.edu/CoGe/GEvo.pl?prog=blastn&autogo=1&show_cns=1&dsgid1=11822&chr1=6&x1=19545593&dr1up=15000&dr1down=15000&dsgid2=8120;chr2=Bd1;x2=34945881;dr2up=15000;dr2down=15000;num_seqs=2;hsp_overlap_limit=0;hsp_size_limit=0
Os06g44840|6|27098174|27098188|+|Bradi1g31380|Bd1|26864399|26864413|+|1.1	Os06g44840	6	27098174	27098188	0	Bradi1g31380	Bd1	26864399	26864413	0	1.1	http://synteny.cnr.berkeley.edu/CoGe/GEvo.pl?prog=blastn&autogo=1&show_cns=1&dsgid1=11822&chr1=6&x1=27098174&dr1up=15000&dr1down=15000&dsgid2=8120;chr2=Bd1;x2=26864399;dr2up=15000;dr2down=15000;num_seqs=2;hsp_overlap_limit=0;hsp_size_limit=0
Os09g38070|9|21938073|21938132|-|Bradi4g37390|Bd4|42536246|42536304|-|1e-18	Os09g38070	9	21938073	21938132	0	Bradi4g37390	Bd4	42536246	42536304	0	1e-18	http://synteny.cnr.berkeley.edu/CoGe/GEvo.pl?prog=blastn&autogo=1&show_cns=1&dsgid1=11822&chr1=9&x1=21938073&dr1up=15000&dr1down=15000&dsgid2=8120;chr2=Bd4;x2=42536246;dr2up=15000;dr2down=15000;num_seqs=2;hsp_overlap_limit=0;hsp_size_limit=0
Os02g49460|2|30220578|30220607|+|Bradi3g56360|Bd3|56280220|56280191|-|0.0003	Os02g49460	2	30220578	30220607	0	Bradi3g56360	Bd3	56280191	56280220	0	0.0003	http://synteny.cnr.berkeley.edu/CoGe/GEvo.pl?prog=blastn&autogo=1&show_cns=1&dsgid1=11822&chr1=2&x1=30220578&dr1up=15000&dr1down=15000&dsgid2=8120;chr2=Bd3;x2=56280191;dr2up=15000;dr2down=15000;num_seqs=2;hsp_overlap_limit=0;hsp_size_limit=0
Os03g24940|3|14216222|14216260|-|Bradi1g61680|Bd1|61040071|61040033|+|0.0004	Os03g24940	3	14216222	14216260	0	Bradi1g61680	Bd1	61040033	61040071	0	0.0004	http://synteny.cnr.berkeley.edu/CoGe/GEvo.pl?prog=blastn&autogo=1&show_cns=1&dsgid1=11822&chr1=3&x1=14216222&dr1up=15000&dr1down=15000&dsgid2=8120;chr2=Bd1;x2=61040033;dr2up=15000;dr2down=15000;num_seqs=2;hsp_overlap_limit=0;hsp_size_limit=0
Os09g24970|9|14918374|14918395|+|Bradi4g30310|Bd4|36027151|36027172|+|7e-05	Os09g24970	9	14918374	14918395	0	Bradi4g30310	Bd4	36027151	36027172	0	7e-05	http://synteny.cnr.berkeley.edu/CoGe/GEvo.pl?prog=blastn&autogo=1&show_cns=1&dsgid1=11822&chr1=9&x1=14918374&dr1up=15000&dr1down=15000&dsgid2=8120;chr2=Bd4;x2=36027151;dr2up=15000;dr2down=15000;num_seqs=2;hsp_overlap_limit=0;hsp_size_limit=0
Os01g13940|1|7808737|7808762|-|Bradi2g08380|Bd2|6777054|6777079|-|0.001	Os01g13940	1	7808737	7808762	0	Bradi2g08380	Bd2	6777054	6777079	0	0.001	http://synteny.cnr.berkeley.edu/CoGe/GEvo.pl?prog=blastn&autogo=1&show_cns=1&dsgid1=11822&chr1=1&x1=7808737&dr1up=15000&dr1down=15000&dsgid2=8120;chr2=Bd2;x2=6777054;dr2up=15000;dr2down=15000;num_seqs=2;hsp_overlap_limit=0;hsp_size_limit=0
Os01g62900|1|36435951|36435980|+|Bradi2g54920|Bd2|53698882|53698911|+|8e-06	Os01g62900	1	36435951	36435980	0	Bradi2g54920	Bd2	53698882	53698911	0	8e-06	http://synteny.cnr.berkeley.edu/CoGe/GEvo.pl?prog=blastn&autogo=1&show_cns=1&dsgid1=11822&chr1=1&x1=36435951&dr1up=15000&dr1down=15000&dsgid2=8120;chr2=Bd2;x2=53698882;dr2up=15000;dr2down=15000;num_seqs=2;hsp_overlap_limit=0;hsp_size_limit=0
Os01g68370|1|39723522|39723539|-|Bradi2g58390|Bd2|56292262|56292279|-|1.0	Os01g68370	1	39723522	39723539	0	Bradi2g58390	Bd2	56292262	56292279	0	1	http://synteny.cnr.berkeley.edu/CoGe/GEvo.pl?prog=blastn&autogo=1&show_cns=1&dsgid1=11822&chr1=1&x1=39723522&dr1up=15000&dr1down=15000&dsgid2=8120;chr2=Bd2;x2=56292262;dr2up=15000;dr2down=15000;num_seqs=2;hsp_overlap_limit=0;hsp_size_limit=0
Os02g05870|2|2899195|2899218|-|Bradi3g04150|Bd3|2832408|2832431|-|1.1	Os02g05870	2	2899195	2899218	0	Bradi3g04150	Bd3	2832408	2832431	0	1.1	http://synteny.cnr.berkeley.edu/CoGe/GEvo.pl?prog=blastn&autogo=1&show_cns=1&dsgid1=11822&chr1=2&x1=2899195&dr1up=15000&dr1down=15000&dsgid2=8120;chr2=Bd3;x2=2832408;dr2up=15000;dr2down=15000;num_seqs=2;hsp_overlap_limit=0;hsp_size_limit=0
Os09g25850|9|15491490|15491524|+|Bradi4g30750|Bd4|36496679|36496713|+|3e-05	Os09g25850	9	15491490	15491524	0	Bradi4g30750	Bd4	36496679	36496713	0	3e-05	http://synteny.cnr.berkeley.edu/CoGe/GEvo.pl?prog=blastn&autogo=1&show_cns=1&dsgid1=11822&chr1=9&x1=15491490&dr1up=15000&dr1down=15000&dsgid2=8120;chr2=Bd4;x2=36496679;dr2up=15000;dr2down=15000;num_seqs=2;hsp_overlap_limit=0;hsp_size_limit=0
Os07g49320|7|29537235|29537252|+|Bradi1g16570|Bd1|13403460|13403443|-|0.028	Os07g49320	7	29537235	29537252	0	Bradi1g16570	Bd1	13403443	13403460	0	0.028	http://synteny.cnr.berkeley.edu/CoGe/GEvo.pl?prog=blastn&autogo=1&show_cns=1&dsgid1=11822&chr1=7&x1=29537235&dr1up=15000&dr1down=15000&dsgid2=8120;chr2=Bd1;x2=13403443;dr2up=15000;dr2down=15000;num_seqs=2;hsp_overlap_limit=0;hsp_size_limit=0
Os02g11940|2|6189342|6189361|+|Bradi3g08000|Bd3|6203606|6203625|+|0.075	Os02g11940	2	6189342	6189361	0	Bradi3g08000	Bd3	6203606	6203625	0	0.075	http://synteny.cnr.berkeley.edu/CoGe/GEvo.pl?prog=blastn&autogo=1&show_cns=1&dsgid1=11822&chr1=2&x1=6189342&dr1up=15000&dr1down=15000&dsgid2=8120;chr2=Bd3;x2=6203606;dr2up=15000;dr2down=15000;num_seqs=2;hsp_overlap_limit=0;hsp_size_limit=0
Os06g14670|6|8250062|8250094|+|Bradi1g44070|Bd1|42169315|42169283|-|0.82	Os06g14670	6	8250062	8250094	0	Bradi1g44070	Bd1	42169283	42169315	0	0.82	http://synteny.cnr.berkeley.edu/CoGe/GEvo.pl?prog=blastn&autogo=1&show_cns=1&dsgid1=11822&chr1=6&x1=8250062&dr1up=15000&dr1down=15000&dsgid2=8120;chr2=Bd1;x2=42169283;dr2up=15000;dr2down=15000;num_seqs=2;hsp_overlap_limit=0;hsp_size_limit=0
Os03g03530|3|1525902|1525916|-|Bradi1g76740|Bd1|73232421|73232407|+|0.85	Os03g03530	3	1525902	1525916	0	Bradi1g76740	Bd1	73232407	73232421	0	0.85	http://synteny.cnr.berkeley.edu/CoGe/GEvo.pl?prog=blastn&autogo=1&show_cns=1&dsgid1=11822&chr1=3&x1=1525902&dr1up=15000&dr1down=15000&dsgid2=8120;chr2=Bd1;x2=73232407;dr2up=15000;dr2down=15000;num_seqs=2;hsp_overlap_limit=0;hsp_size_limit=0
Os05g49140|5|28129197|28129215|-|Bradi2g16340|Bd2|14413815|14413797|+|0.005	Os05g49140	5	28129197	28129215	0	Bradi2g16340	Bd2	14413797	14413815	0	0.005	http://synteny.cnr.berkeley.edu/CoGe/GEvo.pl?prog=blastn&autogo=1&show_cns=1&dsgid1=11822&chr1=5&x1=28129197&dr1up=15000&dr1down=15000&dsgid2=8120;chr2=Bd2;x2=14413797;dr2up=15000;dr2down=15000;num_seqs=2;hsp_overlap_limit=0;hsp_size_limit=0
Os12g38630|12|23700233|23700269|-|Bradi4g03830|Bd4|3071538|3071502|+|2e-06	Os12g38630	12	23700233	23700269	0	Bradi4g03830	Bd4	3071502	3071538	0	2e-06	http://synteny.cnr.berkeley.edu/CoGe/GEvo.pl?prog=blastn&autogo=1&show_cns=1&dsgid1=11822&chr1=12&x1=23700233&dr1up=15000&dr1down=15000&dsgid2=8120;chr2=Bd4;x2=3071502;dr2up=15000;dr2down=15000;num_seqs=2;hsp_overlap_limit=0;hsp_size_limit=0
Os09g13570|9|7880388|7880425|+|Bradi4g27720|Bd4|32899575|32899612|+|2e-05	Os09g13570	9	7880388	7880425	0	Bradi4g27720	Bd4	32899575	32899612	0	2e-05	http://synteny.cnr.berkeley.edu/CoGe/GEvo.pl?prog=blastn&autogo=1&show_cns=1&dsgid1=11822&chr1=9&x1=7880388&dr1up=15000&dr1down=15000&dsgid2=8120;chr2=Bd4;x2=32899575;dr2up=15000;dr2down=15000;num_seqs=2;hsp_overlap_limit=0;hsp_size_limit=0
Os03g07530|3|3832862|3832892|+|Bradi1g73150|Bd1|70746062|70746032|-|8e-05	Os03g07530	3	3832862	3832892	0	Bradi1g73150	Bd1	70746032	70746062	0	8e-05	http://synteny.cnr.berkeley.edu/CoGe/GEvo.pl?prog=blastn&autogo=1&show_cns=1&dsgid1=11822&chr1=3&x1=3832862&dr1up=15000&dr1down=15000&dsgid2=8120;chr2=Bd1;x2=70746032;dr2up=15000;dr2down=15000;num_seqs=2;hsp_overlap_limit=0;hsp_size_limit=0
Os06g34070|6|19839188|19839229|-|Bradi1g38770|Bd1|35197749|35197790|-|0.0003	Os06g34070	6	19839188	19839229	0	Bradi1g38770	Bd1	35197749	35197790	0	0.0003	http://synteny.cnr.berkeley.edu/CoGe/GEvo.pl?prog=blastn&autogo=1&show_cns=1&dsgid1=11822&chr1=6&x1=19839188&dr1up=15000&dr1down=15000&dsgid2=8120;chr2=Bd1;x2=35197749;dr2up=15000;dr2down=15000;num_seqs=2;hsp_overlap_limit=0;hsp_size_limit=0
Os03g27460|3|15751435|15751490|-|Bradi1g60620|Bd1|59987806|59987747|+|0.005	Os03g27460	3	15751435	15751490	0	Bradi1g60620	Bd1	59987747	59987806	0	0.005	http://synteny.cnr.berkeley.edu/CoGe/GEvo.pl?prog=blastn&autogo=1&show_cns=1&dsgid1=11822&chr1=3&x1=15751435&dr1up=15000&dr1down=15000&dsgid2=8120;chr2=Bd1;x2=59987747;dr2up=15000;dr2down=15000;num_seqs=2;hsp_overlap_limit=0;hsp_size_limit=0
Os07g44210|7|26419340|26419374|+|Bradi1g20200|Bd1|16179062|16179028|-|0.11	Os07g44210	7	26419340	26419374	0	Bradi1g20200	Bd1	16179028	16179062	0	0.11	http://synteny.cnr.berkeley.edu/CoGe/GEvo.pl?prog=blastn&autogo=1&show_cns=1&dsgid1=11822&chr1=7&x1=26419340&dr1up=15000&dr1down=15000&dsgid2=8120;chr2=Bd1;x2=16179028;dr2up=15000;dr2down=15000;num_seqs=2;hsp_overlap_limit=0;hsp_size_limit=0
Os05g40070|5|23478749|23478786|-|Bradi2g22230|Bd2|19777498|19777462|+|0.017	Os05g40070	5	23478749	23478786	0	Bradi2g22230	Bd2	19777462	19777498	0	0.017	http://synteny.cnr.berkeley.edu/CoGe/GEvo.pl?prog=blastn&autogo=1&show_cns=1&dsgid1=11822&chr1=5&x1=23478749&dr1up=15000&dr1down=15000&dsgid2=8120;chr2=Bd2;x2=19777462;dr2up=15000;dr2down=15000;num_seqs=2;hsp_overlap_limit=0;hsp_size_limit=0
Os01g68760|1|39940554|39940589|-|Bradi2g58670|Bd2|56483763|56483798|-|1.2	Os01g68760	1	39940554	39940589	0	Bradi2g58670	Bd2	56483763	56483798	0	1.2	http://synteny.cnr.berkeley.edu/CoGe/GEvo.pl?prog=blastn&autogo=1&show_cns=1&dsgid1=11822&chr1=1&x1=39940554&dr1up=15000&dr1down=15000&dsgid2=8120;chr2=Bd2;x2=56483763;dr2up=15000;dr2down=15000;num_seqs=2;hsp_overlap_limit=0;hsp_size_limit=0
Os02g03850|2|1634950|1634995|-|Bradi3g02900|Bd3|1826867|1826822|+|6e-10	Os02g03850	2	1634950	1634995	0	Bradi3g02900	Bd3	1826822	1826867	0	6e-10	http://synteny.cnr.berkeley.edu/CoGe/GEvo.pl?prog=blastn&autogo=1&show_cns=1&dsgid1=11822&chr1=2&x1=1634950&dr1up=15000&dr1down=15000&dsgid2=8120;chr2=Bd3;x2=1826822;dr2up=15000;dr2down=15000;num_seqs=2;hsp_overlap_limit=0;hsp_size_limit=0
Os07g29330|7|17207525|17207549|-|Bradi1g28110|Bd1|23248881|23248857|+|3e-06	Os07g29330	7	17207525	17207549	0	Bradi1g28110	Bd1	23248857	23248881	0	3e-06	http://synteny.cnr.berkeley.edu/CoGe/GEvo.pl?prog=blastn&autogo=1&show_cns=1&dsgid1=11822&chr1=7&x1=17207525&dr1up=15000&dr1down=15000&dsgid2=8120;chr2=Bd1;x2=23248857;dr2up=15000;dr2down=15000;num_seqs=2;hsp_overlap_limit=0;hsp_size_limit=0
Os07g33280|7|19894104|19894146|+|Bradi1g26250|Bd1|21314837|21314794|-|0.014	Os07g33280	7	19894104	19894146	0	Bradi1g26250	Bd1	21314794	21314837	0	0.014	http://synteny.cnr.berkeley.edu/CoGe/GEvo.pl?prog=blastn&autogo=1&show_cns=1&dsgid1=11822&chr1=7&x1=19894104&dr1up=15000&dr1down=15000&dsgid2=8120;chr2=Bd1;x2=21314794;dr2up=15000;dr2down=15000;num_seqs=2;hsp_overlap_limit=0;hsp_size_limit=0
Os03g14500|3|7869338|7869352|+|Bradi1g68070|Bd1|66605111|66605097|-|0.86	Os03g14500	3	7869338	7869352	0	Bradi1g68070	Bd1	66605097	66605111	0	0.86	http://synteny.cnr.berkeley.edu/CoGe/GEvo.pl?prog=blastn&autogo=1&show_cns=1&dsgid1=11822&chr1=3&x1=7869338&dr1up=15000&dr1down=15000&dsgid2=8120;chr2=Bd1;x2=66605097;dr2up=15000;dr2down=15000;num_seqs=2;hsp_overlap_limit=0;hsp_size_limit=0
Os03g11330|3|5836815|5836853|-|Bradi1g70290|Bd1|68675168|68675130|+|3e-09	Os03g11330	3	5836815	5836853	0	Bradi1g70290	Bd1	68675130	68675168	0	3e-09	http://synteny.cnr.berkeley.edu/CoGe/GEvo.pl?prog=blastn&autogo=1&show_cns=1&dsgid1=11822&chr1=3&x1=5836815&dr1up=15000&dr1down=15000&dsgid2=8120;chr2=Bd1;x2=68675130;dr2up=15000;dr2down=15000;num_seqs=2;hsp_overlap_limit=0;hsp_size_limit=0
Os03g52090|3|29904124|29904138|-|Bradi1g09810|Bd1|7058210|7058196|+|2.3	Os03g52090	3	29904124	29904138	0	Bradi1g09810	Bd1	7058196	7058210	0	2.3	http://synteny.cnr.berkeley.edu/CoGe/GEvo.pl?prog=blastn&autogo=1&show_cns=1&dsgid1=11822&chr1=3&x1=29904124&dr1up=15000&dr1down=15000&dsgid2=8120;chr2=Bd1;x2=7058196;dr2up=15000;dr2down=15000;num_seqs=2;hsp_overlap_limit=0;hsp_size_limit=0
Os01g55570|1|32013356|32013430|+|Bradi2g50530|Bd2|50386081|50386155|+|1e-07	Os01g55570	1	32013356	32013430	0	Bradi2g50530	Bd2	50386081	50386155	0	1e-07	http://synteny.cnr.berkeley.edu/CoGe/GEvo.pl?prog=blastn&autogo=1&show_cns=1&dsgid1=11822&chr1=1&x1=32013356&dr1up=15000&dr1down=15000&dsgid2=8120;chr2=Bd2;x2=50386081;dr2up=15000;dr2down=15000;num_seqs=2;hsp_overlap_limit=0;hsp_size_limit=0
Os03g27880|3|16014173|16014187|-|Bradi1g60640|Bd1|60018449|60018435|+|0.95	Os03g27880	3	16014173	16014187	0	Bradi1g60640	Bd1	60018435	60018449	0	0.95	http://synteny.cnr.berkeley.edu/CoGe/GEvo.pl?prog=blastn&autogo=1&show_cns=1&dsgid1=11822&chr1=3&x1=16014173&dr1up=15000&dr1down=15000&dsgid2=8120;chr2=Bd1;x2=60018435;dr2up=15000;dr2down=15000;num_seqs=2;hsp_overlap_limit=0;hsp_size_limit=0
Os01g64590|1|37477589|37477614|-|Bradi2g55980|Bd2|54448033|54448058|-|0.001	Os01g64590	1	37477589	37477614	0	Bradi2g55980	Bd2	54448033	54448058	0	0.001	http://synteny.cnr.berkeley.edu/CoGe/GEvo.pl?prog=blastn&autogo=1&show_cns=1&dsgid1=11822&chr1=1&x1=37477589&dr1up=15000&dr1down=15000&dsgid2=8120;chr2=Bd2;x2=54448033;dr2up=15000;dr2down=15000;num_seqs=2;hsp_overlap_limit=0;hsp_size_limit=0
Os03g58820|3|33491555|33491583|-|Bradi1g05060|Bd1|3364933|3364905|+|0.091	Os03g58820	3	33491555	33491583	0	Bradi1g05060	Bd1	3364905	3364933	0	0.091	http://synteny.cnr.berkeley.edu/CoGe/GEvo.pl?prog=blastn&autogo=1&show_cns=1&dsgid1=11822&chr1=3&x1=33491555&dr1up=15000&dr1down=15000&dsgid2=8120;chr2=Bd1;x2=3364905;dr2up=15000;dr2down=15000;num_seqs=2;hsp_overlap_limit=0;hsp_size_limit=0
Os08g08060|8|4576946|4576964|+|Bradi3g15520|Bd3|13803460|13803442|-|0.37	Os08g08060	8	4576946	4576964	0	Bradi3g15520	Bd3	13803442	13803460	0	0.37	http://synteny.cnr.berkeley.edu/CoGe/GEvo.pl?prog=blastn&autogo=1&show_cns=1&dsgid1=11822&chr1=8&x1=4576946&dr1up=15000&dr1down=15000&dsgid2=8120;chr2=Bd3;x2=13803442;dr2up=15000;dr2down=15000;num_seqs=2;hsp_overlap_limit=0;hsp_size_limit=0
Os02g51730|2|31682764|31682842|-|Bradi3g58900|Bd3|58224291|58224210|+|2e-05	Os02g51730	2	31682764	31682842	0	Bradi3g58900	Bd3	58224210	58224291	0	2e-05	http://synteny.cnr.berkeley.edu/CoGe/GEvo.pl?prog=blastn&autogo=1&show_cns=1&dsgid1=11822&chr1=2&x1=31682764&dr1up=15000&dr1down=15000&dsgid2=8120;chr2=Bd3;x2=58224210;dr2up=15000;dr2down=15000;num_seqs=2;hsp_overlap_limit=0;hsp_size_limit=0
Os05g41530|5|24250729|24250749|+|Bradi2g21210|Bd2|18603253|18603233|-|0.0004	Os05g41530	5	24250729	24250749	0	Bradi2g21210	Bd2	18603233	18603253	0	0.0004	http://synteny.cnr.berkeley.edu/CoGe/GEvo.pl?prog=blastn&autogo=1&show_cns=1&dsgid1=11822&chr1=5&x1=24250729&dr1up=15000&dr1down=15000&dsgid2=8120;chr2=Bd2;x2=18603233;dr2up=15000;dr2down=15000;num_seqs=2;hsp_overlap_limit=0;hsp_size_limit=0
Os06g12230|6|6572050|6572078|+|Bradi1g45220|Bd1|43444549|43444521|-|0.001	Os06g12230	6	6572050	6572078	0	Bradi1g45220	Bd1	43444521	43444549	0	0.001	http://synteny.cnr.berkeley.edu/CoGe/GEvo.pl?prog=blastn&autogo=1&show_cns=1&dsgid1=11822&chr1=6&x1=6572050&dr1up=15000&dr1down=15000&dsgid2=8120;chr2=Bd1;x2=43444521;dr2up=15000;dr2down=15000;num_seqs=2;hsp_overlap_limit=0;hsp_size_limit=0
Os06g51220|6|30991941|30991986|+|Bradi1g29730|Bd1|25270583|25270538|-|5e-17	Os06g51220	6	30991941	30991986	0	Bradi1g29730	Bd1	25270538	25270583	0	5e-17	http://synteny.cnr.berkeley.edu/CoGe/GEvo.pl?prog=blastn&autogo=1&show_cns=1&dsgid1=11822&chr1=6&x1=30991941&dr1up=15000&dr1down=15000&dsgid2=8120;chr2=Bd1;x2=25270538;dr2up=15000;dr2down=15000;num_seqs=2;hsp_overlap_limit=0;hsp_size_limit=0
Os12g38630|12|23699874|23699904|-|Bradi4g03830|Bd4|3071854|3071824|+|2e-06	Os12g38630	12	23699874	23699904	0	Bradi4g03830	Bd4	3071824	3071854	0	2e-06	http://synteny.cnr.berkeley.edu/CoGe/GEvo.pl?prog=blastn&autogo=1&show_cns=1&dsgid1=11822&chr1=12&x1=23699874&dr1up=15000&dr1down=15000&dsgid2=8120;chr2=Bd4;x2=3071824;dr2up=15000;dr2down=15000;num_seqs=2;hsp_overlap_limit=0;hsp_size_limit=0
Os02g49090|2|30016199|30016227|-|Bradi3g56520|Bd3|56373155|56373127|+|0.097	Os02g49090	2	30016199	30016227	0	Bradi3g56520	Bd3	56373127	56373155	0	0.097	http://synteny.cnr.berkeley.edu/CoGe/GEvo.pl?prog=blastn&autogo=1&show_cns=1&dsgid1=11822&chr1=2&x1=30016199&dr1up=15000&dr1down=15000&dsgid2=8120;chr2=Bd3;x2=56373127;dr2up=15000;dr2down=15000;num_seqs=2;hsp_overlap_limit=0;hsp_size_limit=0
Os03g62170|3|35210356|35210373|+|Bradi1g02450|Bd1|1657289|1657272|-|0.021	Os03g62170	3	35210356	35210373	0	Bradi1g02450	Bd1	1657272	1657289	0	0.021	http://synteny.cnr.berkeley.edu/CoGe/GEvo.pl?prog=blastn&autogo=1&show_cns=1&dsgid1=11822&chr1=3&x1=35210356&dr1up=15000&dr1down=15000&dsgid2=8120;chr2=Bd1;x2=1657272;dr2up=15000;dr2down=15000;num_seqs=2;hsp_overlap_limit=0;hsp_size_limit=0
Os08g35860|8|22602773|22602810|-|Bradi3g37690|Bd3|40239097|40239133|-|0.0003	Os08g35860	8	22602773	22602810	0	Bradi3g37690	Bd3	40239097	40239133	0	0.0003	http://synteny.cnr.berkeley.edu/CoGe/GEvo.pl?prog=blastn&autogo=1&show_cns=1&dsgid1=11822&chr1=8&x1=22602773&dr1up=15000&dr1down=15000&dsgid2=8120;chr2=Bd3;x2=40239097;dr2up=15000;dr2down=15000;num_seqs=2;hsp_overlap_limit=0;hsp_size_limit=0
Os11g14000|11|7768597|7768652|-|Bradi4g21050|Bd4|24273924|24273869|+|8e-23	Os11g14000	11	7768597	7768652	0	Bradi4g21050	Bd4	24273869	24273924	0	8e-23	http://synteny.cnr.berkeley.edu/CoGe/GEvo.pl?prog=blastn&autogo=1&show_cns=1&dsgid1=11822&chr1=11&x1=7768597&dr1up=15000&dr1down=15000&dsgid2=8120;chr2=Bd4;x2=24273869;dr2up=15000;dr2down=15000;num_seqs=2;hsp_overlap_limit=0;hsp_size_limit=0
Os03g10680|3|5461222|5461323|+|Bradi1g70900|Bd1|69026834|69026732|-|6e-17	Os03g10680	3	5461222	5461323	0	Bradi1g70900	Bd1	69026732	69026834	0	6e-17	http://synteny.cnr.berkeley.edu/CoGe/GEvo.pl?prog=blastn&autogo=1&show_cns=1&dsgid1=11822&chr1=3&x1=5461222&dr1up=15000&dr1down=15000&dsgid2=8120;chr2=Bd1;x2=69026732;dr2up=15000;dr2down=15000;num_seqs=2;hsp_overlap_limit=0;hsp_size_limit=0
Os03g20780|3|11765222|11765252|+|Bradi1g63780|Bd1|62990965|62990935|-|3e-08	Os03g20780	3	11765222	11765252	0	Bradi1g63780	Bd1	62990935	62990965	0	3e-08	http://synteny.cnr.berkeley.edu/CoGe/GEvo.pl?prog=blastn&autogo=1&show_cns=1&dsgid1=11822&chr1=3&x1=11765222&dr1up=15000&dr1down=15000&dsgid2=8120;chr2=Bd1;x2=62990935;dr2up=15000;dr2down=15000;num_seqs=2;hsp_overlap_limit=0;hsp_size_limit=0
Os09g27260|9|16583389|16583435|-|Bradi4g31580|Bd4|37329608|37329654|-|2e-05	Os09g27260	9	16583389	16583435	0	Bradi4g31580	Bd4	37329608	37329654	0	2e-05	http://synteny.cnr.berkeley.edu/CoGe/GEvo.pl?prog=blastn&autogo=1&show_cns=1&dsgid1=11822&chr1=9&x1=16583389&dr1up=15000&dr1down=15000&dsgid2=8120;chr2=Bd4;x2=37329608;dr2up=15000;dr2down=15000;num_seqs=2;hsp_overlap_limit=0;hsp_size_limit=0
Os08g43090|8|27239787|27239801|+|Bradi3g41980|Bd3|43762110|43762124|+|1.0	Os08g43090	8	27239787	27239801	0	Bradi3g41980	Bd3	43762110	43762124	0	1	http://synteny.cnr.berkeley.edu/CoGe/GEvo.pl?prog=blastn&autogo=1&show_cns=1&dsgid1=11822&chr1=8&x1=27239787&dr1up=15000&dr1down=15000&dsgid2=8120;chr2=Bd3;x2=43762110;dr2up=15000;dr2down=15000;num_seqs=2;hsp_overlap_limit=0;hsp_size_limit=0
Os01g07540|1|3619374|3619390|+|Bradi2g04320|Bd2|3067455|3067471|+|0.076	Os01g07540	1	3619374	3619390	0	Bradi2g04320	Bd2	3067455	3067471	0	0.076	http://synteny.cnr.berkeley.edu/CoGe/GEvo.pl?prog=blastn&autogo=1&show_cns=1&dsgid1=11822&chr1=1&x1=3619374&dr1up=15000&dr1down=15000&dsgid2=8120;chr2=Bd2;x2=3067455;dr2up=15000;dr2down=15000;num_seqs=2;hsp_overlap_limit=0;hsp_size_limit=0
Os02g09530|2|4910094|4910127|-|Bradi3g06500|Bd3|4698385|4698418|-|0.24	Os02g09530	2	4910094	4910127	0	Bradi3g06500	Bd3	4698385	4698418	0	0.24	http://synteny.cnr.berkeley.edu/CoGe/GEvo.pl?prog=blastn&autogo=1&show_cns=1&dsgid1=11822&chr1=2&x1=4910094&dr1up=15000&dr1down=15000&dsgid2=8120;chr2=Bd3;x2=4698385;dr2up=15000;dr2down=15000;num_seqs=2;hsp_overlap_limit=0;hsp_size_limit=0
Os09g29890|9|18178028|18178053|-|Bradi4g32960|Bd4|38772949|38772974|-|2e-05	Os09g29890	9	18178028	18178053	0	Bradi4g32960	Bd4	38772949	38772974	0	2e-05	http://synteny.cnr.berkeley.edu/CoGe/GEvo.pl?prog=blastn&autogo=1&show_cns=1&dsgid1=11822&chr1=9&x1=18178028&dr1up=15000&dr1down=15000&dsgid2=8120;chr2=Bd4;x2=38772949;dr2up=15000;dr2down=15000;num_seqs=2;hsp_overlap_limit=0;hsp_size_limit=0
Os01g55340|1|31849555|31849585|-|Bradi2g50370|Bd2|50272686|50272716|-|0.21	Os01g55340	1	31849555	31849585	0	Bradi2g50370	Bd2	50272686	50272716	0	0.21	http://synteny.cnr.berkeley.edu/CoGe/GEvo.pl?prog=blastn&autogo=1&show_cns=1&dsgid1=11822&chr1=1&x1=31849555&dr1up=15000&dr1down=15000&dsgid2=8120;chr2=Bd2;x2=50272686;dr2up=15000;dr2down=15000;num_seqs=2;hsp_overlap_limit=0;hsp_size_limit=0
Os02g09720|2|4992541|4992581|-|Bradi3g06580|Bd3|4762309|4762349|-|6e-07	Os02g09720	2	4992541	4992581	0	Bradi3g06580	Bd3	4762309	4762349	0	6e-07	http://synteny.cnr.berkeley.edu/CoGe/GEvo.pl?prog=blastn&autogo=1&show_cns=1&dsgid1=11822&chr1=2&x1=4992541&dr1up=15000&dr1down=15000&dsgid2=8120;chr2=Bd3;x2=4762309;dr2up=15000;dr2down=15000;num_seqs=2;hsp_overlap_limit=0;hsp_size_limit=0
Os11g03900|11|1557623|1557698|-|Bradi4g26430|Bd4|31627634|31627559|+|2e-06	Os11g03900	11	1557623	1557698	0	Bradi4g26430	Bd4	31627559	31627634	0	2e-06	http://synteny.cnr.berkeley.edu/CoGe/GEvo.pl?prog=blastn&autogo=1&show_cns=1&dsgid1=11822&chr1=11&x1=1557623&dr1up=15000&dr1down=15000&dsgid2=8120;chr2=Bd4;x2=31627559;dr2up=15000;dr2down=15000;num_seqs=2;hsp_overlap_limit=0;hsp_size_limit=0
Os01g14540|1|8152015|8152043|-|Bradi2g08690|Bd2|7058008|7058036|-|3e-07	Os01g14540	1	8152015	8152043	0	Bradi2g08690	Bd2	7058008	7058036	0	3e-07	http://synteny.cnr.berkeley.edu/CoGe/GEvo.pl?prog=blastn&autogo=1&show_cns=1&dsgid1=11822&chr1=1&x1=8152015&dr1up=15000&dr1down=15000&dsgid2=8120;chr2=Bd2;x2=7058008;dr2up=15000;dr2down=15000;num_seqs=2;hsp_overlap_limit=0;hsp_size_limit=0
Os03g52300|3|30035994|30036024|-|Bradi1g09640|Bd1|6919600|6919630|-|8e-05	Os03g52300	3	30035994	30036024	0	Bradi1g09640	Bd1	6919600	6919630	0	8e-05	http://synteny.cnr.berkeley.edu/CoGe/GEvo.pl?prog=blastn&autogo=1&show_cns=1&dsgid1=11822&chr1=3&x1=30035994&dr1up=15000&dr1down=15000&dsgid2=8120;chr2=Bd1;x2=6919600;dr2up=15000;dr2down=15000;num_seqs=2;hsp_overlap_limit=0;hsp_size_limit=0
Os07g41200|7|24666997|24667014|-|Bradi1g22140|Bd1|17795629|17795612|+|1.1	Os07g41200	7	24666997	24667014	0	Bradi1g22140	Bd1	17795612	17795629	0	1.1	http://synteny.cnr.berkeley.edu/CoGe/GEvo.pl?prog=blastn&autogo=1&show_cns=1&dsgid1=11822&chr1=7&x1=24666997&dr1up=15000&dr1down=15000&dsgid2=8120;chr2=Bd1;x2=17795612;dr2up=15000;dr2down=15000;num_seqs=2;hsp_overlap_limit=0;hsp_size_limit=0
Os01g55700|1|32077582|32077605|-|Bradi2g50630|Bd2|50450354|50450377|-|0.027	Os01g55700	1	32077582	32077605	0	Bradi2g50630	Bd2	50450354	50450377	0	0.027	http://synteny.cnr.berkeley.edu/CoGe/GEvo.pl?prog=blastn&autogo=1&show_cns=1&dsgid1=11822&chr1=1&x1=32077582&dr1up=15000&dr1down=15000&dsgid2=8120;chr2=Bd2;x2=50450354;dr2up=15000;dr2down=15000;num_seqs=2;hsp_overlap_limit=0;hsp_size_limit=0
Os08g36170|8|22810515|22810559|+|Bradi3g37800|Bd3|40335115|40335159|+|1.1	Os08g36170	8	22810515	22810559	0	Bradi3g37800	Bd3	40335115	40335159	0	1.1	http://synteny.cnr.berkeley.edu/CoGe/GEvo.pl?prog=blastn&autogo=1&show_cns=1&dsgid1=11822&chr1=8&x1=22810515&dr1up=15000&dr1down=15000&dsgid2=8120;chr2=Bd3;x2=40335115;dr2up=15000;dr2down=15000;num_seqs=2;hsp_overlap_limit=0;hsp_size_limit=0
Os02g56950|2|34903226|34903244|-|Bradi3g55130|Bd3|55463945|55463963|-|0.27	Os02g56950	2	34903226	34903244	0	Bradi3g55130	Bd3	55463945	55463963	0	0.27	http://synteny.cnr.berkeley.edu/CoGe/GEvo.pl?prog=blastn&autogo=1&show_cns=1&dsgid1=11822&chr1=2&x1=34903226&dr1up=15000&dr1down=15000&dsgid2=8120;chr2=Bd3;x2=55463945;dr2up=15000;dr2down=15000;num_seqs=2;hsp_overlap_limit=0;hsp_size_limit=0
Os07g37360|7|22377813|22377841|-|Bradi1g24800|Bd1|20055757|20055729|+|0.001	Os07g37360	7	22377813	22377841	0	Bradi1g24800	Bd1	20055729	20055757	0	0.001	http://synteny.cnr.berkeley.edu/CoGe/GEvo.pl?prog=blastn&autogo=1&show_cns=1&dsgid1=11822&chr1=7&x1=22377813&dr1up=15000&dr1down=15000&dsgid2=8120;chr2=Bd1;x2=20055729;dr2up=15000;dr2down=15000;num_seqs=2;hsp_overlap_limit=0;hsp_size_limit=0
Os07g36820|7|22059073|22059113|-|Bradi1g25060|Bd1|20335506|20335465|+|0.26	Os07g36820	7	22059073	22059113	0	Bradi1g25060	Bd1	20335465	20335506	0	0.26	http://synteny.cnr.berkeley.edu/CoGe/GEvo.pl?prog=blastn&autogo=1&show_cns=1&dsgid1=11822&chr1=7&x1=22059073&dr1up=15000&dr1down=15000&dsgid2=8120;chr2=Bd1;x2=20335465;dr2up=15000;dr2down=15000;num_seqs=2;hsp_overlap_limit=0;hsp_size_limit=0
Os02g13330|2|7110735|7110759|-|Bradi3g08580|Bd3|6757522|6757547|-|0.015	Os02g13330	2	7110735	7110759	0	Bradi3g08580	Bd3	6757522	6757547	0	0.015	http://synteny.cnr.berkeley.edu/CoGe/GEvo.pl?prog=blastn&autogo=1&show_cns=1&dsgid1=11822&chr1=2&x1=7110735&dr1up=15000&dr1down=15000&dsgid2=8120;chr2=Bd3;x2=6757522;dr2up=15000;dr2down=15000;num_seqs=2;hsp_overlap_limit=0;hsp_size_limit=0
Os01g52500|1|30170776|30170833|+|Bradi2g48570|Bd2|48820391|48820446|+|5e-07	Os01g52500	1	30170776	30170833	0	Bradi2g48570	Bd2	48820391	48820446	0	5e-07	http://synteny.cnr.berkeley.edu/CoGe/GEvo.pl?prog=blastn&autogo=1&show_cns=1&dsgid1=11822&chr1=1&x1=30170776&dr1up=15000&dr1down=15000&dsgid2=8120;chr2=Bd2;x2=48820391;dr2up=15000;dr2down=15000;num_seqs=2;hsp_overlap_limit=0;hsp_size_limit=0
Os10g42230|10|22675044|22675064|-|Bradi3g34030|Bd3|36491837|36491857|-|0.0003	Os10g42230	10	22675044	22675064	0	Bradi3g34030	Bd3	36491837	36491857	0	0.0003	http://synteny.cnr.berkeley.edu/CoGe/GEvo.pl?prog=blastn&autogo=1&show_cns=1&dsgid1=11822&chr1=10&x1=22675044&dr1up=15000&dr1down=15000&dsgid2=8120;chr2=Bd3;x2=36491837;dr2up=15000;dr2down=15000;num_seqs=2;hsp_overlap_limit=0;hsp_size_limit=0
Os09g28770|9|17478533|17478616|+|Bradi4g32370|Bd4|38036020|38036102|+|0.004	Os09g28770	9	17478533	17478616	0	Bradi4g32370	Bd4	38036020	38036102	0	0.004	http://synteny.cnr.berkeley.edu/CoGe/GEvo.pl?prog=blastn&autogo=1&show_cns=1&dsgid1=11822&chr1=9&x1=17478533&dr1up=15000&dr1down=15000&dsgid2=8120;chr2=Bd4;x2=38036020;dr2up=15000;dr2down=15000;num_seqs=2;hsp_overlap_limit=0;hsp_size_limit=0
Os03g04920|3|2365691|2365715|+|Bradi1g75590|Bd1|72443276|72443252|-|0.006	Os03g04920	3	2365691	2365715	0	Bradi1g75590	Bd1	72443252	72443276	0	0.006	http://synteny.cnr.berkeley.edu/CoGe/GEvo.pl?prog=blastn&autogo=1&show_cns=1&dsgid1=11822&chr1=3&x1=2365691&dr1up=15000&dr1down=15000&dsgid2=8120;chr2=Bd1;x2=72443252;dr2up=15000;dr2down=15000;num_seqs=2;hsp_overlap_limit=0;hsp_size_limit=0
Os10g36470|10|19442552|19442597|+|Bradi3g30810|Bd3|33049939|33049894|-|0.005	Os10g36470	10	19442552	19442597	0	Bradi3g30810	Bd3	33049894	33049939	0	0.005	http://synteny.cnr.berkeley.edu/CoGe/GEvo.pl?prog=blastn&autogo=1&show_cns=1&dsgid1=11822&chr1=10&x1=19442552&dr1up=15000&dr1down=15000&dsgid2=8120;chr2=Bd3;x2=33049894;dr2up=15000;dr2down=15000;num_seqs=2;hsp_overlap_limit=0;hsp_size_limit=0
Os03g58110|3|33080505|33080529|-|Bradi1g05600|Bd1|3795098|3795074|+|0.004	Os03g58110	3	33080505	33080529	0	Bradi1g05600	Bd1	3795074	3795098	0	0.004	http://synteny.cnr.berkeley.edu/CoGe/GEvo.pl?prog=blastn&autogo=1&show_cns=1&dsgid1=11822&chr1=3&x1=33080505&dr1up=15000&dr1down=15000&dsgid2=8120;chr2=Bd1;x2=3795074;dr2up=15000;dr2down=15000;num_seqs=2;hsp_overlap_limit=0;hsp_size_limit=0
Os02g52930|2|32356574|32356609|-|Bradi3g57830|Bd3|57493034|57492999|+|6e-06	Os02g52930	2	32356574	32356609	0	Bradi3g57830	Bd3	57492999	57493034	0	6e-06	http://synteny.cnr.berkeley.edu/CoGe/GEvo.pl?prog=blastn&autogo=1&show_cns=1&dsgid1=11822&chr1=2&x1=32356574&dr1up=15000&dr1down=15000&dsgid2=8120;chr2=Bd3;x2=57492999;dr2up=15000;dr2down=15000;num_seqs=2;hsp_overlap_limit=0;hsp_size_limit=0
Os03g08430|3|4325476|4325552|+|Bradi1g72490|Bd1|70212728|70212652|-|0.095	Os03g08430	3	4325476	4325552	0	Bradi1g72490	Bd1	70212652	70212728	0	0.095	http://synteny.cnr.berkeley.edu/CoGe/GEvo.pl?prog=blastn&autogo=1&show_cns=1&dsgid1=11822&chr1=3&x1=4325476&dr1up=15000&dr1down=15000&dsgid2=8120;chr2=Bd1;x2=70212652;dr2up=15000;dr2down=15000;num_seqs=2;hsp_overlap_limit=0;hsp_size_limit=0
Os06g16350|6|9327416|9327443|-|Bradi1g43680|Bd1|41488958|41488931|+|0.004	Os06g16350	6	9327416	9327443	0	Bradi1g43680	Bd1	41488931	41488958	0	0.004	http://synteny.cnr.berkeley.edu/CoGe/GEvo.pl?prog=blastn&autogo=1&show_cns=1&dsgid1=11822&chr1=6&x1=9327416&dr1up=15000&dr1down=15000&dsgid2=8120;chr2=Bd1;x2=41488931;dr2up=15000;dr2down=15000;num_seqs=2;hsp_overlap_limit=0;hsp_size_limit=0
Os02g10260|2|5380065|5380079|-|Bradi3g07090|Bd3|5253272|5253286|-|1.2	Os02g10260	2	5380065	5380079	0	Bradi3g07090	Bd3	5253272	5253286	0	1.2	http://synteny.cnr.berkeley.edu/CoGe/GEvo.pl?prog=blastn&autogo=1&show_cns=1&dsgid1=11822&chr1=2&x1=5380065&dr1up=15000&dr1down=15000&dsgid2=8120;chr2=Bd3;x2=5253272;dr2up=15000;dr2down=15000;num_seqs=2;hsp_overlap_limit=0;hsp_size_limit=0
Os07g29420|7|17271242|17271262|-|Bradi1g28100|Bd1|23225247|23225267|-|1.0	Os07g29420	7	17271242	17271262	0	Bradi1g28100	Bd1	23225247	23225267	0	1	http://synteny.cnr.berkeley.edu/CoGe/GEvo.pl?prog=blastn&autogo=1&show_cns=1&dsgid1=11822&chr1=7&x1=17271242&dr1up=15000&dr1down=15000&dsgid2=8120;chr2=Bd1;x2=23225247;dr2up=15000;dr2down=15000;num_seqs=2;hsp_overlap_limit=0;hsp_size_limit=0
Os02g52810|2|32285756|32285774|-|Bradi3g57930|Bd3|57553975|57553993|-|0.29	Os02g52810	2	32285756	32285774	0	Bradi3g57930	Bd3	57553975	57553993	0	0.29	http://synteny.cnr.berkeley.edu/CoGe/GEvo.pl?prog=blastn&autogo=1&show_cns=1&dsgid1=11822&chr1=2&x1=32285756&dr1up=15000&dr1down=15000&dsgid2=8120;chr2=Bd3;x2=57553975;dr2up=15000;dr2down=15000;num_seqs=2;hsp_overlap_limit=0;hsp_size_limit=0
Os05g31140|5|18058102|18058126|-|Bradi2g27140|Bd2|25882393|25882369|+|0.28	Os05g31140	5	18058102	18058126	0	Bradi2g27140	Bd2	25882369	25882393	0	0.28	http://synteny.cnr.berkeley.edu/CoGe/GEvo.pl?prog=blastn&autogo=1&show_cns=1&dsgid1=11822&chr1=5&x1=18058102&dr1up=15000&dr1down=15000&dsgid2=8120;chr2=Bd2;x2=25882369;dr2up=15000;dr2down=15000;num_seqs=2;hsp_overlap_limit=0;hsp_size_limit=0
Os12g37880|12|23248328|23248350|+|Bradi4g04370|Bd4|3579767|3579745|-|0.065	Os12g37880	12	23248328	23248350	0	Bradi4g04370	Bd4	3579745	3579767	0	0.065	http://synteny.cnr.berkeley.edu/CoGe/GEvo.pl?prog=blastn&autogo=1&show_cns=1&dsgid1=11822&chr1=12&x1=23248328&dr1up=15000&dr1down=15000&dsgid2=8120;chr2=Bd4;x2=3579745;dr2up=15000;dr2down=15000;num_seqs=2;hsp_overlap_limit=0;hsp_size_limit=0
Os02g30800|2|18355204|18355267|+|Bradi3g44200|Bd3|45897067|45897130|+|0.013	Os02g30800	2	18355204	18355267	0	Bradi3g44200	Bd3	45897067	45897130	0	0.013	http://synteny.cnr.berkeley.edu/CoGe/GEvo.pl?prog=blastn&autogo=1&show_cns=1&dsgid1=11822&chr1=2&x1=18355204&dr1up=15000&dr1down=15000&dsgid2=8120;chr2=Bd3;x2=45897067;dr2up=15000;dr2down=15000;num_seqs=2;hsp_overlap_limit=0;hsp_size_limit=0
Os03g11890|3|6230766|6230791|+|Bradi1g69720|Bd1|68199237|68199212|-|0.079	Os03g11890	3	6230766	6230791	0	Bradi1g69720	Bd1	68199212	68199237	0	0.079	http://synteny.cnr.berkeley.edu/CoGe/GEvo.pl?prog=blastn&autogo=1&show_cns=1&dsgid1=11822&chr1=3&x1=6230766&dr1up=15000&dr1down=15000&dsgid2=8120;chr2=Bd1;x2=68199212;dr2up=15000;dr2down=15000;num_seqs=2;hsp_overlap_limit=0;hsp_size_limit=0
Os04g43690|4|25670275|25670295|-|Bradi5g15770|Bd5|19188341|19188361|-|0.019	Os04g43690	4	25670275	25670295	0	Bradi5g15770	Bd5	19188341	19188361	0	0.019	http://synteny.cnr.berkeley.edu/CoGe/GEvo.pl?prog=blastn&autogo=1&show_cns=1&dsgid1=11822&chr1=4&x1=25670275&dr1up=15000&dr1down=15000&dsgid2=8120;chr2=Bd5;x2=19188341;dr2up=15000;dr2down=15000;num_seqs=2;hsp_overlap_limit=0;hsp_size_limit=0
Os11g13890|11|7655248|7655459|+|Bradi4g21170|Bd4|24458707|24458498|-|2e-53	Os11g13890	11	7655248	7655459	0	Bradi4g21170	Bd4	24458498	24458707	0	2e-53	http://synteny.cnr.berkeley.edu/CoGe/GEvo.pl?prog=blastn&autogo=1&show_cns=1&dsgid1=11822&chr1=11&x1=7655248&dr1up=15000&dr1down=15000&dsgid2=8120;chr2=Bd4;x2=24458498;dr2up=15000;dr2down=15000;num_seqs=2;hsp_overlap_limit=0;hsp_size_limit=0
Os03g12120|3|6358843|6358863|-|Bradi1g69620|Bd1|68124086|68124066|+|1.3	Os03g12120	3	6358843	6358863	0	Bradi1g69620	Bd1	68124066	68124086	0	1.3	http://synteny.cnr.berkeley.edu/CoGe/GEvo.pl?prog=blastn&autogo=1&show_cns=1&dsgid1=11822&chr1=3&x1=6358843&dr1up=15000&dr1down=15000&dsgid2=8120;chr2=Bd1;x2=68124066;dr2up=15000;dr2down=15000;num_seqs=2;hsp_overlap_limit=0;hsp_size_limit=0
Os03g49620|3|28252892|28252906|-|Bradi1g10950|Bd1|7961153|7961167|-|1.2	Os03g49620	3	28252892	28252906	0	Bradi1g10950	Bd1	7961153	7961167	0	1.2	http://synteny.cnr.berkeley.edu/CoGe/GEvo.pl?prog=blastn&autogo=1&show_cns=1&dsgid1=11822&chr1=3&x1=28252892&dr1up=15000&dr1down=15000&dsgid2=8120;chr2=Bd1;x2=7961153;dr2up=15000;dr2down=15000;num_seqs=2;hsp_overlap_limit=0;hsp_size_limit=0
Os02g03950|2|1687548|1687571|+|Bradi3g02970|Bd3|1894179|1894202|+|0.021	Os02g03950	2	1687548	1687571	0	Bradi3g02970	Bd3	1894179	1894202	0	0.021	http://synteny.cnr.berkeley.edu/CoGe/GEvo.pl?prog=blastn&autogo=1&show_cns=1&dsgid1=11822&chr1=2&x1=1687548&dr1up=15000&dr1down=15000&dsgid2=8120;chr2=Bd3;x2=1894179;dr2up=15000;dr2down=15000;num_seqs=2;hsp_overlap_limit=0;hsp_size_limit=0
Os12g34380|12|20807683|20807711|+|Bradi4g06090|Bd4|5053357|5053329|-|0.074	Os12g34380	12	20807683	20807711	0	Bradi4g06090	Bd4	5053329	5053357	0	0.074	http://synteny.cnr.berkeley.edu/CoGe/GEvo.pl?prog=blastn&autogo=1&show_cns=1&dsgid1=11822&chr1=12&x1=20807683&dr1up=15000&dr1down=15000&dsgid2=8120;chr2=Bd4;x2=5053329;dr2up=15000;dr2down=15000;num_seqs=2;hsp_overlap_limit=0;hsp_size_limit=0
Os03g53630|3|30739433|30739450|+|Bradi1g08730|Bd1|6154496|6154479|-|0.025	Os03g53630	3	30739433	30739450	0	Bradi1g08730	Bd1	6154479	6154496	0	0.025	http://synteny.cnr.berkeley.edu/CoGe/GEvo.pl?prog=blastn&autogo=1&show_cns=1&dsgid1=11822&chr1=3&x1=30739433&dr1up=15000&dr1down=15000&dsgid2=8120;chr2=Bd1;x2=6154479;dr2up=15000;dr2down=15000;num_seqs=2;hsp_overlap_limit=0;hsp_size_limit=0
Os02g39060|2|23584455|23584485|+|Bradi3g48030|Bd3|49580602|49580632|+|0.004	Os02g39060	2	23584455	23584485	0	Bradi3g48030	Bd3	49580602	49580632	0	0.004	http://synteny.cnr.berkeley.edu/CoGe/GEvo.pl?prog=blastn&autogo=1&show_cns=1&dsgid1=11822&chr1=2&x1=23584455&dr1up=15000&dr1down=15000&dsgid2=8120;chr2=Bd3;x2=49580602;dr2up=15000;dr2down=15000;num_seqs=2;hsp_overlap_limit=0;hsp_size_limit=0
Os04g33190|4|19910115|19910132|+|Bradi5g08890|Bd5|12021592|12021609|+|1.1	Os04g33190	4	19910115	19910132	0	Bradi5g08890	Bd5	12021592	12021609	0	1.1	http://synteny.cnr.berkeley.edu/CoGe/GEvo.pl?prog=blastn&autogo=1&show_cns=1&dsgid1=11822&chr1=4&x1=19910115&dr1up=15000&dr1down=15000&dsgid2=8120;chr2=Bd5;x2=12021592;dr2up=15000;dr2down=15000;num_seqs=2;hsp_overlap_limit=0;hsp_size_limit=0
Os02g50240|2|30671970|30671992|-|Bradi3g59970|Bd3|59040970|59040948|+|0.069	Os02g50240	2	30671970	30671992	0	Bradi3g59970	Bd3	59040948	59040970	0	0.069	http://synteny.cnr.berkeley.edu/CoGe/GEvo.pl?prog=blastn&autogo=1&show_cns=1&dsgid1=11822&chr1=2&x1=30671970&dr1up=15000&dr1down=15000&dsgid2=8120;chr2=Bd3;x2=59040948;dr2up=15000;dr2down=15000;num_seqs=2;hsp_overlap_limit=0;hsp_size_limit=0
Os12g36810|12|22542363|22542378|+|Bradi4g05050|Bd4|4123124|4123109|-|0.25	Os12g36810	12	22542363	22542378	0	Bradi4g05050	Bd4	4123109	4123124	0	0.25	http://synteny.cnr.berkeley.edu/CoGe/GEvo.pl?prog=blastn&autogo=1&show_cns=1&dsgid1=11822&chr1=12&x1=22542363&dr1up=15000&dr1down=15000&dsgid2=8120;chr2=Bd4;x2=4123109;dr2up=15000;dr2down=15000;num_seqs=2;hsp_overlap_limit=0;hsp_size_limit=0
Os04g58640|4|34695266|34695283|-|Bradi5g26810|Bd5|27674343|27674326|+|1.6	Os04g58640	4	34695266	34695283	0	Bradi5g26810	Bd5	27674326	27674343	0	1.6	http://synteny.cnr.berkeley.edu/CoGe/GEvo.pl?prog=blastn&autogo=1&show_cns=1&dsgid1=11822&chr1=4&x1=34695266&dr1up=15000&dr1down=15000&dsgid2=8120;chr2=Bd5;x2=27674326;dr2up=15000;dr2down=15000;num_seqs=2;hsp_overlap_limit=0;hsp_size_limit=0
Os02g21890|2|13014061|13014087|+|Bradi3g10700|Bd3|8904920|8904946|+|0.015	Os02g21890	2	13014061	13014087	0	Bradi3g10700	Bd3	8904920	8904946	0	0.015	http://synteny.cnr.berkeley.edu/CoGe/GEvo.pl?prog=blastn&autogo=1&show_cns=1&dsgid1=11822&chr1=2&x1=13014061&dr1up=15000&dr1down=15000&dsgid2=8120;chr2=Bd3;x2=8904920;dr2up=15000;dr2down=15000;num_seqs=2;hsp_overlap_limit=0;hsp_size_limit=0
Os05g30510|5|17632498|17632512|+|Bradi2g27670|Bd2|26525108|26525094|-|0.8	Os05g30510	5	17632498	17632512	0	Bradi2g27670	Bd2	26525094	26525108	0	0.8	http://synteny.cnr.berkeley.edu/CoGe/GEvo.pl?prog=blastn&autogo=1&show_cns=1&dsgid1=11822&chr1=5&x1=17632498&dr1up=15000&dr1down=15000&dsgid2=8120;chr2=Bd2;x2=26525094;dr2up=15000;dr2down=15000;num_seqs=2;hsp_overlap_limit=0;hsp_size_limit=0
Os02g14059|2|7686815|7686839|+|Bradi3g09030|Bd3|7130341|7130317|-|0.31	Os02g14059	2	7686815	7686839	0	Bradi3g09030	Bd3	7130317	7130341	0	0.31	http://synteny.cnr.berkeley.edu/CoGe/GEvo.pl?prog=blastn&autogo=1&show_cns=1&dsgid1=11822&chr1=2&x1=7686815&dr1up=15000&dr1down=15000&dsgid2=8120;chr2=Bd3;x2=7130317;dr2up=15000;dr2down=15000;num_seqs=2;hsp_overlap_limit=0;hsp_size_limit=0
Os03g03430|3|1472304|1472334|+|Bradi1g76830|Bd1|73286038|73286008|-|0.006	Os03g03430	3	1472304	1472334	0	Bradi1g76830	Bd1	73286008	73286038	0	0.006	http://synteny.cnr.berkeley.edu/CoGe/GEvo.pl?prog=blastn&autogo=1&show_cns=1&dsgid1=11822&chr1=3&x1=1472304&dr1up=15000&dr1down=15000&dsgid2=8120;chr2=Bd1;x2=73286008;dr2up=15000;dr2down=15000;num_seqs=2;hsp_overlap_limit=0;hsp_size_limit=0
Os01g16080|1|9049222|9049236|-|Bradi2g09800|Bd2|8023285|8023299|-|0.98	Os01g16080	1	9049222	9049236	0	Bradi2g09800	Bd2	8023285	8023299	0	0.98	http://synteny.cnr.berkeley.edu/CoGe/GEvo.pl?prog=blastn&autogo=1&show_cns=1&dsgid1=11822&chr1=1&x1=9049222&dr1up=15000&dr1down=15000&dsgid2=8120;chr2=Bd2;x2=8023285;dr2up=15000;dr2down=15000;num_seqs=2;hsp_overlap_limit=0;hsp_size_limit=0
Os04g58620|4|34675730|34675747|-|Bradi5g26820|Bd5|27703250|27703233|+|1.5	Os04g58620	4	34675730	34675747	0	Bradi5g26820	Bd5	27703233	27703250	0	1.5	http://synteny.cnr.berkeley.edu/CoGe/GEvo.pl?prog=blastn&autogo=1&show_cns=1&dsgid1=11822&chr1=4&x1=34675730&dr1up=15000&dr1down=15000&dsgid2=8120;chr2=Bd5;x2=27703233;dr2up=15000;dr2down=15000;num_seqs=2;hsp_overlap_limit=0;hsp_size_limit=0
Os11g43950|11|26076000|26076030|+|Bradi4g10710|Bd4|10426695|10426665|-|0.31	Os11g43950	11	26076000	26076030	0	Bradi4g10710	Bd4	10426665	10426695	0	0.31	http://synteny.cnr.berkeley.edu/CoGe/GEvo.pl?prog=blastn&autogo=1&show_cns=1&dsgid1=11822&chr1=11&x1=26076000&dr1up=15000&dr1down=15000&dsgid2=8120;chr2=Bd4;x2=10426665;dr2up=15000;dr2down=15000;num_seqs=2;hsp_overlap_limit=0;hsp_size_limit=0
Os07g46350|7|27637968|27637998|-|Bradi1g19230|Bd1|15413754|15413724|+|2e-06	Os07g46350	7	27637968	27637998	0	Bradi1g19230	Bd1	15413724	15413754	0	2e-06	http://synteny.cnr.berkeley.edu/CoGe/GEvo.pl?prog=blastn&autogo=1&show_cns=1&dsgid1=11822&chr1=7&x1=27637968&dr1up=15000&dr1down=15000&dsgid2=8120;chr2=Bd1;x2=15413724;dr2up=15000;dr2down=15000;num_seqs=2;hsp_overlap_limit=0;hsp_size_limit=0
Os01g46700|1|26593528|26593544|+|Bradi2g45430|Bd2|45801156|45801172|+|0.093	Os01g46700	1	26593528	26593544	0	Bradi2g45430	Bd2	45801156	45801172	0	0.093	http://synteny.cnr.berkeley.edu/CoGe/GEvo.pl?prog=blastn&autogo=1&show_cns=1&dsgid1=11822&chr1=1&x1=26593528&dr1up=15000&dr1down=15000&dsgid2=8120;chr2=Bd2;x2=45801156;dr2up=15000;dr2down=15000;num_seqs=2;hsp_overlap_limit=0;hsp_size_limit=0
Os01g63230|1|36645135|36645203|-|Bradi2g55090|Bd2|53814011|53814080|-|5e-14	Os01g63230	1	36645135	36645203	0	Bradi2g55090	Bd2	53814011	53814080	0	5e-14	http://synteny.cnr.berkeley.edu/CoGe/GEvo.pl?prog=blastn&autogo=1&show_cns=1&dsgid1=11822&chr1=1&x1=36645135&dr1up=15000&dr1down=15000&dsgid2=8120;chr2=Bd2;x2=53814011;dr2up=15000;dr2down=15000;num_seqs=2;hsp_overlap_limit=0;hsp_size_limit=0
Os01g49180|1|28256448|28256491|-|Bradi2g46780|Bd2|47204119|47204162|-|2e-15	Os01g49180	1	28256448	28256491	0	Bradi2g46780	Bd2	47204119	47204162	0	2e-15	http://synteny.cnr.berkeley.edu/CoGe/GEvo.pl?prog=blastn&autogo=1&show_cns=1&dsgid1=11822&chr1=1&x1=28256448&dr1up=15000&dr1down=15000&dsgid2=8120;chr2=Bd2;x2=47204119;dr2up=15000;dr2down=15000;num_seqs=2;hsp_overlap_limit=0;hsp_size_limit=0
Os03g16150|3|8912366|8912390|-|Bradi1g66930|Bd1|65683445|65683421|+|0.005	Os03g16150	3	8912366	8912390	0	Bradi1g66930	Bd1	65683421	65683445	0	0.005	http://synteny.cnr.berkeley.edu/CoGe/GEvo.pl?prog=blastn&autogo=1&show_cns=1&dsgid1=11822&chr1=3&x1=8912366&dr1up=15000&dr1down=15000&dsgid2=8120;chr2=Bd1;x2=65683421;dr2up=15000;dr2down=15000;num_seqs=2;hsp_overlap_limit=0;hsp_size_limit=0
Os06g02260|6|720171|720238|-|Bradi1g51760|Bd1|50235599|50235666|-|2e-10	Os06g02260	6	720171	720238	0	Bradi1g51760	Bd1	50235599	50235666	0	2e-10	http://synteny.cnr.berkeley.edu/CoGe/GEvo.pl?prog=blastn&autogo=1&show_cns=1&dsgid1=11822&chr1=6&x1=720171&dr1up=15000&dr1down=15000&dsgid2=8120;chr2=Bd1;x2=50235599;dr2up=15000;dr2down=15000;num_seqs=2;hsp_overlap_limit=0;hsp_size_limit=0
Os07g38940|7|23351466|23351515|+|Bradi1g23630|Bd1|18998534|18998486|-|1e-07	Os07g38940	7	23351466	23351515	0	Bradi1g23630	Bd1	18998486	18998534	0	1e-07	http://synteny.cnr.berkeley.edu/CoGe/GEvo.pl?prog=blastn&autogo=1&show_cns=1&dsgid1=11822&chr1=7&x1=23351466&dr1up=15000&dr1down=15000&dsgid2=8120;chr2=Bd1;x2=18998486;dr2up=15000;dr2down=15000;num_seqs=2;hsp_overlap_limit=0;hsp_size_limit=0
Os02g46560|2|28384196|28384242|+|Bradi3g52150|Bd3|53141183|53141229|+|5e-14	Os02g46560	2	28384196	28384242	0	Bradi3g52150	Bd3	53141183	53141229	0	5e-14	http://synteny.cnr.berkeley.edu/CoGe/GEvo.pl?prog=blastn&autogo=1&show_cns=1&dsgid1=11822&chr1=2&x1=28384196&dr1up=15000&dr1down=15000&dsgid2=8120;chr2=Bd3;x2=53141183;dr2up=15000;dr2down=15000;num_seqs=2;hsp_overlap_limit=0;hsp_size_limit=0
Os09g20930|9|12601749|12601795|+|Bradi4g29320|Bd4|34780680|34780726|+|2e-05	Os09g20930	9	12601749	12601795	0	Bradi4g29320	Bd4	34780680	34780726	0	2e-05	http://synteny.cnr.berkeley.edu/CoGe/GEvo.pl?prog=blastn&autogo=1&show_cns=1&dsgid1=11822&chr1=9&x1=12601749&dr1up=15000&dr1down=15000&dsgid2=8120;chr2=Bd4;x2=34780680;dr2up=15000;dr2down=15000;num_seqs=2;hsp_overlap_limit=0;hsp_size_limit=0
Os03g09100|3|4724661|4724694|-|Bradi1g71810|Bd1|69746319|69746286|+|0.34	Os03g09100	3	4724661	4724694	0	Bradi1g71810	Bd1	69746286	69746319	0	0.34	http://synteny.cnr.berkeley.edu/CoGe/GEvo.pl?prog=blastn&autogo=1&show_cns=1&dsgid1=11822&chr1=3&x1=4724661&dr1up=15000&dr1down=15000&dsgid2=8120;chr2=Bd1;x2=69746286;dr2up=15000;dr2down=15000;num_seqs=2;hsp_overlap_limit=0;hsp_size_limit=0
Os03g23020|3|13290129|13290160|+|Bradi1g62290|Bd1|61539895|61539864|-|0.062	Os03g23020	3	13290129	13290160	0	Bradi1g62290	Bd1	61539864	61539895	0	0.062	http://synteny.cnr.berkeley.edu/CoGe/GEvo.pl?prog=blastn&autogo=1&show_cns=1&dsgid1=11822&chr1=3&x1=13290129&dr1up=15000&dr1down=15000&dsgid2=8120;chr2=Bd1;x2=61539864;dr2up=15000;dr2down=15000;num_seqs=2;hsp_overlap_limit=0;hsp_size_limit=0
Os05g40770|5|23842011|23842035|-|Bradi2g21990|Bd2|19446715|19446691|+|2e-06	Os05g40770	5	23842011	23842035	0	Bradi2g21990	Bd2	19446691	19446715	0	2e-06	http://synteny.cnr.berkeley.edu/CoGe/GEvo.pl?prog=blastn&autogo=1&show_cns=1&dsgid1=11822&chr1=5&x1=23842011&dr1up=15000&dr1down=15000&dsgid2=8120;chr2=Bd2;x2=19446691;dr2up=15000;dr2down=15000;num_seqs=2;hsp_overlap_limit=0;hsp_size_limit=0
Os03g51550|3|29479105|29479124|+|Bradi1g10180|Bd1|7352907|7352888|-|0.001	Os03g51550	3	29479105	29479124	0	Bradi1g10180	Bd1	7352888	7352907	0	0.001	http://synteny.cnr.berkeley.edu/CoGe/GEvo.pl?prog=blastn&autogo=1&show_cns=1&dsgid1=11822&chr1=3&x1=29479105&dr1up=15000&dr1down=15000&dsgid2=8120;chr2=Bd1;x2=7352888;dr2up=15000;dr2down=15000;num_seqs=2;hsp_overlap_limit=0;hsp_size_limit=0
Os01g61460|1|35537211|35537256|+|Bradi2g54010|Bd2|52995906|52995951|+|0.005	Os01g61460	1	35537211	35537256	0	Bradi2g54010	Bd2	52995906	52995951	0	0.005	http://synteny.cnr.berkeley.edu/CoGe/GEvo.pl?prog=blastn&autogo=1&show_cns=1&dsgid1=11822&chr1=1&x1=35537211&dr1up=15000&dr1down=15000&dsgid2=8120;chr2=Bd2;x2=52995906;dr2up=15000;dr2down=15000;num_seqs=2;hsp_overlap_limit=0;hsp_size_limit=0
Os05g06670|5|3462536|3462550|+|Bradi2g34840|Bd2|34916075|34916061|-|1.1	Os05g06670	5	3462536	3462550	0	Bradi2g34840	Bd2	34916061	34916075	0	1.1	http://synteny.cnr.berkeley.edu/CoGe/GEvo.pl?prog=blastn&autogo=1&show_cns=1&dsgid1=11822&chr1=5&x1=3462536&dr1up=15000&dr1down=15000&dsgid2=8120;chr2=Bd2;x2=34916061;dr2up=15000;dr2down=15000;num_seqs=2;hsp_overlap_limit=0;hsp_size_limit=0
Os03g20100|3|11347166|11347192|-|Bradi1g64130|Bd1|63323918|63323892|+|0.019	Os03g20100	3	11347166	11347192	0	Bradi1g64130	Bd1	63323892	63323918	0	0.019	http://synteny.cnr.berkeley.edu/CoGe/GEvo.pl?prog=blastn&autogo=1&show_cns=1&dsgid1=11822&chr1=3&x1=11347166&dr1up=15000&dr1down=15000&dsgid2=8120;chr2=Bd1;x2=63323892;dr2up=15000;dr2down=15000;num_seqs=2;hsp_overlap_limit=0;hsp_size_limit=0
Os06g39760|6|23612437|23612462|-|Bradi1g36840|Bd1|32588914|32588889|+|0.083	Os06g39760	6	23612437	23612462	0	Bradi1g36840	Bd1	32588889	32588914	0	0.083	http://synteny.cnr.berkeley.edu/CoGe/GEvo.pl?prog=blastn&autogo=1&show_cns=1&dsgid1=11822&chr1=6&x1=23612437&dr1up=15000&dr1down=15000&dsgid2=8120;chr2=Bd1;x2=32588889;dr2up=15000;dr2down=15000;num_seqs=2;hsp_overlap_limit=0;hsp_size_limit=0
Os08g01080|8|62097|62118|+|Bradi3g12870|Bd3|11515284|11515263|-|0.27	Os08g01080	8	62097	62118	0	Bradi3g12870	Bd3	11515263	11515284	0	0.27	http://synteny.cnr.berkeley.edu/CoGe/GEvo.pl?prog=blastn&autogo=1&show_cns=1&dsgid1=11822&chr1=8&x1=62097&dr1up=15000&dr1down=15000&dsgid2=8120;chr2=Bd3;x2=11515263;dr2up=15000;dr2down=15000;num_seqs=2;hsp_overlap_limit=0;hsp_size_limit=0
Os02g50680|2|30957434|30957501|-|Bradi3g59720|Bd3|58841479|58841413|+|0.0004	Os02g50680	2	30957434	30957501	0	Bradi3g59720	Bd3	58841413	58841479	0	0.0004	http://synteny.cnr.berkeley.edu/CoGe/GEvo.pl?prog=blastn&autogo=1&show_cns=1&dsgid1=11822&chr1=2&x1=30957434&dr1up=15000&dr1down=15000&dsgid2=8120;chr2=Bd3;x2=58841413;dr2up=15000;dr2down=15000;num_seqs=2;hsp_overlap_limit=0;hsp_size_limit=0
Os01g19800|1|11230336|11230375|-|Bradi2g11580|Bd2|9866805|9866844|-|0.24	Os01g19800	1	11230336	11230375	0	Bradi2g11580	Bd2	9866805	9866844	0	0.24	http://synteny.cnr.berkeley.edu/CoGe/GEvo.pl?prog=blastn&autogo=1&show_cns=1&dsgid1=11822&chr1=1&x1=11230336&dr1up=15000&dr1down=15000&dsgid2=8120;chr2=Bd2;x2=9866805;dr2up=15000;dr2down=15000;num_seqs=2;hsp_overlap_limit=0;hsp_size_limit=0
Os05g50410|5|28828680|28828722|+|Bradi2g15000|Bd2|13462562|13462603|+|0.093	Os05g50410	5	28828680	28828722	0	Bradi2g15000	Bd2	13462562	13462603	0	0.093	http://synteny.cnr.berkeley.edu/CoGe/GEvo.pl?prog=blastn&autogo=1&show_cns=1&dsgid1=11822&chr1=5&x1=28828680&dr1up=15000&dr1down=15000&dsgid2=8120;chr2=Bd2;x2=13462562;dr2up=15000;dr2down=15000;num_seqs=2;hsp_overlap_limit=0;hsp_size_limit=0
Os01g57570|1|33264063|33264086|+|Bradi2g51980|Bd2|51508023|51508046|+|1.0	Os01g57570	1	33264063	33264086	0	Bradi2g51980	Bd2	51508023	51508046	0	1	http://synteny.cnr.berkeley.edu/CoGe/GEvo.pl?prog=blastn&autogo=1&show_cns=1&dsgid1=11822&chr1=1&x1=33264063&dr1up=15000&dr1down=15000&dsgid2=8120;chr2=Bd2;x2=51508023;dr2up=15000;dr2down=15000;num_seqs=2;hsp_overlap_limit=0;hsp_size_limit=0
Os09g26570|9|16084133|16084149|+|Bradi4g31060|Bd4|36812789|36812805|+|0.085	Os09g26570	9	16084133	16084149	0	Bradi4g31060	Bd4	36812789	36812805	0	0.085	http://synteny.cnr.berkeley.edu/CoGe/GEvo.pl?prog=blastn&autogo=1&show_cns=1&dsgid1=11822&chr1=9&x1=16084133&dr1up=15000&dr1down=15000&dsgid2=8120;chr2=Bd4;x2=36812789;dr2up=15000;dr2down=15000;num_seqs=2;hsp_overlap_limit=0;hsp_size_limit=0
Os07g30980|7|18343689|18343718|-|Bradi1g27110|Bd1|22202232|22202203|+|2.0	Os07g30980	7	18343689	18343718	0	Bradi1g27110	Bd1	22202203	22202232	0	2	http://synteny.cnr.berkeley.edu/CoGe/GEvo.pl?prog=blastn&autogo=1&show_cns=1&dsgid1=11822&chr1=7&x1=18343689&dr1up=15000&dr1down=15000&dsgid2=8120;chr2=Bd1;x2=22202203;dr2up=15000;dr2down=15000;num_seqs=2;hsp_overlap_limit=0;hsp_size_limit=0
Os05g47470|5|27135611|27135625|+|Bradi2g17780|Bd2|15840576|15840562|-|0.86	Os05g47470	5	27135611	27135625	0	Bradi2g17780	Bd2	15840562	15840576	0	0.86	http://synteny.cnr.berkeley.edu/CoGe/GEvo.pl?prog=blastn&autogo=1&show_cns=1&dsgid1=11822&chr1=5&x1=27135611&dr1up=15000&dr1down=15000&dsgid2=8120;chr2=Bd2;x2=15840562;dr2up=15000;dr2down=15000;num_seqs=2;hsp_overlap_limit=0;hsp_size_limit=0
Os10g37850|10|20192739|20192763|+|Bradi3g31550|Bd3|33781847|33781871|+|0.005	Os10g37850	10	20192739	20192763	0	Bradi3g31550	Bd3	33781847	33781871	0	0.005	http://synteny.cnr.berkeley.edu/CoGe/GEvo.pl?prog=blastn&autogo=1&show_cns=1&dsgid1=11822&chr1=10&x1=20192739&dr1up=15000&dr1down=15000&dsgid2=8120;chr2=Bd3;x2=33781847;dr2up=15000;dr2down=15000;num_seqs=2;hsp_overlap_limit=0;hsp_size_limit=0
Os04g35680|4|21575559|21575599|+|Bradi5g10650|Bd5|13925406|13925446|+|4e-14	Os04g35680	4	21575559	21575599	0	Bradi5g10650	Bd5	13925406	13925446	0	4e-14	http://synteny.cnr.berkeley.edu/CoGe/GEvo.pl?prog=blastn&autogo=1&show_cns=1&dsgid1=11822&chr1=4&x1=21575559&dr1up=15000&dr1down=15000&dsgid2=8120;chr2=Bd5;x2=13925406;dr2up=15000;dr2down=15000;num_seqs=2;hsp_overlap_limit=0;hsp_size_limit=0
Os01g55500|1|31973947|31974023|+|Bradi2g50460|Bd2|50350575|50350653|+|2e-09	Os01g55500	1	31973947	31974023	0	Bradi2g50460	Bd2	50350575	50350653	0	2e-09	http://synteny.cnr.berkeley.edu/CoGe/GEvo.pl?prog=blastn&autogo=1&show_cns=1&dsgid1=11822&chr1=1&x1=31973947&dr1up=15000&dr1down=15000&dsgid2=8120;chr2=Bd2;x2=50350575;dr2up=15000;dr2down=15000;num_seqs=2;hsp_overlap_limit=0;hsp_size_limit=0
Os03g51740|3|29649246|29649268|-|Bradi1g10030|Bd1|7213384|7213362|+|0.062	Os03g51740	3	29649246	29649268	0	Bradi1g10030	Bd1	7213362	7213384	0	0.062	http://synteny.cnr.berkeley.edu/CoGe/GEvo.pl?prog=blastn&autogo=1&show_cns=1&dsgid1=11822&chr1=3&x1=29649246&dr1up=15000&dr1down=15000&dsgid2=8120;chr2=Bd1;x2=7213362;dr2up=15000;dr2down=15000;num_seqs=2;hsp_overlap_limit=0;hsp_size_limit=0
Os06g37000|6|21821198|21821213|+|Bradi1g37690|Bd1|33591283|33591268|-|0.29	Os06g37000	6	21821198	21821213	0	Bradi1g37690	Bd1	33591268	33591283	0	0.29	http://synteny.cnr.berkeley.edu/CoGe/GEvo.pl?prog=blastn&autogo=1&show_cns=1&dsgid1=11822&chr1=6&x1=21821198&dr1up=15000&dr1down=15000&dsgid2=8120;chr2=Bd1;x2=33591268;dr2up=15000;dr2down=15000;num_seqs=2;hsp_overlap_limit=0;hsp_size_limit=0
Os03g15950|3|8800605|8800628|-|Bradi1g67090|Bd1|65821962|65821939|+|1.1	Os03g15950	3	8800605	8800628	0	Bradi1g67090	Bd1	65821939	65821962	0	1.1	http://synteny.cnr.berkeley.edu/CoGe/GEvo.pl?prog=blastn&autogo=1&show_cns=1&dsgid1=11822&chr1=3&x1=8800605&dr1up=15000&dr1down=15000&dsgid2=8120;chr2=Bd1;x2=65821939;dr2up=15000;dr2down=15000;num_seqs=2;hsp_overlap_limit=0;hsp_size_limit=0
Os04g36850|4|22060542|22060584|+|Bradi5g11000|Bd5|14604881|14604839|-|0.24	Os04g36850	4	22060542	22060584	0	Bradi5g11000	Bd5	14604839	14604881	0	0.24	http://synteny.cnr.berkeley.edu/CoGe/GEvo.pl?prog=blastn&autogo=1&show_cns=1&dsgid1=11822&chr1=4&x1=22060542&dr1up=15000&dr1down=15000&dsgid2=8120;chr2=Bd5;x2=14604839;dr2up=15000;dr2down=15000;num_seqs=2;hsp_overlap_limit=0;hsp_size_limit=0
Os04g34170|4|20526961|20526984|+|Bradi5g09790|Bd5|13101286|13101309|+|0.85	Os04g34170	4	20526961	20526984	0	Bradi5g09790	Bd5	13101286	13101309	0	0.85	http://synteny.cnr.berkeley.edu/CoGe/GEvo.pl?prog=blastn&autogo=1&show_cns=1&dsgid1=11822&chr1=4&x1=20526961&dr1up=15000&dr1down=15000&dsgid2=8120;chr2=Bd5;x2=13101286;dr2up=15000;dr2down=15000;num_seqs=2;hsp_overlap_limit=0;hsp_size_limit=0
Os09g37510|9|21620401|21620447|-|Bradi4g37030|Bd4|42216106|42216152|-|4e-07	Os09g37510	9	21620401	21620447	0	Bradi4g37030	Bd4	42216106	42216152	0	4e-07	http://synteny.cnr.berkeley.edu/CoGe/GEvo.pl?prog=blastn&autogo=1&show_cns=1&dsgid1=11822&chr1=9&x1=21620401&dr1up=15000&dr1down=15000&dsgid2=8120;chr2=Bd4;x2=42216106;dr2up=15000;dr2down=15000;num_seqs=2;hsp_overlap_limit=0;hsp_size_limit=0
Os03g10240|3|5213378|5213420|+|Bradi1g71240|Bd1|69282732|69282690|-|1e-11	Os03g10240	3	5213378	5213420	0	Bradi1g71240	Bd1	69282690	69282732	0	1e-11	http://synteny.cnr.berkeley.edu/CoGe/GEvo.pl?prog=blastn&autogo=1&show_cns=1&dsgid1=11822&chr1=3&x1=5213378&dr1up=15000&dr1down=15000&dsgid2=8120;chr2=Bd1;x2=69282690;dr2up=15000;dr2down=15000;num_seqs=2;hsp_overlap_limit=0;hsp_size_limit=0
Os03g61820|3|35043508|35043530|+|Bradi1g02700|Bd1|1819772|1819750|-|0.08	Os03g61820	3	35043508	35043530	0	Bradi1g02700	Bd1	1819750	1819772	0	0.08	http://synteny.cnr.berkeley.edu/CoGe/GEvo.pl?prog=blastn&autogo=1&show_cns=1&dsgid1=11822&chr1=3&x1=35043508&dr1up=15000&dr1down=15000&dsgid2=8120;chr2=Bd1;x2=1819750;dr2up=15000;dr2down=15000;num_seqs=2;hsp_overlap_limit=0;hsp_size_limit=0
Os03g19200|3|10781922|10781939|-|Bradi1g64660|Bd1|63838638|63838621|+|0.95	Os03g19200	3	10781922	10781939	0	Bradi1g64660	Bd1	63838621	63838638	0	0.95	http://synteny.cnr.berkeley.edu/CoGe/GEvo.pl?prog=blastn&autogo=1&show_cns=1&dsgid1=11822&chr1=3&x1=10781922&dr1up=15000&dr1down=15000&dsgid2=8120;chr2=Bd1;x2=63838621;dr2up=15000;dr2down=15000;num_seqs=2;hsp_overlap_limit=0;hsp_size_limit=0
Os05g50370|5|28806836|28806851|+|Bradi2g14960|Bd2|13424649|13424664|+|0.33	Os05g50370	5	28806836	28806851	0	Bradi2g14960	Bd2	13424649	13424664	0	0.33	http://synteny.cnr.berkeley.edu/CoGe/GEvo.pl?prog=blastn&autogo=1&show_cns=1&dsgid1=11822&chr1=5&x1=28806836&dr1up=15000&dr1down=15000&dsgid2=8120;chr2=Bd2;x2=13424649;dr2up=15000;dr2down=15000;num_seqs=2;hsp_overlap_limit=0;hsp_size_limit=0
Os06g40460|6|24104347|24104366|+|Bradi1g36470|Bd1|32123484|32123465|-|0.078	Os06g40460	6	24104347	24104366	0	Bradi1g36470	Bd1	32123465	32123484	0	0.078	http://synteny.cnr.berkeley.edu/CoGe/GEvo.pl?prog=blastn&autogo=1&show_cns=1&dsgid1=11822&chr1=6&x1=24104347&dr1up=15000&dr1down=15000&dsgid2=8120;chr2=Bd1;x2=32123465;dr2up=15000;dr2down=15000;num_seqs=2;hsp_overlap_limit=0;hsp_size_limit=0
Os02g50560|2|30868941|30868988|+|Bradi3g59790|Bd3|58906903|58906856|-|2e-07	Os02g50560	2	30868941	30868988	0	Bradi3g59790	Bd3	58906856	58906903	0	2e-07	http://synteny.cnr.berkeley.edu/CoGe/GEvo.pl?prog=blastn&autogo=1&show_cns=1&dsgid1=11822&chr1=2&x1=30868941&dr1up=15000&dr1down=15000&dsgid2=8120;chr2=Bd3;x2=58906856;dr2up=15000;dr2down=15000;num_seqs=2;hsp_overlap_limit=0;hsp_size_limit=0
Os06g49840|6|30178686|30178752|-|Bradi1g35000|Bd1|30532701|30532767|-|0.005	Os06g49840	6	30178686	30178752	0	Bradi1g35000	Bd1	30532701	30532767	0	0.005	http://synteny.cnr.berkeley.edu/CoGe/GEvo.pl?prog=blastn&autogo=1&show_cns=1&dsgid1=11822&chr1=6&x1=30178686&dr1up=15000&dr1down=15000&dsgid2=8120;chr2=Bd1;x2=30532701;dr2up=15000;dr2down=15000;num_seqs=2;hsp_overlap_limit=0;hsp_size_limit=0
Os04g51070|4|30052967|30053104|-|Bradi5g20400|Bd5|23286737|23286871|-|1e-14	Os04g51070	4	30052967	30053104	0	Bradi5g20400	Bd5	23286737	23286871	0	1e-14	http://synteny.cnr.berkeley.edu/CoGe/GEvo.pl?prog=blastn&autogo=1&show_cns=1&dsgid1=11822&chr1=4&x1=30052967&dr1up=15000&dr1down=15000&dsgid2=8120;chr2=Bd5;x2=23286737;dr2up=15000;dr2down=15000;num_seqs=2;hsp_overlap_limit=0;hsp_size_limit=0
Os01g55870|1|32170960|32170978|-|Bradi2g50800|Bd2|50538428|50538446|-|0.005	Os01g55870	1	32170960	32170978	0	Bradi2g50800	Bd2	50538428	50538446	0	0.005	http://synteny.cnr.berkeley.edu/CoGe/GEvo.pl?prog=blastn&autogo=1&show_cns=1&dsgid1=11822&chr1=1&x1=32170960&dr1up=15000&dr1down=15000&dsgid2=8120;chr2=Bd2;x2=50538428;dr2up=15000;dr2down=15000;num_seqs=2;hsp_overlap_limit=0;hsp_size_limit=0
Os11g08330|11|4391768|4391807|-|Bradi4g23600|Bd4|28414675|28414637|+|0.11	Os11g08330	11	4391768	4391807	0	Bradi4g23600	Bd4	28414637	28414675	0	0.11	http://synteny.cnr.berkeley.edu/CoGe/GEvo.pl?prog=blastn&autogo=1&show_cns=1&dsgid1=11822&chr1=11&x1=4391768&dr1up=15000&dr1down=15000&dsgid2=8120;chr2=Bd4;x2=28414637;dr2up=15000;dr2down=15000;num_seqs=2;hsp_overlap_limit=0;hsp_size_limit=0
Os06g15590|6|8833834|8833869|-|brachy_Bd1_41701865_41702234|Bd1|41704676|41704641|+|0.016	Os06g15590	6	8833834	8833869	0	brachy_Bd1_41701865_41702234	Bd1	41704641	41704676	0	0.016	http://synteny.cnr.berkeley.edu/CoGe/GEvo.pl?prog=blastn&autogo=1&show_cns=1&dsgid1=11822&chr1=6&x1=8833834&dr1up=15000&dr1down=15000&dsgid2=8120;chr2=Bd1;x2=41704641;dr2up=15000;dr2down=15000;num_seqs=2;hsp_overlap_limit=0;hsp_size_limit=0
Os04g58110|4|34421596|34421613|-|Bradi5g26140|Bd5|27225141|27225124|+|1.0	Os04g58110	4	34421596	34421613	0	Bradi5g26140	Bd5	27225124	27225141	0	1	http://synteny.cnr.berkeley.edu/CoGe/GEvo.pl?prog=blastn&autogo=1&show_cns=1&dsgid1=11822&chr1=4&x1=34421596&dr1up=15000&dr1down=15000&dsgid2=8120;chr2=Bd5;x2=27225124;dr2up=15000;dr2down=15000;num_seqs=2;hsp_overlap_limit=0;hsp_size_limit=0
Os01g54784|1|31517804|31517821|+|Bradi2g49980|Bd2|49959735|49959752|+|1.3	Os01g54784	1	31517804	31517821	0	Bradi2g49980	Bd2	49959735	49959752	0	1.3	http://synteny.cnr.berkeley.edu/CoGe/GEvo.pl?prog=blastn&autogo=1&show_cns=1&dsgid1=11822&chr1=1&x1=31517804&dr1up=15000&dr1down=15000&dsgid2=8120;chr2=Bd2;x2=49959735;dr2up=15000;dr2down=15000;num_seqs=2;hsp_overlap_limit=0;hsp_size_limit=0
Os08g14660|8|8811642|8811662|-|Bradi3g18940|Bd3|17508061|17508081|-|1.1	Os08g14660	8	8811642	8811662	0	Bradi3g18940	Bd3	17508061	17508081	0	1.1	http://synteny.cnr.berkeley.edu/CoGe/GEvo.pl?prog=blastn&autogo=1&show_cns=1&dsgid1=11822&chr1=8&x1=8811642&dr1up=15000&dr1down=15000&dsgid2=8120;chr2=Bd3;x2=17508061;dr2up=15000;dr2down=15000;num_seqs=2;hsp_overlap_limit=0;hsp_size_limit=0
Os03g16730|3|9267618|9267639|+|Bradi1g66670|Bd1|65433034|65433013|-|0.27	Os03g16730	3	9267618	9267639	0	Bradi1g66670	Bd1	65433013	65433034	0	0.27	http://synteny.cnr.berkeley.edu/CoGe/GEvo.pl?prog=blastn&autogo=1&show_cns=1&dsgid1=11822&chr1=3&x1=9267618&dr1up=15000&dr1down=15000&dsgid2=8120;chr2=Bd1;x2=65433013;dr2up=15000;dr2down=15000;num_seqs=2;hsp_overlap_limit=0;hsp_size_limit=0
Os02g52270|2|31998014|31998030|-|Bradi3g58280|Bd3|57854380|57854364|+|0.063	Os02g52270	2	31998014	31998030	0	Bradi3g58280	Bd3	57854364	57854380	0	0.063	http://synteny.cnr.berkeley.edu/CoGe/GEvo.pl?prog=blastn&autogo=1&show_cns=1&dsgid1=11822&chr1=2&x1=31998014&dr1up=15000&dr1down=15000&dsgid2=8120;chr2=Bd3;x2=57854364;dr2up=15000;dr2down=15000;num_seqs=2;hsp_overlap_limit=0;hsp_size_limit=0
Os06g06350|6|2951846|2951863|+|Bradi1g48780|Bd1|47440381|47440364|-|1.3	Os06g06350	6	2951846	2951863	0	Bradi1g48780	Bd1	47440364	47440381	0	1.3	http://synteny.cnr.berkeley.edu/CoGe/GEvo.pl?prog=blastn&autogo=1&show_cns=1&dsgid1=11822&chr1=6&x1=2951846&dr1up=15000&dr1down=15000&dsgid2=8120;chr2=Bd1;x2=47440364;dr2up=15000;dr2down=15000;num_seqs=2;hsp_overlap_limit=0;hsp_size_limit=0
Os02g14900|2|8313186|8313202|+|Bradi3g09320|Bd3|7449846|7449862|+|0.15	Os02g14900	2	8313186	8313202	0	Bradi3g09320	Bd3	7449846	7449862	0	0.15	http://synteny.cnr.berkeley.edu/CoGe/GEvo.pl?prog=blastn&autogo=1&show_cns=1&dsgid1=11822&chr1=2&x1=8313186&dr1up=15000&dr1down=15000&dsgid2=8120;chr2=Bd3;x2=7449846;dr2up=15000;dr2down=15000;num_seqs=2;hsp_overlap_limit=0;hsp_size_limit=0
Os08g01850|8|520658|520709|-|Bradi3g13420|Bd3|11872233|11872285|-|0.018	Os08g01850	8	520658	520709	0	Bradi3g13420	Bd3	11872233	11872285	0	0.018	http://synteny.cnr.berkeley.edu/CoGe/GEvo.pl?prog=blastn&autogo=1&show_cns=1&dsgid1=11822&chr1=8&x1=520658&dr1up=15000&dr1down=15000&dsgid2=8120;chr2=Bd3;x2=11872233;dr2up=15000;dr2down=15000;num_seqs=2;hsp_overlap_limit=0;hsp_size_limit=0
Os02g58350|2|35684886|35684915|-|Bradi3g60560|Bd3|59439171|59439200|-|0.8	Os02g58350	2	35684886	35684915	0	Bradi3g60560	Bd3	59439171	59439200	0	0.8	http://synteny.cnr.berkeley.edu/CoGe/GEvo.pl?prog=blastn&autogo=1&show_cns=1&dsgid1=11822&chr1=2&x1=35684886&dr1up=15000&dr1down=15000&dsgid2=8120;chr2=Bd3;x2=59439171;dr2up=15000;dr2down=15000;num_seqs=2;hsp_overlap_limit=0;hsp_size_limit=0
Os11g43890|11|26030090|26030124|+|Bradi4g10930|Bd4|10614594|10614558|-|0.001	Os11g43890	11	26030090	26030124	0	Bradi4g10930	Bd4	10614558	10614594	0	0.001	http://synteny.cnr.berkeley.edu/CoGe/GEvo.pl?prog=blastn&autogo=1&show_cns=1&dsgid1=11822&chr1=11&x1=26030090&dr1up=15000&dr1down=15000&dsgid2=8120;chr2=Bd4;x2=10614558;dr2up=15000;dr2down=15000;num_seqs=2;hsp_overlap_limit=0;hsp_size_limit=0
Os05g03174|5|1285197|1285273|+|Bradi2g37970|Bd2|38321404|38321486|+|1e-11	Os05g03174	5	1285197	1285273	0	Bradi2g37970	Bd2	38321404	38321486	0	1e-11	http://synteny.cnr.berkeley.edu/CoGe/GEvo.pl?prog=blastn&autogo=1&show_cns=1&dsgid1=11822&chr1=5&x1=1285197&dr1up=15000&dr1down=15000&dsgid2=8120;chr2=Bd2;x2=38321404;dr2up=15000;dr2down=15000;num_seqs=2;hsp_overlap_limit=0;hsp_size_limit=0
Os08g05940|8|3219771|3219801|-|Bradi3g16660|Bd3|14839610|14839580|+|2e-06	Os08g05940	8	3219771	3219801	0	Bradi3g16660	Bd3	14839580	14839610	0	2e-06	http://synteny.cnr.berkeley.edu/CoGe/GEvo.pl?prog=blastn&autogo=1&show_cns=1&dsgid1=11822&chr1=8&x1=3219771&dr1up=15000&dr1down=15000&dsgid2=8120;chr2=Bd3;x2=14839580;dr2up=15000;dr2down=15000;num_seqs=2;hsp_overlap_limit=0;hsp_size_limit=0
Os01g54040|1|31085641|31085661|-|Bradi2g49550|Bd2|49613342|49613362|-|1.3	Os01g54040	1	31085641	31085661	0	Bradi2g49550	Bd2	49613342	49613362	0	1.3	http://synteny.cnr.berkeley.edu/CoGe/GEvo.pl?prog=blastn&autogo=1&show_cns=1&dsgid1=11822&chr1=1&x1=31085641&dr1up=15000&dr1down=15000&dsgid2=8120;chr2=Bd2;x2=49613342;dr2up=15000;dr2down=15000;num_seqs=2;hsp_overlap_limit=0;hsp_size_limit=0
Os01g18290|1|10269999|10270019|-|Bradi2g11100|Bd2|9288196|9288216|-|0.0003	Os01g18290	1	10269999	10270019	0	Bradi2g11100	Bd2	9288196	9288216	0	0.0003	http://synteny.cnr.berkeley.edu/CoGe/GEvo.pl?prog=blastn&autogo=1&show_cns=1&dsgid1=11822&chr1=1&x1=10269999&dr1up=15000&dr1down=15000&dsgid2=8120;chr2=Bd2;x2=9288196;dr2up=15000;dr2down=15000;num_seqs=2;hsp_overlap_limit=0;hsp_size_limit=0
Os12g41962|12|25991181|25991266|+|Bradi4g01710|Bd4|1120613|1120529|-|8e-20	Os12g41962	12	25991181	25991266	0	Bradi4g01710	Bd4	1120529	1120613	0	8e-20	http://synteny.cnr.berkeley.edu/CoGe/GEvo.pl?prog=blastn&autogo=1&show_cns=1&dsgid1=11822&chr1=12&x1=25991181&dr1up=15000&dr1down=15000&dsgid2=8120;chr2=Bd4;x2=1120529;dr2up=15000;dr2down=15000;num_seqs=2;hsp_overlap_limit=0;hsp_size_limit=0
Os01g55290|1|31824259|31824275|-|Bradi2g50330|Bd2|50241077|50241093|-|0.068	Os01g55290	1	31824259	31824275	0	Bradi2g50330	Bd2	50241077	50241093	0	0.068	http://synteny.cnr.berkeley.edu/CoGe/GEvo.pl?prog=blastn&autogo=1&show_cns=1&dsgid1=11822&chr1=1&x1=31824259&dr1up=15000&dr1down=15000&dsgid2=8120;chr2=Bd2;x2=50241077;dr2up=15000;dr2down=15000;num_seqs=2;hsp_overlap_limit=0;hsp_size_limit=0
Os02g04490|2|1996993|1997095|+|Bradi3g03330|Bd3|2172727|2172824|+|2e-21	Os02g04490	2	1996993	1997095	0	Bradi3g03330	Bd3	2172727	2172824	0	2e-21	http://synteny.cnr.berkeley.edu/CoGe/GEvo.pl?prog=blastn&autogo=1&show_cns=1&dsgid1=11822&chr1=2&x1=1996993&dr1up=15000&dr1down=15000&dsgid2=8120;chr2=Bd3;x2=2172727;dr2up=15000;dr2down=15000;num_seqs=2;hsp_overlap_limit=0;hsp_size_limit=0
Os11g03990|11|1613222|1613247|-|Bradi4g26390|Bd4|31606895|31606870|+|0.072	Os11g03990	11	1613222	1613247	0	Bradi4g26390	Bd4	31606870	31606895	0	0.072	http://synteny.cnr.berkeley.edu/CoGe/GEvo.pl?prog=blastn&autogo=1&show_cns=1&dsgid1=11822&chr1=11&x1=1613222&dr1up=15000&dr1down=15000&dsgid2=8120;chr2=Bd4;x2=31606870;dr2up=15000;dr2down=15000;num_seqs=2;hsp_overlap_limit=0;hsp_size_limit=0
Os03g25440|3|14542305|14542322|+|Bradi1g61470|Bd1|60857506|60857489|-|0.015	Os03g25440	3	14542305	14542322	0	Bradi1g61470	Bd1	60857489	60857506	0	0.015	http://synteny.cnr.berkeley.edu/CoGe/GEvo.pl?prog=blastn&autogo=1&show_cns=1&dsgid1=11822&chr1=3&x1=14542305&dr1up=15000&dr1down=15000&dsgid2=8120;chr2=Bd1;x2=60857489;dr2up=15000;dr2down=15000;num_seqs=2;hsp_overlap_limit=0;hsp_size_limit=0
Os05g05830|5|2923009|2923070|+|Bradi2g35690|Bd2|36083608|36083547|-|4e-14	Os05g05830	5	2923009	2923070	0	Bradi2g35690	Bd2	36083547	36083608	0	4e-14	http://synteny.cnr.berkeley.edu/CoGe/GEvo.pl?prog=blastn&autogo=1&show_cns=1&dsgid1=11822&chr1=5&x1=2923009&dr1up=15000&dr1down=15000&dsgid2=8120;chr2=Bd2;x2=36083547;dr2up=15000;dr2down=15000;num_seqs=2;hsp_overlap_limit=0;hsp_size_limit=0
Os06g10690|6|5580363|5580394|-|Bradi1g46180|Bd1|44495902|44495871|+|0.1	Os06g10690	6	5580363	5580394	0	Bradi1g46180	Bd1	44495871	44495902	0	0.1	http://synteny.cnr.berkeley.edu/CoGe/GEvo.pl?prog=blastn&autogo=1&show_cns=1&dsgid1=11822&chr1=6&x1=5580363&dr1up=15000&dr1down=15000&dsgid2=8120;chr2=Bd1;x2=44495871;dr2up=15000;dr2down=15000;num_seqs=2;hsp_overlap_limit=0;hsp_size_limit=0
Os03g10230|3|5208802|5208825|+|Bradi1g71250|Bd1|69287262|69287239|-|0.99	Os03g10230	3	5208802	5208825	0	Bradi1g71250	Bd1	69287239	69287262	0	0.99	http://synteny.cnr.berkeley.edu/CoGe/GEvo.pl?prog=blastn&autogo=1&show_cns=1&dsgid1=11822&chr1=3&x1=5208802&dr1up=15000&dr1down=15000&dsgid2=8120;chr2=Bd1;x2=69287239;dr2up=15000;dr2down=15000;num_seqs=2;hsp_overlap_limit=0;hsp_size_limit=0
Os03g51610|3|29531548|29531627|+|Bradi1g10140|Bd1|7310735|7310652|-|0.002	Os03g51610	3	29531548	29531627	0	Bradi1g10140	Bd1	7310652	7310735	0	0.002	http://synteny.cnr.berkeley.edu/CoGe/GEvo.pl?prog=blastn&autogo=1&show_cns=1&dsgid1=11822&chr1=3&x1=29531548&dr1up=15000&dr1down=15000&dsgid2=8120;chr2=Bd1;x2=7310652;dr2up=15000;dr2down=15000;num_seqs=2;hsp_overlap_limit=0;hsp_size_limit=0
Os02g55090|2|33736214|33736252|-|Bradi3g53950|Bd3|54537912|54537950|-|0.018	Os02g55090	2	33736214	33736252	0	Bradi3g53950	Bd3	54537912	54537950	0	0.018	http://synteny.cnr.berkeley.edu/CoGe/GEvo.pl?prog=blastn&autogo=1&show_cns=1&dsgid1=11822&chr1=2&x1=33736214&dr1up=15000&dr1down=15000&dsgid2=8120;chr2=Bd3;x2=54537912;dr2up=15000;dr2down=15000;num_seqs=2;hsp_overlap_limit=0;hsp_size_limit=0
Os03g11360|3|5854761|5854806|+|Bradi1g70250|Bd1|68648003|68647959|-|4e-07	Os03g11360	3	5854761	5854806	0	Bradi1g70250	Bd1	68647959	68648003	0	4e-07	http://synteny.cnr.berkeley.edu/CoGe/GEvo.pl?prog=blastn&autogo=1&show_cns=1&dsgid1=11822&chr1=3&x1=5854761&dr1up=15000&dr1down=15000&dsgid2=8120;chr2=Bd1;x2=68647959;dr2up=15000;dr2down=15000;num_seqs=2;hsp_overlap_limit=0;hsp_size_limit=0
Os11g06130|11|2906827|2906857|-|Bradi4g25090|Bd4|30289081|30289111|-|0.31	Os11g06130	11	2906827	2906857	0	Bradi4g25090	Bd4	30289081	30289111	0	0.31	http://synteny.cnr.berkeley.edu/CoGe/GEvo.pl?prog=blastn&autogo=1&show_cns=1&dsgid1=11822&chr1=11&x1=2906827&dr1up=15000&dr1down=15000&dsgid2=8120;chr2=Bd4;x2=30289081;dr2up=15000;dr2down=15000;num_seqs=2;hsp_overlap_limit=0;hsp_size_limit=0
Os06g48030|6|29043191|29043205|+|Bradi1g33740|Bd1|29280327|29280341|+|0.96	Os06g48030	6	29043191	29043205	0	Bradi1g33740	Bd1	29280327	29280341	0	0.96	http://synteny.cnr.berkeley.edu/CoGe/GEvo.pl?prog=blastn&autogo=1&show_cns=1&dsgid1=11822&chr1=6&x1=29043191&dr1up=15000&dr1down=15000&dsgid2=8120;chr2=Bd1;x2=29280327;dr2up=15000;dr2down=15000;num_seqs=2;hsp_overlap_limit=0;hsp_size_limit=0
Os05g47900|5|27400008|27400031|+|Bradi2g17340|Bd2|15436344|15436321|-|0.016	Os05g47900	5	27400008	27400031	0	Bradi2g17340	Bd2	15436321	15436344	0	0.016	http://synteny.cnr.berkeley.edu/CoGe/GEvo.pl?prog=blastn&autogo=1&show_cns=1&dsgid1=11822&chr1=5&x1=27400008&dr1up=15000&dr1down=15000&dsgid2=8120;chr2=Bd2;x2=15436321;dr2up=15000;dr2down=15000;num_seqs=2;hsp_overlap_limit=0;hsp_size_limit=0
Os01g15610|1|8769174|8769204|+|Bradi2g09500|Bd2|7774283|7774313|+|0.004	Os01g15610	1	8769174	8769204	0	Bradi2g09500	Bd2	7774283	7774313	0	0.004	http://synteny.cnr.berkeley.edu/CoGe/GEvo.pl?prog=blastn&autogo=1&show_cns=1&dsgid1=11822&chr1=1&x1=8769174&dr1up=15000&dr1down=15000&dsgid2=8120;chr2=Bd2;x2=7774283;dr2up=15000;dr2down=15000;num_seqs=2;hsp_overlap_limit=0;hsp_size_limit=0
Os05g50890|5|29138108|29138131|+|Bradi2g14830|Bd2|13292522|13292499|-|1.1	Os05g50890	5	29138108	29138131	0	Bradi2g14830	Bd2	13292499	13292522	0	1.1	http://synteny.cnr.berkeley.edu/CoGe/GEvo.pl?prog=blastn&autogo=1&show_cns=1&dsgid1=11822&chr1=5&x1=29138108&dr1up=15000&dr1down=15000&dsgid2=8120;chr2=Bd2;x2=13292499;dr2up=15000;dr2down=15000;num_seqs=2;hsp_overlap_limit=0;hsp_size_limit=0
Os04g45730|4|26880439|26880467|-|Bradi5g17120|Bd5|20348847|20348875|-|0.001	Os04g45730	4	26880439	26880467	0	Bradi5g17120	Bd5	20348847	20348875	0	0.001	http://synteny.cnr.berkeley.edu/CoGe/GEvo.pl?prog=blastn&autogo=1&show_cns=1&dsgid1=11822&chr1=4&x1=26880439&dr1up=15000&dr1down=15000&dsgid2=8120;chr2=Bd5;x2=20348847;dr2up=15000;dr2down=15000;num_seqs=2;hsp_overlap_limit=0;hsp_size_limit=0
Os08g36020|8|22702454|22702475|+|Bradi3g37710|Bd3|40267661|40267682|+|0.3	Os08g36020	8	22702454	22702475	0	Bradi3g37710	Bd3	40267661	40267682	0	0.3	http://synteny.cnr.berkeley.edu/CoGe/GEvo.pl?prog=blastn&autogo=1&show_cns=1&dsgid1=11822&chr1=8&x1=22702454&dr1up=15000&dr1down=15000&dsgid2=8120;chr2=Bd3;x2=40267661;dr2up=15000;dr2down=15000;num_seqs=2;hsp_overlap_limit=0;hsp_size_limit=0
Os05g07670|5|4120125|4120145|-|Bradi2g34470|Bd2|34549742|34549722|+|0.98	Os05g07670	5	4120125	4120145	0	Bradi2g34470	Bd2	34549722	34549742	0	0.98	http://synteny.cnr.berkeley.edu/CoGe/GEvo.pl?prog=blastn&autogo=1&show_cns=1&dsgid1=11822&chr1=5&x1=4120125&dr1up=15000&dr1down=15000&dsgid2=8120;chr2=Bd2;x2=34549722;dr2up=15000;dr2down=15000;num_seqs=2;hsp_overlap_limit=0;hsp_size_limit=0
Os03g15650|3|8633750|8633779|+|Bradi1g67360|Bd1|65993125|65993096|-|0.021	Os03g15650	3	8633750	8633779	0	Bradi1g67360	Bd1	65993096	65993125	0	0.021	http://synteny.cnr.berkeley.edu/CoGe/GEvo.pl?prog=blastn&autogo=1&show_cns=1&dsgid1=11822&chr1=3&x1=8633750&dr1up=15000&dr1down=15000&dsgid2=8120;chr2=Bd1;x2=65993096;dr2up=15000;dr2down=15000;num_seqs=2;hsp_overlap_limit=0;hsp_size_limit=0
Os01g51210|1|29440831|29440854|-|Bradi2g47860|Bd2|48224400|48224423|-|0.0003	Os01g51210	1	29440831	29440854	0	Bradi2g47860	Bd2	48224400	48224423	0	0.0003	http://synteny.cnr.berkeley.edu/CoGe/GEvo.pl?prog=blastn&autogo=1&show_cns=1&dsgid1=11822&chr1=1&x1=29440831&dr1up=15000&dr1down=15000&dsgid2=8120;chr2=Bd2;x2=48224400;dr2up=15000;dr2down=15000;num_seqs=2;hsp_overlap_limit=0;hsp_size_limit=0
Os01g51300|1|29502914|29502937|+|Bradi2g47940|Bd2|48296963|48296986|+|0.0004	Os01g51300	1	29502914	29502937	0	Bradi2g47940	Bd2	48296963	48296986	0	0.0004	http://synteny.cnr.berkeley.edu/CoGe/GEvo.pl?prog=blastn&autogo=1&show_cns=1&dsgid1=11822&chr1=1&x1=29502914&dr1up=15000&dr1down=15000&dsgid2=8120;chr2=Bd2;x2=48296963;dr2up=15000;dr2down=15000;num_seqs=2;hsp_overlap_limit=0;hsp_size_limit=0
Os02g44900|2|27195408|27195460|+|Bradi3g51170|Bd3|52268861|52268810|-|0.0003	Os02g44900	2	27195408	27195460	0	Bradi3g51170	Bd3	52268810	52268861	0	0.0003	http://synteny.cnr.berkeley.edu/CoGe/GEvo.pl?prog=blastn&autogo=1&show_cns=1&dsgid1=11822&chr1=2&x1=27195408&dr1up=15000&dr1down=15000&dsgid2=8120;chr2=Bd3;x2=52268810;dr2up=15000;dr2down=15000;num_seqs=2;hsp_overlap_limit=0;hsp_size_limit=0
Os10g39790|10|21227263|21227281|-|Bradi3g32490|Bd3|34851375|34851393|-|0.25	Os10g39790	10	21227263	21227281	0	Bradi3g32490	Bd3	34851375	34851393	0	0.25	http://synteny.cnr.berkeley.edu/CoGe/GEvo.pl?prog=blastn&autogo=1&show_cns=1&dsgid1=11822&chr1=10&x1=21227263&dr1up=15000&dr1down=15000&dsgid2=8120;chr2=Bd3;x2=34851375;dr2up=15000;dr2down=15000;num_seqs=2;hsp_overlap_limit=0;hsp_size_limit=0
Os08g02070|8|676965|677037|+|Bradi3g13570|Bd3|12092254|12092326|+|6e-17	Os08g02070	8	676965	677037	0	Bradi3g13570	Bd3	12092254	12092326	0	6e-17	http://synteny.cnr.berkeley.edu/CoGe/GEvo.pl?prog=blastn&autogo=1&show_cns=1&dsgid1=11822&chr1=8&x1=676965&dr1up=15000&dr1down=15000&dsgid2=8120;chr2=Bd3;x2=12092254;dr2up=15000;dr2down=15000;num_seqs=2;hsp_overlap_limit=0;hsp_size_limit=0
Os02g03330|2|1346207|1346224|+|Bradi3g02570|Bd3|1547416|1547433|+|0.9	Os02g03330	2	1346207	1346224	0	Bradi3g02570	Bd3	1547416	1547433	0	0.9	http://synteny.cnr.berkeley.edu/CoGe/GEvo.pl?prog=blastn&autogo=1&show_cns=1&dsgid1=11822&chr1=2&x1=1346207&dr1up=15000&dr1down=15000&dsgid2=8120;chr2=Bd3;x2=1547416;dr2up=15000;dr2down=15000;num_seqs=2;hsp_overlap_limit=0;hsp_size_limit=0
Os02g08380|2|4465468|4465487|+|Bradi3g06010|Bd3|4283970|4283989|+|0.068	Os02g08380	2	4465468	4465487	0	Bradi3g06010	Bd3	4283970	4283989	0	0.068	http://synteny.cnr.berkeley.edu/CoGe/GEvo.pl?prog=blastn&autogo=1&show_cns=1&dsgid1=11822&chr1=2&x1=4465468&dr1up=15000&dr1down=15000&dsgid2=8120;chr2=Bd3;x2=4283970;dr2up=15000;dr2down=15000;num_seqs=2;hsp_overlap_limit=0;hsp_size_limit=0
Os03g15000|3|8187148|8187166|-|Bradi1g67780|Bd1|66384086|66384068|+|0.27	Os03g15000	3	8187148	8187166	0	Bradi1g67780	Bd1	66384068	66384086	0	0.27	http://synteny.cnr.berkeley.edu/CoGe/GEvo.pl?prog=blastn&autogo=1&show_cns=1&dsgid1=11822&chr1=3&x1=8187148&dr1up=15000&dr1down=15000&dsgid2=8120;chr2=Bd1;x2=66384068;dr2up=15000;dr2down=15000;num_seqs=2;hsp_overlap_limit=0;hsp_size_limit=0
Os06g46950|6|28484841|28484855|+|Bradi1g33050|Bd1|28710038|28710052|+|0.8	Os06g46950	6	28484841	28484855	0	Bradi1g33050	Bd1	28710038	28710052	0	0.8	http://synteny.cnr.berkeley.edu/CoGe/GEvo.pl?prog=blastn&autogo=1&show_cns=1&dsgid1=11822&chr1=6&x1=28484841&dr1up=15000&dr1down=15000&dsgid2=8120;chr2=Bd1;x2=28710038;dr2up=15000;dr2down=15000;num_seqs=2;hsp_overlap_limit=0;hsp_size_limit=0
Os01g01689|1|357918|357941|+|Bradi2g00630|Bd2|314543|314566|+|4.7	Os01g01689	1	357918	357941	0	Bradi2g00630	Bd2	314543	314566	0	4.7	http://synteny.cnr.berkeley.edu/CoGe/GEvo.pl?prog=blastn&autogo=1&show_cns=1&dsgid1=11822&chr1=1&x1=357918&dr1up=15000&dr1down=15000&dsgid2=8120;chr2=Bd2;x2=314543;dr2up=15000;dr2down=15000;num_seqs=2;hsp_overlap_limit=0;hsp_size_limit=0
Os01g18060|1|10107026|10107074|-|Bradi2g10980|Bd2|9190688|9190737|-|0.0004	Os01g18060	1	10107026	10107074	0	Bradi2g10980	Bd2	9190688	9190737	0	0.0004	http://synteny.cnr.berkeley.edu/CoGe/GEvo.pl?prog=blastn&autogo=1&show_cns=1&dsgid1=11822&chr1=1&x1=10107026&dr1up=15000&dr1down=15000&dsgid2=8120;chr2=Bd2;x2=9190688;dr2up=15000;dr2down=15000;num_seqs=2;hsp_overlap_limit=0;hsp_size_limit=0
Os04g56670|4|33603631|33603645|-|Bradi5g24980|Bd5|26474230|26474244|-|0.87	Os04g56670	4	33603631	33603645	0	Bradi5g24980	Bd5	26474230	26474244	0	0.87	http://synteny.cnr.berkeley.edu/CoGe/GEvo.pl?prog=blastn&autogo=1&show_cns=1&dsgid1=11822&chr1=4&x1=33603631&dr1up=15000&dr1down=15000&dsgid2=8120;chr2=Bd5;x2=26474230;dr2up=15000;dr2down=15000;num_seqs=2;hsp_overlap_limit=0;hsp_size_limit=0
Os06g07770|6|3764975|3764995|+|Bradi1g47960|Bd1|46607741|46607721|-|1.2	Os06g07770	6	3764975	3764995	0	Bradi1g47960	Bd1	46607721	46607741	0	1.2	http://synteny.cnr.berkeley.edu/CoGe/GEvo.pl?prog=blastn&autogo=1&show_cns=1&dsgid1=11822&chr1=6&x1=3764975&dr1up=15000&dr1down=15000&dsgid2=8120;chr2=Bd1;x2=46607721;dr2up=15000;dr2down=15000;num_seqs=2;hsp_overlap_limit=0;hsp_size_limit=0
Os05g41910|5|24481786|24481809|-|Bradi2g20900|Bd2|18321560|18321537|+|0.018	Os05g41910	5	24481786	24481809	0	Bradi2g20900	Bd2	18321537	18321560	0	0.018	http://synteny.cnr.berkeley.edu/CoGe/GEvo.pl?prog=blastn&autogo=1&show_cns=1&dsgid1=11822&chr1=5&x1=24481786&dr1up=15000&dr1down=15000&dsgid2=8120;chr2=Bd2;x2=18321537;dr2up=15000;dr2down=15000;num_seqs=2;hsp_overlap_limit=0;hsp_size_limit=0
Os02g45540|2|27706876|27707031|+|Bradi3g51680|Bd3|52724957|52725122|+|1e-14	Os02g45540	2	27706876	27707031	0	Bradi3g51680	Bd3	52724957	52725122	0	1e-14	http://synteny.cnr.berkeley.edu/CoGe/GEvo.pl?prog=blastn&autogo=1&show_cns=1&dsgid1=11822&chr1=2&x1=27706876&dr1up=15000&dr1down=15000&dsgid2=8120;chr2=Bd3;x2=52724957;dr2up=15000;dr2down=15000;num_seqs=2;hsp_overlap_limit=0;hsp_size_limit=0
Os06g11980|6|6393894|6393915|-|Bradi1g45410|Bd1|43618265|43618244|+|0.004	Os06g11980	6	6393894	6393915	0	Bradi1g45410	Bd1	43618244	43618265	0	0.004	http://synteny.cnr.berkeley.edu/CoGe/GEvo.pl?prog=blastn&autogo=1&show_cns=1&dsgid1=11822&chr1=6&x1=6393894&dr1up=15000&dr1down=15000&dsgid2=8120;chr2=Bd1;x2=43618244;dr2up=15000;dr2down=15000;num_seqs=2;hsp_overlap_limit=0;hsp_size_limit=0
Os04g36050|4|21815634|21815664|-|Bradi5g10930|Bd5|14366227|14366257|-|0.006	Os04g36050	4	21815634	21815664	0	Bradi5g10930	Bd5	14366227	14366257	0	0.006	http://synteny.cnr.berkeley.edu/CoGe/GEvo.pl?prog=blastn&autogo=1&show_cns=1&dsgid1=11822&chr1=4&x1=21815634&dr1up=15000&dr1down=15000&dsgid2=8120;chr2=Bd5;x2=14366227;dr2up=15000;dr2down=15000;num_seqs=2;hsp_overlap_limit=0;hsp_size_limit=0
Os05g47660|5|27245888|27245937|-|Bradi2g17600|Bd2|15660632|15660584|+|0.0003	Os05g47660	5	27245888	27245937	0	Bradi2g17600	Bd2	15660584	15660632	0	0.0003	http://synteny.cnr.berkeley.edu/CoGe/GEvo.pl?prog=blastn&autogo=1&show_cns=1&dsgid1=11822&chr1=5&x1=27245888&dr1up=15000&dr1down=15000&dsgid2=8120;chr2=Bd2;x2=15660584;dr2up=15000;dr2down=15000;num_seqs=2;hsp_overlap_limit=0;hsp_size_limit=0
Os08g14580|8|8766833|8766862|-|Bradi3g18880|Bd3|17456326|17456355|-|0.9	Os08g14580	8	8766833	8766862	0	Bradi3g18880	Bd3	17456326	17456355	0	0.9	http://synteny.cnr.berkeley.edu/CoGe/GEvo.pl?prog=blastn&autogo=1&show_cns=1&dsgid1=11822&chr1=8&x1=8766833&dr1up=15000&dr1down=15000&dsgid2=8120;chr2=Bd3;x2=17456326;dr2up=15000;dr2down=15000;num_seqs=2;hsp_overlap_limit=0;hsp_size_limit=0
Os05g41490|5|24228103|24228124|-|Bradi2g21240|Bd2|18623460|18623439|+|0.22	Os05g41490	5	24228103	24228124	0	Bradi2g21240	Bd2	18623439	18623460	0	0.22	http://synteny.cnr.berkeley.edu/CoGe/GEvo.pl?prog=blastn&autogo=1&show_cns=1&dsgid1=11822&chr1=5&x1=24228103&dr1up=15000&dr1down=15000&dsgid2=8120;chr2=Bd2;x2=18623439;dr2up=15000;dr2down=15000;num_seqs=2;hsp_overlap_limit=0;hsp_size_limit=0
Os07g40730|7|24409839|24409878|+|Bradi1g22600|Bd1|18115492|18115453|-|0.48	Os07g40730	7	24409839	24409878	0	Bradi1g22600	Bd1	18115453	18115492	0	0.48	http://synteny.cnr.berkeley.edu/CoGe/GEvo.pl?prog=blastn&autogo=1&show_cns=1&dsgid1=11822&chr1=7&x1=24409839&dr1up=15000&dr1down=15000&dsgid2=8120;chr2=Bd1;x2=18115453;dr2up=15000;dr2down=15000;num_seqs=2;hsp_overlap_limit=0;hsp_size_limit=0
Os04g36610|4|21930989|21931021|-|Bradi5g11310|Bd5|14864869|14864837|+|0.88	Os04g36610	4	21930989	21931021	0	Bradi5g11310	Bd5	14864837	14864869	0	0.88	http://synteny.cnr.berkeley.edu/CoGe/GEvo.pl?prog=blastn&autogo=1&show_cns=1&dsgid1=11822&chr1=4&x1=21930989&dr1up=15000&dr1down=15000&dsgid2=8120;chr2=Bd5;x2=14864837;dr2up=15000;dr2down=15000;num_seqs=2;hsp_overlap_limit=0;hsp_size_limit=0
Os01g72090|1|41820235|41820255|-|Bradi2g60670|Bd2|57970094|57970074|+|0.017	Os01g72090	1	41820235	41820255	0	Bradi2g60670	Bd2	57970074	57970094	0	0.017	http://synteny.cnr.berkeley.edu/CoGe/GEvo.pl?prog=blastn&autogo=1&show_cns=1&dsgid1=11822&chr1=1&x1=41820235&dr1up=15000&dr1down=15000&dsgid2=8120;chr2=Bd2;x2=57970074;dr2up=15000;dr2down=15000;num_seqs=2;hsp_overlap_limit=0;hsp_size_limit=0
Os12g30040|12|17952150|17952370|-|Bradi4g07290|Bd4|6199733|6199520|+|2e-17	Os12g30040	12	17952150	17952370	0	Bradi4g07290	Bd4	6199520	6199733	0	2e-17	http://synteny.cnr.berkeley.edu/CoGe/GEvo.pl?prog=blastn&autogo=1&show_cns=1&dsgid1=11822&chr1=12&x1=17952150&dr1up=15000&dr1down=15000&dsgid2=8120;chr2=Bd4;x2=6199520;dr2up=15000;dr2down=15000;num_seqs=2;hsp_overlap_limit=0;hsp_size_limit=0
Os05g02450|5|839095|839114|+|Bradi2g37370|Bd2|37679953|37679934|-|0.062	Os05g02450	5	839095	839114	0	Bradi2g37370	Bd2	37679934	37679953	0	0.062	http://synteny.cnr.berkeley.edu/CoGe/GEvo.pl?prog=blastn&autogo=1&show_cns=1&dsgid1=11822&chr1=5&x1=839095&dr1up=15000&dr1down=15000&dsgid2=8120;chr2=Bd2;x2=37679934;dr2up=15000;dr2down=15000;num_seqs=2;hsp_overlap_limit=0;hsp_size_limit=0
Os12g06670|12|3245774|3245793|-|Bradi4g41870|Bd4|45829779|45829798|-|0.002	Os12g06670	12	3245774	3245793	0	Bradi4g41870	Bd4	45829779	45829798	0	0.002	http://synteny.cnr.berkeley.edu/CoGe/GEvo.pl?prog=blastn&autogo=1&show_cns=1&dsgid1=11822&chr1=12&x1=3245774&dr1up=15000&dr1down=15000&dsgid2=8120;chr2=Bd4;x2=45829779;dr2up=15000;dr2down=15000;num_seqs=2;hsp_overlap_limit=0;hsp_size_limit=0
Os05g47790|5|27324631|27324648|-|Bradi2g17500|Bd2|15585944|15585927|+|0.019	Os05g47790	5	27324631	27324648	0	Bradi2g17500	Bd2	15585927	15585944	0	0.019	http://synteny.cnr.berkeley.edu/CoGe/GEvo.pl?prog=blastn&autogo=1&show_cns=1&dsgid1=11822&chr1=5&x1=27324631&dr1up=15000&dr1down=15000&dsgid2=8120;chr2=Bd2;x2=15585927;dr2up=15000;dr2down=15000;num_seqs=2;hsp_overlap_limit=0;hsp_size_limit=0
Os03g11950|3|6265492|6265514|+|Bradi1g69690|Bd1|68175332|68175310|-|0.066	Os03g11950	3	6265492	6265514	0	Bradi1g69690	Bd1	68175310	68175332	0	0.066	http://synteny.cnr.berkeley.edu/CoGe/GEvo.pl?prog=blastn&autogo=1&show_cns=1&dsgid1=11822&chr1=3&x1=6265492&dr1up=15000&dr1down=15000&dsgid2=8120;chr2=Bd1;x2=68175310;dr2up=15000;dr2down=15000;num_seqs=2;hsp_overlap_limit=0;hsp_size_limit=0
Os03g10260|3|5220313|5220353|-|Bradi1g71230|Bd1|69275008|69274968|+|0.001	Os03g10260	3	5220313	5220353	0	Bradi1g71230	Bd1	69274968	69275008	0	0.001	http://synteny.cnr.berkeley.edu/CoGe/GEvo.pl?prog=blastn&autogo=1&show_cns=1&dsgid1=11822&chr1=3&x1=5220313&dr1up=15000&dr1down=15000&dsgid2=8120;chr2=Bd1;x2=69274968;dr2up=15000;dr2down=15000;num_seqs=2;hsp_overlap_limit=0;hsp_size_limit=0
Os03g19520|3|10970669|10970699|-|Bradi1g64420|Bd1|63604631|63604601|+|0.35	Os03g19520	3	10970669	10970699	0	Bradi1g64420	Bd1	63604601	63604631	0	0.35	http://synteny.cnr.berkeley.edu/CoGe/GEvo.pl?prog=blastn&autogo=1&show_cns=1&dsgid1=11822&chr1=3&x1=10970669&dr1up=15000&dr1down=15000&dsgid2=8120;chr2=Bd1;x2=63604601;dr2up=15000;dr2down=15000;num_seqs=2;hsp_overlap_limit=0;hsp_size_limit=0
Os01g13090|1|7274521|7274540|+|Bradi2g07800|Bd2|6146444|6146463|+|0.082	Os01g13090	1	7274521	7274540	0	Bradi2g07800	Bd2	6146444	6146463	0	0.082	http://synteny.cnr.berkeley.edu/CoGe/GEvo.pl?prog=blastn&autogo=1&show_cns=1&dsgid1=11822&chr1=1&x1=7274521&dr1up=15000&dr1down=15000&dsgid2=8120;chr2=Bd2;x2=6146444;dr2up=15000;dr2down=15000;num_seqs=2;hsp_overlap_limit=0;hsp_size_limit=0
Os03g61960|3|35115976|35116024|+|Bradi1g02590|Bd1|1742610|1742562|-|9e-12	Os03g61960	3	35115976	35116024	0	Bradi1g02590	Bd1	1742562	1742610	0	9e-12	http://synteny.cnr.berkeley.edu/CoGe/GEvo.pl?prog=blastn&autogo=1&show_cns=1&dsgid1=11822&chr1=3&x1=35115976&dr1up=15000&dr1down=15000&dsgid2=8120;chr2=Bd1;x2=1742562;dr2up=15000;dr2down=15000;num_seqs=2;hsp_overlap_limit=0;hsp_size_limit=0
Os01g12710|1|7029207|7029255|+|Bradi2g07550|Bd2|5904987|5905033|+|1e-08	Os01g12710	1	7029207	7029255	0	Bradi2g07550	Bd2	5904987	5905033	0	1e-08	http://synteny.cnr.berkeley.edu/CoGe/GEvo.pl?prog=blastn&autogo=1&show_cns=1&dsgid1=11822&chr1=1&x1=7029207&dr1up=15000&dr1down=15000&dsgid2=8120;chr2=Bd2;x2=5904987;dr2up=15000;dr2down=15000;num_seqs=2;hsp_overlap_limit=0;hsp_size_limit=0
Os05g46350|5|26801553|26801584|+|Bradi2g18220|Bd2|16155450|16155419|-|0.064	Os05g46350	5	26801553	26801584	0	Bradi2g18220	Bd2	16155419	16155450	0	0.064	http://synteny.cnr.berkeley.edu/CoGe/GEvo.pl?prog=blastn&autogo=1&show_cns=1&dsgid1=11822&chr1=5&x1=26801553&dr1up=15000&dr1down=15000&dsgid2=8120;chr2=Bd2;x2=16155419;dr2up=15000;dr2down=15000;num_seqs=2;hsp_overlap_limit=0;hsp_size_limit=0
Os01g67370|1|39131044|39131074|-|Bradi2g57730|Bd2|55819051|55819081|-|0.005	Os01g67370	1	39131044	39131074	0	Bradi2g57730	Bd2	55819051	55819081	0	0.005	http://synteny.cnr.berkeley.edu/CoGe/GEvo.pl?prog=blastn&autogo=1&show_cns=1&dsgid1=11822&chr1=1&x1=39131044&dr1up=15000&dr1down=15000&dsgid2=8120;chr2=Bd2;x2=55819051;dr2up=15000;dr2down=15000;num_seqs=2;hsp_overlap_limit=0;hsp_size_limit=0
Os01g55750|1|32108688|32108705|-|Bradi2g50690|Bd2|50489092|50489109|-|0.016	Os01g55750	1	32108688	32108705	0	Bradi2g50690	Bd2	50489092	50489109	0	0.016	http://synteny.cnr.berkeley.edu/CoGe/GEvo.pl?prog=blastn&autogo=1&show_cns=1&dsgid1=11822&chr1=1&x1=32108688&dr1up=15000&dr1down=15000&dsgid2=8120;chr2=Bd2;x2=50489092;dr2up=15000;dr2down=15000;num_seqs=2;hsp_overlap_limit=0;hsp_size_limit=0
Os09g32930|9|19623098|19623129|+|Bradi4g34650|Bd4|40191384|40191415|+|3e-05	Os09g32930	9	19623098	19623129	0	Bradi4g34650	Bd4	40191384	40191415	0	3e-05	http://synteny.cnr.berkeley.edu/CoGe/GEvo.pl?prog=blastn&autogo=1&show_cns=1&dsgid1=11822&chr1=9&x1=19623098&dr1up=15000&dr1down=15000&dsgid2=8120;chr2=Bd4;x2=40191384;dr2up=15000;dr2down=15000;num_seqs=2;hsp_overlap_limit=0;hsp_size_limit=0
Os06g48850|6|29577859|29577874|+|Bradi1g34240|Bd1|29837767|29837782|+|0.2	Os06g48850	6	29577859	29577874	0	Bradi1g34240	Bd1	29837767	29837782	0	0.2	http://synteny.cnr.berkeley.edu/CoGe/GEvo.pl?prog=blastn&autogo=1&show_cns=1&dsgid1=11822&chr1=6&x1=29577859&dr1up=15000&dr1down=15000&dsgid2=8120;chr2=Bd1;x2=29837767;dr2up=15000;dr2down=15000;num_seqs=2;hsp_overlap_limit=0;hsp_size_limit=0
Os01g13740|1|7685997|7686019|-|Bradi2g08290|Bd2|6682923|6682945|-|0.086	Os01g13740	1	7685997	7686019	0	Bradi2g08290	Bd2	6682923	6682945	0	0.086	http://synteny.cnr.berkeley.edu/CoGe/GEvo.pl?prog=blastn&autogo=1&show_cns=1&dsgid1=11822&chr1=1&x1=7685997&dr1up=15000&dr1down=15000&dsgid2=8120;chr2=Bd2;x2=6682923;dr2up=15000;dr2down=15000;num_seqs=2;hsp_overlap_limit=0;hsp_size_limit=0
Os08g09340|8|5420427|5420458|+|Bradi3g14940|Bd3|13252580|13252549|-|0.001	Os08g09340	8	5420427	5420458	0	Bradi3g14940	Bd3	13252549	13252580	0	0.001	http://synteny.cnr.berkeley.edu/CoGe/GEvo.pl?prog=blastn&autogo=1&show_cns=1&dsgid1=11822&chr1=8&x1=5420427&dr1up=15000&dr1down=15000&dsgid2=8120;chr2=Bd3;x2=13252549;dr2up=15000;dr2down=15000;num_seqs=2;hsp_overlap_limit=0;hsp_size_limit=0
Os01g69920|1|40402839|40402874|-|Bradi2g59130|Bd2|56911109|56911075|+|0.0001	Os01g69920	1	40402839	40402874	0	Bradi2g59130	Bd2	56911075	56911109	0	0.0001	http://synteny.cnr.berkeley.edu/CoGe/GEvo.pl?prog=blastn&autogo=1&show_cns=1&dsgid1=11822&chr1=1&x1=40402839&dr1up=15000&dr1down=15000&dsgid2=8120;chr2=Bd2;x2=56911075;dr2up=15000;dr2down=15000;num_seqs=2;hsp_overlap_limit=0;hsp_size_limit=0
Os08g36740|8|23190994|23191010|-|Bradi3g38250|Bd3|40778633|40778649|-|0.055	Os08g36740	8	23190994	23191010	0	Bradi3g38250	Bd3	40778633	40778649	0	0.055	http://synteny.cnr.berkeley.edu/CoGe/GEvo.pl?prog=blastn&autogo=1&show_cns=1&dsgid1=11822&chr1=8&x1=23190994&dr1up=15000&dr1down=15000&dsgid2=8120;chr2=Bd3;x2=40778633;dr2up=15000;dr2down=15000;num_seqs=2;hsp_overlap_limit=0;hsp_size_limit=0
Os02g03950|2|1690440|1690467|+|Bradi3g02970|Bd3|1896736|1896763|+|0.31	Os02g03950	2	1690440	1690467	0	Bradi3g02970	Bd3	1896736	1896763	0	0.31	http://synteny.cnr.berkeley.edu/CoGe/GEvo.pl?prog=blastn&autogo=1&show_cns=1&dsgid1=11822&chr1=2&x1=1690440&dr1up=15000&dr1down=15000&dsgid2=8120;chr2=Bd3;x2=1896736;dr2up=15000;dr2down=15000;num_seqs=2;hsp_overlap_limit=0;hsp_size_limit=0
Os06g08550|6|4231373|4231399|-|Bradi1g47290|Bd1|45802855|45802829|+|6e-06	Os06g08550	6	4231373	4231399	0	Bradi1g47290	Bd1	45802829	45802855	0	6e-06	http://synteny.cnr.berkeley.edu/CoGe/GEvo.pl?prog=blastn&autogo=1&show_cns=1&dsgid1=11822&chr1=6&x1=4231373&dr1up=15000&dr1down=15000&dsgid2=8120;chr2=Bd1;x2=45802829;dr2up=15000;dr2down=15000;num_seqs=2;hsp_overlap_limit=0;hsp_size_limit=0
Os12g37860|12|23230592|23230611|+|Bradi4g04400|Bd4|3600063|3600044|-|0.002	Os12g37860	12	23230592	23230611	0	Bradi4g04400	Bd4	3600044	3600063	0	0.002	http://synteny.cnr.berkeley.edu/CoGe/GEvo.pl?prog=blastn&autogo=1&show_cns=1&dsgid1=11822&chr1=12&x1=23230592&dr1up=15000&dr1down=15000&dsgid2=8120;chr2=Bd4;x2=3600044;dr2up=15000;dr2down=15000;num_seqs=2;hsp_overlap_limit=0;hsp_size_limit=0
Os01g20860|1|11612932|11612950|-|Bradi2g11810|Bd2|10122230|10122248|-|0.49	Os01g20860	1	11612932	11612950	0	Bradi2g11810	Bd2	10122230	10122248	0	0.49	http://synteny.cnr.berkeley.edu/CoGe/GEvo.pl?prog=blastn&autogo=1&show_cns=1&dsgid1=11822&chr1=1&x1=11612932&dr1up=15000&dr1down=15000&dsgid2=8120;chr2=Bd2;x2=10122230;dr2up=15000;dr2down=15000;num_seqs=2;hsp_overlap_limit=0;hsp_size_limit=0
Os04g41260|4|24303515|24303541|+|Bradi5g14120|Bd5|17571094|17571120|+|0.0005	Os04g41260	4	24303515	24303541	0	Bradi5g14120	Bd5	17571094	17571120	0	0.0005	http://synteny.cnr.berkeley.edu/CoGe/GEvo.pl?prog=blastn&autogo=1&show_cns=1&dsgid1=11822&chr1=4&x1=24303515&dr1up=15000&dr1down=15000&dsgid2=8120;chr2=Bd5;x2=17571094;dr2up=15000;dr2down=15000;num_seqs=2;hsp_overlap_limit=0;hsp_size_limit=0
rice_v6_4_29222200_29222336|4|29211866|29211907|-|brachy_Bd5_22310147_22310264|Bd5|22302396|22302438|-|1e-10	rice_v6_4_29222200_29222336	4	29211866	29211907	0	brachy_Bd5_22310147_22310264	Bd5	22302396	22302438	0	1e-10	http://synteny.cnr.berkeley.edu/CoGe/GEvo.pl?prog=blastn&autogo=1&show_cns=1&dsgid1=11822&chr1=4&x1=29211866&dr1up=15000&dr1down=15000&dsgid2=8120;chr2=Bd5;x2=22302396;dr2up=15000;dr2down=15000;num_seqs=2;hsp_overlap_limit=0;hsp_size_limit=0
Os04g02680|4|1006410|1006424|-|Bradi5g01750|Bd5|1776390|1776376|+|1.0	Os04g02680	4	1006410	1006424	0	Bradi5g01750	Bd5	1776376	1776390	0	1	http://synteny.cnr.berkeley.edu/CoGe/GEvo.pl?prog=blastn&autogo=1&show_cns=1&dsgid1=11822&chr1=4&x1=1006410&dr1up=15000&dr1down=15000&dsgid2=8120;chr2=Bd5;x2=1776376;dr2up=15000;dr2down=15000;num_seqs=2;hsp_overlap_limit=0;hsp_size_limit=0
Os03g45280|3|25561639|25561685|+|Bradi1g13330|Bd1|10102006|10101960|-|3e-07	Os03g45280	3	25561639	25561685	0	Bradi1g13330	Bd1	10101960	10102006	0	3e-07	http://synteny.cnr.berkeley.edu/CoGe/GEvo.pl?prog=blastn&autogo=1&show_cns=1&dsgid1=11822&chr1=3&x1=25561639&dr1up=15000&dr1down=15000&dsgid2=8120;chr2=Bd1;x2=10101960;dr2up=15000;dr2down=15000;num_seqs=2;hsp_overlap_limit=0;hsp_size_limit=0
Os04g48390|4|28677788|28677810|+|Bradi5g18880|Bd5|22000728|22000750|+|3e-05	Os04g48390	4	28677788	28677810	0	Bradi5g18880	Bd5	22000728	22000750	0	3e-05	http://synteny.cnr.berkeley.edu/CoGe/GEvo.pl?prog=blastn&autogo=1&show_cns=1&dsgid1=11822&chr1=4&x1=28677788&dr1up=15000&dr1down=15000&dsgid2=8120;chr2=Bd5;x2=22000728;dr2up=15000;dr2down=15000;num_seqs=2;hsp_overlap_limit=0;hsp_size_limit=0
Os01g54580|1|31398729|31398750|+|Bradi2g49890|Bd2|49897522|49897543|+|0.28	Os01g54580	1	31398729	31398750	0	Bradi2g49890	Bd2	49897522	49897543	0	0.28	http://synteny.cnr.berkeley.edu/CoGe/GEvo.pl?prog=blastn&autogo=1&show_cns=1&dsgid1=11822&chr1=1&x1=31398729&dr1up=15000&dr1down=15000&dsgid2=8120;chr2=Bd2;x2=49897522;dr2up=15000;dr2down=15000;num_seqs=2;hsp_overlap_limit=0;hsp_size_limit=0
Os03g59670|3|33968246|33968263|+|Bradi1g04280|Bd1|2900586|2900569|-|0.016	Os03g59670	3	33968246	33968263	0	Bradi1g04280	Bd1	2900569	2900586	0	0.016	http://synteny.cnr.berkeley.edu/CoGe/GEvo.pl?prog=blastn&autogo=1&show_cns=1&dsgid1=11822&chr1=3&x1=33968246&dr1up=15000&dr1down=15000&dsgid2=8120;chr2=Bd1;x2=2900569;dr2up=15000;dr2down=15000;num_seqs=2;hsp_overlap_limit=0;hsp_size_limit=0
Os04g48480|4|28715874|28715901|+|Bradi5g18940|Bd5|22032485|22032512|+|0.004	Os04g48480	4	28715874	28715901	0	Bradi5g18940	Bd5	22032485	22032512	0	0.004	http://synteny.cnr.berkeley.edu/CoGe/GEvo.pl?prog=blastn&autogo=1&show_cns=1&dsgid1=11822&chr1=4&x1=28715874&dr1up=15000&dr1down=15000&dsgid2=8120;chr2=Bd5;x2=22032485;dr2up=15000;dr2down=15000;num_seqs=2;hsp_overlap_limit=0;hsp_size_limit=0
Os11g32510|11|18728020|18728037|-|Bradi4g17240|Bd4|18327389|18327406|-|0.92	Os11g32510	11	18728020	18728037	0	Bradi4g17240	Bd4	18327389	18327406	0	0.92	http://synteny.cnr.berkeley.edu/CoGe/GEvo.pl?prog=blastn&autogo=1&show_cns=1&dsgid1=11822&chr1=11&x1=18728020&dr1up=15000&dr1down=15000&dsgid2=8120;chr2=Bd4;x2=18327389;dr2up=15000;dr2down=15000;num_seqs=2;hsp_overlap_limit=0;hsp_size_limit=0
Os01g35170|1|19467397|19467412|+|Bradi2g40510|Bd2|40674202|40674187|-|0.27	Os01g35170	1	19467397	19467412	0	Bradi2g40510	Bd2	40674187	40674202	0	0.27	http://synteny.cnr.berkeley.edu/CoGe/GEvo.pl?prog=blastn&autogo=1&show_cns=1&dsgid1=11822&chr1=1&x1=19467397&dr1up=15000&dr1down=15000&dsgid2=8120;chr2=Bd2;x2=40674187;dr2up=15000;dr2down=15000;num_seqs=2;hsp_overlap_limit=0;hsp_size_limit=0
Os02g42440|2|25527484|25527521|-|Bradi3g49710|Bd3|50978486|50978523|-|0.001	Os02g42440	2	25527484	25527521	0	Bradi3g49710	Bd3	50978486	50978523	0	0.001	http://synteny.cnr.berkeley.edu/CoGe/GEvo.pl?prog=blastn&autogo=1&show_cns=1&dsgid1=11822&chr1=2&x1=25527484&dr1up=15000&dr1down=15000&dsgid2=8120;chr2=Bd3;x2=50978486;dr2up=15000;dr2down=15000;num_seqs=2;hsp_overlap_limit=0;hsp_size_limit=0
Os02g10760|2|5690659|5690695|+|Bradi3g07450|Bd3|5594250|5594286|+|0.004	Os02g10760	2	5690659	5690695	0	Bradi3g07450	Bd3	5594250	5594286	0	0.004	http://synteny.cnr.berkeley.edu/CoGe/GEvo.pl?prog=blastn&autogo=1&show_cns=1&dsgid1=11822&chr1=2&x1=5690659&dr1up=15000&dr1down=15000&dsgid2=8120;chr2=Bd3;x2=5594250;dr2up=15000;dr2down=15000;num_seqs=2;hsp_overlap_limit=0;hsp_size_limit=0
Os04g43680|4|25657910|25657947|-|Bradi5g15760|Bd5|19175434|19175471|-|0.001	Os04g43680	4	25657910	25657947	0	Bradi5g15760	Bd5	19175434	19175471	0	0.001	http://synteny.cnr.berkeley.edu/CoGe/GEvo.pl?prog=blastn&autogo=1&show_cns=1&dsgid1=11822&chr1=4&x1=25657910&dr1up=15000&dr1down=15000&dsgid2=8120;chr2=Bd5;x2=19175434;dr2up=15000;dr2down=15000;num_seqs=2;hsp_overlap_limit=0;hsp_size_limit=0
Os06g49830|6|30148559|30148620|+|Bradi1g34990|Bd1|30503967|30504025|+|7e-05	Os06g49830	6	30148559	30148620	0	Bradi1g34990	Bd1	30503967	30504025	0	7e-05	http://synteny.cnr.berkeley.edu/CoGe/GEvo.pl?prog=blastn&autogo=1&show_cns=1&dsgid1=11822&chr1=6&x1=30148559&dr1up=15000&dr1down=15000&dsgid2=8120;chr2=Bd1;x2=30503967;dr2up=15000;dr2down=15000;num_seqs=2;hsp_overlap_limit=0;hsp_size_limit=0
Os01g55740|1|32099507|32099545|+|Bradi2g50680|Bd2|50482780|50482818|+|8e-13	Os01g55740	1	32099507	32099545	0	Bradi2g50680	Bd2	50482780	50482818	0	8e-13	http://synteny.cnr.berkeley.edu/CoGe/GEvo.pl?prog=blastn&autogo=1&show_cns=1&dsgid1=11822&chr1=1&x1=32099507&dr1up=15000&dr1down=15000&dsgid2=8120;chr2=Bd2;x2=50482780;dr2up=15000;dr2down=15000;num_seqs=2;hsp_overlap_limit=0;hsp_size_limit=0
Os12g07290|12|3586199|3586217|+|Bradi4g41520|Bd4|45585105|45585087|-|0.005	Os12g07290	12	3586199	3586217	0	Bradi4g41520	Bd4	45585087	45585105	0	0.005	http://synteny.cnr.berkeley.edu/CoGe/GEvo.pl?prog=blastn&autogo=1&show_cns=1&dsgid1=11822&chr1=12&x1=3586199&dr1up=15000&dr1down=15000&dsgid2=8120;chr2=Bd4;x2=45585087;dr2up=15000;dr2down=15000;num_seqs=2;hsp_overlap_limit=0;hsp_size_limit=0
Os03g58080|3|33062140|33062176|-|Bradi1g05630|Bd1|3812688|3812652|+|0.005	Os03g58080	3	33062140	33062176	0	Bradi1g05630	Bd1	3812652	3812688	0	0.005	http://synteny.cnr.berkeley.edu/CoGe/GEvo.pl?prog=blastn&autogo=1&show_cns=1&dsgid1=11822&chr1=3&x1=33062140&dr1up=15000&dr1down=15000&dsgid2=8120;chr2=Bd1;x2=3812652;dr2up=15000;dr2down=15000;num_seqs=2;hsp_overlap_limit=0;hsp_size_limit=0
Os05g45880|5|26523609|26523627|+|Bradi2g18690|Bd2|16581235|16581217|-|0.26	Os05g45880	5	26523609	26523627	0	Bradi2g18690	Bd2	16581217	16581235	0	0.26	http://synteny.cnr.berkeley.edu/CoGe/GEvo.pl?prog=blastn&autogo=1&show_cns=1&dsgid1=11822&chr1=5&x1=26523609&dr1up=15000&dr1down=15000&dsgid2=8120;chr2=Bd2;x2=16581217;dr2up=15000;dr2down=15000;num_seqs=2;hsp_overlap_limit=0;hsp_size_limit=0
Os11g11410|11|6331492|6331538|+|Bradi4g22060|Bd4|26056880|26056836|-|7e-06	Os11g11410	11	6331492	6331538	0	Bradi4g22060	Bd4	26056836	26056880	0	7e-06	http://synteny.cnr.berkeley.edu/CoGe/GEvo.pl?prog=blastn&autogo=1&show_cns=1&dsgid1=11822&chr1=11&x1=6331492&dr1up=15000&dr1down=15000&dsgid2=8120;chr2=Bd4;x2=26056836;dr2up=15000;dr2down=15000;num_seqs=2;hsp_overlap_limit=0;hsp_size_limit=0
Os05g49130|5|28123167|28123187|+|Bradi2g16350|Bd2|14419674|14419654|-|1.1	Os05g49130	5	28123167	28123187	0	Bradi2g16350	Bd2	14419654	14419674	0	1.1	http://synteny.cnr.berkeley.edu/CoGe/GEvo.pl?prog=blastn&autogo=1&show_cns=1&dsgid1=11822&chr1=5&x1=28123167&dr1up=15000&dr1down=15000&dsgid2=8120;chr2=Bd2;x2=14419654;dr2up=15000;dr2down=15000;num_seqs=2;hsp_overlap_limit=0;hsp_size_limit=0
Os10g38980|10|20718505|20718612|-|Bradi3g32020|Bd3|34229999|34230103|-|1e-11	Os10g38980	10	20718505	20718612	0	Bradi3g32020	Bd3	34229999	34230103	0	1e-11	http://synteny.cnr.berkeley.edu/CoGe/GEvo.pl?prog=blastn&autogo=1&show_cns=1&dsgid1=11822&chr1=10&x1=20718505&dr1up=15000&dr1down=15000&dsgid2=8120;chr2=Bd3;x2=34229999;dr2up=15000;dr2down=15000;num_seqs=2;hsp_overlap_limit=0;hsp_size_limit=0
Os11g42420|11|25062829|25062896|+|Bradi4g11690|Bd4|11571078|11571009|-|4e-05	Os11g42420	11	25062829	25062896	0	Bradi4g11690	Bd4	11571009	11571078	0	4e-05	http://synteny.cnr.berkeley.edu/CoGe/GEvo.pl?prog=blastn&autogo=1&show_cns=1&dsgid1=11822&chr1=11&x1=25062829&dr1up=15000&dr1down=15000&dsgid2=8120;chr2=Bd4;x2=11571009;dr2up=15000;dr2down=15000;num_seqs=2;hsp_overlap_limit=0;hsp_size_limit=0
Os10g40280|10|21519871|21519894|+|Bradi3g32860|Bd3|35253703|35253726|+|0.83	Os10g40280	10	21519871	21519894	0	Bradi3g32860	Bd3	35253703	35253726	0	0.83	http://synteny.cnr.berkeley.edu/CoGe/GEvo.pl?prog=blastn&autogo=1&show_cns=1&dsgid1=11822&chr1=10&x1=21519871&dr1up=15000&dr1down=15000&dsgid2=8120;chr2=Bd3;x2=35253703;dr2up=15000;dr2down=15000;num_seqs=2;hsp_overlap_limit=0;hsp_size_limit=0
Os03g10080|3|5090410|5090455|-|Bradi1g71380|Bd1|69388544|69388499|+|0.28	Os03g10080	3	5090410	5090455	0	Bradi1g71380	Bd1	69388499	69388544	0	0.28	http://synteny.cnr.berkeley.edu/CoGe/GEvo.pl?prog=blastn&autogo=1&show_cns=1&dsgid1=11822&chr1=3&x1=5090410&dr1up=15000&dr1down=15000&dsgid2=8120;chr2=Bd1;x2=69388499;dr2up=15000;dr2down=15000;num_seqs=2;hsp_overlap_limit=0;hsp_size_limit=0
Os05g31920|5|18525082|18525107|-|Bradi2g26810|Bd2|25538788|25538813|-|0.092	Os05g31920	5	18525082	18525107	0	Bradi2g26810	Bd2	25538788	25538813	0	0.092	http://synteny.cnr.berkeley.edu/CoGe/GEvo.pl?prog=blastn&autogo=1&show_cns=1&dsgid1=11822&chr1=5&x1=18525082&dr1up=15000&dr1down=15000&dsgid2=8120;chr2=Bd2;x2=25538788;dr2up=15000;dr2down=15000;num_seqs=2;hsp_overlap_limit=0;hsp_size_limit=0
Os02g08010|2|4208486|4208503|-|Bradi3g05700|Bd3|4038919|4038936|-|1.5	Os02g08010	2	4208486	4208503	0	Bradi3g05700	Bd3	4038919	4038936	0	1.5	http://synteny.cnr.berkeley.edu/CoGe/GEvo.pl?prog=blastn&autogo=1&show_cns=1&dsgid1=11822&chr1=2&x1=4208486&dr1up=15000&dr1down=15000&dsgid2=8120;chr2=Bd3;x2=4038919;dr2up=15000;dr2down=15000;num_seqs=2;hsp_overlap_limit=0;hsp_size_limit=0
Os12g06800|12|3298979|3298999|-|Bradi4g41790|Bd4|45773450|45773430|+|1.2	Os12g06800	12	3298979	3298999	0	Bradi4g41790	Bd4	45773430	45773450	0	1.2	http://synteny.cnr.berkeley.edu/CoGe/GEvo.pl?prog=blastn&autogo=1&show_cns=1&dsgid1=11822&chr1=12&x1=3298979&dr1up=15000&dr1down=15000&dsgid2=8120;chr2=Bd4;x2=45773430;dr2up=15000;dr2down=15000;num_seqs=2;hsp_overlap_limit=0;hsp_size_limit=0
Os10g42240|10|22681613|22681676|+|Bradi3g34040|Bd3|36499127|36499190|+|9e-05	Os10g42240	10	22681613	22681676	0	Bradi3g34040	Bd3	36499127	36499190	0	9e-05	http://synteny.cnr.berkeley.edu/CoGe/GEvo.pl?prog=blastn&autogo=1&show_cns=1&dsgid1=11822&chr1=10&x1=22681613&dr1up=15000&dr1down=15000&dsgid2=8120;chr2=Bd3;x2=36499127;dr2up=15000;dr2down=15000;num_seqs=2;hsp_overlap_limit=0;hsp_size_limit=0
Os05g49140|5|28127143|28127182|-|Bradi2g16340|Bd2|14416072|14416033|+|0.005	Os05g49140	5	28127143	28127182	0	Bradi2g16340	Bd2	14416033	14416072	0	0.005	http://synteny.cnr.berkeley.edu/CoGe/GEvo.pl?prog=blastn&autogo=1&show_cns=1&dsgid1=11822&chr1=5&x1=28127143&dr1up=15000&dr1down=15000&dsgid2=8120;chr2=Bd2;x2=14416033;dr2up=15000;dr2down=15000;num_seqs=2;hsp_overlap_limit=0;hsp_size_limit=0
Os01g10020|1|5222629|5222675|+|Bradi2g05970|Bd2|4476243|4476289|+|1e-10	Os01g10020	1	5222629	5222675	0	Bradi2g05970	Bd2	4476243	4476289	0	1e-10	http://synteny.cnr.berkeley.edu/CoGe/GEvo.pl?prog=blastn&autogo=1&show_cns=1&dsgid1=11822&chr1=1&x1=5222629&dr1up=15000&dr1down=15000&dsgid2=8120;chr2=Bd2;x2=4476243;dr2up=15000;dr2down=15000;num_seqs=2;hsp_overlap_limit=0;hsp_size_limit=0
Os08g09200|8|5326919|5326939|-|Bradi3g15050|Bd3|13335286|13335266|+|0.0004	Os08g09200	8	5326919	5326939	0	Bradi3g15050	Bd3	13335266	13335286	0	0.0004	http://synteny.cnr.berkeley.edu/CoGe/GEvo.pl?prog=blastn&autogo=1&show_cns=1&dsgid1=11822&chr1=8&x1=5326919&dr1up=15000&dr1down=15000&dsgid2=8120;chr2=Bd3;x2=13335266;dr2up=15000;dr2down=15000;num_seqs=2;hsp_overlap_limit=0;hsp_size_limit=0
Os09g28210|9|17133594|17133615|+|Bradi4g32060|Bd4|37797013|37797034|+|7e-05	Os09g28210	9	17133594	17133615	0	Bradi4g32060	Bd4	37797013	37797034	0	7e-05	http://synteny.cnr.berkeley.edu/CoGe/GEvo.pl?prog=blastn&autogo=1&show_cns=1&dsgid1=11822&chr1=9&x1=17133594&dr1up=15000&dr1down=15000&dsgid2=8120;chr2=Bd4;x2=37797013;dr2up=15000;dr2down=15000;num_seqs=2;hsp_overlap_limit=0;hsp_size_limit=0
Os02g47410|2|28937532|28937569|-|Bradi3g52610|Bd3|53485552|53485589|-|3e-05	Os02g47410	2	28937532	28937569	0	Bradi3g52610	Bd3	53485552	53485589	0	3e-05	http://synteny.cnr.berkeley.edu/CoGe/GEvo.pl?prog=blastn&autogo=1&show_cns=1&dsgid1=11822&chr1=2&x1=28937532&dr1up=15000&dr1down=15000&dsgid2=8120;chr2=Bd3;x2=53485552;dr2up=15000;dr2down=15000;num_seqs=2;hsp_overlap_limit=0;hsp_size_limit=0
Os04g31610|4|18740237|18740257|-|Bradi5g07840|Bd5|10386944|10386924|+|0.85	Os04g31610	4	18740237	18740257	0	Bradi5g07840	Bd5	10386924	10386944	0	0.85	http://synteny.cnr.berkeley.edu/CoGe/GEvo.pl?prog=blastn&autogo=1&show_cns=1&dsgid1=11822&chr1=4&x1=18740237&dr1up=15000&dr1down=15000&dsgid2=8120;chr2=Bd5;x2=10386924;dr2up=15000;dr2down=15000;num_seqs=2;hsp_overlap_limit=0;hsp_size_limit=0
Os01g63840|1|37038502|37038541|-|Bradi2g55420|Bd2|54058966|54059006|-|0.018	Os01g63840	1	37038502	37038541	0	Bradi2g55420	Bd2	54058966	54059006	0	0.018	http://synteny.cnr.berkeley.edu/CoGe/GEvo.pl?prog=blastn&autogo=1&show_cns=1&dsgid1=11822&chr1=1&x1=37038502&dr1up=15000&dr1down=15000&dsgid2=8120;chr2=Bd2;x2=54058966;dr2up=15000;dr2down=15000;num_seqs=2;hsp_overlap_limit=0;hsp_size_limit=0
Os02g42230|2|25398802|25398846|-|Bradi3g49530|Bd3|50882751|50882795|-|0.0004	Os02g42230	2	25398802	25398846	0	Bradi3g49530	Bd3	50882751	50882795	0	0.0004	http://synteny.cnr.berkeley.edu/CoGe/GEvo.pl?prog=blastn&autogo=1&show_cns=1&dsgid1=11822&chr1=2&x1=25398802&dr1up=15000&dr1down=15000&dsgid2=8120;chr2=Bd3;x2=50882751;dr2up=15000;dr2down=15000;num_seqs=2;hsp_overlap_limit=0;hsp_size_limit=0
Os09g35000|9|20388953|20388967|+|Bradi4g35560|Bd4|40926235|40926249|+|0.99	Os09g35000	9	20388953	20388967	0	Bradi4g35560	Bd4	40926235	40926249	0	0.99	http://synteny.cnr.berkeley.edu/CoGe/GEvo.pl?prog=blastn&autogo=1&show_cns=1&dsgid1=11822&chr1=9&x1=20388953&dr1up=15000&dr1down=15000&dsgid2=8120;chr2=Bd4;x2=40926235;dr2up=15000;dr2down=15000;num_seqs=2;hsp_overlap_limit=0;hsp_size_limit=0
Os01g43360|1|24793762|24793782|+|Bradi2g43870|Bd2|44368248|44368268|+|0.016	Os01g43360	1	24793762	24793782	0	Bradi2g43870	Bd2	44368248	44368268	0	0.016	http://synteny.cnr.berkeley.edu/CoGe/GEvo.pl?prog=blastn&autogo=1&show_cns=1&dsgid1=11822&chr1=1&x1=24793762&dr1up=15000&dr1down=15000&dsgid2=8120;chr2=Bd2;x2=44368248;dr2up=15000;dr2down=15000;num_seqs=2;hsp_overlap_limit=0;hsp_size_limit=0
Os02g08540|2|4617380|4617420|+|Bradi3g06160|Bd3|4439528|4439568|+|9e-09	Os02g08540	2	4617380	4617420	0	Bradi3g06160	Bd3	4439528	4439568	0	9e-09	http://synteny.cnr.berkeley.edu/CoGe/GEvo.pl?prog=blastn&autogo=1&show_cns=1&dsgid1=11822&chr1=2&x1=4617380&dr1up=15000&dr1down=15000&dsgid2=8120;chr2=Bd3;x2=4439528;dr2up=15000;dr2down=15000;num_seqs=2;hsp_overlap_limit=0;hsp_size_limit=0
Os08g06380|8|3560654|3560669|-|brachy_Bd3_14473068_14476282|Bd3|14461760|14461745|+|0.28	Os08g06380	8	3560654	3560669	0	brachy_Bd3_14473068_14476282	Bd3	14461745	14461760	0	0.28	http://synteny.cnr.berkeley.edu/CoGe/GEvo.pl?prog=blastn&autogo=1&show_cns=1&dsgid1=11822&chr1=8&x1=3560654&dr1up=15000&dr1down=15000&dsgid2=8120;chr2=Bd3;x2=14461745;dr2up=15000;dr2down=15000;num_seqs=2;hsp_overlap_limit=0;hsp_size_limit=0
Os06g05980|6|2740432|2740446|+|Bradi1g49160|Bd1|47911884|47911870|-|1.2	Os06g05980	6	2740432	2740446	0	Bradi1g49160	Bd1	47911870	47911884	0	1.2	http://synteny.cnr.berkeley.edu/CoGe/GEvo.pl?prog=blastn&autogo=1&show_cns=1&dsgid1=11822&chr1=6&x1=2740432&dr1up=15000&dr1down=15000&dsgid2=8120;chr2=Bd1;x2=47911870;dr2up=15000;dr2down=15000;num_seqs=2;hsp_overlap_limit=0;hsp_size_limit=0
Os03g04210|3|1938731|1938812|+|Bradi1g76100|Bd1|72782150|72782067|-|0.001	Os03g04210	3	1938731	1938812	0	Bradi1g76100	Bd1	72782067	72782150	0	0.001	http://synteny.cnr.berkeley.edu/CoGe/GEvo.pl?prog=blastn&autogo=1&show_cns=1&dsgid1=11822&chr1=3&x1=1938731&dr1up=15000&dr1down=15000&dsgid2=8120;chr2=Bd1;x2=72782067;dr2up=15000;dr2down=15000;num_seqs=2;hsp_overlap_limit=0;hsp_size_limit=0
Os07g08050|7|4080778|4080801|+|Bradi1g55670|Bd1|54166362|54166339|-|0.026	Os07g08050	7	4080778	4080801	0	Bradi1g55670	Bd1	54166339	54166362	0	0.026	http://synteny.cnr.berkeley.edu/CoGe/GEvo.pl?prog=blastn&autogo=1&show_cns=1&dsgid1=11822&chr1=7&x1=4080778&dr1up=15000&dr1down=15000&dsgid2=8120;chr2=Bd1;x2=54166339;dr2up=15000;dr2down=15000;num_seqs=2;hsp_overlap_limit=0;hsp_size_limit=0
Os02g10160|2|5323996|5324027|-|Bradi3g07040|Bd3|5217956|5217987|-|2e-05	Os02g10160	2	5323996	5324027	0	Bradi3g07040	Bd3	5217956	5217987	0	2e-05	http://synteny.cnr.berkeley.edu/CoGe/GEvo.pl?prog=blastn&autogo=1&show_cns=1&dsgid1=11822&chr1=2&x1=5323996&dr1up=15000&dr1down=15000&dsgid2=8120;chr2=Bd3;x2=5217956;dr2up=15000;dr2down=15000;num_seqs=2;hsp_overlap_limit=0;hsp_size_limit=0
Os02g48150|2|29471599|29471619|-|Bradi3g53140|Bd3|53900170|53900190|-|0.015	Os02g48150	2	29471599	29471619	0	Bradi3g53140	Bd3	53900170	53900190	0	0.015	http://synteny.cnr.berkeley.edu/CoGe/GEvo.pl?prog=blastn&autogo=1&show_cns=1&dsgid1=11822&chr1=2&x1=29471599&dr1up=15000&dr1down=15000&dsgid2=8120;chr2=Bd3;x2=53900170;dr2up=15000;dr2down=15000;num_seqs=2;hsp_overlap_limit=0;hsp_size_limit=0
Os04g42490|4|24963488|24963548|-|Bradi5g14890|Bd5|18303772|18303828|-|0.0003	Os04g42490	4	24963488	24963548	0	Bradi5g14890	Bd5	18303772	18303828	0	0.0003	http://synteny.cnr.berkeley.edu/CoGe/GEvo.pl?prog=blastn&autogo=1&show_cns=1&dsgid1=11822&chr1=4&x1=24963488&dr1up=15000&dr1down=15000&dsgid2=8120;chr2=Bd5;x2=18303772;dr2up=15000;dr2down=15000;num_seqs=2;hsp_overlap_limit=0;hsp_size_limit=0
Os10g41770|10|22410750|22410766|+|Bradi3g33820|Bd3|36285187|36285203|+|0.076	Os10g41770	10	22410750	22410766	0	Bradi3g33820	Bd3	36285187	36285203	0	0.076	http://synteny.cnr.berkeley.edu/CoGe/GEvo.pl?prog=blastn&autogo=1&show_cns=1&dsgid1=11822&chr1=10&x1=22410750&dr1up=15000&dr1down=15000&dsgid2=8120;chr2=Bd3;x2=36285187;dr2up=15000;dr2down=15000;num_seqs=2;hsp_overlap_limit=0;hsp_size_limit=0
Os03g06940|3|3526322|3526339|-|Bradi1g74050|Bd1|71340288|71340271|+|1.2	Os03g06940	3	3526322	3526339	0	Bradi1g74050	Bd1	71340271	71340288	0	1.2	http://synteny.cnr.berkeley.edu/CoGe/GEvo.pl?prog=blastn&autogo=1&show_cns=1&dsgid1=11822&chr1=3&x1=3526322&dr1up=15000&dr1down=15000&dsgid2=8120;chr2=Bd1;x2=71340271;dr2up=15000;dr2down=15000;num_seqs=2;hsp_overlap_limit=0;hsp_size_limit=0
Os03g42900|3|23926457|23926706|+|Bradi1g14320|Bd1|11211945|11211694|-|7e-36	Os03g42900	3	23926457	23926706	0	Bradi1g14320	Bd1	11211694	11211945	0	7e-36	http://synteny.cnr.berkeley.edu/CoGe/GEvo.pl?prog=blastn&autogo=1&show_cns=1&dsgid1=11822&chr1=3&x1=23926457&dr1up=15000&dr1down=15000&dsgid2=8120;chr2=Bd1;x2=11211694;dr2up=15000;dr2down=15000;num_seqs=2;hsp_overlap_limit=0;hsp_size_limit=0
Os04g30890|4|18285936|18285987|-|Bradi5g07300|Bd5|9749904|9749955|-|8e-05	Os04g30890	4	18285936	18285987	0	Bradi5g07300	Bd5	9749904	9749955	0	8e-05	http://synteny.cnr.berkeley.edu/CoGe/GEvo.pl?prog=blastn&autogo=1&show_cns=1&dsgid1=11822&chr1=4&x1=18285936&dr1up=15000&dr1down=15000&dsgid2=8120;chr2=Bd5;x2=9749904;dr2up=15000;dr2down=15000;num_seqs=2;hsp_overlap_limit=0;hsp_size_limit=0
Os01g41630|1|23575091|23575149|+|Bradi2g42690|Bd2|43183375|43183432|+|0.0004	Os01g41630	1	23575091	23575149	0	Bradi2g42690	Bd2	43183375	43183432	0	0.0004	http://synteny.cnr.berkeley.edu/CoGe/GEvo.pl?prog=blastn&autogo=1&show_cns=1&dsgid1=11822&chr1=1&x1=23575091&dr1up=15000&dr1down=15000&dsgid2=8120;chr2=Bd2;x2=43183375;dr2up=15000;dr2down=15000;num_seqs=2;hsp_overlap_limit=0;hsp_size_limit=0
Os02g13360|2|7129347|7129361|+|Bradi3g08610|Bd3|6778705|6778719|+|1.2	Os02g13360	2	7129347	7129361	0	Bradi3g08610	Bd3	6778705	6778719	0	1.2	http://synteny.cnr.berkeley.edu/CoGe/GEvo.pl?prog=blastn&autogo=1&show_cns=1&dsgid1=11822&chr1=2&x1=7129347&dr1up=15000&dr1down=15000&dsgid2=8120;chr2=Bd3;x2=6778705;dr2up=15000;dr2down=15000;num_seqs=2;hsp_overlap_limit=0;hsp_size_limit=0
Os01g45510|1|25818357|25818449|-|Bradi2g44960|Bd2|45337573|45337660|-|2e-05	Os01g45510	1	25818357	25818449	0	Bradi2g44960	Bd2	45337573	45337660	0	2e-05	http://synteny.cnr.berkeley.edu/CoGe/GEvo.pl?prog=blastn&autogo=1&show_cns=1&dsgid1=11822&chr1=1&x1=25818357&dr1up=15000&dr1down=15000&dsgid2=8120;chr2=Bd2;x2=45337573;dr2up=15000;dr2down=15000;num_seqs=2;hsp_overlap_limit=0;hsp_size_limit=0
Os03g55950|3|31849045|31849089|+|Bradi1g07360|Bd1|5180732|5180688|-|4e-11	Os03g55950	3	31849045	31849089	0	Bradi1g07360	Bd1	5180688	5180732	0	4e-11	http://synteny.cnr.berkeley.edu/CoGe/GEvo.pl?prog=blastn&autogo=1&show_cns=1&dsgid1=11822&chr1=3&x1=31849045&dr1up=15000&dr1down=15000&dsgid2=8120;chr2=Bd1;x2=5180688;dr2up=15000;dr2down=15000;num_seqs=2;hsp_overlap_limit=0;hsp_size_limit=0
Os03g16850|3|9360133|9360160|-|Bradi1g66600|Bd1|65351764|65351737|+|3e-08	Os03g16850	3	9360133	9360160	0	Bradi1g66600	Bd1	65351737	65351764	0	3e-08	http://synteny.cnr.berkeley.edu/CoGe/GEvo.pl?prog=blastn&autogo=1&show_cns=1&dsgid1=11822&chr1=3&x1=9360133&dr1up=15000&dr1down=15000&dsgid2=8120;chr2=Bd1;x2=65351737;dr2up=15000;dr2down=15000;num_seqs=2;hsp_overlap_limit=0;hsp_size_limit=0
Os01g71010|1|41102563|41102587|-|Bradi2g60110|Bd2|57527161|57527137|+|0.27	Os01g71010	1	41102563	41102587	0	Bradi2g60110	Bd2	57527137	57527161	0	0.27	http://synteny.cnr.berkeley.edu/CoGe/GEvo.pl?prog=blastn&autogo=1&show_cns=1&dsgid1=11822&chr1=1&x1=41102563&dr1up=15000&dr1down=15000&dsgid2=8120;chr2=Bd2;x2=57527137;dr2up=15000;dr2down=15000;num_seqs=2;hsp_overlap_limit=0;hsp_size_limit=0
Os07g02300|7|753783|753804|-|Bradi1g59030|Bd1|58138675|58138654|+|0.42	Os07g02300	7	753783	753804	0	Bradi1g59030	Bd1	58138654	58138675	0	0.42	http://synteny.cnr.berkeley.edu/CoGe/GEvo.pl?prog=blastn&autogo=1&show_cns=1&dsgid1=11822&chr1=7&x1=753783&dr1up=15000&dr1down=15000&dsgid2=8120;chr2=Bd1;x2=58138654;dr2up=15000;dr2down=15000;num_seqs=2;hsp_overlap_limit=0;hsp_size_limit=0
Os07g10300|7|5531004|5531021|+|Bradi1g54480|Bd1|52829478|52829461|-|1.1	Os07g10300	7	5531004	5531021	0	Bradi1g54480	Bd1	52829461	52829478	0	1.1	http://synteny.cnr.berkeley.edu/CoGe/GEvo.pl?prog=blastn&autogo=1&show_cns=1&dsgid1=11822&chr1=7&x1=5531004&dr1up=15000&dr1down=15000&dsgid2=8120;chr2=Bd1;x2=52829461;dr2up=15000;dr2down=15000;num_seqs=2;hsp_overlap_limit=0;hsp_size_limit=0
Os01g58140|1|33631101|33631183|-|Bradi2g52300|Bd2|51713892|51713974|-|4e-14	Os01g58140	1	33631101	33631183	0	Bradi2g52300	Bd2	51713892	51713974	0	4e-14	http://synteny.cnr.berkeley.edu/CoGe/GEvo.pl?prog=blastn&autogo=1&show_cns=1&dsgid1=11822&chr1=1&x1=33631101&dr1up=15000&dr1down=15000&dsgid2=8120;chr2=Bd2;x2=51713892;dr2up=15000;dr2down=15000;num_seqs=2;hsp_overlap_limit=0;hsp_size_limit=0
Os01g05500|1|2604003|2604032|+|Bradi2g03180|Bd2|2290148|2290177|+|0.031	Os01g05500	1	2604003	2604032	0	Bradi2g03180	Bd2	2290148	2290177	0	0.031	http://synteny.cnr.berkeley.edu/CoGe/GEvo.pl?prog=blastn&autogo=1&show_cns=1&dsgid1=11822&chr1=1&x1=2604003&dr1up=15000&dr1down=15000&dsgid2=8120;chr2=Bd2;x2=2290148;dr2up=15000;dr2down=15000;num_seqs=2;hsp_overlap_limit=0;hsp_size_limit=0
Os07g49470|7|29629955|29629976|+|Bradi1g16480|Bd1|13347897|13347876|-|0.005	Os07g49470	7	29629955	29629976	0	Bradi1g16480	Bd1	13347876	13347897	0	0.005	http://synteny.cnr.berkeley.edu/CoGe/GEvo.pl?prog=blastn&autogo=1&show_cns=1&dsgid1=11822&chr1=7&x1=29629955&dr1up=15000&dr1down=15000&dsgid2=8120;chr2=Bd1;x2=13347876;dr2up=15000;dr2down=15000;num_seqs=2;hsp_overlap_limit=0;hsp_size_limit=0
Os05g45850|5|26502347|26502391|+|Bradi2g18720|Bd2|16597340|16597296|-|0.0004	Os05g45850	5	26502347	26502391	0	Bradi2g18720	Bd2	16597296	16597340	0	0.0004	http://synteny.cnr.berkeley.edu/CoGe/GEvo.pl?prog=blastn&autogo=1&show_cns=1&dsgid1=11822&chr1=5&x1=26502347&dr1up=15000&dr1down=15000&dsgid2=8120;chr2=Bd2;x2=16597296;dr2up=15000;dr2down=15000;num_seqs=2;hsp_overlap_limit=0;hsp_size_limit=0
Os12g38180|12|23409206|23409249|+|Bradi4g04220|Bd4|3418133|3418176|+|8e-09	Os12g38180	12	23409206	23409249	0	Bradi4g04220	Bd4	3418133	3418176	0	8e-09	http://synteny.cnr.berkeley.edu/CoGe/GEvo.pl?prog=blastn&autogo=1&show_cns=1&dsgid1=11822&chr1=12&x1=23409206&dr1up=15000&dr1down=15000&dsgid2=8120;chr2=Bd4;x2=3418133;dr2up=15000;dr2down=15000;num_seqs=2;hsp_overlap_limit=0;hsp_size_limit=0
Os01g67320|1|39073573|39073610|+|Bradi2g57680|Bd2|55784292|55784329|+|2e-05	Os01g67320	1	39073573	39073610	0	Bradi2g57680	Bd2	55784292	55784329	0	2e-05	http://synteny.cnr.berkeley.edu/CoGe/GEvo.pl?prog=blastn&autogo=1&show_cns=1&dsgid1=11822&chr1=1&x1=39073573&dr1up=15000&dr1down=15000&dsgid2=8120;chr2=Bd2;x2=55784292;dr2up=15000;dr2down=15000;num_seqs=2;hsp_overlap_limit=0;hsp_size_limit=0
Os03g09170|3|4779357|4779425|-|Bradi1g71740|Bd1|69680926|69680858|+|1e-21	Os03g09170	3	4779357	4779425	0	Bradi1g71740	Bd1	69680858	69680926	0	1e-21	http://synteny.cnr.berkeley.edu/CoGe/GEvo.pl?prog=blastn&autogo=1&show_cns=1&dsgid1=11822&chr1=3&x1=4779357&dr1up=15000&dr1down=15000&dsgid2=8120;chr2=Bd1;x2=69680858;dr2up=15000;dr2down=15000;num_seqs=2;hsp_overlap_limit=0;hsp_size_limit=0
Os01g55750|1|32111611|32111638|-|Bradi2g50690|Bd2|50494393|50494420|-|8e-05	Os01g55750	1	32111611	32111638	0	Bradi2g50690	Bd2	50494393	50494420	0	8e-05	http://synteny.cnr.berkeley.edu/CoGe/GEvo.pl?prog=blastn&autogo=1&show_cns=1&dsgid1=11822&chr1=1&x1=32111611&dr1up=15000&dr1down=15000&dsgid2=8120;chr2=Bd2;x2=50494393;dr2up=15000;dr2down=15000;num_seqs=2;hsp_overlap_limit=0;hsp_size_limit=0
Os02g10640|2|5598603|5598652|-|Bradi3g07370|Bd3|5472055|5472105|-|0.29	Os02g10640	2	5598603	5598652	0	Bradi3g07370	Bd3	5472055	5472105	0	0.29	http://synteny.cnr.berkeley.edu/CoGe/GEvo.pl?prog=blastn&autogo=1&show_cns=1&dsgid1=11822&chr1=2&x1=5598603&dr1up=15000&dr1down=15000&dsgid2=8120;chr2=Bd3;x2=5472055;dr2up=15000;dr2down=15000;num_seqs=2;hsp_overlap_limit=0;hsp_size_limit=0
Os02g05692|2|2789514|2789532|+|Bradi3g04020|Bd3|2714706|2714724|+|0.25	Os02g05692	2	2789514	2789532	0	Bradi3g04020	Bd3	2714706	2714724	0	0.25	http://synteny.cnr.berkeley.edu/CoGe/GEvo.pl?prog=blastn&autogo=1&show_cns=1&dsgid1=11822&chr1=2&x1=2789514&dr1up=15000&dr1down=15000&dsgid2=8120;chr2=Bd3;x2=2714706;dr2up=15000;dr2down=15000;num_seqs=2;hsp_overlap_limit=0;hsp_size_limit=0
Os07g42700|7|25563405|25563440|+|Bradi1g21080|Bd1|16968464|16968498|+|0.005	Os07g42700	7	25563405	25563440	0	Bradi1g21080	Bd1	16968464	16968498	0	0.005	http://synteny.cnr.berkeley.edu/CoGe/GEvo.pl?prog=blastn&autogo=1&show_cns=1&dsgid1=11822&chr1=7&x1=25563405&dr1up=15000&dr1down=15000&dsgid2=8120;chr2=Bd1;x2=16968464;dr2up=15000;dr2down=15000;num_seqs=2;hsp_overlap_limit=0;hsp_size_limit=0
Os08g42540|8|26883521|26883568|-|Bradi3g41530|Bd3|43471095|43471142|-|1.0	Os08g42540	8	26883521	26883568	0	Bradi3g41530	Bd3	43471095	43471142	0	1	http://synteny.cnr.berkeley.edu/CoGe/GEvo.pl?prog=blastn&autogo=1&show_cns=1&dsgid1=11822&chr1=8&x1=26883521&dr1up=15000&dr1down=15000&dsgid2=8120;chr2=Bd3;x2=43471095;dr2up=15000;dr2down=15000;num_seqs=2;hsp_overlap_limit=0;hsp_size_limit=0
Os05g12320|5|7082777|7082797|+|Bradi2g32230|Bd2|32251090|32251110|+|0.88	Os05g12320	5	7082777	7082797	0	Bradi2g32230	Bd2	32251090	32251110	0	0.88	http://synteny.cnr.berkeley.edu/CoGe/GEvo.pl?prog=blastn&autogo=1&show_cns=1&dsgid1=11822&chr1=5&x1=7082777&dr1up=15000&dr1down=15000&dsgid2=8120;chr2=Bd2;x2=32251090;dr2up=15000;dr2down=15000;num_seqs=2;hsp_overlap_limit=0;hsp_size_limit=0
Os03g11680|3|6101220|6101276|-|Bradi1g69820|Bd1|68255838|68255782|+|0.016	Os03g11680	3	6101220	6101276	0	Bradi1g69820	Bd1	68255782	68255838	0	0.016	http://synteny.cnr.berkeley.edu/CoGe/GEvo.pl?prog=blastn&autogo=1&show_cns=1&dsgid1=11822&chr1=3&x1=6101220&dr1up=15000&dr1down=15000&dsgid2=8120;chr2=Bd1;x2=68255782;dr2up=15000;dr2down=15000;num_seqs=2;hsp_overlap_limit=0;hsp_size_limit=0
Os03g44610|3|25115710|25115739|-|Bradi1g13650|Bd1|10500922|10500893|+|0.024	Os03g44610	3	25115710	25115739	0	Bradi1g13650	Bd1	10500893	10500922	0	0.024	http://synteny.cnr.berkeley.edu/CoGe/GEvo.pl?prog=blastn&autogo=1&show_cns=1&dsgid1=11822&chr1=3&x1=25115710&dr1up=15000&dr1down=15000&dsgid2=8120;chr2=Bd1;x2=10500893;dr2up=15000;dr2down=15000;num_seqs=2;hsp_overlap_limit=0;hsp_size_limit=0
Os03g17270|3|9618475|9618632|-|Bradi1g66190|Bd1|65054596|65054444|+|4e-37	Os03g17270	3	9618475	9618632	0	Bradi1g66190	Bd1	65054444	65054596	0	4e-37	http://synteny.cnr.berkeley.edu/CoGe/GEvo.pl?prog=blastn&autogo=1&show_cns=1&dsgid1=11822&chr1=3&x1=9618475&dr1up=15000&dr1down=15000&dsgid2=8120;chr2=Bd1;x2=65054444;dr2up=15000;dr2down=15000;num_seqs=2;hsp_overlap_limit=0;hsp_size_limit=0
Os02g17330|2|9952512|9952566|-|Bradi3g10130|Bd3|8274530|8274476|+|2e-06	Os02g17330	2	9952512	9952566	0	Bradi3g10130	Bd3	8274476	8274530	0	2e-06	http://synteny.cnr.berkeley.edu/CoGe/GEvo.pl?prog=blastn&autogo=1&show_cns=1&dsgid1=11822&chr1=2&x1=9952512&dr1up=15000&dr1down=15000&dsgid2=8120;chr2=Bd3;x2=8274476;dr2up=15000;dr2down=15000;num_seqs=2;hsp_overlap_limit=0;hsp_size_limit=0
Os07g30960|7|18333057|18333075|-|Bradi1g27130|Bd1|22220523|22220505|+|0.23	Os07g30960	7	18333057	18333075	0	Bradi1g27130	Bd1	22220505	22220523	0	0.23	http://synteny.cnr.berkeley.edu/CoGe/GEvo.pl?prog=blastn&autogo=1&show_cns=1&dsgid1=11822&chr1=7&x1=18333057&dr1up=15000&dr1down=15000&dsgid2=8120;chr2=Bd1;x2=22220505;dr2up=15000;dr2down=15000;num_seqs=2;hsp_overlap_limit=0;hsp_size_limit=0
Os02g45390|2|27592680|27592711|+|Bradi3g51600|Bd3|52649877|52649908|+|2e-05	Os02g45390	2	27592680	27592711	0	Bradi3g51600	Bd3	52649877	52649908	0	2e-05	http://synteny.cnr.berkeley.edu/CoGe/GEvo.pl?prog=blastn&autogo=1&show_cns=1&dsgid1=11822&chr1=2&x1=27592680&dr1up=15000&dr1down=15000&dsgid2=8120;chr2=Bd3;x2=52649877;dr2up=15000;dr2down=15000;num_seqs=2;hsp_overlap_limit=0;hsp_size_limit=0
Os04g32880|4|19683185|19683206|-|Bradi5g08510|Bd5|11236260|11236281|-|0.37	Os04g32880	4	19683185	19683206	0	Bradi5g08510	Bd5	11236260	11236281	0	0.37	http://synteny.cnr.berkeley.edu/CoGe/GEvo.pl?prog=blastn&autogo=1&show_cns=1&dsgid1=11822&chr1=4&x1=19683185&dr1up=15000&dr1down=15000&dsgid2=8120;chr2=Bd5;x2=11236260;dr2up=15000;dr2down=15000;num_seqs=2;hsp_overlap_limit=0;hsp_size_limit=0
Os07g32550|7|19403909|19403929|+|Bradi1g26550|Bd1|21571641|21571621|-|0.84	Os07g32550	7	19403909	19403929	0	Bradi1g26550	Bd1	21571621	21571641	0	0.84	http://synteny.cnr.berkeley.edu/CoGe/GEvo.pl?prog=blastn&autogo=1&show_cns=1&dsgid1=11822&chr1=7&x1=19403909&dr1up=15000&dr1down=15000&dsgid2=8120;chr2=Bd1;x2=21571621;dr2up=15000;dr2down=15000;num_seqs=2;hsp_overlap_limit=0;hsp_size_limit=0
Os10g37490|10|20003212|20003240|-|Bradi3g31120|Bd3|33276546|33276574|-|0.067	Os10g37490	10	20003212	20003240	0	Bradi3g31120	Bd3	33276546	33276574	0	0.067	http://synteny.cnr.berkeley.edu/CoGe/GEvo.pl?prog=blastn&autogo=1&show_cns=1&dsgid1=11822&chr1=10&x1=20003212&dr1up=15000&dr1down=15000&dsgid2=8120;chr2=Bd3;x2=33276546;dr2up=15000;dr2down=15000;num_seqs=2;hsp_overlap_limit=0;hsp_size_limit=0
Os09g02214|9|883593|883609|+|Bradi4g08260|Bd4|7262764|7262780|+|0.12	Os09g02214	9	883593	883609	0	Bradi4g08260	Bd4	7262764	7262780	0	0.12	http://synteny.cnr.berkeley.edu/CoGe/GEvo.pl?prog=blastn&autogo=1&show_cns=1&dsgid1=11822&chr1=9&x1=883593&dr1up=15000&dr1down=15000&dsgid2=8120;chr2=Bd4;x2=7262764;dr2up=15000;dr2down=15000;num_seqs=2;hsp_overlap_limit=0;hsp_size_limit=0
Os04g49850|4|29531188|29531224|-|brachy_Bd5_22684047_22684237|Bd5|22683198|22683234|-|0.004	Os04g49850	4	29531188	29531224	0	brachy_Bd5_22684047_22684237	Bd5	22683198	22683234	0	0.004	http://synteny.cnr.berkeley.edu/CoGe/GEvo.pl?prog=blastn&autogo=1&show_cns=1&dsgid1=11822&chr1=4&x1=29531188&dr1up=15000&dr1down=15000&dsgid2=8120;chr2=Bd5;x2=22683198;dr2up=15000;dr2down=15000;num_seqs=2;hsp_overlap_limit=0;hsp_size_limit=0
Os01g36860|1|20522773|20522831|+|Bradi2g40760|Bd2|41078225|41078283|+|2e-10	Os01g36860	1	20522773	20522831	0	Bradi2g40760	Bd2	41078225	41078283	0	2e-10	http://synteny.cnr.berkeley.edu/CoGe/GEvo.pl?prog=blastn&autogo=1&show_cns=1&dsgid1=11822&chr1=1&x1=20522773&dr1up=15000&dr1down=15000&dsgid2=8120;chr2=Bd2;x2=41078225;dr2up=15000;dr2down=15000;num_seqs=2;hsp_overlap_limit=0;hsp_size_limit=0
Os07g12220|7|6843308|6843328|+|Bradi1g53860|Bd1|52266729|52266709|-|1.0	Os07g12220	7	6843308	6843328	0	Bradi1g53860	Bd1	52266709	52266729	0	1	http://synteny.cnr.berkeley.edu/CoGe/GEvo.pl?prog=blastn&autogo=1&show_cns=1&dsgid1=11822&chr1=7&x1=6843308&dr1up=15000&dr1down=15000&dsgid2=8120;chr2=Bd1;x2=52266709;dr2up=15000;dr2down=15000;num_seqs=2;hsp_overlap_limit=0;hsp_size_limit=0
Os09g32090|9|19150757|19150776|-|Bradi4g34050|Bd4|39703641|39703660|-|0.082	Os09g32090	9	19150757	19150776	0	Bradi4g34050	Bd4	39703641	39703660	0	0.082	http://synteny.cnr.berkeley.edu/CoGe/GEvo.pl?prog=blastn&autogo=1&show_cns=1&dsgid1=11822&chr1=9&x1=19150757&dr1up=15000&dr1down=15000&dsgid2=8120;chr2=Bd4;x2=39703641;dr2up=15000;dr2down=15000;num_seqs=2;hsp_overlap_limit=0;hsp_size_limit=0
Os02g20170|2|11882469|11882498|-|Bradi3g11400|Bd3|9847855|9847884|-|0.0003	Os02g20170	2	11882469	11882498	0	Bradi3g11400	Bd3	9847855	9847884	0	0.0003	http://synteny.cnr.berkeley.edu/CoGe/GEvo.pl?prog=blastn&autogo=1&show_cns=1&dsgid1=11822&chr1=2&x1=11882469&dr1up=15000&dr1down=15000&dsgid2=8120;chr2=Bd3;x2=9847855;dr2up=15000;dr2down=15000;num_seqs=2;hsp_overlap_limit=0;hsp_size_limit=0
Os11g10070|11|5408330|5408344|+|Bradi4g22770|Bd4|27269479|27269465|-|1.3	Os11g10070	11	5408330	5408344	0	Bradi4g22770	Bd4	27269465	27269479	0	1.3	http://synteny.cnr.berkeley.edu/CoGe/GEvo.pl?prog=blastn&autogo=1&show_cns=1&dsgid1=11822&chr1=11&x1=5408330&dr1up=15000&dr1down=15000&dsgid2=8120;chr2=Bd4;x2=27269465;dr2up=15000;dr2down=15000;num_seqs=2;hsp_overlap_limit=0;hsp_size_limit=0
Os05g34210|5|20183570|20183587|-|Bradi2g25350|Bd2|23275652|23275635|+|0.98	Os05g34210	5	20183570	20183587	0	Bradi2g25350	Bd2	23275635	23275652	0	0.98	http://synteny.cnr.berkeley.edu/CoGe/GEvo.pl?prog=blastn&autogo=1&show_cns=1&dsgid1=11822&chr1=5&x1=20183570&dr1up=15000&dr1down=15000&dsgid2=8120;chr2=Bd2;x2=23275635;dr2up=15000;dr2down=15000;num_seqs=2;hsp_overlap_limit=0;hsp_size_limit=0
Os03g13720|3|7425518|7425538|+|Bradi1g68550|Bd1|67111098|67111078|-|0.94	Os03g13720	3	7425518	7425538	0	Bradi1g68550	Bd1	67111078	67111098	0	0.94	http://synteny.cnr.berkeley.edu/CoGe/GEvo.pl?prog=blastn&autogo=1&show_cns=1&dsgid1=11822&chr1=3&x1=7425518&dr1up=15000&dr1down=15000&dsgid2=8120;chr2=Bd1;x2=67111078;dr2up=15000;dr2down=15000;num_seqs=2;hsp_overlap_limit=0;hsp_size_limit=0
Os06g13940|6|7763823|7763849|-|Bradi1g44370|Bd1|42498581|42498555|+|0.78	Os06g13940	6	7763823	7763849	0	Bradi1g44370	Bd1	42498555	42498581	0	0.78	http://synteny.cnr.berkeley.edu/CoGe/GEvo.pl?prog=blastn&autogo=1&show_cns=1&dsgid1=11822&chr1=6&x1=7763823&dr1up=15000&dr1down=15000&dsgid2=8120;chr2=Bd1;x2=42498555;dr2up=15000;dr2down=15000;num_seqs=2;hsp_overlap_limit=0;hsp_size_limit=0
Os02g01380|2|224600|224617|-|Bradi3g00700|Bd3|372486|372469|+|0.9	Os02g01380	2	224600	224617	0	Bradi3g00700	Bd3	372469	372486	0	0.9	http://synteny.cnr.berkeley.edu/CoGe/GEvo.pl?prog=blastn&autogo=1&show_cns=1&dsgid1=11822&chr1=2&x1=224600&dr1up=15000&dr1down=15000&dsgid2=8120;chr2=Bd3;x2=372469;dr2up=15000;dr2down=15000;num_seqs=2;hsp_overlap_limit=0;hsp_size_limit=0
Os07g40260|7|24135433|24135456|-|Bradi1g22850|Bd1|18338249|18338226|+|1.3	Os07g40260	7	24135433	24135456	0	Bradi1g22850	Bd1	18338226	18338249	0	1.3	http://synteny.cnr.berkeley.edu/CoGe/GEvo.pl?prog=blastn&autogo=1&show_cns=1&dsgid1=11822&chr1=7&x1=24135433&dr1up=15000&dr1down=15000&dsgid2=8120;chr2=Bd1;x2=18338226;dr2up=15000;dr2down=15000;num_seqs=2;hsp_overlap_limit=0;hsp_size_limit=0
Os01g11550|1|6215991|6216009|-|Bradi2g06890|Bd2|5291834|5291852|-|0.25	Os01g11550	1	6215991	6216009	0	Bradi2g06890	Bd2	5291834	5291852	0	0.25	http://synteny.cnr.berkeley.edu/CoGe/GEvo.pl?prog=blastn&autogo=1&show_cns=1&dsgid1=11822&chr1=1&x1=6215991&dr1up=15000&dr1down=15000&dsgid2=8120;chr2=Bd2;x2=5291834;dr2up=15000;dr2down=15000;num_seqs=2;hsp_overlap_limit=0;hsp_size_limit=0
Os09g28180|9|17103352|17103567|-|Bradi4g32030|Bd4|37768551|37768757|-|6e-28	Os09g28180	9	17103352	17103567	0	Bradi4g32030	Bd4	37768551	37768757	0	6e-28	http://synteny.cnr.berkeley.edu/CoGe/GEvo.pl?prog=blastn&autogo=1&show_cns=1&dsgid1=11822&chr1=9&x1=17103352&dr1up=15000&dr1down=15000&dsgid2=8120;chr2=Bd4;x2=37768551;dr2up=15000;dr2down=15000;num_seqs=2;hsp_overlap_limit=0;hsp_size_limit=0
Os01g15850|1|8927989|8928018|+|Bradi2g09710|Bd2|7972166|7972195|+|1.0	Os01g15850	1	8927989	8928018	0	Bradi2g09710	Bd2	7972166	7972195	0	1	http://synteny.cnr.berkeley.edu/CoGe/GEvo.pl?prog=blastn&autogo=1&show_cns=1&dsgid1=11822&chr1=1&x1=8927989&dr1up=15000&dr1down=15000&dsgid2=8120;chr2=Bd2;x2=7972166;dr2up=15000;dr2down=15000;num_seqs=2;hsp_overlap_limit=0;hsp_size_limit=0
Os03g10220|3|5198170|5198294|-|Bradi1g71260|Bd1|69297281|69297155|+|3e-19	Os03g10220	3	5198170	5198294	0	Bradi1g71260	Bd1	69297155	69297281	0	3e-19	http://synteny.cnr.berkeley.edu/CoGe/GEvo.pl?prog=blastn&autogo=1&show_cns=1&dsgid1=11822&chr1=3&x1=5198170&dr1up=15000&dr1down=15000&dsgid2=8120;chr2=Bd1;x2=69297155;dr2up=15000;dr2down=15000;num_seqs=2;hsp_overlap_limit=0;hsp_size_limit=0
Os02g27470|2|16209960|16209983|+|Bradi3g43400|Bd3|44880601|44880624|+|1.7	Os02g27470	2	16209960	16209983	0	Bradi3g43400	Bd3	44880601	44880624	0	1.7	http://synteny.cnr.berkeley.edu/CoGe/GEvo.pl?prog=blastn&autogo=1&show_cns=1&dsgid1=11822&chr1=2&x1=16209960&dr1up=15000&dr1down=15000&dsgid2=8120;chr2=Bd3;x2=44880601;dr2up=15000;dr2down=15000;num_seqs=2;hsp_overlap_limit=0;hsp_size_limit=0
Os08g02850|8|1195264|1195302|-|Bradi3g14080|Bd3|12507607|12507645|-|0.0003	Os08g02850	8	1195264	1195302	0	Bradi3g14080	Bd3	12507607	12507645	0	0.0003	http://synteny.cnr.berkeley.edu/CoGe/GEvo.pl?prog=blastn&autogo=1&show_cns=1&dsgid1=11822&chr1=8&x1=1195264&dr1up=15000&dr1down=15000&dsgid2=8120;chr2=Bd3;x2=12507607;dr2up=15000;dr2down=15000;num_seqs=2;hsp_overlap_limit=0;hsp_size_limit=0
Os04g35900|4|21715203|21715282|-|Bradi5g10800|Bd5|14124293|14124373|-|1e-11	Os04g35900	4	21715203	21715282	0	Bradi5g10800	Bd5	14124293	14124373	0	1e-11	http://synteny.cnr.berkeley.edu/CoGe/GEvo.pl?prog=blastn&autogo=1&show_cns=1&dsgid1=11822&chr1=4&x1=21715203&dr1up=15000&dr1down=15000&dsgid2=8120;chr2=Bd5;x2=14124293;dr2up=15000;dr2down=15000;num_seqs=2;hsp_overlap_limit=0;hsp_size_limit=0
8_9778987_9779015_cns_rna|8|9774733|9774783|-|Bd3_17839937_17839965_cns_rna|Bd3|17837261|17837311|-|2e-09	8_9778987_9779015_cns_rna	8	9774733	9774783	0	Bd3_17839937_17839965_cns_rna	Bd3	17837261	17837311	0	2e-09	http://synteny.cnr.berkeley.edu/CoGe/GEvo.pl?prog=blastn&autogo=1&show_cns=1&dsgid1=11822&chr1=8&x1=9774733&dr1up=15000&dr1down=15000&dsgid2=8120;chr2=Bd3;x2=17837261;dr2up=15000;dr2down=15000;num_seqs=2;hsp_overlap_limit=0;hsp_size_limit=0
Os06g15690|6|8880926|8880942|+|Bradi1g43840|Bd1|41688658|41688642|-|0.074	Os06g15690	6	8880926	8880942	0	Bradi1g43840	Bd1	41688642	41688658	0	0.074	http://synteny.cnr.berkeley.edu/CoGe/GEvo.pl?prog=blastn&autogo=1&show_cns=1&dsgid1=11822&chr1=6&x1=8880926&dr1up=15000&dr1down=15000&dsgid2=8120;chr2=Bd1;x2=41688642;dr2up=15000;dr2down=15000;num_seqs=2;hsp_overlap_limit=0;hsp_size_limit=0
Os04g48750|4|28891623|28891646|+|Bradi5g19010|Bd5|22070848|22070871|+|1.0	Os04g48750	4	28891623	28891646	0	Bradi5g19010	Bd5	22070848	22070871	0	1	http://synteny.cnr.berkeley.edu/CoGe/GEvo.pl?prog=blastn&autogo=1&show_cns=1&dsgid1=11822&chr1=4&x1=28891623&dr1up=15000&dr1down=15000&dsgid2=8120;chr2=Bd5;x2=22070848;dr2up=15000;dr2down=15000;num_seqs=2;hsp_overlap_limit=0;hsp_size_limit=0
5_25324659_25324697_cns_rna|5|25324737|25324771|-|Bd2_17649954_17649916_cns_rna|Bd2|17649854|17649820|+|1e-10	5_25324659_25324697_cns_rna	5	25324737	25324771	0	Bd2_17649954_17649916_cns_rna	Bd2	17649820	17649854	0	1e-10	http://synteny.cnr.berkeley.edu/CoGe/GEvo.pl?prog=blastn&autogo=1&show_cns=1&dsgid1=11822&chr1=5&x1=25324737&dr1up=15000&dr1down=15000&dsgid2=8120;chr2=Bd2;x2=17649820;dr2up=15000;dr2down=15000;num_seqs=2;hsp_overlap_limit=0;hsp_size_limit=0
Os01g51754|1|29768898|29768933|+|Bradi2g48150|Bd2|48465537|48465572|+|0.0005	Os01g51754	1	29768898	29768933	0	Bradi2g48150	Bd2	48465537	48465572	0	0.0005	http://synteny.cnr.berkeley.edu/CoGe/GEvo.pl?prog=blastn&autogo=1&show_cns=1&dsgid1=11822&chr1=1&x1=29768898&dr1up=15000&dr1down=15000&dsgid2=8120;chr2=Bd2;x2=48465537;dr2up=15000;dr2down=15000;num_seqs=2;hsp_overlap_limit=0;hsp_size_limit=0
Os12g39090|12|24015356|24015371|+|Bradi4g03590|Bd4|2854817|2854802|-|0.23	Os12g39090	12	24015356	24015371	0	Bradi4g03590	Bd4	2854802	2854817	0	0.23	http://synteny.cnr.berkeley.edu/CoGe/GEvo.pl?prog=blastn&autogo=1&show_cns=1&dsgid1=11822&chr1=12&x1=24015356&dr1up=15000&dr1down=15000&dsgid2=8120;chr2=Bd4;x2=2854802;dr2up=15000;dr2down=15000;num_seqs=2;hsp_overlap_limit=0;hsp_size_limit=0
Os04g51390|4|30248021|30248050|+|Bradi5g20770|Bd5|23570648|23570619|-|0.0004	Os04g51390	4	30248021	30248050	0	Bradi5g20770	Bd5	23570619	23570648	0	0.0004	http://synteny.cnr.berkeley.edu/CoGe/GEvo.pl?prog=blastn&autogo=1&show_cns=1&dsgid1=11822&chr1=4&x1=30248021&dr1up=15000&dr1down=15000&dsgid2=8120;chr2=Bd5;x2=23570619;dr2up=15000;dr2down=15000;num_seqs=2;hsp_overlap_limit=0;hsp_size_limit=0
Os03g57070|3|32530910|32530953|+|Bradi1g06620|Bd1|4460025|4459982|-|2e-10	Os03g57070	3	32530910	32530953	0	Bradi1g06620	Bd1	4459982	4460025	0	2e-10	http://synteny.cnr.berkeley.edu/CoGe/GEvo.pl?prog=blastn&autogo=1&show_cns=1&dsgid1=11822&chr1=3&x1=32530910&dr1up=15000&dr1down=15000&dsgid2=8120;chr2=Bd1;x2=4459982;dr2up=15000;dr2down=15000;num_seqs=2;hsp_overlap_limit=0;hsp_size_limit=0
Os07g48780|7|29199403|29199420|-|Bradi1g17240|Bd1|13811002|13810985|+|0.97	Os07g48780	7	29199403	29199420	0	Bradi1g17240	Bd1	13810985	13811002	0	0.97	http://synteny.cnr.berkeley.edu/CoGe/GEvo.pl?prog=blastn&autogo=1&show_cns=1&dsgid1=11822&chr1=7&x1=29199403&dr1up=15000&dr1down=15000&dsgid2=8120;chr2=Bd1;x2=13810985;dr2up=15000;dr2down=15000;num_seqs=2;hsp_overlap_limit=0;hsp_size_limit=0
Os03g15033|3|8204587|8204611|-|Bradi1g67750|Bd1|66346649|66346625|+|0.28	Os03g15033	3	8204587	8204611	0	Bradi1g67750	Bd1	66346625	66346649	0	0.28	http://synteny.cnr.berkeley.edu/CoGe/GEvo.pl?prog=blastn&autogo=1&show_cns=1&dsgid1=11822&chr1=3&x1=8204587&dr1up=15000&dr1down=15000&dsgid2=8120;chr2=Bd1;x2=66346625;dr2up=15000;dr2down=15000;num_seqs=2;hsp_overlap_limit=0;hsp_size_limit=0
Os01g61590|1|35624480|35624508|+|Bradi2g54080|Bd2|53049349|53049377|+|0.084	Os01g61590	1	35624480	35624508	0	Bradi2g54080	Bd2	53049349	53049377	0	0.084	http://synteny.cnr.berkeley.edu/CoGe/GEvo.pl?prog=blastn&autogo=1&show_cns=1&dsgid1=11822&chr1=1&x1=35624480&dr1up=15000&dr1down=15000&dsgid2=8120;chr2=Bd2;x2=53049349;dr2up=15000;dr2down=15000;num_seqs=2;hsp_overlap_limit=0;hsp_size_limit=0
Os04g57800|4|34236358|34236396|-|Bradi5g25940|Bd5|27096551|27096589|-|0.91	Os04g57800	4	34236358	34236396	0	Bradi5g25940	Bd5	27096551	27096589	0	0.91	http://synteny.cnr.berkeley.edu/CoGe/GEvo.pl?prog=blastn&autogo=1&show_cns=1&dsgid1=11822&chr1=4&x1=34236358&dr1up=15000&dr1down=15000&dsgid2=8120;chr2=Bd5;x2=27096551;dr2up=15000;dr2down=15000;num_seqs=2;hsp_overlap_limit=0;hsp_size_limit=0
Os03g57300|3|32680016|32680042|+|Bradi1g06380|Bd1|4279664|4279638|-|1.7	Os03g57300	3	32680016	32680042	0	Bradi1g06380	Bd1	4279638	4279664	0	1.7	http://synteny.cnr.berkeley.edu/CoGe/GEvo.pl?prog=blastn&autogo=1&show_cns=1&dsgid1=11822&chr1=3&x1=32680016&dr1up=15000&dr1down=15000&dsgid2=8120;chr2=Bd1;x2=4279638;dr2up=15000;dr2down=15000;num_seqs=2;hsp_overlap_limit=0;hsp_size_limit=0
Os10g37240|10|19855071|19855089|-|Bradi3g30460|Bd3|32604632|32604614|+|0.27	Os10g37240	10	19855071	19855089	0	Bradi3g30460	Bd3	32604614	32604632	0	0.27	http://synteny.cnr.berkeley.edu/CoGe/GEvo.pl?prog=blastn&autogo=1&show_cns=1&dsgid1=11822&chr1=10&x1=19855071&dr1up=15000&dr1down=15000&dsgid2=8120;chr2=Bd3;x2=32604614;dr2up=15000;dr2down=15000;num_seqs=2;hsp_overlap_limit=0;hsp_size_limit=0
Os07g43530|7|26039445|26039465|-|Bradi1g20560|Bd1|16454954|16454934|+|0.91	Os07g43530	7	26039445	26039465	0	Bradi1g20560	Bd1	16454934	16454954	0	0.91	http://synteny.cnr.berkeley.edu/CoGe/GEvo.pl?prog=blastn&autogo=1&show_cns=1&dsgid1=11822&chr1=7&x1=26039445&dr1up=15000&dr1down=15000&dsgid2=8120;chr2=Bd1;x2=16454934;dr2up=15000;dr2down=15000;num_seqs=2;hsp_overlap_limit=0;hsp_size_limit=0
Os08g39600|8|25060720|25060752|-|Bradi3g39920|Bd3|42146405|42146437|-|0.0003	Os08g39600	8	25060720	25060752	0	Bradi3g39920	Bd3	42146405	42146437	0	0.0003	http://synteny.cnr.berkeley.edu/CoGe/GEvo.pl?prog=blastn&autogo=1&show_cns=1&dsgid1=11822&chr1=8&x1=25060720&dr1up=15000&dr1down=15000&dsgid2=8120;chr2=Bd3;x2=42146405;dr2up=15000;dr2down=15000;num_seqs=2;hsp_overlap_limit=0;hsp_size_limit=0
Os12g06080|12|2847107|2847125|-|Bradi4g42170|Bd4|46256667|46256685|-|0.004	Os12g06080	12	2847107	2847125	0	Bradi4g42170	Bd4	46256667	46256685	0	0.004	http://synteny.cnr.berkeley.edu/CoGe/GEvo.pl?prog=blastn&autogo=1&show_cns=1&dsgid1=11822&chr1=12&x1=2847107&dr1up=15000&dr1down=15000&dsgid2=8120;chr2=Bd4;x2=46256667;dr2up=15000;dr2down=15000;num_seqs=2;hsp_overlap_limit=0;hsp_size_limit=0
Os05g30870|5|17862486|17862524|+|Bradi2g27350|Bd2|26227725|26227689|-|0.35	Os05g30870	5	17862486	17862524	0	Bradi2g27350	Bd2	26227689	26227725	0	0.35	http://synteny.cnr.berkeley.edu/CoGe/GEvo.pl?prog=blastn&autogo=1&show_cns=1&dsgid1=11822&chr1=5&x1=17862486&dr1up=15000&dr1down=15000&dsgid2=8120;chr2=Bd2;x2=26227689;dr2up=15000;dr2down=15000;num_seqs=2;hsp_overlap_limit=0;hsp_size_limit=0
Os02g40070|2|24255804|24255822|+|Bradi3g48700|Bd3|50080187|50080205|+|0.27	Os02g40070	2	24255804	24255822	0	Bradi3g48700	Bd3	50080187	50080205	0	0.27	http://synteny.cnr.berkeley.edu/CoGe/GEvo.pl?prog=blastn&autogo=1&show_cns=1&dsgid1=11822&chr1=2&x1=24255804&dr1up=15000&dr1down=15000&dsgid2=8120;chr2=Bd3;x2=50080187;dr2up=15000;dr2down=15000;num_seqs=2;hsp_overlap_limit=0;hsp_size_limit=0
rice_v6_5_16692235_16692454|5|16693332|16693349|+|Bradi2g28440|Bd2|27709241|27709224|-|1.8	rice_v6_5_16692235_16692454	5	16693332	16693349	0	Bradi2g28440	Bd2	27709224	27709241	0	1.8	http://synteny.cnr.berkeley.edu/CoGe/GEvo.pl?prog=blastn&autogo=1&show_cns=1&dsgid1=11822&chr1=5&x1=16693332&dr1up=15000&dr1down=15000&dsgid2=8120;chr2=Bd2;x2=27709224;dr2up=15000;dr2down=15000;num_seqs=2;hsp_overlap_limit=0;hsp_size_limit=0
Os07g41460|7|24843990|24844010|+|Bradi1g21920|Bd1|17610617|17610637|+|0.84	Os07g41460	7	24843990	24844010	0	Bradi1g21920	Bd1	17610617	17610637	0	0.84	http://synteny.cnr.berkeley.edu/CoGe/GEvo.pl?prog=blastn&autogo=1&show_cns=1&dsgid1=11822&chr1=7&x1=24843990&dr1up=15000&dr1down=15000&dsgid2=8120;chr2=Bd1;x2=17610617;dr2up=15000;dr2down=15000;num_seqs=2;hsp_overlap_limit=0;hsp_size_limit=0
Os01g65310|1|37888989|37889009|+|Bradi2g56480|Bd2|54811722|54811742|+|0.92	Os01g65310	1	37888989	37889009	0	Bradi2g56480	Bd2	54811722	54811742	0	0.92	http://synteny.cnr.berkeley.edu/CoGe/GEvo.pl?prog=blastn&autogo=1&show_cns=1&dsgid1=11822&chr1=1&x1=37888989&dr1up=15000&dr1down=15000&dsgid2=8120;chr2=Bd2;x2=54811722;dr2up=15000;dr2down=15000;num_seqs=2;hsp_overlap_limit=0;hsp_size_limit=0
Os03g20530|3|11630588|11630608|-|Bradi1g63920|Bd1|63131191|63131171|+|1.1	Os03g20530	3	11630588	11630608	0	Bradi1g63920	Bd1	63131171	63131191	0	1.1	http://synteny.cnr.berkeley.edu/CoGe/GEvo.pl?prog=blastn&autogo=1&show_cns=1&dsgid1=11822&chr1=3&x1=11630588&dr1up=15000&dr1down=15000&dsgid2=8120;chr2=Bd1;x2=63131171;dr2up=15000;dr2down=15000;num_seqs=2;hsp_overlap_limit=0;hsp_size_limit=0
Os01g61470|1|35545730|35545760|-|Bradi2g54020|Bd2|53003387|53003417|-|0.21	Os01g61470	1	35545730	35545760	0	Bradi2g54020	Bd2	53003387	53003417	0	0.21	http://synteny.cnr.berkeley.edu/CoGe/GEvo.pl?prog=blastn&autogo=1&show_cns=1&dsgid1=11822&chr1=1&x1=35545730&dr1up=15000&dr1down=15000&dsgid2=8120;chr2=Bd2;x2=53003387;dr2up=15000;dr2down=15000;num_seqs=2;hsp_overlap_limit=0;hsp_size_limit=0
Os04g46350|4|27297885|27297899|-|Bradi5g17570|Bd5|20826957|20826971|-|0.85	Os04g46350	4	27297885	27297899	0	Bradi5g17570	Bd5	20826957	20826971	0	0.85	http://synteny.cnr.berkeley.edu/CoGe/GEvo.pl?prog=blastn&autogo=1&show_cns=1&dsgid1=11822&chr1=4&x1=27297885&dr1up=15000&dr1down=15000&dsgid2=8120;chr2=Bd5;x2=20826957;dr2up=15000;dr2down=15000;num_seqs=2;hsp_overlap_limit=0;hsp_size_limit=0
Os03g24590|3|14005994|14006025|+|Bradi1g61810|Bd1|61135023|61134992|-|4e-07	Os03g24590	3	14005994	14006025	0	Bradi1g61810	Bd1	61134992	61135023	0	4e-07	http://synteny.cnr.berkeley.edu/CoGe/GEvo.pl?prog=blastn&autogo=1&show_cns=1&dsgid1=11822&chr1=3&x1=14005994&dr1up=15000&dr1down=15000&dsgid2=8120;chr2=Bd1;x2=61134992;dr2up=15000;dr2down=15000;num_seqs=2;hsp_overlap_limit=0;hsp_size_limit=0
Os09g38040|9|21923717|21923738|-|Bradi4g37360|Bd4|42517828|42517849|-|0.25	Os09g38040	9	21923717	21923738	0	Bradi4g37360	Bd4	42517828	42517849	0	0.25	http://synteny.cnr.berkeley.edu/CoGe/GEvo.pl?prog=blastn&autogo=1&show_cns=1&dsgid1=11822&chr1=9&x1=21923717&dr1up=15000&dr1down=15000&dsgid2=8120;chr2=Bd4;x2=42517828;dr2up=15000;dr2down=15000;num_seqs=2;hsp_overlap_limit=0;hsp_size_limit=0
Os01g67500|1|39222314|39222335|-|Bradi2g57820|Bd2|55887152|55887173|-|0.005	Os01g67500	1	39222314	39222335	0	Bradi2g57820	Bd2	55887152	55887173	0	0.005	http://synteny.cnr.berkeley.edu/CoGe/GEvo.pl?prog=blastn&autogo=1&show_cns=1&dsgid1=11822&chr1=1&x1=39222314&dr1up=15000&dr1down=15000&dsgid2=8120;chr2=Bd2;x2=55887152;dr2up=15000;dr2down=15000;num_seqs=2;hsp_overlap_limit=0;hsp_size_limit=0
Os06g47830|6|28944287|28944311|-|Bradi1g33430|Bd1|28975094|28975070|+|0.005	Os06g47830	6	28944287	28944311	0	Bradi1g33430	Bd1	28975070	28975094	0	0.005	http://synteny.cnr.berkeley.edu/CoGe/GEvo.pl?prog=blastn&autogo=1&show_cns=1&dsgid1=11822&chr1=6&x1=28944287&dr1up=15000&dr1down=15000&dsgid2=8120;chr2=Bd1;x2=28975070;dr2up=15000;dr2down=15000;num_seqs=2;hsp_overlap_limit=0;hsp_size_limit=0
Os04g46700|4|27508882|27508918|+|Bradi5g17820|Bd5|20982204|20982240|+|0.004	Os04g46700	4	27508882	27508918	0	Bradi5g17820	Bd5	20982204	20982240	0	0.004	http://synteny.cnr.berkeley.edu/CoGe/GEvo.pl?prog=blastn&autogo=1&show_cns=1&dsgid1=11822&chr1=4&x1=27508882&dr1up=15000&dr1down=15000&dsgid2=8120;chr2=Bd5;x2=20982204;dr2up=15000;dr2down=15000;num_seqs=2;hsp_overlap_limit=0;hsp_size_limit=0
Os10g33770|10|17788298|17788321|+|Bradi3g28790|Bd3|30310682|30310705|+|2.0	Os10g33770	10	17788298	17788321	0	Bradi3g28790	Bd3	30310682	30310705	0	2	http://synteny.cnr.berkeley.edu/CoGe/GEvo.pl?prog=blastn&autogo=1&show_cns=1&dsgid1=11822&chr1=10&x1=17788298&dr1up=15000&dr1down=15000&dsgid2=8120;chr2=Bd3;x2=30310682;dr2up=15000;dr2down=15000;num_seqs=2;hsp_overlap_limit=0;hsp_size_limit=0
Os05g41130|5|24026366|24026397|-|Bradi2g21750|Bd2|19146172|19146141|+|0.001	Os05g41130	5	24026366	24026397	0	Bradi2g21750	Bd2	19146141	19146172	0	0.001	http://synteny.cnr.berkeley.edu/CoGe/GEvo.pl?prog=blastn&autogo=1&show_cns=1&dsgid1=11822&chr1=5&x1=24026366&dr1up=15000&dr1down=15000&dsgid2=8120;chr2=Bd2;x2=19146141;dr2up=15000;dr2down=15000;num_seqs=2;hsp_overlap_limit=0;hsp_size_limit=0
Os04g42330|4|24866755|24866783|+|Bradi5g14800|Bd5|18234365|18234393|+|0.087	Os04g42330	4	24866755	24866783	0	Bradi5g14800	Bd5	18234365	18234393	0	0.087	http://synteny.cnr.berkeley.edu/CoGe/GEvo.pl?prog=blastn&autogo=1&show_cns=1&dsgid1=11822&chr1=4&x1=24866755&dr1up=15000&dr1down=15000&dsgid2=8120;chr2=Bd5;x2=18234365;dr2up=15000;dr2down=15000;num_seqs=2;hsp_overlap_limit=0;hsp_size_limit=0
Os02g42220|2|25394776|25394820|+|Bradi3g49520|Bd3|50877892|50877935|+|0.28	Os02g42220	2	25394776	25394820	0	Bradi3g49520	Bd3	50877892	50877935	0	0.28	http://synteny.cnr.berkeley.edu/CoGe/GEvo.pl?prog=blastn&autogo=1&show_cns=1&dsgid1=11822&chr1=2&x1=25394776&dr1up=15000&dr1down=15000&dsgid2=8120;chr2=Bd3;x2=50877892;dr2up=15000;dr2down=15000;num_seqs=2;hsp_overlap_limit=0;hsp_size_limit=0
Os04g30430|4|18000335|18000472|-|Bradi5g07090|Bd5|9525280|9525413|-|4e-22	Os04g30430	4	18000335	18000472	0	Bradi5g07090	Bd5	9525280	9525413	0	4e-22	http://synteny.cnr.berkeley.edu/CoGe/GEvo.pl?prog=blastn&autogo=1&show_cns=1&dsgid1=11822&chr1=4&x1=18000335&dr1up=15000&dr1down=15000&dsgid2=8120;chr2=Bd5;x2=9525280;dr2up=15000;dr2down=15000;num_seqs=2;hsp_overlap_limit=0;hsp_size_limit=0
Os03g50130|3|28589467|28589507|-|Bradi1g11220|Bd1|8284578|8284618|-|2e-12	Os03g50130	3	28589467	28589507	0	Bradi1g11220	Bd1	8284578	8284618	0	2e-12	http://synteny.cnr.berkeley.edu/CoGe/GEvo.pl?prog=blastn&autogo=1&show_cns=1&dsgid1=11822&chr1=3&x1=28589467&dr1up=15000&dr1down=15000&dsgid2=8120;chr2=Bd1;x2=8284578;dr2up=15000;dr2down=15000;num_seqs=2;hsp_overlap_limit=0;hsp_size_limit=0
Os06g01630|6|370976|371032|-|Bradi1g52260|Bd1|50622397|50622453|-|7e-06	Os06g01630	6	370976	371032	0	Bradi1g52260	Bd1	50622397	50622453	0	7e-06	http://synteny.cnr.berkeley.edu/CoGe/GEvo.pl?prog=blastn&autogo=1&show_cns=1&dsgid1=11822&chr1=6&x1=370976&dr1up=15000&dr1down=15000&dsgid2=8120;chr2=Bd1;x2=50622397;dr2up=15000;dr2down=15000;num_seqs=2;hsp_overlap_limit=0;hsp_size_limit=0
Os03g59210|3|33710126|33710143|+|Bradi1g04750|Bd1|3170699|3170682|-|0.77	Os03g59210	3	33710126	33710143	0	Bradi1g04750	Bd1	3170682	3170699	0	0.77	http://synteny.cnr.berkeley.edu/CoGe/GEvo.pl?prog=blastn&autogo=1&show_cns=1&dsgid1=11822&chr1=3&x1=33710126&dr1up=15000&dr1down=15000&dsgid2=8120;chr2=Bd1;x2=3170682;dr2up=15000;dr2down=15000;num_seqs=2;hsp_overlap_limit=0;hsp_size_limit=0
Os11g41600|11|24493155|24493179|-|Bradi4g12600|Bd4|12621059|12621083|-|0.23	Os11g41600	11	24493155	24493179	0	Bradi4g12600	Bd4	12621059	12621083	0	0.23	http://synteny.cnr.berkeley.edu/CoGe/GEvo.pl?prog=blastn&autogo=1&show_cns=1&dsgid1=11822&chr1=11&x1=24493155&dr1up=15000&dr1down=15000&dsgid2=8120;chr2=Bd4;x2=12621059;dr2up=15000;dr2down=15000;num_seqs=2;hsp_overlap_limit=0;hsp_size_limit=0
Os03g57070|3|32531567|32531602|+|Bradi1g06620|Bd1|4459456|4459421|-|1e-07	Os03g57070	3	32531567	32531602	0	Bradi1g06620	Bd1	4459421	4459456	0	1e-07	http://synteny.cnr.berkeley.edu/CoGe/GEvo.pl?prog=blastn&autogo=1&show_cns=1&dsgid1=11822&chr1=3&x1=32531567&dr1up=15000&dr1down=15000&dsgid2=8120;chr2=Bd1;x2=4459421;dr2up=15000;dr2down=15000;num_seqs=2;hsp_overlap_limit=0;hsp_size_limit=0
Os09g30160|9|18353456|18353473|-|Bradi4g33130|Bd4|38901534|38901551|-|0.8	Os09g30160	9	18353456	18353473	0	Bradi4g33130	Bd4	38901534	38901551	0	0.8	http://synteny.cnr.berkeley.edu/CoGe/GEvo.pl?prog=blastn&autogo=1&show_cns=1&dsgid1=11822&chr1=9&x1=18353456&dr1up=15000&dr1down=15000&dsgid2=8120;chr2=Bd4;x2=38901534;dr2up=15000;dr2down=15000;num_seqs=2;hsp_overlap_limit=0;hsp_size_limit=0
Os02g43500|2|26244755|26244775|-|Bradi3g50330|Bd3|51562460|51562480|-|0.98	Os02g43500	2	26244755	26244775	0	Bradi3g50330	Bd3	51562460	51562480	0	0.98	http://synteny.cnr.berkeley.edu/CoGe/GEvo.pl?prog=blastn&autogo=1&show_cns=1&dsgid1=11822&chr1=2&x1=26244755&dr1up=15000&dr1down=15000&dsgid2=8120;chr2=Bd3;x2=51562460;dr2up=15000;dr2down=15000;num_seqs=2;hsp_overlap_limit=0;hsp_size_limit=0
Os07g07690|7|3863990|3864013|+|Bradi1g55990|Bd1|54689239|54689216|-|1.5	Os07g07690	7	3863990	3864013	0	Bradi1g55990	Bd1	54689216	54689239	0	1.5	http://synteny.cnr.berkeley.edu/CoGe/GEvo.pl?prog=blastn&autogo=1&show_cns=1&dsgid1=11822&chr1=7&x1=3863990&dr1up=15000&dr1down=15000&dsgid2=8120;chr2=Bd1;x2=54689216;dr2up=15000;dr2down=15000;num_seqs=2;hsp_overlap_limit=0;hsp_size_limit=0
Os01g59980|1|34678539|34678564|+|Bradi2g53210|Bd2|52381274|52381299|+|3e-05	Os01g59980	1	34678539	34678564	0	Bradi2g53210	Bd2	52381274	52381299	0	3e-05	http://synteny.cnr.berkeley.edu/CoGe/GEvo.pl?prog=blastn&autogo=1&show_cns=1&dsgid1=11822&chr1=1&x1=34678539&dr1up=15000&dr1down=15000&dsgid2=8120;chr2=Bd2;x2=52381274;dr2up=15000;dr2down=15000;num_seqs=2;hsp_overlap_limit=0;hsp_size_limit=0
Os09g21000|9|12660030|12660053|-|Bradi4g29350|Bd4|34810837|34810860|-|0.02	Os09g21000	9	12660030	12660053	0	Bradi4g29350	Bd4	34810837	34810860	0	0.02	http://synteny.cnr.berkeley.edu/CoGe/GEvo.pl?prog=blastn&autogo=1&show_cns=1&dsgid1=11822&chr1=9&x1=12660030&dr1up=15000&dr1down=15000&dsgid2=8120;chr2=Bd4;x2=34810837;dr2up=15000;dr2down=15000;num_seqs=2;hsp_overlap_limit=0;hsp_size_limit=0
Os08g06070|8|3314754|3314828|-|Bradi3g16550|Bd3|14737538|14737464|+|4e-11	Os08g06070	8	3314754	3314828	0	Bradi3g16550	Bd3	14737464	14737538	0	4e-11	http://synteny.cnr.berkeley.edu/CoGe/GEvo.pl?prog=blastn&autogo=1&show_cns=1&dsgid1=11822&chr1=8&x1=3314754&dr1up=15000&dr1down=15000&dsgid2=8120;chr2=Bd3;x2=14737464;dr2up=15000;dr2down=15000;num_seqs=2;hsp_overlap_limit=0;hsp_size_limit=0
Os05g38460|5|22493268|22493291|-|Bradi2g23310|Bd2|20862298|20862275|+|0.0004	Os05g38460	5	22493268	22493291	0	Bradi2g23310	Bd2	20862275	20862298	0	0.0004	http://synteny.cnr.berkeley.edu/CoGe/GEvo.pl?prog=blastn&autogo=1&show_cns=1&dsgid1=11822&chr1=5&x1=22493268&dr1up=15000&dr1down=15000&dsgid2=8120;chr2=Bd2;x2=20862275;dr2up=15000;dr2down=15000;num_seqs=2;hsp_overlap_limit=0;hsp_size_limit=0
Os01g66970|1|38894015|38894039|-|Bradi2g57520|Bd2|55656567|55656591|-|0.005	Os01g66970	1	38894015	38894039	0	Bradi2g57520	Bd2	55656567	55656591	0	0.005	http://synteny.cnr.berkeley.edu/CoGe/GEvo.pl?prog=blastn&autogo=1&show_cns=1&dsgid1=11822&chr1=1&x1=38894015&dr1up=15000&dr1down=15000&dsgid2=8120;chr2=Bd2;x2=55656567;dr2up=15000;dr2down=15000;num_seqs=2;hsp_overlap_limit=0;hsp_size_limit=0
Os10g32970|10|17190375|17190403|+|Bradi3g28340|Bd3|29680333|29680361|+|0.001	Os10g32970	10	17190375	17190403	0	Bradi3g28340	Bd3	29680333	29680361	0	0.001	http://synteny.cnr.berkeley.edu/CoGe/GEvo.pl?prog=blastn&autogo=1&show_cns=1&dsgid1=11822&chr1=10&x1=17190375&dr1up=15000&dr1down=15000&dsgid2=8120;chr2=Bd3;x2=29680333;dr2up=15000;dr2down=15000;num_seqs=2;hsp_overlap_limit=0;hsp_size_limit=0
Os01g55590|1|32029523|32029547|+|Bradi2g50560|Bd2|50409837|50409861|+|0.006	Os01g55590	1	32029523	32029547	0	Bradi2g50560	Bd2	50409837	50409861	0	0.006	http://synteny.cnr.berkeley.edu/CoGe/GEvo.pl?prog=blastn&autogo=1&show_cns=1&dsgid1=11822&chr1=1&x1=32029523&dr1up=15000&dr1down=15000&dsgid2=8120;chr2=Bd2;x2=50409837;dr2up=15000;dr2down=15000;num_seqs=2;hsp_overlap_limit=0;hsp_size_limit=0
Os06g06350|6|2953401|2953438|+|Bradi1g48780|Bd1|47438528|47438490|-|0.35	Os06g06350	6	2953401	2953438	0	Bradi1g48780	Bd1	47438490	47438528	0	0.35	http://synteny.cnr.berkeley.edu/CoGe/GEvo.pl?prog=blastn&autogo=1&show_cns=1&dsgid1=11822&chr1=6&x1=2953401&dr1up=15000&dr1down=15000&dsgid2=8120;chr2=Bd1;x2=47438490;dr2up=15000;dr2down=15000;num_seqs=2;hsp_overlap_limit=0;hsp_size_limit=0
Os10g42280|10|22699169|22699194|+|Bradi3g34070|Bd3|36514030|36514055|+|2e-05	Os10g42280	10	22699169	22699194	0	Bradi3g34070	Bd3	36514030	36514055	0	2e-05	http://synteny.cnr.berkeley.edu/CoGe/GEvo.pl?prog=blastn&autogo=1&show_cns=1&dsgid1=11822&chr1=10&x1=22699169&dr1up=15000&dr1down=15000&dsgid2=8120;chr2=Bd3;x2=36514030;dr2up=15000;dr2down=15000;num_seqs=2;hsp_overlap_limit=0;hsp_size_limit=0
Os01g51210|1|29436940|29436972|-|Bradi2g47860|Bd2|48219573|48219605|-|6e-06	Os01g51210	1	29436940	29436972	0	Bradi2g47860	Bd2	48219573	48219605	0	6e-06	http://synteny.cnr.berkeley.edu/CoGe/GEvo.pl?prog=blastn&autogo=1&show_cns=1&dsgid1=11822&chr1=1&x1=29436940&dr1up=15000&dr1down=15000&dsgid2=8120;chr2=Bd2;x2=48219573;dr2up=15000;dr2down=15000;num_seqs=2;hsp_overlap_limit=0;hsp_size_limit=0
Os07g37570|7|22503101|22503122|+|Bradi1g24740|Bd1|19982094|19982073|-|0.24	Os07g37570	7	22503101	22503122	0	Bradi1g24740	Bd1	19982073	19982094	0	0.24	http://synteny.cnr.berkeley.edu/CoGe/GEvo.pl?prog=blastn&autogo=1&show_cns=1&dsgid1=11822&chr1=7&x1=22503101&dr1up=15000&dr1down=15000&dsgid2=8120;chr2=Bd1;x2=19982073;dr2up=15000;dr2down=15000;num_seqs=2;hsp_overlap_limit=0;hsp_size_limit=0
Os02g13900|2|7553117|7553131|-|Bradi3g08970|Bd3|7075248|7075262|-|0.95	Os02g13900	2	7553117	7553131	0	Bradi3g08970	Bd3	7075248	7075262	0	0.95	http://synteny.cnr.berkeley.edu/CoGe/GEvo.pl?prog=blastn&autogo=1&show_cns=1&dsgid1=11822&chr1=2&x1=7553117&dr1up=15000&dr1down=15000&dsgid2=8120;chr2=Bd3;x2=7075248;dr2up=15000;dr2down=15000;num_seqs=2;hsp_overlap_limit=0;hsp_size_limit=0
Os12g05900|12|2706853|2706879|-|Bradi4g42230|Bd4|46305722|46305696|+|1.1	Os12g05900	12	2706853	2706879	0	Bradi4g42230	Bd4	46305696	46305722	0	1.1	http://synteny.cnr.berkeley.edu/CoGe/GEvo.pl?prog=blastn&autogo=1&show_cns=1&dsgid1=11822&chr1=12&x1=2706853&dr1up=15000&dr1down=15000&dsgid2=8120;chr2=Bd4;x2=46305696;dr2up=15000;dr2down=15000;num_seqs=2;hsp_overlap_limit=0;hsp_size_limit=0
Os10g41410|10|22188831|22188849|-|Bradi3g33570|Bd3|35911190|35911208|-|0.23	Os10g41410	10	22188831	22188849	0	Bradi3g33570	Bd3	35911190	35911208	0	0.23	http://synteny.cnr.berkeley.edu/CoGe/GEvo.pl?prog=blastn&autogo=1&show_cns=1&dsgid1=11822&chr1=10&x1=22188831&dr1up=15000&dr1down=15000&dsgid2=8120;chr2=Bd3;x2=35911190;dr2up=15000;dr2down=15000;num_seqs=2;hsp_overlap_limit=0;hsp_size_limit=0
Os01g50370|1|28918133|28918195|+|Bradi2g47480|Bd2|47892466|47892528|+|1e-07	Os01g50370	1	28918133	28918195	0	Bradi2g47480	Bd2	47892466	47892528	0	1e-07	http://synteny.cnr.berkeley.edu/CoGe/GEvo.pl?prog=blastn&autogo=1&show_cns=1&dsgid1=11822&chr1=1&x1=28918133&dr1up=15000&dr1down=15000&dsgid2=8120;chr2=Bd2;x2=47892466;dr2up=15000;dr2down=15000;num_seqs=2;hsp_overlap_limit=0;hsp_size_limit=0
Os02g53210|2|32566854|32566877|-|Bradi3g57600|Bd3|57322029|57322006|+|0.0004	Os02g53210	2	32566854	32566877	0	Bradi3g57600	Bd3	57322006	57322029	0	0.0004	http://synteny.cnr.berkeley.edu/CoGe/GEvo.pl?prog=blastn&autogo=1&show_cns=1&dsgid1=11822&chr1=2&x1=32566854&dr1up=15000&dr1down=15000&dsgid2=8120;chr2=Bd3;x2=57322006;dr2up=15000;dr2down=15000;num_seqs=2;hsp_overlap_limit=0;hsp_size_limit=0
Os06g47570|6|28805007|28805034|+|Bradi1g33360|Bd1|28928780|28928807|+|0.25	Os06g47570	6	28805007	28805034	0	Bradi1g33360	Bd1	28928780	28928807	0	0.25	http://synteny.cnr.berkeley.edu/CoGe/GEvo.pl?prog=blastn&autogo=1&show_cns=1&dsgid1=11822&chr1=6&x1=28805007&dr1up=15000&dr1down=15000&dsgid2=8120;chr2=Bd1;x2=28928780;dr2up=15000;dr2down=15000;num_seqs=2;hsp_overlap_limit=0;hsp_size_limit=0
Os02g48640|2|29782758|29782794|-|Bradi3g53440|Bd3|54128435|54128471|-|0.005	Os02g48640	2	29782758	29782794	0	Bradi3g53440	Bd3	54128435	54128471	0	0.005	http://synteny.cnr.berkeley.edu/CoGe/GEvo.pl?prog=blastn&autogo=1&show_cns=1&dsgid1=11822&chr1=2&x1=29782758&dr1up=15000&dr1down=15000&dsgid2=8120;chr2=Bd3;x2=54128435;dr2up=15000;dr2down=15000;num_seqs=2;hsp_overlap_limit=0;hsp_size_limit=0
Os09g15820|9|9660142|9660227|-|Bradi4g28160|Bd4|33496174|33496259|-|5e-21	Os09g15820	9	9660142	9660227	0	Bradi4g28160	Bd4	33496174	33496259	0	5e-21	http://synteny.cnr.berkeley.edu/CoGe/GEvo.pl?prog=blastn&autogo=1&show_cns=1&dsgid1=11822&chr1=9&x1=9660142&dr1up=15000&dr1down=15000&dsgid2=8120;chr2=Bd4;x2=33496174;dr2up=15000;dr2down=15000;num_seqs=2;hsp_overlap_limit=0;hsp_size_limit=0
Os06g43630|6|26243450|26243485|-|Bradi1g30520|Bd1|25852691|25852726|-|0.024	Os06g43630	6	26243450	26243485	0	Bradi1g30520	Bd1	25852691	25852726	0	0.024	http://synteny.cnr.berkeley.edu/CoGe/GEvo.pl?prog=blastn&autogo=1&show_cns=1&dsgid1=11822&chr1=6&x1=26243450&dr1up=15000&dr1down=15000&dsgid2=8120;chr2=Bd1;x2=25852691;dr2up=15000;dr2down=15000;num_seqs=2;hsp_overlap_limit=0;hsp_size_limit=0
Os02g56270|2|34427933|34427948|-|Bradi3g54740|Bd3|55154001|55154016|-|0.3	Os02g56270	2	34427933	34427948	0	Bradi3g54740	Bd3	55154001	55154016	0	0.3	http://synteny.cnr.berkeley.edu/CoGe/GEvo.pl?prog=blastn&autogo=1&show_cns=1&dsgid1=11822&chr1=2&x1=34427933&dr1up=15000&dr1down=15000&dsgid2=8120;chr2=Bd3;x2=55154001;dr2up=15000;dr2down=15000;num_seqs=2;hsp_overlap_limit=0;hsp_size_limit=0
Os03g59225|3|33720215|33720252|+|Bradi1g04730|Bd1|3161078|3161041|-|7e-09	Os03g59225	3	33720215	33720252	0	Bradi1g04730	Bd1	3161041	3161078	0	7e-09	http://synteny.cnr.berkeley.edu/CoGe/GEvo.pl?prog=blastn&autogo=1&show_cns=1&dsgid1=11822&chr1=3&x1=33720215&dr1up=15000&dr1down=15000&dsgid2=8120;chr2=Bd1;x2=3161041;dr2up=15000;dr2down=15000;num_seqs=2;hsp_overlap_limit=0;hsp_size_limit=0
rice_v6_9_7890728_7890858|9|7884540|7884569|+|brachy_Bd4_32924396_32924521|Bd4|32919527|32919556|+|0.0003	rice_v6_9_7890728_7890858	9	7884540	7884569	0	brachy_Bd4_32924396_32924521	Bd4	32919527	32919556	0	0.0003	http://synteny.cnr.berkeley.edu/CoGe/GEvo.pl?prog=blastn&autogo=1&show_cns=1&dsgid1=11822&chr1=9&x1=7884540&dr1up=15000&dr1down=15000&dsgid2=8120;chr2=Bd4;x2=32919527;dr2up=15000;dr2down=15000;num_seqs=2;hsp_overlap_limit=0;hsp_size_limit=0
Os08g41500|8|26211630|26211677|+|Bradi3g40980|Bd3|43026006|43026053|+|7e-06	Os08g41500	8	26211630	26211677	0	Bradi3g40980	Bd3	43026006	43026053	0	7e-06	http://synteny.cnr.berkeley.edu/CoGe/GEvo.pl?prog=blastn&autogo=1&show_cns=1&dsgid1=11822&chr1=8&x1=26211630&dr1up=15000&dr1down=15000&dsgid2=8120;chr2=Bd3;x2=43026006;dr2up=15000;dr2down=15000;num_seqs=2;hsp_overlap_limit=0;hsp_size_limit=0
Os01g55540|1|32004906|32004950|-|Bradi2g50500|Bd2|50368847|50368891|-|0.0004	Os01g55540	1	32004906	32004950	0	Bradi2g50500	Bd2	50368847	50368891	0	0.0004	http://synteny.cnr.berkeley.edu/CoGe/GEvo.pl?prog=blastn&autogo=1&show_cns=1&dsgid1=11822&chr1=1&x1=32004906&dr1up=15000&dr1down=15000&dsgid2=8120;chr2=Bd2;x2=50368847;dr2up=15000;dr2down=15000;num_seqs=2;hsp_overlap_limit=0;hsp_size_limit=0
Os04g31900|4|18934414|18934445|+|Bradi5g08170|Bd5|10739920|10739951|+|0.002	Os04g31900	4	18934414	18934445	0	Bradi5g08170	Bd5	10739920	10739951	0	0.002	http://synteny.cnr.berkeley.edu/CoGe/GEvo.pl?prog=blastn&autogo=1&show_cns=1&dsgid1=11822&chr1=4&x1=18934414&dr1up=15000&dr1down=15000&dsgid2=8120;chr2=Bd5;x2=10739920;dr2up=15000;dr2down=15000;num_seqs=2;hsp_overlap_limit=0;hsp_size_limit=0
Os01g46710|1|26601238|26601267|-|Bradi2g45440|Bd2|45813099|45813128|-|2e-09	Os01g46710	1	26601238	26601267	0	Bradi2g45440	Bd2	45813099	45813128	0	2e-09	http://synteny.cnr.berkeley.edu/CoGe/GEvo.pl?prog=blastn&autogo=1&show_cns=1&dsgid1=11822&chr1=1&x1=26601238&dr1up=15000&dr1down=15000&dsgid2=8120;chr2=Bd2;x2=45813099;dr2up=15000;dr2down=15000;num_seqs=2;hsp_overlap_limit=0;hsp_size_limit=0
Os11g08210|11|4295134|4295178|-|Bradi4g23640|Bd4|28469824|28469781|+|9e-12	Os11g08210	11	4295134	4295178	0	Bradi4g23640	Bd4	28469781	28469824	0	9e-12	http://synteny.cnr.berkeley.edu/CoGe/GEvo.pl?prog=blastn&autogo=1&show_cns=1&dsgid1=11822&chr1=11&x1=4295134&dr1up=15000&dr1down=15000&dsgid2=8120;chr2=Bd4;x2=28469781;dr2up=15000;dr2down=15000;num_seqs=2;hsp_overlap_limit=0;hsp_size_limit=0
Os03g16670|3|9199201|9199224|+|Bradi1g66710|Bd1|65491178|65491155|-|0.89	Os03g16670	3	9199201	9199224	0	Bradi1g66710	Bd1	65491155	65491178	0	0.89	http://synteny.cnr.berkeley.edu/CoGe/GEvo.pl?prog=blastn&autogo=1&show_cns=1&dsgid1=11822&chr1=3&x1=9199201&dr1up=15000&dr1down=15000&dsgid2=8120;chr2=Bd1;x2=65491155;dr2up=15000;dr2down=15000;num_seqs=2;hsp_overlap_limit=0;hsp_size_limit=0
Os01g15039|1|8440541|8440557|-|Bradi2g09090|Bd2|7388725|7388741|-|0.065	Os01g15039	1	8440541	8440557	0	Bradi2g09090	Bd2	7388725	7388741	0	0.065	http://synteny.cnr.berkeley.edu/CoGe/GEvo.pl?prog=blastn&autogo=1&show_cns=1&dsgid1=11822&chr1=1&x1=8440541&dr1up=15000&dr1down=15000&dsgid2=8120;chr2=Bd2;x2=7388725;dr2up=15000;dr2down=15000;num_seqs=2;hsp_overlap_limit=0;hsp_size_limit=0
Os07g48960|7|29291618|29291658|-|Bradi1g17070|Bd1|13716937|13716977|-|0.1	Os07g48960	7	29291618	29291658	0	Bradi1g17070	Bd1	13716937	13716977	0	0.1	http://synteny.cnr.berkeley.edu/CoGe/GEvo.pl?prog=blastn&autogo=1&show_cns=1&dsgid1=11822&chr1=7&x1=29291618&dr1up=15000&dr1down=15000&dsgid2=8120;chr2=Bd1;x2=13716937;dr2up=15000;dr2down=15000;num_seqs=2;hsp_overlap_limit=0;hsp_size_limit=0
Os04g56510|4|33516125|33516143|-|Bradi5g24840|Bd5|26369459|26369477|-|0.29	Os04g56510	4	33516125	33516143	0	Bradi5g24840	Bd5	26369459	26369477	0	0.29	http://synteny.cnr.berkeley.edu/CoGe/GEvo.pl?prog=blastn&autogo=1&show_cns=1&dsgid1=11822&chr1=4&x1=33516125&dr1up=15000&dr1down=15000&dsgid2=8120;chr2=Bd5;x2=26369459;dr2up=15000;dr2down=15000;num_seqs=2;hsp_overlap_limit=0;hsp_size_limit=0
Os01g47050|1|26874243|26874274|+|Bradi2g45600|Bd2|46012801|46012833|+|8e-05	Os01g47050	1	26874243	26874274	0	Bradi2g45600	Bd2	46012801	46012833	0	8e-05	http://synteny.cnr.berkeley.edu/CoGe/GEvo.pl?prog=blastn&autogo=1&show_cns=1&dsgid1=11822&chr1=1&x1=26874243&dr1up=15000&dr1down=15000&dsgid2=8120;chr2=Bd2;x2=46012801;dr2up=15000;dr2down=15000;num_seqs=2;hsp_overlap_limit=0;hsp_size_limit=0
rice_v6_4_29222200_29222336|4|29212839|29212880|-|brachy_Bd5_22310147_22310264|Bd5|22303182|22303223|-|9e-08	rice_v6_4_29222200_29222336	4	29212839	29212880	0	brachy_Bd5_22310147_22310264	Bd5	22303182	22303223	0	9e-08	http://synteny.cnr.berkeley.edu/CoGe/GEvo.pl?prog=blastn&autogo=1&show_cns=1&dsgid1=11822&chr1=4&x1=29212839&dr1up=15000&dr1down=15000&dsgid2=8120;chr2=Bd5;x2=22303182;dr2up=15000;dr2down=15000;num_seqs=2;hsp_overlap_limit=0;hsp_size_limit=0
Os04g44210|4|25987353|25987391|-|Bradi5g16060|Bd5|19453653|19453691|-|7e-06	Os04g44210	4	25987353	25987391	0	Bradi5g16060	Bd5	19453653	19453691	0	7e-06	http://synteny.cnr.berkeley.edu/CoGe/GEvo.pl?prog=blastn&autogo=1&show_cns=1&dsgid1=11822&chr1=4&x1=25987353&dr1up=15000&dr1down=15000&dsgid2=8120;chr2=Bd5;x2=19453653;dr2up=15000;dr2down=15000;num_seqs=2;hsp_overlap_limit=0;hsp_size_limit=0
Os12g41830|12|25877935|25877967|-|Bradi4g01900|Bd4|1249095|1249063|+|0.017	Os12g41830	12	25877935	25877967	0	Bradi4g01900	Bd4	1249063	1249095	0	0.017	http://synteny.cnr.berkeley.edu/CoGe/GEvo.pl?prog=blastn&autogo=1&show_cns=1&dsgid1=11822&chr1=12&x1=25877935&dr1up=15000&dr1down=15000&dsgid2=8120;chr2=Bd4;x2=1249063;dr2up=15000;dr2down=15000;num_seqs=2;hsp_overlap_limit=0;hsp_size_limit=0
Os03g20100|3|11349908|11349928|-|Bradi1g64130|Bd1|63322230|63322210|+|1.1	Os03g20100	3	11349908	11349928	0	Bradi1g64130	Bd1	63322210	63322230	0	1.1	http://synteny.cnr.berkeley.edu/CoGe/GEvo.pl?prog=blastn&autogo=1&show_cns=1&dsgid1=11822&chr1=3&x1=11349908&dr1up=15000&dr1down=15000&dsgid2=8120;chr2=Bd1;x2=63322210;dr2up=15000;dr2down=15000;num_seqs=2;hsp_overlap_limit=0;hsp_size_limit=0
Os06g12780|6|6985015|6985043|+|Bradi1g44970|Bd1|43073750|43073722|-|0.002	Os06g12780	6	6985015	6985043	0	Bradi1g44970	Bd1	43073722	43073750	0	0.002	http://synteny.cnr.berkeley.edu/CoGe/GEvo.pl?prog=blastn&autogo=1&show_cns=1&dsgid1=11822&chr1=6&x1=6985015&dr1up=15000&dr1down=15000&dsgid2=8120;chr2=Bd1;x2=43073722;dr2up=15000;dr2down=15000;num_seqs=2;hsp_overlap_limit=0;hsp_size_limit=0
Os06g43660|6|26268608|26268626|+|Bradi1g30550|Bd1|25875010|25875028|+|0.005	Os06g43660	6	26268608	26268626	0	Bradi1g30550	Bd1	25875010	25875028	0	0.005	http://synteny.cnr.berkeley.edu/CoGe/GEvo.pl?prog=blastn&autogo=1&show_cns=1&dsgid1=11822&chr1=6&x1=26268608&dr1up=15000&dr1down=15000&dsgid2=8120;chr2=Bd1;x2=25875010;dr2up=15000;dr2down=15000;num_seqs=2;hsp_overlap_limit=0;hsp_size_limit=0
Os11g11070|11|6110820|6110862|-|Bradi4g22140|Bd4|26229261|26229220|+|0.11	Os11g11070	11	6110820	6110862	0	Bradi4g22140	Bd4	26229220	26229261	0	0.11	http://synteny.cnr.berkeley.edu/CoGe/GEvo.pl?prog=blastn&autogo=1&show_cns=1&dsgid1=11822&chr1=11&x1=6110820&dr1up=15000&dr1down=15000&dsgid2=8120;chr2=Bd4;x2=26229220;dr2up=15000;dr2down=15000;num_seqs=2;hsp_overlap_limit=0;hsp_size_limit=0
Os02g38130|2|23050967|23050987|-|Bradi3g47630|Bd3|49245915|49245935|-|0.95	Os02g38130	2	23050967	23050987	0	Bradi3g47630	Bd3	49245915	49245935	0	0.95	http://synteny.cnr.berkeley.edu/CoGe/GEvo.pl?prog=blastn&autogo=1&show_cns=1&dsgid1=11822&chr1=2&x1=23050967&dr1up=15000&dr1down=15000&dsgid2=8120;chr2=Bd3;x2=49245915;dr2up=15000;dr2down=15000;num_seqs=2;hsp_overlap_limit=0;hsp_size_limit=0
Os01g74500|1|43144444|43144509|+|Bradi2g62610|Bd2|59190238|59190303|+|3e-16	Os01g74500	1	43144444	43144509	0	Bradi2g62610	Bd2	59190238	59190303	0	3e-16	http://synteny.cnr.berkeley.edu/CoGe/GEvo.pl?prog=blastn&autogo=1&show_cns=1&dsgid1=11822&chr1=1&x1=43144444&dr1up=15000&dr1down=15000&dsgid2=8120;chr2=Bd2;x2=59190238;dr2up=15000;dr2down=15000;num_seqs=2;hsp_overlap_limit=0;hsp_size_limit=0
Os12g21890|12|12324946|12324983|-|Bradi4g08080|Bd4|7057696|7057733|-|0.089	Os12g21890	12	12324946	12324983	0	Bradi4g08080	Bd4	7057696	7057733	0	0.089	http://synteny.cnr.berkeley.edu/CoGe/GEvo.pl?prog=blastn&autogo=1&show_cns=1&dsgid1=11822&chr1=12&x1=12324946&dr1up=15000&dr1down=15000&dsgid2=8120;chr2=Bd4;x2=7057696;dr2up=15000;dr2down=15000;num_seqs=2;hsp_overlap_limit=0;hsp_size_limit=0
Os07g48550|7|29037418|29037435|-|Bradi1g17440|Bd1|13976179|13976196|-|0.86	Os07g48550	7	29037418	29037435	0	Bradi1g17440	Bd1	13976179	13976196	0	0.86	http://synteny.cnr.berkeley.edu/CoGe/GEvo.pl?prog=blastn&autogo=1&show_cns=1&dsgid1=11822&chr1=7&x1=29037418&dr1up=15000&dr1down=15000&dsgid2=8120;chr2=Bd1;x2=13976179;dr2up=15000;dr2down=15000;num_seqs=2;hsp_overlap_limit=0;hsp_size_limit=0
Os01g67950|1|39483626|39483665|+|Bradi2g58090|Bd2|56116625|56116664|+|0.004	Os01g67950	1	39483626	39483665	0	Bradi2g58090	Bd2	56116625	56116664	0	0.004	http://synteny.cnr.berkeley.edu/CoGe/GEvo.pl?prog=blastn&autogo=1&show_cns=1&dsgid1=11822&chr1=1&x1=39483626&dr1up=15000&dr1down=15000&dsgid2=8120;chr2=Bd2;x2=56116625;dr2up=15000;dr2down=15000;num_seqs=2;hsp_overlap_limit=0;hsp_size_limit=0
Os02g54820|2|33567975|33568011|+|Bradi3g53790|Bd3|54405785|54405820|+|0.001	Os02g54820	2	33567975	33568011	0	Bradi3g53790	Bd3	54405785	54405820	0	0.001	http://synteny.cnr.berkeley.edu/CoGe/GEvo.pl?prog=blastn&autogo=1&show_cns=1&dsgid1=11822&chr1=2&x1=33567975&dr1up=15000&dr1down=15000&dsgid2=8120;chr2=Bd3;x2=54405785;dr2up=15000;dr2down=15000;num_seqs=2;hsp_overlap_limit=0;hsp_size_limit=0
Os07g01540|7|340379|340396|-|Bradi1g59460|Bd1|58502896|58502879|+|1.3	Os07g01540	7	340379	340396	0	Bradi1g59460	Bd1	58502879	58502896	0	1.3	http://synteny.cnr.berkeley.edu/CoGe/GEvo.pl?prog=blastn&autogo=1&show_cns=1&dsgid1=11822&chr1=7&x1=340379&dr1up=15000&dr1down=15000&dsgid2=8120;chr2=Bd1;x2=58502879;dr2up=15000;dr2down=15000;num_seqs=2;hsp_overlap_limit=0;hsp_size_limit=0
Os02g43590|2|26283231|26283254|-|Bradi3g50370|Bd3|51589715|51589738|-|6e-06	Os02g43590	2	26283231	26283254	0	Bradi3g50370	Bd3	51589715	51589738	0	6e-06	http://synteny.cnr.berkeley.edu/CoGe/GEvo.pl?prog=blastn&autogo=1&show_cns=1&dsgid1=11822&chr1=2&x1=26283231&dr1up=15000&dr1down=15000&dsgid2=8120;chr2=Bd3;x2=51589715;dr2up=15000;dr2down=15000;num_seqs=2;hsp_overlap_limit=0;hsp_size_limit=0
Os05g03450|5|1457369|1457394|+|Bradi2g38080|Bd2|38458824|38458849|+|0.001	Os05g03450	5	1457369	1457394	0	Bradi2g38080	Bd2	38458824	38458849	0	0.001	http://synteny.cnr.berkeley.edu/CoGe/GEvo.pl?prog=blastn&autogo=1&show_cns=1&dsgid1=11822&chr1=5&x1=1457369&dr1up=15000&dr1down=15000&dsgid2=8120;chr2=Bd2;x2=38458824;dr2up=15000;dr2down=15000;num_seqs=2;hsp_overlap_limit=0;hsp_size_limit=0
Os01g40840|1|23093953|23094029|+|Bradi2g42320|Bd2|42803854|42803929|+|1e-07	Os01g40840	1	23093953	23094029	0	Bradi2g42320	Bd2	42803854	42803929	0	1e-07	http://synteny.cnr.berkeley.edu/CoGe/GEvo.pl?prog=blastn&autogo=1&show_cns=1&dsgid1=11822&chr1=1&x1=23093953&dr1up=15000&dr1down=15000&dsgid2=8120;chr2=Bd2;x2=42803854;dr2up=15000;dr2down=15000;num_seqs=2;hsp_overlap_limit=0;hsp_size_limit=0
Os04g33030|4|19819460|19819484|+|Bradi5g08790|Bd5|11815579|11815603|+|0.004	Os04g33030	4	19819460	19819484	0	Bradi5g08790	Bd5	11815579	11815603	0	0.004	http://synteny.cnr.berkeley.edu/CoGe/GEvo.pl?prog=blastn&autogo=1&show_cns=1&dsgid1=11822&chr1=4&x1=19819460&dr1up=15000&dr1down=15000&dsgid2=8120;chr2=Bd5;x2=11815579;dr2up=15000;dr2down=15000;num_seqs=2;hsp_overlap_limit=0;hsp_size_limit=0
Os01g14520|1|8131728|8131745|-|Bradi2g08670|Bd2|7043909|7043926|-|0.92	Os01g14520	1	8131728	8131745	0	Bradi2g08670	Bd2	7043909	7043926	0	0.92	http://synteny.cnr.berkeley.edu/CoGe/GEvo.pl?prog=blastn&autogo=1&show_cns=1&dsgid1=11822&chr1=1&x1=8131728&dr1up=15000&dr1down=15000&dsgid2=8120;chr2=Bd2;x2=7043909;dr2up=15000;dr2down=15000;num_seqs=2;hsp_overlap_limit=0;hsp_size_limit=0
Os08g34720|8|21816592|21816620|-|Bradi3g37240|Bd3|39586373|39586401|-|0.001	Os08g34720	8	21816592	21816620	0	Bradi3g37240	Bd3	39586373	39586401	0	0.001	http://synteny.cnr.berkeley.edu/CoGe/GEvo.pl?prog=blastn&autogo=1&show_cns=1&dsgid1=11822&chr1=8&x1=21816592&dr1up=15000&dr1down=15000&dsgid2=8120;chr2=Bd3;x2=39586373;dr2up=15000;dr2down=15000;num_seqs=2;hsp_overlap_limit=0;hsp_size_limit=0
Os01g09770|1|5051681|5051698|-|Bradi2g05830|Bd2|4345293|4345310|-|0.019	Os01g09770	1	5051681	5051698	0	Bradi2g05830	Bd2	4345293	4345310	0	0.019	http://synteny.cnr.berkeley.edu/CoGe/GEvo.pl?prog=blastn&autogo=1&show_cns=1&dsgid1=11822&chr1=1&x1=5051681&dr1up=15000&dr1down=15000&dsgid2=8120;chr2=Bd2;x2=4345293;dr2up=15000;dr2down=15000;num_seqs=2;hsp_overlap_limit=0;hsp_size_limit=0
Os12g01922|12|546391|546411|-|Bradi4g44670|Bd4|48019521|48019501|+|0.026	Os12g01922	12	546391	546411	0	Bradi4g44670	Bd4	48019501	48019521	0	0.026	http://synteny.cnr.berkeley.edu/CoGe/GEvo.pl?prog=blastn&autogo=1&show_cns=1&dsgid1=11822&chr1=12&x1=546391&dr1up=15000&dr1down=15000&dsgid2=8120;chr2=Bd4;x2=48019501;dr2up=15000;dr2down=15000;num_seqs=2;hsp_overlap_limit=0;hsp_size_limit=0
Os09g20930|9|12604512|12604533|+|Bradi4g29320|Bd4|34786642|34786663|+|0.22	Os09g20930	9	12604512	12604533	0	Bradi4g29320	Bd4	34786642	34786663	0	0.22	http://synteny.cnr.berkeley.edu/CoGe/GEvo.pl?prog=blastn&autogo=1&show_cns=1&dsgid1=11822&chr1=9&x1=12604512&dr1up=15000&dr1down=15000&dsgid2=8120;chr2=Bd4;x2=34786642;dr2up=15000;dr2down=15000;num_seqs=2;hsp_overlap_limit=0;hsp_size_limit=0
Os07g25430|7|14532155|14532190|+|Bradi1g29000|Bd1|24421450|24421485|+|0.015	Os07g25430	7	14532155	14532190	0	Bradi1g29000	Bd1	24421450	24421485	0	0.015	http://synteny.cnr.berkeley.edu/CoGe/GEvo.pl?prog=blastn&autogo=1&show_cns=1&dsgid1=11822&chr1=7&x1=14532155&dr1up=15000&dr1down=15000&dsgid2=8120;chr2=Bd1;x2=24421450;dr2up=15000;dr2down=15000;num_seqs=2;hsp_overlap_limit=0;hsp_size_limit=0
Os06g37410|6|22127676|22127694|+|Bradi1g37540|Bd1|33358084|33358066|-|0.25	Os06g37410	6	22127676	22127694	0	Bradi1g37540	Bd1	33358066	33358084	0	0.25	http://synteny.cnr.berkeley.edu/CoGe/GEvo.pl?prog=blastn&autogo=1&show_cns=1&dsgid1=11822&chr1=6&x1=22127676&dr1up=15000&dr1down=15000&dsgid2=8120;chr2=Bd1;x2=33358066;dr2up=15000;dr2down=15000;num_seqs=2;hsp_overlap_limit=0;hsp_size_limit=0
Os08g38410|8|24315985|24316002|-|Bradi3g39090|Bd3|41492784|41492801|-|1.1	Os08g38410	8	24315985	24316002	0	Bradi3g39090	Bd3	41492784	41492801	0	1.1	http://synteny.cnr.berkeley.edu/CoGe/GEvo.pl?prog=blastn&autogo=1&show_cns=1&dsgid1=11822&chr1=8&x1=24315985&dr1up=15000&dr1down=15000&dsgid2=8120;chr2=Bd3;x2=41492784;dr2up=15000;dr2down=15000;num_seqs=2;hsp_overlap_limit=0;hsp_size_limit=0
Os02g44642|2|27045929|27045953|-|Bradi3g51380|Bd3|52439377|52439353|+|0.43	Os02g44642	2	27045929	27045953	0	Bradi3g51380	Bd3	52439353	52439377	0	0.43	http://synteny.cnr.berkeley.edu/CoGe/GEvo.pl?prog=blastn&autogo=1&show_cns=1&dsgid1=11822&chr1=2&x1=27045929&dr1up=15000&dr1down=15000&dsgid2=8120;chr2=Bd3;x2=52439353;dr2up=15000;dr2down=15000;num_seqs=2;hsp_overlap_limit=0;hsp_size_limit=0
Os01g46070|1|26192119|26192145|+|Bradi2g45200|Bd2|45585414|45585440|+|0.0003	Os01g46070	1	26192119	26192145	0	Bradi2g45200	Bd2	45585414	45585440	0	0.0003	http://synteny.cnr.berkeley.edu/CoGe/GEvo.pl?prog=blastn&autogo=1&show_cns=1&dsgid1=11822&chr1=1&x1=26192119&dr1up=15000&dr1down=15000&dsgid2=8120;chr2=Bd2;x2=45585414;dr2up=15000;dr2down=15000;num_seqs=2;hsp_overlap_limit=0;hsp_size_limit=0
Os09g21380|9|12912681|12912715|+|Bradi4g29450|Bd4|34926650|34926684|+|6e-09	Os09g21380	9	12912681	12912715	0	Bradi4g29450	Bd4	34926650	34926684	0	6e-09	http://synteny.cnr.berkeley.edu/CoGe/GEvo.pl?prog=blastn&autogo=1&show_cns=1&dsgid1=11822&chr1=9&x1=12912681&dr1up=15000&dr1down=15000&dsgid2=8120;chr2=Bd4;x2=34926650;dr2up=15000;dr2down=15000;num_seqs=2;hsp_overlap_limit=0;hsp_size_limit=0
Os03g27230|3|15602416|15602459|+|Bradi1g60750|Bd1|60138422|60138377|-|2e-05	Os03g27230	3	15602416	15602459	0	Bradi1g60750	Bd1	60138377	60138422	0	2e-05	http://synteny.cnr.berkeley.edu/CoGe/GEvo.pl?prog=blastn&autogo=1&show_cns=1&dsgid1=11822&chr1=3&x1=15602416&dr1up=15000&dr1down=15000&dsgid2=8120;chr2=Bd1;x2=60138377;dr2up=15000;dr2down=15000;num_seqs=2;hsp_overlap_limit=0;hsp_size_limit=0
Os02g57490|2|35220627|35220729|-|Bradi3g55680|Bd3|55850550|55850658|-|0.015	Os02g57490	2	35220627	35220729	0	Bradi3g55680	Bd3	55850550	55850658	0	0.015	http://synteny.cnr.berkeley.edu/CoGe/GEvo.pl?prog=blastn&autogo=1&show_cns=1&dsgid1=11822&chr1=2&x1=35220627&dr1up=15000&dr1down=15000&dsgid2=8120;chr2=Bd3;x2=55850550;dr2up=15000;dr2down=15000;num_seqs=2;hsp_overlap_limit=0;hsp_size_limit=0
Os07g31460|7|18648011|18648048|+|Bradi1g26930|Bd1|22025610|22025573|-|0.11	Os07g31460	7	18648011	18648048	0	Bradi1g26930	Bd1	22025573	22025610	0	0.11	http://synteny.cnr.berkeley.edu/CoGe/GEvo.pl?prog=blastn&autogo=1&show_cns=1&dsgid1=11822&chr1=7&x1=18648011&dr1up=15000&dr1down=15000&dsgid2=8120;chr2=Bd1;x2=22025573;dr2up=15000;dr2down=15000;num_seqs=2;hsp_overlap_limit=0;hsp_size_limit=0
Os08g31630|8|19584865|19584883|+|Bradi3g35590|Bd3|37879935|37879953|+|0.26	Os08g31630	8	19584865	19584883	0	Bradi3g35590	Bd3	37879935	37879953	0	0.26	http://synteny.cnr.berkeley.edu/CoGe/GEvo.pl?prog=blastn&autogo=1&show_cns=1&dsgid1=11822&chr1=8&x1=19584865&dr1up=15000&dr1down=15000&dsgid2=8120;chr2=Bd3;x2=37879935;dr2up=15000;dr2down=15000;num_seqs=2;hsp_overlap_limit=0;hsp_size_limit=0
Os09g13650|9|7960925|7960963|+|Bradi4g27760|Bd4|32957671|32957709|+|1e-07	Os09g13650	9	7960925	7960963	0	Bradi4g27760	Bd4	32957671	32957709	0	1e-07	http://synteny.cnr.berkeley.edu/CoGe/GEvo.pl?prog=blastn&autogo=1&show_cns=1&dsgid1=11822&chr1=9&x1=7960925&dr1up=15000&dr1down=15000&dsgid2=8120;chr2=Bd4;x2=32957671;dr2up=15000;dr2down=15000;num_seqs=2;hsp_overlap_limit=0;hsp_size_limit=0
Os02g11890|2|6158065|6158085|-|Bradi3g07970|Bd3|6189508|6189528|-|0.83	Os02g11890	2	6158065	6158085	0	Bradi3g07970	Bd3	6189508	6189528	0	0.83	http://synteny.cnr.berkeley.edu/CoGe/GEvo.pl?prog=blastn&autogo=1&show_cns=1&dsgid1=11822&chr1=2&x1=6158065&dr1up=15000&dr1down=15000&dsgid2=8120;chr2=Bd3;x2=6189508;dr2up=15000;dr2down=15000;num_seqs=2;hsp_overlap_limit=0;hsp_size_limit=0
Os01g63270|1|36675512|36675633|-|Bradi2g55120|Bd2|53833431|53833549|-|5e-22	Os01g63270	1	36675512	36675633	0	Bradi2g55120	Bd2	53833431	53833549	0	5e-22	http://synteny.cnr.berkeley.edu/CoGe/GEvo.pl?prog=blastn&autogo=1&show_cns=1&dsgid1=11822&chr1=1&x1=36675512&dr1up=15000&dr1down=15000&dsgid2=8120;chr2=Bd2;x2=53833431;dr2up=15000;dr2down=15000;num_seqs=2;hsp_overlap_limit=0;hsp_size_limit=0
Os04g33080|4|19858106|19858138|-|Bradi5g08830|Bd5|11866384|11866416|-|0.0003	Os04g33080	4	19858106	19858138	0	Bradi5g08830	Bd5	11866384	11866416	0	0.0003	http://synteny.cnr.berkeley.edu/CoGe/GEvo.pl?prog=blastn&autogo=1&show_cns=1&dsgid1=11822&chr1=4&x1=19858106&dr1up=15000&dr1down=15000&dsgid2=8120;chr2=Bd5;x2=11866384;dr2up=15000;dr2down=15000;num_seqs=2;hsp_overlap_limit=0;hsp_size_limit=0
Os02g46220|2|28159565|28159699|-|Bradi3g52030|Bd3|52990954|52991085|-|1e-39	Os02g46220	2	28159565	28159699	0	Bradi3g52030	Bd3	52990954	52991085	0	1e-39	http://synteny.cnr.berkeley.edu/CoGe/GEvo.pl?prog=blastn&autogo=1&show_cns=1&dsgid1=11822&chr1=2&x1=28159565&dr1up=15000&dr1down=15000&dsgid2=8120;chr2=Bd3;x2=52990954;dr2up=15000;dr2down=15000;num_seqs=2;hsp_overlap_limit=0;hsp_size_limit=0
Os02g42880|2|25777219|25777254|-|Bradi3g50000|Bd3|51204305|51204340|-|1e-07	Os02g42880	2	25777219	25777254	0	Bradi3g50000	Bd3	51204305	51204340	0	1e-07	http://synteny.cnr.berkeley.edu/CoGe/GEvo.pl?prog=blastn&autogo=1&show_cns=1&dsgid1=11822&chr1=2&x1=25777219&dr1up=15000&dr1down=15000&dsgid2=8120;chr2=Bd3;x2=51204305;dr2up=15000;dr2down=15000;num_seqs=2;hsp_overlap_limit=0;hsp_size_limit=0
Os05g07270|5|3845866|3845893|-|Bradi2g34520|Bd2|34586646|34586619|+|0.004	Os05g07270	5	3845866	3845893	0	Bradi2g34520	Bd2	34586619	34586646	0	0.004	http://synteny.cnr.berkeley.edu/CoGe/GEvo.pl?prog=blastn&autogo=1&show_cns=1&dsgid1=11822&chr1=5&x1=3845866&dr1up=15000&dr1down=15000&dsgid2=8120;chr2=Bd2;x2=34586619;dr2up=15000;dr2down=15000;num_seqs=2;hsp_overlap_limit=0;hsp_size_limit=0
Os06g41930|6|25154605|25154631|+|Bradi1g35700|Bd1|31278851|31278825|-|0.0004	Os06g41930	6	25154605	25154631	0	Bradi1g35700	Bd1	31278825	31278851	0	0.0004	http://synteny.cnr.berkeley.edu/CoGe/GEvo.pl?prog=blastn&autogo=1&show_cns=1&dsgid1=11822&chr1=6&x1=25154605&dr1up=15000&dr1down=15000&dsgid2=8120;chr2=Bd1;x2=31278825;dr2up=15000;dr2down=15000;num_seqs=2;hsp_overlap_limit=0;hsp_size_limit=0
Os01g66320|1|38516887|38516922|-|Bradi2g57230|Bd2|55425730|55425765|-|0.0003	Os01g66320	1	38516887	38516922	0	Bradi2g57230	Bd2	55425730	55425765	0	0.0003	http://synteny.cnr.berkeley.edu/CoGe/GEvo.pl?prog=blastn&autogo=1&show_cns=1&dsgid1=11822&chr1=1&x1=38516887&dr1up=15000&dr1down=15000&dsgid2=8120;chr2=Bd2;x2=55425730;dr2up=15000;dr2down=15000;num_seqs=2;hsp_overlap_limit=0;hsp_size_limit=0
Os06g14490|6|8146042|8146058|+|Bradi1g44140|Bd1|42224228|42224212|-|0.077	Os06g14490	6	8146042	8146058	0	Bradi1g44140	Bd1	42224212	42224228	0	0.077	http://synteny.cnr.berkeley.edu/CoGe/GEvo.pl?prog=blastn&autogo=1&show_cns=1&dsgid1=11822&chr1=6&x1=8146042&dr1up=15000&dr1down=15000&dsgid2=8120;chr2=Bd1;x2=42224212;dr2up=15000;dr2down=15000;num_seqs=2;hsp_overlap_limit=0;hsp_size_limit=0
Os03g17990|3|10015478|10015492|+|Bradi1g65620|Bd1|64595772|64595758|-|0.95	Os03g17990	3	10015478	10015492	0	Bradi1g65620	Bd1	64595758	64595772	0	0.95	http://synteny.cnr.berkeley.edu/CoGe/GEvo.pl?prog=blastn&autogo=1&show_cns=1&dsgid1=11822&chr1=3&x1=10015478&dr1up=15000&dr1down=15000&dsgid2=8120;chr2=Bd1;x2=64595758;dr2up=15000;dr2down=15000;num_seqs=2;hsp_overlap_limit=0;hsp_size_limit=0
Os10g11060|10|6129605|6129653|+|Bradi3g22920|Bd3|22180830|22180878|+|0.005	Os10g11060	10	6129605	6129653	0	Bradi3g22920	Bd3	22180830	22180878	0	0.005	http://synteny.cnr.berkeley.edu/CoGe/GEvo.pl?prog=blastn&autogo=1&show_cns=1&dsgid1=11822&chr1=10&x1=6129605&dr1up=15000&dr1down=15000&dsgid2=8120;chr2=Bd3;x2=22180830;dr2up=15000;dr2down=15000;num_seqs=2;hsp_overlap_limit=0;hsp_size_limit=0
Os04g56900|4|33733020|33733037|+|Bradi5g25170|Bd5|26601624|26601641|+|0.84	Os04g56900	4	33733020	33733037	0	Bradi5g25170	Bd5	26601624	26601641	0	0.84	http://synteny.cnr.berkeley.edu/CoGe/GEvo.pl?prog=blastn&autogo=1&show_cns=1&dsgid1=11822&chr1=4&x1=33733020&dr1up=15000&dr1down=15000&dsgid2=8120;chr2=Bd5;x2=26601624;dr2up=15000;dr2down=15000;num_seqs=2;hsp_overlap_limit=0;hsp_size_limit=0
Os01g09260|1|4698122|4698143|-|Bradi2g05580|Bd2|4065841|4065862|-|0.004	Os01g09260	1	4698122	4698143	0	Bradi2g05580	Bd2	4065841	4065862	0	0.004	http://synteny.cnr.berkeley.edu/CoGe/GEvo.pl?prog=blastn&autogo=1&show_cns=1&dsgid1=11822&chr1=1&x1=4698122&dr1up=15000&dr1down=15000&dsgid2=8120;chr2=Bd2;x2=4065841;dr2up=15000;dr2down=15000;num_seqs=2;hsp_overlap_limit=0;hsp_size_limit=0
Os07g41280|7|24737603|24737664|+|Bradi1g22050|Bd1|17718423|17718362|-|0.001	Os07g41280	7	24737603	24737664	0	Bradi1g22050	Bd1	17718362	17718423	0	0.001	http://synteny.cnr.berkeley.edu/CoGe/GEvo.pl?prog=blastn&autogo=1&show_cns=1&dsgid1=11822&chr1=7&x1=24737603&dr1up=15000&dr1down=15000&dsgid2=8120;chr2=Bd1;x2=17718362;dr2up=15000;dr2down=15000;num_seqs=2;hsp_overlap_limit=0;hsp_size_limit=0
Os04g40830|4|24050946|24050964|+|Bradi5g13780|Bd5|17270534|17270552|+|0.34	Os04g40830	4	24050946	24050964	0	Bradi5g13780	Bd5	17270534	17270552	0	0.34	http://synteny.cnr.berkeley.edu/CoGe/GEvo.pl?prog=blastn&autogo=1&show_cns=1&dsgid1=11822&chr1=4&x1=24050946&dr1up=15000&dr1down=15000&dsgid2=8120;chr2=Bd5;x2=17270534;dr2up=15000;dr2down=15000;num_seqs=2;hsp_overlap_limit=0;hsp_size_limit=0
Os03g14260|3|7762730|7762749|-|Bradi1g68180|Bd1|66692330|66692311|+|0.002	Os03g14260	3	7762730	7762749	0	Bradi1g68180	Bd1	66692311	66692330	0	0.002	http://synteny.cnr.berkeley.edu/CoGe/GEvo.pl?prog=blastn&autogo=1&show_cns=1&dsgid1=11822&chr1=3&x1=7762730&dr1up=15000&dr1down=15000&dsgid2=8120;chr2=Bd1;x2=66692311;dr2up=15000;dr2down=15000;num_seqs=2;hsp_overlap_limit=0;hsp_size_limit=0
Os02g07760|2|4052097|4052136|+|Bradi3g05490|Bd3|3866093|3866132|+|0.35	Os02g07760	2	4052097	4052136	0	Bradi3g05490	Bd3	3866093	3866132	0	0.35	http://synteny.cnr.berkeley.edu/CoGe/GEvo.pl?prog=blastn&autogo=1&show_cns=1&dsgid1=11822&chr1=2&x1=4052097&dr1up=15000&dr1down=15000&dsgid2=8120;chr2=Bd3;x2=3866093;dr2up=15000;dr2down=15000;num_seqs=2;hsp_overlap_limit=0;hsp_size_limit=0
Os01g11040|1|5897116|5897196|+|Bradi2g06610|Bd2|5056930|5057009|+|4e-08	Os01g11040	1	5897116	5897196	0	Bradi2g06610	Bd2	5056930	5057009	0	4e-08	http://synteny.cnr.berkeley.edu/CoGe/GEvo.pl?prog=blastn&autogo=1&show_cns=1&dsgid1=11822&chr1=1&x1=5897116&dr1up=15000&dr1down=15000&dsgid2=8120;chr2=Bd2;x2=5056930;dr2up=15000;dr2down=15000;num_seqs=2;hsp_overlap_limit=0;hsp_size_limit=0
Os10g34680|10|18425793|18425834|+|Bradi3g29420|Bd3|31477846|31477889|+|1.8	Os10g34680	10	18425793	18425834	0	Bradi3g29420	Bd3	31477846	31477889	0	1.8	http://synteny.cnr.berkeley.edu/CoGe/GEvo.pl?prog=blastn&autogo=1&show_cns=1&dsgid1=11822&chr1=10&x1=18425793&dr1up=15000&dr1down=15000&dsgid2=8120;chr2=Bd3;x2=31477846;dr2up=15000;dr2down=15000;num_seqs=2;hsp_overlap_limit=0;hsp_size_limit=0
Os01g06490|1|3054409|3054427|+|Bradi2g00240|Bd2|28368|28350|-|0.24	Os01g06490	1	3054409	3054427	0	Bradi2g00240	Bd2	28350	28368	0	0.24	http://synteny.cnr.berkeley.edu/CoGe/GEvo.pl?prog=blastn&autogo=1&show_cns=1&dsgid1=11822&chr1=1&x1=3054409&dr1up=15000&dr1down=15000&dsgid2=8120;chr2=Bd2;x2=28350;dr2up=15000;dr2down=15000;num_seqs=2;hsp_overlap_limit=0;hsp_size_limit=0
Os01g43140|1|24611239|24611289|+|Bradi2g43730|Bd2|44214068|44214118|+|6e-06	Os01g43140	1	24611239	24611289	0	Bradi2g43730	Bd2	44214068	44214118	0	6e-06	http://synteny.cnr.berkeley.edu/CoGe/GEvo.pl?prog=blastn&autogo=1&show_cns=1&dsgid1=11822&chr1=1&x1=24611239&dr1up=15000&dr1down=15000&dsgid2=8120;chr2=Bd2;x2=44214068;dr2up=15000;dr2down=15000;num_seqs=2;hsp_overlap_limit=0;hsp_size_limit=0
Os02g47450|2|28981426|28981486|+|Bradi3g52650|Bd3|53522068|53522128|+|2e-13	Os02g47450	2	28981426	28981486	0	Bradi3g52650	Bd3	53522068	53522128	0	2e-13	http://synteny.cnr.berkeley.edu/CoGe/GEvo.pl?prog=blastn&autogo=1&show_cns=1&dsgid1=11822&chr1=2&x1=28981426&dr1up=15000&dr1down=15000&dsgid2=8120;chr2=Bd3;x2=53522068;dr2up=15000;dr2down=15000;num_seqs=2;hsp_overlap_limit=0;hsp_size_limit=0
Os05g03630|5|1550801|1550820|+|Bradi2g38210|Bd2|38559862|38559881|+|0.069	Os05g03630	5	1550801	1550820	0	Bradi2g38210	Bd2	38559862	38559881	0	0.069	http://synteny.cnr.berkeley.edu/CoGe/GEvo.pl?prog=blastn&autogo=1&show_cns=1&dsgid1=11822&chr1=5&x1=1550801&dr1up=15000&dr1down=15000&dsgid2=8120;chr2=Bd2;x2=38559862;dr2up=15000;dr2down=15000;num_seqs=2;hsp_overlap_limit=0;hsp_size_limit=0
Os01g58420|1|33767608|33767675|+|Bradi2g52370|Bd2|51767835|51767902|+|4e-14	Os01g58420	1	33767608	33767675	0	Bradi2g52370	Bd2	51767835	51767902	0	4e-14	http://synteny.cnr.berkeley.edu/CoGe/GEvo.pl?prog=blastn&autogo=1&show_cns=1&dsgid1=11822&chr1=1&x1=33767608&dr1up=15000&dr1down=15000&dsgid2=8120;chr2=Bd2;x2=51767835;dr2up=15000;dr2down=15000;num_seqs=2;hsp_overlap_limit=0;hsp_size_limit=0
Os02g45310|2|27518176|27518203|-|Bradi3g51560|Bd3|52596463|52596490|-|0.26	Os02g45310	2	27518176	27518203	0	Bradi3g51560	Bd3	52596463	52596490	0	0.26	http://synteny.cnr.berkeley.edu/CoGe/GEvo.pl?prog=blastn&autogo=1&show_cns=1&dsgid1=11822&chr1=2&x1=27518176&dr1up=15000&dr1down=15000&dsgid2=8120;chr2=Bd3;x2=52596463;dr2up=15000;dr2down=15000;num_seqs=2;hsp_overlap_limit=0;hsp_size_limit=0
Os04g52920|4|31340659|31340700|+|Bradi5g22090|Bd5|24571321|24571362|+|2e-09	Os04g52920	4	31340659	31340700	0	Bradi5g22090	Bd5	24571321	24571362	0	2e-09	http://synteny.cnr.berkeley.edu/CoGe/GEvo.pl?prog=blastn&autogo=1&show_cns=1&dsgid1=11822&chr1=4&x1=31340659&dr1up=15000&dr1down=15000&dsgid2=8120;chr2=Bd5;x2=24571321;dr2up=15000;dr2down=15000;num_seqs=2;hsp_overlap_limit=0;hsp_size_limit=0
Os03g06930|3|3519251|3519268|-|Bradi1g74060|Bd1|71349656|71349639|+|0.94	Os03g06930	3	3519251	3519268	0	Bradi1g74060	Bd1	71349639	71349656	0	0.94	http://synteny.cnr.berkeley.edu/CoGe/GEvo.pl?prog=blastn&autogo=1&show_cns=1&dsgid1=11822&chr1=3&x1=3519251&dr1up=15000&dr1down=15000&dsgid2=8120;chr2=Bd1;x2=71349639;dr2up=15000;dr2down=15000;num_seqs=2;hsp_overlap_limit=0;hsp_size_limit=0
Os11g06840|11|3355984|3356006|+|Bradi4g24250|Bd4|29422455|29422477|+|0.061	Os11g06840	11	3355984	3356006	0	Bradi4g24250	Bd4	29422455	29422477	0	0.061	http://synteny.cnr.berkeley.edu/CoGe/GEvo.pl?prog=blastn&autogo=1&show_cns=1&dsgid1=11822&chr1=11&x1=3355984&dr1up=15000&dr1down=15000&dsgid2=8120;chr2=Bd4;x2=29422455;dr2up=15000;dr2down=15000;num_seqs=2;hsp_overlap_limit=0;hsp_size_limit=0
Os05g50250|5|28735242|28735316|+|Bradi2g14870|Bd2|13345364|13345438|+|1e-07	Os05g50250	5	28735242	28735316	0	Bradi2g14870	Bd2	13345364	13345438	0	1e-07	http://synteny.cnr.berkeley.edu/CoGe/GEvo.pl?prog=blastn&autogo=1&show_cns=1&dsgid1=11822&chr1=5&x1=28735242&dr1up=15000&dr1down=15000&dsgid2=8120;chr2=Bd2;x2=13345364;dr2up=15000;dr2down=15000;num_seqs=2;hsp_overlap_limit=0;hsp_size_limit=0
Os01g43050|1|24558300|24558325|+|Bradi2g43660|Bd2|44139165|44139190|+|0.002	Os01g43050	1	24558300	24558325	0	Bradi2g43660	Bd2	44139165	44139190	0	0.002	http://synteny.cnr.berkeley.edu/CoGe/GEvo.pl?prog=blastn&autogo=1&show_cns=1&dsgid1=11822&chr1=1&x1=24558300&dr1up=15000&dr1down=15000&dsgid2=8120;chr2=Bd2;x2=44139165;dr2up=15000;dr2down=15000;num_seqs=2;hsp_overlap_limit=0;hsp_size_limit=0
Os01g61980|1|35879513|35879557|+|Bradi2g54330|Bd2|53302118|53302163|+|0.001	Os01g61980	1	35879513	35879557	0	Bradi2g54330	Bd2	53302118	53302163	0	0.001	http://synteny.cnr.berkeley.edu/CoGe/GEvo.pl?prog=blastn&autogo=1&show_cns=1&dsgid1=11822&chr1=1&x1=35879513&dr1up=15000&dr1down=15000&dsgid2=8120;chr2=Bd2;x2=53302118;dr2up=15000;dr2down=15000;num_seqs=2;hsp_overlap_limit=0;hsp_size_limit=0
Os06g36490|6|21430507|21430569|-|Bradi1g37890|Bd1|33924906|33924844|+|7e-13	Os06g36490	6	21430507	21430569	0	Bradi1g37890	Bd1	33924844	33924906	0	7e-13	http://synteny.cnr.berkeley.edu/CoGe/GEvo.pl?prog=blastn&autogo=1&show_cns=1&dsgid1=11822&chr1=6&x1=21430507&dr1up=15000&dr1down=15000&dsgid2=8120;chr2=Bd1;x2=33924844;dr2up=15000;dr2down=15000;num_seqs=2;hsp_overlap_limit=0;hsp_size_limit=0
Os12g38100|12|23365371|23365391|+|Bradi4g04140|Bd4|3366555|3366575|+|0.8	Os12g38100	12	23365371	23365391	0	Bradi4g04140	Bd4	3366555	3366575	0	0.8	http://synteny.cnr.berkeley.edu/CoGe/GEvo.pl?prog=blastn&autogo=1&show_cns=1&dsgid1=11822&chr1=12&x1=23365371&dr1up=15000&dr1down=15000&dsgid2=8120;chr2=Bd4;x2=3366555;dr2up=15000;dr2down=15000;num_seqs=2;hsp_overlap_limit=0;hsp_size_limit=0
Os06g45430|6|27468601|27468624|+|Bradi1g31850|Bd1|27313445|27313468|+|0.018	Os06g45430	6	27468601	27468624	0	Bradi1g31850	Bd1	27313445	27313468	0	0.018	http://synteny.cnr.berkeley.edu/CoGe/GEvo.pl?prog=blastn&autogo=1&show_cns=1&dsgid1=11822&chr1=6&x1=27468601&dr1up=15000&dr1down=15000&dsgid2=8120;chr2=Bd1;x2=27313445;dr2up=15000;dr2down=15000;num_seqs=2;hsp_overlap_limit=0;hsp_size_limit=0
Os05g48870|5|27963267|27963289|+|Bradi2g16610|Bd2|14598552|14598530|-|0.079	Os05g48870	5	27963267	27963289	0	Bradi2g16610	Bd2	14598530	14598552	0	0.079	http://synteny.cnr.berkeley.edu/CoGe/GEvo.pl?prog=blastn&autogo=1&show_cns=1&dsgid1=11822&chr1=5&x1=27963267&dr1up=15000&dr1down=15000&dsgid2=8120;chr2=Bd2;x2=14598530;dr2up=15000;dr2down=15000;num_seqs=2;hsp_overlap_limit=0;hsp_size_limit=0
Os10g33990|10|18064721|18064744|-|Bradi3g28990|Bd3|30824043|30824066|-|0.015	Os10g33990	10	18064721	18064744	0	Bradi3g28990	Bd3	30824043	30824066	0	0.015	http://synteny.cnr.berkeley.edu/CoGe/GEvo.pl?prog=blastn&autogo=1&show_cns=1&dsgid1=11822&chr1=10&x1=18064721&dr1up=15000&dr1down=15000&dsgid2=8120;chr2=Bd3;x2=30824043;dr2up=15000;dr2down=15000;num_seqs=2;hsp_overlap_limit=0;hsp_size_limit=0
Os03g56610|3|32238575|32238593|-|Bradi1g06930|Bd1|4861821|4861803|+|0.24	Os03g56610	3	32238575	32238593	0	Bradi1g06930	Bd1	4861803	4861821	0	0.24	http://synteny.cnr.berkeley.edu/CoGe/GEvo.pl?prog=blastn&autogo=1&show_cns=1&dsgid1=11822&chr1=3&x1=32238575&dr1up=15000&dr1down=15000&dsgid2=8120;chr2=Bd1;x2=4861803;dr2up=15000;dr2down=15000;num_seqs=2;hsp_overlap_limit=0;hsp_size_limit=0
Os01g65880|1|38242281|38242307|+|Bradi2g56890|Bd2|55149529|55149555|+|0.97	Os01g65880	1	38242281	38242307	0	Bradi2g56890	Bd2	55149529	55149555	0	0.97	http://synteny.cnr.berkeley.edu/CoGe/GEvo.pl?prog=blastn&autogo=1&show_cns=1&dsgid1=11822&chr1=1&x1=38242281&dr1up=15000&dr1down=15000&dsgid2=8120;chr2=Bd2;x2=55149529;dr2up=15000;dr2down=15000;num_seqs=2;hsp_overlap_limit=0;hsp_size_limit=0
Os03g11770|3|6160104|6160179|+|Bradi1g69750|Bd1|68214888|68214815|-|4e-07	Os03g11770	3	6160104	6160179	0	Bradi1g69750	Bd1	68214815	68214888	0	4e-07	http://synteny.cnr.berkeley.edu/CoGe/GEvo.pl?prog=blastn&autogo=1&show_cns=1&dsgid1=11822&chr1=3&x1=6160104&dr1up=15000&dr1down=15000&dsgid2=8120;chr2=Bd1;x2=68214815;dr2up=15000;dr2down=15000;num_seqs=2;hsp_overlap_limit=0;hsp_size_limit=0
Os01g68324|1|39696318|39696350|+|Bradi2g58370|Bd2|56274862|56274894|+|1.2	Os01g68324	1	39696318	39696350	0	Bradi2g58370	Bd2	56274862	56274894	0	1.2	http://synteny.cnr.berkeley.edu/CoGe/GEvo.pl?prog=blastn&autogo=1&show_cns=1&dsgid1=11822&chr1=1&x1=39696318&dr1up=15000&dr1down=15000&dsgid2=8120;chr2=Bd2;x2=56274862;dr2up=15000;dr2down=15000;num_seqs=2;hsp_overlap_limit=0;hsp_size_limit=0
Os06g39880|6|23715961|23716006|+|Bradi1g36800|Bd1|32509131|32509085|-|1e-07	Os06g39880	6	23715961	23716006	0	Bradi1g36800	Bd1	32509085	32509131	0	1e-07	http://synteny.cnr.berkeley.edu/CoGe/GEvo.pl?prog=blastn&autogo=1&show_cns=1&dsgid1=11822&chr1=6&x1=23715961&dr1up=15000&dr1down=15000&dsgid2=8120;chr2=Bd1;x2=32509085;dr2up=15000;dr2down=15000;num_seqs=2;hsp_overlap_limit=0;hsp_size_limit=0
Os09g21740|9|13170404|13170424|-|Bradi4g29540|Bd4|35028655|35028675|-|0.0003	Os09g21740	9	13170404	13170424	0	Bradi4g29540	Bd4	35028655	35028675	0	0.0003	http://synteny.cnr.berkeley.edu/CoGe/GEvo.pl?prog=blastn&autogo=1&show_cns=1&dsgid1=11822&chr1=9&x1=13170404&dr1up=15000&dr1down=15000&dsgid2=8120;chr2=Bd4;x2=35028655;dr2up=15000;dr2down=15000;num_seqs=2;hsp_overlap_limit=0;hsp_size_limit=0
Os03g20650|3|11683414|11683434|-|Bradi1g63840|Bd1|63089978|63089958|+|0.0003	Os03g20650	3	11683414	11683434	0	Bradi1g63840	Bd1	63089958	63089978	0	0.0003	http://synteny.cnr.berkeley.edu/CoGe/GEvo.pl?prog=blastn&autogo=1&show_cns=1&dsgid1=11822&chr1=3&x1=11683414&dr1up=15000&dr1down=15000&dsgid2=8120;chr2=Bd1;x2=63089958;dr2up=15000;dr2down=15000;num_seqs=2;hsp_overlap_limit=0;hsp_size_limit=0
Os05g05780|5|2881720|2881737|+|Bradi2g35740|Bd2|36167652|36167635|-|1.4	Os05g05780	5	2881720	2881737	0	Bradi2g35740	Bd2	36167635	36167652	0	1.4	http://synteny.cnr.berkeley.edu/CoGe/GEvo.pl?prog=blastn&autogo=1&show_cns=1&dsgid1=11822&chr1=5&x1=2881720&dr1up=15000&dr1down=15000&dsgid2=8120;chr2=Bd2;x2=36167635;dr2up=15000;dr2down=15000;num_seqs=2;hsp_overlap_limit=0;hsp_size_limit=0
Os01g17430|1|10019838|10019919|-|Bradi2g10910|Bd2|9120881|9120963|-|5e-18	Os01g17430	1	10019838	10019919	0	Bradi2g10910	Bd2	9120881	9120963	0	5e-18	http://synteny.cnr.berkeley.edu/CoGe/GEvo.pl?prog=blastn&autogo=1&show_cns=1&dsgid1=11822&chr1=1&x1=10019838&dr1up=15000&dr1down=15000&dsgid2=8120;chr2=Bd2;x2=9120881;dr2up=15000;dr2down=15000;num_seqs=2;hsp_overlap_limit=0;hsp_size_limit=0
Os03g22340|3|12798452|12798470|-|Bradi1g62830|Bd1|62028708|62028690|+|0.22	Os03g22340	3	12798452	12798470	0	Bradi1g62830	Bd1	62028690	62028708	0	0.22	http://synteny.cnr.berkeley.edu/CoGe/GEvo.pl?prog=blastn&autogo=1&show_cns=1&dsgid1=11822&chr1=3&x1=12798452&dr1up=15000&dr1down=15000&dsgid2=8120;chr2=Bd1;x2=62028690;dr2up=15000;dr2down=15000;num_seqs=2;hsp_overlap_limit=0;hsp_size_limit=0
Os02g42590|2|25603854|25603894|+|Bradi3g49820|Bd3|51067227|51067267|+|2e-10	Os02g42590	2	25603854	25603894	0	Bradi3g49820	Bd3	51067227	51067267	0	2e-10	http://synteny.cnr.berkeley.edu/CoGe/GEvo.pl?prog=blastn&autogo=1&show_cns=1&dsgid1=11822&chr1=2&x1=25603854&dr1up=15000&dr1down=15000&dsgid2=8120;chr2=Bd3;x2=51067227;dr2up=15000;dr2down=15000;num_seqs=2;hsp_overlap_limit=0;hsp_size_limit=0
Os03g19760|3|11119033|11119050|+|Bradi1g64270|Bd1|63477842|63477825|-|0.044	Os03g19760	3	11119033	11119050	0	Bradi1g64270	Bd1	63477825	63477842	0	0.044	http://synteny.cnr.berkeley.edu/CoGe/GEvo.pl?prog=blastn&autogo=1&show_cns=1&dsgid1=11822&chr1=3&x1=11119033&dr1up=15000&dr1down=15000&dsgid2=8120;chr2=Bd1;x2=63477825;dr2up=15000;dr2down=15000;num_seqs=2;hsp_overlap_limit=0;hsp_size_limit=0
Os02g45250|2|27482318|27482342|-|Bradi3g51540|Bd3|52570028|52570052|-|0.006	Os02g45250	2	27482318	27482342	0	Bradi3g51540	Bd3	52570028	52570052	0	0.006	http://synteny.cnr.berkeley.edu/CoGe/GEvo.pl?prog=blastn&autogo=1&show_cns=1&dsgid1=11822&chr1=2&x1=27482318&dr1up=15000&dr1down=15000&dsgid2=8120;chr2=Bd3;x2=52570028;dr2up=15000;dr2down=15000;num_seqs=2;hsp_overlap_limit=0;hsp_size_limit=0
Os01g63770|1|36987665|36987705|+|Bradi2g55340|Bd2|54008532|54008572|+|5e-07	Os01g63770	1	36987665	36987705	0	Bradi2g55340	Bd2	54008532	54008572	0	5e-07	http://synteny.cnr.berkeley.edu/CoGe/GEvo.pl?prog=blastn&autogo=1&show_cns=1&dsgid1=11822&chr1=1&x1=36987665&dr1up=15000&dr1down=15000&dsgid2=8120;chr2=Bd2;x2=54008532;dr2up=15000;dr2down=15000;num_seqs=2;hsp_overlap_limit=0;hsp_size_limit=0
Os05g11650|5|6608910|6608939|-|Bradi2g32670|Bd2|32597195|32597166|+|0.016	Os05g11650	5	6608910	6608939	0	Bradi2g32670	Bd2	32597166	32597195	0	0.016	http://synteny.cnr.berkeley.edu/CoGe/GEvo.pl?prog=blastn&autogo=1&show_cns=1&dsgid1=11822&chr1=5&x1=6608910&dr1up=15000&dr1down=15000&dsgid2=8120;chr2=Bd2;x2=32597166;dr2up=15000;dr2down=15000;num_seqs=2;hsp_overlap_limit=0;hsp_size_limit=0
Os03g02255|3|760470|760493|-|Bradi1g77620|Bd1|73877701|73877724|-|0.014	Os03g02255	3	760470	760493	0	Bradi1g77620	Bd1	73877701	73877724	0	0.014	http://synteny.cnr.berkeley.edu/CoGe/GEvo.pl?prog=blastn&autogo=1&show_cns=1&dsgid1=11822&chr1=3&x1=760470&dr1up=15000&dr1down=15000&dsgid2=8120;chr2=Bd1;x2=73877701;dr2up=15000;dr2down=15000;num_seqs=2;hsp_overlap_limit=0;hsp_size_limit=0
Os01g51700|1|29728952|29728983|-|Bradi2g48120|Bd2|48436913|48436944|-|0.074	Os01g51700	1	29728952	29728983	0	Bradi2g48120	Bd2	48436913	48436944	0	0.074	http://synteny.cnr.berkeley.edu/CoGe/GEvo.pl?prog=blastn&autogo=1&show_cns=1&dsgid1=11822&chr1=1&x1=29728952&dr1up=15000&dr1down=15000&dsgid2=8120;chr2=Bd2;x2=48436913;dr2up=15000;dr2down=15000;num_seqs=2;hsp_overlap_limit=0;hsp_size_limit=0
Os09g36440|9|21028393|21028410|+|Bradi4g36290|Bd4|41527974|41527991|+|0.95	Os09g36440	9	21028393	21028410	0	Bradi4g36290	Bd4	41527974	41527991	0	0.95	http://synteny.cnr.berkeley.edu/CoGe/GEvo.pl?prog=blastn&autogo=1&show_cns=1&dsgid1=11822&chr1=9&x1=21028393&dr1up=15000&dr1down=15000&dsgid2=8120;chr2=Bd4;x2=41527974;dr2up=15000;dr2down=15000;num_seqs=2;hsp_overlap_limit=0;hsp_size_limit=0
Os05g31690|5|18384299|18384329|+|Bradi2g27020|Bd2|25766427|25766397|-|0.27	Os05g31690	5	18384299	18384329	0	Bradi2g27020	Bd2	25766397	25766427	0	0.27	http://synteny.cnr.berkeley.edu/CoGe/GEvo.pl?prog=blastn&autogo=1&show_cns=1&dsgid1=11822&chr1=5&x1=18384299&dr1up=15000&dr1down=15000&dsgid2=8120;chr2=Bd2;x2=25766397;dr2up=15000;dr2down=15000;num_seqs=2;hsp_overlap_limit=0;hsp_size_limit=0
Os08g39450|8|24960641|24960672|+|Bradi3g39850|Bd3|42090713|42090744|+|0.001	Os08g39450	8	24960641	24960672	0	Bradi3g39850	Bd3	42090713	42090744	0	0.001	http://synteny.cnr.berkeley.edu/CoGe/GEvo.pl?prog=blastn&autogo=1&show_cns=1&dsgid1=11822&chr1=8&x1=24960641&dr1up=15000&dr1down=15000&dsgid2=8120;chr2=Bd3;x2=42090713;dr2up=15000;dr2down=15000;num_seqs=2;hsp_overlap_limit=0;hsp_size_limit=0
Os11g40210|11|23518497|23518536|-|Bradi4g13780|Bd4|14145570|14145609|-|0.006	Os11g40210	11	23518497	23518536	0	Bradi4g13780	Bd4	14145570	14145609	0	0.006	http://synteny.cnr.berkeley.edu/CoGe/GEvo.pl?prog=blastn&autogo=1&show_cns=1&dsgid1=11822&chr1=11&x1=23518497&dr1up=15000&dr1down=15000&dsgid2=8120;chr2=Bd4;x2=14145570;dr2up=15000;dr2down=15000;num_seqs=2;hsp_overlap_limit=0;hsp_size_limit=0
Os01g04120|1|1796624|1797158|-|Bradi2g02190|Bd2|1490883|1491401|-|1e-110	Os01g04120	1	1796624	1797158	0	Bradi2g02190	Bd2	1490883	1491401	0	1e-110	http://synteny.cnr.berkeley.edu/CoGe/GEvo.pl?prog=blastn&autogo=1&show_cns=1&dsgid1=11822&chr1=1&x1=1796624&dr1up=15000&dr1down=15000&dsgid2=8120;chr2=Bd2;x2=1490883;dr2up=15000;dr2down=15000;num_seqs=2;hsp_overlap_limit=0;hsp_size_limit=0
Os05g32210|5|18721277|18721314|+|Bradi2g26930|Bd2|25697575|25697612|+|3e-05	Os05g32210	5	18721277	18721314	0	Bradi2g26930	Bd2	25697575	25697612	0	3e-05	http://synteny.cnr.berkeley.edu/CoGe/GEvo.pl?prog=blastn&autogo=1&show_cns=1&dsgid1=11822&chr1=5&x1=18721277&dr1up=15000&dr1down=15000&dsgid2=8120;chr2=Bd2;x2=25697575;dr2up=15000;dr2down=15000;num_seqs=2;hsp_overlap_limit=0;hsp_size_limit=0
Os08g39490|8|24977687|24977711|+|Bradi3g39880|Bd3|42119898|42119874|-|2e-06	Os08g39490	8	24977687	24977711	0	Bradi3g39880	Bd3	42119874	42119898	0	2e-06	http://synteny.cnr.berkeley.edu/CoGe/GEvo.pl?prog=blastn&autogo=1&show_cns=1&dsgid1=11822&chr1=8&x1=24977687&dr1up=15000&dr1down=15000&dsgid2=8120;chr2=Bd3;x2=42119874;dr2up=15000;dr2down=15000;num_seqs=2;hsp_overlap_limit=0;hsp_size_limit=0
Os01g47650|1|27260928|27260942|+|Bradi2g45990|Bd2|46436846|46436860|+|1.5	Os01g47650	1	27260928	27260942	0	Bradi2g45990	Bd2	46436846	46436860	0	1.5	http://synteny.cnr.berkeley.edu/CoGe/GEvo.pl?prog=blastn&autogo=1&show_cns=1&dsgid1=11822&chr1=1&x1=27260928&dr1up=15000&dr1down=15000&dsgid2=8120;chr2=Bd2;x2=46436846;dr2up=15000;dr2down=15000;num_seqs=2;hsp_overlap_limit=0;hsp_size_limit=0
Os01g66600|1|38683423|38683442|-|Bradi2g57390|Bd2|55554505|55554524|-|0.077	Os01g66600	1	38683423	38683442	0	Bradi2g57390	Bd2	55554505	55554524	0	0.077	http://synteny.cnr.berkeley.edu/CoGe/GEvo.pl?prog=blastn&autogo=1&show_cns=1&dsgid1=11822&chr1=1&x1=38683423&dr1up=15000&dr1down=15000&dsgid2=8120;chr2=Bd2;x2=55554505;dr2up=15000;dr2down=15000;num_seqs=2;hsp_overlap_limit=0;hsp_size_limit=0
Os11g05480|11|2462510|2462547|-|Bradi4g26670|Bd4|31766308|31766345|-|9e-09	Os11g05480	11	2462510	2462547	0	Bradi4g26670	Bd4	31766308	31766345	0	9e-09	http://synteny.cnr.berkeley.edu/CoGe/GEvo.pl?prog=blastn&autogo=1&show_cns=1&dsgid1=11822&chr1=11&x1=2462510&dr1up=15000&dr1down=15000&dsgid2=8120;chr2=Bd4;x2=31766308;dr2up=15000;dr2down=15000;num_seqs=2;hsp_overlap_limit=0;hsp_size_limit=0
Os07g39590|7|23730372|23730410|+|Bradi1g23270|Bd1|18640072|18640034|-|0.0003	Os07g39590	7	23730372	23730410	0	Bradi1g23270	Bd1	18640034	18640072	0	0.0003	http://synteny.cnr.berkeley.edu/CoGe/GEvo.pl?prog=blastn&autogo=1&show_cns=1&dsgid1=11822&chr1=7&x1=23730372&dr1up=15000&dr1down=15000&dsgid2=8120;chr2=Bd1;x2=18640034;dr2up=15000;dr2down=15000;num_seqs=2;hsp_overlap_limit=0;hsp_size_limit=0
Os07g37750|7|22638727|22638745|-|Bradi1g24600|Bd1|19858337|19858319|+|0.44	Os07g37750	7	22638727	22638745	0	Bradi1g24600	Bd1	19858319	19858337	0	0.44	http://synteny.cnr.berkeley.edu/CoGe/GEvo.pl?prog=blastn&autogo=1&show_cns=1&dsgid1=11822&chr1=7&x1=22638727&dr1up=15000&dr1down=15000&dsgid2=8120;chr2=Bd1;x2=19858319;dr2up=15000;dr2down=15000;num_seqs=2;hsp_overlap_limit=0;hsp_size_limit=0
Os01g58700|1|33931235|33931269|-|Bradi2g52560|Bd2|51897817|51897851|-|0.001	Os01g58700	1	33931235	33931269	0	Bradi2g52560	Bd2	51897817	51897851	0	0.001	http://synteny.cnr.berkeley.edu/CoGe/GEvo.pl?prog=blastn&autogo=1&show_cns=1&dsgid1=11822&chr1=1&x1=33931235&dr1up=15000&dr1down=15000&dsgid2=8120;chr2=Bd2;x2=51897817;dr2up=15000;dr2down=15000;num_seqs=2;hsp_overlap_limit=0;hsp_size_limit=0
Os06g36480|6|21417440|21417471|-|brachy_Bd1_33933452_33934096|Bd1|33935852|33935821|+|6e-07	Os06g36480	6	21417440	21417471	0	brachy_Bd1_33933452_33934096	Bd1	33935821	33935852	0	6e-07	http://synteny.cnr.berkeley.edu/CoGe/GEvo.pl?prog=blastn&autogo=1&show_cns=1&dsgid1=11822&chr1=6&x1=21417440&dr1up=15000&dr1down=15000&dsgid2=8120;chr2=Bd1;x2=33935821;dr2up=15000;dr2down=15000;num_seqs=2;hsp_overlap_limit=0;hsp_size_limit=0
Os12g01170|12|96315|96341|+|Bradi4g45300|Bd4|48423388|48423362|-|0.018	Os12g01170	12	96315	96341	0	Bradi4g45300	Bd4	48423362	48423388	0	0.018	http://synteny.cnr.berkeley.edu/CoGe/GEvo.pl?prog=blastn&autogo=1&show_cns=1&dsgid1=11822&chr1=12&x1=96315&dr1up=15000&dr1down=15000&dsgid2=8120;chr2=Bd4;x2=48423362;dr2up=15000;dr2down=15000;num_seqs=2;hsp_overlap_limit=0;hsp_size_limit=0
Os04g44750|4|26324752|26324768|-|Bradi5g16480|Bd5|19836014|19836030|-|0.065	Os04g44750	4	26324752	26324768	0	Bradi5g16480	Bd5	19836014	19836030	0	0.065	http://synteny.cnr.berkeley.edu/CoGe/GEvo.pl?prog=blastn&autogo=1&show_cns=1&dsgid1=11822&chr1=4&x1=26324752&dr1up=15000&dr1down=15000&dsgid2=8120;chr2=Bd5;x2=19836014;dr2up=15000;dr2down=15000;num_seqs=2;hsp_overlap_limit=0;hsp_size_limit=0
Os09g15670|9|9567772|9567794|+|Bradi4g28100|Bd4|33449795|33449817|+|0.001	Os09g15670	9	9567772	9567794	0	Bradi4g28100	Bd4	33449795	33449817	0	0.001	http://synteny.cnr.berkeley.edu/CoGe/GEvo.pl?prog=blastn&autogo=1&show_cns=1&dsgid1=11822&chr1=9&x1=9567772&dr1up=15000&dr1down=15000&dsgid2=8120;chr2=Bd4;x2=33449795;dr2up=15000;dr2down=15000;num_seqs=2;hsp_overlap_limit=0;hsp_size_limit=0
rice_v6_2_19889313_19889441|2|19888917|19888960|+|Bradi3g45150|Bd3|47065210|47065254|+|5e-10	rice_v6_2_19889313_19889441	2	19888917	19888960	0	Bradi3g45150	Bd3	47065210	47065254	0	5e-10	http://synteny.cnr.berkeley.edu/CoGe/GEvo.pl?prog=blastn&autogo=1&show_cns=1&dsgid1=11822&chr1=2&x1=19888917&dr1up=15000&dr1down=15000&dsgid2=8120;chr2=Bd3;x2=47065210;dr2up=15000;dr2down=15000;num_seqs=2;hsp_overlap_limit=0;hsp_size_limit=0
Os12g39420|12|24211460|24211478|+|Bradi4g03420|Bd4|2734453|2734471|+|0.35	Os12g39420	12	24211460	24211478	0	Bradi4g03420	Bd4	2734453	2734471	0	0.35	http://synteny.cnr.berkeley.edu/CoGe/GEvo.pl?prog=blastn&autogo=1&show_cns=1&dsgid1=11822&chr1=12&x1=24211460&dr1up=15000&dr1down=15000&dsgid2=8120;chr2=Bd4;x2=2734453;dr2up=15000;dr2down=15000;num_seqs=2;hsp_overlap_limit=0;hsp_size_limit=0
Os05g41150|5|24044065|24044088|-|Bradi2g21740|Bd2|19127288|19127265|+|0.017	Os05g41150	5	24044065	24044088	0	Bradi2g21740	Bd2	19127265	19127288	0	0.017	http://synteny.cnr.berkeley.edu/CoGe/GEvo.pl?prog=blastn&autogo=1&show_cns=1&dsgid1=11822&chr1=5&x1=24044065&dr1up=15000&dr1down=15000&dsgid2=8120;chr2=Bd2;x2=19127265;dr2up=15000;dr2down=15000;num_seqs=2;hsp_overlap_limit=0;hsp_size_limit=0
Os02g46090|2|28086012|28086055|+|Bradi3g51970|Bd3|52942950|52942993|+|9e-09	Os02g46090	2	28086012	28086055	0	Bradi3g51970	Bd3	52942950	52942993	0	9e-09	http://synteny.cnr.berkeley.edu/CoGe/GEvo.pl?prog=blastn&autogo=1&show_cns=1&dsgid1=11822&chr1=2&x1=28086012&dr1up=15000&dr1down=15000&dsgid2=8120;chr2=Bd3;x2=52942950;dr2up=15000;dr2down=15000;num_seqs=2;hsp_overlap_limit=0;hsp_size_limit=0
Os05g50460|5|28861413|28861478|+|brachy_Bd2_13626751_13628442|Bd2|13626684|13626749|+|1e-14	Os05g50460	5	28861413	28861478	0	brachy_Bd2_13626751_13628442	Bd2	13626684	13626749	0	1e-14	http://synteny.cnr.berkeley.edu/CoGe/GEvo.pl?prog=blastn&autogo=1&show_cns=1&dsgid1=11822&chr1=5&x1=28861413&dr1up=15000&dr1down=15000&dsgid2=8120;chr2=Bd2;x2=13626684;dr2up=15000;dr2down=15000;num_seqs=2;hsp_overlap_limit=0;hsp_size_limit=0
Os11g47730|11|28273055|28273090|+|Bradi4g09330|Bd4|8646627|8646592|-|0.015	Os11g47730	11	28273055	28273090	0	Bradi4g09330	Bd4	8646592	8646627	0	0.015	http://synteny.cnr.berkeley.edu/CoGe/GEvo.pl?prog=blastn&autogo=1&show_cns=1&dsgid1=11822&chr1=11&x1=28273055&dr1up=15000&dr1down=15000&dsgid2=8120;chr2=Bd4;x2=8646592;dr2up=15000;dr2down=15000;num_seqs=2;hsp_overlap_limit=0;hsp_size_limit=0
Os01g47570|1|27214344|27214400|+|Bradi2g45910|Bd2|46352512|46352568|+|1e-14	Os01g47570	1	27214344	27214400	0	Bradi2g45910	Bd2	46352512	46352568	0	1e-14	http://synteny.cnr.berkeley.edu/CoGe/GEvo.pl?prog=blastn&autogo=1&show_cns=1&dsgid1=11822&chr1=1&x1=27214344&dr1up=15000&dr1down=15000&dsgid2=8120;chr2=Bd2;x2=46352512;dr2up=15000;dr2down=15000;num_seqs=2;hsp_overlap_limit=0;hsp_size_limit=0
Os04g31030|4|18376070|18376084|+|Bradi5g07380|Bd5|9875215|9875229|+|0.98	Os04g31030	4	18376070	18376084	0	Bradi5g07380	Bd5	9875215	9875229	0	0.98	http://synteny.cnr.berkeley.edu/CoGe/GEvo.pl?prog=blastn&autogo=1&show_cns=1&dsgid1=11822&chr1=4&x1=18376070&dr1up=15000&dr1down=15000&dsgid2=8120;chr2=Bd5;x2=9875215;dr2up=15000;dr2down=15000;num_seqs=2;hsp_overlap_limit=0;hsp_size_limit=0
Os01g47450|1|27116946|27116972|+|Bradi2g45830|Bd2|46259645|46259671|+|1.3	Os01g47450	1	27116946	27116972	0	Bradi2g45830	Bd2	46259645	46259671	0	1.3	http://synteny.cnr.berkeley.edu/CoGe/GEvo.pl?prog=blastn&autogo=1&show_cns=1&dsgid1=11822&chr1=1&x1=27116946&dr1up=15000&dr1down=15000&dsgid2=8120;chr2=Bd2;x2=46259645;dr2up=15000;dr2down=15000;num_seqs=2;hsp_overlap_limit=0;hsp_size_limit=0
Os07g39710|7|23796797|23796845|-|Bradi1g23160|Bd1|18579147|18579099|+|2e-06	Os07g39710	7	23796797	23796845	0	Bradi1g23160	Bd1	18579099	18579147	0	2e-06	http://synteny.cnr.berkeley.edu/CoGe/GEvo.pl?prog=blastn&autogo=1&show_cns=1&dsgid1=11822&chr1=7&x1=23796797&dr1up=15000&dr1down=15000&dsgid2=8120;chr2=Bd1;x2=18579099;dr2up=15000;dr2down=15000;num_seqs=2;hsp_overlap_limit=0;hsp_size_limit=0
Os06g50000|6|30279511|30279538|-|Bradi1g35080|Bd1|30593580|30593607|-|8e-05	Os06g50000	6	30279511	30279538	0	Bradi1g35080	Bd1	30593580	30593607	0	8e-05	http://synteny.cnr.berkeley.edu/CoGe/GEvo.pl?prog=blastn&autogo=1&show_cns=1&dsgid1=11822&chr1=6&x1=30279511&dr1up=15000&dr1down=15000&dsgid2=8120;chr2=Bd1;x2=30593580;dr2up=15000;dr2down=15000;num_seqs=2;hsp_overlap_limit=0;hsp_size_limit=0
Os02g46956|2|28662582|28662604|+|Bradi3g52330|Bd3|53272224|53272246|+|0.068	Os02g46956	2	28662582	28662604	0	Bradi3g52330	Bd3	53272224	53272246	0	0.068	http://synteny.cnr.berkeley.edu/CoGe/GEvo.pl?prog=blastn&autogo=1&show_cns=1&dsgid1=11822&chr1=2&x1=28662582&dr1up=15000&dr1down=15000&dsgid2=8120;chr2=Bd3;x2=53272224;dr2up=15000;dr2down=15000;num_seqs=2;hsp_overlap_limit=0;hsp_size_limit=0
Os04g39430|4|23286567|23286602|-|Bradi5g12990|Bd5|16549266|16549301|-|4e-11	Os04g39430	4	23286567	23286602	0	Bradi5g12990	Bd5	16549266	16549301	0	4e-11	http://synteny.cnr.berkeley.edu/CoGe/GEvo.pl?prog=blastn&autogo=1&show_cns=1&dsgid1=11822&chr1=4&x1=23286567&dr1up=15000&dr1down=15000&dsgid2=8120;chr2=Bd5;x2=16549266;dr2up=15000;dr2down=15000;num_seqs=2;hsp_overlap_limit=0;hsp_size_limit=0
Os08g29200|8|17903777|17903913|+|Bradi3g34950|Bd3|37327862|37327725|-|1e-25	Os08g29200	8	17903777	17903913	0	Bradi3g34950	Bd3	37327725	37327862	0	1e-25	http://synteny.cnr.berkeley.edu/CoGe/GEvo.pl?prog=blastn&autogo=1&show_cns=1&dsgid1=11822&chr1=8&x1=17903777&dr1up=15000&dr1down=15000&dsgid2=8120;chr2=Bd3;x2=37327725;dr2up=15000;dr2down=15000;num_seqs=2;hsp_overlap_limit=0;hsp_size_limit=0
Os08g01890|8|547361|547383|-|Bradi3g13450|Bd3|11903706|11903728|-|0.001	Os08g01890	8	547361	547383	0	Bradi3g13450	Bd3	11903706	11903728	0	0.001	http://synteny.cnr.berkeley.edu/CoGe/GEvo.pl?prog=blastn&autogo=1&show_cns=1&dsgid1=11822&chr1=8&x1=547361&dr1up=15000&dr1down=15000&dsgid2=8120;chr2=Bd3;x2=11903706;dr2up=15000;dr2down=15000;num_seqs=2;hsp_overlap_limit=0;hsp_size_limit=0
Os02g44770|2|27112039|27112074|+|Bradi3g51250|Bd3|52347874|52347839|-|6e-06	Os02g44770	2	27112039	27112074	0	Bradi3g51250	Bd3	52347839	52347874	0	6e-06	http://synteny.cnr.berkeley.edu/CoGe/GEvo.pl?prog=blastn&autogo=1&show_cns=1&dsgid1=11822&chr1=2&x1=27112039&dr1up=15000&dr1down=15000&dsgid2=8120;chr2=Bd3;x2=52347839;dr2up=15000;dr2down=15000;num_seqs=2;hsp_overlap_limit=0;hsp_size_limit=0
Os04g49000|4|29026219|29026236|-|Bradi5g19180|Bd5|22195250|22195267|-|0.82	Os04g49000	4	29026219	29026236	0	Bradi5g19180	Bd5	22195250	22195267	0	0.82	http://synteny.cnr.berkeley.edu/CoGe/GEvo.pl?prog=blastn&autogo=1&show_cns=1&dsgid1=11822&chr1=4&x1=29026219&dr1up=15000&dr1down=15000&dsgid2=8120;chr2=Bd5;x2=22195250;dr2up=15000;dr2down=15000;num_seqs=2;hsp_overlap_limit=0;hsp_size_limit=0
Os12g33080|12|19976793|19976819|+|Bradi4g06300|Bd4|5251900|5251874|-|0.98	Os12g33080	12	19976793	19976819	0	Bradi4g06300	Bd4	5251874	5251900	0	0.98	http://synteny.cnr.berkeley.edu/CoGe/GEvo.pl?prog=blastn&autogo=1&show_cns=1&dsgid1=11822&chr1=12&x1=19976793&dr1up=15000&dr1down=15000&dsgid2=8120;chr2=Bd4;x2=5251874;dr2up=15000;dr2down=15000;num_seqs=2;hsp_overlap_limit=0;hsp_size_limit=0
Os08g28840|8|17644164|17644207|+|Bradi3g35150|Bd3|37466302|37466259|-|3e-05	Os08g28840	8	17644164	17644207	0	Bradi3g35150	Bd3	37466259	37466302	0	3e-05	http://synteny.cnr.berkeley.edu/CoGe/GEvo.pl?prog=blastn&autogo=1&show_cns=1&dsgid1=11822&chr1=8&x1=17644164&dr1up=15000&dr1down=15000&dsgid2=8120;chr2=Bd3;x2=37466259;dr2up=15000;dr2down=15000;num_seqs=2;hsp_overlap_limit=0;hsp_size_limit=0
Os06g45590|6|27604309|27604330|-|Bradi1g32090|Bd1|27458610|27458631|-|0.0001	Os06g45590	6	27604309	27604330	0	Bradi1g32090	Bd1	27458610	27458631	0	0.0001	http://synteny.cnr.berkeley.edu/CoGe/GEvo.pl?prog=blastn&autogo=1&show_cns=1&dsgid1=11822&chr1=6&x1=27604309&dr1up=15000&dr1down=15000&dsgid2=8120;chr2=Bd1;x2=27458610;dr2up=15000;dr2down=15000;num_seqs=2;hsp_overlap_limit=0;hsp_size_limit=0
Os07g39940|7|23960033|23960622|-|Bradi1g22960|Bd1|18439913|18439302|+|1e-58	Os07g39940	7	23960033	23960622	0	Bradi1g22960	Bd1	18439302	18439913	0	1e-58	http://synteny.cnr.berkeley.edu/CoGe/GEvo.pl?prog=blastn&autogo=1&show_cns=1&dsgid1=11822&chr1=7&x1=23960033&dr1up=15000&dr1down=15000&dsgid2=8120;chr2=Bd1;x2=18439302;dr2up=15000;dr2down=15000;num_seqs=2;hsp_overlap_limit=0;hsp_size_limit=0
Os03g16670|3|9196505|9196536|+|Bradi1g66710|Bd1|65494226|65494195|-|2e-05	Os03g16670	3	9196505	9196536	0	Bradi1g66710	Bd1	65494195	65494226	0	2e-05	http://synteny.cnr.berkeley.edu/CoGe/GEvo.pl?prog=blastn&autogo=1&show_cns=1&dsgid1=11822&chr1=3&x1=9196505&dr1up=15000&dr1down=15000&dsgid2=8120;chr2=Bd1;x2=65494195;dr2up=15000;dr2down=15000;num_seqs=2;hsp_overlap_limit=0;hsp_size_limit=0
Os01g48690|1|27921236|27921259|+|Bradi2g46520|Bd2|46954473|46954496|+|0.0003	Os01g48690	1	27921236	27921259	0	Bradi2g46520	Bd2	46954473	46954496	0	0.0003	http://synteny.cnr.berkeley.edu/CoGe/GEvo.pl?prog=blastn&autogo=1&show_cns=1&dsgid1=11822&chr1=1&x1=27921236&dr1up=15000&dr1down=15000&dsgid2=8120;chr2=Bd2;x2=46954473;dr2up=15000;dr2down=15000;num_seqs=2;hsp_overlap_limit=0;hsp_size_limit=0
Os04g52460|4|31001065|31001160|+|Bradi5g21740|Bd5|24276398|24276498|+|2e-07	Os04g52460	4	31001065	31001160	0	Bradi5g21740	Bd5	24276398	24276498	0	2e-07	http://synteny.cnr.berkeley.edu/CoGe/GEvo.pl?prog=blastn&autogo=1&show_cns=1&dsgid1=11822&chr1=4&x1=31001065&dr1up=15000&dr1down=15000&dsgid2=8120;chr2=Bd5;x2=24276398;dr2up=15000;dr2down=15000;num_seqs=2;hsp_overlap_limit=0;hsp_size_limit=0
Os01g11920|1|6472729|6472770|+|Bradi2g07060|Bd2|5389725|5389766|+|9e-06	Os01g11920	1	6472729	6472770	0	Bradi2g07060	Bd2	5389725	5389766	0	9e-06	http://synteny.cnr.berkeley.edu/CoGe/GEvo.pl?prog=blastn&autogo=1&show_cns=1&dsgid1=11822&chr1=1&x1=6472729&dr1up=15000&dr1down=15000&dsgid2=8120;chr2=Bd2;x2=5389725;dr2up=15000;dr2down=15000;num_seqs=2;hsp_overlap_limit=0;hsp_size_limit=0
Os11g30410|11|17211452|17211488|+|Bradi4g18870|Bd4|21360428|21360392|-|4e-08	Os11g30410	11	17211452	17211488	0	Bradi4g18870	Bd4	21360392	21360428	0	4e-08	http://synteny.cnr.berkeley.edu/CoGe/GEvo.pl?prog=blastn&autogo=1&show_cns=1&dsgid1=11822&chr1=11&x1=17211452&dr1up=15000&dr1down=15000&dsgid2=8120;chr2=Bd4;x2=21360392;dr2up=15000;dr2down=15000;num_seqs=2;hsp_overlap_limit=0;hsp_size_limit=0
Os02g51290|2|31390285|31390307|+|Bradi3g59310|Bd3|58544058|58544036|-|2e-05	Os02g51290	2	31390285	31390307	0	Bradi3g59310	Bd3	58544036	58544058	0	2e-05	http://synteny.cnr.berkeley.edu/CoGe/GEvo.pl?prog=blastn&autogo=1&show_cns=1&dsgid1=11822&chr1=2&x1=31390285&dr1up=15000&dr1down=15000&dsgid2=8120;chr2=Bd3;x2=58544036;dr2up=15000;dr2down=15000;num_seqs=2;hsp_overlap_limit=0;hsp_size_limit=0
Os06g01400|6|234386|234434|+|Bradi1g52330|Bd1|50656203|50656251|+|3e-13	Os06g01400	6	234386	234434	0	Bradi1g52330	Bd1	50656203	50656251	0	3e-13	http://synteny.cnr.berkeley.edu/CoGe/GEvo.pl?prog=blastn&autogo=1&show_cns=1&dsgid1=11822&chr1=6&x1=234386&dr1up=15000&dr1down=15000&dsgid2=8120;chr2=Bd1;x2=50656203;dr2up=15000;dr2down=15000;num_seqs=2;hsp_overlap_limit=0;hsp_size_limit=0
Os06g48640|6|29429433|29429455|-|Bradi1g34080|Bd1|29659817|29659839|-|0.002	Os06g48640	6	29429433	29429455	0	Bradi1g34080	Bd1	29659817	29659839	0	0.002	http://synteny.cnr.berkeley.edu/CoGe/GEvo.pl?prog=blastn&autogo=1&show_cns=1&dsgid1=11822&chr1=6&x1=29429433&dr1up=15000&dr1down=15000&dsgid2=8120;chr2=Bd1;x2=29659817;dr2up=15000;dr2down=15000;num_seqs=2;hsp_overlap_limit=0;hsp_size_limit=0
Os09g12720|9|7291202|7291217|-|Bradi4g27590|Bd4|32754790|32754805|-|0.28	Os09g12720	9	7291202	7291217	0	Bradi4g27590	Bd4	32754790	32754805	0	0.28	http://synteny.cnr.berkeley.edu/CoGe/GEvo.pl?prog=blastn&autogo=1&show_cns=1&dsgid1=11822&chr1=9&x1=7291202&dr1up=15000&dr1down=15000&dsgid2=8120;chr2=Bd4;x2=32754790;dr2up=15000;dr2down=15000;num_seqs=2;hsp_overlap_limit=0;hsp_size_limit=0
Os03g53990|3|30946351|30946483|+|Bradi1g08430|Bd1|5960080|5959947|-|3e-16	Os03g53990	3	30946351	30946483	0	Bradi1g08430	Bd1	5959947	5960080	0	3e-16	http://synteny.cnr.berkeley.edu/CoGe/GEvo.pl?prog=blastn&autogo=1&show_cns=1&dsgid1=11822&chr1=3&x1=30946351&dr1up=15000&dr1down=15000&dsgid2=8120;chr2=Bd1;x2=5959947;dr2up=15000;dr2down=15000;num_seqs=2;hsp_overlap_limit=0;hsp_size_limit=0
Os02g39800|2|24044497|24044524|-|Bradi3g48500|Bd3|49912124|49912151|-|0.005	Os02g39800	2	24044497	24044524	0	Bradi3g48500	Bd3	49912124	49912151	0	0.005	http://synteny.cnr.berkeley.edu/CoGe/GEvo.pl?prog=blastn&autogo=1&show_cns=1&dsgid1=11822&chr1=2&x1=24044497&dr1up=15000&dr1down=15000&dsgid2=8120;chr2=Bd3;x2=49912124;dr2up=15000;dr2down=15000;num_seqs=2;hsp_overlap_limit=0;hsp_size_limit=0
Os03g58920|3|33542050|33542078|-|Bradi1g04960|Bd1|3290187|3290159|+|0.072	Os03g58920	3	33542050	33542078	0	Bradi1g04960	Bd1	3290159	3290187	0	0.072	http://synteny.cnr.berkeley.edu/CoGe/GEvo.pl?prog=blastn&autogo=1&show_cns=1&dsgid1=11822&chr1=3&x1=33542050&dr1up=15000&dr1down=15000&dsgid2=8120;chr2=Bd1;x2=3290159;dr2up=15000;dr2down=15000;num_seqs=2;hsp_overlap_limit=0;hsp_size_limit=0
Os05g32544|5|18962483|18962518|-|Bradi2g26590|Bd2|25275184|25275149|+|8e-06	Os05g32544	5	18962483	18962518	0	Bradi2g26590	Bd2	25275149	25275184	0	8e-06	http://synteny.cnr.berkeley.edu/CoGe/GEvo.pl?prog=blastn&autogo=1&show_cns=1&dsgid1=11822&chr1=5&x1=18962483&dr1up=15000&dr1down=15000&dsgid2=8120;chr2=Bd2;x2=25275149;dr2up=15000;dr2down=15000;num_seqs=2;hsp_overlap_limit=0;hsp_size_limit=0
Os04g52830|4|31273838|31273894|+|Bradi5g22000|Bd5|24484785|24484842|+|5e-14	Os04g52830	4	31273838	31273894	0	Bradi5g22000	Bd5	24484785	24484842	0	5e-14	http://synteny.cnr.berkeley.edu/CoGe/GEvo.pl?prog=blastn&autogo=1&show_cns=1&dsgid1=11822&chr1=4&x1=31273838&dr1up=15000&dr1down=15000&dsgid2=8120;chr2=Bd5;x2=24484785;dr2up=15000;dr2down=15000;num_seqs=2;hsp_overlap_limit=0;hsp_size_limit=0
Os10g34230|10|18202019|18202039|+|Bradi3g29130|Bd3|31061535|31061555|+|0.019	Os10g34230	10	18202019	18202039	0	Bradi3g29130	Bd3	31061535	31061555	0	0.019	http://synteny.cnr.berkeley.edu/CoGe/GEvo.pl?prog=blastn&autogo=1&show_cns=1&dsgid1=11822&chr1=10&x1=18202019&dr1up=15000&dr1down=15000&dsgid2=8120;chr2=Bd3;x2=31061535;dr2up=15000;dr2down=15000;num_seqs=2;hsp_overlap_limit=0;hsp_size_limit=0
Os02g37880|2|22888552|22888583|+|Bradi3g47380|Bd3|49021403|49021371|-|0.005	Os02g37880	2	22888552	22888583	0	Bradi3g47380	Bd3	49021371	49021403	0	0.005	http://synteny.cnr.berkeley.edu/CoGe/GEvo.pl?prog=blastn&autogo=1&show_cns=1&dsgid1=11822&chr1=2&x1=22888552&dr1up=15000&dr1down=15000&dsgid2=8120;chr2=Bd3;x2=49021371;dr2up=15000;dr2down=15000;num_seqs=2;hsp_overlap_limit=0;hsp_size_limit=0
Os02g33149|2|19709886|19709919|-|Bradi3g45010|Bd3|46952583|46952550|+|8e-05	Os02g33149	2	19709886	19709919	0	Bradi3g45010	Bd3	46952550	46952583	0	8e-05	http://synteny.cnr.berkeley.edu/CoGe/GEvo.pl?prog=blastn&autogo=1&show_cns=1&dsgid1=11822&chr1=2&x1=19709886&dr1up=15000&dr1down=15000&dsgid2=8120;chr2=Bd3;x2=46952550;dr2up=15000;dr2down=15000;num_seqs=2;hsp_overlap_limit=0;hsp_size_limit=0
Os07g12490|7|7125403|7125427|+|Bradi1g53760|Bd1|52123159|52123135|-|0.0001	Os07g12490	7	7125403	7125427	0	Bradi1g53760	Bd1	52123135	52123159	0	0.0001	http://synteny.cnr.berkeley.edu/CoGe/GEvo.pl?prog=blastn&autogo=1&show_cns=1&dsgid1=11822&chr1=7&x1=7125403&dr1up=15000&dr1down=15000&dsgid2=8120;chr2=Bd1;x2=52123135;dr2up=15000;dr2down=15000;num_seqs=2;hsp_overlap_limit=0;hsp_size_limit=0
Os01g66490|1|38603643|38603665|+|Bradi2g57300|Bd2|55466344|55466366|+|2e-05	Os01g66490	1	38603643	38603665	0	Bradi2g57300	Bd2	55466344	55466366	0	2e-05	http://synteny.cnr.berkeley.edu/CoGe/GEvo.pl?prog=blastn&autogo=1&show_cns=1&dsgid1=11822&chr1=1&x1=38603643&dr1up=15000&dr1down=15000&dsgid2=8120;chr2=Bd2;x2=55466344;dr2up=15000;dr2down=15000;num_seqs=2;hsp_overlap_limit=0;hsp_size_limit=0
Os02g14840|2|8251768|8251810|-|Bradi3g09290|Bd3|7409508|7409550|-|0.0001	Os02g14840	2	8251768	8251810	0	Bradi3g09290	Bd3	7409508	7409550	0	0.0001	http://synteny.cnr.berkeley.edu/CoGe/GEvo.pl?prog=blastn&autogo=1&show_cns=1&dsgid1=11822&chr1=2&x1=8251768&dr1up=15000&dr1down=15000&dsgid2=8120;chr2=Bd3;x2=7409508;dr2up=15000;dr2down=15000;num_seqs=2;hsp_overlap_limit=0;hsp_size_limit=0
Os07g07230|7|3582618|3582635|+|Bradi1g56540|Bd1|55139197|55139180|-|1.1	Os07g07230	7	3582618	3582635	0	Bradi1g56540	Bd1	55139180	55139197	0	1.1	http://synteny.cnr.berkeley.edu/CoGe/GEvo.pl?prog=blastn&autogo=1&show_cns=1&dsgid1=11822&chr1=7&x1=3582618&dr1up=15000&dr1down=15000&dsgid2=8120;chr2=Bd1;x2=55139180;dr2up=15000;dr2down=15000;num_seqs=2;hsp_overlap_limit=0;hsp_size_limit=0
Os04g40874|4|24079396|24079438|+|Bradi5g13860|Bd5|17313613|17313655|+|0.32	Os04g40874	4	24079396	24079438	0	Bradi5g13860	Bd5	17313613	17313655	0	0.32	http://synteny.cnr.berkeley.edu/CoGe/GEvo.pl?prog=blastn&autogo=1&show_cns=1&dsgid1=11822&chr1=4&x1=24079396&dr1up=15000&dr1down=15000&dsgid2=8120;chr2=Bd5;x2=17313613;dr2up=15000;dr2down=15000;num_seqs=2;hsp_overlap_limit=0;hsp_size_limit=0
Os03g41350|3|22993683|22994000|-|Bradi1g14770|Bd1|11703613|11703310|+|1e-22	Os03g41350	3	22993683	22994000	0	Bradi1g14770	Bd1	11703310	11703613	0	1e-22	http://synteny.cnr.berkeley.edu/CoGe/GEvo.pl?prog=blastn&autogo=1&show_cns=1&dsgid1=11822&chr1=3&x1=22993683&dr1up=15000&dr1down=15000&dsgid2=8120;chr2=Bd1;x2=11703310;dr2up=15000;dr2down=15000;num_seqs=2;hsp_overlap_limit=0;hsp_size_limit=0
Os07g46780|7|27953146|27953169|-|Bradi1g18660|Bd1|14963456|14963433|+|1.1	Os07g46780	7	27953146	27953169	0	Bradi1g18660	Bd1	14963433	14963456	0	1.1	http://synteny.cnr.berkeley.edu/CoGe/GEvo.pl?prog=blastn&autogo=1&show_cns=1&dsgid1=11822&chr1=7&x1=27953146&dr1up=15000&dr1down=15000&dsgid2=8120;chr2=Bd1;x2=14963433;dr2up=15000;dr2down=15000;num_seqs=2;hsp_overlap_limit=0;hsp_size_limit=0
Os11g39670|11|23163412|23163442|+|Bradi4g13940|Bd4|14397234|14397204|-|3e-08	Os11g39670	11	23163412	23163442	0	Bradi4g13940	Bd4	14397204	14397234	0	3e-08	http://synteny.cnr.berkeley.edu/CoGe/GEvo.pl?prog=blastn&autogo=1&show_cns=1&dsgid1=11822&chr1=11&x1=23163412&dr1up=15000&dr1down=15000&dsgid2=8120;chr2=Bd4;x2=14397204;dr2up=15000;dr2down=15000;num_seqs=2;hsp_overlap_limit=0;hsp_size_limit=0
Os08g33750|8|21094501|21094567|-|Bradi3g36710|Bd3|39100979|39101042|-|6e-13	Os08g33750	8	21094501	21094567	0	Bradi3g36710	Bd3	39100979	39101042	0	6e-13	http://synteny.cnr.berkeley.edu/CoGe/GEvo.pl?prog=blastn&autogo=1&show_cns=1&dsgid1=11822&chr1=8&x1=21094501&dr1up=15000&dr1down=15000&dsgid2=8120;chr2=Bd3;x2=39100979;dr2up=15000;dr2down=15000;num_seqs=2;hsp_overlap_limit=0;hsp_size_limit=0
Os07g39850|7|23897314|23897384|-|Bradi1g23040|Bd1|18491337|18491268|+|0.001	Os07g39850	7	23897314	23897384	0	Bradi1g23040	Bd1	18491268	18491337	0	0.001	http://synteny.cnr.berkeley.edu/CoGe/GEvo.pl?prog=blastn&autogo=1&show_cns=1&dsgid1=11822&chr1=7&x1=23897314&dr1up=15000&dr1down=15000&dsgid2=8120;chr2=Bd1;x2=18491268;dr2up=15000;dr2down=15000;num_seqs=2;hsp_overlap_limit=0;hsp_size_limit=0
Os12g37570|12|23044861|23044878|+|Bradi4g04470|Bd4|3697308|3697325|+|1.4	Os12g37570	12	23044861	23044878	0	Bradi4g04470	Bd4	3697308	3697325	0	1.4	http://synteny.cnr.berkeley.edu/CoGe/GEvo.pl?prog=blastn&autogo=1&show_cns=1&dsgid1=11822&chr1=12&x1=23044861&dr1up=15000&dr1down=15000&dsgid2=8120;chr2=Bd4;x2=3697308;dr2up=15000;dr2down=15000;num_seqs=2;hsp_overlap_limit=0;hsp_size_limit=0
Os08g08200|8|4668850|4668924|-|Bradi3g15420|Bd3|13751245|13751171|+|9e-27	Os08g08200	8	4668850	4668924	0	Bradi3g15420	Bd3	13751171	13751245	0	9e-27	http://synteny.cnr.berkeley.edu/CoGe/GEvo.pl?prog=blastn&autogo=1&show_cns=1&dsgid1=11822&chr1=8&x1=4668850&dr1up=15000&dr1down=15000&dsgid2=8120;chr2=Bd3;x2=13751171;dr2up=15000;dr2down=15000;num_seqs=2;hsp_overlap_limit=0;hsp_size_limit=0
Os11g40610|11|23768531|23768569|+|Bradi4g13230|Bd4|13533518|13533480|-|5e-06	Os11g40610	11	23768531	23768569	0	Bradi4g13230	Bd4	13533480	13533518	0	5e-06	http://synteny.cnr.berkeley.edu/CoGe/GEvo.pl?prog=blastn&autogo=1&show_cns=1&dsgid1=11822&chr1=11&x1=23768531&dr1up=15000&dr1down=15000&dsgid2=8120;chr2=Bd4;x2=13533480;dr2up=15000;dr2down=15000;num_seqs=2;hsp_overlap_limit=0;hsp_size_limit=0
Os02g46930|2|28639610|28639635|+|brachy_Bd3_53256427_53257003|Bd3|53257021|53257046|+|0.059	Os02g46930	2	28639610	28639635	0	brachy_Bd3_53256427_53257003	Bd3	53257021	53257046	0	0.059	http://synteny.cnr.berkeley.edu/CoGe/GEvo.pl?prog=blastn&autogo=1&show_cns=1&dsgid1=11822&chr1=2&x1=28639610&dr1up=15000&dr1down=15000&dsgid2=8120;chr2=Bd3;x2=53257021;dr2up=15000;dr2down=15000;num_seqs=2;hsp_overlap_limit=0;hsp_size_limit=0
Os07g07990|7|4027995|4028040|-|Bradi1g55720|Bd1|54219121|54219164|-|4e-07	Os07g07990	7	4027995	4028040	0	Bradi1g55720	Bd1	54219121	54219164	0	4e-07	http://synteny.cnr.berkeley.edu/CoGe/GEvo.pl?prog=blastn&autogo=1&show_cns=1&dsgid1=11822&chr1=7&x1=4027995&dr1up=15000&dr1down=15000&dsgid2=8120;chr2=Bd1;x2=54219121;dr2up=15000;dr2down=15000;num_seqs=2;hsp_overlap_limit=0;hsp_size_limit=0
Os05g44320|5|25731058|25731078|-|Bradi2g19560|Bd2|17224621|17224641|-|1.1	Os05g44320	5	25731058	25731078	0	Bradi2g19560	Bd2	17224621	17224641	0	1.1	http://synteny.cnr.berkeley.edu/CoGe/GEvo.pl?prog=blastn&autogo=1&show_cns=1&dsgid1=11822&chr1=5&x1=25731058&dr1up=15000&dr1down=15000&dsgid2=8120;chr2=Bd2;x2=17224621;dr2up=15000;dr2down=15000;num_seqs=2;hsp_overlap_limit=0;hsp_size_limit=0
Os12g18650|12|10769180|10769208|+|Bradi4g39080|Bd4|43758835|43758807|-|0.07	Os12g18650	12	10769180	10769208	0	Bradi4g39080	Bd4	43758807	43758835	0	0.07	http://synteny.cnr.berkeley.edu/CoGe/GEvo.pl?prog=blastn&autogo=1&show_cns=1&dsgid1=11822&chr1=12&x1=10769180&dr1up=15000&dr1down=15000&dsgid2=8120;chr2=Bd4;x2=43758807;dr2up=15000;dr2down=15000;num_seqs=2;hsp_overlap_limit=0;hsp_size_limit=0
Os01g08520|1|4218341|4218359|-|Bradi2g05140|Bd2|3703919|3703937|-|0.24	Os01g08520	1	4218341	4218359	0	Bradi2g05140	Bd2	3703919	3703937	0	0.24	http://synteny.cnr.berkeley.edu/CoGe/GEvo.pl?prog=blastn&autogo=1&show_cns=1&dsgid1=11822&chr1=1&x1=4218341&dr1up=15000&dr1down=15000&dsgid2=8120;chr2=Bd2;x2=3703919;dr2up=15000;dr2down=15000;num_seqs=2;hsp_overlap_limit=0;hsp_size_limit=0
3_3486870_3486901_cns_rna|3|3487702|3487724|-|Bd1_71419433_71419402_cns_rna|Bd1|71418444|71418422|+|0.06	3_3486870_3486901_cns_rna	3	3487702	3487724	0	Bd1_71419433_71419402_cns_rna	Bd1	71418422	71418444	0	0.06	http://synteny.cnr.berkeley.edu/CoGe/GEvo.pl?prog=blastn&autogo=1&show_cns=1&dsgid1=11822&chr1=3&x1=3487702&dr1up=15000&dr1down=15000&dsgid2=8120;chr2=Bd1;x2=71418422;dr2up=15000;dr2down=15000;num_seqs=2;hsp_overlap_limit=0;hsp_size_limit=0
Os05g32630|5|19046418|19046442|-|Bradi2g26480|Bd2|25117062|25117038|+|9e-05	Os05g32630	5	19046418	19046442	0	Bradi2g26480	Bd2	25117038	25117062	0	9e-05	http://synteny.cnr.berkeley.edu/CoGe/GEvo.pl?prog=blastn&autogo=1&show_cns=1&dsgid1=11822&chr1=5&x1=19046418&dr1up=15000&dr1down=15000&dsgid2=8120;chr2=Bd2;x2=25117038;dr2up=15000;dr2down=15000;num_seqs=2;hsp_overlap_limit=0;hsp_size_limit=0
Os07g07950|7|3991160|3991354|-|Bradi1g55760|Bd1|54270739|54270543|+|1e-25	Os07g07950	7	3991160	3991354	0	Bradi1g55760	Bd1	54270543	54270739	0	1e-25	http://synteny.cnr.berkeley.edu/CoGe/GEvo.pl?prog=blastn&autogo=1&show_cns=1&dsgid1=11822&chr1=7&x1=3991160&dr1up=15000&dr1down=15000&dsgid2=8120;chr2=Bd1;x2=54270543;dr2up=15000;dr2down=15000;num_seqs=2;hsp_overlap_limit=0;hsp_size_limit=0
Os04g56480|4|33481789|33481809|+|Bradi5g24820|Bd5|26335321|26335341|+|0.025	Os04g56480	4	33481789	33481809	0	Bradi5g24820	Bd5	26335321	26335341	0	0.025	http://synteny.cnr.berkeley.edu/CoGe/GEvo.pl?prog=blastn&autogo=1&show_cns=1&dsgid1=11822&chr1=4&x1=33481789&dr1up=15000&dr1down=15000&dsgid2=8120;chr2=Bd5;x2=26335321;dr2up=15000;dr2down=15000;num_seqs=2;hsp_overlap_limit=0;hsp_size_limit=0
Os06g04560|6|1976696|1976713|-|Bradi1g51510|Bd1|49909990|49909973|+|1.4	Os06g04560	6	1976696	1976713	0	Bradi1g51510	Bd1	49909973	49909990	0	1.4	http://synteny.cnr.berkeley.edu/CoGe/GEvo.pl?prog=blastn&autogo=1&show_cns=1&dsgid1=11822&chr1=6&x1=1976696&dr1up=15000&dr1down=15000&dsgid2=8120;chr2=Bd1;x2=49909973;dr2up=15000;dr2down=15000;num_seqs=2;hsp_overlap_limit=0;hsp_size_limit=0
Os01g61940|1|35859767|35859823|+|Bradi2g54300|Bd2|53285842|53285901|+|2e-05	Os01g61940	1	35859767	35859823	0	Bradi2g54300	Bd2	53285842	53285901	0	2e-05	http://synteny.cnr.berkeley.edu/CoGe/GEvo.pl?prog=blastn&autogo=1&show_cns=1&dsgid1=11822&chr1=1&x1=35859767&dr1up=15000&dr1down=15000&dsgid2=8120;chr2=Bd2;x2=53285842;dr2up=15000;dr2down=15000;num_seqs=2;hsp_overlap_limit=0;hsp_size_limit=0
Os01g48200|1|27604917|27604956|-|Bradi2g46250|Bd2|46657437|46657476|-|0.31	Os01g48200	1	27604917	27604956	0	Bradi2g46250	Bd2	46657437	46657476	0	0.31	http://synteny.cnr.berkeley.edu/CoGe/GEvo.pl?prog=blastn&autogo=1&show_cns=1&dsgid1=11822&chr1=1&x1=27604917&dr1up=15000&dr1down=15000&dsgid2=8120;chr2=Bd2;x2=46657437;dr2up=15000;dr2down=15000;num_seqs=2;hsp_overlap_limit=0;hsp_size_limit=0
Os06g06790|6|3198236|3198254|+|Bradi1g48460|Bd1|47078237|47078219|-|0.28	Os06g06790	6	3198236	3198254	0	Bradi1g48460	Bd1	47078219	47078237	0	0.28	http://synteny.cnr.berkeley.edu/CoGe/GEvo.pl?prog=blastn&autogo=1&show_cns=1&dsgid1=11822&chr1=6&x1=3198236&dr1up=15000&dr1down=15000&dsgid2=8120;chr2=Bd1;x2=47078219;dr2up=15000;dr2down=15000;num_seqs=2;hsp_overlap_limit=0;hsp_size_limit=0
Os07g31650|7|18805072|18805100|+|Bradi1g26860|Bd1|21925087|21925059|-|5e-07	Os07g31650	7	18805072	18805100	0	Bradi1g26860	Bd1	21925059	21925087	0	5e-07	http://synteny.cnr.berkeley.edu/CoGe/GEvo.pl?prog=blastn&autogo=1&show_cns=1&dsgid1=11822&chr1=7&x1=18805072&dr1up=15000&dr1down=15000&dsgid2=8120;chr2=Bd1;x2=21925059;dr2up=15000;dr2down=15000;num_seqs=2;hsp_overlap_limit=0;hsp_size_limit=0
Os10g32900|10|17149241|17149261|+|Bradi3g28290|Bd3|29598817|29598837|+|0.91	Os10g32900	10	17149241	17149261	0	Bradi3g28290	Bd3	29598817	29598837	0	0.91	http://synteny.cnr.berkeley.edu/CoGe/GEvo.pl?prog=blastn&autogo=1&show_cns=1&dsgid1=11822&chr1=10&x1=17149241&dr1up=15000&dr1down=15000&dsgid2=8120;chr2=Bd3;x2=29598817;dr2up=15000;dr2down=15000;num_seqs=2;hsp_overlap_limit=0;hsp_size_limit=0
Os03g01980|3|609773|609800|+|Bradi1g77900|Bd1|74039415|74039442|+|0.26	Os03g01980	3	609773	609800	0	Bradi1g77900	Bd1	74039415	74039442	0	0.26	http://synteny.cnr.berkeley.edu/CoGe/GEvo.pl?prog=blastn&autogo=1&show_cns=1&dsgid1=11822&chr1=3&x1=609773&dr1up=15000&dr1down=15000&dsgid2=8120;chr2=Bd1;x2=74039415;dr2up=15000;dr2down=15000;num_seqs=2;hsp_overlap_limit=0;hsp_size_limit=0
Os01g74146|1|42950784|42950798|+|Bradi2g62140|Bd2|58929987|58930001|+|0.96	Os01g74146	1	42950784	42950798	0	Bradi2g62140	Bd2	58929987	58930001	0	0.96	http://synteny.cnr.berkeley.edu/CoGe/GEvo.pl?prog=blastn&autogo=1&show_cns=1&dsgid1=11822&chr1=1&x1=42950784&dr1up=15000&dr1down=15000&dsgid2=8120;chr2=Bd2;x2=58929987;dr2up=15000;dr2down=15000;num_seqs=2;hsp_overlap_limit=0;hsp_size_limit=0
Os08g41670|8|26306622|26306639|-|Bradi3g41030|Bd3|43070254|43070271|-|0.94	Os08g41670	8	26306622	26306639	0	Bradi3g41030	Bd3	43070254	43070271	0	0.94	http://synteny.cnr.berkeley.edu/CoGe/GEvo.pl?prog=blastn&autogo=1&show_cns=1&dsgid1=11822&chr1=8&x1=26306622&dr1up=15000&dr1down=15000&dsgid2=8120;chr2=Bd3;x2=43070254;dr2up=15000;dr2down=15000;num_seqs=2;hsp_overlap_limit=0;hsp_size_limit=0
Os08g31814|8|19729494|19729555|+|Bradi3g35720|Bd3|38009719|38009780|+|4e-07	Os08g31814	8	19729494	19729555	0	Bradi3g35720	Bd3	38009719	38009780	0	4e-07	http://synteny.cnr.berkeley.edu/CoGe/GEvo.pl?prog=blastn&autogo=1&show_cns=1&dsgid1=11822&chr1=8&x1=19729494&dr1up=15000&dr1down=15000&dsgid2=8120;chr2=Bd3;x2=38009719;dr2up=15000;dr2down=15000;num_seqs=2;hsp_overlap_limit=0;hsp_size_limit=0
Os03g41419|3|23051904|23051931|+|Bradi1g14730|Bd1|11674603|11674576|-|0.27	Os03g41419	3	23051904	23051931	0	Bradi1g14730	Bd1	11674576	11674603	0	0.27	http://synteny.cnr.berkeley.edu/CoGe/GEvo.pl?prog=blastn&autogo=1&show_cns=1&dsgid1=11822&chr1=3&x1=23051904&dr1up=15000&dr1down=15000&dsgid2=8120;chr2=Bd1;x2=11674576;dr2up=15000;dr2down=15000;num_seqs=2;hsp_overlap_limit=0;hsp_size_limit=0
Os04g48270|4|28565756|28565770|+|Bradi5g18820|Bd5|21918230|21918244|+|0.97	Os04g48270	4	28565756	28565770	0	Bradi5g18820	Bd5	21918230	21918244	0	0.97	http://synteny.cnr.berkeley.edu/CoGe/GEvo.pl?prog=blastn&autogo=1&show_cns=1&dsgid1=11822&chr1=4&x1=28565756&dr1up=15000&dr1down=15000&dsgid2=8120;chr2=Bd5;x2=21918230;dr2up=15000;dr2down=15000;num_seqs=2;hsp_overlap_limit=0;hsp_size_limit=0
Os03g19090|3|10694997|10695015|+|Bradi1g64700|Bd1|63891934|63891916|-|0.22	Os03g19090	3	10694997	10695015	0	Bradi1g64700	Bd1	63891916	63891934	0	0.22	http://synteny.cnr.berkeley.edu/CoGe/GEvo.pl?prog=blastn&autogo=1&show_cns=1&dsgid1=11822&chr1=3&x1=10694997&dr1up=15000&dr1down=15000&dsgid2=8120;chr2=Bd1;x2=63891916;dr2up=15000;dr2down=15000;num_seqs=2;hsp_overlap_limit=0;hsp_size_limit=0
Os09g33680|9|19885936|19885977|-|Bradi4g34930|Bd4|40496475|40496516|-|2e-09	Os09g33680	9	19885936	19885977	0	Bradi4g34930	Bd4	40496475	40496516	0	2e-09	http://synteny.cnr.berkeley.edu/CoGe/GEvo.pl?prog=blastn&autogo=1&show_cns=1&dsgid1=11822&chr1=9&x1=19885936&dr1up=15000&dr1down=15000&dsgid2=8120;chr2=Bd4;x2=40496475;dr2up=15000;dr2down=15000;num_seqs=2;hsp_overlap_limit=0;hsp_size_limit=0
Os09g24210|9|14369908|14369947|-|Bradi4g29880|Bd4|35557770|35557809|-|0.006	Os09g24210	9	14369908	14369947	0	Bradi4g29880	Bd4	35557770	35557809	0	0.006	http://synteny.cnr.berkeley.edu/CoGe/GEvo.pl?prog=blastn&autogo=1&show_cns=1&dsgid1=11822&chr1=9&x1=14369908&dr1up=15000&dr1down=15000&dsgid2=8120;chr2=Bd4;x2=35557770;dr2up=15000;dr2down=15000;num_seqs=2;hsp_overlap_limit=0;hsp_size_limit=0
Os03g61019|3|34663897|34663914|-|Bradi1g03410|Bd1|2226107|2226090|+|0.89	Os03g61019	3	34663897	34663914	0	Bradi1g03410	Bd1	2226090	2226107	0	0.89	http://synteny.cnr.berkeley.edu/CoGe/GEvo.pl?prog=blastn&autogo=1&show_cns=1&dsgid1=11822&chr1=3&x1=34663897&dr1up=15000&dr1down=15000&dsgid2=8120;chr2=Bd1;x2=2226090;dr2up=15000;dr2down=15000;num_seqs=2;hsp_overlap_limit=0;hsp_size_limit=0
Os05g38640|5|22594573|22594607|-|Bradi2g23090|Bd2|20656502|20656468|+|0.001	Os05g38640	5	22594573	22594607	0	Bradi2g23090	Bd2	20656468	20656502	0	0.001	http://synteny.cnr.berkeley.edu/CoGe/GEvo.pl?prog=blastn&autogo=1&show_cns=1&dsgid1=11822&chr1=5&x1=22594573&dr1up=15000&dr1down=15000&dsgid2=8120;chr2=Bd2;x2=20656468;dr2up=15000;dr2down=15000;num_seqs=2;hsp_overlap_limit=0;hsp_size_limit=0
Os07g25710|7|14755821|14755847|+|Bradi1g28920|Bd1|24275622|24275596|-|1.2	Os07g25710	7	14755821	14755847	0	Bradi1g28920	Bd1	24275596	24275622	0	1.2	http://synteny.cnr.berkeley.edu/CoGe/GEvo.pl?prog=blastn&autogo=1&show_cns=1&dsgid1=11822&chr1=7&x1=14755821&dr1up=15000&dr1down=15000&dsgid2=8120;chr2=Bd1;x2=24275596;dr2up=15000;dr2down=15000;num_seqs=2;hsp_overlap_limit=0;hsp_size_limit=0
Os10g37520|10|20021264|20021292|+|Bradi3g31140|Bd3|33295113|33295141|+|2e-05	Os10g37520	10	20021264	20021292	0	Bradi3g31140	Bd3	33295113	33295141	0	2e-05	http://synteny.cnr.berkeley.edu/CoGe/GEvo.pl?prog=blastn&autogo=1&show_cns=1&dsgid1=11822&chr1=10&x1=20021264&dr1up=15000&dr1down=15000&dsgid2=8120;chr2=Bd3;x2=33295113;dr2up=15000;dr2down=15000;num_seqs=2;hsp_overlap_limit=0;hsp_size_limit=0
Os03g12414|3|6555928|6555960|-|Bradi1g69380|Bd1|67823888|67823856|+|1.1	Os03g12414	3	6555928	6555960	0	Bradi1g69380	Bd1	67823856	67823888	0	1.1	http://synteny.cnr.berkeley.edu/CoGe/GEvo.pl?prog=blastn&autogo=1&show_cns=1&dsgid1=11822&chr1=3&x1=6555928&dr1up=15000&dr1down=15000&dsgid2=8120;chr2=Bd1;x2=67823856;dr2up=15000;dr2down=15000;num_seqs=2;hsp_overlap_limit=0;hsp_size_limit=0
Os04g52580|4|31075300|31075333|-|Bradi5g21850|Bd5|24358220|24358253|-|3e-08	Os04g52580	4	31075300	31075333	0	Bradi5g21850	Bd5	24358220	24358253	0	3e-08	http://synteny.cnr.berkeley.edu/CoGe/GEvo.pl?prog=blastn&autogo=1&show_cns=1&dsgid1=11822&chr1=4&x1=31075300&dr1up=15000&dr1down=15000&dsgid2=8120;chr2=Bd5;x2=24358220;dr2up=15000;dr2down=15000;num_seqs=2;hsp_overlap_limit=0;hsp_size_limit=0
Os02g44654|2|27057153|27057169|-|Bradi3g51370|Bd3|52424424|52424408|+|0.062	Os02g44654	2	27057153	27057169	0	Bradi3g51370	Bd3	52424408	52424424	0	0.062	http://synteny.cnr.berkeley.edu/CoGe/GEvo.pl?prog=blastn&autogo=1&show_cns=1&dsgid1=11822&chr1=2&x1=27057153&dr1up=15000&dr1down=15000&dsgid2=8120;chr2=Bd3;x2=52424408;dr2up=15000;dr2down=15000;num_seqs=2;hsp_overlap_limit=0;hsp_size_limit=0
Os01g43390|1|24825690|24825712|-|Bradi2g43900|Bd2|44405464|44405486|-|0.07	Os01g43390	1	24825690	24825712	0	Bradi2g43900	Bd2	44405464	44405486	0	0.07	http://synteny.cnr.berkeley.edu/CoGe/GEvo.pl?prog=blastn&autogo=1&show_cns=1&dsgid1=11822&chr1=1&x1=24825690&dr1up=15000&dr1down=15000&dsgid2=8120;chr2=Bd2;x2=44405464;dr2up=15000;dr2down=15000;num_seqs=2;hsp_overlap_limit=0;hsp_size_limit=0
Os01g63580|1|36862185|36862223|-|Bradi2g55290|Bd2|53941671|53941709|-|1e-07	Os01g63580	1	36862185	36862223	0	Bradi2g55290	Bd2	53941671	53941709	0	1e-07	http://synteny.cnr.berkeley.edu/CoGe/GEvo.pl?prog=blastn&autogo=1&show_cns=1&dsgid1=11822&chr1=1&x1=36862185&dr1up=15000&dr1down=15000&dsgid2=8120;chr2=Bd2;x2=53941671;dr2up=15000;dr2down=15000;num_seqs=2;hsp_overlap_limit=0;hsp_size_limit=0
Os04g58550|4|34627647|34627670|-|Bradi5g26460|Bd5|27451208|27451231|-|0.94	Os04g58550	4	34627647	34627670	0	Bradi5g26460	Bd5	27451208	27451231	0	0.94	http://synteny.cnr.berkeley.edu/CoGe/GEvo.pl?prog=blastn&autogo=1&show_cns=1&dsgid1=11822&chr1=4&x1=34627647&dr1up=15000&dr1down=15000&dsgid2=8120;chr2=Bd5;x2=27451208;dr2up=15000;dr2down=15000;num_seqs=2;hsp_overlap_limit=0;hsp_size_limit=0
Os01g08180|1|3962916|3962933|-|Bradi2g04790|Bd2|3406966|3406949|+|0.79	Os01g08180	1	3962916	3962933	0	Bradi2g04790	Bd2	3406949	3406966	0	0.79	http://synteny.cnr.berkeley.edu/CoGe/GEvo.pl?prog=blastn&autogo=1&show_cns=1&dsgid1=11822&chr1=1&x1=3962916&dr1up=15000&dr1down=15000&dsgid2=8120;chr2=Bd2;x2=3406949;dr2up=15000;dr2down=15000;num_seqs=2;hsp_overlap_limit=0;hsp_size_limit=0
Os03g52320|3|30040417|30040484|-|Bradi1g09670|Bd1|6931149|6931218|-|0.0003	Os03g52320	3	30040417	30040484	0	Bradi1g09670	Bd1	6931149	6931218	0	0.0003	http://synteny.cnr.berkeley.edu/CoGe/GEvo.pl?prog=blastn&autogo=1&show_cns=1&dsgid1=11822&chr1=3&x1=30040417&dr1up=15000&dr1down=15000&dsgid2=8120;chr2=Bd1;x2=6931149;dr2up=15000;dr2down=15000;num_seqs=2;hsp_overlap_limit=0;hsp_size_limit=0
Os02g03960|2|1693187|1693210|-|Bradi3g02980|Bd3|1899406|1899429|-|0.83	Os02g03960	2	1693187	1693210	0	Bradi3g02980	Bd3	1899406	1899429	0	0.83	http://synteny.cnr.berkeley.edu/CoGe/GEvo.pl?prog=blastn&autogo=1&show_cns=1&dsgid1=11822&chr1=2&x1=1693187&dr1up=15000&dr1down=15000&dsgid2=8120;chr2=Bd3;x2=1899406;dr2up=15000;dr2down=15000;num_seqs=2;hsp_overlap_limit=0;hsp_size_limit=0
Os01g42820|1|24368088|24368160|-|Bradi2g43460|Bd2|43937853|43937924|-|0.001	Os01g42820	1	24368088	24368160	0	Bradi2g43460	Bd2	43937853	43937924	0	0.001	http://synteny.cnr.berkeley.edu/CoGe/GEvo.pl?prog=blastn&autogo=1&show_cns=1&dsgid1=11822&chr1=1&x1=24368088&dr1up=15000&dr1down=15000&dsgid2=8120;chr2=Bd2;x2=43937853;dr2up=15000;dr2down=15000;num_seqs=2;hsp_overlap_limit=0;hsp_size_limit=0
Os09g26190|9|15792029|15792044|+|Bradi4g30900|Bd4|36655170|36655185|+|0.51	Os09g26190	9	15792029	15792044	0	Bradi4g30900	Bd4	36655170	36655185	0	0.51	http://synteny.cnr.berkeley.edu/CoGe/GEvo.pl?prog=blastn&autogo=1&show_cns=1&dsgid1=11822&chr1=9&x1=15792029&dr1up=15000&dr1down=15000&dsgid2=8120;chr2=Bd4;x2=36655170;dr2up=15000;dr2down=15000;num_seqs=2;hsp_overlap_limit=0;hsp_size_limit=0
Os03g03400|3|1452120|1452156|+|Bradi1g76850|Bd1|73303131|73303095|-|2e-06	Os03g03400	3	1452120	1452156	0	Bradi1g76850	Bd1	73303095	73303131	0	2e-06	http://synteny.cnr.berkeley.edu/CoGe/GEvo.pl?prog=blastn&autogo=1&show_cns=1&dsgid1=11822&chr1=3&x1=1452120&dr1up=15000&dr1down=15000&dsgid2=8120;chr2=Bd1;x2=73303095;dr2up=15000;dr2down=15000;num_seqs=2;hsp_overlap_limit=0;hsp_size_limit=0
Os11g47730|11|28272387|28272466|+|Bradi4g09330|Bd4|8646976|8646896|-|8e-12	Os11g47730	11	28272387	28272466	0	Bradi4g09330	Bd4	8646896	8646976	0	8e-12	http://synteny.cnr.berkeley.edu/CoGe/GEvo.pl?prog=blastn&autogo=1&show_cns=1&dsgid1=11822&chr1=11&x1=28272387&dr1up=15000&dr1down=15000&dsgid2=8120;chr2=Bd4;x2=8646896;dr2up=15000;dr2down=15000;num_seqs=2;hsp_overlap_limit=0;hsp_size_limit=0
Os05g03050|5|1187173|1187208|-|Bradi2g37820|Bd2|38192191|38192226|-|0.0004	Os05g03050	5	1187173	1187208	0	Bradi2g37820	Bd2	38192191	38192226	0	0.0004	http://synteny.cnr.berkeley.edu/CoGe/GEvo.pl?prog=blastn&autogo=1&show_cns=1&dsgid1=11822&chr1=5&x1=1187173&dr1up=15000&dr1down=15000&dsgid2=8120;chr2=Bd2;x2=38192191;dr2up=15000;dr2down=15000;num_seqs=2;hsp_overlap_limit=0;hsp_size_limit=0
Os02g50130|2|30619744|30619804|+|Bradi3g56830|Bd3|56580803|56580743|-|7e-05	Os02g50130	2	30619744	30619804	0	Bradi3g56830	Bd3	56580743	56580803	0	7e-05	http://synteny.cnr.berkeley.edu/CoGe/GEvo.pl?prog=blastn&autogo=1&show_cns=1&dsgid1=11822&chr1=2&x1=30619744&dr1up=15000&dr1down=15000&dsgid2=8120;chr2=Bd3;x2=56580743;dr2up=15000;dr2down=15000;num_seqs=2;hsp_overlap_limit=0;hsp_size_limit=0
Os08g34550|8|21697460|21697474|+|Bradi3g37190|Bd3|39502908|39502922|+|0.88	Os08g34550	8	21697460	21697474	0	Bradi3g37190	Bd3	39502908	39502922	0	0.88	http://synteny.cnr.berkeley.edu/CoGe/GEvo.pl?prog=blastn&autogo=1&show_cns=1&dsgid1=11822&chr1=8&x1=21697460&dr1up=15000&dr1down=15000&dsgid2=8120;chr2=Bd3;x2=39502908;dr2up=15000;dr2down=15000;num_seqs=2;hsp_overlap_limit=0;hsp_size_limit=0
Os10g37899|10|20225495|20225515|+|Bradi3g31570|Bd3|33806266|33806286|+|1.2	Os10g37899	10	20225495	20225515	0	Bradi3g31570	Bd3	33806266	33806286	0	1.2	http://synteny.cnr.berkeley.edu/CoGe/GEvo.pl?prog=blastn&autogo=1&show_cns=1&dsgid1=11822&chr1=10&x1=20225495&dr1up=15000&dr1down=15000&dsgid2=8120;chr2=Bd3;x2=33806266;dr2up=15000;dr2down=15000;num_seqs=2;hsp_overlap_limit=0;hsp_size_limit=0
Os05g37800|5|22076932|22076970|+|Bradi2g23700|Bd2|21375211|21375173|-|2e-09	Os05g37800	5	22076932	22076970	0	Bradi2g23700	Bd2	21375173	21375211	0	2e-09	http://synteny.cnr.berkeley.edu/CoGe/GEvo.pl?prog=blastn&autogo=1&show_cns=1&dsgid1=11822&chr1=5&x1=22076932&dr1up=15000&dr1down=15000&dsgid2=8120;chr2=Bd2;x2=21375173;dr2up=15000;dr2down=15000;num_seqs=2;hsp_overlap_limit=0;hsp_size_limit=0
Os02g56120|2|34340903|34340922|+|Bradi3g54610|Bd3|55057818|55057837|+|0.001	Os02g56120	2	34340903	34340922	0	Bradi3g54610	Bd3	55057818	55057837	0	0.001	http://synteny.cnr.berkeley.edu/CoGe/GEvo.pl?prog=blastn&autogo=1&show_cns=1&dsgid1=11822&chr1=2&x1=34340903&dr1up=15000&dr1down=15000&dsgid2=8120;chr2=Bd3;x2=55057818;dr2up=15000;dr2down=15000;num_seqs=2;hsp_overlap_limit=0;hsp_size_limit=0
Os07g36250|7|21668967|21669006|-|Bradi1g25310|Bd1|20575710|20575671|+|0.27	Os07g36250	7	21668967	21669006	0	Bradi1g25310	Bd1	20575671	20575710	0	0.27	http://synteny.cnr.berkeley.edu/CoGe/GEvo.pl?prog=blastn&autogo=1&show_cns=1&dsgid1=11822&chr1=7&x1=21668967&dr1up=15000&dr1down=15000&dsgid2=8120;chr2=Bd1;x2=20575671;dr2up=15000;dr2down=15000;num_seqs=2;hsp_overlap_limit=0;hsp_size_limit=0
Os08g04470|8|2193738|2193818|-|Bradi3g14660|Bd3|13001613|13001693|-|3e-11	Os08g04470	8	2193738	2193818	0	Bradi3g14660	Bd3	13001613	13001693	0	3e-11	http://synteny.cnr.berkeley.edu/CoGe/GEvo.pl?prog=blastn&autogo=1&show_cns=1&dsgid1=11822&chr1=8&x1=2193738&dr1up=15000&dr1down=15000&dsgid2=8120;chr2=Bd3;x2=13001613;dr2up=15000;dr2down=15000;num_seqs=2;hsp_overlap_limit=0;hsp_size_limit=0
Os03g50010|3|28529118|28529140|-|Bradi1g11110|Bd1|8218450|8218472|-|0.099	Os03g50010	3	28529118	28529140	0	Bradi1g11110	Bd1	8218450	8218472	0	0.099	http://synteny.cnr.berkeley.edu/CoGe/GEvo.pl?prog=blastn&autogo=1&show_cns=1&dsgid1=11822&chr1=3&x1=28529118&dr1up=15000&dr1down=15000&dsgid2=8120;chr2=Bd1;x2=8218450;dr2up=15000;dr2down=15000;num_seqs=2;hsp_overlap_limit=0;hsp_size_limit=0
Os02g45070|2|27330201|27330218|-|Bradi3g51080|Bd3|52188563|52188546|+|0.026	Os02g45070	2	27330201	27330218	0	Bradi3g51080	Bd3	52188546	52188563	0	0.026	http://synteny.cnr.berkeley.edu/CoGe/GEvo.pl?prog=blastn&autogo=1&show_cns=1&dsgid1=11822&chr1=2&x1=27330201&dr1up=15000&dr1down=15000&dsgid2=8120;chr2=Bd3;x2=52188546;dr2up=15000;dr2down=15000;num_seqs=2;hsp_overlap_limit=0;hsp_size_limit=0
Os07g46580|7|27823572|27823610|+|Bradi1g18920|Bd1|15148213|15148175|-|0.019	Os07g46580	7	27823572	27823610	0	Bradi1g18920	Bd1	15148175	15148213	0	0.019	http://synteny.cnr.berkeley.edu/CoGe/GEvo.pl?prog=blastn&autogo=1&show_cns=1&dsgid1=11822&chr1=7&x1=27823572&dr1up=15000&dr1down=15000&dsgid2=8120;chr2=Bd1;x2=15148175;dr2up=15000;dr2down=15000;num_seqs=2;hsp_overlap_limit=0;hsp_size_limit=0
Os03g60110|3|34181136|34181155|+|Bradi1g04120|Bd1|2793875|2793856|-|0.073	Os03g60110	3	34181136	34181155	0	Bradi1g04120	Bd1	2793856	2793875	0	0.073	http://synteny.cnr.berkeley.edu/CoGe/GEvo.pl?prog=blastn&autogo=1&show_cns=1&dsgid1=11822&chr1=3&x1=34181136&dr1up=15000&dr1down=15000&dsgid2=8120;chr2=Bd1;x2=2793856;dr2up=15000;dr2down=15000;num_seqs=2;hsp_overlap_limit=0;hsp_size_limit=0
Os05g48900|5|27991108|27991128|+|Bradi2g16560|Bd2|14570305|14570285|-|0.015	Os05g48900	5	27991108	27991128	0	Bradi2g16560	Bd2	14570285	14570305	0	0.015	http://synteny.cnr.berkeley.edu/CoGe/GEvo.pl?prog=blastn&autogo=1&show_cns=1&dsgid1=11822&chr1=5&x1=27991108&dr1up=15000&dr1down=15000&dsgid2=8120;chr2=Bd2;x2=14570285;dr2up=15000;dr2down=15000;num_seqs=2;hsp_overlap_limit=0;hsp_size_limit=0
Os06g01770|6|443973|443991|-|Bradi1g52060|Bd1|50455514|50455532|-|0.24	Os06g01770	6	443973	443991	0	Bradi1g52060	Bd1	50455514	50455532	0	0.24	http://synteny.cnr.berkeley.edu/CoGe/GEvo.pl?prog=blastn&autogo=1&show_cns=1&dsgid1=11822&chr1=6&x1=443973&dr1up=15000&dr1down=15000&dsgid2=8120;chr2=Bd1;x2=50455514;dr2up=15000;dr2down=15000;num_seqs=2;hsp_overlap_limit=0;hsp_size_limit=0
Os05g44090|5|25576533|25576572|-|Bradi2g19720|Bd2|17361224|17361184|+|0.015	Os05g44090	5	25576533	25576572	0	Bradi2g19720	Bd2	17361184	17361224	0	0.015	http://synteny.cnr.berkeley.edu/CoGe/GEvo.pl?prog=blastn&autogo=1&show_cns=1&dsgid1=11822&chr1=5&x1=25576533&dr1up=15000&dr1down=15000&dsgid2=8120;chr2=Bd2;x2=17361184;dr2up=15000;dr2down=15000;num_seqs=2;hsp_overlap_limit=0;hsp_size_limit=0
Os04g56750|4|33663538|33663639|-|Bradi5g25100|Bd5|26545205|26545306|-|9e-09	Os04g56750	4	33663538	33663639	0	Bradi5g25100	Bd5	26545205	26545306	0	9e-09	http://synteny.cnr.berkeley.edu/CoGe/GEvo.pl?prog=blastn&autogo=1&show_cns=1&dsgid1=11822&chr1=4&x1=33663538&dr1up=15000&dr1down=15000&dsgid2=8120;chr2=Bd5;x2=26545205;dr2up=15000;dr2down=15000;num_seqs=2;hsp_overlap_limit=0;hsp_size_limit=0
Os07g39010|7|23394270|23394302|+|Bradi1g23580|Bd1|18975278|18975246|-|0.0004	Os07g39010	7	23394270	23394302	0	Bradi1g23580	Bd1	18975246	18975278	0	0.0004	http://synteny.cnr.berkeley.edu/CoGe/GEvo.pl?prog=blastn&autogo=1&show_cns=1&dsgid1=11822&chr1=7&x1=23394270&dr1up=15000&dr1down=15000&dsgid2=8120;chr2=Bd1;x2=18975246;dr2up=15000;dr2down=15000;num_seqs=2;hsp_overlap_limit=0;hsp_size_limit=0
Os07g27480|7|16018320|16018378|-|Bradi1g28540|Bd1|23851610|23851551|+|9e-17	Os07g27480	7	16018320	16018378	0	Bradi1g28540	Bd1	23851551	23851610	0	9e-17	http://synteny.cnr.berkeley.edu/CoGe/GEvo.pl?prog=blastn&autogo=1&show_cns=1&dsgid1=11822&chr1=7&x1=16018320&dr1up=15000&dr1down=15000&dsgid2=8120;chr2=Bd1;x2=23851551;dr2up=15000;dr2down=15000;num_seqs=2;hsp_overlap_limit=0;hsp_size_limit=0
Os07g39820|7|23877958|23878095|+|Bradi1g23060|Bd1|18506316|18506179|-|6e-28	Os07g39820	7	23877958	23878095	0	Bradi1g23060	Bd1	18506179	18506316	0	6e-28	http://synteny.cnr.berkeley.edu/CoGe/GEvo.pl?prog=blastn&autogo=1&show_cns=1&dsgid1=11822&chr1=7&x1=23877958&dr1up=15000&dr1down=15000&dsgid2=8120;chr2=Bd1;x2=18506179;dr2up=15000;dr2down=15000;num_seqs=2;hsp_overlap_limit=0;hsp_size_limit=0
Os01g67880|1|39450360|39450388|-|Bradi2g58070|Bd2|56087983|56088011|-|0.002	Os01g67880	1	39450360	39450388	0	Bradi2g58070	Bd2	56087983	56088011	0	0.002	http://synteny.cnr.berkeley.edu/CoGe/GEvo.pl?prog=blastn&autogo=1&show_cns=1&dsgid1=11822&chr1=1&x1=39450360&dr1up=15000&dr1down=15000&dsgid2=8120;chr2=Bd2;x2=56087983;dr2up=15000;dr2down=15000;num_seqs=2;hsp_overlap_limit=0;hsp_size_limit=0
Os09g27210|9|16547055|16547069|-|Bradi4g31540|Bd4|37293383|37293397|-|1.2	Os09g27210	9	16547055	16547069	0	Bradi4g31540	Bd4	37293383	37293397	0	1.2	http://synteny.cnr.berkeley.edu/CoGe/GEvo.pl?prog=blastn&autogo=1&show_cns=1&dsgid1=11822&chr1=9&x1=16547055&dr1up=15000&dr1down=15000&dsgid2=8120;chr2=Bd4;x2=37293383;dr2up=15000;dr2down=15000;num_seqs=2;hsp_overlap_limit=0;hsp_size_limit=0
Os04g48760|4|28901756|28901784|+|Bradi5g19020|Bd5|22081109|22081137|+|0.072	Os04g48760	4	28901756	28901784	0	Bradi5g19020	Bd5	22081109	22081137	0	0.072	http://synteny.cnr.berkeley.edu/CoGe/GEvo.pl?prog=blastn&autogo=1&show_cns=1&dsgid1=11822&chr1=4&x1=28901756&dr1up=15000&dr1down=15000&dsgid2=8120;chr2=Bd5;x2=22081109;dr2up=15000;dr2down=15000;num_seqs=2;hsp_overlap_limit=0;hsp_size_limit=0
Os01g63710|1|36954697|36954735|+|Bradi2g55320|Bd2|53991163|53991201|+|1.1	Os01g63710	1	36954697	36954735	0	Bradi2g55320	Bd2	53991163	53991201	0	1.1	http://synteny.cnr.berkeley.edu/CoGe/GEvo.pl?prog=blastn&autogo=1&show_cns=1&dsgid1=11822&chr1=1&x1=36954697&dr1up=15000&dr1down=15000&dsgid2=8120;chr2=Bd2;x2=53991163;dr2up=15000;dr2down=15000;num_seqs=2;hsp_overlap_limit=0;hsp_size_limit=0
Os02g02370|2|792948|793003|-|Bradi3g01380|Bd3|880425|880479|-|5e-06	Os02g02370	2	792948	793003	0	Bradi3g01380	Bd3	880425	880479	0	5e-06	http://synteny.cnr.berkeley.edu/CoGe/GEvo.pl?prog=blastn&autogo=1&show_cns=1&dsgid1=11822&chr1=2&x1=792948&dr1up=15000&dr1down=15000&dsgid2=8120;chr2=Bd3;x2=880425;dr2up=15000;dr2down=15000;num_seqs=2;hsp_overlap_limit=0;hsp_size_limit=0
Os07g30790|7|18222326|18222357|-|Bradi1g27180|Bd1|22268560|22268591|-|0.084	Os07g30790	7	18222326	18222357	0	Bradi1g27180	Bd1	22268560	22268591	0	0.084	http://synteny.cnr.berkeley.edu/CoGe/GEvo.pl?prog=blastn&autogo=1&show_cns=1&dsgid1=11822&chr1=7&x1=18222326&dr1up=15000&dr1down=15000&dsgid2=8120;chr2=Bd1;x2=22268560;dr2up=15000;dr2down=15000;num_seqs=2;hsp_overlap_limit=0;hsp_size_limit=0
Os10g29540|10|15272883|15272913|-|Bradi3g27120|Bd3|27998515|27998545|-|0.007	Os10g29540	10	15272883	15272913	0	Bradi3g27120	Bd3	27998515	27998545	0	0.007	http://synteny.cnr.berkeley.edu/CoGe/GEvo.pl?prog=blastn&autogo=1&show_cns=1&dsgid1=11822&chr1=10&x1=15272883&dr1up=15000&dr1down=15000&dsgid2=8120;chr2=Bd3;x2=27998515;dr2up=15000;dr2down=15000;num_seqs=2;hsp_overlap_limit=0;hsp_size_limit=0
Os01g49180|1|28266570|28266591|-|Bradi2g46780|Bd2|47214388|47214409|-|0.008	Os01g49180	1	28266570	28266591	0	Bradi2g46780	Bd2	47214388	47214409	0	0.008	http://synteny.cnr.berkeley.edu/CoGe/GEvo.pl?prog=blastn&autogo=1&show_cns=1&dsgid1=11822&chr1=1&x1=28266570&dr1up=15000&dr1down=15000&dsgid2=8120;chr2=Bd2;x2=47214388;dr2up=15000;dr2down=15000;num_seqs=2;hsp_overlap_limit=0;hsp_size_limit=0
Os04g52920|4|31337779|31337817|+|Bradi5g22090|Bd5|24564316|24564354|+|0.95	Os04g52920	4	31337779	31337817	0	Bradi5g22090	Bd5	24564316	24564354	0	0.95	http://synteny.cnr.berkeley.edu/CoGe/GEvo.pl?prog=blastn&autogo=1&show_cns=1&dsgid1=11822&chr1=4&x1=31337779&dr1up=15000&dr1down=15000&dsgid2=8120;chr2=Bd5;x2=24564316;dr2up=15000;dr2down=15000;num_seqs=2;hsp_overlap_limit=0;hsp_size_limit=0
Os07g32430|7|19297055|19297074|-|Bradi1g26610|Bd1|21645935|21645916|+|0.002	Os07g32430	7	19297055	19297074	0	Bradi1g26610	Bd1	21645916	21645935	0	0.002	http://synteny.cnr.berkeley.edu/CoGe/GEvo.pl?prog=blastn&autogo=1&show_cns=1&dsgid1=11822&chr1=7&x1=19297055&dr1up=15000&dr1down=15000&dsgid2=8120;chr2=Bd1;x2=21645916;dr2up=15000;dr2down=15000;num_seqs=2;hsp_overlap_limit=0;hsp_size_limit=0
Os08g03360|8|1570856|1570889|-|Bradi3g14160|Bd3|12604890|12604923|-|0.31	Os08g03360	8	1570856	1570889	0	Bradi3g14160	Bd3	12604890	12604923	0	0.31	http://synteny.cnr.berkeley.edu/CoGe/GEvo.pl?prog=blastn&autogo=1&show_cns=1&dsgid1=11822&chr1=8&x1=1570856&dr1up=15000&dr1down=15000&dsgid2=8120;chr2=Bd3;x2=12604890;dr2up=15000;dr2down=15000;num_seqs=2;hsp_overlap_limit=0;hsp_size_limit=0
Os05g34540|5|20418645|20418672|+|Bradi2g25200|Bd2|23102689|23102662|-|0.33	Os05g34540	5	20418645	20418672	0	Bradi2g25200	Bd2	23102662	23102689	0	0.33	http://synteny.cnr.berkeley.edu/CoGe/GEvo.pl?prog=blastn&autogo=1&show_cns=1&dsgid1=11822&chr1=5&x1=20418645&dr1up=15000&dr1down=15000&dsgid2=8120;chr2=Bd2;x2=23102662;dr2up=15000;dr2down=15000;num_seqs=2;hsp_overlap_limit=0;hsp_size_limit=0
Os09g11230|9|6237532|6237610|+|Bradi4g27240|Bd4|32322193|32322271|+|1e-07	Os09g11230	9	6237532	6237610	0	Bradi4g27240	Bd4	32322193	32322271	0	1e-07	http://synteny.cnr.berkeley.edu/CoGe/GEvo.pl?prog=blastn&autogo=1&show_cns=1&dsgid1=11822&chr1=9&x1=6237532&dr1up=15000&dr1down=15000&dsgid2=8120;chr2=Bd4;x2=32322193;dr2up=15000;dr2down=15000;num_seqs=2;hsp_overlap_limit=0;hsp_size_limit=0
Os06g13080|6|7177173|7177199|+|Bradi1g44740|Bd1|42862403|42862377|-|0.87	Os06g13080	6	7177173	7177199	0	Bradi1g44740	Bd1	42862377	42862403	0	0.87	http://synteny.cnr.berkeley.edu/CoGe/GEvo.pl?prog=blastn&autogo=1&show_cns=1&dsgid1=11822&chr1=6&x1=7177173&dr1up=15000&dr1down=15000&dsgid2=8120;chr2=Bd1;x2=42862377;dr2up=15000;dr2down=15000;num_seqs=2;hsp_overlap_limit=0;hsp_size_limit=0
Os11g07910|11|4072907|4072930|+|Bradi4g23990|Bd4|28990584|28990607|+|0.0004	Os11g07910	11	4072907	4072930	0	Bradi4g23990	Bd4	28990584	28990607	0	0.0004	http://synteny.cnr.berkeley.edu/CoGe/GEvo.pl?prog=blastn&autogo=1&show_cns=1&dsgid1=11822&chr1=11&x1=4072907&dr1up=15000&dr1down=15000&dsgid2=8120;chr2=Bd4;x2=28990584;dr2up=15000;dr2down=15000;num_seqs=2;hsp_overlap_limit=0;hsp_size_limit=0
Os12g04480|12|1905081|1905105|-|Bradi4g43110|Bd4|46923913|46923889|+|9e-05	Os12g04480	12	1905081	1905105	0	Bradi4g43110	Bd4	46923889	46923913	0	9e-05	http://synteny.cnr.berkeley.edu/CoGe/GEvo.pl?prog=blastn&autogo=1&show_cns=1&dsgid1=11822&chr1=12&x1=1905081&dr1up=15000&dr1down=15000&dsgid2=8120;chr2=Bd4;x2=46923889;dr2up=15000;dr2down=15000;num_seqs=2;hsp_overlap_limit=0;hsp_size_limit=0
Os06g35030|6|20372885|20372905|+|Bradi1g39150|Bd1|35670951|35670971|+|0.023	Os06g35030	6	20372885	20372905	0	Bradi1g39150	Bd1	35670951	35670971	0	0.023	http://synteny.cnr.berkeley.edu/CoGe/GEvo.pl?prog=blastn&autogo=1&show_cns=1&dsgid1=11822&chr1=6&x1=20372885&dr1up=15000&dr1down=15000&dsgid2=8120;chr2=Bd1;x2=35670951;dr2up=15000;dr2down=15000;num_seqs=2;hsp_overlap_limit=0;hsp_size_limit=0
Os12g39650|12|24448183|24448216|+|Bradi4g03150|Bd4|2504802|2504769|-|9e-05	Os12g39650	12	24448183	24448216	0	Bradi4g03150	Bd4	2504769	2504802	0	9e-05	http://synteny.cnr.berkeley.edu/CoGe/GEvo.pl?prog=blastn&autogo=1&show_cns=1&dsgid1=11822&chr1=12&x1=24448183&dr1up=15000&dr1down=15000&dsgid2=8120;chr2=Bd4;x2=2504769;dr2up=15000;dr2down=15000;num_seqs=2;hsp_overlap_limit=0;hsp_size_limit=0
Os05g50720|5|29008394|29008418|+|Bradi2g15420|Bd2|13738410|13738434|+|0.21	Os05g50720	5	29008394	29008418	0	Bradi2g15420	Bd2	13738410	13738434	0	0.21	http://synteny.cnr.berkeley.edu/CoGe/GEvo.pl?prog=blastn&autogo=1&show_cns=1&dsgid1=11822&chr1=5&x1=29008394&dr1up=15000&dr1down=15000&dsgid2=8120;chr2=Bd2;x2=13738410;dr2up=15000;dr2down=15000;num_seqs=2;hsp_overlap_limit=0;hsp_size_limit=0
Os03g48970|3|27887189|27887237|+|Bradi1g11800|Bd1|8782600|8782552|-|2e-13	Os03g48970	3	27887189	27887237	0	Bradi1g11800	Bd1	8782552	8782600	0	2e-13	http://synteny.cnr.berkeley.edu/CoGe/GEvo.pl?prog=blastn&autogo=1&show_cns=1&dsgid1=11822&chr1=3&x1=27887189&dr1up=15000&dr1down=15000&dsgid2=8120;chr2=Bd1;x2=8782552;dr2up=15000;dr2down=15000;num_seqs=2;hsp_overlap_limit=0;hsp_size_limit=0
Os09g33860|9|19992595|19992619|+|Bradi4g35050|Bd4|40564580|40564604|+|9e-05	Os09g33860	9	19992595	19992619	0	Bradi4g35050	Bd4	40564580	40564604	0	9e-05	http://synteny.cnr.berkeley.edu/CoGe/GEvo.pl?prog=blastn&autogo=1&show_cns=1&dsgid1=11822&chr1=9&x1=19992595&dr1up=15000&dr1down=15000&dsgid2=8120;chr2=Bd4;x2=40564580;dr2up=15000;dr2down=15000;num_seqs=2;hsp_overlap_limit=0;hsp_size_limit=0
Os04g50030|4|29657801|29657829|-|Bradi5g19920|Bd5|22821771|22821799|-|0.001	Os04g50030	4	29657801	29657829	0	Bradi5g19920	Bd5	22821771	22821799	0	0.001	http://synteny.cnr.berkeley.edu/CoGe/GEvo.pl?prog=blastn&autogo=1&show_cns=1&dsgid1=11822&chr1=4&x1=29657801&dr1up=15000&dr1down=15000&dsgid2=8120;chr2=Bd5;x2=22821771;dr2up=15000;dr2down=15000;num_seqs=2;hsp_overlap_limit=0;hsp_size_limit=0
Os08g12830|8|7606660|7606690|+|Bradi3g18290|Bd3|16705689|16705719|+|0.28	Os08g12830	8	7606660	7606690	0	Bradi3g18290	Bd3	16705689	16705719	0	0.28	http://synteny.cnr.berkeley.edu/CoGe/GEvo.pl?prog=blastn&autogo=1&show_cns=1&dsgid1=11822&chr1=8&x1=7606660&dr1up=15000&dr1down=15000&dsgid2=8120;chr2=Bd3;x2=16705689;dr2up=15000;dr2down=15000;num_seqs=2;hsp_overlap_limit=0;hsp_size_limit=0
Os02g11000|2|5844564|5844593|+|Bradi3g07670|Bd3|5786980|5787009|+|1.0	Os02g11000	2	5844564	5844593	0	Bradi3g07670	Bd3	5786980	5787009	0	1	http://synteny.cnr.berkeley.edu/CoGe/GEvo.pl?prog=blastn&autogo=1&show_cns=1&dsgid1=11822&chr1=2&x1=5844564&dr1up=15000&dr1down=15000&dsgid2=8120;chr2=Bd3;x2=5786980;dr2up=15000;dr2down=15000;num_seqs=2;hsp_overlap_limit=0;hsp_size_limit=0
Os03g06460|3|3230050|3230085|-|Bradi1g74440|Bd1|71684724|71684689|+|4e-11	Os03g06460	3	3230050	3230085	0	Bradi1g74440	Bd1	71684689	71684724	0	4e-11	http://synteny.cnr.berkeley.edu/CoGe/GEvo.pl?prog=blastn&autogo=1&show_cns=1&dsgid1=11822&chr1=3&x1=3230050&dr1up=15000&dr1down=15000&dsgid2=8120;chr2=Bd1;x2=71684689;dr2up=15000;dr2down=15000;num_seqs=2;hsp_overlap_limit=0;hsp_size_limit=0
Os05g48620|5|27808712|27808745|-|Bradi2g16820|Bd2|14759438|14759405|+|0.007	Os05g48620	5	27808712	27808745	0	Bradi2g16820	Bd2	14759405	14759438	0	0.007	http://synteny.cnr.berkeley.edu/CoGe/GEvo.pl?prog=blastn&autogo=1&show_cns=1&dsgid1=11822&chr1=5&x1=27808712&dr1up=15000&dr1down=15000&dsgid2=8120;chr2=Bd2;x2=14759405;dr2up=15000;dr2down=15000;num_seqs=2;hsp_overlap_limit=0;hsp_size_limit=0
Os01g61760|1|35724130|35724148|-|Bradi2g54180|Bd2|53121551|53121569|-|0.005	Os01g61760	1	35724130	35724148	0	Bradi2g54180	Bd2	53121551	53121569	0	0.005	http://synteny.cnr.berkeley.edu/CoGe/GEvo.pl?prog=blastn&autogo=1&show_cns=1&dsgid1=11822&chr1=1&x1=35724130&dr1up=15000&dr1down=15000&dsgid2=8120;chr2=Bd2;x2=53121551;dr2up=15000;dr2down=15000;num_seqs=2;hsp_overlap_limit=0;hsp_size_limit=0
Os05g12680|5|7283707|7283741|-|Bradi2g31990|Bd2|32061517|32061483|+|5e-07	Os05g12680	5	7283707	7283741	0	Bradi2g31990	Bd2	32061483	32061517	0	5e-07	http://synteny.cnr.berkeley.edu/CoGe/GEvo.pl?prog=blastn&autogo=1&show_cns=1&dsgid1=11822&chr1=5&x1=7283707&dr1up=15000&dr1down=15000&dsgid2=8120;chr2=Bd2;x2=32061483;dr2up=15000;dr2down=15000;num_seqs=2;hsp_overlap_limit=0;hsp_size_limit=0
Os09g20240|9|12125599|12125660|+|Bradi4g28970|Bd4|34357224|34357287|+|0.001	Os09g20240	9	12125599	12125660	0	Bradi4g28970	Bd4	34357224	34357287	0	0.001	http://synteny.cnr.berkeley.edu/CoGe/GEvo.pl?prog=blastn&autogo=1&show_cns=1&dsgid1=11822&chr1=9&x1=12125599&dr1up=15000&dr1down=15000&dsgid2=8120;chr2=Bd4;x2=34357224;dr2up=15000;dr2down=15000;num_seqs=2;hsp_overlap_limit=0;hsp_size_limit=0
Os03g14840|3|8091811|8091932|+|Bradi1g67890|Bd1|66462056|66461932|-|9e-34	Os03g14840	3	8091811	8091932	0	Bradi1g67890	Bd1	66461932	66462056	0	9e-34	http://synteny.cnr.berkeley.edu/CoGe/GEvo.pl?prog=blastn&autogo=1&show_cns=1&dsgid1=11822&chr1=3&x1=8091811&dr1up=15000&dr1down=15000&dsgid2=8120;chr2=Bd1;x2=66461932;dr2up=15000;dr2down=15000;num_seqs=2;hsp_overlap_limit=0;hsp_size_limit=0
Os02g50200|2|30651361|30651376|+|Bradi3g60010|Bd3|59075453|59075438|-|0.21	Os02g50200	2	30651361	30651376	0	Bradi3g60010	Bd3	59075438	59075453	0	0.21	http://synteny.cnr.berkeley.edu/CoGe/GEvo.pl?prog=blastn&autogo=1&show_cns=1&dsgid1=11822&chr1=2&x1=30651361&dr1up=15000&dr1down=15000&dsgid2=8120;chr2=Bd3;x2=59075438;dr2up=15000;dr2down=15000;num_seqs=2;hsp_overlap_limit=0;hsp_size_limit=0
Os02g03270|2|1311389|1311403|+|Bradi3g02510|Bd3|1512446|1512460|+|1.1	Os02g03270	2	1311389	1311403	0	Bradi3g02510	Bd3	1512446	1512460	0	1.1	http://synteny.cnr.berkeley.edu/CoGe/GEvo.pl?prog=blastn&autogo=1&show_cns=1&dsgid1=11822&chr1=2&x1=1311389&dr1up=15000&dr1down=15000&dsgid2=8120;chr2=Bd3;x2=1512446;dr2up=15000;dr2down=15000;num_seqs=2;hsp_overlap_limit=0;hsp_size_limit=0
Os03g14260|3|7758075|7758103|-|Bradi1g68180|Bd1|66697481|66697453|+|0.11	Os03g14260	3	7758075	7758103	0	Bradi1g68180	Bd1	66697453	66697481	0	0.11	http://synteny.cnr.berkeley.edu/CoGe/GEvo.pl?prog=blastn&autogo=1&show_cns=1&dsgid1=11822&chr1=3&x1=7758075&dr1up=15000&dr1down=15000&dsgid2=8120;chr2=Bd1;x2=66697453;dr2up=15000;dr2down=15000;num_seqs=2;hsp_overlap_limit=0;hsp_size_limit=0
Os01g70100|1|40568160|40568222|-|Bradi2g59330|Bd2|57059169|57059231|-|2e-09	Os01g70100	1	40568160	40568222	0	Bradi2g59330	Bd2	57059169	57059231	0	2e-09	http://synteny.cnr.berkeley.edu/CoGe/GEvo.pl?prog=blastn&autogo=1&show_cns=1&dsgid1=11822&chr1=1&x1=40568160&dr1up=15000&dr1down=15000&dsgid2=8120;chr2=Bd2;x2=57059169;dr2up=15000;dr2down=15000;num_seqs=2;hsp_overlap_limit=0;hsp_size_limit=0
Os03g49800|3|28351425|28351454|-|Bradi1g11040|Bd1|8048112|8048141|-|6e-06	Os03g49800	3	28351425	28351454	0	Bradi1g11040	Bd1	8048112	8048141	0	6e-06	http://synteny.cnr.berkeley.edu/CoGe/GEvo.pl?prog=blastn&autogo=1&show_cns=1&dsgid1=11822&chr1=3&x1=28351425&dr1up=15000&dr1down=15000&dsgid2=8120;chr2=Bd1;x2=8048112;dr2up=15000;dr2down=15000;num_seqs=2;hsp_overlap_limit=0;hsp_size_limit=0
Os02g54150|2|33184776|33184803|+|Bradi3g60110|Bd3|59127655|59127681|+|0.089	Os02g54150	2	33184776	33184803	0	Bradi3g60110	Bd3	59127655	59127681	0	0.089	http://synteny.cnr.berkeley.edu/CoGe/GEvo.pl?prog=blastn&autogo=1&show_cns=1&dsgid1=11822&chr1=2&x1=33184776&dr1up=15000&dr1down=15000&dsgid2=8120;chr2=Bd3;x2=59127655;dr2up=15000;dr2down=15000;num_seqs=2;hsp_overlap_limit=0;hsp_size_limit=0
Os09g27240|9|16556968|16556982|-|Bradi4g31560|Bd4|37309580|37309594|-|0.96	Os09g27240	9	16556968	16556982	0	Bradi4g31560	Bd4	37309580	37309594	0	0.96	http://synteny.cnr.berkeley.edu/CoGe/GEvo.pl?prog=blastn&autogo=1&show_cns=1&dsgid1=11822&chr1=9&x1=16556968&dr1up=15000&dr1down=15000&dsgid2=8120;chr2=Bd4;x2=37309580;dr2up=15000;dr2down=15000;num_seqs=2;hsp_overlap_limit=0;hsp_size_limit=0
Os02g41800|2|25135734|25135812|+|Bradi3g49320|Bd3|50695735|50695814|+|0.0003	Os02g41800	2	25135734	25135812	0	Bradi3g49320	Bd3	50695735	50695814	0	0.0003	http://synteny.cnr.berkeley.edu/CoGe/GEvo.pl?prog=blastn&autogo=1&show_cns=1&dsgid1=11822&chr1=2&x1=25135734&dr1up=15000&dr1down=15000&dsgid2=8120;chr2=Bd3;x2=50695735;dr2up=15000;dr2down=15000;num_seqs=2;hsp_overlap_limit=0;hsp_size_limit=0
Os02g56130|2|34345418|34345467|+|Bradi3g54630|Bd3|55066313|55066361|+|0.001	Os02g56130	2	34345418	34345467	0	Bradi3g54630	Bd3	55066313	55066361	0	0.001	http://synteny.cnr.berkeley.edu/CoGe/GEvo.pl?prog=blastn&autogo=1&show_cns=1&dsgid1=11822&chr1=2&x1=34345418&dr1up=15000&dr1down=15000&dsgid2=8120;chr2=Bd3;x2=55066313;dr2up=15000;dr2down=15000;num_seqs=2;hsp_overlap_limit=0;hsp_size_limit=0
Os04g01230|4|179265|179304|+|Bradi5g02400|Bd5|2518240|2518201|-|0.29	Os04g01230	4	179265	179304	0	Bradi5g02400	Bd5	2518201	2518240	0	0.29	http://synteny.cnr.berkeley.edu/CoGe/GEvo.pl?prog=blastn&autogo=1&show_cns=1&dsgid1=11822&chr1=4&x1=179265&dr1up=15000&dr1down=15000&dsgid2=8120;chr2=Bd5;x2=2518201;dr2up=15000;dr2down=15000;num_seqs=2;hsp_overlap_limit=0;hsp_size_limit=0
Os01g11570|1|6238208|6238228|-|Bradi2g06900|Bd2|5303579|5303599|-|0.93	Os01g11570	1	6238208	6238228	0	Bradi2g06900	Bd2	5303579	5303599	0	0.93	http://synteny.cnr.berkeley.edu/CoGe/GEvo.pl?prog=blastn&autogo=1&show_cns=1&dsgid1=11822&chr1=1&x1=6238208&dr1up=15000&dr1down=15000&dsgid2=8120;chr2=Bd2;x2=5303579;dr2up=15000;dr2down=15000;num_seqs=2;hsp_overlap_limit=0;hsp_size_limit=0
Os08g16670|8|10198336|10198375|-|Bradi3g19370|Bd3|18076214|18076253|-|0.25	Os08g16670	8	10198336	10198375	0	Bradi3g19370	Bd3	18076214	18076253	0	0.25	http://synteny.cnr.berkeley.edu/CoGe/GEvo.pl?prog=blastn&autogo=1&show_cns=1&dsgid1=11822&chr1=8&x1=10198336&dr1up=15000&dr1down=15000&dsgid2=8120;chr2=Bd3;x2=18076214;dr2up=15000;dr2down=15000;num_seqs=2;hsp_overlap_limit=0;hsp_size_limit=0
Os03g24184|3|13740459|13740486|-|Bradi1g62020|Bd1|61325811|61325784|+|0.005	Os03g24184	3	13740459	13740486	0	Bradi1g62020	Bd1	61325784	61325811	0	0.005	http://synteny.cnr.berkeley.edu/CoGe/GEvo.pl?prog=blastn&autogo=1&show_cns=1&dsgid1=11822&chr1=3&x1=13740459&dr1up=15000&dr1down=15000&dsgid2=8120;chr2=Bd1;x2=61325784;dr2up=15000;dr2down=15000;num_seqs=2;hsp_overlap_limit=0;hsp_size_limit=0
Os01g07590|1|3642618|3642632|+|Bradi2g04370|Bd2|3099583|3099597|+|0.99	Os01g07590	1	3642618	3642632	0	Bradi2g04370	Bd2	3099583	3099597	0	0.99	http://synteny.cnr.berkeley.edu/CoGe/GEvo.pl?prog=blastn&autogo=1&show_cns=1&dsgid1=11822&chr1=1&x1=3642618&dr1up=15000&dr1down=15000&dsgid2=8120;chr2=Bd2;x2=3099583;dr2up=15000;dr2down=15000;num_seqs=2;hsp_overlap_limit=0;hsp_size_limit=0
Os07g07550|7|3764068|3764095|-|Bradi1g56120|Bd1|54821712|54821685|+|2e-06	Os07g07550	7	3764068	3764095	0	Bradi1g56120	Bd1	54821685	54821712	0	2e-06	http://synteny.cnr.berkeley.edu/CoGe/GEvo.pl?prog=blastn&autogo=1&show_cns=1&dsgid1=11822&chr1=7&x1=3764068&dr1up=15000&dr1down=15000&dsgid2=8120;chr2=Bd1;x2=54821685;dr2up=15000;dr2down=15000;num_seqs=2;hsp_overlap_limit=0;hsp_size_limit=0
Os10g37290|10|19908236|19908270|-|Bradi3g30840|Bd3|33087269|33087303|-|0.055	Os10g37290	10	19908236	19908270	0	Bradi3g30840	Bd3	33087269	33087303	0	0.055	http://synteny.cnr.berkeley.edu/CoGe/GEvo.pl?prog=blastn&autogo=1&show_cns=1&dsgid1=11822&chr1=10&x1=19908236&dr1up=15000&dr1down=15000&dsgid2=8120;chr2=Bd3;x2=33087269;dr2up=15000;dr2down=15000;num_seqs=2;hsp_overlap_limit=0;hsp_size_limit=0
Os12g07950|12|4032458|4032479|-|Bradi4g41130|Bd4|45319180|45319159|+|0.28	Os12g07950	12	4032458	4032479	0	Bradi4g41130	Bd4	45319159	45319180	0	0.28	http://synteny.cnr.berkeley.edu/CoGe/GEvo.pl?prog=blastn&autogo=1&show_cns=1&dsgid1=11822&chr1=12&x1=4032458&dr1up=15000&dr1down=15000&dsgid2=8120;chr2=Bd4;x2=45319159;dr2up=15000;dr2down=15000;num_seqs=2;hsp_overlap_limit=0;hsp_size_limit=0
2_7675370_7675400_cns_rna|2|7675279|7675321|+|Bd3_7132964_7132934_cns_rna|Bd3|7133057|7133015|-|6e-10	2_7675370_7675400_cns_rna	2	7675279	7675321	0	Bd3_7132964_7132934_cns_rna	Bd3	7133015	7133057	0	6e-10	http://synteny.cnr.berkeley.edu/CoGe/GEvo.pl?prog=blastn&autogo=1&show_cns=1&dsgid1=11822&chr1=2&x1=7675279&dr1up=15000&dr1down=15000&dsgid2=8120;chr2=Bd3;x2=7133015;dr2up=15000;dr2down=15000;num_seqs=2;hsp_overlap_limit=0;hsp_size_limit=0
Os03g62630|3|35438946|35438966|+|Bradi1g02030|Bd1|1367834|1367814|-|0.86	Os03g62630	3	35438946	35438966	0	Bradi1g02030	Bd1	1367814	1367834	0	0.86	http://synteny.cnr.berkeley.edu/CoGe/GEvo.pl?prog=blastn&autogo=1&show_cns=1&dsgid1=11822&chr1=3&x1=35438946&dr1up=15000&dr1down=15000&dsgid2=8120;chr2=Bd1;x2=1367814;dr2up=15000;dr2down=15000;num_seqs=2;hsp_overlap_limit=0;hsp_size_limit=0
Os01g35230|1|19492481|19492498|-|Bradi2g40530|Bd2|40724699|40724716|-|0.89	Os01g35230	1	19492481	19492498	0	Bradi2g40530	Bd2	40724699	40724716	0	0.89	http://synteny.cnr.berkeley.edu/CoGe/GEvo.pl?prog=blastn&autogo=1&show_cns=1&dsgid1=11822&chr1=1&x1=19492481&dr1up=15000&dr1down=15000&dsgid2=8120;chr2=Bd2;x2=40724699;dr2up=15000;dr2down=15000;num_seqs=2;hsp_overlap_limit=0;hsp_size_limit=0
Os03g08520|3|4380716|4380736|-|Bradi1g72440|Bd1|70176422|70176402|+|0.8	Os03g08520	3	4380716	4380736	0	Bradi1g72440	Bd1	70176402	70176422	0	0.8	http://synteny.cnr.berkeley.edu/CoGe/GEvo.pl?prog=blastn&autogo=1&show_cns=1&dsgid1=11822&chr1=3&x1=4380716&dr1up=15000&dr1down=15000&dsgid2=8120;chr2=Bd1;x2=70176402;dr2up=15000;dr2down=15000;num_seqs=2;hsp_overlap_limit=0;hsp_size_limit=0
Os09g25570|9|15346930|15346944|+|Bradi4g30590|Bd4|36338110|36338124|+|0.89	Os09g25570	9	15346930	15346944	0	Bradi4g30590	Bd4	36338110	36338124	0	0.89	http://synteny.cnr.berkeley.edu/CoGe/GEvo.pl?prog=blastn&autogo=1&show_cns=1&dsgid1=11822&chr1=9&x1=15346930&dr1up=15000&dr1down=15000&dsgid2=8120;chr2=Bd4;x2=36338110;dr2up=15000;dr2down=15000;num_seqs=2;hsp_overlap_limit=0;hsp_size_limit=0
Os04g47860|4|28226801|28226818|+|Bradi5g18530|Bd5|21552844|21552861|+|0.022	Os04g47860	4	28226801	28226818	0	Bradi5g18530	Bd5	21552844	21552861	0	0.022	http://synteny.cnr.berkeley.edu/CoGe/GEvo.pl?prog=blastn&autogo=1&show_cns=1&dsgid1=11822&chr1=4&x1=28226801&dr1up=15000&dr1down=15000&dsgid2=8120;chr2=Bd5;x2=21552844;dr2up=15000;dr2down=15000;num_seqs=2;hsp_overlap_limit=0;hsp_size_limit=0
Os01g37590|1|21032648|21032676|+|Bradi2g41060|Bd2|41360021|41360049|+|0.061	Os01g37590	1	21032648	21032676	0	Bradi2g41060	Bd2	41360021	41360049	0	0.061	http://synteny.cnr.berkeley.edu/CoGe/GEvo.pl?prog=blastn&autogo=1&show_cns=1&dsgid1=11822&chr1=1&x1=21032648&dr1up=15000&dr1down=15000&dsgid2=8120;chr2=Bd2;x2=41360021;dr2up=15000;dr2down=15000;num_seqs=2;hsp_overlap_limit=0;hsp_size_limit=0
Os02g40420|2|24476529|24476549|-|brachy_Bd3_50246051_50246312|Bd3|50244014|50244034|-|0.89	Os02g40420	2	24476529	24476549	0	brachy_Bd3_50246051_50246312	Bd3	50244014	50244034	0	0.89	http://synteny.cnr.berkeley.edu/CoGe/GEvo.pl?prog=blastn&autogo=1&show_cns=1&dsgid1=11822&chr1=2&x1=24476529&dr1up=15000&dr1down=15000&dsgid2=8120;chr2=Bd3;x2=50244014;dr2up=15000;dr2down=15000;num_seqs=2;hsp_overlap_limit=0;hsp_size_limit=0
Os02g34580|2|20729933|20729982|+|Bradi3g45480|Bd3|47524329|47524280|-|7e-09	Os02g34580	2	20729933	20729982	0	Bradi3g45480	Bd3	47524280	47524329	0	7e-09	http://synteny.cnr.berkeley.edu/CoGe/GEvo.pl?prog=blastn&autogo=1&show_cns=1&dsgid1=11822&chr1=2&x1=20729933&dr1up=15000&dr1down=15000&dsgid2=8120;chr2=Bd3;x2=47524280;dr2up=15000;dr2down=15000;num_seqs=2;hsp_overlap_limit=0;hsp_size_limit=0
Os12g40490|12|25022766|25022786|+|Bradi4g02760|Bd4|2043905|2043885|-|0.021	Os12g40490	12	25022766	25022786	0	Bradi4g02760	Bd4	2043885	2043905	0	0.021	http://synteny.cnr.berkeley.edu/CoGe/GEvo.pl?prog=blastn&autogo=1&show_cns=1&dsgid1=11822&chr1=12&x1=25022766&dr1up=15000&dr1down=15000&dsgid2=8120;chr2=Bd4;x2=2043885;dr2up=15000;dr2down=15000;num_seqs=2;hsp_overlap_limit=0;hsp_size_limit=0
Os05g38690|5|22633914|22633949|-|Bradi2g23050|Bd2|20610172|20610136|+|0.001	Os05g38690	5	22633914	22633949	0	Bradi2g23050	Bd2	20610136	20610172	0	0.001	http://synteny.cnr.berkeley.edu/CoGe/GEvo.pl?prog=blastn&autogo=1&show_cns=1&dsgid1=11822&chr1=5&x1=22633914&dr1up=15000&dr1down=15000&dsgid2=8120;chr2=Bd2;x2=20610136;dr2up=15000;dr2down=15000;num_seqs=2;hsp_overlap_limit=0;hsp_size_limit=0
Os12g13110|12|7287082|7287125|-|Bradi4g39710|Bd4|44343387|44343344|+|2e-05	Os12g13110	12	7287082	7287125	0	Bradi4g39710	Bd4	44343344	44343387	0	2e-05	http://synteny.cnr.berkeley.edu/CoGe/GEvo.pl?prog=blastn&autogo=1&show_cns=1&dsgid1=11822&chr1=12&x1=7287082&dr1up=15000&dr1down=15000&dsgid2=8120;chr2=Bd4;x2=44343344;dr2up=15000;dr2down=15000;num_seqs=2;hsp_overlap_limit=0;hsp_size_limit=0
Os03g13540|3|7316032|7316068|+|Bradi1g68670|Bd1|67206754|67206719|-|0.001	Os03g13540	3	7316032	7316068	0	Bradi1g68670	Bd1	67206719	67206754	0	0.001	http://synteny.cnr.berkeley.edu/CoGe/GEvo.pl?prog=blastn&autogo=1&show_cns=1&dsgid1=11822&chr1=3&x1=7316032&dr1up=15000&dr1down=15000&dsgid2=8120;chr2=Bd1;x2=67206719;dr2up=15000;dr2down=15000;num_seqs=2;hsp_overlap_limit=0;hsp_size_limit=0
Os12g06070|12|2831543|2831571|+|Bradi4g42160|Bd4|46246059|46246087|+|2e-05	Os12g06070	12	2831543	2831571	0	Bradi4g42160	Bd4	46246059	46246087	0	2e-05	http://synteny.cnr.berkeley.edu/CoGe/GEvo.pl?prog=blastn&autogo=1&show_cns=1&dsgid1=11822&chr1=12&x1=2831543&dr1up=15000&dr1down=15000&dsgid2=8120;chr2=Bd4;x2=46246059;dr2up=15000;dr2down=15000;num_seqs=2;hsp_overlap_limit=0;hsp_size_limit=0
Os03g43430|3|24218192|24218233|-|Bradi1g14210|Bd1|11118756|11118715|+|1e-07	Os03g43430	3	24218192	24218233	0	Bradi1g14210	Bd1	11118715	11118756	0	1e-07	http://synteny.cnr.berkeley.edu/CoGe/GEvo.pl?prog=blastn&autogo=1&show_cns=1&dsgid1=11822&chr1=3&x1=24218192&dr1up=15000&dr1down=15000&dsgid2=8120;chr2=Bd1;x2=11118715;dr2up=15000;dr2down=15000;num_seqs=2;hsp_overlap_limit=0;hsp_size_limit=0
Os02g51500|2|31534635|31534706|-|Bradi3g59100|Bd3|58358247|58358175|+|0.001	Os02g51500	2	31534635	31534706	0	Bradi3g59100	Bd3	58358175	58358247	0	0.001	http://synteny.cnr.berkeley.edu/CoGe/GEvo.pl?prog=blastn&autogo=1&show_cns=1&dsgid1=11822&chr1=2&x1=31534635&dr1up=15000&dr1down=15000&dsgid2=8120;chr2=Bd3;x2=58358175;dr2up=15000;dr2down=15000;num_seqs=2;hsp_overlap_limit=0;hsp_size_limit=0
Os04g38700|4|22804502|22804595|+|Bradi5g12400|Bd5|15871897|15871989|+|9e-16	Os04g38700	4	22804502	22804595	0	Bradi5g12400	Bd5	15871897	15871989	0	9e-16	http://synteny.cnr.berkeley.edu/CoGe/GEvo.pl?prog=blastn&autogo=1&show_cns=1&dsgid1=11822&chr1=4&x1=22804502&dr1up=15000&dr1down=15000&dsgid2=8120;chr2=Bd5;x2=15871897;dr2up=15000;dr2down=15000;num_seqs=2;hsp_overlap_limit=0;hsp_size_limit=0
Os06g37180|6|21972149|21972164|-|Bradi1g37550|Bd1|33372691|33372676|+|0.29	Os06g37180	6	21972149	21972164	0	Bradi1g37550	Bd1	33372676	33372691	0	0.29	http://synteny.cnr.berkeley.edu/CoGe/GEvo.pl?prog=blastn&autogo=1&show_cns=1&dsgid1=11822&chr1=6&x1=21972149&dr1up=15000&dr1down=15000&dsgid2=8120;chr2=Bd1;x2=33372676;dr2up=15000;dr2down=15000;num_seqs=2;hsp_overlap_limit=0;hsp_size_limit=0
Os04g40580|4|23922081|23922095|-|Bradi5g13630|Bd5|17136621|17136635|-|0.83	Os04g40580	4	23922081	23922095	0	Bradi5g13630	Bd5	17136621	17136635	0	0.83	http://synteny.cnr.berkeley.edu/CoGe/GEvo.pl?prog=blastn&autogo=1&show_cns=1&dsgid1=11822&chr1=4&x1=23922081&dr1up=15000&dr1down=15000&dsgid2=8120;chr2=Bd5;x2=17136621;dr2up=15000;dr2down=15000;num_seqs=2;hsp_overlap_limit=0;hsp_size_limit=0
Os02g02590|2|948158|948180|-|Bradi3g01680|Bd3|1035750|1035772|-|0.001	Os02g02590	2	948158	948180	0	Bradi3g01680	Bd3	1035750	1035772	0	0.001	http://synteny.cnr.berkeley.edu/CoGe/GEvo.pl?prog=blastn&autogo=1&show_cns=1&dsgid1=11822&chr1=2&x1=948158&dr1up=15000&dr1down=15000&dsgid2=8120;chr2=Bd3;x2=1035750;dr2up=15000;dr2down=15000;num_seqs=2;hsp_overlap_limit=0;hsp_size_limit=0
Os03g15680|3|8645612|8645645|+|Bradi1g67340|Bd1|65983532|65983499|-|0.004	Os03g15680	3	8645612	8645645	0	Bradi1g67340	Bd1	65983499	65983532	0	0.004	http://synteny.cnr.berkeley.edu/CoGe/GEvo.pl?prog=blastn&autogo=1&show_cns=1&dsgid1=11822&chr1=3&x1=8645612&dr1up=15000&dr1down=15000&dsgid2=8120;chr2=Bd1;x2=65983499;dr2up=15000;dr2down=15000;num_seqs=2;hsp_overlap_limit=0;hsp_size_limit=0
Os10g30550|10|15815355|15815400|-|Bradi3g27600|Bd3|28619328|28619373|-|0.0001	Os10g30550	10	15815355	15815400	0	Bradi3g27600	Bd3	28619328	28619373	0	0.0001	http://synteny.cnr.berkeley.edu/CoGe/GEvo.pl?prog=blastn&autogo=1&show_cns=1&dsgid1=11822&chr1=10&x1=15815355&dr1up=15000&dr1down=15000&dsgid2=8120;chr2=Bd3;x2=28619328;dr2up=15000;dr2down=15000;num_seqs=2;hsp_overlap_limit=0;hsp_size_limit=0
Os06g42620|6|25624518|25624538|+|brachy_Bd1_31148218_31148333|Bd1|31150201|31150181|-|0.0003	Os06g42620	6	25624518	25624538	0	brachy_Bd1_31148218_31148333	Bd1	31150181	31150201	0	0.0003	http://synteny.cnr.berkeley.edu/CoGe/GEvo.pl?prog=blastn&autogo=1&show_cns=1&dsgid1=11822&chr1=6&x1=25624518&dr1up=15000&dr1down=15000&dsgid2=8120;chr2=Bd1;x2=31150181;dr2up=15000;dr2down=15000;num_seqs=2;hsp_overlap_limit=0;hsp_size_limit=0
Os07g06600|7|3203182|3203199|+|Bradi1g57120|Bd1|55822023|55822006|-|0.81	Os07g06600	7	3203182	3203199	0	Bradi1g57120	Bd1	55822006	55822023	0	0.81	http://synteny.cnr.berkeley.edu/CoGe/GEvo.pl?prog=blastn&autogo=1&show_cns=1&dsgid1=11822&chr1=7&x1=3203182&dr1up=15000&dr1down=15000&dsgid2=8120;chr2=Bd1;x2=55822006;dr2up=15000;dr2down=15000;num_seqs=2;hsp_overlap_limit=0;hsp_size_limit=0
Os06g48770|6|29519345|29519365|-|Bradi1g34190|Bd1|29809406|29809426|-|0.023	Os06g48770	6	29519345	29519365	0	Bradi1g34190	Bd1	29809406	29809426	0	0.023	http://synteny.cnr.berkeley.edu/CoGe/GEvo.pl?prog=blastn&autogo=1&show_cns=1&dsgid1=11822&chr1=6&x1=29519345&dr1up=15000&dr1down=15000&dsgid2=8120;chr2=Bd1;x2=29809406;dr2up=15000;dr2down=15000;num_seqs=2;hsp_overlap_limit=0;hsp_size_limit=0
Os02g06380|2|3190099|3190131|-|Bradi3g04460|Bd3|3056402|3056434|-|0.0003	Os02g06380	2	3190099	3190131	0	Bradi3g04460	Bd3	3056402	3056434	0	0.0003	http://synteny.cnr.berkeley.edu/CoGe/GEvo.pl?prog=blastn&autogo=1&show_cns=1&dsgid1=11822&chr1=2&x1=3190099&dr1up=15000&dr1down=15000&dsgid2=8120;chr2=Bd3;x2=3056402;dr2up=15000;dr2down=15000;num_seqs=2;hsp_overlap_limit=0;hsp_size_limit=0
Os02g52960|2|32390044|32390116|+|Bradi3g57770|Bd3|57450480|57450412|-|4e-09	Os02g52960	2	32390044	32390116	0	Bradi3g57770	Bd3	57450412	57450480	0	4e-09	http://synteny.cnr.berkeley.edu/CoGe/GEvo.pl?prog=blastn&autogo=1&show_cns=1&dsgid1=11822&chr1=2&x1=32390044&dr1up=15000&dr1down=15000&dsgid2=8120;chr2=Bd3;x2=57450412;dr2up=15000;dr2down=15000;num_seqs=2;hsp_overlap_limit=0;hsp_size_limit=0
Os10g41870|10|22462949|22462997|-|Bradi3g33870|Bd3|36314300|36314348|-|3e-08	Os10g41870	10	22462949	22462997	0	Bradi3g33870	Bd3	36314300	36314348	0	3e-08	http://synteny.cnr.berkeley.edu/CoGe/GEvo.pl?prog=blastn&autogo=1&show_cns=1&dsgid1=11822&chr1=10&x1=22462949&dr1up=15000&dr1down=15000&dsgid2=8120;chr2=Bd3;x2=36314300;dr2up=15000;dr2down=15000;num_seqs=2;hsp_overlap_limit=0;hsp_size_limit=0
Os12g41860|12|25896270|25896284|-|Bradi4g01890|Bd4|1237214|1237200|+|1.2	Os12g41860	12	25896270	25896284	0	Bradi4g01890	Bd4	1237200	1237214	0	1.2	http://synteny.cnr.berkeley.edu/CoGe/GEvo.pl?prog=blastn&autogo=1&show_cns=1&dsgid1=11822&chr1=12&x1=25896270&dr1up=15000&dr1down=15000&dsgid2=8120;chr2=Bd4;x2=1237200;dr2up=15000;dr2down=15000;num_seqs=2;hsp_overlap_limit=0;hsp_size_limit=0
Os08g06370|8|3529004|3529040|+|Bradi3g16340|Bd3|14514479|14514443|-|5e-10	Os08g06370	8	3529004	3529040	0	Bradi3g16340	Bd3	14514443	14514479	0	5e-10	http://synteny.cnr.berkeley.edu/CoGe/GEvo.pl?prog=blastn&autogo=1&show_cns=1&dsgid1=11822&chr1=8&x1=3529004&dr1up=15000&dr1down=15000&dsgid2=8120;chr2=Bd3;x2=14514443;dr2up=15000;dr2down=15000;num_seqs=2;hsp_overlap_limit=0;hsp_size_limit=0
Os03g20010|3|11271302|11271320|+|Bradi1g64160|Bd1|63369602|63369584|-|0.23	Os03g20010	3	11271302	11271320	0	Bradi1g64160	Bd1	63369584	63369602	0	0.23	http://synteny.cnr.berkeley.edu/CoGe/GEvo.pl?prog=blastn&autogo=1&show_cns=1&dsgid1=11822&chr1=3&x1=11271302&dr1up=15000&dr1down=15000&dsgid2=8120;chr2=Bd1;x2=63369584;dr2up=15000;dr2down=15000;num_seqs=2;hsp_overlap_limit=0;hsp_size_limit=0
Os01g50440|1|28949901|28949948|+|Bradi2g47520|Bd2|47916151|47916198|+|0.015	Os01g50440	1	28949901	28949948	0	Bradi2g47520	Bd2	47916151	47916198	0	0.015	http://synteny.cnr.berkeley.edu/CoGe/GEvo.pl?prog=blastn&autogo=1&show_cns=1&dsgid1=11822&chr1=1&x1=28949901&dr1up=15000&dr1down=15000&dsgid2=8120;chr2=Bd2;x2=47916151;dr2up=15000;dr2down=15000;num_seqs=2;hsp_overlap_limit=0;hsp_size_limit=0
Os06g46310|6|28062979|28063018|-|Bradi1g32640|Bd1|28032308|28032269|+|0.31	Os06g46310	6	28062979	28063018	0	Bradi1g32640	Bd1	28032269	28032308	0	0.31	http://synteny.cnr.berkeley.edu/CoGe/GEvo.pl?prog=blastn&autogo=1&show_cns=1&dsgid1=11822&chr1=6&x1=28062979&dr1up=15000&dr1down=15000&dsgid2=8120;chr2=Bd1;x2=28032269;dr2up=15000;dr2down=15000;num_seqs=2;hsp_overlap_limit=0;hsp_size_limit=0
Os03g62850|3|35547417|35547431|-|Bradi1g01850|Bd1|1251384|1251370|+|1.4	Os03g62850	3	35547417	35547431	0	Bradi1g01850	Bd1	1251370	1251384	0	1.4	http://synteny.cnr.berkeley.edu/CoGe/GEvo.pl?prog=blastn&autogo=1&show_cns=1&dsgid1=11822&chr1=3&x1=35547417&dr1up=15000&dr1down=15000&dsgid2=8120;chr2=Bd1;x2=1251370;dr2up=15000;dr2down=15000;num_seqs=2;hsp_overlap_limit=0;hsp_size_limit=0
Os07g06620|7|3221891|3221924|+|Bradi1g57070|Bd1|55730621|55730588|-|4e-08	Os07g06620	7	3221891	3221924	0	Bradi1g57070	Bd1	55730588	55730621	0	4e-08	http://synteny.cnr.berkeley.edu/CoGe/GEvo.pl?prog=blastn&autogo=1&show_cns=1&dsgid1=11822&chr1=7&x1=3221891&dr1up=15000&dr1down=15000&dsgid2=8120;chr2=Bd1;x2=55730588;dr2up=15000;dr2down=15000;num_seqs=2;hsp_overlap_limit=0;hsp_size_limit=0
Os04g57420|4|33984865|33984888|+|Bradi5g25620|Bd5|26855413|26855436|+|0.0003	Os04g57420	4	33984865	33984888	0	Bradi5g25620	Bd5	26855413	26855436	0	0.0003	http://synteny.cnr.berkeley.edu/CoGe/GEvo.pl?prog=blastn&autogo=1&show_cns=1&dsgid1=11822&chr1=4&x1=33984865&dr1up=15000&dr1down=15000&dsgid2=8120;chr2=Bd5;x2=26855413;dr2up=15000;dr2down=15000;num_seqs=2;hsp_overlap_limit=0;hsp_size_limit=0
Os03g47754|3|27082660|27082678|+|Bradi1g12490|Bd1|9392571|9392553|-|0.55	Os03g47754	3	27082660	27082678	0	Bradi1g12490	Bd1	9392553	9392571	0	0.55	http://synteny.cnr.berkeley.edu/CoGe/GEvo.pl?prog=blastn&autogo=1&show_cns=1&dsgid1=11822&chr1=3&x1=27082660&dr1up=15000&dr1down=15000&dsgid2=8120;chr2=Bd1;x2=9392553;dr2up=15000;dr2down=15000;num_seqs=2;hsp_overlap_limit=0;hsp_size_limit=0
Os06g13030|6|7137830|7137889|-|Bradi1g44810|Bd1|42926457|42926397|+|0.084	Os06g13030	6	7137830	7137889	0	Bradi1g44810	Bd1	42926397	42926457	0	0.084	http://synteny.cnr.berkeley.edu/CoGe/GEvo.pl?prog=blastn&autogo=1&show_cns=1&dsgid1=11822&chr1=6&x1=7137830&dr1up=15000&dr1down=15000&dsgid2=8120;chr2=Bd1;x2=42926397;dr2up=15000;dr2down=15000;num_seqs=2;hsp_overlap_limit=0;hsp_size_limit=0
Os01g65410|1|37966223|37966247|+|Bradi2g56560|Bd2|54886077|54886101|+|0.005	Os01g65410	1	37966223	37966247	0	Bradi2g56560	Bd2	54886077	54886101	0	0.005	http://synteny.cnr.berkeley.edu/CoGe/GEvo.pl?prog=blastn&autogo=1&show_cns=1&dsgid1=11822&chr1=1&x1=37966223&dr1up=15000&dr1down=15000&dsgid2=8120;chr2=Bd2;x2=54886077;dr2up=15000;dr2down=15000;num_seqs=2;hsp_overlap_limit=0;hsp_size_limit=0
Os01g66190|1|38449495|38449560|-|Bradi2g57170|Bd2|55389665|55389731|-|8e-16	Os01g66190	1	38449495	38449560	0	Bradi2g57170	Bd2	55389665	55389731	0	8e-16	http://synteny.cnr.berkeley.edu/CoGe/GEvo.pl?prog=blastn&autogo=1&show_cns=1&dsgid1=11822&chr1=1&x1=38449495&dr1up=15000&dr1down=15000&dsgid2=8120;chr2=Bd2;x2=55389665;dr2up=15000;dr2down=15000;num_seqs=2;hsp_overlap_limit=0;hsp_size_limit=0
Os08g42370|8|26734848|26734867|-|Bradi3g41420|Bd3|43358867|43358886|-|0.068	Os08g42370	8	26734848	26734867	0	Bradi3g41420	Bd3	43358867	43358886	0	0.068	http://synteny.cnr.berkeley.edu/CoGe/GEvo.pl?prog=blastn&autogo=1&show_cns=1&dsgid1=11822&chr1=8&x1=26734848&dr1up=15000&dr1down=15000&dsgid2=8120;chr2=Bd3;x2=43358867;dr2up=15000;dr2down=15000;num_seqs=2;hsp_overlap_limit=0;hsp_size_limit=0
Os01g54080|1|31103173|31103199|+|Bradi2g49570|Bd2|49627420|49627446|+|1.3	Os01g54080	1	31103173	31103199	0	Bradi2g49570	Bd2	49627420	49627446	0	1.3	http://synteny.cnr.berkeley.edu/CoGe/GEvo.pl?prog=blastn&autogo=1&show_cns=1&dsgid1=11822&chr1=1&x1=31103173&dr1up=15000&dr1down=15000&dsgid2=8120;chr2=Bd2;x2=49627420;dr2up=15000;dr2down=15000;num_seqs=2;hsp_overlap_limit=0;hsp_size_limit=0
Os03g15440|3|8456946|8457083|+|Bradi1g67500|Bd1|66158840|66158704|-|4e-29	Os03g15440	3	8456946	8457083	0	Bradi1g67500	Bd1	66158704	66158840	0	4e-29	http://synteny.cnr.berkeley.edu/CoGe/GEvo.pl?prog=blastn&autogo=1&show_cns=1&dsgid1=11822&chr1=3&x1=8456946&dr1up=15000&dr1down=15000&dsgid2=8120;chr2=Bd1;x2=66158704;dr2up=15000;dr2down=15000;num_seqs=2;hsp_overlap_limit=0;hsp_size_limit=0
Os01g13280|1|7407154|7407188|-|Bradi2g07970|Bd2|6329962|6329996|-|0.076	Os01g13280	1	7407154	7407188	0	Bradi2g07970	Bd2	6329962	6329996	0	0.076	http://synteny.cnr.berkeley.edu/CoGe/GEvo.pl?prog=blastn&autogo=1&show_cns=1&dsgid1=11822&chr1=1&x1=7407154&dr1up=15000&dr1down=15000&dsgid2=8120;chr2=Bd2;x2=6329962;dr2up=15000;dr2down=15000;num_seqs=2;hsp_overlap_limit=0;hsp_size_limit=0
Os02g38170|2|23098485|23098499|+|Bradi3g47650|Bd3|49276356|49276370|+|0.82	Os02g38170	2	23098485	23098499	0	Bradi3g47650	Bd3	49276356	49276370	0	0.82	http://synteny.cnr.berkeley.edu/CoGe/GEvo.pl?prog=blastn&autogo=1&show_cns=1&dsgid1=11822&chr1=2&x1=23098485&dr1up=15000&dr1down=15000&dsgid2=8120;chr2=Bd3;x2=49276356;dr2up=15000;dr2down=15000;num_seqs=2;hsp_overlap_limit=0;hsp_size_limit=0
Os07g38590|7|23175987|23176011|+|Bradi1g23920|Bd1|19226523|19226499|-|0.005	Os07g38590	7	23175987	23176011	0	Bradi1g23920	Bd1	19226499	19226523	0	0.005	http://synteny.cnr.berkeley.edu/CoGe/GEvo.pl?prog=blastn&autogo=1&show_cns=1&dsgid1=11822&chr1=7&x1=23175987&dr1up=15000&dr1down=15000&dsgid2=8120;chr2=Bd1;x2=19226499;dr2up=15000;dr2down=15000;num_seqs=2;hsp_overlap_limit=0;hsp_size_limit=0
Os02g51850|2|31753969|31753986|-|Bradi3g58740|Bd3|58142647|58142630|+|0.9	Os02g51850	2	31753969	31753986	0	Bradi3g58740	Bd3	58142630	58142647	0	0.9	http://synteny.cnr.berkeley.edu/CoGe/GEvo.pl?prog=blastn&autogo=1&show_cns=1&dsgid1=11822&chr1=2&x1=31753969&dr1up=15000&dr1down=15000&dsgid2=8120;chr2=Bd3;x2=58142630;dr2up=15000;dr2down=15000;num_seqs=2;hsp_overlap_limit=0;hsp_size_limit=0
Os08g39250|8|24792376|24792398|-|Bradi3g39730|Bd3|41944660|41944682|-|3e-05	Os08g39250	8	24792376	24792398	0	Bradi3g39730	Bd3	41944660	41944682	0	3e-05	http://synteny.cnr.berkeley.edu/CoGe/GEvo.pl?prog=blastn&autogo=1&show_cns=1&dsgid1=11822&chr1=8&x1=24792376&dr1up=15000&dr1down=15000&dsgid2=8120;chr2=Bd3;x2=41944660;dr2up=15000;dr2down=15000;num_seqs=2;hsp_overlap_limit=0;hsp_size_limit=0
Os08g39740|8|25160072|25160092|-|Bradi3g39940|Bd3|42182349|42182369|-|0.94	Os08g39740	8	25160072	25160092	0	Bradi3g39940	Bd3	42182349	42182369	0	0.94	http://synteny.cnr.berkeley.edu/CoGe/GEvo.pl?prog=blastn&autogo=1&show_cns=1&dsgid1=11822&chr1=8&x1=25160072&dr1up=15000&dr1down=15000&dsgid2=8120;chr2=Bd3;x2=42182349;dr2up=15000;dr2down=15000;num_seqs=2;hsp_overlap_limit=0;hsp_size_limit=0
Os03g02970|3|1198703|1198726|-|Bradi1g77090|Bd1|73473932|73473909|+|0.028	Os03g02970	3	1198703	1198726	0	Bradi1g77090	Bd1	73473909	73473932	0	0.028	http://synteny.cnr.berkeley.edu/CoGe/GEvo.pl?prog=blastn&autogo=1&show_cns=1&dsgid1=11822&chr1=3&x1=1198703&dr1up=15000&dr1down=15000&dsgid2=8120;chr2=Bd1;x2=73473909;dr2up=15000;dr2down=15000;num_seqs=2;hsp_overlap_limit=0;hsp_size_limit=0
Os02g37070|2|22390839|22390868|+|Bradi3g47050|Bd3|48775529|48775558|+|0.014	Os02g37070	2	22390839	22390868	0	Bradi3g47050	Bd3	48775529	48775558	0	0.014	http://synteny.cnr.berkeley.edu/CoGe/GEvo.pl?prog=blastn&autogo=1&show_cns=1&dsgid1=11822&chr1=2&x1=22390839&dr1up=15000&dr1down=15000&dsgid2=8120;chr2=Bd3;x2=48775529;dr2up=15000;dr2down=15000;num_seqs=2;hsp_overlap_limit=0;hsp_size_limit=0
Os07g03770|7|1561232|1561266|+|Bradi1g57610|Bd1|56360981|56361015|+|2e-05	Os07g03770	7	1561232	1561266	0	Bradi1g57610	Bd1	56360981	56361015	0	2e-05	http://synteny.cnr.berkeley.edu/CoGe/GEvo.pl?prog=blastn&autogo=1&show_cns=1&dsgid1=11822&chr1=7&x1=1561232&dr1up=15000&dr1down=15000&dsgid2=8120;chr2=Bd1;x2=56360981;dr2up=15000;dr2down=15000;num_seqs=2;hsp_overlap_limit=0;hsp_size_limit=0
Os02g14900|2|8307009|8307036|+|Bradi3g09320|Bd3|7443129|7443156|+|0.0002	Os02g14900	2	8307009	8307036	0	Bradi3g09320	Bd3	7443129	7443156	0	0.0002	http://synteny.cnr.berkeley.edu/CoGe/GEvo.pl?prog=blastn&autogo=1&show_cns=1&dsgid1=11822&chr1=2&x1=8307009&dr1up=15000&dr1down=15000&dsgid2=8120;chr2=Bd3;x2=7443129;dr2up=15000;dr2down=15000;num_seqs=2;hsp_overlap_limit=0;hsp_size_limit=0
Os12g03110|12|1176290|1176309|+|Bradi4g43960|Bd4|47517484|47517465|-|0.055	Os12g03110	12	1176290	1176309	0	Bradi4g43960	Bd4	47517465	47517484	0	0.055	http://synteny.cnr.berkeley.edu/CoGe/GEvo.pl?prog=blastn&autogo=1&show_cns=1&dsgid1=11822&chr1=12&x1=1176290&dr1up=15000&dr1down=15000&dsgid2=8120;chr2=Bd4;x2=47517465;dr2up=15000;dr2down=15000;num_seqs=2;hsp_overlap_limit=0;hsp_size_limit=0
Os06g46680|6|28353791|28353811|+|Bradi1g32810|Bd1|28292328|28292348|+|0.94	Os06g46680	6	28353791	28353811	0	Bradi1g32810	Bd1	28292328	28292348	0	0.94	http://synteny.cnr.berkeley.edu/CoGe/GEvo.pl?prog=blastn&autogo=1&show_cns=1&dsgid1=11822&chr1=6&x1=28353791&dr1up=15000&dr1down=15000&dsgid2=8120;chr2=Bd1;x2=28292328;dr2up=15000;dr2down=15000;num_seqs=2;hsp_overlap_limit=0;hsp_size_limit=0
Os04g44550|4|26186917|26186941|+|Bradi5g16340|Bd5|19724707|19724731|+|0.005	Os04g44550	4	26186917	26186941	0	Bradi5g16340	Bd5	19724707	19724731	0	0.005	http://synteny.cnr.berkeley.edu/CoGe/GEvo.pl?prog=blastn&autogo=1&show_cns=1&dsgid1=11822&chr1=4&x1=26186917&dr1up=15000&dr1down=15000&dsgid2=8120;chr2=Bd5;x2=19724707;dr2up=15000;dr2down=15000;num_seqs=2;hsp_overlap_limit=0;hsp_size_limit=0
Os08g40510|8|25638005|25638029|+|Bradi3g40660|Bd3|42801147|42801123|-|8e-05	Os08g40510	8	25638005	25638029	0	Bradi3g40660	Bd3	42801123	42801147	0	8e-05	http://synteny.cnr.berkeley.edu/CoGe/GEvo.pl?prog=blastn&autogo=1&show_cns=1&dsgid1=11822&chr1=8&x1=25638005&dr1up=15000&dr1down=15000&dsgid2=8120;chr2=Bd3;x2=42801123;dr2up=15000;dr2down=15000;num_seqs=2;hsp_overlap_limit=0;hsp_size_limit=0
Os02g09850|2|5078685|5078734|-|Bradi3g06690|Bd3|4873494|4873542|-|0.015	Os02g09850	2	5078685	5078734	0	Bradi3g06690	Bd3	4873494	4873542	0	0.015	http://synteny.cnr.berkeley.edu/CoGe/GEvo.pl?prog=blastn&autogo=1&show_cns=1&dsgid1=11822&chr1=2&x1=5078685&dr1up=15000&dr1down=15000&dsgid2=8120;chr2=Bd3;x2=4873494;dr2up=15000;dr2down=15000;num_seqs=2;hsp_overlap_limit=0;hsp_size_limit=0
Os01g45200|1|25646674|25646695|-|Bradi2g44800|Bd2|45169670|45169649|+|0.3	Os01g45200	1	25646674	25646695	0	Bradi2g44800	Bd2	45169649	45169670	0	0.3	http://synteny.cnr.berkeley.edu/CoGe/GEvo.pl?prog=blastn&autogo=1&show_cns=1&dsgid1=11822&chr1=1&x1=25646674&dr1up=15000&dr1down=15000&dsgid2=8120;chr2=Bd2;x2=45169649;dr2up=15000;dr2down=15000;num_seqs=2;hsp_overlap_limit=0;hsp_size_limit=0
Os01g67770|1|39393290|39393304|-|Bradi2g58020|Bd2|56050039|56050053|-|1.0	Os01g67770	1	39393290	39393304	0	Bradi2g58020	Bd2	56050039	56050053	0	1	http://synteny.cnr.berkeley.edu/CoGe/GEvo.pl?prog=blastn&autogo=1&show_cns=1&dsgid1=11822&chr1=1&x1=39393290&dr1up=15000&dr1down=15000&dsgid2=8120;chr2=Bd2;x2=56050039;dr2up=15000;dr2down=15000;num_seqs=2;hsp_overlap_limit=0;hsp_size_limit=0
Os01g03100|1|1189185|1189207|-|Bradi2g01580|Bd2|1076317|1076339|-|0.001	Os01g03100	1	1189185	1189207	0	Bradi2g01580	Bd2	1076317	1076339	0	0.001	http://synteny.cnr.berkeley.edu/CoGe/GEvo.pl?prog=blastn&autogo=1&show_cns=1&dsgid1=11822&chr1=1&x1=1189185&dr1up=15000&dr1down=15000&dsgid2=8120;chr2=Bd2;x2=1076317;dr2up=15000;dr2down=15000;num_seqs=2;hsp_overlap_limit=0;hsp_size_limit=0
Os03g63920|3|36108904|36108925|+|Bradi1g01010|Bd1|700301|700280|-|0.006	Os03g63920	3	36108904	36108925	0	Bradi1g01010	Bd1	700280	700301	0	0.006	http://synteny.cnr.berkeley.edu/CoGe/GEvo.pl?prog=blastn&autogo=1&show_cns=1&dsgid1=11822&chr1=3&x1=36108904&dr1up=15000&dr1down=15000&dsgid2=8120;chr2=Bd1;x2=700280;dr2up=15000;dr2down=15000;num_seqs=2;hsp_overlap_limit=0;hsp_size_limit=0
Os03g18980|3|10635576|10635604|-|Bradi1g64770|Bd1|63943875|63943847|+|3e-05	Os03g18980	3	10635576	10635604	0	Bradi1g64770	Bd1	63943847	63943875	0	3e-05	http://synteny.cnr.berkeley.edu/CoGe/GEvo.pl?prog=blastn&autogo=1&show_cns=1&dsgid1=11822&chr1=3&x1=10635576&dr1up=15000&dr1down=15000&dsgid2=8120;chr2=Bd1;x2=63943847;dr2up=15000;dr2down=15000;num_seqs=2;hsp_overlap_limit=0;hsp_size_limit=0
Os02g47200|2|28802935|28802968|-|brachy_Bd3_53395789_53396777|Bd3|53390209|53390241|-|0.001	Os02g47200	2	28802935	28802968	0	brachy_Bd3_53395789_53396777	Bd3	53390209	53390241	0	0.001	http://synteny.cnr.berkeley.edu/CoGe/GEvo.pl?prog=blastn&autogo=1&show_cns=1&dsgid1=11822&chr1=2&x1=28802935&dr1up=15000&dr1down=15000&dsgid2=8120;chr2=Bd3;x2=53390209;dr2up=15000;dr2down=15000;num_seqs=2;hsp_overlap_limit=0;hsp_size_limit=0
Os02g12790|2|6710386|6710408|-|Bradi3g08240|Bd3|6419751|6419773|-|0.076	Os02g12790	2	6710386	6710408	0	Bradi3g08240	Bd3	6419751	6419773	0	0.076	http://synteny.cnr.berkeley.edu/CoGe/GEvo.pl?prog=blastn&autogo=1&show_cns=1&dsgid1=11822&chr1=2&x1=6710386&dr1up=15000&dr1down=15000&dsgid2=8120;chr2=Bd3;x2=6419751;dr2up=15000;dr2down=15000;num_seqs=2;hsp_overlap_limit=0;hsp_size_limit=0
Os11g36430|11|21018279|21018324|-|Bradi4g16000|Bd4|16571532|16571577|-|0.0001	Os11g36430	11	21018279	21018324	0	Bradi4g16000	Bd4	16571532	16571577	0	0.0001	http://synteny.cnr.berkeley.edu/CoGe/GEvo.pl?prog=blastn&autogo=1&show_cns=1&dsgid1=11822&chr1=11&x1=21018279&dr1up=15000&dr1down=15000&dsgid2=8120;chr2=Bd4;x2=16571532;dr2up=15000;dr2down=15000;num_seqs=2;hsp_overlap_limit=0;hsp_size_limit=0
Os04g51190|4|30133904|30134108|-|Bradi5g20610|Bd5|23440760|23440963|-|2e-27	Os04g51190	4	30133904	30134108	0	Bradi5g20610	Bd5	23440760	23440963	0	2e-27	http://synteny.cnr.berkeley.edu/CoGe/GEvo.pl?prog=blastn&autogo=1&show_cns=1&dsgid1=11822&chr1=4&x1=30133904&dr1up=15000&dr1down=15000&dsgid2=8120;chr2=Bd5;x2=23440760;dr2up=15000;dr2down=15000;num_seqs=2;hsp_overlap_limit=0;hsp_size_limit=0
Os01g04120|1|1803030|1803051|-|Bradi2g02190|Bd2|1497443|1497464|-|0.24	Os01g04120	1	1803030	1803051	0	Bradi2g02190	Bd2	1497443	1497464	0	0.24	http://synteny.cnr.berkeley.edu/CoGe/GEvo.pl?prog=blastn&autogo=1&show_cns=1&dsgid1=11822&chr1=1&x1=1803030&dr1up=15000&dr1down=15000&dsgid2=8120;chr2=Bd2;x2=1497443;dr2up=15000;dr2down=15000;num_seqs=2;hsp_overlap_limit=0;hsp_size_limit=0
Os02g51620|2|31615306|31615325|-|Bradi3g59020|Bd3|58314539|58314520|+|0.073	Os02g51620	2	31615306	31615325	0	Bradi3g59020	Bd3	58314520	58314539	0	0.073	http://synteny.cnr.berkeley.edu/CoGe/GEvo.pl?prog=blastn&autogo=1&show_cns=1&dsgid1=11822&chr1=2&x1=31615306&dr1up=15000&dr1down=15000&dsgid2=8120;chr2=Bd3;x2=58314520;dr2up=15000;dr2down=15000;num_seqs=2;hsp_overlap_limit=0;hsp_size_limit=0
Os02g46610|2|28421710|28421746|-|Bradi3g52170|Bd3|53152326|53152362|-|7e-05	Os02g46610	2	28421710	28421746	0	Bradi3g52170	Bd3	53152326	53152362	0	7e-05	http://synteny.cnr.berkeley.edu/CoGe/GEvo.pl?prog=blastn&autogo=1&show_cns=1&dsgid1=11822&chr1=2&x1=28421710&dr1up=15000&dr1down=15000&dsgid2=8120;chr2=Bd3;x2=53152326;dr2up=15000;dr2down=15000;num_seqs=2;hsp_overlap_limit=0;hsp_size_limit=0
Os11g35030|11|20056656|20056700|+|Bradi4g16450|Bd4|17180115|17180072|-|9e-05	Os11g35030	11	20056656	20056700	0	Bradi4g16450	Bd4	17180072	17180115	0	9e-05	http://synteny.cnr.berkeley.edu/CoGe/GEvo.pl?prog=blastn&autogo=1&show_cns=1&dsgid1=11822&chr1=11&x1=20056656&dr1up=15000&dr1down=15000&dsgid2=8120;chr2=Bd4;x2=17180072;dr2up=15000;dr2down=15000;num_seqs=2;hsp_overlap_limit=0;hsp_size_limit=0
Os01g60660|1|35079423|35079447|-|Bradi2g53530|Bd2|52681312|52681336|-|0.36	Os01g60660	1	35079423	35079447	0	Bradi2g53530	Bd2	52681312	52681336	0	0.36	http://synteny.cnr.berkeley.edu/CoGe/GEvo.pl?prog=blastn&autogo=1&show_cns=1&dsgid1=11822&chr1=1&x1=35079423&dr1up=15000&dr1down=15000&dsgid2=8120;chr2=Bd2;x2=52681312;dr2up=15000;dr2down=15000;num_seqs=2;hsp_overlap_limit=0;hsp_size_limit=0
Os05g48410|5|27690247|27690274|-|Bradi2g16970|Bd2|14987846|14987873|-|0.005	Os05g48410	5	27690247	27690274	0	Bradi2g16970	Bd2	14987846	14987873	0	0.005	http://synteny.cnr.berkeley.edu/CoGe/GEvo.pl?prog=blastn&autogo=1&show_cns=1&dsgid1=11822&chr1=5&x1=27690247&dr1up=15000&dr1down=15000&dsgid2=8120;chr2=Bd2;x2=14987846;dr2up=15000;dr2down=15000;num_seqs=2;hsp_overlap_limit=0;hsp_size_limit=0
Os04g44510|4|26168752|26168781|-|Bradi5g16310|Bd5|19708355|19708384|-|0.0003	Os04g44510	4	26168752	26168781	0	Bradi5g16310	Bd5	19708355	19708384	0	0.0003	http://synteny.cnr.berkeley.edu/CoGe/GEvo.pl?prog=blastn&autogo=1&show_cns=1&dsgid1=11822&chr1=4&x1=26168752&dr1up=15000&dr1down=15000&dsgid2=8120;chr2=Bd5;x2=19708355;dr2up=15000;dr2down=15000;num_seqs=2;hsp_overlap_limit=0;hsp_size_limit=0
Os06g07160|6|3428797|3428863|+|Bradi1g48210|Bd1|46825791|46825726|-|0.072	Os06g07160	6	3428797	3428863	0	Bradi1g48210	Bd1	46825726	46825791	0	0.072	http://synteny.cnr.berkeley.edu/CoGe/GEvo.pl?prog=blastn&autogo=1&show_cns=1&dsgid1=11822&chr1=6&x1=3428797&dr1up=15000&dr1down=15000&dsgid2=8120;chr2=Bd1;x2=46825726;dr2up=15000;dr2down=15000;num_seqs=2;hsp_overlap_limit=0;hsp_size_limit=0
Os05g32580|5|19015555|19015596|+|Bradi2g26530|Bd2|25176021|25175980|-|0.0004	Os05g32580	5	19015555	19015596	0	Bradi2g26530	Bd2	25175980	25176021	0	0.0004	http://synteny.cnr.berkeley.edu/CoGe/GEvo.pl?prog=blastn&autogo=1&show_cns=1&dsgid1=11822&chr1=5&x1=19015555&dr1up=15000&dr1down=15000&dsgid2=8120;chr2=Bd2;x2=25175980;dr2up=15000;dr2down=15000;num_seqs=2;hsp_overlap_limit=0;hsp_size_limit=0
Os01g48800|1|28001280|28001358|+|Bradi2g46600|Bd2|47019591|47019667|+|1e-17	Os01g48800	1	28001280	28001358	0	Bradi2g46600	Bd2	47019591	47019667	0	1e-17	http://synteny.cnr.berkeley.edu/CoGe/GEvo.pl?prog=blastn&autogo=1&show_cns=1&dsgid1=11822&chr1=1&x1=28001280&dr1up=15000&dr1down=15000&dsgid2=8120;chr2=Bd2;x2=47019591;dr2up=15000;dr2down=15000;num_seqs=2;hsp_overlap_limit=0;hsp_size_limit=0
Os06g50910|6|30796480|30796540|-|Bradi1g30010|Bd1|25450905|25450968|-|2e-07	Os06g50910	6	30796480	30796540	0	Bradi1g30010	Bd1	25450905	25450968	0	2e-07	http://synteny.cnr.berkeley.edu/CoGe/GEvo.pl?prog=blastn&autogo=1&show_cns=1&dsgid1=11822&chr1=6&x1=30796480&dr1up=15000&dr1down=15000&dsgid2=8120;chr2=Bd1;x2=25450905;dr2up=15000;dr2down=15000;num_seqs=2;hsp_overlap_limit=0;hsp_size_limit=0
Os07g43330|7|25940946|25940965|+|Bradi1g20730|Bd1|16631202|16631221|+|0.064	Os07g43330	7	25940946	25940965	0	Bradi1g20730	Bd1	16631202	16631221	0	0.064	http://synteny.cnr.berkeley.edu/CoGe/GEvo.pl?prog=blastn&autogo=1&show_cns=1&dsgid1=11822&chr1=7&x1=25940946&dr1up=15000&dr1down=15000&dsgid2=8120;chr2=Bd1;x2=16631202;dr2up=15000;dr2down=15000;num_seqs=2;hsp_overlap_limit=0;hsp_size_limit=0
Os03g04040|3|1850154|1850184|+|Bradi1g76250|Bd1|72882491|72882461|-|0.22	Os03g04040	3	1850154	1850184	0	Bradi1g76250	Bd1	72882461	72882491	0	0.22	http://synteny.cnr.berkeley.edu/CoGe/GEvo.pl?prog=blastn&autogo=1&show_cns=1&dsgid1=11822&chr1=3&x1=1850154&dr1up=15000&dr1down=15000&dsgid2=8120;chr2=Bd1;x2=72882461;dr2up=15000;dr2down=15000;num_seqs=2;hsp_overlap_limit=0;hsp_size_limit=0
Os07g37970|7|22776786|22776805|+|Bradi1g24340|Bd1|19532432|19532451|+|0.065	Os07g37970	7	22776786	22776805	0	Bradi1g24340	Bd1	19532432	19532451	0	0.065	http://synteny.cnr.berkeley.edu/CoGe/GEvo.pl?prog=blastn&autogo=1&show_cns=1&dsgid1=11822&chr1=7&x1=22776786&dr1up=15000&dr1down=15000&dsgid2=8120;chr2=Bd1;x2=19532432;dr2up=15000;dr2down=15000;num_seqs=2;hsp_overlap_limit=0;hsp_size_limit=0
Os01g11600|1|6256555|6256570|+|Bradi2g06930|Bd2|5325302|5325317|+|0.21	Os01g11600	1	6256555	6256570	0	Bradi2g06930	Bd2	5325302	5325317	0	0.21	http://synteny.cnr.berkeley.edu/CoGe/GEvo.pl?prog=blastn&autogo=1&show_cns=1&dsgid1=11822&chr1=1&x1=6256555&dr1up=15000&dr1down=15000&dsgid2=8120;chr2=Bd2;x2=5325302;dr2up=15000;dr2down=15000;num_seqs=2;hsp_overlap_limit=0;hsp_size_limit=0
Os10g34680|10|18419684|18419722|+|Bradi3g29420|Bd3|31466000|31466038|+|1.8	Os10g34680	10	18419684	18419722	0	Bradi3g29420	Bd3	31466000	31466038	0	1.8	http://synteny.cnr.berkeley.edu/CoGe/GEvo.pl?prog=blastn&autogo=1&show_cns=1&dsgid1=11822&chr1=10&x1=18419684&dr1up=15000&dr1down=15000&dsgid2=8120;chr2=Bd3;x2=31466000;dr2up=15000;dr2down=15000;num_seqs=2;hsp_overlap_limit=0;hsp_size_limit=0
Os03g12720|3|6798149|6798166|+|Bradi1g69090|Bd1|67548890|67548907|+|0.97	Os03g12720	3	6798149	6798166	0	Bradi1g69090	Bd1	67548890	67548907	0	0.97	http://synteny.cnr.berkeley.edu/CoGe/GEvo.pl?prog=blastn&autogo=1&show_cns=1&dsgid1=11822&chr1=3&x1=6798149&dr1up=15000&dr1down=15000&dsgid2=8120;chr2=Bd1;x2=67548890;dr2up=15000;dr2down=15000;num_seqs=2;hsp_overlap_limit=0;hsp_size_limit=0
Os01g61400|1|35507600|35507663|-|Bradi2g53960|Bd2|52968706|52968769|-|2e-06	Os01g61400	1	35507600	35507663	0	Bradi2g53960	Bd2	52968706	52968769	0	2e-06	http://synteny.cnr.berkeley.edu/CoGe/GEvo.pl?prog=blastn&autogo=1&show_cns=1&dsgid1=11822&chr1=1&x1=35507600&dr1up=15000&dr1down=15000&dsgid2=8120;chr2=Bd2;x2=52968706;dr2up=15000;dr2down=15000;num_seqs=2;hsp_overlap_limit=0;hsp_size_limit=0
Os04g44530|4|26179256|26179275|+|Bradi5g16320|Bd5|19717679|19717698|+|0.001	Os04g44530	4	26179256	26179275	0	Bradi5g16320	Bd5	19717679	19717698	0	0.001	http://synteny.cnr.berkeley.edu/CoGe/GEvo.pl?prog=blastn&autogo=1&show_cns=1&dsgid1=11822&chr1=4&x1=26179256&dr1up=15000&dr1down=15000&dsgid2=8120;chr2=Bd5;x2=19717679;dr2up=15000;dr2down=15000;num_seqs=2;hsp_overlap_limit=0;hsp_size_limit=0
Os12g41140|12|25457409|25457423|-|Bradi4g02470|Bd4|1634056|1634042|+|1.1	Os12g41140	12	25457409	25457423	0	Bradi4g02470	Bd4	1634042	1634056	0	1.1	http://synteny.cnr.berkeley.edu/CoGe/GEvo.pl?prog=blastn&autogo=1&show_cns=1&dsgid1=11822&chr1=12&x1=25457409&dr1up=15000&dr1down=15000&dsgid2=8120;chr2=Bd4;x2=1634042;dr2up=15000;dr2down=15000;num_seqs=2;hsp_overlap_limit=0;hsp_size_limit=0
Os02g56550|2|34635083|34635097|+|Bradi3g54870|Bd3|55275692|55275678|-|0.96	Os02g56550	2	34635083	34635097	0	Bradi3g54870	Bd3	55275678	55275692	0	0.96	http://synteny.cnr.berkeley.edu/CoGe/GEvo.pl?prog=blastn&autogo=1&show_cns=1&dsgid1=11822&chr1=2&x1=34635083&dr1up=15000&dr1down=15000&dsgid2=8120;chr2=Bd3;x2=55275678;dr2up=15000;dr2down=15000;num_seqs=2;hsp_overlap_limit=0;hsp_size_limit=0
Os09g36530|9|21068232|21068274|-|Bradi4g36380|Bd4|41630816|41630858|-|0.0001	Os09g36530	9	21068232	21068274	0	Bradi4g36380	Bd4	41630816	41630858	0	0.0001	http://synteny.cnr.berkeley.edu/CoGe/GEvo.pl?prog=blastn&autogo=1&show_cns=1&dsgid1=11822&chr1=9&x1=21068232&dr1up=15000&dr1down=15000&dsgid2=8120;chr2=Bd4;x2=41630816;dr2up=15000;dr2down=15000;num_seqs=2;hsp_overlap_limit=0;hsp_size_limit=0
Os03g04310|3|1986032|1986060|-|Bradi1g76030|Bd1|72754632|72754604|+|0.06	Os03g04310	3	1986032	1986060	0	Bradi1g76030	Bd1	72754604	72754632	0	0.06	http://synteny.cnr.berkeley.edu/CoGe/GEvo.pl?prog=blastn&autogo=1&show_cns=1&dsgid1=11822&chr1=3&x1=1986032&dr1up=15000&dr1down=15000&dsgid2=8120;chr2=Bd1;x2=72754604;dr2up=15000;dr2down=15000;num_seqs=2;hsp_overlap_limit=0;hsp_size_limit=0
Os02g43040|2|25906908|25906933|-|Bradi3g50130|Bd3|51331606|51331631|-|0.075	Os02g43040	2	25906908	25906933	0	Bradi3g50130	Bd3	51331606	51331631	0	0.075	http://synteny.cnr.berkeley.edu/CoGe/GEvo.pl?prog=blastn&autogo=1&show_cns=1&dsgid1=11822&chr1=2&x1=25906908&dr1up=15000&dr1down=15000&dsgid2=8120;chr2=Bd3;x2=51331606;dr2up=15000;dr2down=15000;num_seqs=2;hsp_overlap_limit=0;hsp_size_limit=0
Os04g52800|4|31253409|31253439|-|Bradi5g21980|Bd5|24470647|24470677|-|0.004	Os04g52800	4	31253409	31253439	0	Bradi5g21980	Bd5	24470647	24470677	0	0.004	http://synteny.cnr.berkeley.edu/CoGe/GEvo.pl?prog=blastn&autogo=1&show_cns=1&dsgid1=11822&chr1=4&x1=31253409&dr1up=15000&dr1down=15000&dsgid2=8120;chr2=Bd5;x2=24470647;dr2up=15000;dr2down=15000;num_seqs=2;hsp_overlap_limit=0;hsp_size_limit=0
Os07g33110|7|19769943|19769969|-|Bradi1g26310|Bd1|21362976|21362950|+|1.1	Os07g33110	7	19769943	19769969	0	Bradi1g26310	Bd1	21362950	21362976	0	1.1	http://synteny.cnr.berkeley.edu/CoGe/GEvo.pl?prog=blastn&autogo=1&show_cns=1&dsgid1=11822&chr1=7&x1=19769943&dr1up=15000&dr1down=15000&dsgid2=8120;chr2=Bd1;x2=21362950;dr2up=15000;dr2down=15000;num_seqs=2;hsp_overlap_limit=0;hsp_size_limit=0
Os03g61050|3|34674273|34674324|+|Bradi1g03380|Bd1|2217666|2217616|-|0.089	Os03g61050	3	34674273	34674324	0	Bradi1g03380	Bd1	2217616	2217666	0	0.089	http://synteny.cnr.berkeley.edu/CoGe/GEvo.pl?prog=blastn&autogo=1&show_cns=1&dsgid1=11822&chr1=3&x1=34674273&dr1up=15000&dr1down=15000&dsgid2=8120;chr2=Bd1;x2=2217616;dr2up=15000;dr2down=15000;num_seqs=2;hsp_overlap_limit=0;hsp_size_limit=0
Os07g22580|7|12704458|12704490|-|Bradi1g52540|Bd1|50822866|50822898|-|0.017	Os07g22580	7	12704458	12704490	0	Bradi1g52540	Bd1	50822866	50822898	0	0.017	http://synteny.cnr.berkeley.edu/CoGe/GEvo.pl?prog=blastn&autogo=1&show_cns=1&dsgid1=11822&chr1=7&x1=12704458&dr1up=15000&dr1down=15000&dsgid2=8120;chr2=Bd1;x2=50822866;dr2up=15000;dr2down=15000;num_seqs=2;hsp_overlap_limit=0;hsp_size_limit=0
Os09g29430|9|17880311|17880334|+|Bradi4g32730|Bd4|38389507|38389530|+|1.0	Os09g29430	9	17880311	17880334	0	Bradi4g32730	Bd4	38389507	38389530	0	1	http://synteny.cnr.berkeley.edu/CoGe/GEvo.pl?prog=blastn&autogo=1&show_cns=1&dsgid1=11822&chr1=9&x1=17880311&dr1up=15000&dr1down=15000&dsgid2=8120;chr2=Bd4;x2=38389507;dr2up=15000;dr2down=15000;num_seqs=2;hsp_overlap_limit=0;hsp_size_limit=0
Os12g43620|12|27059981|27059996|+|Bradi4g00920|Bd4|482603|482588|-|0.24	Os12g43620	12	27059981	27059996	0	Bradi4g00920	Bd4	482588	482603	0	0.24	http://synteny.cnr.berkeley.edu/CoGe/GEvo.pl?prog=blastn&autogo=1&show_cns=1&dsgid1=11822&chr1=12&x1=27059981&dr1up=15000&dr1down=15000&dsgid2=8120;chr2=Bd4;x2=482588;dr2up=15000;dr2down=15000;num_seqs=2;hsp_overlap_limit=0;hsp_size_limit=0
Os04g46350|4|27290743|27290787|-|Bradi5g17570|Bd5|20819435|20819479|-|6e-13	Os04g46350	4	27290743	27290787	0	Bradi5g17570	Bd5	20819435	20819479	0	6e-13	http://synteny.cnr.berkeley.edu/CoGe/GEvo.pl?prog=blastn&autogo=1&show_cns=1&dsgid1=11822&chr1=4&x1=27290743&dr1up=15000&dr1down=15000&dsgid2=8120;chr2=Bd5;x2=20819435;dr2up=15000;dr2down=15000;num_seqs=2;hsp_overlap_limit=0;hsp_size_limit=0
Os07g05820|7|2797929|2797966|+|Bradi1g58480|Bd1|57309815|57309852|+|4e-07	Os07g05820	7	2797929	2797966	0	Bradi1g58480	Bd1	57309815	57309852	0	4e-07	http://synteny.cnr.berkeley.edu/CoGe/GEvo.pl?prog=blastn&autogo=1&show_cns=1&dsgid1=11822&chr1=7&x1=2797929&dr1up=15000&dr1down=15000&dsgid2=8120;chr2=Bd1;x2=57309815;dr2up=15000;dr2down=15000;num_seqs=2;hsp_overlap_limit=0;hsp_size_limit=0
Os04g51110|4|30083238|30083263|+|Bradi5g20500|Bd5|23381613|23381638|+|0.001	Os04g51110	4	30083238	30083263	0	Bradi5g20500	Bd5	23381613	23381638	0	0.001	http://synteny.cnr.berkeley.edu/CoGe/GEvo.pl?prog=blastn&autogo=1&show_cns=1&dsgid1=11822&chr1=4&x1=30083238&dr1up=15000&dr1down=15000&dsgid2=8120;chr2=Bd5;x2=23381613;dr2up=15000;dr2down=15000;num_seqs=2;hsp_overlap_limit=0;hsp_size_limit=0
Os03g23010|3|13281755|13281780|+|Bradi1g62300|Bd1|61546558|61546533|-|0.001	Os03g23010	3	13281755	13281780	0	Bradi1g62300	Bd1	61546533	61546558	0	0.001	http://synteny.cnr.berkeley.edu/CoGe/GEvo.pl?prog=blastn&autogo=1&show_cns=1&dsgid1=11822&chr1=3&x1=13281755&dr1up=15000&dr1down=15000&dsgid2=8120;chr2=Bd1;x2=61546533;dr2up=15000;dr2down=15000;num_seqs=2;hsp_overlap_limit=0;hsp_size_limit=0
Os08g43680|8|27606116|27606164|+|Bradi3g42270|Bd3|43970942|43970894|-|3e-08	Os08g43680	8	27606116	27606164	0	Bradi3g42270	Bd3	43970894	43970942	0	3e-08	http://synteny.cnr.berkeley.edu/CoGe/GEvo.pl?prog=blastn&autogo=1&show_cns=1&dsgid1=11822&chr1=8&x1=27606116&dr1up=15000&dr1down=15000&dsgid2=8120;chr2=Bd3;x2=43970894;dr2up=15000;dr2down=15000;num_seqs=2;hsp_overlap_limit=0;hsp_size_limit=0
Os11g37540|11|21703332|21703383|+|Bradi4g15120|Bd4|15792141|15792091|-|4e-05	Os11g37540	11	21703332	21703383	0	Bradi4g15120	Bd4	15792091	15792141	0	4e-05	http://synteny.cnr.berkeley.edu/CoGe/GEvo.pl?prog=blastn&autogo=1&show_cns=1&dsgid1=11822&chr1=11&x1=21703332&dr1up=15000&dr1down=15000&dsgid2=8120;chr2=Bd4;x2=15792091;dr2up=15000;dr2down=15000;num_seqs=2;hsp_overlap_limit=0;hsp_size_limit=0
Os03g08380|3|4277349|4277365|+|Bradi1g72520|Bd1|70243653|70243637|-|0.077	Os03g08380	3	4277349	4277365	0	Bradi1g72520	Bd1	70243637	70243653	0	0.077	http://synteny.cnr.berkeley.edu/CoGe/GEvo.pl?prog=blastn&autogo=1&show_cns=1&dsgid1=11822&chr1=3&x1=4277349&dr1up=15000&dr1down=15000&dsgid2=8120;chr2=Bd1;x2=70243637;dr2up=15000;dr2down=15000;num_seqs=2;hsp_overlap_limit=0;hsp_size_limit=0
Os06g51029|6|30869519|30869537|-|Bradi1g29900|Bd1|25392416|25392398|+|0.3	Os06g51029	6	30869519	30869537	0	Bradi1g29900	Bd1	25392398	25392416	0	0.3	http://synteny.cnr.berkeley.edu/CoGe/GEvo.pl?prog=blastn&autogo=1&show_cns=1&dsgid1=11822&chr1=6&x1=30869519&dr1up=15000&dr1down=15000&dsgid2=8120;chr2=Bd1;x2=25392398;dr2up=15000;dr2down=15000;num_seqs=2;hsp_overlap_limit=0;hsp_size_limit=0
Os05g49770|5|28490443|28490463|-|Bradi2g15810|Bd2|13994300|13994280|+|1.2	Os05g49770	5	28490443	28490463	0	Bradi2g15810	Bd2	13994280	13994300	0	1.2	http://synteny.cnr.berkeley.edu/CoGe/GEvo.pl?prog=blastn&autogo=1&show_cns=1&dsgid1=11822&chr1=5&x1=28490443&dr1up=15000&dr1down=15000&dsgid2=8120;chr2=Bd2;x2=13994280;dr2up=15000;dr2down=15000;num_seqs=2;hsp_overlap_limit=0;hsp_size_limit=0
Os04g41570|4|24475021|24475052|-|Bradi5g14260|Bd5|17693201|17693170|+|0.075	Os04g41570	4	24475021	24475052	0	Bradi5g14260	Bd5	17693170	17693201	0	0.075	http://synteny.cnr.berkeley.edu/CoGe/GEvo.pl?prog=blastn&autogo=1&show_cns=1&dsgid1=11822&chr1=4&x1=24475021&dr1up=15000&dr1down=15000&dsgid2=8120;chr2=Bd5;x2=17693170;dr2up=15000;dr2down=15000;num_seqs=2;hsp_overlap_limit=0;hsp_size_limit=0
Os08g44015|8|27705435|27705456|+|Bradi3g42600|Bd3|44102008|44102029|+|0.005	Os08g44015	8	27705435	27705456	0	Bradi3g42600	Bd3	44102008	44102029	0	0.005	http://synteny.cnr.berkeley.edu/CoGe/GEvo.pl?prog=blastn&autogo=1&show_cns=1&dsgid1=11822&chr1=8&x1=27705435&dr1up=15000&dr1down=15000&dsgid2=8120;chr2=Bd3;x2=44102008;dr2up=15000;dr2down=15000;num_seqs=2;hsp_overlap_limit=0;hsp_size_limit=0
Os05g46395|5|26828287|26828304|+|Bradi2g18170|Bd2|16108883|16108866|-|1.1	Os05g46395	5	26828287	26828304	0	Bradi2g18170	Bd2	16108866	16108883	0	1.1	http://synteny.cnr.berkeley.edu/CoGe/GEvo.pl?prog=blastn&autogo=1&show_cns=1&dsgid1=11822&chr1=5&x1=26828287&dr1up=15000&dr1down=15000&dsgid2=8120;chr2=Bd2;x2=16108866;dr2up=15000;dr2down=15000;num_seqs=2;hsp_overlap_limit=0;hsp_size_limit=0
Os02g15640|2|8804200|8804246|+|Bradi3g09580|Bd3|7730963|7731008|+|0.018	Os02g15640	2	8804200	8804246	0	Bradi3g09580	Bd3	7730963	7731008	0	0.018	http://synteny.cnr.berkeley.edu/CoGe/GEvo.pl?prog=blastn&autogo=1&show_cns=1&dsgid1=11822&chr1=2&x1=8804200&dr1up=15000&dr1down=15000&dsgid2=8120;chr2=Bd3;x2=7730963;dr2up=15000;dr2down=15000;num_seqs=2;hsp_overlap_limit=0;hsp_size_limit=0
Os03g15550|3|8559836|8559868|+|Bradi1g67420|Bd1|66081660|66081628|-|1.0	Os03g15550	3	8559836	8559868	0	Bradi1g67420	Bd1	66081628	66081660	0	1	http://synteny.cnr.berkeley.edu/CoGe/GEvo.pl?prog=blastn&autogo=1&show_cns=1&dsgid1=11822&chr1=3&x1=8559836&dr1up=15000&dr1down=15000&dsgid2=8120;chr2=Bd1;x2=66081628;dr2up=15000;dr2down=15000;num_seqs=2;hsp_overlap_limit=0;hsp_size_limit=0
Os02g07870|2|4122532|4122565|+|Bradi3g05590|Bd3|3947064|3947097|+|2e-06	Os02g07870	2	4122532	4122565	0	Bradi3g05590	Bd3	3947064	3947097	0	2e-06	http://synteny.cnr.berkeley.edu/CoGe/GEvo.pl?prog=blastn&autogo=1&show_cns=1&dsgid1=11822&chr1=2&x1=4122532&dr1up=15000&dr1down=15000&dsgid2=8120;chr2=Bd3;x2=3947064;dr2up=15000;dr2down=15000;num_seqs=2;hsp_overlap_limit=0;hsp_size_limit=0
Os03g10510|3|5347285|5347329|-|Bradi1g71020|Bd1|69134034|69133990|+|0.018	Os03g10510	3	5347285	5347329	0	Bradi1g71020	Bd1	69133990	69134034	0	0.018	http://synteny.cnr.berkeley.edu/CoGe/GEvo.pl?prog=blastn&autogo=1&show_cns=1&dsgid1=11822&chr1=3&x1=5347285&dr1up=15000&dr1down=15000&dsgid2=8120;chr2=Bd1;x2=69133990;dr2up=15000;dr2down=15000;num_seqs=2;hsp_overlap_limit=0;hsp_size_limit=0
Os02g11770|2|6080783|6080811|-|Bradi3g07860|Bd3|6024422|6024450|-|2e-05	Os02g11770	2	6080783	6080811	0	Bradi3g07860	Bd3	6024422	6024450	0	2e-05	http://synteny.cnr.berkeley.edu/CoGe/GEvo.pl?prog=blastn&autogo=1&show_cns=1&dsgid1=11822&chr1=2&x1=6080783&dr1up=15000&dr1down=15000&dsgid2=8120;chr2=Bd3;x2=6024422;dr2up=15000;dr2down=15000;num_seqs=2;hsp_overlap_limit=0;hsp_size_limit=0
Os06g46940|6|28480606|28480641|+|Bradi1g33040|Bd1|28705553|28705588|+|0.019	Os06g46940	6	28480606	28480641	0	Bradi1g33040	Bd1	28705553	28705588	0	0.019	http://synteny.cnr.berkeley.edu/CoGe/GEvo.pl?prog=blastn&autogo=1&show_cns=1&dsgid1=11822&chr1=6&x1=28480606&dr1up=15000&dr1down=15000&dsgid2=8120;chr2=Bd1;x2=28705553;dr2up=15000;dr2down=15000;num_seqs=2;hsp_overlap_limit=0;hsp_size_limit=0
Os03g04600|3|2149215|2149263|-|Bradi1g75780|Bd1|72579643|72579595|+|2e-06	Os03g04600	3	2149215	2149263	0	Bradi1g75780	Bd1	72579595	72579643	0	2e-06	http://synteny.cnr.berkeley.edu/CoGe/GEvo.pl?prog=blastn&autogo=1&show_cns=1&dsgid1=11822&chr1=3&x1=2149215&dr1up=15000&dr1down=15000&dsgid2=8120;chr2=Bd1;x2=72579595;dr2up=15000;dr2down=15000;num_seqs=2;hsp_overlap_limit=0;hsp_size_limit=0
Os01g56630|1|32668265|32668287|+|Bradi2g51430|Bd2|51024833|51024855|+|0.002	Os01g56630	1	32668265	32668287	0	Bradi2g51430	Bd2	51024833	51024855	0	0.002	http://synteny.cnr.berkeley.edu/CoGe/GEvo.pl?prog=blastn&autogo=1&show_cns=1&dsgid1=11822&chr1=1&x1=32668265&dr1up=15000&dr1down=15000&dsgid2=8120;chr2=Bd2;x2=51024833;dr2up=15000;dr2down=15000;num_seqs=2;hsp_overlap_limit=0;hsp_size_limit=0
Os03g51050|3|29181106|29181121|-|Bradi1g10490|Bd1|7578979|7578964|+|0.28	Os03g51050	3	29181106	29181121	0	Bradi1g10490	Bd1	7578964	7578979	0	0.28	http://synteny.cnr.berkeley.edu/CoGe/GEvo.pl?prog=blastn&autogo=1&show_cns=1&dsgid1=11822&chr1=3&x1=29181106&dr1up=15000&dr1down=15000&dsgid2=8120;chr2=Bd1;x2=7578964;dr2up=15000;dr2down=15000;num_seqs=2;hsp_overlap_limit=0;hsp_size_limit=0
Os08g01920|8|566183|566201|-|Bradi3g13470|Bd3|11918700|11918718|-|0.39	Os08g01920	8	566183	566201	0	Bradi3g13470	Bd3	11918700	11918718	0	0.39	http://synteny.cnr.berkeley.edu/CoGe/GEvo.pl?prog=blastn&autogo=1&show_cns=1&dsgid1=11822&chr1=8&x1=566183&dr1up=15000&dr1down=15000&dsgid2=8120;chr2=Bd3;x2=11918700;dr2up=15000;dr2down=15000;num_seqs=2;hsp_overlap_limit=0;hsp_size_limit=0
Os03g50510|3|28836161|28836183|+|Bradi1g11490|Bd1|8550619|8550641|+|0.08	Os03g50510	3	28836161	28836183	0	Bradi1g11490	Bd1	8550619	8550641	0	0.08	http://synteny.cnr.berkeley.edu/CoGe/GEvo.pl?prog=blastn&autogo=1&show_cns=1&dsgid1=11822&chr1=3&x1=28836161&dr1up=15000&dr1down=15000&dsgid2=8120;chr2=Bd1;x2=8550619;dr2up=15000;dr2down=15000;num_seqs=2;hsp_overlap_limit=0;hsp_size_limit=0
Os01g65530|1|38037920|38037977|+|Bradi2g56670|Bd2|54959613|54959670|+|1e-18	Os01g65530	1	38037920	38037977	0	Bradi2g56670	Bd2	54959613	54959670	0	1e-18	http://synteny.cnr.berkeley.edu/CoGe/GEvo.pl?prog=blastn&autogo=1&show_cns=1&dsgid1=11822&chr1=1&x1=38037920&dr1up=15000&dr1down=15000&dsgid2=8120;chr2=Bd2;x2=54959613;dr2up=15000;dr2down=15000;num_seqs=2;hsp_overlap_limit=0;hsp_size_limit=0
Os04g52130|4|30779042|30779063|+|Bradi5g21310|Bd5|23967598|23967619|+|0.005	Os04g52130	4	30779042	30779063	0	Bradi5g21310	Bd5	23967598	23967619	0	0.005	http://synteny.cnr.berkeley.edu/CoGe/GEvo.pl?prog=blastn&autogo=1&show_cns=1&dsgid1=11822&chr1=4&x1=30779042&dr1up=15000&dr1down=15000&dsgid2=8120;chr2=Bd5;x2=23967598;dr2up=15000;dr2down=15000;num_seqs=2;hsp_overlap_limit=0;hsp_size_limit=0
1_31982010_31982098_cns_rna|1|31982010|31982098|+|Bd2_50360079_50360167_cns_rna|Bd2|50360079|50360167|+|6e-35	1_31982010_31982098_cns_rna	1	31982010	31982098	0	Bd2_50360079_50360167_cns_rna	Bd2	50360079	50360167	0	6e-35	http://synteny.cnr.berkeley.edu/CoGe/GEvo.pl?prog=blastn&autogo=1&show_cns=1&dsgid1=11822&chr1=1&x1=31982010&dr1up=15000&dr1down=15000&dsgid2=8120;chr2=Bd2;x2=50360079;dr2up=15000;dr2down=15000;num_seqs=2;hsp_overlap_limit=0;hsp_size_limit=0
Os06g51100|6|30909186|30909228|-|Bradi1g29840|Bd1|25339446|25339404|+|2e-06	Os06g51100	6	30909186	30909228	0	Bradi1g29840	Bd1	25339404	25339446	0	2e-06	http://synteny.cnr.berkeley.edu/CoGe/GEvo.pl?prog=blastn&autogo=1&show_cns=1&dsgid1=11822&chr1=6&x1=30909186&dr1up=15000&dr1down=15000&dsgid2=8120;chr2=Bd1;x2=25339404;dr2up=15000;dr2down=15000;num_seqs=2;hsp_overlap_limit=0;hsp_size_limit=0
Os03g19480|3|10955916|10955934|-|Bradi1g64460|Bd1|63670925|63670907|+|0.35	Os03g19480	3	10955916	10955934	0	Bradi1g64460	Bd1	63670907	63670925	0	0.35	http://synteny.cnr.berkeley.edu/CoGe/GEvo.pl?prog=blastn&autogo=1&show_cns=1&dsgid1=11822&chr1=3&x1=10955916&dr1up=15000&dr1down=15000&dsgid2=8120;chr2=Bd1;x2=63670907;dr2up=15000;dr2down=15000;num_seqs=2;hsp_overlap_limit=0;hsp_size_limit=0
Os06g48160|6|29141689|29141718|+|Bradi1g33810|Bd1|29395899|29395928|+|0.016	Os06g48160	6	29141689	29141718	0	Bradi1g33810	Bd1	29395899	29395928	0	0.016	http://synteny.cnr.berkeley.edu/CoGe/GEvo.pl?prog=blastn&autogo=1&show_cns=1&dsgid1=11822&chr1=6&x1=29141689&dr1up=15000&dr1down=15000&dsgid2=8120;chr2=Bd1;x2=29395899;dr2up=15000;dr2down=15000;num_seqs=2;hsp_overlap_limit=0;hsp_size_limit=0
Os10g31864|10|16651851|16651889|-|Bradi3g27910|Bd3|29123499|29123537|-|0.069	Os10g31864	10	16651851	16651889	0	Bradi3g27910	Bd3	29123499	29123537	0	0.069	http://synteny.cnr.berkeley.edu/CoGe/GEvo.pl?prog=blastn&autogo=1&show_cns=1&dsgid1=11822&chr1=10&x1=16651851&dr1up=15000&dr1down=15000&dsgid2=8120;chr2=Bd3;x2=29123499;dr2up=15000;dr2down=15000;num_seqs=2;hsp_overlap_limit=0;hsp_size_limit=0
Os12g42850|12|26590921|26590941|-|Bradi4g01240|Bd4|786571|786551|+|1.1	Os12g42850	12	26590921	26590941	0	Bradi4g01240	Bd4	786551	786571	0	1.1	http://synteny.cnr.berkeley.edu/CoGe/GEvo.pl?prog=blastn&autogo=1&show_cns=1&dsgid1=11822&chr1=12&x1=26590921&dr1up=15000&dr1down=15000&dsgid2=8120;chr2=Bd4;x2=786551;dr2up=15000;dr2down=15000;num_seqs=2;hsp_overlap_limit=0;hsp_size_limit=0
Os03g08600|3|4426042|4426057|+|Bradi1g72350|Bd1|70072116|70072101|-|0.29	Os03g08600	3	4426042	4426057	0	Bradi1g72350	Bd1	70072101	70072116	0	0.29	http://synteny.cnr.berkeley.edu/CoGe/GEvo.pl?prog=blastn&autogo=1&show_cns=1&dsgid1=11822&chr1=3&x1=4426042&dr1up=15000&dr1down=15000&dsgid2=8120;chr2=Bd1;x2=70072101;dr2up=15000;dr2down=15000;num_seqs=2;hsp_overlap_limit=0;hsp_size_limit=0
Os02g31290|2|18764058|18764077|+|Bradi3g44380|Bd3|46205829|46205848|+|0.093	Os02g31290	2	18764058	18764077	0	Bradi3g44380	Bd3	46205829	46205848	0	0.093	http://synteny.cnr.berkeley.edu/CoGe/GEvo.pl?prog=blastn&autogo=1&show_cns=1&dsgid1=11822&chr1=2&x1=18764058&dr1up=15000&dr1down=15000&dsgid2=8120;chr2=Bd3;x2=46205829;dr2up=15000;dr2down=15000;num_seqs=2;hsp_overlap_limit=0;hsp_size_limit=0
Os02g14710|2|8111980|8111997|+|Bradi3g09280|Bd3|7398567|7398550|-|0.88	Os02g14710	2	8111980	8111997	0	Bradi3g09280	Bd3	7398550	7398567	0	0.88	http://synteny.cnr.berkeley.edu/CoGe/GEvo.pl?prog=blastn&autogo=1&show_cns=1&dsgid1=11822&chr1=2&x1=8111980&dr1up=15000&dr1down=15000&dsgid2=8120;chr2=Bd3;x2=7398550;dr2up=15000;dr2down=15000;num_seqs=2;hsp_overlap_limit=0;hsp_size_limit=0
Os09g29460|9|17894943|17895040|+|Bradi4g32740|Bd4|38454227|38454328|+|1e-10	Os09g29460	9	17894943	17895040	0	Bradi4g32740	Bd4	38454227	38454328	0	1e-10	http://synteny.cnr.berkeley.edu/CoGe/GEvo.pl?prog=blastn&autogo=1&show_cns=1&dsgid1=11822&chr1=9&x1=17894943&dr1up=15000&dr1down=15000&dsgid2=8120;chr2=Bd4;x2=38454227;dr2up=15000;dr2down=15000;num_seqs=2;hsp_overlap_limit=0;hsp_size_limit=0
Os11g40150|11|23480388|23480411|+|Bradi4g13750|Bd4|14132152|14132175|+|0.019	Os11g40150	11	23480388	23480411	0	Bradi4g13750	Bd4	14132152	14132175	0	0.019	http://synteny.cnr.berkeley.edu/CoGe/GEvo.pl?prog=blastn&autogo=1&show_cns=1&dsgid1=11822&chr1=11&x1=23480388&dr1up=15000&dr1down=15000&dsgid2=8120;chr2=Bd4;x2=14132152;dr2up=15000;dr2down=15000;num_seqs=2;hsp_overlap_limit=0;hsp_size_limit=0
Os02g49620|2|30320790|30320811|+|Bradi3g56230|Bd3|56206387|56206366|-|0.005	Os02g49620	2	30320790	30320811	0	Bradi3g56230	Bd3	56206366	56206387	0	0.005	http://synteny.cnr.berkeley.edu/CoGe/GEvo.pl?prog=blastn&autogo=1&show_cns=1&dsgid1=11822&chr1=2&x1=30320790&dr1up=15000&dr1down=15000&dsgid2=8120;chr2=Bd3;x2=56206366;dr2up=15000;dr2down=15000;num_seqs=2;hsp_overlap_limit=0;hsp_size_limit=0
Os11g09150|11|4889201|4889227|+|Bradi4g23280|Bd4|28074710|28074684|-|0.014	Os11g09150	11	4889201	4889227	0	Bradi4g23280	Bd4	28074684	28074710	0	0.014	http://synteny.cnr.berkeley.edu/CoGe/GEvo.pl?prog=blastn&autogo=1&show_cns=1&dsgid1=11822&chr1=11&x1=4889201&dr1up=15000&dr1down=15000&dsgid2=8120;chr2=Bd4;x2=28074684;dr2up=15000;dr2down=15000;num_seqs=2;hsp_overlap_limit=0;hsp_size_limit=0
Os01g59780|1|34574496|34574511|+|Bradi2g53070|Bd2|52291525|52291540|+|0.24	Os01g59780	1	34574496	34574511	0	Bradi2g53070	Bd2	52291525	52291540	0	0.24	http://synteny.cnr.berkeley.edu/CoGe/GEvo.pl?prog=blastn&autogo=1&show_cns=1&dsgid1=11822&chr1=1&x1=34574496&dr1up=15000&dr1down=15000&dsgid2=8120;chr2=Bd2;x2=52291525;dr2up=15000;dr2down=15000;num_seqs=2;hsp_overlap_limit=0;hsp_size_limit=0
Os03g62730|3|35496237|35496258|+|Bradi1g01930|Bd1|1299704|1299683|-|0.29	Os03g62730	3	35496237	35496258	0	Bradi1g01930	Bd1	1299683	1299704	0	0.29	http://synteny.cnr.berkeley.edu/CoGe/GEvo.pl?prog=blastn&autogo=1&show_cns=1&dsgid1=11822&chr1=3&x1=35496237&dr1up=15000&dr1down=15000&dsgid2=8120;chr2=Bd1;x2=1299683;dr2up=15000;dr2down=15000;num_seqs=2;hsp_overlap_limit=0;hsp_size_limit=0
Os07g44070|7|26339501|26339531|+|Bradi1g20270|Bd1|16219086|16219056|-|2e-06	Os07g44070	7	26339501	26339531	0	Bradi1g20270	Bd1	16219056	16219086	0	2e-06	http://synteny.cnr.berkeley.edu/CoGe/GEvo.pl?prog=blastn&autogo=1&show_cns=1&dsgid1=11822&chr1=7&x1=26339501&dr1up=15000&dr1down=15000&dsgid2=8120;chr2=Bd1;x2=16219056;dr2up=15000;dr2down=15000;num_seqs=2;hsp_overlap_limit=0;hsp_size_limit=0
Os02g03590|2|1465928|1465954|-|Bradi3g02740|Bd3|1681888|1681862|+|1.3	Os02g03590	2	1465928	1465954	0	Bradi3g02740	Bd3	1681862	1681888	0	1.3	http://synteny.cnr.berkeley.edu/CoGe/GEvo.pl?prog=blastn&autogo=1&show_cns=1&dsgid1=11822&chr1=2&x1=1465928&dr1up=15000&dr1down=15000&dsgid2=8120;chr2=Bd3;x2=1681862;dr2up=15000;dr2down=15000;num_seqs=2;hsp_overlap_limit=0;hsp_size_limit=0
Os04g58110|4|34420419|34420510|-|Bradi5g26140|Bd5|27226276|27226181|+|9e-16	Os04g58110	4	34420419	34420510	0	Bradi5g26140	Bd5	27226181	27226276	0	9e-16	http://synteny.cnr.berkeley.edu/CoGe/GEvo.pl?prog=blastn&autogo=1&show_cns=1&dsgid1=11822&chr1=4&x1=34420419&dr1up=15000&dr1down=15000&dsgid2=8120;chr2=Bd5;x2=27226181;dr2up=15000;dr2down=15000;num_seqs=2;hsp_overlap_limit=0;hsp_size_limit=0
Os12g03150|12|1201041|1201061|-|Bradi4g43940|Bd4|47497680|47497660|+|0.0003	Os12g03150	12	1201041	1201061	0	Bradi4g43940	Bd4	47497660	47497680	0	0.0003	http://synteny.cnr.berkeley.edu/CoGe/GEvo.pl?prog=blastn&autogo=1&show_cns=1&dsgid1=11822&chr1=12&x1=1201041&dr1up=15000&dr1down=15000&dsgid2=8120;chr2=Bd4;x2=47497660;dr2up=15000;dr2down=15000;num_seqs=2;hsp_overlap_limit=0;hsp_size_limit=0
Os03g53400|3|30632899|30632913|+|Bradi1g08870|Bd1|6256666|6256652|-|0.82	Os03g53400	3	30632899	30632913	0	Bradi1g08870	Bd1	6256652	6256666	0	0.82	http://synteny.cnr.berkeley.edu/CoGe/GEvo.pl?prog=blastn&autogo=1&show_cns=1&dsgid1=11822&chr1=3&x1=30632899&dr1up=15000&dr1down=15000&dsgid2=8120;chr2=Bd1;x2=6256652;dr2up=15000;dr2down=15000;num_seqs=2;hsp_overlap_limit=0;hsp_size_limit=0
Os03g21000|3|11920103|11920138|-|Bradi1g63640|Bd1|62820712|62820677|+|3e-11	Os03g21000	3	11920103	11920138	0	Bradi1g63640	Bd1	62820677	62820712	0	3e-11	http://synteny.cnr.berkeley.edu/CoGe/GEvo.pl?prog=blastn&autogo=1&show_cns=1&dsgid1=11822&chr1=3&x1=11920103&dr1up=15000&dr1down=15000&dsgid2=8120;chr2=Bd1;x2=62820677;dr2up=15000;dr2down=15000;num_seqs=2;hsp_overlap_limit=0;hsp_size_limit=0
Os01g65380|1|37945404|37945425|+|Bradi2g56530|Bd2|54853307|54853328|+|0.25	Os01g65380	1	37945404	37945425	0	Bradi2g56530	Bd2	54853307	54853328	0	0.25	http://synteny.cnr.berkeley.edu/CoGe/GEvo.pl?prog=blastn&autogo=1&show_cns=1&dsgid1=11822&chr1=1&x1=37945404&dr1up=15000&dr1down=15000&dsgid2=8120;chr2=Bd2;x2=54853307;dr2up=15000;dr2down=15000;num_seqs=2;hsp_overlap_limit=0;hsp_size_limit=0
Os02g56100|2|34329552|34329790|+|Bradi3g54560|Bd3|55001917|55001688|-|3e-16	Os02g56100	2	34329552	34329790	0	Bradi3g54560	Bd3	55001688	55001917	0	3e-16	http://synteny.cnr.berkeley.edu/CoGe/GEvo.pl?prog=blastn&autogo=1&show_cns=1&dsgid1=11822&chr1=2&x1=34329552&dr1up=15000&dr1down=15000&dsgid2=8120;chr2=Bd3;x2=55001688;dr2up=15000;dr2down=15000;num_seqs=2;hsp_overlap_limit=0;hsp_size_limit=0
Os02g40070|2|24254766|24254786|+|Bradi3g48700|Bd3|50079416|50079436|+|0.0004	Os02g40070	2	24254766	24254786	0	Bradi3g48700	Bd3	50079416	50079436	0	0.0004	http://synteny.cnr.berkeley.edu/CoGe/GEvo.pl?prog=blastn&autogo=1&show_cns=1&dsgid1=11822&chr1=2&x1=24254766&dr1up=15000&dr1down=15000&dsgid2=8120;chr2=Bd3;x2=50079416;dr2up=15000;dr2down=15000;num_seqs=2;hsp_overlap_limit=0;hsp_size_limit=0
Os03g26930|3|15401174|15401191|+|Bradi1g60910|Bd1|60268710|60268693|-|0.95	Os03g26930	3	15401174	15401191	0	Bradi1g60910	Bd1	60268693	60268710	0	0.95	http://synteny.cnr.berkeley.edu/CoGe/GEvo.pl?prog=blastn&autogo=1&show_cns=1&dsgid1=11822&chr1=3&x1=15401174&dr1up=15000&dr1down=15000&dsgid2=8120;chr2=Bd1;x2=60268693;dr2up=15000;dr2down=15000;num_seqs=2;hsp_overlap_limit=0;hsp_size_limit=0
Os08g43170|8|27301294|27301320|+|Bradi3g42010|Bd3|43790214|43790188|-|0.02	Os08g43170	8	27301294	27301320	0	Bradi3g42010	Bd3	43790188	43790214	0	0.02	http://synteny.cnr.berkeley.edu/CoGe/GEvo.pl?prog=blastn&autogo=1&show_cns=1&dsgid1=11822&chr1=8&x1=27301294&dr1up=15000&dr1down=15000&dsgid2=8120;chr2=Bd3;x2=43790188;dr2up=15000;dr2down=15000;num_seqs=2;hsp_overlap_limit=0;hsp_size_limit=0
Os11g37190|11|21495495|21495528|+|brachy_Bd4_15834898_15835049|Bd4|15829805|15829838|+|7e-05	Os11g37190	11	21495495	21495528	0	brachy_Bd4_15834898_15835049	Bd4	15829805	15829838	0	7e-05	http://synteny.cnr.berkeley.edu/CoGe/GEvo.pl?prog=blastn&autogo=1&show_cns=1&dsgid1=11822&chr1=11&x1=21495495&dr1up=15000&dr1down=15000&dsgid2=8120;chr2=Bd4;x2=15829805;dr2up=15000;dr2down=15000;num_seqs=2;hsp_overlap_limit=0;hsp_size_limit=0
Os03g05750|3|2865155|2865201|-|Bradi1g74900|Bd1|71945017|71944971|+|0.06	Os03g05750	3	2865155	2865201	0	Bradi1g74900	Bd1	71944971	71945017	0	0.06	http://synteny.cnr.berkeley.edu/CoGe/GEvo.pl?prog=blastn&autogo=1&show_cns=1&dsgid1=11822&chr1=3&x1=2865155&dr1up=15000&dr1down=15000&dsgid2=8120;chr2=Bd1;x2=71944971;dr2up=15000;dr2down=15000;num_seqs=2;hsp_overlap_limit=0;hsp_size_limit=0
Os01g12710|1|7029986|7030003|+|Bradi2g07550|Bd2|5905780|5905797|+|1.2	Os01g12710	1	7029986	7030003	0	Bradi2g07550	Bd2	5905780	5905797	0	1.2	http://synteny.cnr.berkeley.edu/CoGe/GEvo.pl?prog=blastn&autogo=1&show_cns=1&dsgid1=11822&chr1=1&x1=7029986&dr1up=15000&dr1down=15000&dsgid2=8120;chr2=Bd2;x2=5905780;dr2up=15000;dr2down=15000;num_seqs=2;hsp_overlap_limit=0;hsp_size_limit=0
Os03g38970|3|21658044|21658058|-|Bradi1g15380|Bd1|12308922|12308908|+|1.8	Os03g38970	3	21658044	21658058	0	Bradi1g15380	Bd1	12308908	12308922	0	1.8	http://synteny.cnr.berkeley.edu/CoGe/GEvo.pl?prog=blastn&autogo=1&show_cns=1&dsgid1=11822&chr1=3&x1=21658044&dr1up=15000&dr1down=15000&dsgid2=8120;chr2=Bd1;x2=12308908;dr2up=15000;dr2down=15000;num_seqs=2;hsp_overlap_limit=0;hsp_size_limit=0
Os01g62950|1|36460618|36460642|-|Bradi2g54950|Bd2|53724054|53724078|-|8e-05	Os01g62950	1	36460618	36460642	0	Bradi2g54950	Bd2	53724054	53724078	0	8e-05	http://synteny.cnr.berkeley.edu/CoGe/GEvo.pl?prog=blastn&autogo=1&show_cns=1&dsgid1=11822&chr1=1&x1=36460618&dr1up=15000&dr1down=15000&dsgid2=8120;chr2=Bd2;x2=53724054;dr2up=15000;dr2down=15000;num_seqs=2;hsp_overlap_limit=0;hsp_size_limit=0
Os08g40850|8|25848786|25848848|-|Bradi3g40500|Bd3|42667749|42667687|+|0.0003	Os08g40850	8	25848786	25848848	0	Bradi3g40500	Bd3	42667687	42667749	0	0.0003	http://synteny.cnr.berkeley.edu/CoGe/GEvo.pl?prog=blastn&autogo=1&show_cns=1&dsgid1=11822&chr1=8&x1=25848786&dr1up=15000&dr1down=15000&dsgid2=8120;chr2=Bd3;x2=42667687;dr2up=15000;dr2down=15000;num_seqs=2;hsp_overlap_limit=0;hsp_size_limit=0
rice_v6_3_33123493_33123651|3|33118886|33118906|+|brachy_Bd1_3770023_3770169|Bd1|3765440|3765460|+|0.75	rice_v6_3_33123493_33123651	3	33118886	33118906	0	brachy_Bd1_3770023_3770169	Bd1	3765440	3765460	0	0.75	http://synteny.cnr.berkeley.edu/CoGe/GEvo.pl?prog=blastn&autogo=1&show_cns=1&dsgid1=11822&chr1=3&x1=33118886&dr1up=15000&dr1down=15000&dsgid2=8120;chr2=Bd1;x2=3765440;dr2up=15000;dr2down=15000;num_seqs=2;hsp_overlap_limit=0;hsp_size_limit=0
Os07g07080|7|3498194|3498221|-|Bradi1g56600|Bd1|55176010|55175983|+|0.0001	Os07g07080	7	3498194	3498221	0	Bradi1g56600	Bd1	55175983	55176010	0	0.0001	http://synteny.cnr.berkeley.edu/CoGe/GEvo.pl?prog=blastn&autogo=1&show_cns=1&dsgid1=11822&chr1=7&x1=3498194&dr1up=15000&dr1down=15000&dsgid2=8120;chr2=Bd1;x2=55175983;dr2up=15000;dr2down=15000;num_seqs=2;hsp_overlap_limit=0;hsp_size_limit=0
Os02g39820|2|24056427|24056475|+|Bradi3g48510|Bd3|49930591|49930639|+|0.26	Os02g39820	2	24056427	24056475	0	Bradi3g48510	Bd3	49930591	49930639	0	0.26	http://synteny.cnr.berkeley.edu/CoGe/GEvo.pl?prog=blastn&autogo=1&show_cns=1&dsgid1=11822&chr1=2&x1=24056427&dr1up=15000&dr1down=15000&dsgid2=8120;chr2=Bd3;x2=49930591;dr2up=15000;dr2down=15000;num_seqs=2;hsp_overlap_limit=0;hsp_size_limit=0
Os02g13580|2|7281108|7281170|-|Bradi3g08710|Bd3|6855737|6855799|-|7e-06	Os02g13580	2	7281108	7281170	0	Bradi3g08710	Bd3	6855737	6855799	0	7e-06	http://synteny.cnr.berkeley.edu/CoGe/GEvo.pl?prog=blastn&autogo=1&show_cns=1&dsgid1=11822&chr1=2&x1=7281108&dr1up=15000&dr1down=15000&dsgid2=8120;chr2=Bd3;x2=6855737;dr2up=15000;dr2down=15000;num_seqs=2;hsp_overlap_limit=0;hsp_size_limit=0
Os03g09170|3|4777338|4777361|-|Bradi1g71740|Bd1|69682954|69682931|+|0.83	Os03g09170	3	4777338	4777361	0	Bradi1g71740	Bd1	69682931	69682954	0	0.83	http://synteny.cnr.berkeley.edu/CoGe/GEvo.pl?prog=blastn&autogo=1&show_cns=1&dsgid1=11822&chr1=3&x1=4777338&dr1up=15000&dr1down=15000&dsgid2=8120;chr2=Bd1;x2=69682931;dr2up=15000;dr2down=15000;num_seqs=2;hsp_overlap_limit=0;hsp_size_limit=0
Os02g47600|2|29076877|29076894|-|Bradi3g52740|Bd3|53593551|53593568|-|1.0	Os02g47600	2	29076877	29076894	0	Bradi3g52740	Bd3	53593551	53593568	0	1	http://synteny.cnr.berkeley.edu/CoGe/GEvo.pl?prog=blastn&autogo=1&show_cns=1&dsgid1=11822&chr1=2&x1=29076877&dr1up=15000&dr1down=15000&dsgid2=8120;chr2=Bd3;x2=53593551;dr2up=15000;dr2down=15000;num_seqs=2;hsp_overlap_limit=0;hsp_size_limit=0
Os03g18170|3|10183258|10183284|+|Bradi1g65500|Bd1|64478624|64478598|-|0.88	Os03g18170	3	10183258	10183284	0	Bradi1g65500	Bd1	64478598	64478624	0	0.88	http://synteny.cnr.berkeley.edu/CoGe/GEvo.pl?prog=blastn&autogo=1&show_cns=1&dsgid1=11822&chr1=3&x1=10183258&dr1up=15000&dr1down=15000&dsgid2=8120;chr2=Bd1;x2=64478598;dr2up=15000;dr2down=15000;num_seqs=2;hsp_overlap_limit=0;hsp_size_limit=0
Os10g28000|10|14435177|14435201|-|Bradi3g26740|Bd3|27488894|27488918|-|0.26	Os10g28000	10	14435177	14435201	0	Bradi3g26740	Bd3	27488894	27488918	0	0.26	http://synteny.cnr.berkeley.edu/CoGe/GEvo.pl?prog=blastn&autogo=1&show_cns=1&dsgid1=11822&chr1=10&x1=14435177&dr1up=15000&dr1down=15000&dsgid2=8120;chr2=Bd3;x2=27488894;dr2up=15000;dr2down=15000;num_seqs=2;hsp_overlap_limit=0;hsp_size_limit=0
Os01g50610|1|29052007|29052025|-|Bradi2g47550|Bd2|47945325|47945343|-|0.23	Os01g50610	1	29052007	29052025	0	Bradi2g47550	Bd2	47945325	47945343	0	0.23	http://synteny.cnr.berkeley.edu/CoGe/GEvo.pl?prog=blastn&autogo=1&show_cns=1&dsgid1=11822&chr1=1&x1=29052007&dr1up=15000&dr1down=15000&dsgid2=8120;chr2=Bd2;x2=47945325;dr2up=15000;dr2down=15000;num_seqs=2;hsp_overlap_limit=0;hsp_size_limit=0
3_9710333_9710352_cns_rna|3|9709060|9709116|+|Bd1_64898639_64898620_cns_rna|Bd1|64898772|64898716|-|6e-06	3_9710333_9710352_cns_rna	3	9709060	9709116	0	Bd1_64898639_64898620_cns_rna	Bd1	64898716	64898772	0	6e-06	http://synteny.cnr.berkeley.edu/CoGe/GEvo.pl?prog=blastn&autogo=1&show_cns=1&dsgid1=11822&chr1=3&x1=9709060&dr1up=15000&dr1down=15000&dsgid2=8120;chr2=Bd1;x2=64898716;dr2up=15000;dr2down=15000;num_seqs=2;hsp_overlap_limit=0;hsp_size_limit=0
Os05g10650|5|5822031|5822066|+|Bradi2g33290|Bd2|33343604|33343569|-|0.0003	Os05g10650	5	5822031	5822066	0	Bradi2g33290	Bd2	33343569	33343604	0	0.0003	http://synteny.cnr.berkeley.edu/CoGe/GEvo.pl?prog=blastn&autogo=1&show_cns=1&dsgid1=11822&chr1=5&x1=5822031&dr1up=15000&dr1down=15000&dsgid2=8120;chr2=Bd2;x2=33343569;dr2up=15000;dr2down=15000;num_seqs=2;hsp_overlap_limit=0;hsp_size_limit=0
Os03g53500|3|30679751|30679782|-|Bradi1g08850|Bd1|6209834|6209803|+|0.11	Os03g53500	3	30679751	30679782	0	Bradi1g08850	Bd1	6209803	6209834	0	0.11	http://synteny.cnr.berkeley.edu/CoGe/GEvo.pl?prog=blastn&autogo=1&show_cns=1&dsgid1=11822&chr1=3&x1=30679751&dr1up=15000&dr1down=15000&dsgid2=8120;chr2=Bd1;x2=6209803;dr2up=15000;dr2down=15000;num_seqs=2;hsp_overlap_limit=0;hsp_size_limit=0
4_28687973_28688098_cns_rna|4|28687783|28687859|-|Bd5_22010472_22010592_cns_rna|Bd5|22010263|22010339|-|6e-28	4_28687973_28688098_cns_rna	4	28687783	28687859	0	Bd5_22010472_22010592_cns_rna	Bd5	22010263	22010339	0	6e-28	http://synteny.cnr.berkeley.edu/CoGe/GEvo.pl?prog=blastn&autogo=1&show_cns=1&dsgid1=11822&chr1=4&x1=28687783&dr1up=15000&dr1down=15000&dsgid2=8120;chr2=Bd5;x2=22010263;dr2up=15000;dr2down=15000;num_seqs=2;hsp_overlap_limit=0;hsp_size_limit=0
Os01g53600|1|30777625|30777660|-|Bradi2g49200|Bd2|49318134|49318169|-|1.1	Os01g53600	1	30777625	30777660	0	Bradi2g49200	Bd2	49318134	49318169	0	1.1	http://synteny.cnr.berkeley.edu/CoGe/GEvo.pl?prog=blastn&autogo=1&show_cns=1&dsgid1=11822&chr1=1&x1=30777625&dr1up=15000&dr1down=15000&dsgid2=8120;chr2=Bd2;x2=49318134;dr2up=15000;dr2down=15000;num_seqs=2;hsp_overlap_limit=0;hsp_size_limit=0
Os03g19580|3|11006448|11006473|-|Bradi1g64370|Bd1|63569028|63569003|+|0.001	Os03g19580	3	11006448	11006473	0	Bradi1g64370	Bd1	63569003	63569028	0	0.001	http://synteny.cnr.berkeley.edu/CoGe/GEvo.pl?prog=blastn&autogo=1&show_cns=1&dsgid1=11822&chr1=3&x1=11006448&dr1up=15000&dr1down=15000&dsgid2=8120;chr2=Bd1;x2=63569003;dr2up=15000;dr2down=15000;num_seqs=2;hsp_overlap_limit=0;hsp_size_limit=0
Os01g51610|1|29638639|29638668|+|Bradi2g48060|Bd2|48378697|48378726|+|1.0	Os01g51610	1	29638639	29638668	0	Bradi2g48060	Bd2	48378697	48378726	0	1	http://synteny.cnr.berkeley.edu/CoGe/GEvo.pl?prog=blastn&autogo=1&show_cns=1&dsgid1=11822&chr1=1&x1=29638639&dr1up=15000&dr1down=15000&dsgid2=8120;chr2=Bd2;x2=48378697;dr2up=15000;dr2down=15000;num_seqs=2;hsp_overlap_limit=0;hsp_size_limit=0
Os09g30100|9|18296303|18296385|+|Bradi4g33070|Bd4|38861643|38861727|+|7e-14	Os09g30100	9	18296303	18296385	0	Bradi4g33070	Bd4	38861643	38861727	0	7e-14	http://synteny.cnr.berkeley.edu/CoGe/GEvo.pl?prog=blastn&autogo=1&show_cns=1&dsgid1=11822&chr1=9&x1=18296303&dr1up=15000&dr1down=15000&dsgid2=8120;chr2=Bd4;x2=38861643;dr2up=15000;dr2down=15000;num_seqs=2;hsp_overlap_limit=0;hsp_size_limit=0
Os01g36630|1|20323802|20323857|+|Bradi2g40680|Bd2|40971925|40971980|+|4e-07	Os01g36630	1	20323802	20323857	0	Bradi2g40680	Bd2	40971925	40971980	0	4e-07	http://synteny.cnr.berkeley.edu/CoGe/GEvo.pl?prog=blastn&autogo=1&show_cns=1&dsgid1=11822&chr1=1&x1=20323802&dr1up=15000&dr1down=15000&dsgid2=8120;chr2=Bd2;x2=40971925;dr2up=15000;dr2down=15000;num_seqs=2;hsp_overlap_limit=0;hsp_size_limit=0
Os04g34100|4|20491357|20491410|+|Bradi5g09750|Bd5|13080736|13080789|+|2e-09	Os04g34100	4	20491357	20491410	0	Bradi5g09750	Bd5	13080736	13080789	0	2e-09	http://synteny.cnr.berkeley.edu/CoGe/GEvo.pl?prog=blastn&autogo=1&show_cns=1&dsgid1=11822&chr1=4&x1=20491357&dr1up=15000&dr1down=15000&dsgid2=8120;chr2=Bd5;x2=13080736;dr2up=15000;dr2down=15000;num_seqs=2;hsp_overlap_limit=0;hsp_size_limit=0
Os05g37930|5|22182897|22182953|-|Bradi2g23580|Bd2|21147731|21147675|+|7e-20	Os05g37930	5	22182897	22182953	0	Bradi2g23580	Bd2	21147675	21147731	0	7e-20	http://synteny.cnr.berkeley.edu/CoGe/GEvo.pl?prog=blastn&autogo=1&show_cns=1&dsgid1=11822&chr1=5&x1=22182897&dr1up=15000&dr1down=15000&dsgid2=8120;chr2=Bd2;x2=21147675;dr2up=15000;dr2down=15000;num_seqs=2;hsp_overlap_limit=0;hsp_size_limit=0
Os02g50480|2|30826386|30826442|+|Bradi3g59820|Bd3|58932929|58932874|-|2e-13	Os02g50480	2	30826386	30826442	0	Bradi3g59820	Bd3	58932874	58932929	0	2e-13	http://synteny.cnr.berkeley.edu/CoGe/GEvo.pl?prog=blastn&autogo=1&show_cns=1&dsgid1=11822&chr1=2&x1=30826386&dr1up=15000&dr1down=15000&dsgid2=8120;chr2=Bd3;x2=58932874;dr2up=15000;dr2down=15000;num_seqs=2;hsp_overlap_limit=0;hsp_size_limit=0
Os01g67850|1|39427985|39428092|+|Bradi2g58040|Bd2|56064639|56064744|+|3e-19	Os01g67850	1	39427985	39428092	0	Bradi2g58040	Bd2	56064639	56064744	0	3e-19	http://synteny.cnr.berkeley.edu/CoGe/GEvo.pl?prog=blastn&autogo=1&show_cns=1&dsgid1=11822&chr1=1&x1=39427985&dr1up=15000&dr1down=15000&dsgid2=8120;chr2=Bd2;x2=56064639;dr2up=15000;dr2down=15000;num_seqs=2;hsp_overlap_limit=0;hsp_size_limit=0
Os03g17990|3|10017554|10017578|+|Bradi1g65620|Bd1|64593497|64593473|-|0.005	Os03g17990	3	10017554	10017578	0	Bradi1g65620	Bd1	64593473	64593497	0	0.005	http://synteny.cnr.berkeley.edu/CoGe/GEvo.pl?prog=blastn&autogo=1&show_cns=1&dsgid1=11822&chr1=3&x1=10017554&dr1up=15000&dr1down=15000&dsgid2=8120;chr2=Bd1;x2=64593473;dr2up=15000;dr2down=15000;num_seqs=2;hsp_overlap_limit=0;hsp_size_limit=0
Os02g43020|2|25889626|25889654|+|Bradi3g50110|Bd3|51323268|51323296|+|4e-07	Os02g43020	2	25889626	25889654	0	Bradi3g50110	Bd3	51323268	51323296	0	4e-07	http://synteny.cnr.berkeley.edu/CoGe/GEvo.pl?prog=blastn&autogo=1&show_cns=1&dsgid1=11822&chr1=2&x1=25889626&dr1up=15000&dr1down=15000&dsgid2=8120;chr2=Bd3;x2=51323268;dr2up=15000;dr2down=15000;num_seqs=2;hsp_overlap_limit=0;hsp_size_limit=0
Os07g38360|7|23048275|23048323|-|Bradi1g24100|Bd1|19352919|19352871|+|0.0001	Os07g38360	7	23048275	23048323	0	Bradi1g24100	Bd1	19352871	19352919	0	0.0001	http://synteny.cnr.berkeley.edu/CoGe/GEvo.pl?prog=blastn&autogo=1&show_cns=1&dsgid1=11822&chr1=7&x1=23048275&dr1up=15000&dr1down=15000&dsgid2=8120;chr2=Bd1;x2=19352871;dr2up=15000;dr2down=15000;num_seqs=2;hsp_overlap_limit=0;hsp_size_limit=0
Os08g40830|8|25828043|25828070|+|Bradi3g40540|Bd3|42699915|42699888|-|0.35	Os08g40830	8	25828043	25828070	0	Bradi3g40540	Bd3	42699888	42699915	0	0.35	http://synteny.cnr.berkeley.edu/CoGe/GEvo.pl?prog=blastn&autogo=1&show_cns=1&dsgid1=11822&chr1=8&x1=25828043&dr1up=15000&dr1down=15000&dsgid2=8120;chr2=Bd3;x2=42699888;dr2up=15000;dr2down=15000;num_seqs=2;hsp_overlap_limit=0;hsp_size_limit=0
Os04g40310|4|23782722|23782739|-|Bradi5g13490|Bd5|17052172|17052189|-|0.98	Os04g40310	4	23782722	23782739	0	Bradi5g13490	Bd5	17052172	17052189	0	0.98	http://synteny.cnr.berkeley.edu/CoGe/GEvo.pl?prog=blastn&autogo=1&show_cns=1&dsgid1=11822&chr1=4&x1=23782722&dr1up=15000&dr1down=15000&dsgid2=8120;chr2=Bd5;x2=17052172;dr2up=15000;dr2down=15000;num_seqs=2;hsp_overlap_limit=0;hsp_size_limit=0
Os07g14700|7|8390076|8390091|-|Bradi1g53260|Bd1|51598900|51598885|+|0.21	Os07g14700	7	8390076	8390091	0	Bradi1g53260	Bd1	51598885	51598900	0	0.21	http://synteny.cnr.berkeley.edu/CoGe/GEvo.pl?prog=blastn&autogo=1&show_cns=1&dsgid1=11822&chr1=7&x1=8390076&dr1up=15000&dr1down=15000&dsgid2=8120;chr2=Bd1;x2=51598885;dr2up=15000;dr2down=15000;num_seqs=2;hsp_overlap_limit=0;hsp_size_limit=0
4_32436982_32437001_cns_rna|4|32436555|32436572|+|Bd5_25455631_25455650_cns_rna|Bd5|25454874|25454891|+|1.0	4_32436982_32437001_cns_rna	4	32436555	32436572	0	Bd5_25455631_25455650_cns_rna	Bd5	25454874	25454891	0	1	http://synteny.cnr.berkeley.edu/CoGe/GEvo.pl?prog=blastn&autogo=1&show_cns=1&dsgid1=11822&chr1=4&x1=32436555&dr1up=15000&dr1down=15000&dsgid2=8120;chr2=Bd5;x2=25454874;dr2up=15000;dr2down=15000;num_seqs=2;hsp_overlap_limit=0;hsp_size_limit=0
Os11g13890|11|7661135|7661155|+|Bradi4g21170|Bd4|24455636|24455616|-|0.9	Os11g13890	11	7661135	7661155	0	Bradi4g21170	Bd4	24455616	24455636	0	0.9	http://synteny.cnr.berkeley.edu/CoGe/GEvo.pl?prog=blastn&autogo=1&show_cns=1&dsgid1=11822&chr1=11&x1=7661135&dr1up=15000&dr1down=15000&dsgid2=8120;chr2=Bd4;x2=24455616;dr2up=15000;dr2down=15000;num_seqs=2;hsp_overlap_limit=0;hsp_size_limit=0
Os04g40310|4|23778987|23779054|-|Bradi5g13490|Bd5|17048977|17049044|-|2e-17	Os04g40310	4	23778987	23779054	0	Bradi5g13490	Bd5	17048977	17049044	0	2e-17	http://synteny.cnr.berkeley.edu/CoGe/GEvo.pl?prog=blastn&autogo=1&show_cns=1&dsgid1=11822&chr1=4&x1=23778987&dr1up=15000&dr1down=15000&dsgid2=8120;chr2=Bd5;x2=17048977;dr2up=15000;dr2down=15000;num_seqs=2;hsp_overlap_limit=0;hsp_size_limit=0
Os03g02860|3|1126381|1126395|-|Bradi1g77170|Bd1|73544799|73544785|+|0.86	Os03g02860	3	1126381	1126395	0	Bradi1g77170	Bd1	73544785	73544799	0	0.86	http://synteny.cnr.berkeley.edu/CoGe/GEvo.pl?prog=blastn&autogo=1&show_cns=1&dsgid1=11822&chr1=3&x1=1126381&dr1up=15000&dr1down=15000&dsgid2=8120;chr2=Bd1;x2=73544785;dr2up=15000;dr2down=15000;num_seqs=2;hsp_overlap_limit=0;hsp_size_limit=0
Os05g37190|5|21674773|21674805|+|Bradi2g23870|Bd2|21628952|21628920|-|6e-06	Os05g37190	5	21674773	21674805	0	Bradi2g23870	Bd2	21628920	21628952	0	6e-06	http://synteny.cnr.berkeley.edu/CoGe/GEvo.pl?prog=blastn&autogo=1&show_cns=1&dsgid1=11822&chr1=5&x1=21674773&dr1up=15000&dr1down=15000&dsgid2=8120;chr2=Bd2;x2=21628920;dr2up=15000;dr2down=15000;num_seqs=2;hsp_overlap_limit=0;hsp_size_limit=0
Os04g52140|4|30799007|30799026|+|Bradi5g21330|Bd5|23991704|23991723|+|0.076	Os04g52140	4	30799007	30799026	0	Bradi5g21330	Bd5	23991704	23991723	0	0.076	http://synteny.cnr.berkeley.edu/CoGe/GEvo.pl?prog=blastn&autogo=1&show_cns=1&dsgid1=11822&chr1=4&x1=30799007&dr1up=15000&dr1down=15000&dsgid2=8120;chr2=Bd5;x2=23991704;dr2up=15000;dr2down=15000;num_seqs=2;hsp_overlap_limit=0;hsp_size_limit=0
Os01g11460|1|6169345|6169362|-|Bradi2g06840|Bd2|5267324|5267341|-|0.82	Os01g11460	1	6169345	6169362	0	Bradi2g06840	Bd2	5267324	5267341	0	0.82	http://synteny.cnr.berkeley.edu/CoGe/GEvo.pl?prog=blastn&autogo=1&show_cns=1&dsgid1=11822&chr1=1&x1=6169345&dr1up=15000&dr1down=15000&dsgid2=8120;chr2=Bd2;x2=5267324;dr2up=15000;dr2down=15000;num_seqs=2;hsp_overlap_limit=0;hsp_size_limit=0
Os02g46680|2|28495181|28495207|-|Bradi3g52220|Bd3|53201463|53201489|-|2e-07	Os02g46680	2	28495181	28495207	0	Bradi3g52220	Bd3	53201463	53201489	0	2e-07	http://synteny.cnr.berkeley.edu/CoGe/GEvo.pl?prog=blastn&autogo=1&show_cns=1&dsgid1=11822&chr1=2&x1=28495181&dr1up=15000&dr1down=15000&dsgid2=8120;chr2=Bd3;x2=53201463;dr2up=15000;dr2down=15000;num_seqs=2;hsp_overlap_limit=0;hsp_size_limit=0
Os03g29960|3|17079049|17079078|+|Bradi1g60040|Bd1|59274190|59274161|-|0.0004	Os03g29960	3	17079049	17079078	0	Bradi1g60040	Bd1	59274161	59274190	0	0.0004	http://synteny.cnr.berkeley.edu/CoGe/GEvo.pl?prog=blastn&autogo=1&show_cns=1&dsgid1=11822&chr1=3&x1=17079049&dr1up=15000&dr1down=15000&dsgid2=8120;chr2=Bd1;x2=59274161;dr2up=15000;dr2down=15000;num_seqs=2;hsp_overlap_limit=0;hsp_size_limit=0
Os04g35680|4|21573053|21573094|+|Bradi5g10650|Bd5|13923145|13923186|+|0.85	Os04g35680	4	21573053	21573094	0	Bradi5g10650	Bd5	13923145	13923186	0	0.85	http://synteny.cnr.berkeley.edu/CoGe/GEvo.pl?prog=blastn&autogo=1&show_cns=1&dsgid1=11822&chr1=4&x1=21573053&dr1up=15000&dr1down=15000&dsgid2=8120;chr2=Bd5;x2=13923145;dr2up=15000;dr2down=15000;num_seqs=2;hsp_overlap_limit=0;hsp_size_limit=0
Os05g39120|5|22877847|22877861|+|brachy_Bd2_20196831_20197354|Bd2|20194091|20194077|-|0.87	Os05g39120	5	22877847	22877861	0	brachy_Bd2_20196831_20197354	Bd2	20194077	20194091	0	0.87	http://synteny.cnr.berkeley.edu/CoGe/GEvo.pl?prog=blastn&autogo=1&show_cns=1&dsgid1=11822&chr1=5&x1=22877847&dr1up=15000&dr1down=15000&dsgid2=8120;chr2=Bd2;x2=20194077;dr2up=15000;dr2down=15000;num_seqs=2;hsp_overlap_limit=0;hsp_size_limit=0
Os01g51634|1|29673536|29673555|-|Bradi2g48080|Bd2|48417033|48417052|-|0.14	Os01g51634	1	29673536	29673555	0	Bradi2g48080	Bd2	48417033	48417052	0	0.14	http://synteny.cnr.berkeley.edu/CoGe/GEvo.pl?prog=blastn&autogo=1&show_cns=1&dsgid1=11822&chr1=1&x1=29673536&dr1up=15000&dr1down=15000&dsgid2=8120;chr2=Bd2;x2=48417033;dr2up=15000;dr2down=15000;num_seqs=2;hsp_overlap_limit=0;hsp_size_limit=0
Os01g54030|1|31075401|31075438|+|Bradi2g49540|Bd2|49604905|49604942|+|2e-10	Os01g54030	1	31075401	31075438	0	Bradi2g49540	Bd2	49604905	49604942	0	2e-10	http://synteny.cnr.berkeley.edu/CoGe/GEvo.pl?prog=blastn&autogo=1&show_cns=1&dsgid1=11822&chr1=1&x1=31075401&dr1up=15000&dr1down=15000&dsgid2=8120;chr2=Bd2;x2=49604905;dr2up=15000;dr2down=15000;num_seqs=2;hsp_overlap_limit=0;hsp_size_limit=0
Os11g09350|11|5006857|5006896|-|Bradi4g23110|Bd4|27710658|27710619|+|5e-10	Os11g09350	11	5006857	5006896	0	Bradi4g23110	Bd4	27710619	27710658	0	5e-10	http://synteny.cnr.berkeley.edu/CoGe/GEvo.pl?prog=blastn&autogo=1&show_cns=1&dsgid1=11822&chr1=11&x1=5006857&dr1up=15000&dr1down=15000&dsgid2=8120;chr2=Bd4;x2=27710619;dr2up=15000;dr2down=15000;num_seqs=2;hsp_overlap_limit=0;hsp_size_limit=0
Os12g41380|12|25602708|25602730|+|Bradi4g02360|Bd4|1547525|1547503|-|0.082	Os12g41380	12	25602708	25602730	0	Bradi4g02360	Bd4	1547503	1547525	0	0.082	http://synteny.cnr.berkeley.edu/CoGe/GEvo.pl?prog=blastn&autogo=1&show_cns=1&dsgid1=11822&chr1=12&x1=25602708&dr1up=15000&dr1down=15000&dsgid2=8120;chr2=Bd4;x2=1547503;dr2up=15000;dr2down=15000;num_seqs=2;hsp_overlap_limit=0;hsp_size_limit=0
2_33137686_33137799_cns_rna|2|33138833|33138857|+|Bd3_59107089_59107196_cns_rna|Bd3|59108223|59108247|+|0.0001	2_33137686_33137799_cns_rna	2	33138833	33138857	0	Bd3_59107089_59107196_cns_rna	Bd3	59108223	59108247	0	0.0001	http://synteny.cnr.berkeley.edu/CoGe/GEvo.pl?prog=blastn&autogo=1&show_cns=1&dsgid1=11822&chr1=2&x1=33138833&dr1up=15000&dr1down=15000&dsgid2=8120;chr2=Bd3;x2=59108223;dr2up=15000;dr2down=15000;num_seqs=2;hsp_overlap_limit=0;hsp_size_limit=0
Os10g34700|10|18442153|18442169|+|Bradi3g29430|Bd3|31487445|31487461|+|0.059	Os10g34700	10	18442153	18442169	0	Bradi3g29430	Bd3	31487445	31487461	0	0.059	http://synteny.cnr.berkeley.edu/CoGe/GEvo.pl?prog=blastn&autogo=1&show_cns=1&dsgid1=11822&chr1=10&x1=18442153&dr1up=15000&dr1down=15000&dsgid2=8120;chr2=Bd3;x2=31487445;dr2up=15000;dr2down=15000;num_seqs=2;hsp_overlap_limit=0;hsp_size_limit=0
Os07g08960|7|4658602|4658646|-|Bradi1g55020|Bd1|53399405|53399361|+|6e-06	Os07g08960	7	4658602	4658646	0	Bradi1g55020	Bd1	53399361	53399405	0	6e-06	http://synteny.cnr.berkeley.edu/CoGe/GEvo.pl?prog=blastn&autogo=1&show_cns=1&dsgid1=11822&chr1=7&x1=4658602&dr1up=15000&dr1down=15000&dsgid2=8120;chr2=Bd1;x2=53399361;dr2up=15000;dr2down=15000;num_seqs=2;hsp_overlap_limit=0;hsp_size_limit=0
Os01g02200|1|648636|648657|-|Bradi2g01100|Bd2|685907|685928|-|0.26	Os01g02200	1	648636	648657	0	Bradi2g01100	Bd2	685907	685928	0	0.26	http://synteny.cnr.berkeley.edu/CoGe/GEvo.pl?prog=blastn&autogo=1&show_cns=1&dsgid1=11822&chr1=1&x1=648636&dr1up=15000&dr1down=15000&dsgid2=8120;chr2=Bd2;x2=685907;dr2up=15000;dr2down=15000;num_seqs=2;hsp_overlap_limit=0;hsp_size_limit=0
Os05g08800|5|4837576|4837594|-|Bradi2g33900|Bd2|33962042|33962024|+|0.004	Os05g08800	5	4837576	4837594	0	Bradi2g33900	Bd2	33962024	33962042	0	0.004	http://synteny.cnr.berkeley.edu/CoGe/GEvo.pl?prog=blastn&autogo=1&show_cns=1&dsgid1=11822&chr1=5&x1=4837576&dr1up=15000&dr1down=15000&dsgid2=8120;chr2=Bd2;x2=33962024;dr2up=15000;dr2down=15000;num_seqs=2;hsp_overlap_limit=0;hsp_size_limit=0
Os07g10840|7|5889576|5889595|-|Bradi1g54210|Bd1|52595217|52595236|-|0.069	Os07g10840	7	5889576	5889595	0	Bradi1g54210	Bd1	52595217	52595236	0	0.069	http://synteny.cnr.berkeley.edu/CoGe/GEvo.pl?prog=blastn&autogo=1&show_cns=1&dsgid1=11822&chr1=7&x1=5889576&dr1up=15000&dr1down=15000&dsgid2=8120;chr2=Bd1;x2=52595217;dr2up=15000;dr2down=15000;num_seqs=2;hsp_overlap_limit=0;hsp_size_limit=0
Os02g56120|2|34340877|34340893|+|Bradi3g54610|Bd3|55057763|55057779|+|0.056	Os02g56120	2	34340877	34340893	0	Bradi3g54610	Bd3	55057763	55057779	0	0.056	http://synteny.cnr.berkeley.edu/CoGe/GEvo.pl?prog=blastn&autogo=1&show_cns=1&dsgid1=11822&chr1=2&x1=34340877&dr1up=15000&dr1down=15000&dsgid2=8120;chr2=Bd3;x2=55057763;dr2up=15000;dr2down=15000;num_seqs=2;hsp_overlap_limit=0;hsp_size_limit=0
Os03g01760|3|480673|480706|+|Bradi1g78030|Bd1|74131954|74131921|-|0.24	Os03g01760	3	480673	480706	0	Bradi1g78030	Bd1	74131921	74131954	0	0.24	http://synteny.cnr.berkeley.edu/CoGe/GEvo.pl?prog=blastn&autogo=1&show_cns=1&dsgid1=11822&chr1=3&x1=480673&dr1up=15000&dr1down=15000&dsgid2=8120;chr2=Bd1;x2=74131921;dr2up=15000;dr2down=15000;num_seqs=2;hsp_overlap_limit=0;hsp_size_limit=0
Os11g05990|11|2817014|2817035|+|Bradi4g25010|Bd4|30243212|30243233|+|0.005	Os11g05990	11	2817014	2817035	0	Bradi4g25010	Bd4	30243212	30243233	0	0.005	http://synteny.cnr.berkeley.edu/CoGe/GEvo.pl?prog=blastn&autogo=1&show_cns=1&dsgid1=11822&chr1=11&x1=2817014&dr1up=15000&dr1down=15000&dsgid2=8120;chr2=Bd4;x2=30243212;dr2up=15000;dr2down=15000;num_seqs=2;hsp_overlap_limit=0;hsp_size_limit=0
Os02g13290|2|7081266|7081280|+|Bradi3g08530|Bd3|6723325|6723339|+|0.83	Os02g13290	2	7081266	7081280	0	Bradi3g08530	Bd3	6723325	6723339	0	0.83	http://synteny.cnr.berkeley.edu/CoGe/GEvo.pl?prog=blastn&autogo=1&show_cns=1&dsgid1=11822&chr1=2&x1=7081266&dr1up=15000&dr1down=15000&dsgid2=8120;chr2=Bd3;x2=6723325;dr2up=15000;dr2down=15000;num_seqs=2;hsp_overlap_limit=0;hsp_size_limit=0
Os06g06760|6|3177342|3177393|-|Bradi1g48510|Bd1|47107681|47107630|+|2e-13	Os06g06760	6	3177342	3177393	0	Bradi1g48510	Bd1	47107630	47107681	0	2e-13	http://synteny.cnr.berkeley.edu/CoGe/GEvo.pl?prog=blastn&autogo=1&show_cns=1&dsgid1=11822&chr1=6&x1=3177342&dr1up=15000&dr1down=15000&dsgid2=8120;chr2=Bd1;x2=47107630;dr2up=15000;dr2down=15000;num_seqs=2;hsp_overlap_limit=0;hsp_size_limit=0
Os02g21890|2|13025456|13025479|+|Bradi3g10700|Bd3|8917814|8917837|+|0.83	Os02g21890	2	13025456	13025479	0	Bradi3g10700	Bd3	8917814	8917837	0	0.83	http://synteny.cnr.berkeley.edu/CoGe/GEvo.pl?prog=blastn&autogo=1&show_cns=1&dsgid1=11822&chr1=2&x1=13025456&dr1up=15000&dr1down=15000&dsgid2=8120;chr2=Bd3;x2=8917814;dr2up=15000;dr2down=15000;num_seqs=2;hsp_overlap_limit=0;hsp_size_limit=0
Os10g41130|10|22024608|22024629|-|brachy_Bd3_35731849_35732409|Bd3|35729308|35729329|-|0.21	Os10g41130	10	22024608	22024629	0	brachy_Bd3_35731849_35732409	Bd3	35729308	35729329	0	0.21	http://synteny.cnr.berkeley.edu/CoGe/GEvo.pl?prog=blastn&autogo=1&show_cns=1&dsgid1=11822&chr1=10&x1=22024608&dr1up=15000&dr1down=15000&dsgid2=8120;chr2=Bd3;x2=35729308;dr2up=15000;dr2down=15000;num_seqs=2;hsp_overlap_limit=0;hsp_size_limit=0
Os06g02430|6|834974|834994|+|Bradi1g50480|Bd1|49112867|49112887|+|0.99	Os06g02430	6	834974	834994	0	Bradi1g50480	Bd1	49112867	49112887	0	0.99	http://synteny.cnr.berkeley.edu/CoGe/GEvo.pl?prog=blastn&autogo=1&show_cns=1&dsgid1=11822&chr1=6&x1=834974&dr1up=15000&dr1down=15000&dsgid2=8120;chr2=Bd1;x2=49112867;dr2up=15000;dr2down=15000;num_seqs=2;hsp_overlap_limit=0;hsp_size_limit=0
Os02g06930|2|3509002|3509045|+|Bradi3g04940|Bd3|3413996|3414038|+|1.0	Os02g06930	2	3509002	3509045	0	Bradi3g04940	Bd3	3413996	3414038	0	1	http://synteny.cnr.berkeley.edu/CoGe/GEvo.pl?prog=blastn&autogo=1&show_cns=1&dsgid1=11822&chr1=2&x1=3509002&dr1up=15000&dr1down=15000&dsgid2=8120;chr2=Bd3;x2=3413996;dr2up=15000;dr2down=15000;num_seqs=2;hsp_overlap_limit=0;hsp_size_limit=0
Os01g72080|1|41819529|41819566|+|Bradi2g60680|Bd2|57970908|57970871|-|3e-07	Os01g72080	1	41819529	41819566	0	Bradi2g60680	Bd2	57970871	57970908	0	3e-07	http://synteny.cnr.berkeley.edu/CoGe/GEvo.pl?prog=blastn&autogo=1&show_cns=1&dsgid1=11822&chr1=1&x1=41819529&dr1up=15000&dr1down=15000&dsgid2=8120;chr2=Bd2;x2=57970871;dr2up=15000;dr2down=15000;num_seqs=2;hsp_overlap_limit=0;hsp_size_limit=0
Os09g31230|9|18776920|18776934|-|Bradi4g33640|Bd4|39346829|39346843|-|1.0	Os09g31230	9	18776920	18776934	0	Bradi4g33640	Bd4	39346829	39346843	0	1	http://synteny.cnr.berkeley.edu/CoGe/GEvo.pl?prog=blastn&autogo=1&show_cns=1&dsgid1=11822&chr1=9&x1=18776920&dr1up=15000&dr1down=15000&dsgid2=8120;chr2=Bd4;x2=39346829;dr2up=15000;dr2down=15000;num_seqs=2;hsp_overlap_limit=0;hsp_size_limit=0
Os10g41460|10|22214127|22214141|+|Bradi3g33630|Bd3|36002952|36002966|+|0.84	Os10g41460	10	22214127	22214141	0	Bradi3g33630	Bd3	36002952	36002966	0	0.84	http://synteny.cnr.berkeley.edu/CoGe/GEvo.pl?prog=blastn&autogo=1&show_cns=1&dsgid1=11822&chr1=10&x1=22214127&dr1up=15000&dr1down=15000&dsgid2=8120;chr2=Bd3;x2=36002952;dr2up=15000;dr2down=15000;num_seqs=2;hsp_overlap_limit=0;hsp_size_limit=0
Os04g56170|4|33305765|33305798|+|Bradi5g24670|Bd5|26223418|26223385|-|9e-05	Os04g56170	4	33305765	33305798	0	Bradi5g24670	Bd5	26223385	26223418	0	9e-05	http://synteny.cnr.berkeley.edu/CoGe/GEvo.pl?prog=blastn&autogo=1&show_cns=1&dsgid1=11822&chr1=4&x1=33305765&dr1up=15000&dr1down=15000&dsgid2=8120;chr2=Bd5;x2=26223385;dr2up=15000;dr2down=15000;num_seqs=2;hsp_overlap_limit=0;hsp_size_limit=0
Os04g52830|4|31267828|31267857|+|Bradi5g22000|Bd5|24480641|24480670|+|0.017	Os04g52830	4	31267828	31267857	0	Bradi5g22000	Bd5	24480641	24480670	0	0.017	http://synteny.cnr.berkeley.edu/CoGe/GEvo.pl?prog=blastn&autogo=1&show_cns=1&dsgid1=11822&chr1=4&x1=31267828&dr1up=15000&dr1down=15000&dsgid2=8120;chr2=Bd5;x2=24480641;dr2up=15000;dr2down=15000;num_seqs=2;hsp_overlap_limit=0;hsp_size_limit=0
Os03g15540|3|8544527|8544550|-|Bradi1g67430|Bd1|66104240|66104217|+|1.3	Os03g15540	3	8544527	8544550	0	Bradi1g67430	Bd1	66104217	66104240	0	1.3	http://synteny.cnr.berkeley.edu/CoGe/GEvo.pl?prog=blastn&autogo=1&show_cns=1&dsgid1=11822&chr1=3&x1=8544527&dr1up=15000&dr1down=15000&dsgid2=8120;chr2=Bd1;x2=66104217;dr2up=15000;dr2down=15000;num_seqs=2;hsp_overlap_limit=0;hsp_size_limit=0
Os04g44030|4|25911527|25911612|+|Bradi5g15960|Bd5|19400248|19400332|+|4e-11	Os04g44030	4	25911527	25911612	0	Bradi5g15960	Bd5	19400248	19400332	0	4e-11	http://synteny.cnr.berkeley.edu/CoGe/GEvo.pl?prog=blastn&autogo=1&show_cns=1&dsgid1=11822&chr1=4&x1=25911527&dr1up=15000&dr1down=15000&dsgid2=8120;chr2=Bd5;x2=19400248;dr2up=15000;dr2down=15000;num_seqs=2;hsp_overlap_limit=0;hsp_size_limit=0
Os01g40990|1|23197410|23197458|+|Bradi2g42430|Bd2|42933276|42933324|+|0.0003	Os01g40990	1	23197410	23197458	0	Bradi2g42430	Bd2	42933276	42933324	0	0.0003	http://synteny.cnr.berkeley.edu/CoGe/GEvo.pl?prog=blastn&autogo=1&show_cns=1&dsgid1=11822&chr1=1&x1=23197410&dr1up=15000&dr1down=15000&dsgid2=8120;chr2=Bd2;x2=42933276;dr2up=15000;dr2down=15000;num_seqs=2;hsp_overlap_limit=0;hsp_size_limit=0
Os01g55190|1|31750680|31750716|+|Bradi2g50250|Bd2|50182709|50182745|+|0.27	Os01g55190	1	31750680	31750716	0	Bradi2g50250	Bd2	50182709	50182745	0	0.27	http://synteny.cnr.berkeley.edu/CoGe/GEvo.pl?prog=blastn&autogo=1&show_cns=1&dsgid1=11822&chr1=1&x1=31750680&dr1up=15000&dr1down=15000&dsgid2=8120;chr2=Bd2;x2=50182709;dr2up=15000;dr2down=15000;num_seqs=2;hsp_overlap_limit=0;hsp_size_limit=0
Os12g37840|12|23213030|23213082|+|Bradi4g04420|Bd4|3614084|3614032|-|8e-09	Os12g37840	12	23213030	23213082	0	Bradi4g04420	Bd4	3614032	3614084	0	8e-09	http://synteny.cnr.berkeley.edu/CoGe/GEvo.pl?prog=blastn&autogo=1&show_cns=1&dsgid1=11822&chr1=12&x1=23213030&dr1up=15000&dr1down=15000&dsgid2=8120;chr2=Bd4;x2=3614032;dr2up=15000;dr2down=15000;num_seqs=2;hsp_overlap_limit=0;hsp_size_limit=0
Os12g33100|12|20001529|20001555|-|Bradi4g06280|Bd4|5230930|5230905|+|0.27	Os12g33100	12	20001529	20001555	0	Bradi4g06280	Bd4	5230905	5230930	0	0.27	http://synteny.cnr.berkeley.edu/CoGe/GEvo.pl?prog=blastn&autogo=1&show_cns=1&dsgid1=11822&chr1=12&x1=20001529&dr1up=15000&dr1down=15000&dsgid2=8120;chr2=Bd4;x2=5230905;dr2up=15000;dr2down=15000;num_seqs=2;hsp_overlap_limit=0;hsp_size_limit=0
Os07g37310|7|22349689|22349703|-|Bradi1g24830|Bd1|20076552|20076538|+|0.85	Os07g37310	7	22349689	22349703	0	Bradi1g24830	Bd1	20076538	20076552	0	0.85	http://synteny.cnr.berkeley.edu/CoGe/GEvo.pl?prog=blastn&autogo=1&show_cns=1&dsgid1=11822&chr1=7&x1=22349689&dr1up=15000&dr1down=15000&dsgid2=8120;chr2=Bd1;x2=20076538;dr2up=15000;dr2down=15000;num_seqs=2;hsp_overlap_limit=0;hsp_size_limit=0
Os03g30570|3|17447913|17447927|+|Bradi1g59980|Bd1|59072591|59072577|-|0.87	Os03g30570	3	17447913	17447927	0	Bradi1g59980	Bd1	59072577	59072591	0	0.87	http://synteny.cnr.berkeley.edu/CoGe/GEvo.pl?prog=blastn&autogo=1&show_cns=1&dsgid1=11822&chr1=3&x1=17447913&dr1up=15000&dr1down=15000&dsgid2=8120;chr2=Bd1;x2=59072577;dr2up=15000;dr2down=15000;num_seqs=2;hsp_overlap_limit=0;hsp_size_limit=0
Os04g42270|4|24824814|24824833|-|Bradi5g14750|Bd5|18175103|18175122|-|0.001	Os04g42270	4	24824814	24824833	0	Bradi5g14750	Bd5	18175103	18175122	0	0.001	http://synteny.cnr.berkeley.edu/CoGe/GEvo.pl?prog=blastn&autogo=1&show_cns=1&dsgid1=11822&chr1=4&x1=24824814&dr1up=15000&dr1down=15000&dsgid2=8120;chr2=Bd5;x2=18175103;dr2up=15000;dr2down=15000;num_seqs=2;hsp_overlap_limit=0;hsp_size_limit=0
Os02g45650|2|27760156|27760182|+|Bradi3g51730|Bd3|52758693|52758719|+|1.2	Os02g45650	2	27760156	27760182	0	Bradi3g51730	Bd3	52758693	52758719	0	1.2	http://synteny.cnr.berkeley.edu/CoGe/GEvo.pl?prog=blastn&autogo=1&show_cns=1&dsgid1=11822&chr1=2&x1=27760156&dr1up=15000&dr1down=15000&dsgid2=8120;chr2=Bd3;x2=52758693;dr2up=15000;dr2down=15000;num_seqs=2;hsp_overlap_limit=0;hsp_size_limit=0
Os03g58190|3|33134180|33134213|-|Bradi1g05520|Bd1|3756912|3756880|+|0.001	Os03g58190	3	33134180	33134213	0	Bradi1g05520	Bd1	3756880	3756912	0	0.001	http://synteny.cnr.berkeley.edu/CoGe/GEvo.pl?prog=blastn&autogo=1&show_cns=1&dsgid1=11822&chr1=3&x1=33134180&dr1up=15000&dr1down=15000&dsgid2=8120;chr2=Bd1;x2=3756880;dr2up=15000;dr2down=15000;num_seqs=2;hsp_overlap_limit=0;hsp_size_limit=0
Os04g03980|4|1819785|1819806|-|Bradi5g01330|Bd5|1253437|1253458|-|8e-05	Os04g03980	4	1819785	1819806	0	Bradi5g01330	Bd5	1253437	1253458	0	8e-05	http://synteny.cnr.berkeley.edu/CoGe/GEvo.pl?prog=blastn&autogo=1&show_cns=1&dsgid1=11822&chr1=4&x1=1819785&dr1up=15000&dr1down=15000&dsgid2=8120;chr2=Bd5;x2=1253437;dr2up=15000;dr2down=15000;num_seqs=2;hsp_overlap_limit=0;hsp_size_limit=0
Os08g36390|8|22966599|22966625|+|Bradi3g37890|Bd3|40419518|40419544|+|0.017	Os08g36390	8	22966599	22966625	0	Bradi3g37890	Bd3	40419518	40419544	0	0.017	http://synteny.cnr.berkeley.edu/CoGe/GEvo.pl?prog=blastn&autogo=1&show_cns=1&dsgid1=11822&chr1=8&x1=22966599&dr1up=15000&dr1down=15000&dsgid2=8120;chr2=Bd3;x2=40419518;dr2up=15000;dr2down=15000;num_seqs=2;hsp_overlap_limit=0;hsp_size_limit=0
Os02g42290|2|25427151|25427187|+|Bradi3g49570|Bd3|50901207|50901243|+|8e-05	Os02g42290	2	25427151	25427187	0	Bradi3g49570	Bd3	50901207	50901243	0	8e-05	http://synteny.cnr.berkeley.edu/CoGe/GEvo.pl?prog=blastn&autogo=1&show_cns=1&dsgid1=11822&chr1=2&x1=25427151&dr1up=15000&dr1down=15000&dsgid2=8120;chr2=Bd3;x2=50901207;dr2up=15000;dr2down=15000;num_seqs=2;hsp_overlap_limit=0;hsp_size_limit=0
Os03g16610|3|9169416|9169473|-|Bradi1g66720|Bd1|65502273|65502216|+|4e-22	Os03g16610	3	9169416	9169473	0	Bradi1g66720	Bd1	65502216	65502273	0	4e-22	http://synteny.cnr.berkeley.edu/CoGe/GEvo.pl?prog=blastn&autogo=1&show_cns=1&dsgid1=11822&chr1=3&x1=9169416&dr1up=15000&dr1down=15000&dsgid2=8120;chr2=Bd1;x2=65502216;dr2up=15000;dr2down=15000;num_seqs=2;hsp_overlap_limit=0;hsp_size_limit=0
Os06g07830|6|3804927|3804943|-|Bradi1g47920|Bd1|46566356|46566340|+|0.084	Os06g07830	6	3804927	3804943	0	Bradi1g47920	Bd1	46566340	46566356	0	0.084	http://synteny.cnr.berkeley.edu/CoGe/GEvo.pl?prog=blastn&autogo=1&show_cns=1&dsgid1=11822&chr1=6&x1=3804927&dr1up=15000&dr1down=15000&dsgid2=8120;chr2=Bd1;x2=46566340;dr2up=15000;dr2down=15000;num_seqs=2;hsp_overlap_limit=0;hsp_size_limit=0
Os07g48130|7|28745271|28745297|-|Bradi1g17830|Bd1|14458980|14459006|-|0.019	Os07g48130	7	28745271	28745297	0	Bradi1g17830	Bd1	14458980	14459006	0	0.019	http://synteny.cnr.berkeley.edu/CoGe/GEvo.pl?prog=blastn&autogo=1&show_cns=1&dsgid1=11822&chr1=7&x1=28745271&dr1up=15000&dr1down=15000&dsgid2=8120;chr2=Bd1;x2=14458980;dr2up=15000;dr2down=15000;num_seqs=2;hsp_overlap_limit=0;hsp_size_limit=0
Os05g40980|5|23960795|23960812|-|Bradi2g21870|Bd2|19219026|19219009|+|0.91	Os05g40980	5	23960795	23960812	0	Bradi2g21870	Bd2	19219009	19219026	0	0.91	http://synteny.cnr.berkeley.edu/CoGe/GEvo.pl?prog=blastn&autogo=1&show_cns=1&dsgid1=11822&chr1=5&x1=23960795&dr1up=15000&dr1down=15000&dsgid2=8120;chr2=Bd2;x2=19219009;dr2up=15000;dr2down=15000;num_seqs=2;hsp_overlap_limit=0;hsp_size_limit=0
Os01g70670|1|40917590|40917632|+|Bradi2g59770|Bd2|57342335|57342377|+|0.006	Os01g70670	1	40917590	40917632	0	Bradi2g59770	Bd2	57342335	57342377	0	0.006	http://synteny.cnr.berkeley.edu/CoGe/GEvo.pl?prog=blastn&autogo=1&show_cns=1&dsgid1=11822&chr1=1&x1=40917590&dr1up=15000&dr1down=15000&dsgid2=8120;chr2=Bd2;x2=57342335;dr2up=15000;dr2down=15000;num_seqs=2;hsp_overlap_limit=0;hsp_size_limit=0
Os11g14190|11|7934999|7935014|-|Bradi4g20940|Bd4|24083562|24083547|+|0.22	Os11g14190	11	7934999	7935014	0	Bradi4g20940	Bd4	24083547	24083562	0	0.22	http://synteny.cnr.berkeley.edu/CoGe/GEvo.pl?prog=blastn&autogo=1&show_cns=1&dsgid1=11822&chr1=11&x1=7934999&dr1up=15000&dr1down=15000&dsgid2=8120;chr2=Bd4;x2=24083547;dr2up=15000;dr2down=15000;num_seqs=2;hsp_overlap_limit=0;hsp_size_limit=0
Os07g41720|7|24996962|24997008|-|Bradi1g21760|Bd1|17499243|17499197|+|0.075	Os07g41720	7	24996962	24997008	0	Bradi1g21760	Bd1	17499197	17499243	0	0.075	http://synteny.cnr.berkeley.edu/CoGe/GEvo.pl?prog=blastn&autogo=1&show_cns=1&dsgid1=11822&chr1=7&x1=24996962&dr1up=15000&dr1down=15000&dsgid2=8120;chr2=Bd1;x2=17499197;dr2up=15000;dr2down=15000;num_seqs=2;hsp_overlap_limit=0;hsp_size_limit=0
Os02g09060|2|4636994|4637186|-|Bradi3g06180|Bd3|4462041|4462235|-|8e-35	Os02g09060	2	4636994	4637186	0	Bradi3g06180	Bd3	4462041	4462235	0	8e-35	http://synteny.cnr.berkeley.edu/CoGe/GEvo.pl?prog=blastn&autogo=1&show_cns=1&dsgid1=11822&chr1=2&x1=4636994&dr1up=15000&dr1down=15000&dsgid2=8120;chr2=Bd3;x2=4462041;dr2up=15000;dr2down=15000;num_seqs=2;hsp_overlap_limit=0;hsp_size_limit=0
Os02g51290|2|31389704|31389777|+|Bradi3g59310|Bd3|58544657|58544584|-|5e-21	Os02g51290	2	31389704	31389777	0	Bradi3g59310	Bd3	58544584	58544657	0	5e-21	http://synteny.cnr.berkeley.edu/CoGe/GEvo.pl?prog=blastn&autogo=1&show_cns=1&dsgid1=11822&chr1=2&x1=31389704&dr1up=15000&dr1down=15000&dsgid2=8120;chr2=Bd3;x2=58544584;dr2up=15000;dr2down=15000;num_seqs=2;hsp_overlap_limit=0;hsp_size_limit=0
Os08g06930|8|3862678|3862697|+|brachy_Bd3_14272620_14273622|Bd3|14278110|14278129|+|0.064	Os08g06930	8	3862678	3862697	0	brachy_Bd3_14272620_14273622	Bd3	14278110	14278129	0	0.064	http://synteny.cnr.berkeley.edu/CoGe/GEvo.pl?prog=blastn&autogo=1&show_cns=1&dsgid1=11822&chr1=8&x1=3862678&dr1up=15000&dr1down=15000&dsgid2=8120;chr2=Bd3;x2=14278110;dr2up=15000;dr2down=15000;num_seqs=2;hsp_overlap_limit=0;hsp_size_limit=0
Os12g12300|12|6760340|6760357|-|Bradi4g40060|Bd4|44554005|44553988|+|1.1	Os12g12300	12	6760340	6760357	0	Bradi4g40060	Bd4	44553988	44554005	0	1.1	http://synteny.cnr.berkeley.edu/CoGe/GEvo.pl?prog=blastn&autogo=1&show_cns=1&dsgid1=11822&chr1=12&x1=6760340&dr1up=15000&dr1down=15000&dsgid2=8120;chr2=Bd4;x2=44553988;dr2up=15000;dr2down=15000;num_seqs=2;hsp_overlap_limit=0;hsp_size_limit=0
Os09g39570|9|22715555|22715603|+|Bradi4g38630|Bd4|43464421|43464469|+|2e-06	Os09g39570	9	22715555	22715603	0	Bradi4g38630	Bd4	43464421	43464469	0	2e-06	http://synteny.cnr.berkeley.edu/CoGe/GEvo.pl?prog=blastn&autogo=1&show_cns=1&dsgid1=11822&chr1=9&x1=22715555&dr1up=15000&dr1down=15000&dsgid2=8120;chr2=Bd4;x2=43464421;dr2up=15000;dr2down=15000;num_seqs=2;hsp_overlap_limit=0;hsp_size_limit=0
Os03g46410|3|26239002|26239134|-|Bradi1g12880|Bd1|9769766|9769636|+|3e-08	Os03g46410	3	26239002	26239134	0	Bradi1g12880	Bd1	9769636	9769766	0	3e-08	http://synteny.cnr.berkeley.edu/CoGe/GEvo.pl?prog=blastn&autogo=1&show_cns=1&dsgid1=11822&chr1=3&x1=26239002&dr1up=15000&dr1down=15000&dsgid2=8120;chr2=Bd1;x2=9769636;dr2up=15000;dr2down=15000;num_seqs=2;hsp_overlap_limit=0;hsp_size_limit=0
Os11g43900|11|26044696|26044712|-|Bradi4g10920|Bd4|10604547|10604531|+|0.061	Os11g43900	11	26044696	26044712	0	Bradi4g10920	Bd4	10604531	10604547	0	0.061	http://synteny.cnr.berkeley.edu/CoGe/GEvo.pl?prog=blastn&autogo=1&show_cns=1&dsgid1=11822&chr1=11&x1=26044696&dr1up=15000&dr1down=15000&dsgid2=8120;chr2=Bd4;x2=10604531;dr2up=15000;dr2down=15000;num_seqs=2;hsp_overlap_limit=0;hsp_size_limit=0
Os01g01689|1|342321|342368|+|Bradi2g00630|Bd2|295172|295219|+|0.002	Os01g01689	1	342321	342368	0	Bradi2g00630	Bd2	295172	295219	0	0.002	http://synteny.cnr.berkeley.edu/CoGe/GEvo.pl?prog=blastn&autogo=1&show_cns=1&dsgid1=11822&chr1=1&x1=342321&dr1up=15000&dr1down=15000&dsgid2=8120;chr2=Bd2;x2=295172;dr2up=15000;dr2down=15000;num_seqs=2;hsp_overlap_limit=0;hsp_size_limit=0
Os03g55830|3|31777428|31777454|+|Bradi1g07460|Bd1|5238393|5238367|-|0.018	Os03g55830	3	31777428	31777454	0	Bradi1g07460	Bd1	5238367	5238393	0	0.018	http://synteny.cnr.berkeley.edu/CoGe/GEvo.pl?prog=blastn&autogo=1&show_cns=1&dsgid1=11822&chr1=3&x1=31777428&dr1up=15000&dr1down=15000&dsgid2=8120;chr2=Bd1;x2=5238367;dr2up=15000;dr2down=15000;num_seqs=2;hsp_overlap_limit=0;hsp_size_limit=0
Os01g13540|1|7569207|7569238|+|Bradi2g08180|Bd2|6572031|6572062|+|0.001	Os01g13540	1	7569207	7569238	0	Bradi2g08180	Bd2	6572031	6572062	0	0.001	http://synteny.cnr.berkeley.edu/CoGe/GEvo.pl?prog=blastn&autogo=1&show_cns=1&dsgid1=11822&chr1=1&x1=7569207&dr1up=15000&dr1down=15000&dsgid2=8120;chr2=Bd2;x2=6572031;dr2up=15000;dr2down=15000;num_seqs=2;hsp_overlap_limit=0;hsp_size_limit=0
Os09g28520|9|17350559|17350613|+|Bradi4g32180|Bd4|37892413|37892362|-|9e-08	Os09g28520	9	17350559	17350613	0	Bradi4g32180	Bd4	37892362	37892413	0	9e-08	http://synteny.cnr.berkeley.edu/CoGe/GEvo.pl?prog=blastn&autogo=1&show_cns=1&dsgid1=11822&chr1=9&x1=17350559&dr1up=15000&dr1down=15000&dsgid2=8120;chr2=Bd4;x2=37892362;dr2up=15000;dr2down=15000;num_seqs=2;hsp_overlap_limit=0;hsp_size_limit=0
Os03g38520|3|21380549|21380583|+|Bradi1g15520|Bd1|12449051|12449018|-|7e-06	Os03g38520	3	21380549	21380583	0	Bradi1g15520	Bd1	12449018	12449051	0	7e-06	http://synteny.cnr.berkeley.edu/CoGe/GEvo.pl?prog=blastn&autogo=1&show_cns=1&dsgid1=11822&chr1=3&x1=21380549&dr1up=15000&dr1down=15000&dsgid2=8120;chr2=Bd1;x2=12449018;dr2up=15000;dr2down=15000;num_seqs=2;hsp_overlap_limit=0;hsp_size_limit=0
Os03g63250|3|35729141|35729179|-|Bradi1g01740|Bd1|1148213|1148251|-|0.021	Os03g63250	3	35729141	35729179	0	Bradi1g01740	Bd1	1148213	1148251	0	0.021	http://synteny.cnr.berkeley.edu/CoGe/GEvo.pl?prog=blastn&autogo=1&show_cns=1&dsgid1=11822&chr1=3&x1=35729141&dr1up=15000&dr1down=15000&dsgid2=8120;chr2=Bd1;x2=1148213;dr2up=15000;dr2down=15000;num_seqs=2;hsp_overlap_limit=0;hsp_size_limit=0
Os01g66330|1|38519782|38519845|-|Bradi2g57240|Bd2|55428699|55428763|-|5e-18	Os01g66330	1	38519782	38519845	0	Bradi2g57240	Bd2	55428699	55428763	0	5e-18	http://synteny.cnr.berkeley.edu/CoGe/GEvo.pl?prog=blastn&autogo=1&show_cns=1&dsgid1=11822&chr1=1&x1=38519782&dr1up=15000&dr1down=15000&dsgid2=8120;chr2=Bd2;x2=55428699;dr2up=15000;dr2down=15000;num_seqs=2;hsp_overlap_limit=0;hsp_size_limit=0
Os07g07310|7|3651828|3651862|-|Bradi1g56280|Bd1|54923637|54923603|+|4e-05	Os07g07310	7	3651828	3651862	0	Bradi1g56280	Bd1	54923603	54923637	0	4e-05	http://synteny.cnr.berkeley.edu/CoGe/GEvo.pl?prog=blastn&autogo=1&show_cns=1&dsgid1=11822&chr1=7&x1=3651828&dr1up=15000&dr1down=15000&dsgid2=8120;chr2=Bd1;x2=54923603;dr2up=15000;dr2down=15000;num_seqs=2;hsp_overlap_limit=0;hsp_size_limit=0
Os01g18320|1|10293069|10293115|+|Bradi2g11110|Bd2|9318067|9318113|+|8e-09	Os01g18320	1	10293069	10293115	0	Bradi2g11110	Bd2	9318067	9318113	0	8e-09	http://synteny.cnr.berkeley.edu/CoGe/GEvo.pl?prog=blastn&autogo=1&show_cns=1&dsgid1=11822&chr1=1&x1=10293069&dr1up=15000&dr1down=15000&dsgid2=8120;chr2=Bd2;x2=9318067;dr2up=15000;dr2down=15000;num_seqs=2;hsp_overlap_limit=0;hsp_size_limit=0
Os03g18960|3|10616615|10616664|+|Bradi1g64790|Bd1|63962163|63962113|-|3e-08	Os03g18960	3	10616615	10616664	0	Bradi1g64790	Bd1	63962113	63962163	0	3e-08	http://synteny.cnr.berkeley.edu/CoGe/GEvo.pl?prog=blastn&autogo=1&show_cns=1&dsgid1=11822&chr1=3&x1=10616615&dr1up=15000&dr1down=15000&dsgid2=8120;chr2=Bd1;x2=63962113;dr2up=15000;dr2down=15000;num_seqs=2;hsp_overlap_limit=0;hsp_size_limit=0
Os03g44710|3|25198915|25198934|+|Bradi1g13570|Bd1|10438606|10438587|-|0.002	Os03g44710	3	25198915	25198934	0	Bradi1g13570	Bd1	10438587	10438606	0	0.002	http://synteny.cnr.berkeley.edu/CoGe/GEvo.pl?prog=blastn&autogo=1&show_cns=1&dsgid1=11822&chr1=3&x1=25198915&dr1up=15000&dr1down=15000&dsgid2=8120;chr2=Bd1;x2=10438587;dr2up=15000;dr2down=15000;num_seqs=2;hsp_overlap_limit=0;hsp_size_limit=0
Os04g31190|4|18490949|18490970|-|Bradi5g07690|Bd5|10153375|10153396|-|0.43	Os04g31190	4	18490949	18490970	0	Bradi5g07690	Bd5	10153375	10153396	0	0.43	http://synteny.cnr.berkeley.edu/CoGe/GEvo.pl?prog=blastn&autogo=1&show_cns=1&dsgid1=11822&chr1=4&x1=18490949&dr1up=15000&dr1down=15000&dsgid2=8120;chr2=Bd5;x2=10153375;dr2up=15000;dr2down=15000;num_seqs=2;hsp_overlap_limit=0;hsp_size_limit=0
Os05g03030|5|1150534|1150629|-|Bradi2g37810|Bd2|38186445|38186345|+|2e-08	Os05g03030	5	1150534	1150629	0	Bradi2g37810	Bd2	38186345	38186445	0	2e-08	http://synteny.cnr.berkeley.edu/CoGe/GEvo.pl?prog=blastn&autogo=1&show_cns=1&dsgid1=11822&chr1=5&x1=1150534&dr1up=15000&dr1down=15000&dsgid2=8120;chr2=Bd2;x2=38186345;dr2up=15000;dr2down=15000;num_seqs=2;hsp_overlap_limit=0;hsp_size_limit=0
Os08g36140|8|22773396|22773431|+|Bradi3g37770|Bd3|40318679|40318714|+|5e-06	Os08g36140	8	22773396	22773431	0	Bradi3g37770	Bd3	40318679	40318714	0	5e-06	http://synteny.cnr.berkeley.edu/CoGe/GEvo.pl?prog=blastn&autogo=1&show_cns=1&dsgid1=11822&chr1=8&x1=22773396&dr1up=15000&dr1down=15000&dsgid2=8120;chr2=Bd3;x2=40318679;dr2up=15000;dr2down=15000;num_seqs=2;hsp_overlap_limit=0;hsp_size_limit=0
12_27024774_27024852_cns_rna|12|27024774|27024852|+|Bd4_500687_500609_cns_rna|Bd4|500687|500609|-|3e-27	12_27024774_27024852_cns_rna	12	27024774	27024852	0	Bd4_500687_500609_cns_rna	Bd4	500609	500687	0	3e-27	http://synteny.cnr.berkeley.edu/CoGe/GEvo.pl?prog=blastn&autogo=1&show_cns=1&dsgid1=11822&chr1=12&x1=27024774&dr1up=15000&dr1down=15000&dsgid2=8120;chr2=Bd4;x2=500609;dr2up=15000;dr2down=15000;num_seqs=2;hsp_overlap_limit=0;hsp_size_limit=0
Os06g41710|6|24996212|24996238|-|Bradi1g35820|Bd1|31408528|31408502|+|0.029	Os06g41710	6	24996212	24996238	0	Bradi1g35820	Bd1	31408502	31408528	0	0.029	http://synteny.cnr.berkeley.edu/CoGe/GEvo.pl?prog=blastn&autogo=1&show_cns=1&dsgid1=11822&chr1=6&x1=24996212&dr1up=15000&dr1down=15000&dsgid2=8120;chr2=Bd1;x2=31408502;dr2up=15000;dr2down=15000;num_seqs=2;hsp_overlap_limit=0;hsp_size_limit=0
Os04g32660|4|19513267|19513294|+|Bradi5g08390|Bd5|11106128|11106155|+|1e-06	Os04g32660	4	19513267	19513294	0	Bradi5g08390	Bd5	11106128	11106155	0	1e-06	http://synteny.cnr.berkeley.edu/CoGe/GEvo.pl?prog=blastn&autogo=1&show_cns=1&dsgid1=11822&chr1=4&x1=19513267&dr1up=15000&dr1down=15000&dsgid2=8120;chr2=Bd5;x2=11106128;dr2up=15000;dr2down=15000;num_seqs=2;hsp_overlap_limit=0;hsp_size_limit=0
Os01g41040|1|23242438|23242493|+|Bradi2g42470|Bd2|42978869|42978923|+|0.0004	Os01g41040	1	23242438	23242493	0	Bradi2g42470	Bd2	42978869	42978923	0	0.0004	http://synteny.cnr.berkeley.edu/CoGe/GEvo.pl?prog=blastn&autogo=1&show_cns=1&dsgid1=11822&chr1=1&x1=23242438&dr1up=15000&dr1down=15000&dsgid2=8120;chr2=Bd2;x2=42978869;dr2up=15000;dr2down=15000;num_seqs=2;hsp_overlap_limit=0;hsp_size_limit=0
Os09g37920|9|21865250|21865297|-|Bradi4g37260|Bd4|42445293|42445340|-|2e-07	Os09g37920	9	21865250	21865297	0	Bradi4g37260	Bd4	42445293	42445340	0	2e-07	http://synteny.cnr.berkeley.edu/CoGe/GEvo.pl?prog=blastn&autogo=1&show_cns=1&dsgid1=11822&chr1=9&x1=21865250&dr1up=15000&dr1down=15000&dsgid2=8120;chr2=Bd4;x2=42445293;dr2up=15000;dr2down=15000;num_seqs=2;hsp_overlap_limit=0;hsp_size_limit=0
Os03g27019|3|15470496|15470513|+|Bradi1g60850|Bd1|60208156|60208139|-|1.4	Os03g27019	3	15470496	15470513	0	Bradi1g60850	Bd1	60208139	60208156	0	1.4	http://synteny.cnr.berkeley.edu/CoGe/GEvo.pl?prog=blastn&autogo=1&show_cns=1&dsgid1=11822&chr1=3&x1=15470496&dr1up=15000&dr1down=15000&dsgid2=8120;chr2=Bd1;x2=60208139;dr2up=15000;dr2down=15000;num_seqs=2;hsp_overlap_limit=0;hsp_size_limit=0
Os08g17640|8|10779572|10779626|-|Bradi3g19710|Bd3|18587555|18587609|-|0.21	Os08g17640	8	10779572	10779626	0	Bradi3g19710	Bd3	18587555	18587609	0	0.21	http://synteny.cnr.berkeley.edu/CoGe/GEvo.pl?prog=blastn&autogo=1&show_cns=1&dsgid1=11822&chr1=8&x1=10779572&dr1up=15000&dr1down=15000&dsgid2=8120;chr2=Bd3;x2=18587555;dr2up=15000;dr2down=15000;num_seqs=2;hsp_overlap_limit=0;hsp_size_limit=0
Os07g11070|7|6119274|6119323|-|Bradi1g54040|Bd1|52393874|52393825|+|2e-05	Os07g11070	7	6119274	6119323	0	Bradi1g54040	Bd1	52393825	52393874	0	2e-05	http://synteny.cnr.berkeley.edu/CoGe/GEvo.pl?prog=blastn&autogo=1&show_cns=1&dsgid1=11822&chr1=7&x1=6119274&dr1up=15000&dr1down=15000&dsgid2=8120;chr2=Bd1;x2=52393825;dr2up=15000;dr2down=15000;num_seqs=2;hsp_overlap_limit=0;hsp_size_limit=0
Os08g36390|8|22963120|22963154|+|Bradi3g37890|Bd3|40416273|40416307|+|7e-09	Os08g36390	8	22963120	22963154	0	Bradi3g37890	Bd3	40416273	40416307	0	7e-09	http://synteny.cnr.berkeley.edu/CoGe/GEvo.pl?prog=blastn&autogo=1&show_cns=1&dsgid1=11822&chr1=8&x1=22963120&dr1up=15000&dr1down=15000&dsgid2=8120;chr2=Bd3;x2=40416273;dr2up=15000;dr2down=15000;num_seqs=2;hsp_overlap_limit=0;hsp_size_limit=0
Os12g07150|12|3506623|3506642|-|Bradi4g41550|Bd4|45610970|45610951|+|0.08	Os12g07150	12	3506623	3506642	0	Bradi4g41550	Bd4	45610951	45610970	0	0.08	http://synteny.cnr.berkeley.edu/CoGe/GEvo.pl?prog=blastn&autogo=1&show_cns=1&dsgid1=11822&chr1=12&x1=3506623&dr1up=15000&dr1down=15000&dsgid2=8120;chr2=Bd4;x2=45610951;dr2up=15000;dr2down=15000;num_seqs=2;hsp_overlap_limit=0;hsp_size_limit=0
Os02g44108|2|26637466|26637484|+|Bradi3g50750|Bd3|51861697|51861715|+|0.22	Os02g44108	2	26637466	26637484	0	Bradi3g50750	Bd3	51861697	51861715	0	0.22	http://synteny.cnr.berkeley.edu/CoGe/GEvo.pl?prog=blastn&autogo=1&show_cns=1&dsgid1=11822&chr1=2&x1=26637466&dr1up=15000&dr1down=15000&dsgid2=8120;chr2=Bd3;x2=51861697;dr2up=15000;dr2down=15000;num_seqs=2;hsp_overlap_limit=0;hsp_size_limit=0
Os03g15560|3|8570091|8570111|+|Bradi1g67410|Bd1|66072838|66072818|-|0.98	Os03g15560	3	8570091	8570111	0	Bradi1g67410	Bd1	66072818	66072838	0	0.98	http://synteny.cnr.berkeley.edu/CoGe/GEvo.pl?prog=blastn&autogo=1&show_cns=1&dsgid1=11822&chr1=3&x1=8570091&dr1up=15000&dr1down=15000&dsgid2=8120;chr2=Bd1;x2=66072818;dr2up=15000;dr2down=15000;num_seqs=2;hsp_overlap_limit=0;hsp_size_limit=0
Os01g61410|1|35509593|35509664|+|Bradi2g53970|Bd2|52971469|52971540|+|0.0003	Os01g61410	1	35509593	35509664	0	Bradi2g53970	Bd2	52971469	52971540	0	0.0003	http://synteny.cnr.berkeley.edu/CoGe/GEvo.pl?prog=blastn&autogo=1&show_cns=1&dsgid1=11822&chr1=1&x1=35509593&dr1up=15000&dr1down=15000&dsgid2=8120;chr2=Bd2;x2=52971469;dr2up=15000;dr2down=15000;num_seqs=2;hsp_overlap_limit=0;hsp_size_limit=0
Os01g43590|1|24965466|24965508|+|Bradi2g44050|Bd2|44542419|44542462|+|6e-13	Os01g43590	1	24965466	24965508	0	Bradi2g44050	Bd2	44542419	44542462	0	6e-13	http://synteny.cnr.berkeley.edu/CoGe/GEvo.pl?prog=blastn&autogo=1&show_cns=1&dsgid1=11822&chr1=1&x1=24965466&dr1up=15000&dr1down=15000&dsgid2=8120;chr2=Bd2;x2=44542419;dr2up=15000;dr2down=15000;num_seqs=2;hsp_overlap_limit=0;hsp_size_limit=0
Os08g37400|8|23659998|23660016|-|Bradi3g38430|Bd3|40961122|40961140|-|0.22	Os08g37400	8	23659998	23660016	0	Bradi3g38430	Bd3	40961122	40961140	0	0.22	http://synteny.cnr.berkeley.edu/CoGe/GEvo.pl?prog=blastn&autogo=1&show_cns=1&dsgid1=11822&chr1=8&x1=23659998&dr1up=15000&dr1down=15000&dsgid2=8120;chr2=Bd3;x2=40961122;dr2up=15000;dr2down=15000;num_seqs=2;hsp_overlap_limit=0;hsp_size_limit=0
Os10g25680|10|13229433|13229447|-|Bradi3g26160|Bd3|26861073|26861087|-|1.4	Os10g25680	10	13229433	13229447	0	Bradi3g26160	Bd3	26861073	26861087	0	1.4	http://synteny.cnr.berkeley.edu/CoGe/GEvo.pl?prog=blastn&autogo=1&show_cns=1&dsgid1=11822&chr1=10&x1=13229433&dr1up=15000&dr1down=15000&dsgid2=8120;chr2=Bd3;x2=26861073;dr2up=15000;dr2down=15000;num_seqs=2;hsp_overlap_limit=0;hsp_size_limit=0
Os04g42720|4|25100136|25100167|-|Bradi5g15090|Bd5|18473927|18473959|-|0.28	Os04g42720	4	25100136	25100167	0	Bradi5g15090	Bd5	18473927	18473959	0	0.28	http://synteny.cnr.berkeley.edu/CoGe/GEvo.pl?prog=blastn&autogo=1&show_cns=1&dsgid1=11822&chr1=4&x1=25100136&dr1up=15000&dr1down=15000&dsgid2=8120;chr2=Bd5;x2=18473927;dr2up=15000;dr2down=15000;num_seqs=2;hsp_overlap_limit=0;hsp_size_limit=0
Os07g37180|7|22264551|22264582|-|Bradi1g24920|Bd1|20150978|20150947|+|0.076	Os07g37180	7	22264551	22264582	0	Bradi1g24920	Bd1	20150947	20150978	0	0.076	http://synteny.cnr.berkeley.edu/CoGe/GEvo.pl?prog=blastn&autogo=1&show_cns=1&dsgid1=11822&chr1=7&x1=22264551&dr1up=15000&dr1down=15000&dsgid2=8120;chr2=Bd1;x2=20150947;dr2up=15000;dr2down=15000;num_seqs=2;hsp_overlap_limit=0;hsp_size_limit=0
Os06g03970|6|1605686|1605734|+|Bradi1g49950|Bd1|48609537|48609585|+|8e-17	Os06g03970	6	1605686	1605734	0	Bradi1g49950	Bd1	48609537	48609585	0	8e-17	http://synteny.cnr.berkeley.edu/CoGe/GEvo.pl?prog=blastn&autogo=1&show_cns=1&dsgid1=11822&chr1=6&x1=1605686&dr1up=15000&dr1down=15000&dsgid2=8120;chr2=Bd1;x2=48609537;dr2up=15000;dr2down=15000;num_seqs=2;hsp_overlap_limit=0;hsp_size_limit=0
Os10g41730|10|22394173|22394197|+|Bradi3g33790|Bd3|36266052|36266076|+|0.24	Os10g41730	10	22394173	22394197	0	Bradi3g33790	Bd3	36266052	36266076	0	0.24	http://synteny.cnr.berkeley.edu/CoGe/GEvo.pl?prog=blastn&autogo=1&show_cns=1&dsgid1=11822&chr1=10&x1=22394173&dr1up=15000&dr1down=15000&dsgid2=8120;chr2=Bd3;x2=36266052;dr2up=15000;dr2down=15000;num_seqs=2;hsp_overlap_limit=0;hsp_size_limit=0
Os12g40730|12|25198788|25198805|-|Bradi4g02670|Bd4|1945189|1945172|+|1.2	Os12g40730	12	25198788	25198805	0	Bradi4g02670	Bd4	1945172	1945189	0	1.2	http://synteny.cnr.berkeley.edu/CoGe/GEvo.pl?prog=blastn&autogo=1&show_cns=1&dsgid1=11822&chr1=12&x1=25198788&dr1up=15000&dr1down=15000&dsgid2=8120;chr2=Bd4;x2=1945172;dr2up=15000;dr2down=15000;num_seqs=2;hsp_overlap_limit=0;hsp_size_limit=0
5_19934403_19934437_cns_rna|5|19934403|19934437|-|Bd2_23560407_23560373_cns_rna|Bd2|23560407|23560373|+|5e-07	5_19934403_19934437_cns_rna	5	19934403	19934437	0	Bd2_23560407_23560373_cns_rna	Bd2	23560373	23560407	0	5e-07	http://synteny.cnr.berkeley.edu/CoGe/GEvo.pl?prog=blastn&autogo=1&show_cns=1&dsgid1=11822&chr1=5&x1=19934403&dr1up=15000&dr1down=15000&dsgid2=8120;chr2=Bd2;x2=23560373;dr2up=15000;dr2down=15000;num_seqs=2;hsp_overlap_limit=0;hsp_size_limit=0
Os08g02050|8|667143|667190|-|Bradi3g13550|Bd3|12084830|12084876|-|0.005	Os08g02050	8	667143	667190	0	Bradi3g13550	Bd3	12084830	12084876	0	0.005	http://synteny.cnr.berkeley.edu/CoGe/GEvo.pl?prog=blastn&autogo=1&show_cns=1&dsgid1=11822&chr1=8&x1=667143&dr1up=15000&dr1down=15000&dsgid2=8120;chr2=Bd3;x2=12084830;dr2up=15000;dr2down=15000;num_seqs=2;hsp_overlap_limit=0;hsp_size_limit=0
[truncated: 72,581 more rows]
