# Supplementary material for: Automated conserved non-coding sequence (CNS) discovery reveals differences in gene content and promoter evolution among grasses
Source: Front Plant Sci. 2013 Jul 2;4:170. doi: 10.3389/fpls.2013.00170 (PMC3708275; doi:10.3389/fpls.2013.00170)
Supplement: Supplemental Data Set 1 — At-At manually annotated v2 CNS list (with genes). [file 107054_2.zip › Gina's SDS7 Pangrass CNS list.csv]

SDS7 Pangrass CNS list : Os+Sb+Si+Bd Turco et al. (2012). Freeling lab. Pipeline 3.0 Plant Cell
Supplemental Data Set 5: Pan-grass conserved noncoding sequence (CNS) list. CNS Discovery Pipeline output identified ~15000 in rice sorghum	brachy and setaria.
cns_id	rice	rice_seqid	rice_start	rice_end	rice_strand	sorg_accn	sorg_seqid	sorg_start	sorg_end	sorg_strand	setaria_ortho	brachy_ortho	sfasta
Os02g06380|2|3190181|3190234|-|Sb04g004070|4|3889183|3889235|-|3e-08	Os02g06380	2	3190181	3190234	-	Sb04g004070	4	3889183	3889235	-	Si017772m	Bradi3g04460	ACTACTAATCCAACATAAGCTTatttaactttgcttaatTCAGCTAGCTTGG
Os02g53530|2|32746493|32746510|-|Sb04g034740|4|64570032|64570049|-|0.015	Os02g53530	2	32746493	32746510	-	Sb04g034740	4	64570032	64570049	-	Si018078m	Bradi3g57370	TATAAAGAGATAAAAAC
Os06g40450|6|24090500|24090534|-|Sb10g023700|10|52423388|52423421|-|6e-06	Os06g40450	6	24090500	24090534	-	Sb10g023700	10	52423388	52423421	-	Si006651m	Bradi1g36480	TATGTACTAAAATCAGTCTCATCACCAGGAGTT
Os06g46600|6|28292032|28292182|+|Sb10g027320|10|57053740|57053883|+|8e-13	Os06g46600	6	28292032	28292182	+	Sb10g027320	10	57053740	57053883	+	Si005920m	Bradi1g32770	ATTTTGTAGCAATATATGAATGAACGACTTTTTGCTAACACCGTCATATAATCGACTCTGTACCACACTAGGCCCGCCATTGGCTGACCGCTTCTTGGTTCTCCAAGGTGTAGTTTTCACTTGAGAGCCTACTAATCATGATT
Os01g56980|1|32914299|32914339|-|Sb03g036270|3|64309969|64310009|-|0.14	Os01g56980	1	32914299	32914339	-	Sb03g036270	3	64309969	64310009	-	Si004895m	Bradi2g51660	ATTTCAGTTCAGCTGCTTTACTACAATTGTAGCTGATTCT
Os01g18240|1|10221457|10221495|-|Sb03g011640|3|13088343|13088380|-|0.004	Os01g18240	1	10221457	10221495	-	Sb03g011640	3	13088343	13088380	-	Si001565m	Bradi2g11080	AAGATGCCCCTATTGTCAAACCAGCTTTTCCCGTGAC
Os04g45020|4|26454033|26454072|+|Sb06g023610|6|52705291|52705330|+|1e-06	Os04g45020	4	26454033	26454072	+	Sb06g023610	6	52705291	52705330	+	Si012304m	brachy_Bd5_19980015_19980631	TTAAGTAGTGGAGTTGATGCTGACATCTGCGCTCCATAT
Os03g63270|3|35747224|35747266|+|Sb01g001260|1|1215193|1215151|-|2e-06	Os03g63270	3	35747224	35747266	+	Sb01g001260	1	1215151	1215193	-	Si036241m	Bradi1g01750	CTTTGAACAAGTTACGTCCGCGGACGGCGACCGGGTAACAAA
Os05g03174|5|1284685|1284730|+|Sb09g002200|9|2333175|2333220|+|2e-06	Os05g03174	5	1284685	1284730	+	Sb09g002200	9	2333175	2333220	+	Si022408m	Bradi2g37970	TACAAATCGTCTGAGCTTCGTTCTGAACTATGAGCCGATACTGAT
Os12g39090|12|24017370|24017402|+|Sb08g019340|8|50088281|50088313|+|9e-08	Os12g39090	12	24017370	24017402	+	Sb08g019340	8	50088281	50088313	+	Si022652m	Bradi4g03590	CTTTCTCCCCTACCTACAAAGCTTCTACTGTT
Os04g47906|4|28298465|28298513|-|Sb06g025620|6|54610457|54610505|-|3e-15	Os04g47906	4	28298465	28298513	-	Sb06g025620	6	54610457	54610505	-	Si009215m	Bradi5g18610	CTCCAAAAGGGCATCCCATGTAGTAGCTTCACAATGTGTTATTGGATC
Os12g13300|12|7416133|7416154|+|Sb08g008310|8|15900683|15900704|+|0.0001	Os12g13300	12	7416133	7416154	+	Sb08g008310	8	15900683	15900704	+	Si021285m	Bradi4g39620	CTTTGCTTCCCTTCTACTCCC
Os03g04690|3|2230086|2230117|-|Sb01g047590|1|70686799|70686768|+|4e-07	Os03g04690	3	2230086	2230117	-	Sb01g047590	1	70686768	70686799	+	Si036895m	Bradi1g75700	GGCGATCAAAGCgagaggaagtttcgtgCTT
Os09g26260|9|15867396|15867423|-|Sb02g025400|2|60287872|60287899|-|0.23	Os09g26260	9	15867396	15867423	-	Sb02g025400	2	60287872	60287899	-	Si029472m	Bradi4g30930	AAAGCGAAGGGTTCAAAATTTTCCCGT
Os03g61050|3|34675766|34675785|+|Sb01g002810|1|2313533|2313514|-|0.091	Os03g61050	3	34675766	34675785	+	Sb01g002810	1	2313514	2313533	-	Si034308m	Bradi1g03380	atttatttgtttattatGT
Os06g48950|6|29657957|29658050|+|Sb10g029130|10|58948243|58948336|+|4e-08	Os06g48950	6	29657957	29658050	+	Sb10g029130	10	58948243	58948336	+	Si005741m	Bradi1g34340	TTGTTTTGAGCAAGTTTAGGGGATGGGATGATCACATGTTCGGATTTGTAAGAGATTCATCGTCTGAATGCGAGTACTGGGAGGTGTCCAAtt
Os03g05520|3|2736024|2736090|-|Sb01g046980|1|70072007|70071941|+|2e-20	Os03g05520	3	2736024	2736090	-	Sb01g046980	1	70071941	70072007	+	Si037007m	Bradi1g75100	CCGTGCAGAAAGCGACGCGATTGCGTCGTGTCCCGCGACCGCCGGGCACGACGCGGCCGTGTGGCC
Os03g44620|3|25128788|25128831|+|Sb01g013390|1|12385317|12385275|-|1.0	Os03g44620	3	25128788	25128831	+	Sb01g013390	1	12385275	12385317	-	Si035859m	Bradi1g13640	gaagctgattctaccCCTGCAAGCAGGGAATGTATCCTTTTT
Os05g30860|5|17852356|17852424|-|Sb09g018480|9|46215137|46215208|-|2e-05	Os05g30860	5	17852356	17852424	-	Sb09g018480	9	46215137	46215208	-	Si023179m	Bradi2g27360	AACAGGCTGGAAGTTTGGCCCATTATGATGAGTGTCTCTGCAGAGGCAATGCCATTGGATTCTCGTCTCCA
Os02g48880|2|29900984|29901026|-|Sb04g029635|4|59715468|59715426|+|9e-05	Os02g48880	2	29900984	29901026	-	Sb04g029635	4	59715426	59715468	+	Si016384m	Bradi3g56670	ACCAGCAACGGAAGCGGCCATCTCACCAACCACATGAGCTGT
Os08g40830|8|25828297|25828332|+|Sb07g026940|7|62108947|62108982|+|0.026	Os08g40830	8	25828297	25828332	+	Sb07g026940	7	62108947	62108982	+	Si013271m	Bradi3g40540	TCAGAGATTATGATACAAGCATGACTGGTCCTTGA
Os02g51670|2|31644421|31644472|+|Sb04g027660|4|57562502|57562450|-|1e-06	Os02g51670	2	31644421	31644472	+	Sb04g027660	4	57562450	57562502	-	Si017760m	Bradi3g58980	ATCTCCTGGTTGAGCTGCCGGTTGTTTTTTCTCACGGCACGGCCAGTCGAGA
Os01g46510|1|26452904|26452964|-|Sb03g029780|3|57965950|57966009|-|2e-10	Os01g46510	1	26452904	26452964	-	Sb03g029780	3	57965950	57966009	-	Si000057m	Bradi2g45380	GATTCTTTTAGCGTGTGCCAATTTTTTTGTATGCTGGTGCGTCCGTTCCACTGTAATTT
Os09g36730|9|21191732|21191930|-|Sb02g031190|2|66188996|66189208|-|4e-40	Os09g36730	9	21191732	21191930	-	Sb02g031190	2	66188996	66189208	-	Si030943m	Bradi4g36460	CATATGGAGGACCATTGTGGTGTGTGTGTGGAGTCCCAATCATTCTGGCCCCAACCAAAACTAAATGGTTTGGGAGGGATATTTCCTCTCCCTGCACCCAACCAACTATGGTCCATAGTTTGGTAACCATCCTGAAACGAATATATTAGGTAGGCAGATAGTATAATGTAACCCCAGCTGGGTTTTGTCACGGATATGTAAGTTTCTCCTAA
Os09g24910|9|14871701|14871737|-|Sb02g024680|2|59166552|59166588|-|0.006	Os09g24910	9	14871701	14871737	-	Sb02g024680	2	59166552	59166588	-	Si029471m	Bradi4g30260	GCTTCACATGTACTGACAAAAGCTTACTGTATGAAT
Os09g20350|9|12215763|12215805|+|Sb02g023230|2|56792574|56792616|+|3e-15	Os09g20350	9	12215763	12215805	+	Sb02g023230	2	56792574	56792616	+	Si030684m	Bradi4g29010	AGGTTGGTAGCCAAGAGGGGTTCTTTTTCCACACCTCCCTTG
Os04g42470|4|24949482|24949563|-|Sb06g021780|6|50984322|50984403|-|6e-22	Os04g42470	4	24949482	24949563	-	Sb06g021780	6	50984322	50984403	-	Si010223m	Bradi5g14870	AGTAAAACCGCGGGGCCCACGTGTAGGCCATAGGACGGACAAGCGGCCACGGGCCCACAAAACCGGCAGCGCAACCCGGGG
Os01g50370|1|28919465|28919491|+|Sb03g032110|3|60538028|60538054|+|5e-06	Os01g50370	1	28919465	28919491	+	Sb03g032110	3	60538028	60538054	+	Si004003m	Bradi2g47480	GTCGGGGTGGGTTTGGTGGAGCAAAC
Os03g02380|3|843567|843616|+|Sb01g049650|1|72595026|72594978|-|1.0	Os03g02380	3	843567	843616	+	Sb01g049650	1	72594978	72595026	-	Si035622m	Bradi1g77580	AATTATCAATAGAATCCAAAGGATCTAGTGCAGTAGCTGCTGCCTGTG
Os04g51690|4|30443116|30443153|-|Sb06g027810|6|56653450|56653487|-|9e-09	Os04g51690	4	30443116	30443153	-	Sb06g027810	6	56653450	56653487	-	Si009718m	Bradi5g20920	CACGCGCGAATCGCCGCGGACCTCGCCGGAGGCGGCG
Os07g10530|7|5680986|5681015|+|Sb02g006130|2|7420549|7420578|+|1e-07	Os07g10530	7	5680986	5681015	+	Sb02g006130	2	7420549	7420578	+	Si029978m	Bradi1g54360	AAGCTCGGAAACGGCAAAAGCCATGGCGA
Os03g26990|3|15436617|15436635|+|sorghum_v1_1_57041532_57041635|1|57040652|57040634|-|0.21	Os03g26990	3	15436617	15436635	+	sorghum_v1_1_57041532_57041635	1	57040634	57040652	-	Si036960m	Bradi1g60860	TGTTCGGCTTCCATCGCT
Os06g47940|6|28991635|28991668|+|Sb10g028390|10|58246861|58246894|+|8e-12	Os06g47940	6	28991635	28991668	+	Sb10g028390	10	58246861	58246894	+	Si007274m	Bradi1g33700	CCGACAGGCTACCTGCCGTTAATCCTTTTCATC
Os04g48170|4|28501202|28501220|-|Sb06g025820|6|54862730|54862748|-|0.005	Os04g48170	4	28501202	28501220	-	Sb06g025820	6	54862730	54862748	-	Si012285m	Bradi5g18780	ATGAACTGGAAATATTCG
Os03g05830|3|2929153|2929211|-|Sb01g046740|1|69887622|69887564|+|6e-07	Os03g05830	3	2929153	2929211	-	Sb01g046740	1	69887564	69887622	+	Si035008m	Bradi1g74820	TTCTTGCATCCAAAATGTGGAGCTGAACTGTATATGTTTTGTTACAGAAATATTGGTG
Os10g37210|10|19834453|19834480|+|Sb01g017140|1|17541768|17541741|-|0.006	Os10g37210	10	19834453	19834480	+	Sb01g017140	1	17541741	17541768	-	Si034398m	Bradi3g30480	TGCGCTGATTGCAACAGCAGCGTTGAA
Os08g37990|8|24071831|24071867|+|Sb07g028980|7|64049664|64049626|-|0.21	Os08g37990	8	24071831	24071867	+	Sb07g028980	7	64049626	64049664	-	Si014549m	Bradi3g38820	GTTGTTCTTCAGTGCCCTGTGCTTTTAatgttgcttgc
Os04g38810|4|22897566|22897603|-|Sb06g019060|6|48687015|48687052|-|4e-07	Os04g38810	4	22897566	22897603	-	Sb06g019060	6	48687015	48687052	-	Si009339m	Bradi5g12470	AAGACCAATTCAAATGTCTGAGACCAGGAGCATTGAA
Os02g11820|2|6110322|6110365|+|Sb04g007320|4|7519003|7519048|+|5e-07	Os02g11820	2	6110322	6110365	+	Sb04g007320	4	7519003	7519048	+	Si016470m	Bradi3g07910	GGATCTGGCTGGGGCTTCGTCGGATCTCGGGCCATTTCGGCGGGG
Os09g31470|9|18969520|18969558|-|Sb02g028500|2|63656549|63656587|-|4e-11	Os09g31470	9	18969520	18969558	-	Sb02g028500	2	63656549	63656587	-	Si030165m	Bradi4g33850	GCGATAAGGACGATGCAAGCGACACGTGCTGGACAAGT
Os08g10580|8|6230101|6230124|+|Sb07g006030|7|8574426|8574449|+|1.2	Os08g10580	8	6230101	6230124	+	Sb07g006030	7	8574426	8574449	+	Si013298m	Bradi3g17860	TGCACACCTCAATTTGCACGTAT
Os08g42010|8|26536101|26536143|+|Sb07g026140|7|61329707|61329665|-|0.005	Os08g42010	8	26536101	26536143	+	Sb07g026140	7	61329665	61329707	-	Si013703m	Bradi3g41320	GTGGTCGCTGTCCTGCTTTCCATGTGCTTCTGGTTGtacctt
Os07g05740|7|2762969|2762998|-|Sb02g003080|2|3364014|3364043|-|0.019	Os07g05740	7	2762969	2762998	-	Sb02g003080	2	3364014	3364043	-	Si028755m	Bradi1g58460	ctttgTGGTTCAGGGCCTAACTTTCTATG
Os01g54210|1|31177884|31177938|-|Sb03g034360|3|62557849|62557900|-|0.0003	Os01g54210	1	31177884	31177938	-	Sb03g034360	3	62557849	62557900	-	Si001735m	Bradi2g49620	CCTCGTGATCCCAGGCACGCAGGCGTAGTGTTGCTGATCCAAATGGAACGA
Os04g51890|4|30601486|30601545|+|Sb06g027920|6|56770238|56770299|+|2e-09	Os04g51890	4	30601486	30601545	+	Sb06g027920	6	56770238	56770299	+	Si011170m	Bradi5g21060	GCATGTGCTCGGCACGTTGCGAAGTGCCAAGCAAGCAACCGTGAGCGTCCCCGTAGGTTGG
Os05g46720|5|26979277|26979305|+|Sb09g027220|9|56314483|56314511|+|0.001	Os05g46720	5	26979277	26979305	+	Sb09g027220	9	56314483	56314511	+	Si021493m	Bradi2g17860	TAGACATGGACAAAAAGTTTCCTCGATG
Os05g07670|5|4119844|4119910|-|Sb09g005010|9|6268890|6268956|-|0.26	Os05g07670	5	4119844	4119910	-	Sb09g005010	9	6268890	6268956	-	Si022491m	Bradi2g34470	ATTCTTGCACCAGTCAGAATTTCCTATATATTTCACTCTGATTCTGCACTTATTACTTGCCTGGTA
Os02g57750|2|35359521|35359601|+|Sb04g037810|4|67377766|67377847|+|5e-07	Os02g57750	2	35359521	35359601	+	Sb04g037810	4	67377766	67377847	+	Si016443m	Bradi3g56010	CTTGTTCTATACGTTATAGACTATTCACCAACCAAATAGGCTttaaatgctactgcaaaCTGTATTGATGATATTGACTAG
Os03g02440|3|874445|874465|+|Sb01g049570|1|72524165|72524145|-|0.02	Os03g02440	3	874445	874465	+	Sb01g049570	1	72524145	72524165	-	Si034396m	Bradi1g77510	TGGATTCATTTCATTTGTTC
Os02g34690|2|20809587|20809614|+|Sb04g022500|4|52067965|52067992|+|0.27	Os02g34690	2	20809587	20809614	+	Sb04g022500	4	52067965	52067992	+	Si016733m	Bradi3g45600	AGCATATACCACAATTGTTATCCTTGA
Os04g39240|4|23154993|23155038|-|Sb06g019400|6|48952095|48952140|-|6e-10	Os04g39240	4	23154993	23155038	-	Sb06g019400	6	48952095	48952140	-	Si009731m	Bradi5g12830	GCATCATGGCGAGGCGTCCGGGGTCAAACGGATGAGTCCAGAGAA
Os05g09360|5|5238129|5238146|+|Sb09g005780|9|7997491|7997508|+|1.8	Os05g09360	5	5238129	5238146	+	Sb09g005780	9	7997491	7997508	+	Si020976m	Bradi2g33490	cgccgtcgccggcgatc
Os08g38086|8|24122324|24122339|-|Sb07g028940|7|63995856|63995841|+|0.28	Os08g38086	8	24122324	24122339	-	Sb07g028940	7	63995841	63995856	+	Si013283m	Bradi3g38900	TTTGTTAGAACTTCA
Os02g48320|2|29570037|29570115|-|Sb04g030040|4|60074898|60074824|+|1e-07	Os02g48320	2	29570037	29570115	-	Sb04g030040	4	60074824	60074898	+	Si017788m	Bradi3g53220	CGAGATCCAACCAATCAGGGCCTAGTCATTCAATTTTGTTTCGCTCTGTGCGTCACATGATAGTGACTCGTAAT
Os01g01600|1|302641|302659|+|Sb03g008835|3|9570918|9570900|-|0.24	Os01g01600	1	302641	302659	+	Sb03g008835	3	9570900	9570918	-	Si001592m	Bradi2g03430	TTCCTAGGATTTGGAGTT
Os02g52930|2|32356407|32356431|-|Sb04g034330|4|64117523|64117547|-|8e-05	Os02g52930	2	32356407	32356431	-	Sb04g034330	4	64117523	64117547	-	Si019397m	Bradi3g57830	TCTCCTTTTGCCGGAAGTGGAATA
Os08g38970|8|24634973|24635016|+|Sb07g028470|7|63421084|63421040|-|0.26	Os08g38970	8	24634973	24635016	+	Sb07g028470	7	63421040	63421084	-	Si015556m	Bradi3g39360	TCAGCTTTTGATGCAAGGATTGCCGGGGAAAATGGCGACGTCTG
Os02g51760|2|31699883|31699935|+|Sb04g027580|4|57493819|57493767|-|4e-07	Os02g51760	2	31699883	31699935	+	Sb04g027580	4	57493767	57493819	-	Si017781m	Bradi3g58820	AGGGTAGCTTCTCTTATCACACCAAGAGTCAATAACTTTGCCCTCGTCAATA
Os03g15270|3|8355305|8355344|+|Sb01g040580|1|63919867|63919828|-|3e-08	Os03g15270	3	8355305	8355344	+	Sb01g040580	1	63919828	63919867	-	Si036247m	Bradi1g67600	GAATCTCGCGTTCCCCGGATGCTAGCTTGACAGGGAAGC
Os06g09910|6|5045274|5045307|-|Sb10g006540|10|5991996|5992029|-|1e-06	Os06g09910	6	5045274	5045307	-	Sb10g006540	10	5991996	5992029	-	Si006863m	Bradi1g46530	CCGTCGCCAGCTGTCACGGTCCACACAATGAAA
Os10g40740|10|21796209|21796256|-|Sb01g029220|1|51056245|51056198|+|4e-11	Os10g40740	10	21796209	21796256	-	Sb01g029220	1	51056198	51056245	+	Si035334m	Bradi3g33170	TGGTCATGTGGAAGGCGAGGCCGCTACGTGCCCGCCTCCTCCTCACA
Os10g42130|10|22595017|22595053|+|Sb01g028450|1|49649061|49649024|-|0.0003	Os10g42130	10	22595017	22595053	+	Sb01g028450	1	49649024	49649061	-	Si036301m	Bradi3g33960	CTATCCTGACAGTGACAGCAGTGATGATAAGATGGAG
Os08g03650|8|1728394|1728455|-|Sb07g002590|7|2825745|2825806|-|5e-07	Os08g03650	8	1728394	1728455	-	Sb07g002590	7	2825745	2825806	-	Si013386m	Bradi3g14350	AGATGTGCAACTTCGTCTGGCTCTTCCGCGTGCTCTGGCGCATCCTCAGCGTCGCCTTCTG
Os01g53150|1|30540518|30540552|+|Sb03g033710|3|61937563|61937597|+|0.074	Os01g53150	1	30540518	30540552	+	Sb03g033710	3	61937563	61937597	+	Si002307m	Bradi2g48960	AGAATGTATTGAGAGCGCCACATTATTGGGATCC
Os03g13590|3|7346555|7346583|+|Sb01g041500|1|64811635|64811607|-|0.07	Os03g13590	3	7346555	7346583	+	Sb01g041500	1	64811607	64811635	-	Si034399m	Bradi1g68580	GCGTGCAGAAGTCAACCGAGCGCAGCGC
Os04g45650|4|26819581|26819601|+|Sb06g023940|6|52989386|52989406|+|0.017	Os04g45650	4	26819581	26819601	+	Sb06g023940	6	52989386	52989406	+	Si010126m	Bradi5g17060	CACGTGAGCCCGAGGGGCCC
Os03g45290|3|25568111|25568153|+|Sb01g012990|1|12019467|12019426|-|0.001	Os03g45290	3	25568111	25568153	+	Sb01g012990	1	12019426	12019467	-	Si035002m	Bradi1g13320	GAGCGACGGCGACAGGCAATGCCGCCGGGAAGTTGCCGCCG
Os09g26170|9|15774783|15774831|-|Sb02g025350|2|60125541|60125589|-|0.004	Os09g26170	9	15774783	15774831	-	Sb02g025350	2	60125541	60125589	-	Si030282m	Bradi4g30890	TTCCCAATGATAAGGATCCAGTTTTATGCATGTGGAGTTGACAATATA
Os04g48880|4|28977646|28977669|+|Sb06g026190|6|55227591|55227614|+|0.016	Os04g48880	4	28977646	28977669	+	Sb06g026190	6	55227591	55227614	+	Si010649m	Bradi5g19130	GCGCCACTGCGTACGTCAATTGC
Os08g33820|8|21170082|21170211|-|Sb07g021260|7|55195741|55195612|+|7e-31	Os08g33820	8	21170082	21170211	-	Sb07g021260	7	55195612	55195741	+	Si014351m	Bradi3g36760	TCCGACGTGGCAGCCAGCACTAGCCATGGCTGCCACCGCCATCCAATGGCAACACCCCGTTTGATTCCCCCGTATCCCAGCATCCGGATAACGCTGGATAAGAGACGGGGCTTCTCATTGGCCACACCC
Os02g42450|2|25528995|25529060|+|Sb04g027050|4|56949003|56949068|+|9e-08	Os02g42450	2	25528995	25529060	+	Sb04g027050	4	56949003	56949068	+	Si018419m		TTGCAGTCCGACGGCAAAAGGCGGCCGTGCCCGTTGTAAAGGCGCCCAAAGCTCGGCGGAAAGCA
Os03g08600|3|4423804|4423836|+|Sb01g044930|1|68068912|68068880|-|1.1	Os03g08600	3	4423804	4423836	+	Sb01g044930	1	68068880	68068912	-	Si034817m	Bradi1g72350	gtatagGTTCCTTTTCTTGCAAACCTTTCTAA
Os05g03174|5|1280728|1280754|+|Sb09g002200|9|2329218|2329244|+|0.022	Os05g03174	5	1280728	1280754	+	Sb09g002200	9	2329218	2329244	+	Si022408m	Bradi2g37970	TTGAAAGCATAAGCTGTCATTAGTGG
Os04g33400|4|20071747|20071773|-|Sb06g015350|6|42675506|42675532|-|0.9	Os04g33400	4	20071747	20071773	-	Sb06g015350	6	42675506	42675532	-	Si010012m	Bradi5g09150	GCGCTCCCAGCCGTTGGTTCGCGATC
Os01g11350|1|6099924|6099962|-|Sb03g002050|3|1899656|1899618|+|2e-09	Os01g11350	1	6099924	6099962	-	Sb03g002050	3	1899618	1899656	+	Si002311m	Bradi2g06790	AACCTCCGGGTCACGTCAGCACGTGGCGGCTGGTCCCG
Os01g54920|1|31587216|31587281|-|Sb03g034800|3|62972345|62972409|-|1e-11	Os01g54920	1	31587216	31587281	-	Sb03g034800	3	62972345	62972409	-	Si003763m	Bradi2g50060	TTCACTGTCAGAGATCTTCACCAAAAAGGGTTTGTGTGAAGTTTAAACGCAGTGATaaatcaat
Os02g53510|2|32723639|32723669|-|Sb04g034720|4|64542124|64542154|-|0.004	Os02g53510	2	32723639	32723669	-	Sb04g034720	4	64542124	64542154	-	Si018583m	Bradi3g57400	TCGGCGGCAGGGCACGCGTCCCCGCGCGGT
Os06g11980|6|6394614|6394628|-|Sb10g007830|10|7768121|7768135|-|0.85	Os06g11980	6	6394614	6394628	-	Sb10g007830	10	7768121	7768135	-	Si007395m	Bradi1g45410	TGTGTATATTGGTG
Os09g25040|9|14959917|14959955|-|Sb02g024750|2|59253479|59253517|-|0.0003	Os09g25040	9	14959917	14959955	-	Sb02g024750	2	59253479	59253517	-	Si029708m	Bradi4g30350	TACTTGACCAGCACCGTGCTCCCTCGGCGACCGCGcgc
Os05g38470|5|22507405|22507426|+|Sb09g022520|9|52176652|52176673|+|0.25	Os05g38470	5	22507405	22507426	+	Sb09g022520	9	52176652	52176673	+	Si023180m	Bradi2g23300	GTATAGATCTGTTGAGCAAAA
Os01g09080|1|4565263|4565281|+|Sb03g003370|3|3580243|3580225|-|0.004	Os01g09080	1	4565263	4565281	+	Sb03g003370	3	3580225	3580243	-	Si001109m	Bradi2g05500	cttccttctTTATAAGGA
Os06g37560|6|22234381|22234469|+|Sb10g022620|10|50648796|50648883|+|1e-07	Os06g37560	6	22234381	22234469	+	Sb10g022620	10	50648796	50648883	+	Si005914m	Bradi1g37450	TAGCAGCAATCATCCTCTATTCACATCCTTGGAGTGACGTCGAAGTTTGTGTTCAACAACAAGCAATCATCTTGTCTGATAAGGTTG
Os01g62370|1|36093856|36093890|+|Sb03g039430|3|67121060|67121094|+|0.001	Os01g62370	1	36093856	36093890	+	Sb03g039430	3	67121060	67121094	+	Si002454m	Bradi2g54610	GCAGTGCTCTCCCCACCAATTAAGCTCGTCCAGT
Os03g20910|3|11843349|11843387|-|Sb01g036670|1|60300791|60300753|+|6e-06	Os03g20910	3	11843349	11843387	-	Sb01g036670	1	60300753	60300791	+	Si039112m	Bradi1g63680	AAGCACATGCCTATTGCACATGAGCCCACATGCATGCA
Os06g37450|6|22143780|22143837|+|Sb10g022580|10|50589178|50589235|+|3e-15	Os06g37450	6	22143780	22143837	+	Sb10g022580	10	50589178	50589235	+	Si006733m	Bradi1g37480	AATAAGTGGCTGTGGTTCCTCCCTTCATCCTACCCGTAGGTTAACCTTATCCTTAAT
Os03g19670|3|11058176|11058198|+|Sb01g037330|1|60894338|60894316|-|0.061	Os03g19670	3	11058176	11058198	+	Sb01g037330	1	60894316	60894338	-	Si038776m	Bradi1g64330	TCACGGGCAGCTGATGAAGGCT
Os09g36760|9|21210854|21210891|+|Sb02g031210|2|66204144|66204181|+|2e-05	Os09g36760	9	21210854	21210891	+	Sb02g031210	2	66204144	66204181	+	Si029145m	Bradi4g36480	gttTTGACTGGTCTGACTGAATCTTCTGACCATTGAT
Os03g06440|3|3217504|3217537|-|Sb01g046430|1|69641113|69641079|+|0.018	Os03g06440	3	3217504	3217537	-	Sb01g046430	1	69641079	69641113	+	Si034108m	Bradi1g74450	TTAAATTTTAAGCTTTGTCCTGCTTTGCTAACTT
Os03g28330|3|16304310|16304333|-|Sb01g033060|1|56179555|56179532|+|1.2	Os03g28330	3	16304310	16304333	-	Sb01g033060	1	56179532	56179555	+	Si034282m	Bradi1g60320	ACTGAATACTGATGATACATACA
Os03g18420|3|10331905|10331922|+|Sb01g038290|1|61820518|61820501|-|0.019	Os03g18420	3	10331905	10331922	+	Sb01g038290	1	61820501	61820518	-	Si040009m	Bradi1g65310	AGATCTTGACCTGTCCC
Os07g46190|7|27576144|27576174|+|Sb02g041430|2|75258342|75258312|-|0.004	Os07g46190	7	27576144	27576174	+	Sb02g041430	2	75258312	75258342	-	Si032068m	Bradi1g19360	tcaCACGGCGAGCATGAGACACCTACAACT
Os04g32600|4|19448660|19448683|+|Sb06g014650|6|40459188|40459211|+|0.017	Os04g32600	4	19448660	19448683	+	Sb06g014650	6	40459188	40459211	+	Si011249m	Bradi5g08590	CGCCTCTCTGACGATGACATGAC
Os03g50010|3|28518486|28518509|-|Sb01g010650|1|9408824|9408801|+|0.0005	Os03g50010	3	28518486	28518509	-	Sb01g010650	1	9408801	9408824	+	Si034838m	Bradi1g11110	CGACCGGACAAGACGTCACTTGC
Os02g12290|2|6397310|6397339|+|Sb04g007440|4|7789212|7789241|+|0.85	Os02g12290	2	6397310	6397339	+	Sb04g007440	4	7789212	7789241	+	Si018051m	Bradi3g08030	CCCTCCCCTcgccggcggccgcggcggcg
Os03g18960|3|10616560|10616586|+|Sb01g037820|1|61390294|61390268|-|1e-07	Os03g18960	3	10616560	10616586	+	Sb01g037820	1	61390268	61390294	-	Si035258m	Bradi1g64790	CCGGGAGCGTGTCCGTGACGAGACCG
Os03g19220|3|10800860|10800896|-|Sb01g037620|1|61172688|61172652|+|3e-08	Os03g19220	3	10800860	10800896	-	Sb01g037620	1	61172652	61172688	+	Si038014m	Bradi1g64650	CAGCATCATGGAAACAGCTTTACAGTTGAAAGTAGG
Os01g11550|1|6228628|6228655|-|Sb03g001940|3|1766672|1766645|+|0.24	Os01g11550	1	6228628	6228655	-	Sb03g001940	3	1766645	1766672	+	Si004564m	Bradi2g06890	TTTTCGAATGTCGGTCTCCGCTCCTTT
Os06g40780|6|24308780|24308803|+|Sb10g023950|10|52715209|52715232|+|0.017	Os06g40780	6	24308780	24308803	+	Sb10g023950	10	52715209	52715232	+	Si008068m	Bradi1g36180	TTCTTGCCCCCGAAGTGAGGTTT
Os04g58330|4|34532869|34532940|-|Sb06g033120|6|61156759|61156829|-|5e-10	Os04g58330	4	34532869	34532940	-	Sb06g033120	6	61156759	61156829	-	Si023199m	Bradi5g26350	AACATGCACAGATATTTGAGTAGCATGTGACTGACCCTTATAAACCCACAATGTATGGGAAGGATGTTGT
Os03g13480|3|7286972|7287079|-|Sb01g041600|1|64893588|64893484|+|5e-10	Os03g13480	3	7286972	7287079	-	Sb01g041600	1	64893484	64893588	+	Si037038m	Bradi1g68700	TCAGAGCTTTCTCGTTGTGATGCGGATAATTCCATGAACCACCAATAGCTGGCAAAAAGGGTTTATCTGAAGCAGTTAGGCAGTCACATTTCTTTCCTTTTCTC
Os03g19780|3|11141974|11141998|+|Sb01g037240|1|60801193|60801169|-|1e-06	Os03g19780	3	11141974	11141998	+	Sb01g037240	1	60801169	60801193	-	Si040747m	Bradi1g64260	ACTTTGCACGGCGTCGGCACATGC
Os10g28660|10|14880754|14880772|+|Sb01g021700|1|25716893|25716911|+|0.27	Os10g28660	10	14880754	14880772	+	Sb01g021700	1	25716893	25716911	+	Si034846m	Bradi3g27020	TTGGGCATGGAAGTGACT
Os06g07560|6|3649325|3649364|+|Sb10g004930|10|4410183|4410222|+|2e-08	Os06g07560	6	3649325	3649364	+	Sb10g004930	10	4410183	4410222	+	Si007171m	Bradi1g48070	CGGATTTGCAAAGGCAAGTAACGTTATTTTGTTCTTGGA
Os03g02530|3|933657|933684|+|Sb01g049520|1|72464909|72464882|-|0.004	Os03g02530	3	933657	933684	+	Sb01g049520	1	72464882	72464909	-	Si036626m	Bradi1g77450	TATCTCCTGTTCatttgattcattctt
Os02g42450|2|25545695|25545715|+|Sb04g027050|4|56968199|56968219|+|0.0003	Os02g42450	2	25545695	25545715	+	Sb04g027050	4	56968199	56968219	+	Si018419m		GGATTGGCGAGAATTTCTTG
Os04g52720|4|31210231|31210254|-|Sb06g028700|6|57456852|57456875|-|0.0003	Os04g52720	4	31210231	31210254	-	Sb06g028700	6	57456852	57456875	-	Si010878m	Bradi5g21910	GTGGATGCCTACTCAAACTACAC
Os05g31140|5|18050898|18050931|-|Sb09g018730|9|46945761|46945794|-|2e-06	Os05g31140	5	18050898	18050931	-	Sb09g018730	9	46945761	46945794	-	Si022614m	Bradi2g27140	GTTGACCTAAAAACTTCCCTTTCATCGGACATC
Os09g35670|9|20516238|20516272|+|Sb02g030390|2|65470329|65470363|+|4e-07	Os09g35670	9	20516238	20516272	+	Sb02g030390	2	65470329	65470363	+	Si030763m	Bradi4g35690	TACCCCTGTCGCTGTTCATTTGTTGGTAAGCAAA
Os04g45950|4|27029050|27029102|-|Sb06g024120|6|53241690|53241743|-|9e-05	Os04g45950	4	27029050	27029102	-	Sb06g024120	6	53241690	53241743	-	Si009732m	Bradi5g17290	CTTTTGCTTTAGGTTAATCCCTCCTTTTTCCTGCTTTTGTGCTTTCTGATTGG
Os04g31610|4|18740235|18740257|-|Sb06g011760|6|32036191|32036213|-|0.059	Os04g31610	4	18740235	18740257	-	Sb06g011760	6	32036191	32036213	-	setaria64_scaffold_7_17539141_17540385	Bradi5g07840	TTTCGCAGTATTGAAGCAAGGT
Os01g37470|1|20940246|20940318|-|Sb03g024890|3|50073288|50073216|+|3e-08	Os01g37470	1	20940246	20940318	-	Sb03g024890	3	50073216	50073288	+	Si002223m	Bradi2g40980	TCAATAATTGAGATTCCTCTCTGTCTGTTCCCTCCTTCCTGCTGGAATAATGATTGTTATTGTTAGCCAGTC
Os02g45160|2|27385290|27385316|-|Sb04g032070|4|62075408|62075382|+|0.0003	Os02g45160	2	27385290	27385316	-	Sb04g032070	4	62075382	62075408	+	Si017010m	Bradi3g51480	AGTGGAGTACAAAACTTCTGCACTGA
Os03g20780|3|11777805|11777825|+|Sb01g036740|1|60346215|60346195|-|0.017	Os03g20780	3	11777805	11777825	+	Sb01g036740	1	60346195	60346215	-	Si034616m	Bradi1g63780	TGTGAGCCCTCCTCACATGC
Os03g61960|3|35115945|35116003|+|Sb01g002180|1|1836087|1836029|-|2e-12	Os03g61960	3	35115945	35116003	+	Sb01g002180	1	1836029	1836087	-	Si039128m	Bradi1g02590	TGGAGCTTCAAGTGAAGGGCGGGGAGCATTAGCGATGCCTGCCTTTTTCATACCGCTC
Os05g49010|5|28048893|28048919|-|sorghum_v1_9_57444349_57444530|9|57446432|57446458|-|0.014	Os05g49010	5	28048893	28048919	-	sorghum_v1_9_57444349_57444530	9	57446432	57446458	-	Si024258m	brachy_Bd2_14486788_14486968	ACACGCGATCTCCTCCGGAAAGCCAG
Os08g01680|8|398885|398945|+|Sb07g000880|7|762177|762237|+|0.0001	Os08g01680	8	398885	398945	+	Sb07g000880	7	762177	762237	+	Si013593m	Bradi3g13280	tatgatgtGTTATGTAGTGATGACAAGTACCAGATATTATGGTTAGGCTACCCTGTAAAG
Os02g36924|2|22288511|22288535|+|sorghum_v1_4_53723191_53723306|4|53715497|53715521|+|0.27	Os02g36924	2	22288511	22288535	+	sorghum_v1_4_53723191_53723306	4	53715497	53715521	+	Si019862m	Bradi3g46920	ACCTTTCGTGGTTGCGACGATTTT
Os02g53700|2|32853503|32853539|-|Sb04g034810|4|64651721|64651757|-|0.44	Os02g53700	2	32853503	32853539	-	Sb04g034810	4	64651721	64651757	-	Si016495m	Bradi3g57260	AACTGTACATATCGGCTTAGAAAGAATGAGCTGCCT
Os10g42820|10|23020569|23020592|-|Sb01g027810|1|48418958|48418935|+|0.021	Os10g42820	10	23020569	23020592	-	Sb01g027810	1	48418935	48418958	+	Si034294m	Bradi3g34540	TACAACTCTAGATGCTTTTCTTG
Os03g13300|3|7171476|7171493|+|Sb01g041700|1|64974155|64974138|-|0.93	Os03g13300	3	7171476	7171493	+	Sb01g041700	1	64974138	64974155	-	Si035388m	Bradi1g68810	GTCTAGTAGCCGCGTCC
Os03g17260|3|9616139|9616159|-|sorghum_v1_1_62477837_62477949|1|62479596|62479576|+|0.015	Os03g17260	3	9616139	9616159	-	sorghum_v1_1_62477837_62477949	1	62479576	62479596	+	Si036508m	Bradi1g66200	CCTCTCGCTCATTCAGTGCG
Os01g07570|1|3634881|3634912|-|Sb03g004510|3|4756490|4756459|+|3e-05	Os01g07570	1	3634881	3634912	-	Sb03g004510	3	4756459	4756490	+	Si001549m	Bradi2g04360	CATCCCGGTTGGTGACACCAGTAAATGTGGC
Os09g28200|9|17110610|17110659|-|Sb02g026500|2|61593709|61593658|+|2e-12	Os09g28200	9	17110610	17110659	-	Sb02g026500	2	61593658	61593709	+	Si030056m	Bradi4g32050	AAAGAAATCGGGTTTTGGAGATGCTTCCAAAACTGCAGCAGGGCTTGTCCG
Os02g50960|2|31158251|31158274|-|Sb04g028170|4|58257799|58257776|+|0.0003	Os02g50960	2	31158251	31158274	-	Sb04g028170	4	58257776	58257799	+	Si016714m	Bradi3g59520	GAGCAGCTTTTGTGGGTATGTTA
Os08g36170|8|22807181|22807201|+|Sb07g022600|7|57226257|57226277|+|0.97	Os08g36170	8	22807181	22807201	+	Sb07g022600	7	57226257	57226277	+	Si013915m	Bradi3g37800	GCACGAATTGAATTCCTTAG
Os01g55370|1|31886324|31886364|-|Sb03g035110|3|63272632|63272673|-|7e-05	Os01g55370	1	31886324	31886364	-	Sb03g035110	3	63272632	63272673	-	Si004858m	Bradi2g50400	gccttttggcgaaaaGCTGTGGGGAGCCCAACTGCTTCCAG
Os05g42240|5|24642959|24642982|-|Sb09g024750|9|54266308|54266331|-|0.83	Os05g42240	5	24642959	24642982	-	Sb09g024750	9	54266308	54266331	-	Si024850m	Bradi2g20670	AGCAGCGCcagtggcagtggcag
Os08g31030|8|19161164|19161201|-|Sb07g019920|7|51430670|51430707|-|0.001	Os08g31030	8	19161164	19161201	-	Sb07g019920	7	51430670	51430707	-	Si013472m	Bradi3g35310	AAGTTAACATCAATAAGTTCAACCAATGCCGTCCCTC
Os02g47470|2|28986984|28987014|+|Sb04g030660|4|60636965|60636995|+|2e-06	Os02g47470	2	28986984	28987014	+	Sb04g030660	4	60636965	60636995	+	Si017109m	Bradi3g52660	GCAATCATTCAGGACACGTATGTCCTGCGG
Os09g29460|9|17902142|17902186|+|Sb02g027300|2|62517284|62517328|+|0.88	Os09g29460	9	17902142	17902186	+	Sb02g027300	2	62517284	62517328	+	Si030822m	Bradi4g32740	ACAGAGGACAGCACACAGTATTGCGGGAACTGAAAGCAAACCGA
Os01g71310|1|41301449|41301524|+|Sb03g045410|3|72676501|72676578|+|2e-12	Os01g71310	1	41301449	41301524	+	Sb03g045410	3	72676501	72676578	+	Si001018m	Bradi2g60460	CTTCTGTAGAGCATAAGGTTGTACAAAAGTGTAGGTAAAAGTATCCCCTGTAAAGACAATATCTACGGAAGGTAGCT
Os02g02580|2|948153|948171|-|Sb04g001350|4|1154315|1154333|-|0.24	Os02g02580	2	948153	948171	-	Sb04g001350	4	1154315	1154333	-	Si019232m	Bradi3g01660	GAAAATGCCAACTTTCCC
Os01g67410|1|39151831|39151858|-|Sb03g042810|3|70204041|70204068|-|2e-06	Os01g67410	1	39151831	39151858	-	Sb03g042810	3	70204041	70204068	-	Si000593m	Bradi2g57750	GGTCATCTTTACAGTGTTTACGAGGAG
Os04g37430|4|22120606|22120677|+|Sb06g018040|6|47485926|47485997|+|0.27	Os04g37430	4	22120606	22120677	+	Sb06g018040	6	47485926	47485997	+	Si009302m	Bradi5g11590	AATATTCCAGCTGGTGCGCCTTGACGTCTGGGGCCTCTGTCTCCGAGTCATCatctccaaatggaccaTCA
Os03g62500|3|35380424|35380448|-|Sb01g001760|1|1537841|1537817|+|0.31	Os03g62500	3	35380424	35380448	-	Sb01g001760	1	1537817	1537841	+	Si035829m	Bradi1g02160	TTCTTCTGATAGCATTCATCCATG
Os04g49350|4|29272709|29272733|+|Sb06g026460|6|55534976|55535000|+|8e-05	Os04g49350	4	29272709	29272733	+	Sb06g026460	6	55534976	55535000	+	Si009504m	Bradi5g19320	GTAAATATTTGCTTGCCTCAGTGC
Os06g01304|6|188912|188936|+|Sb10g000280|10|90345|90369|+|0.005	Os06g01304	6	188912	188936	+	Sb10g000280	10	90345	90369	+	Si006160m	Bradi1g52390	ACATCCATTGTGATATTATTCTAT
Os03g51580|3|29511881|29512111|+|Sb01g009590|1|8371569|8371805|+|9e-23	Os03g51580	3	29511881	29512111	+	Sb01g009590	1	8371569	8371805	+	Si036393m	Bradi1g10170	AttgtggagaaaatggcgccaTCTTTTTTTCAGCTCTGAGGGGGACTTTGCAAGCCTTGATTTGGAAGTACTGTAGGGATGCCACTTGCTTTGTTTTTTTGAGGGTCCTACAAGTTGgccgcacttgatgggcCCTTTGCTTATAGTTTTCACATGTGAGTTTTGTTGTCACAGGATCAAGGTGTAGTTGTTGTGCTCTCTTGTTTACTCTCATACAAgcataaaaataaataaat
Os01g66110|1|38386242|38386268|-|Sb03g041910|3|69381262|69381288|-|1.1	Os01g66110	1	38386242	38386268	-	Sb03g041910	3	69381262	69381288	-	Si000354m	Bradi2g57090	CTAATGCTTTACATCGTTGCATGGCA
Os12g03110|12|1178077|1178115|+|Sb08g001830|8|1860804|1860766|-|9e-08	Os12g03110	12	1178077	1178115	+	Sb08g001830	8	1860766	1860804	-	Si011293m	Bradi4g43960	AGAAGAGTCAATCGGAGAGGAGTGCTTCTCTGTCCAAC
Os07g37560|7|22497622|22497650|-|Sb02g036390|2|70801612|70801640|-|6e-07	Os07g37560	7	22497622	22497650	-	Sb02g036390	2	70801612	70801640	-	Si028725m	Bradi1g24750	CAGCCGCTCGCATCCAACGGTCCCAACC
Os06g44420|6|26826544|26826578|+|Sb10g026030|10|55368056|55368090|+|2e-05	Os06g44420	6	26826544	26826578	+	Sb10g026030	10	55368056	55368090	+	Si007325m	Bradi1g31210	ATAATCAGTGCACAAGCAATCATTCTCGTACAGT
Os12g41780|12|25852081|25852142|+|Sb08g021190|8|52726948|52727009|+|0.001	Os12g41780	12	25852081	25852142	+	Sb08g021190	8	52726948	52727009	+	Si022434m	Bradi4g01980	AAGGGAGTTTTCATGTTGTATCTGTAGCGGTGGGCTTATCAACCCCTGAATTTACAGCAAG
Os04g45810|4|26938750|26938812|+|Sb06g024000|6|53127160|53127222|+|0.0003	Os04g45810	4	26938750	26938812	+	Sb06g024000	6	53127160	53127222	+	Si010550m	Bradi5g17170	AAGAATATCTGGGGCTCGTGCTGATCGCACGCGCCACGCGTCGGGTGCGGATCGCGAGGCGG
Os02g43660|2|26332314|26332330|-|Sb04g033180|4|63106682|63106666|+|0.058	Os02g43660	2	26332314	26332330	-	Sb04g033180	4	63106666	63106682	+	Si018392m	Bradi3g50410	AAGCGTCCGTGCTTTT
Os06g03820|6|1533485|1533569|+|Sb10g001790|10|1502118|1502202|+|2e-34	Os06g03820	6	1533485	1533569	+	Sb10g001790	10	1502118	1502202	+	Si009137m	Bradi1g49710	CTCTAAACAAGGTGCTAGGATTGAGCAATGATTGCAACAACCATTTGTAGCCAAATTGGGCATCACCttcatagctgatgcagC
Os05g49820|5|28528897|28528914|-|Sb09g029200|9|57952621|57952638|-|0.02	Os05g49820	5	28528897	28528914	-	Sb09g029200	9	57952621	57952638	-	Si021432m	Bradi2g15770	GACCGTTGCTTCGCGCC
Os06g33810|6|19662048|19662073|+|Sb10g020580|10|44653523|44653548|+|3e-05	Os06g33810	6	19662048	19662073	+	Sb10g020580	10	44653523	44653548	+	Si006534m	Bradi1g38700	GCCGTGGCGGGAAACCAAAAGTGGC
Os03g12790|3|6856384|6856445|-|Sb01g041970|1|65255283|65255343|-|3e-11	Os03g12790	3	6856384	6856445	-	Sb01g041970	1	65255283	65255343	-	Si038840m	Bradi1g69120	TCCTGTCACTCTGGACGTGAACTCAATGCTGTGCACTTCACAGTGCAGCCATCACTTCTG
Os09g38340|9|22068253|22068295|-|Sb02g032400|2|67151580|67151622|-|0.0001	Os09g38340	9	22068253	22068295	-	Sb02g032400	2	67151580	67151622	-	Si029540m	Bradi4g37540	gctgctcccacGTGAGTTTCTCTTGTCGGGAGGGGACTGGAG
Os01g18870|1|10666052|10666099|-|Sb03g011940|3|13679291|13679338|-|2e-09	Os01g18870	1	10666052	10666099	-	Sb03g011940	3	13679291	13679338	-	Si004106m	Bradi2g11100	CCTTTCTGAATCCTGCATGAGCGTGTACCACTAGAATTGTCAGTGTG
Os03g08600|3|4431265|4431291|+|Sb01g044930|1|68060989|68060963|-|7e-06	Os03g08600	3	4431265	4431291	+	Sb01g044930	1	68060963	68060989	-	Si034817m	Bradi1g72350	ATACTTGCATTGCATGCTACTGCATT
Os04g33860|4|20336415|20336498|+|Sb06g016110|6|44542922|44543002|+|8e-12	Os04g33860	4	20336415	20336498	+	Sb06g016110	6	44542922	44543002	+	Si011380m	Bradi5g09550	CCACAAAACCTCTCACCTAGCACTTCTCTTCCACCCAACGCATATTCAATCCTTCCTTTGCCACTCCCCAACCATGAATA
Os12g37570|12|23023562|23023637|+|Sb08g018240|8|48222430|48222503|+|5e-11	Os12g37570	12	23023562	23023637	+	Sb08g018240	8	48222430	48222503	+	Si021297m	Bradi4g04470	AGTGGCGAAGAGGAGTGCAATGTGTTCTCTGCTGAATCAGATTTGCAGCTGTGGTCAATATCTGATGGTTCAT
Os01g53150|1|30536015|30536071|+|Sb03g033710|3|61932816|61932872|+|2e-09	Os01g53150	1	30536015	30536071	+	Sb03g033710	3	61932816	61932872	+	Si002307m	Bradi2g48960	TTTCAATCGGACGGCTCACGTCCAGCAATCTCCGTTCTGGTCCCACCCAATCTACT
Os05g31140|5|18054020|18054035|-|Sb09g018730|9|46949989|46950004|-|0.29	Os05g31140	5	18054020	18054035	-	Sb09g018730	9	46949989	46950004	-	Si022614m	Bradi2g27140	aagaagataacCACT
Os09g29170|9|17735622|17735702|-|Sb02g027060|2|62312710|62312793|-|2e-09	Os09g29170	9	17735622	17735702	-	Sb02g027060	2	62312710	62312793	-	Si029814m	Bradi4g32590	GAGTGCAAGCTGTGTTTTTTTGGAGTCATGAGTTCATAGCAAGTGTCTCATTCACATTTCATCTCCTCTTGCTAGGTATGATA
Os11g01490|11|284730|284768|-|Sb05g000490|5|335878|335916|-|1e-07	Os11g01490	11	284730	284768	-	Sb05g000490	5	335878	335916	-	Si026214m		AATTAATTGTGTACAATAGGTACCTAAAAGATAAAGTG
Os01g10020|1|5223339|5223917|+|Sb03g002880|3|2801518|2800916|-|3e-55	Os01g10020	1	5223339	5223917	+	Sb03g002880	3	2800916	2801518	-	Si001304m	Bradi2g05970	TGCAAGACTGCAGGATAATCTGTGGGCACTAATTTCAAGGGCCGAAAGTGAGTCCGTActttgctcctgttgcccCATGCTACAGACTTACTACAGAGATCCTTTGCTCCTGGTCTTGCTCAATCAATCTCCCAGCCCATCTTGCACCTGTACATGTCTCTTGGACCTCTCGGAAAGCCttataaactgcaactcACCAGTGTCCTGGTCAACTGCATGCAACAGGACGTGGCTCCGTGGCTGTGCAAGGTGACTATTGAGATCCCCCTTGGCCTTTGGCCACTGCTCTGCTGCCCAGAAATATTTTTTGCAGGCTCCGTCCTTGTTGCACTCGCCCATCATTGATTCCTTTTGTTCCTTCCTTTACGATCCCAATGCGATGCCCCTCTGTGCATACAC…
Os01g62900|1|36442627|36442658|+|Sb03g039820|3|67473287|67473318|+|0.094	Os01g62900	1	36442627	36442658	+	Sb03g039820	3	67473287	67473318	+	Si001017m	Bradi2g54920	GGATCGGATCACCCATATCTTAGCGTGGAAA
Os02g39560|2|23876188|23876212|-|Sb04g025550|4|55299122|55299146|-|0.005	Os02g39560	2	23876188	23876212	-	Sb04g025550	4	55299122	55299146	-	Si017053m	Bradi3g48360	AGTCGTCGGCAGGCGTTCTCACGA
Os04g48290|4|28589504|28589576|+|Sb06g025870|6|54927948|54928023|+|7e-09	Os04g48290	4	28589504	28589576	+	Sb06g025870	6	54927948	54928023	+	Si009730m	Bradi5g18830	CTTCCTCAAGCTCCGGGTCAGTGTCTGGTGGTCcagtgaggcgagccgcgTGACGACCTGGTCACCGGCGCGGGC
rice_v6_2_22409644_22410328|2|22425825|22425858|+|Sb04g024160|4|53877471|53877504|+|5e-08	rice_v6_2_22409644_22410328	2	22425825	22425858	+	Sb04g024160	4	53877471	53877504	+	Si019044m	Bradi3g47070	cAACAGGGAGCTCTACTCCCGAAGCCCGGCCAC
Os01g61900|1|35821482|35821743|-|Sb03g039060|3|66858182|66858429|-|1e-39	Os01g61900	1	35821482	35821743	-	Sb03g039060	3	66858182	66858429	-	setaria64_scaffold_5_40855341_40856207	Bradi2g54260	AaaacatttagaattaggAGCACCAATCCTACCACTTTCTCCAGTGGAGGAGGAAGCAAAAGGGAATCATGTGAGGTGTTGCATtatatgtatatattatTTGAATTACTTATACAAGAAGTGAAGGCCCAAGAATCGAATGATGGCCTTGCTTTCGTGGATAAATCAATCATAAACGGAACACATGGCATGAACATCAGAAAGTGCACACTTGGATGCTATTGTTGACCCTAGTAAGAAATGTAGG
Os01g50370|1|28918283|28918307|+|Sb03g032110|3|60536503|60536527|+|0.004	Os01g50370	1	28918283	28918307	+	Sb03g032110	3	60536503	60536527	+	Si004003m	Bradi2g47480	TTGAATCGATCGCCGAGTTCGGCG
Os02g09480|2|4865457|4865473|+|Sb04g005940|4|5772398|5772414|+|0.059	Os02g09480	2	4865457	4865473	+	Sb04g005940	4	5772398	5772414	+	Si017917m		TGCGCtccagcctggc
Os03g44610|3|25112898|25112925|-|Sb01g013400|1|12402895|12402868|+|0.34	Os03g44610	3	25112898	25112925	-	Sb01g013400	1	12402868	12402895	+	Si035861m	Bradi1g13650	CCGACCAATGAGATCGTTGAAATATGG
Os10g32770|10|17091599|17091625|-|Sb01g019860|1|21766427|21766401|+|1.2	Os10g32770	10	17091599	17091625	-	Sb01g019860	1	21766401	21766427	+	Si035874m	Bradi3g28200	GGGCGCGAAATCCCTTAAGCTGGCGA
Os02g50810|2|31036727|31036753|-|Sb04g028310|4|58389308|58389282|+|0.0003	Os02g50810	2	31036727	31036753	-	Sb04g028310	4	58389282	58389308	+	Si019356m	Bradi3g59610	CTTGTTTTCAGGAGGCTGCTGGTTGG
Os03g03100|3|1299253|1299286|-|Sb01g049020|1|72015574|72015541|+|2e-06	Os03g03100	3	1299253	1299286	-	Sb01g049020	1	72015541	72015574	+	Si038257m	Bradi1g77020	CGGCAACACCGGCAGGGACGGAAAAGGAAAGCC
Os01g04300|1|1914860|1914908|-|Sb03g006950|3|7160749|7160700|+|0.0003	Os01g04300	1	1914860	1914908	-	Sb03g006950	3	7160700	7160749	+	Si000630m	Bradi2g02320	AGCCGATGCTCGTGCCttgaagctttgtattcCGACTCCCCTACGCCTA
Os01g50820|1|29187645|29187697|+|Sb03g032310|3|60752136|60752186|+|2e-09	Os01g50820	1	29187645	29187697	+	Sb03g032310	3	60752136	60752186	+	Si004444m	Bradi2g47640	GTTCCACAGGCCAAGGAACATACGGCCTCCAAGGTCAGAGGTCAGAATCT
Os04g38910|4|22935111|22935149|-|Sb06g019120|6|48725879|48725917|-|0.89	Os04g38910	4	22935111	22935149	-	Sb06g019120	6	48725879	48725917	-	Si009544m	Bradi5g12540	TGGTGATAGGAAAAAGTCAGTCATGCAATGTGTAATTA
Os01g11210|1|6003799|6003816|+|Sb03g002120|3|1960495|1960478|-|0.82	Os01g11210	1	6003799	6003816	+	Sb03g002120	3	1960478	1960495	-	Si002479m	Bradi2g06710	TTTCTATTGAGTGCTGA
Os01g53640|1|30822801|30822842|+|Sb03g034040|3|62242219|62242260|+|2e-09	Os01g53640	1	30822801	30822842	+	Sb03g034040	3	62242219	62242260	+	Si000562m	Bradi2g49240	GCAGATGGCAATGTCTTACCAAGAAATACGCGTACGAGCTG
Os05g48900|5|27990149|27990169|+|Sb09g028490|9|57388940|57388960|+|0.0003	Os05g48900	5	27990149	27990169	+	Sb09g028490	9	57388940	57388960	+	Si022977m	Bradi2g16560	CATCGGCTTTATTCtttctc
Os05g11010|5|6167239|6167256|-|Sb09g006180|9|9106530|9106547|-|0.015	Os05g11010	5	6167239	6167256	-	Sb09g006180	9	9106530	9106547	-	setaria64_scaffold_3_7614325_7615225	Bradi2g33100	gGATTCGGCCTGTTTCC
Os06g13160|6|7217871|7217927|-|Sb10g008630|10|8882472|8882528|-|0.0003	Os06g13160	6	7217871	7217927	-	Sb10g008630	10	8882472	8882528	-	Si006974m	Bradi1g44710	CTGTAAAATATTGTAATTTGTTGGGTTCACATAGATCTTTCAGAAATAAAGTTAAC
Os07g42300|7|25311657|25311697|-|Sb02g039166|2|73304270|73304310|-|5e-14	Os07g42300	7	25311657	25311697	-	Sb02g039166	2	73304270	73304310	-	Si031021m	Bradi1g21550	AAAAGCGACACGCGATTCAGGACCACATCGCGGCAGCTTC
Os01g53710|1|30867300|30867326|+|Sb03g034070|3|62280522|62280548|+|0.0003	Os01g53710	1	30867300	30867326	+	Sb03g034070	3	62280522	62280548	+	Si002138m	Bradi2g49300	CACGTTTCCGCCACCAATAAACTCCA
Os02g32420|2|19166966|19166990|+|Sb04g021330|4|50288957|50288981|+|0.004	Os02g32420	2	19166966	19166990	+	Sb04g021330	4	50288957	50288981	+	Si019933m	Bradi3g44570	TGCACCCACATGAGGTGGCATATT
Os06g15480|6|8787234|8787278|-|Sb10g009592|10|10904169|10904213|-|0.0003	Os06g15480	6	8787234	8787278	-	Sb10g009592	10	10904169	10904213	-	Si006667m	Bradi1g43900	AAGGCCCCAACCCCAGCTCCAAGTCCTCCAGCAGcctcagcgcc
Os03g10770|3|5500286|5500320|-|Sb01g043570|1|66724474|66724440|+|7e-09	Os03g10770	3	5500286	5500320	-	Sb01g043570	1	66724440	66724474	+	Si039277m	Bradi1g70860	TGTTGGACGTGGTTATAACGTGCCTGTAATTTGA
Os05g08570|5|4681769|4681802|-|Sb09g005430|9|6940228|6940261|-|2e-06	Os05g08570	5	4681769	4681802	-	Sb09g005430	9	6940228	6940261	-	Si023354m	Bradi2g34030	GAGAGAAACGTGTACAGCCATCGACTTCTACTT
Os01g14860|1|8328565|8328608|+|Sb03g009580|3|10333575|10333616|+|1e-07	Os01g14860	1	8328565	8328608	+	Sb03g009580	3	10333575	10333616	+	Si001664m	Bradi2g08890	ATTTGACCGGTCAAAAGGCGTGGCCCAACCAAACGCCAAGG
Os02g45850|2|27926138|27926165|-|Sb04g031710|4|61645479|61645452|+|1e-06	Os02g45850	2	27926138	27926165	-	Sb04g031710	4	61645452	61645479	+	Si020241m	Bradi3g51840	TACGTATAGTTTGGATTGTCTTGGCCT
Os01g09550|1|4875025|4875048|-|Sb03g003170|3|3272783|3272760|+|1.2	Os01g09550	1	4875025	4875048	-	Sb03g003170	3	3272760	3272783	+	Si001527m	Bradi2g05700	TCTGATCATATATGTCTACACGA
Os10g40130|10|21414784|21414808|-|Sb01g029770|1|51876212|51876189|+|0.069	Os10g40130	10	21414784	21414808	-	Sb01g029770	1	51876189	51876212	+	Si034372m	Bradi3g32820	CAAAACCTCCCACCAACAGCGGC
Os04g34050|4|20454035|20454064|+|Sb06g016290|6|44891458|44891487|+|0.82	Os04g34050	4	20454035	20454064	+	Sb06g016290	6	44891458	44891487	+	Si010684m	Bradi5g09730	TGTTTAATGGAGGATTTGTTAATTCTTTA
Os06g40780|6|24307443|24307492|+|Sb10g023950|10|52713373|52713422|+|3e-12	Os06g40780	6	24307443	24307492	+	Sb10g023950	10	52713373	52713422	+	Si008068m	Bradi1g36180	TCTGTTTCGGTCGATTGGTCAGATCCATCGTAGTTTGGAGCTCAACCTT
Os03g42710|3|23782189|23782203|+|Sb01g014300|1|13490910|13490896|-|0.87	Os03g42710	3	23782189	23782203	+	Sb01g014300	1	13490896	13490910	-	Si038893m	Bradi1g14460	GCCGAGGATTCCCT
Os05g48690|5|27835510|27835549|+|Sb09g028350|9|57241269|57241308|+|3e-08	Os05g48690	5	27835510	27835549	+	Sb09g028350	9	57241269	57241308	+	Si022565m	Bradi2g16780	AAAGGCAAAGGCAAACCGACGGGCGGGCGACgtgttggt
Os01g58420|1|33765750|33765862|+|Sb03g037080|3|65111501|65111619|+|7e-38	Os01g58420	1	33765750	33765862	+	Sb03g037080	3	65111501	65111619	+	Si002729m	Bradi2g52370	CCTAATTTTAATGGCCGCCTCGCTAAAGACGAGGGGCGGCGGCGAGGAGAGGACAGGACAGTCAAACCGCTCGCTCACTGCGCCGAGTTTTATTCCCTCTCGCCGCTCCACCACTCGC
Os01g70870|1|41014629|41014673|-|Sb03g045120|3|72390477|72390524|-|5e-10	Os01g70870	1	41014629	41014673	-	Sb03g045120	3	72390477	72390524	-	Si001316m	Bradi2g60020	CCTATGCAAGAAAACAAGGCAACAagaagaagccgatcaaCTTGACC
Os02g48460|2|29668607|29668697|+|Sb04g029950|4|60009129|60009041|-|1e-11	Os02g48460	2	29668607	29668697	+	Sb04g029950	4	60009041	60009129	-	Si017075m	Bradi3g53310	CCACTCGGCTGATTCTTCCACCAACCCCCCCAACCTACCATTGCCGTGCATTCAATAAAAGTTAGTGTCGGCGAGCGGAAGCAACCGA
Os09g38340|9|22058680|22058707|-|Sb02g032400|2|67143440|67143467|-|2e-06	Os09g38340	9	22058680	22058707	-	Sb02g032400	2	67143440	67143467	-	Si029540m	Bradi4g37540	GATGCTTTGTTCAAAGCCCTGGGACAA
Os01g65550|1|38046768|38046972|+|Sb03g041530|3|69029716|69029920|+|4e-37	Os01g65550	1	38046768	38046972	+	Sb03g041530	3	69029716	69029920	+	Si002424m	Bradi2g56680	CCGTTCCGTTTCTGCCACTCTCCAGACAAGGACAGCCCAACGCCACCCTGTAACTACTGTTCACTCTGATAGGGGCAGTCCGGTCATTTTTACCTACTATTGGCGGGGGTGGGTGTCTCCCGGTGCATGGTATTTTTTATATGAGCGTGCTTTGGACCAAAAGGACCTGGCTGGTGCATTATAGCAAACACTAGTATATATTGC
Os03g52239|3|29995834|29995916|+|Sb01g009130|1|7869529|7869447|-|3e-31	Os03g52239	3	29995834	29995916	+	Sb01g009130	1	7869447	7869529	-	Si039082m	Bradi1g09610	caAATGAAAACAAGCGTACGACATCACCAGCACCAACAATAATAACTTAACCACAACACAACAACGACGCTGATTATTAAAC
Os03g49880|3|28423427|28423442|+|Sb01g010690|1|9505902|9505887|-|0.22	Os03g49880	3	28423427	28423442	+	Sb01g010690	1	9505887	9505902	-	Si038692m	Bradi1g11060	GTTTGGTCATCGCAT
Os03g13480|3|7287417|7287486|-|Sb01g041600|1|64893185|64893116|+|9e-12	Os03g13480	3	7287417	7287486	-	Sb01g041600	1	64893116	64893185	+	Si037038m	Bradi1g68700	TTCCTGCATGTATTACACTGCAAGAAACTCAGCTGACAGGTGTAGCCTGTAACTAACTTCCCATTCCAT
Os02g52470|2|32098588|32098607|-|Sb04g034030|4|63894858|63894877|-|0.068	Os02g52470	2	32098588	32098607	-	Sb04g034030	4	63894858	63894877	-	Si019969m	Bradi3g58120	GTTTACGGCGACTATTTAT
Os03g52870|3|30312427|30312479|+|Sb01g008680|1|7500880|7500827|-|1e-06	Os03g52870	3	30312427	30312479	+	Sb01g008680	1	7500827	7500880	-	Si039923m	Bradi1g09250	CTTCCCGCCAGTTTCTCTTCGCCTCTCACTCTACCTCCGATCCACAGATACAC
Os03g13030|3|7039483|7039540|-|Sb01g042190|1|65489391|65489448|-|8e-05	Os03g13030	3	7039483	7039540	-	Sb01g042190	1	65489391	65489448	-	Si035912m	Bradi1g69250	CCGTGGGATCCATGCCCAGCCCCCGAGTCTCCTACCGGCACGGCAAAGGCACCAATC
Os10g41200|10|22056428|22056467|-|Sb01g029020|1|50673352|50673313|+|2e-06	Os10g41200	10	22056428	22056467	-	Sb01g029020	1	50673313	50673352	+	Si036696m	Bradi3g33400	AGGACACAATGTCACTTTTGTATCTTTAGCAAAAGTCTT
Os12g39220|12|24113088|24113166|-|Sb08g019420|8|50194908|50194987|-|1e-17	Os12g39220	12	24113088	24113166	-	Sb08g019420	8	50194908	50194987	-	Si023286m	Bradi4g03460	AGATATCCACTAACTCCAGACAAAGTTCTTTACCTCCAGATTCCTCACAAAGGGCCTCCACAAGACCCTCAATTATTAC
Os02g54650|2|33476143|33476207|-|Sb04g035410|4|65239311|65239375|-|0.002	Os02g54650	2	33476143	33476207	-	Sb04g035410	4	65239311	65239375	-	Si017365m	Bradi3g53700	ATGTTGCTTACACATTAACCTTCAACTACTTTGTGTAACATCCATGTGCTAGTTTTTCCTGGCA
Os01g47635|1|27252649|27252759|-|Sb03g030580|3|58792490|58792600|-|1e-14	Os01g47635	1	27252649	27252759	-	Sb03g030580	3	58792490	58792600	-	setaria64_scaffold_5_32496618_32497513	Bradi2g45980	tttttctttgtgtAGGGATAAAGCAAAATGAATCTCTCCTCTTTCTAAACAGATCTCGTGTCACTTCATGCAAAAGATATACTAAACATTGCATTGTATGTTTATCCTAT
Os06g37450|6|22143040|22143066|+|Sb10g022580|10|50588458|50588484|+|0.016	Os06g37450	6	22143040	22143066	+	Sb10g022580	10	50588458	50588484	+	Si006733m	Bradi1g37480	AATGATGGACATATTTTTCCTCTTTT
Os11g30560|11|17319012|17319036|+|Sb05g017960|5|44022403|44022427|+|0.0001	Os11g30560	11	17319012	17319036	+	Sb05g017960	5	44022403	44022427	+	Si026562m	Bradi4g18800	GCAGCAACCCCCACCCACCCATCA
Os10g33800|10|17842660|17842684|+|Sb01g019280|1|20520532|20520508|-|2e-06	Os10g33800	10	17842660	17842684	+	Sb01g019280	1	20520508	20520532	-	Si036876m	Bradi3g28820	CGCTTCCAGAACCTTCTCGAAGCT
Os03g10800|3|5529687|5529738|+|Sb01g043540|1|66694498|66694448|-|8e-09	Os03g10800	3	5529687	5529738	+	Sb01g043540	1	66694448	66694498	-	Si034758m	Bradi1g70830	TTCTGGCCTCACTGCCTACGATAGCACCAGCACCGGCCGCATAAGTAGGT
Os01g41630|1|23574216|23574257|+|Sb03g027000|3|54140151|54140192|+|1.2	Os01g41630	1	23574216	23574257	+	Sb03g027000	3	54140151	54140192	+	Si001074m	Bradi2g42690	ATGTTATGATGAATGATTGATGGTTCTTTGTGGACAATGAA
Os04g32270|4|19162848|19162865|-|Sb06g014280|6|39392809|39392826|-|1.1	Os04g32270	4	19162848	19162865	-	Sb06g014280	6	39392809	39392826	-	Si011272m	Bradi5g08370	ACAATAATTTGTACGTC
Os06g50380|6|30499848|30499888|-|Sb10g030320|10|60014622|60014662|-|8e-09	Os06g50380	6	30499848	30499888	-	Sb10g030320	10	60014622	60014662	-	Si006636m	Bradi1g30200	AGCAGCGTGGCGACGCCCAAATCGAGCGACCTGATCGAGG
Os01g69830|1|40330415|40330464|+|Sb03g044160|3|71457609|71457658|+|2e-17	Os01g69830	1	40330415	40330464	+	Sb03g044160	3	71457609	71457658	+	Si001804m	Bradi2g59110	CTCGGCAATTATTGCCACCTTTGGAGTTTGGAGTCCTCCAATAGGAGTC
Os02g44820|2|27141850|27141889|-|Sb04g032280|4|62277687|62277647|+|0.81	Os02g44820	2	27141850	27141889	-	Sb04g032280	4	62277647	62277687	+	Si018348m	Bradi3g51230	GATTTTTGGTGCTACTGCTGCGCtcctttcttctccaccT
Os04g32490|4|19330043|19330067|-|Sb06g014480|6|40050162|40050186|-|0.0001	Os04g32490	4	19330043	19330067	-	Sb06g014480	6	40050162	40050186	-	Si009783m	Bradi5g08640	ATTAATGCGATCATGTAATTAACA
Os01g65830|1|38222845|38222870|+|Sb03g041700|3|69184783|69184808|+|0.001	Os01g65830	1	38222845	38222870	+	Sb03g041700	3	69184783	69184808	+	Si001818m	Bradi2g56850	AACCCAGGGGCGGAGCACGGTGTTT
Os01g68700|1|39897690|39897730|-|Sb03g043690|3|70960609|70960649|-|2e-05	Os01g68700	1	39897690	39897730	-	Sb03g043690	3	70960609	70960649	-	Si001252m	Bradi2g58630	CAGCACACAAACAGATCGCAGCGGTTCCCATCCAATGGGC
Os03g12460|3|6586716|6586731|+|Sb01g042290|1|65576281|65576266|-|0.31	Os03g12460	3	6586716	6586731	+	Sb01g042290	1	65576266	65576281	-	Si035413m	Bradi1g69350	CTGAACTCTTGTATC
Os03g16480|3|9080673|9080695|+|Sb01g039760|1|63237691|63237669|-|0.001	Os03g16480	3	9080673	9080695	+	Sb01g039760	1	63237669	63237691	-	Si036971m	Bradi1g66780	CAAGGGATGGGGAGGAAGCTTC
Os08g37290|8|23569748|23569767|+|Sb07g023280|7|58170930|58170949|+|0.001	Os08g37290	8	23569748	23569767	+	Sb07g023280	7	58170930	58170949	+	Si014356m	Bradi3g38250	CGCCAAAACAGCCGTCGTC
Os03g17850|3|9948668|9948692|+|Sb01g038640|1|62154038|62154014|-|0.29	Os03g17850	3	9948668	9948692	+	Sb01g038640	1	62154014	62154038	-	Si036401m	Bradi1g65750	GCCATGTCTCGTGGCCCATCTGTC
Os03g09860|3|4903301|4903333|+|Sb01g044190|1|67349991|67349959|-|6e-06	Os03g09860	3	4903301	4903333	+	Sb01g044190	1	67349959	67349991	-	Si037477m		ACTGATTGCAAAATGGAAGGTTTGGTGGCCGC
Os09g33600|9|19831108|19831142|-|Sb02g029540|2|64644186|64644220|-|0.002	Os09g33600	9	19831108	19831142	-	Sb02g029540	2	64644186	64644220	-	Si028943m	Bradi4g34880	AAGTCACCCATCCACTCACCGGTAGGTGACCAGC
Os10g27230|10|14285891|14285931|-|Sb01g022180|1|27264891|27264851|+|0.001	Os10g27230	10	14285891	14285931	-	Sb01g022180	1	27264851	27264891	+	Si034736m	Bradi3g26410	TAAGCTGCCCCTGTGTACCATTACTTTCTATAGAAGAAAA
Os02g35100|2|21062940|21062963|-|Sb04g022750|4|52333480|52333503|-|0.02	Os02g35100	2	21062940	21062963	-	Sb04g022750	4	52333480	52333503	-	Si016648m	Bradi3g45850	GTCGGTGAGATCCGCGAACCCTA
Os01g56930|1|32883124|32883164|+|Sb03g036250|3|64282834|64282874|+|0.001	Os01g56930	1	32883124	32883164	+	Sb03g036250	3	64282834	64282874	+	Si001064m	Bradi2g51630	AGAGAATCCTTGAAGGGAATGTGGCACGCTGTACTACACA
Os01g62350|1|36083752|36083888|-|Sb03g039390|3|67088671|67088808|-|3e-22	Os01g62350	1	36083752	36083888	-	Sb03g039390	3	67088671	67088808	-	Si003413m	Bradi2g54600	tGCCTCATCTCACCTTTGGCAACCTGGAGAGTTTTCAATACTCCAAGTTGCTAGTCCTGGAGGCAGATATTAATTTGTGAGACATAACGTGGAAGCTTAGTCACATTGTGATTTTGTTTCTAAAACTTCTCACTAAA
Os05g40960|5|23956839|23957024|-|Sb09g023830|9|53476291|53476477|-|4e-33	Os05g40960	5	23956839	23957024	-	Sb09g023830	9	53476291	53476477	-	Si022265m	Bradi2g21880	TAGAACAGAAAACTTCATGTTATATGTAACTTACAATTCTAGAACTGCTATCAGGACCAATCTTTACAGCTGAATATGCCCCCACAAGTGATGCTGCTTTGTTAAAGATGAAGGGTACAGGATGATGCTTTAGATTCTTGTATCGAAGACTTCTTTATATGCTGATAGCTAGACAGCCCACCCTCC
Os07g42410|7|25378069|25378100|+|Sb02g039210|2|73355902|73355933|+|3e-05	Os07g42410	7	25378069	25378100	+	Sb02g039210	2	73355902	73355933	+	Si028693m	Bradi1g20840	TTGTTCTTGAGAAACTTAACCTCGTGAAGAA
Os02g51810|2|31733637|31733658|+|Sb04g027530|4|57449171|57449150|-|0.006	Os02g51810	2	31733637	31733658	+	Sb04g027530	4	57449150	57449171	-	Si016676m	Bradi3g58760	tttctttcttcttccCCACTC
Os02g42950|2|25837012|25837078|-|Sb04g033590|4|63522296|63522231|+|1e-10	Os02g42950	2	25837012	25837078	-	Sb04g033590	4	63522231	63522296	+	Si018146m	Bradi3g50050	CCGCGCGCATCGTGGCACAGTTGGGCCCGGGGCCCGGGCGATCCCCACCACTCATCCCGCTTTTC
Os06g05540|6|2510472|2510508|+|Sb10g003330|10|2962497|2962533|+|0.21	Os06g05540	6	2510472	2510508	+	Sb10g003330	10	2962497	2962533	+	Si008049m	Bradi1g50980	GCATTTAAATGATGATTATGGCAGTTGAATGCTCTT
Os10g39170|10|20828611|20828633|+|Sb01g030530|1|53030323|53030301|-|0.001	Os10g39170	10	20828611	20828633	+	Sb01g030530	1	53030301	53030323	-	Si036635m	Bradi3g32130	GCCTTCCTTAACCAAGAAGCAT
Os07g39320|7|23555264|23555284|+|Sb02g037560|2|71843411|71843431|+|0.015	Os07g39320	7	23555264	23555284	+	Sb02g037560	2	71843411	71843431	+	Si031009m	Bradi1g23460	GAGTTGGattcgaacacatc
Os01g40990|1|23191048|23191118|+|Sb03g026680|3|53526980|53527052|+|5e-10	Os01g40990	1	23191048	23191118	+	Sb03g026680	3	53526980	53527052	+	Si000002m	Bradi2g42430	ATGAGCATTCCATGACAAATTCCACTAGTTTATTGACTCATTGATTTATCTTCTGGCAAGTGGCTTTCTGCA
Os01g07960|1|3845529|3845549|-|Sb03g004220|3|4545996|4545976|+|0.0003	Os01g07960	1	3845529	3845549	-	Sb03g004220	3	4545976	4545996	+	Si004020m	Bradi2g04650	GGCTTGGGTATACGGCCATG
Os03g20090|3|11323132|11323180|-|Sb01g037110|1|60680818|60680768|+|1e-06	Os03g20090	3	11323132	11323180	-	Sb01g037110	1	60680768	60680818	+	Si035722m	Bradi1g64140	CTGAGAAAAGCGGCCCCCCGCGCGATTGTCGTGCCCCGGCCGACCTGAGC
Os01g53500|1|30730436|30730468|-|Sb03g033910|3|62159274|62159306|-|0.0003	Os01g53500	1	30730436	30730468	-	Sb03g033910	3	62159274	62159306	-	Si003009m	Bradi2g49150	CGGCAATAAATGCAGCCGCTCGAGCCGCGCAC
Os08g15204|8|9205345|9205363|+|Sb07g008100|7|13322752|13322734|-|0.37	Os08g15204	8	9205345	9205363	+	Sb07g008100	7	13322734	13322752	-	Si015157m	Bradi3g19070	gatcagtgcacaTGTTGC
Os12g42610|12|26447780|26447796|+|Sb08g022030|8|53813177|53813193|+|0.092	Os12g42610	12	26447780	26447796	+	Sb08g022030	8	53813177	53813193	+	Si023308m	Bradi4g01300	TGAAGTGTCACTATCT
Os02g50640|2|30922449|30922473|-|Sb04g028430|4|58501150|58501126|+|0.27	Os02g50640	2	30922449	30922473	-	Sb04g028430	4	58501126	58501150	+	Si016678m	Bradi3g59730	CGCGCGCGTGAGCCGCTTAAATTT
Os04g54940|4|32497371|32497429|+|Sb06g030360|6|58810506|58810564|+|5e-14	Os04g54940	4	32497371	32497429	+	Sb06g030360	6	58810506	58810564	+	Si010841m	Bradi5g23610	CGCATATGCCTGGCGGGCAGAAAAGGTCAGGGAAAAGCCAACAAAGCTCCGAGCTGTG
Os03g08860|3|4593611|4593665|+|Sb01g044710|1|67882008|67881955|-|0.062	Os03g08860	3	4593611	4593665	+	Sb01g044710	1	67881955	67882008	-	Si035809m	Bradi1g72060	TGATGTTCATAGATTGGAACTAGCATGTCTTATACATTACAGTTGTGATATAC
Os07g07230|7|3582459|3582493|+|Sb02g003860|2|4283657|4283691|+|2e-05	Os07g07230	7	3582459	3582493	+	Sb02g003860	2	4283657	4283691	+	Si028966m	Bradi1g56540	GTTGCCAGTTGCTGAAGAAAGGAAGCAAATCTGG
Os01g52050|1|29925479|29925573|-|Sb03g032990|3|61396614|61396710|-|1e-21	Os01g52050	1	29925479	29925573	-	Sb03g032990	3	61396614	61396710	-	Si000117m	Bradi2g48280	AACACAAAGTCTGCAAAAGCTACATAGGCCTTTGGTGACATTGACAAACTGTGCCTCATGGATGGAGTCTCTGACATCGCCACAAGGGTGTGGCCC
Os01g04260|1|1892832|1892849|+|Sb03g007010|3|7217557|7217540|-|1.0	Os01g04260	1	1892832	1892849	+	Sb03g007010	3	7217540	7217557	-	Si001942m	Bradi2g02300	CAAGTCTCCACGCGGAG
Os08g01700|8|425571|425600|-|Sb07g000910|7|793856|793885|-|0.0003	Os08g01700	8	425571	425600	-	Sb07g000910	7	793856	793885	-	Si015197m	Bradi3g13300	ATAATGCTGCATGCTGAGTGCCATGTGAT
Os08g08840|8|5142535|5142569|+|Sb07g005200|7|7078870|7078904|+|2e-05	Os08g08840	8	5142535	5142569	+	Sb07g005200	7	7078870	7078904	+	Si013907m	Bradi3g15310	CTGAAATCCATAGGCCATGAACTGCGGTCGAGTG
Os04g57610|4|34093585|34093661|-|Sb06g032500|6|60662189|60662116|+|4e-15	Os04g57610	4	34093585	34093661	-	Sb06g032500	6	60662116	60662189	+	Si021223m	Bradi5g25770	TGATATTTTGTAGGTTCCACTTAGGAATCAGTATCAGCAACTCTATCCTAGTTGGTTTGTAGCTTGCACGGCA
Os02g16600|2|9493951|9494061|+|Sb04g009824|4|12490759|12490870|+|3e-31	Os02g16600	2	9493951	9494061	+	Sb04g009824	4	12490759	12490870	+	Si016537m	Bradi3g09830	ATATCGTCTGGGGGACAGCGGAACCAGGCAACTGTTTCATAAGAGGTCACAGAACATTGGGAGATGTGATAATTTAGGTGGCGCGTGATGTATCTATTGGGCCatttgttg
Os01g43870|1|25131258|25131290|+|Sb03g028730|3|56768402|56768434|+|2e-09	Os01g43870	1	25131258	25131290	+	Sb03g028730	3	56768402	56768434	+	Si001720m	Bradi2g44340	TCCACGTGTACCCCACCAACTCCATCAATTCC
Os02g06390|2|3190846|3190871|-|Sb04g004080|4|3889938|3889963|-|4e-07	Os02g06390	2	3190846	3190871	-	Sb04g004080	4	3889938	3889963	-	Si018498m	Bradi3g04470	TTGCCGAGGCTTCACTTGAAGGCAA
Os08g08020|8|4545063|4545100|+|Sb07g004920|7|6558258|6558295|+|0.062	Os08g08020	8	4545063	4545100	+	Sb07g004920	7	6558258	6558295	+	Si015036m	Bradi3g15580	GCCTGGAGATCCGGGAAGAAGCATAGAAGAATCTCAT
Os02g53510|2|32722107|32722163|-|Sb04g034720|4|64540577|64540633|-|5e-06	Os02g53510	2	32722107	32722163	-	Sb04g034720	4	64540577	64540633	-	Si018583m	Bradi3g57400	CTTTCGGCCGCTGATAGATGACTAAAGGAGCTTTCTGAGCTAATCACCGTGTGGGG
Os01g67560|1|39265769|39265845|-|Sb03g042940|3|70332836|70332916|-|3e-08	Os01g67560	1	39265769	39265845	-	Sb03g042940	3	70332836	70332916	-	Si003138m	Bradi2g57880	CAGGATTGTTGTACAGAACATTTGTTCGATAATGTCATGGTTATGATTGATGAAATCTAAAATGTGATTAGAACAGTGAT
Os02g05470|2|2635949|2636044|+|Sb04g003470|4|3318514|3318610|+|1e-10	Os02g05470	2	2635949	2636044	+	Sb04g003470	4	3318514	3318610	+	Si017125m	Bradi3g03770	GTGAAAAGGTAGCCGAGCCGATAAAAGAGCGCGCCACGTAGGCCAGAGAATCCAGCGCGGCCAATGGGAGCACGCCATGTCAGCAGATAAGGGAAA
Os03g56700|3|32299806|32299837|+|Sb01g006360|1|5320490|5320461|-|0.21	Os03g56700	3	32299806	32299837	+	Sb01g006360	1	5320461	5320490	-	Si037478m	Bradi1g06840	ATTCCGACCGTTGCGCCGCTCAGGTGCGC
Os01g55750|1|32111617|32111638|-|Sb03g035350|3|63501081|63501102|-|8e-05	Os01g55750	1	32111617	32111638	-	Sb03g035350	3	63501081	63501102	-	Si002496m	Bradi2g50690	TCTGGGTATTATGTTGCAGTG
Os06g49500|6|29978113|29978136|-|Sb10g029500|10|59294540|59294563|-|0.018	Os06g49500	6	29978113	29978136	-	Sb10g029500	10	59294540	59294563	-	Si008533m	Bradi1g34770	TTCTTCTCTGATGATGGAATCCA
Os09g32010|9|19104201|19104217|+|Sb02g028690|2|63873620|63873636|+|0.071	Os09g32010	9	19104201	19104217	+	Sb02g028690	2	63873620	63873636	+	Si029469m	brachy_Bd4_39681893_39683462	ATGGACAGCTCACTCT
Os08g02640|8|1090288|1090345|-|Sb07g002070|7|2208997|2209052|-|0.018	Os08g02640	8	1090288	1090345	-	Sb07g002070	7	2208997	2209052	-	Si014016m	Bradi3g13980	TGTAGGGAGTGAATAACTGCTACCTTATTTCATTTTTAAGCTGTATCTAATTTGG
Os02g03270|2|1313660|1313775|+|Sb04g002140|4|1957172|1957289|+|6e-21	Os02g03270	2	1313660	1313775	+	Sb04g002140	4	1957172	1957289	+	Si017546m	Bradi3g02510	CATAAACTAATTCCGCGTCACACCGCATATTTCGAAATTAGCACCAGCGAGGATTAAAAATTCCCCCTCTAGACGATACAAAACAAGGAaacaattaaaaaataaaTCCCACCATTA
Os07g47330|7|28302504|28302608|-|sorghum_v1_2_76138621_76138782|2|76142007|76142099|-|1e-14	Os07g47330	7	28302504	28302608	-	sorghum_v1_2_76138621_76138782	2	76142007	76142099	-	Si032771m	Bradi1g18580	CTAAAGTCAAAGTAGTGCAAAGGCCACCCACAAAACCCGGTGAAATGGACAACAACATGTGTCTTGTGTGCTGTGCTCCTCCCATCATAATT
Os02g46520|2|28369919|28369950|+|Sb04g031260|4|61237218|61237187|-|0.07	Os02g46520	2	28369919	28369950	+	Sb04g031260	4	61237187	61237218	-	Si017199m	Bradi3g52140	ATGCGGCCATCCGCGTCGCACCAAACCGCAT
Os01g47550|1|27189848|27189893|+|Sb03g030470|3|58718991|58719037|+|0.0004	Os01g47550	1	27189848	27189893	+	Sb03g030470	3	58718991	58719037	+	Si001975m	Bradi2g45890	aggagggTTAGTGAGACGTCGTTTTCCACCTCCAAATCTAACCAtc
Os03g55210|3|31413444|31413518|-|Sb01g007450|1|6400131|6400055|+|1e-07	Os03g55210	3	31413444	31413518	-	Sb01g007450	1	6400055	6400131	+	Si039238m	Bradi1g07940	GGCCTCGGATACTGTGGGGTCAAGTCTCCGACATGCCGACCCCGAGAAGCCCTTGAAGAAGGCGTGGCTTGGCTTG
Os11g30410|11|17212133|17212163|+|Sb05g017710|5|43408133|43408163|+|0.0001	Os11g30410	11	17212133	17212163	+	Sb05g017710	5	43408133	43408163	+	Si026618m	Bradi4g18870	TTAAGTAGATCCCAAGCATAATGCAATGAT
Os01g48330|1|27699811|27699850|-|Sb03g030890|3|59241199|59241238|-|0.0001	Os01g48330	1	27699811	27699850	-	Sb03g030890	3	59241199	59241238	-	Si000718m	Bradi2g46340	TCACATGTTCTCATGCTTTTCAGTTAAATGTTACTATCA
Os02g45180|2|27422577|27422594|+|Sb04g032050|4|62025982|62025965|-|1.1	Os02g45180	2	27422577	27422594	+	Sb04g032050	4	62025965	62025982	-	Si018562m	Bradi3g51500	GTGAATGGAAGGGCTTT
Os07g12910|7|7413866|7413900|-|Sb02g006980|2|8939065|8939099|-|0.001	Os07g12910	7	7413866	7413900	-	Sb02g006980	2	8939065	8939099	-	Si030965m	Bradi1g53660	CTATTGCTGACTCAGCTGATCAACCAAACCATAC
Os03g20780|3|11777542|11777593|+|Sb01g036740|1|60346434|60346383|-|5e-10	Os03g20780	3	11777542	11777593	+	Sb01g036740	1	60346383	60346434	-	Si034616m	Bradi1g63780	AAAGCCTGGTCAACGCAAAGTGGCAGCCCTAAGGAAAGTTAGGCCGTCCAA
Os09g33780|9|19942804|19942854|+|Sb02g029650|2|64752891|64752940|+|2e-06	Os09g33780	9	19942804	19942854	+	Sb02g029650	2	64752891	64752940	+	Si030020m	Bradi4g34960	TGATGTCACCCGACCAATGGGAGGCGCCCGAACACGAATCTCCGGGCCC
Os11g29850|11|16867079|16867121|+|Sb05g017120|5|42115954|42115995|+|2e-05	Os11g29850	11	16867079	16867121	+	Sb05g017120	5	42115954	42115995	+	Si028311m	Bradi4g19050	TCCAGCCATTGTAAACCCCACGTGTTGAAGTCCATGTCACC
Os05g03910|5|1739509|1739535|-|Sb09g002530|9|2742301|2742327|-|6e-06	Os05g03910	5	1739509	1739535	-	Sb09g002530	9	2742301	2742327	-	Si022245m	brachy_Bd2_38707154_38707737	GACTAATGATTGTATCATTTGTTGGA
Os02g40550|2|24589182|24589239|+|Sb04g026230|4|56003270|56003327|+|5e-10	Os02g40550	2	24589182	24589239	+	Sb04g026230	4	56003270	56003327	+	Si019689m	Bradi3g48890	GGCCCTCCCTAAAACGCGCCATGCTCATCGATGAGCCGCTTGTCCATCCCCATGGCC
Os07g06590|7|3200673|3200722|+|Sb02g003360|2|3822182|3822232|+|6e-17	Os07g06590	7	3200673	3200722	+	Sb02g003360	2	3822182	3822232	+	Si031371m	Bradi1g57110	TGTGTTCAACTAAGACGTTTTATCCAGAGTTGAACATCACAATAAAAACA
Os05g07280|5|3855551|3855594|-|Sb09g004950|9|6197976|6198019|-|0.001	Os05g07280	5	3855551	3855594	-	Sb09g004950	9	6197976	6198019	-	Si011022m	Bradi2g34510	TCAGCAGCTGATGTGTGTGCGCTAACTACAGTGTAATGCCAAA
Os10g32980|10|17195273|17195291|+|Sb01g019720|1|21545085|21545067|-|0.27	Os10g32980	10	17195273	17195291	+	Sb01g019720	1	21545067	21545085	-	Si034020m	Bradi3g28350	TGTAAGAACTGTGGTGGA
Os10g37330|10|19926914|19926999|+|Sb01g017070|1|17282958|17282873|-|1e-15	Os10g37330	10	19926914	19926999	+	Sb01g017070	1	17282873	17282958	-	Si036182m	Bradi3g30850	ATGTTCTGTCTGAATGTGCGCCGGCTTCACTGAACCTTGATTTCCTGCCTCCCTAAGCACAAACCACAACGAGGATCCGACGACC
Os02g44230|2|26761785|26761823|-|Sb04g032740|4|62737116|62737078|+|6e-06	Os02g44230	2	26761785	26761823	-	Sb04g032740	4	62737078	62737116	+	Si017566m	Bradi3g50810	TCTTGCAACTGTAATTTGTAAGCAAGAGGCCCCTCTTC
Os12g06080|12|2838138|2838206|-|Sb08g003550|8|4005163|4005231|-|3e-11	Os12g06080	12	2838138	2838206	-	Sb08g003550	8	4005163	4005231	-	Si010849m	Bradi4g42170	GTGAATGAATTGCGGACAAAAATCTGCACCACCTGATTCACCAACTTGTTGGAAAttggagaagaggg
Os03g46090|3|26067133|26067152|+|Sb01g012670|1|11648180|11648161|-|0.001	Os03g46090	3	26067133	26067152	+	Sb01g012670	1	11648161	11648180	-	Si034992m	Bradi1g13050	GCTTGTGCACAAAGCAAGG
Os07g38590|7|23182506|23182551|+|Sb02g037130|2|71526712|71526758|+|2e-09	Os07g38590	7	23182506	23182551	+	Sb02g037130	2	71526712	71526758	+	Si029838m	Bradi1g23920	TTTTGGTTGGATTCGACGTGGAAATAATTACACCAGCAAAATCCAG
Os01g13490|1|7530585|7530640|+|Sb03g000540|3|390662|390607|-|0.001	Os01g13490	1	7530585	7530640	+	Sb03g000540	3	390607	390662	-	setaria64_scaffold_5_336724_336851	Bradi2g08110	TTGTCTTGTTATGGAACACAGTTAGCAGGTCAAATTTGTTCCCCAGATGCTGATA
Os03g51110|3|29225633|29225679|+|Sb01g009870|1|8660406|8660358|-|4e-07	Os03g51110	3	29225633	29225679	+	Sb01g009870	1	8660358	8660406	-	Si037256m	Bradi1g10470	AATTAACTTCTGATAGGTGGTTGCTGTTACTACCCTGATATGCGCTCG
Os01g53790|1|30918890|30918926|+|Sb03g034120|3|62323289|62323325|+|3e-08	Os01g53790	1	30918890	30918926	+	Sb03g034120	3	62323289	62323325	+	Si001437m	Bradi2g49350	ACCTTCAGTGTCAGTGCTGCTCAGATCCCCATACAT
Os11g40100|11|23447886|23447918|-|Sb05g024510|5|57728014|57728046|-|6e-06	Os11g40100	11	23447886	23447918	-	Sb05g024510	5	57728014	57728046	-	Si026850m	Bradi4g13730	AATAATGCCTTGTATACTAGCAACGAAAGAGA
Os03g55610|3|31657036|31657055|-|Sb01g007110|1|6030321|6030302|+|0.001	Os03g55610	3	31657036	31657055	-	Sb01g007110	1	6030302	6030321	+	Si039685m	Bradi1g07600	CATTCATCATTCCAAGGAA
Os03g51440|3|29423975|29423990|-|Sb01g009670|1|8446700|8446685|+|0.27	Os03g51440	3	29423975	29423990	-	Sb01g009670	1	8446685	8446700	+	Si034347m	Bradi1g10260	ATTTAACAGCTTCCT
Os06g44380|6|26798535|26798618|-|Sb10g026010|10|55346841|55346923|-|2e-25	Os06g44380	6	26798535	26798618	-	Sb10g026010	10	55346841	55346923	-	Si005766m	Bradi1g31190	GTTAATTAagttatcatgagcacttAATGGGCACAGTAACTAAAGCTTGGCATCTTAGAACGTGCAAGGTGGTTGCCACCAT
Os01g08520|1|4223570|4223619|-|Sb03g003720|3|3950589|3950540|+|8e-16	Os01g08520	1	4223570	4223619	-	Sb03g003720	3	3950540	3950589	+	Si002166m	Bradi2g05140	CCTCGGACCGTACGATCGCAGGCGGATCTTCCTGGTAGGCCGTCAGATG
Os04g48170|4|28494484|28494508|-|Sb06g025820|6|54859833|54859857|-|0.005	Os04g48170	4	28494484	28494508	-	Sb06g025820	6	54859833	54859857	-	Si012285m	Bradi5g18780	ATTTCGGTGCTGGATTCaggctag
Os02g50550|2|30855987|30856036|-|Sb04g028510|4|58582986|58582937|+|4e-05	Os02g50550	2	30855987	30856036	-	Sb04g028510	4	58582937	58582986	+	Si016256m	Bradi3g59800	GATTTGGATGGACGGTGTGTATCAAGAGAACCAAAGTTGTTTATAGAAA
Os02g50760|2|30992783|30992835|+|Sb04g028350|4|58438990|58438938|-|2e-17	Os02g50760	2	30992783	30992835	+	Sb04g028350	4	58438938	58438990	-	Si018322m	Bradi3g59670	CATTTTGTTTCCTGAAAAGTCAGGAACCTCGCCAGTTTCAGAAATGGTGTAA
Os02g31874|2|18821302|18821327|-|Sb04g021230|4|50051069|50051044|+|0.001	Os02g31874	2	18821302	18821327	-	Sb04g021230	4	50051044	50051069	+	Si017335m	Bradi3g44530	TAGCTGTAACACCAGTGTATAGTTC
Os03g45410|3|25632904|25632918|+|Sb01g012880|1|11950706|11950692|-|1.0	Os03g45410	3	25632904	25632918	+	Sb01g012880	1	11950692	11950706	-	Si038805m	Bradi1g13220	TAAGTCCCGGATCT
Os01g48790|1|27989362|27989429|+|Sb03g031190|3|59542427|59542493|+|0.006	Os01g48790	1	27989362	27989429	+	Sb03g031190	3	59542427	59542493	+	Si000726m	Bradi2g46590	CTTTCGTTTTCGCTTGGTTCTTTATGGCTAAATTGGGTGTCCGATTCGGACATCTGTGGTTGGCCT
Os03g17700|3|9850855|9850869|-|Sb01g038750|1|62231288|62231274|+|1.0	Os03g17700	3	9850855	9850869	-	Sb01g038750	1	62231274	62231288	+	Si036218m	Bradi1g65810	TGCATCGAGCCGCC
Os08g33910|8|21214815|21214923|+|Sb07g021400|7|55365507|55365611|+|1e-14	Os08g33910	8	21214815	21214923	+	Sb07g021400	7	55365507	55365611	+	Si015514m	Bradi3g37070	GCAAATTGGACCAGATTTCCACCGTGGCAACTCACCTTCAATAAAATTTAGTGTAACAATCTGTGCTTAGAATAAGAAGGTTCTCCCTTCCAACACTTCGCAGT
Os01g39100|1|21979529|21979575|+|Sb03g025780|3|51837625|51837671|+|3e-12	Os01g39100	1	21979529	21979575	+	Sb03g025780	3	51837625	51837671	+	Si000552m	Bradi2g41540	CATTACTTTCTGTTGAGCTGTCTATTGAAAGATGCTTCCCCATGAA
Os01g37490|1|20949235|20949272|-|Sb03g024870|3|49924478|49924441|+|2e-05	Os01g37490	1	20949235	20949272	-	Sb03g024870	3	49924441	49924478	+	Si004663m	Bradi2g41020	TCAAGGTCACGTTGTAAGATTCCTGATTGGCAGAGAT
Os03g55560|3|31605315|31605537|-|Sb01g007150|1|6090478|6090255|+|3e-27	Os03g55560	3	31605315	31605537	-	Sb01g007150	1	6090255	6090478	+	Si034335m	Bradi1g07650	GTACTGTTTGATTTCTGGGAActgattgcatttcccaTGTAACATATTTATTAGGGTGTAGCTGTAGGGAAAACTAATGGTCCTGATTGTGCCGACAAATAGGACATTAGGGTTGTAGCTGTAGCAtgttgttgttgatgttgtGTAATGATCATACTTGATGTAATCattattgatttttttgGGGCCAAGTAATAATGCACGTCAATTGGCAAAAGGGGAT
Os07g28890|7|16936590|16936616|+|Sb02g033000|2|67643641|67643667|+|0.0004	Os07g28890	7	16936590	16936616	+	Sb02g033000	2	67643641	67643667	+	Si029522m	Bradi1g28230	GCAATTATTGGGTTGTCAAAAAGGAT
Os08g39440|8|24945296|24945340|+|Sb07g027950|7|62917878|62917834|-|0.025	Os08g39440	8	24945296	24945340	+	Sb07g027950	7	62917834	62917878	-	Si013339m	Bradi3g39840	CAGATAGTGGTTCTCCAACGCAGCGGAACGTCACCGTTGTGTCA
Os07g44690|7|26666447|26666607|+|Sb02g040790|2|74694887|74694723|-|3e-19	Os07g44690	7	26666447	26666607	+	Sb02g040790	2	74694723	74694887	-	Si033243m	Bradi1g19900	AAGGAAATGTTCTCTGAAAAGCTTCCTTTGTCTGGCGAGCGACCTCCCCATCTTTGGAGTGTCTTTTTCACCTTTTCCGTTTTCCTACACGAAAAAAGCTCTCTTGCGCATAGAGATGGTGAAAGAAGAATCAACCTTTCATGCAATGCAGCCACAGCAAAAGA
Os09g20240|9|12125422|12125457|+|Sb02g023170|2|56695350|56695385|+|9e-08	Os09g20240	9	12125422	12125457	+	Sb02g023170	2	56695350	56695385	+	Si032338m	Bradi4g28970	ACAAAGAACCCCACGCCAGACTCAGCTATCAAGCA
Os08g39450|8|24953225|24953252|+|Sb07g027940|7|62910773|62910746|-|1e-06	Os08g39450	8	24953225	24953252	+	Sb07g027940	7	62910746	62910773	-	Si015083m	Bradi3g39850	CGTGGACGCCACGCGGCCCAGGCTGGA
Os05g34210|5|20176390|20176432|-|Sb09g020380|9|49671051|49671093|-|9e-05	Os05g34210	5	20176390	20176432	-	Sb09g020380	9	49671051	49671093	-	Si021713m	Bradi2g25350	GTAATCGCGTTTGGTGGCAGGTGTTGGGTGACGGACCGTGAC
Os03g27840|3|15993770|15993807|+|Sb01g033290|1|56518053|56518016|-|5e-07	Os03g27840	3	15993770	15993807	+	Sb01g033290	1	56518016	56518053	-	Si035098m	Bradi1g60480	TTGGGAGCTGGGGCCGTTGATCTCAAGAGGGGTGGTC
Os03g15410|3|8432148|8432204|+|Sb01g040510|1|63853473|63853418|-|5e-10	Os03g15410	3	8432148	8432204	+	Sb01g040510	1	63853418	63853473	-	Si034194m	Bradi1g67530	GTAGGAATCATTAGGCCTTCCAACGCTGCACAAAGCTGAATCATGGTGACAGCTT
Os09g39500|9|22692828|22692925|+|Sb02g012040|2|20188245|20188342|+|5e-21	Os09g39500	9	22692828	22692925	+	Sb02g012040	2	20188245	20188342	+	Si031505m	Bradi4g38540	GGCATTGGGTTCCCCCATGGCTCCAGAGATTGACACCCACCCATACTTTGTCATCTGCCTAGTCCACTCCAGCAGTTGATTTTCACGGGTGGGACAT
Os01g08310|1|4071611|4071638|-|Sb03g003950|3|4199356|4199329|+|0.24	Os01g08310	1	4071611	4071638	-	Sb03g003950	3	4199329	4199356	+	Si001179m	Bradi2g04900	CTTGGGGAGAACAAAAGTTCAGAGGAC
Os08g37400|8|23659984|23660015|-|Sb07g023360|7|58292830|58292861|-|0.058	Os08g37400	8	23659984	23660015	-	Sb07g023360	7	58292830	58292861	-	Si015340m	Bradi3g38430	CCCGCCATTACTGAAGCCCACGTTAATGGCC
Os07g46460|7|27722387|27722419|-|Sb02g041740|2|75484369|75484401|-|0.0007	Os07g46460	7	27722387	27722419	-	Sb02g041740	2	75484369	75484401	-	Si028677m	Bradi1g19080	ATTTTGTGGAGGCTCTGCCCAGGCTATCTTTT
Os09g28520|9|17352419|17352474|+|Sb02g026690|2|61885171|61885226|+|4e-14	Os09g28520	9	17352419	17352474	+	Sb02g026690	2	61885171	61885226	+	Si031397m	Bradi4g32180	CTACCTGGTGATCACCGCCACAGTGCTCAAATTTATGAGGTGACTTAGCTGTCAA
Os02g46620|2|28445438|28445452|+|Sb04g031220|4|61201798|61201784|-|0.79	Os02g46620	2	28445438	28445452	+	Sb04g031220	4	61201784	61201798	-	setaria64_scaffold_1_35117153_35117695	Bradi3g52180	CCATGTGCCGCgcg
Os11g03050|11|1070840|1070859|-|Sb05g001470|5|1535510|1535529|-|0.079	Os11g03050	11	1070840	1070859	-	Sb05g001470	5	1535510	1535529	-	Si026689m	Bradi4g26020	ATTTATTCTGGTCCATGGA
Os03g16130|3|8900838|8900857|-|Sb01g039915|1|63357643|63357624|+|0.084	Os03g16130	3	8900838	8900857	-	Sb01g039915	1	63357624	63357643	+	Si034689m	Bradi1g66950	GGTTGCTTCTCCCCACGGC
Os08g40120|8|25392402|25392417|+|Sb07g027540|7|62550806|62550791|-|0.23	Os08g40120	8	25392402	25392417	+	Sb07g027540	7	62550791	62550806	-	Si014855m	Bradi3g40150	GCAGAGAGAATCCCA
Os03g45770|3|25848869|25848933|-|Sb01g012790|1|11832045|11831981|+|1e-08	Os03g45770	3	25848869	25848933	-	Sb01g012790	1	11831981	11832045	+	Si034668m	Bradi1g13150	CATTATATGTGTACATTCCCTACAGTCTGAATGGGAGTGCCCATTCCAGTCCTGTACAGAAATG
Os01g40620|1|22949542|22949574|+|Sb03g026410|3|53199614|53199646|+|0.019	Os01g40620	1	22949542	22949574	+	Sb03g026410	3	53199614	53199646	+	Si004661m	Bradi2g42180	TAACCGTAAGGAAATGTGTAATGCTTACTTTG
Os05g44360|5|25753433|25753464|-|Sb09g025920|9|55299194|55299225|-|0.081	Os05g44360	5	25753433	25753464	-	Sb09g025920	9	55299194	55299225	-	Si021321m	Bradi2g19510	GGCTGATTTCGTTGCtgcttctgctgtttta
Os05g07280|5|3849052|3849111|-|Sb09g004950|9|6190206|6190265|-|1e-14	Os05g07280	5	3849052	3849111	-	Sb09g004950	9	6190206	6190265	-	Si011022m	Bradi2g34510	GGACAAGTTTTTGGTCAAAGAACAGTGCAACAACGTTGCCGGCACGATGTGCGGGTCAA
Os01g63460|1|36762183|36762199|-|Sb03g040160|3|67738285|67738301|-|0.06	Os01g63460	1	36762183	36762199	-	Sb03g040160	3	67738285	67738301	-	Si002423m	brachy_Bd2_53899833_53900049	TGAGTTGGAGGTCCAC
Os01g10340|1|5438580|5438622|-|Sb03g002650|3|2546716|2546673|+|1.2	Os01g10340	1	5438580	5438622	-	Sb03g002650	3	2546673	2546716	+	Si002541m	Bradi2g06200	ACAATATGAACTGCATGCTTTTGTTATAAGAGGTCTTATGCTA
Os11g05740|11|2628012|2628090|-|Sb05g003450|5|3892552|3892629|-|7e-16	Os11g05740	11	2628012	2628090	-	Sb05g003450	5	3892552	3892629	-	Si027632m	Bradi4g25170	tGGCTTCCAGAAACCCTACTTACTGTACGGGATCTGGCAAGCAGGCATGCGTGGGAGGTTTCAGGAAACATCAAGTT
Os02g01380|2|223265|223294|-|Sb04g000520|4|355076|355105|-|0.0003	Os02g01380	2	223265	223294	-	Sb04g000520	4	355076	355105	-	setaria64_scaffold_1_243808_244862	Bradi3g00700	AAAGAGGAAGGGTCCATTCAAACCGGGAC
Os12g43750|12|27137658|27137691|+|Sb08g022860|8|54955967|54956000|+|4e-10	Os12g43750	12	27137658	27137691	+	Sb08g022860	8	54955967	54956000	+	Si023511m	Bradi4g00830	GAGAAGGATTTCCCAACTCCTTGATAGCTACTG
Os03g59390|3|33798880|33798914|+|Sb01g004150|1|3348520|3348486|-|8e-09	Os03g59390	3	33798880	33798914	+	Sb01g004150	1	3348486	3348520	-	Si035115m	Bradi1g04440	CCCGCTTCTAGAACGCGTCCAGAATTCGTGGACT
Os06g46410|6|28173944|28173984|-|Sb10g027220|10|56938596|56938635|-|7e-06	Os06g46410	6	28173944	28173984	-	Sb10g027220	10	56938596	56938635	-	Si005819m	Bradi1g32550	GCACATGCTGTGGCTAGAATAATGCCAAAAGCAGCTTTA
Os02g41770|2|25106476|25106501|+|Sb04g026590|4|56490443|56490468|+|0.068	Os02g41770	2	25106476	25106501	+	Sb04g026590	4	56490443	56490468	+	Si018209m	Bradi3g49300	CTTGGTCCAGTGCCAATGTCTTCAT
Os09g29080|9|17660992|17661007|-|Sb02g027010|2|62242408|62242423|-|0.25	Os09g29080	9	17660992	17661007	-	Sb02g027010	2	62242408	62242423	-	Si031246m	Bradi4g32540	AGAGCTAAAACCCTA
Os01g60830|1|35173342|35173380|+|Sb03g038330|3|66259904|66259942|+|6e-13	Os01g60830	1	35173342	35173380	+	Sb03g038330	3	66259904	66259942	+	Si003146m	Bradi2g53620	AGGTCATCATGGAGATTGCGGCACCTGAGGTCCACATG
Os05g48870|5|27970965|27971005|+|Sb09g028450|9|57359591|57359631|+|5e-07	Os05g48870	5	27970965	27971005	+	Sb09g028450	9	57359591	57359631	+	Si021595m	Bradi2g16610	CATCACTGTTCGCGTCTCCCGCATCGTCCGCTCTCTTTTT
Os01g71220|1|41203013|41203048|-|Sb03g045360|3|72592884|72592920|-|3e-05	Os01g71220	1	41203013	41203048	-	Sb03g045360	3	72592884	72592920	-	Si001012m	Bradi2g60310	GGTCAAAGCCACAGGGGGTGGCAGGCCCTTGTGTAG
Os08g02500|8|1013711|1013731|-|Sb07g001810|7|2062863|2062883|-|0.0003	Os08g02500	8	1013711	1013731	-	Sb07g001810	7	2062863	2062883	-	Si013785m	Bradi3g13880	GTAGCTTGCAAGGGAAACAA
Os01g04660|1|2099615|2099652|+|Sb03g006640|3|6838766|6838729|-|1e-10	Os01g04660	1	2099615	2099652	+	Sb03g006640	3	6838729	6838766	-	Si002415m	Bradi2g02610	AGTTGCTAGTGGAGGTACTGATTAGGAACTTATTCCT
Os07g14350|7|8193411|8193433|+|Sb02g007590|2|9567442|9567464|+|0.001	Os07g14350	7	8193411	8193433	+	Sb02g007590	2	9567442	9567464	+	Si030328m	Bradi1g53360	GCGCGCCACCTGTTCGACGAAT
Os11g43590|11|25826804|25826855|+|Sb05g025915|5|59449419|59449470|+|6e-10	Os11g43590	11	25826804	25826855	+	Sb05g025915	5	59449419	59449470	+	Si026060m	Bradi4g11310	TACAGCTCCTGACATAGAGAACGGCCCGACGGGATTTAATGCGGCTGTCGG
Os05g39610|5|23192462|23192508|-|Sb09g023210|9|52847853|52847899|-|7e-09	Os05g39610	5	23192462	23192508	-	Sb09g023210	9	52847853	52847899	-	Si021420m	Bradi2g22490	TGTAGGTGTGTCTGTATCAATGAGTAGCATGATTATTTTGTAACAA
Os05g03140|5|1255916|1255942|+|Sb09g002180|9|2299195|2299221|+|0.0003	Os05g03140	5	1255916	1255942	+	Sb09g002180	9	2299195	2299221	+	Si022841m	Bradi2g37950	TTTGCTTGCCCCTTTcatcagcagcc
Os03g16670|3|9203984|9204005|+|Sb01g039680|1|63156871|63156850|-|0.004	Os03g16670	3	9203984	9204005	+	Sb01g039680	1	63156850	63156871	-	Si036988m	Bradi1g66710	TGCGTGAAGCATGTGAAAGCA
Os01g11810|1|6391657|6391687|-|Sb03g001800|3|1627471|1627441|+|2e-06	Os01g11810	1	6391657	6391687	-	Sb03g001800	3	1627441	1627471	+	Si001861m	Bradi2g07000	TTGTGATGCAAGTTTTGGGCGTTAGCTAGC
Os03g07360|3|3740380|3740432|+|Sb01g045840|1|68916254|68916202|-|5e-14	Os03g07360	3	3740380	3740432	+	Sb01g045840	1	68916202	68916254	-	Si035812m	Bradi1g73710	ACAGCTGAAATTTTGTACATTAGAGGATTGTAATCTAGGTGTGGGCAATGGA
Os03g60870|3|34583453|34583506|-|Sb01g002980|1|2420104|2420048|+|2e-13	Os03g60870	3	34583453	34583506	-	Sb01g002980	1	2420048	2420104	+	Si037466m	Bradi1g03490	cTGTCATGGAAAAGAAGGTTCATCCCACAATAATCCATATGCTTGTCCTCATCAGA
Os04g54490|4|32229502|32229590|+|Sb06g030110|6|58520679|58520765|+|6e-13	Os04g54490	4	32229502	32229590	+	Sb06g030110	6	58520679	58520765	+	Si011325m	Bradi5g23360	GTCATTGAATCCATGTGAGGGGCCGAGGATCATGTGACCCACAATCAAAGGTCCCCCGCGCAGCCGCTGCGCCGCTCATCAATGGC
Os01g70470|1|40812584|40812605|+|Sb03g044770|3|72128924|72128945|+|0.004	Os01g70470	1	40812584	40812605	+	Sb03g044770	3	72128924	72128945	+	Si003042m	Bradi2g59610	TTGTACAGTTTTCGCCGTCCG
Os10g35294|10|18799041|18799067|+|Sb01g018250|1|18931937|18931911|-|6e-06	Os10g35294	10	18799041	18799067	+	Sb01g018250	1	18931911	18931937	-	Si040098m	Bradi3g29930	CCCGCGTGACgctgacgcgcgggccc
Os02g47470|2|28992374|28992405|+|Sb04g030660|4|60644258|60644289|+|7e-09	Os02g47470	2	28992374	28992405	+	Sb04g030660	4	60644258	60644289	+	Si017109m	Bradi3g52660	GCTAGGTTGTCCGCCTGAAAGCAGGCTGGCA
Os06g35910|6|20945210|20945236|-|Sb10g021760|10|48104241|48104267|-|0.0004	Os06g35910	6	20945210	20945236	-	Sb10g021760	10	48104241	48104267	-	Si006209m	Bradi1g38170	AAACCACTCTGTAAATGCTGTAAATA
Os07g41280|7|24739544|24739577|+|Sb02g038710|2|72918771|72918804|+|2e-06	Os07g41280	7	24739544	24739577	+	Sb02g038710	2	72918771	72918804	+	Si030732m	Bradi1g22050	TTAAGGCTGCCTAACTACCGCTTTAATAGTTCC
Os02g40030|2|24233765|24233806|+|Sb04g025940|4|55727272|55727313|+|1e-14	Os02g40030	2	24233765	24233806	+	Sb04g025940	4	55727272	55727313	+	Si017808m	Bradi3g48680	GCTGTTTGCTCCTACATATGGGAGAGAAATTTTGTAGGTTT
Os04g39090|4|23043795|23043812|+|Sb06g019260|6|48835789|48835806|+|0.021	Os04g39090	4	23043795	23043812	+	Sb06g019260	6	48835789	48835806	+	Si010465m	Bradi5g12680	ACCAAAGCGAGTCCCTC
Os03g02680|3|1000065|1000170|+|Sb01g049350|1|72359024|72358918|-|2e-16	Os03g02680	3	1000065	1000170	+	Sb01g049350	1	72358918	72359024	-	Si036856m	Bradi1g77330	CATTTTTGTCATTCGACtggatattttaaatctGGTGTGTTTTGAGATGTATTAAGGAATTTCAAGTAGATTACTGCCTGGGTCTCTATTTATTGAATGTAAATAT
Os08g38020|8|24080516|24080551|-|Sb07g028960|7|64037477|64037442|+|9e-08	Os08g38020	8	24080516	24080551	-	Sb07g028960	7	64037442	64037477	+	Si014433m	Bradi3g38840	CCTATTCATTGAGATGCTTATCGCACAGGGTTCCA
Os01g62300|1|36045492|36045518|-|Sb03g039370|3|67060567|67060593|-|0.016	Os01g62300	1	36045492	36045518	-	Sb03g039370	3	67060567	67060593	-	Si001056m	Bradi2g54580	GAGAGGCCATTAAAATCGGCCGCCCC
Os08g31630|8|19591443|19591458|+|Sb07g020100|7|51996189|51996204|+|0.26	Os08g31630	8	19591443	19591458	+	Sb07g020100	7	51996189	51996204	+	Si013916m	Bradi3g35590	GCCAAGTGGAATCTC
Os04g42960|4|25230329|25230378|+|Sb06g022100|6|51328175|51328224|+|1e-10	Os04g42960	4	25230329	25230378	+	Sb06g022100	6	51328175	51328224	+	Si011710m	Bradi5g15250	TGGTATCTGTTCCATCTTGTACGCAGCAGCCTGATCCCTCCATGAGTAC
Os07g42280|7|25306889|25306921|+|Sb02g039160|2|73299394|73299426|+|5e-11	Os07g42280	7	25306889	25306921	+	Sb02g039160	2	73299394	73299426	+	Si029031m	Bradi1g21560	CGTGTCGGGCTGACACCTGTTTGTTAATGACC
Os06g10750|6|5616213|5616255|+|Sb10g006950|10|6732903|6732947|+|8e-05	Os06g10750	6	5616213	5616255	+	Sb10g006950	10	6732903	6732947	+	Si006633m	Bradi1g46150	CATAATTCATGGCTTTATGGCTTAGTGCCTGATGACACTGATCG
Os11g08210|11|4295133|4295153|-|Sb05g005450|5|7347713|7347733|-|0.0003	Os11g08210	11	4295133	4295153	-	Sb05g005450	5	7347713	7347733	-	Si026342m	Bradi4g23640	aaattttgtaaTGCAATTAT
Os04g47890|4|28290394|28290423|+|Sb06g025600|6|54602132|54602161|+|0.0003	Os04g47890	4	28290394	28290423	+	Sb06g025600	6	54602132	54602161	+	Si011884m	Bradi5g18590	ATCATGCCATGCTTTGTGGACTGGCAATT
Os10g39780|10|21221824|21221865|+|Sb01g030180|1|52376172|52376131|-|6e-06	Os10g39780	10	21221824	21221865	+	Sb01g030180	1	52376131	52376172	-	Si036008m	Bradi3g32480	GGTTCGGTTTTCTGGTAGCTTCTTTTGGATCCCGCGGAGGA
Os01g53940|1|31014479|31014497|-|Sb03g034240|3|62448822|62448840|-|0.23	Os01g53940	1	31014479	31014497	-	Sb03g034240	3	62448822	62448840	-	Si004656m	Bradi2g49470	caatcattttattCTCGT
rice_v6_3_34208433_34210258|3|34205903|34205925|+|Sb01g003630|1|2936418|2936396|-|0.061	rice_v6_3_34208433_34210258	3	34205903	34205925	+	Sb01g003630	1	2936396	2936418	-	Si037993m	Bradi1g04070	ACCCAATGATTGTgctcccaaa
Os01g08160|1|3950453|3950499|+|Sb03g004090|3|4349850|4349807|-|1e-07	Os01g08160	1	3950453	3950499	+	Sb03g004090	3	4349807	4349850	-	Si001230m	Bradi2g04810	GAGCTTGTGTGTGAAGGGATGCACCGCCCTTTTCAAAGCAAAG
Os09g21450|9|12966938|12966999|-|Sb02g023800|2|57728294|57728355|-|4e-07	Os09g21450	9	12966938	12966999	-	Sb02g023800	2	57728294	57728355	-	Si030471m	Bradi4g29470	AATTCCCTTGCTAATGAACGCACAATGTCAAACAAATGACTGTACATCATCACATGATTGT
Os02g32730|2|19436039|19436105|+|Sb04g021550|4|50614004|50614069|+|1e-15	Os02g32730	2	19436039	19436105	+	Sb04g021550	4	50614004	50614069	+	Si016691m	Bradi3g44770	GCCTGCTGTTGGATGCTGTTATTATGGATGCATCTGGCTTTGCAACAAAGCTCTTGCTTGAGCAT
Os10g34710|10|18465885|18465922|+|Sb01g018770|1|19623310|19623273|-|0.098	Os10g34710	10	18465885	18465922	+	Sb01g018770	1	19623273	19623310	-	Si033960m	Bradi3g29440	TGCTAGATCTTGATTGAATCAGAACAGTTTAATTGAC
Os02g56100|2|34329736|34329769|+|Sb04g036410|4|66188339|66188372|+|0.0001	Os02g56100	2	34329736	34329769	+	Sb04g036410	4	66188339	66188372	+	Si019295m	Bradi3g54560	AGCTTCGTCAGCGACCGGAACGCACCGGGGCAG
Os03g45344|3|25599113|25599187|-|Sb01g012920|1|11980683|11980611|+|4e-07	Os03g45344	3	25599113	25599187	-	Sb01g012920	1	11980611	11980683	+	Si037907m	Bradi1g13250	AATACCTATCCCACTCAGATTAATATGCTTCTCTTCAGCCGCGGACCAACATCTCCCGCAAATTCACATGCA
Os03g55080|3|31319943|31319982|-|Sb01g007570|1|6524557|6524518|+|8e-05	Os03g55080	3	31319943	31319982	-	Sb01g007570	1	6524518	6524557	+	Si036692m	Bradi1g07970	GACGCGTCTGCCCCGAACACCGATAAAAATCTCGACAGC
Os07g41640|7|24959330|24959394|+|Sb02g038900|2|73080091|73080155|+|5e-07	Os07g41640	7	24959330	24959394	+	Sb02g038900	2	73080091	73080155	+	Si029467m	Bradi1g21820	TACATAGCTatagatatggtaactgGAACCCCCAATGGCAGGGTTTTACTACGCTGCTGATATC
Os03g14610|3|7932990|7933012|-|Sb01g040990|1|64287208|64287186|+|0.071	Os03g14610	3	7932990	7933012	-	Sb01g040990	1	64287186	64287208	+	Si036590m	Bradi1g68000	TTAATAATTGGTTAAAGAAATG
Os02g09930|2|5152115|5152136|-|Sb04g006260|4|6220488|6220509|-|0.0001	Os02g09930	2	5152115	5152136	-	Sb04g006260	4	6220488	6220509	-	Si016912m	Bradi3g06740	CAGtttgaagtaaagatcatg
Os03g14840|3|8091657|8091684|+|Sb01g040890|1|64186124|64186097|-|0.004	Os03g14840	3	8091657	8091684	+	Sb01g040890	1	64186097	64186124	-	Si040177m	Bradi1g67890	AACAAATTCTGTACCGTTAAGCACGAG
Os11g09040|11|4805375|4805393|-|Sb05g006030|5|8897300|8897318|-|0.21	Os11g09040	11	4805375	4805393	-	Sb05g006030	5	8897300	8897318	-	Si026728m	Bradi4g23340	TATGATTTCTCTCAACCA
Os03g17410|3|9683814|9683861|-|Sb01g038955|1|62426205|62426158|+|0.0004	Os03g17410	3	9683814	9683861	-	Sb01g038955	1	62426158	62426205	+	Si033954m	Bradi1g66080	CTGACAACGATTTGTACCAGAGGACACAGATTATCAGCTGATTGTCC
Os03g55720|3|31717945|31718029|+|Sb01g007050|1|5966560|5966474|-|2e-12	Os03g55720	3	31717945	31718029	+	Sb01g007050	1	5966474	5966560	-	Si038837m	Bradi1g07530	AAGGATAaactcctccttggcaacCGCCCATTCCCCGCCCCGCCTTATCCTCCCCTGATCCCCCGTACAAAACCGCTCTCCCTCCC
Os02g44040|2|26581054|26581134|-|Sb04g032910|4|62877646|62877566|+|4e-18	Os02g44040	2	26581054	26581134	-	Sb04g032910	4	62877566	62877646	+	Si019890m	Bradi3g50680	GAcaggggcggcagcggcGTCAGGGACCGAAGCCTTGGTGTTTCCTGCCGCCCACGCAGCGTTTCCCCCGTGCTCCGTGT
Os09g31390|9|18875073|18875102|-|Sb02g028380|2|63557624|63557653|-|9e-06	Os09g31390	9	18875073	18875102	-	Sb02g028380	2	63557624	63557653	-	Si029606m	Bradi4g33740	CTTGCACACATGAAATTTCGAGACTACAT
Os04g31940|4|18960813|18960906|+|Sb06g013910|6|38384314|38384407|+|4e-07	Os04g31940	4	18960813	18960906	+	Sb06g013910	6	38384314	38384407	+	Si009473m	Bradi5g08200	GCTTGCCCATGTACCCCGCATTTGTGTACCTGTTTTACTTATGATGTTGTATTTCCTTCGGTCTTATAGTAATTCATCGCCATGATGTTGAAC
Os12g40010|12|24708763|24708784|+|Sb08g019870|8|50844787|50844808|+|9e-05	Os12g40010	12	24708763	24708784	+	Sb08g019870	8	50844787	50844808	+	Si021153m	Bradi4g02980	TCCTGCCAAAAGCAAAAGCCC
Os05g02980|5|1106998|1107018|-|Sb09g001840|9|1837922|1837942|-|0.82	Os05g02980	5	1106998	1107018	-	Sb09g001840	9	1837922	1837942	-	Si022766m	Bradi2g37560	AAAAGGTCTCACCTTTCTGT
Os03g44500|3|25040534|25040584|-|Sb01g013460|1|12463004|12462955|+|2e-06	Os03g44500	3	25040534	25040584	-	Sb01g013460	1	12462955	12463004	+	Si034069m	Bradi1g13710	GTAATTTCAGACAGATGCTGATGTGTACAATTTTGTGTTCTAAGGTTTG
Os01g48720|1|27947920|27947937|+|Sb03g031160|3|59495955|59495972|+|1.4	Os01g48720	1	27947920	27947937	+	Sb03g031160	3	59495955	59495972	+	Si001120m	Bradi2g46550	ATGGATGATGAGCTGGA
Os04g55040|4|32550044|32550190|+|Sb06g030400|6|58833988|58833848|-|4e-18	Os04g55040	4	32550044	32550190	+	Sb06g030400	6	58833848	58833988	-	Si010839m	Bradi5g23660	cttctccttgcagtggCAGAAACAATAAGTTGATGCTGGAGCTCCAGAATTGTATCTGTTTATAGAGATGGAGATTTTGTTTCAGTAAGTAGtctggagtctagccatCCAAGACCCTCAATAATCTGTACCtggaaaca
Os02g56110|2|34331800|34331820|-|Sb04g036416|4|66195522|66195542|-|1.4	Os02g56110	2	34331800	34331820	-	Sb04g036416	4	66195522	66195542	-	Si019550m	Bradi3g54600	TAAACCTCCTAATTCGAGCA
Os02g44630|2|27036631|27036650|+|Sb04g032430|4|62381569|62381550|-|0.069	Os02g44630	2	27036631	27036650	+	Sb04g032430	4	62381550	62381569	-	Si017731m	Bradi3g51390	TTGGCTTCGGATCCCGGAC
Os06g03710|6|1464846|1464874|-|Sb10g001690|10|1401890|1401862|+|4e-07	Os06g03710	6	1464846	1464874	-	Sb10g001690	10	1401862	1401890	+	Si008220m	Bradi1g49630	TACAGTCTGACAATTCTTTTATACATTC
Os05g46350|5|26800633|26800703|+|Sb09g027010|9|56132458|56132529|+|6e-06	Os05g46350	5	26800633	26800703	+	Sb09g027010	9	56132458	56132529	+	Si022151m	Bradi2g18220	GTCGTGGCCGAAAAGGACAACGGCTACCTCCTCCACCACCCCCACTACTTCACTGGTCCTTCCATTTTGTC
Os03g55200|3|31400244|31400279|+|Sb01g007460|1|6414091|6414056|-|2e-09	Os03g55200	3	31400244	31400279	+	Sb01g007460	1	6414056	6414091	-	Si037595m	Bradi1g07950	CCCTGTCCCCTTGTAATCATGTTGATGTGGAAAGA
Os01g72049|1|41775642|41775733|-|Sb03g045740|3|72977622|72977711|-|1e-16	Os01g72049	1	41775642	41775733	-	Sb03g045740	3	72977622	72977711	-	Si001807m	Bradi2g60720	TCGCTGACAAAGGAAATCAATTCATCAGCAACGTCATGGCGTGGAATGGCTTGGGATTGGCGCTATTTGATGGGACTTGTCATCAGAAC
Os03g24940|3|14215162|14215189|-|Sb01g034550|1|58022879|58022852|+|0.006	Os03g24940	3	14215162	14215189	-	Sb01g034550	1	58022852	58022879	+	Si035372m	Bradi1g61680	ATGTGatatctatttgatgttTGGAAG
Os10g38880|10|20642016|20642041|+|Sb01g030720|1|53294254|53294229|-|0.001	Os10g38880	10	20642016	20642041	+	Sb01g030720	1	53294229	53294254	-	Si036974m	Bradi3g31940	AGCATTATCGACCGCATATTTAGGG
Os05g04820|5|2313343|2313376|+|Sb09g003100|9|3408154|3408121|-|0.25	Os05g04820	5	2313343	2313376	+	Sb09g003100	9	3408121	3408154	-	Si022112m	Bradi2g36730	GAATTTGGAGCTCTCAGGTTCTGCATTGCATTG
Os04g51180|4|30126573|30126608|-|Sb06g027460|6|56357201|56357235|-|0.0001	Os04g51180	4	30126573	30126608	-	Sb06g027460	6	56357201	56357235	-	Si010029m	Bradi5g20590	TTAGGAATGGAGTATGACTTTGTAAAATAGCTTG
Os01g05070|1|2381820|2381849|-|Sb03g006320|3|6447476|6447445|+|0.019	Os01g05070	1	2381820	2381849	-	Sb03g006320	3	6447445	6447476	+	Si004461m	Bradi2g02900	GGTTGGGCCGAAACCCACCCCGGGCCAGGCC
Os09g13680|9|7996196|7996276|+|Sb02g020840|2|51246882|51246963|+|8e-23	Os09g13680	9	7996196	7996276	+	Sb02g020840	2	51246882	51246963	+	Si030360m	Bradi4g27770	TGTCATGGTCATTTCTTGTACCTGTGTCGTGTGGTCTTTATCTGTGCCCAAAGCTCTACCACTGTTTCATAGTGTCTCGTG
Os03g51970|3|29811731|29811779|+|Sb01g009330|1|8050894|8050847|-|7e-09	Os03g51970	3	29811731	29811779	+	Sb01g009330	1	8050847	8050894	-	Si034822m	Bradi1g09900	TCTTTGACCGAGATCACGACCGCCCCCAAAAAAGAGCTCCGAGACAA
Os04g08764|4|4765722|4765786|-|Sb06g001750|6|3184511|3184576|-|6e-17	Os04g08764	4	4765722	4765786	-	Sb06g001750	6	3184511	3184576	-	Si009747m	Bradi5g00710	CCAAGGTCAGGTTTTCTGCTCTGTTCCATAGTGTACAAGTGATATGAAACAGCAAAGGGTACTTG
Os03g13600|3|7355671|7355703|-|Sb01g041490|1|64802651|64802619|+|2e-09	Os03g13600	3	7355671	7355703	-	Sb01g041490	1	64802619	64802651	+	Si038797m	Bradi1g68570	GTCCCCCTTCCAACCATCCAAAGGGAATGGCA
Os03g53960|3|30928743|30928811|-|Sb01g007950|1|6895999|6895929|+|2e-14	Os03g53960	3	30928743	30928811	-	Sb01g007950	1	6895929	6895999	+	Si034940m	Bradi1g08470	GAAGCACAATAAGGCATTCCAGCCAAGTTGTAAAATTATTCCCGCCCGACCAGAATGTGTAGCATGAGTT
Os03g16500|3|9092451|9092495|+|Sb01g039750|1|63231762|63231718|-|1e-07	Os03g16500	3	9092451	9092495	+	Sb01g039750	1	63231718	63231762	-	Si039664m	Bradi1g66770	TGCTGTGGTGAGGCTCCATGTTTTCCGAAAGCCTACTCCACTTT
Os03g52490|3|30112726|30112756|-|Sb01g008920|1|7680050|7680020|+|0.005	Os03g52490	3	30112726	30112756	-	Sb01g008920	1	7680020	7680050	+	Si036718m	Bradi1g09510	TTCCCAATGATCGTTGAGTGCTGAGCATGC
Os01g48960|1|28103196|28103239|-|Sb03g031310|3|59679632|59679675|-|2e-10	Os01g48960	1	28103196	28103239	-	Sb03g031310	3	59679632	59679675	-	Si000006m	Bradi2g46670	GGGGGAAGAACACGTGCAGAAGCAGCTCTCCCCAGAAAGCACC
Os04g50970|4|29982034|29982088|-|Sb06g027320|6|56218736|56218792|-|0.001	Os04g50970	4	29982034	29982088	-	Sb06g027320	6	56218736	56218792	-	Si011370m	Bradi5g20320	GGGAGCGTGGGGTTCGTATATAAAGAGCGGGAGCGTGGCCGGATTTGAATTCGAGG
Os04g55560|4|32893101|32893136|+|Sb06g030670|6|59137817|59137852|+|2e-09	Os04g55560	4	32893101	32893136	+	Sb06g030670	6	59137817	59137852	+	Si012635m		CTTCCCGAAACGGAAAGTGGGCACCGACGCGCAGC
Os08g42620|8|26935802|26935833|-|Sb07g025730|7|60853278|60853247|+|0.066	Os08g42620	8	26935802	26935833	-	Sb07g025730	7	60853247	60853278	+	Si013818m	Bradi3g41670	CTTTGCTTCATCTTGTATTCTGTTGGCTCTT
Os09g28770|9|17478812|17478892|+|Sb02g026818|2|62026081|62026160|+|5e-10	Os09g28770	9	17478812	17478892	+	Sb02g026818	2	62026081	62026160	+	Si030055m	Bradi4g32370	CGTTGGGCATGGGCGGAATGACATCAATTCCATTCGATTTGGAGCGTGTAGAGTCTAGACAAATGTGTAGCAAGGGGCT
Os03g17310|3|9642150|9642179|-|Sb01g038990|1|62457494|62457465|+|0.0004	Os03g17310	3	9642150	9642179	-	Sb01g038990	1	62457465	62457494	+	Si033969m	Bradi1g66150	GCCATCCGTGGCCGTCGCATGTGCGGTTC
Os02g54010|2|33077428|33077477|+|Sb04g035000|4|64818493|64818542|+|0.072	Os02g54010	2	33077428	33077477	+	Sb04g035000	4	64818493	64818542	+	Si016585m	Bradi3g57100	TTGTAAGAGCTGATCAAATAGGATGCTAGGTCCGACATGTGTATCTAAC
Os01g54210|1|31177049|31177080|-|Sb03g034360|3|62556617|62556649|-|0.004	Os01g54210	1	31177049	31177080	-	Sb03g034360	3	62556617	62556649	-	Si001735m	Bradi2g49620	TCACGTCTCCGGGGCACGTGCAGGCACGTGCG
Os02g51320|2|31424731|31424771|-|Sb04g027930|4|57839949|57839909|+|3e-07	Os02g51320	2	31424731	31424771	-	Sb04g027930	4	57839909	57839949	+	setaria64_scaffold_1_38052753_38052910	Bradi3g59290	CAATTAAGTCACTGCAGGATGAAAAATGCGCGGTCGGCTA
Os01g54080|1|31098417|31098527|+|Sb03g034310|3|62527636|62527742|+|1e-08	Os01g54080	1	31098417	31098527	+	Sb03g034310	3	62527636	62527742	+	Si000242m	Bradi2g49570	AAAAGCCCTCGAGCTCACGTCGATCCGCCTCCCGCATTGccttgaagcctctcgaTTCGGGCGGACCCGAGCTGCCCCGCGGAGGGCTCGATCTGGGCCCAGATCG
Os02g45010|2|27268132|27268175|-|Sb04g032150|4|62173644|62173601|+|0.001	Os02g45010	2	27268132	27268175	-	Sb04g032150	4	62173601	62173644	+	Si017063m	Bradi3g51100	GTGACGTGATAGGACGCTTCAGTGGTGAGTGGCTCCTTTTACT
Os08g04390|8|2147971|2148013|-|Sb07g002900|7|3066623|3066665|-|3e-08	Os08g04390	8	2147971	2148013	-	Sb07g002900	7	3066623	3066665	-	Si014339m	Bradi3g14590	TACAATTTTTGTGGAGAAAAGAAGAATGTTCGTTCTTGTTCT
Os06g46410|6|28174449|28174480|-|Sb10g027220|10|56939569|56939600|-|0.079	Os06g46410	6	28174449	28174480	-	Sb10g027220	10	56939569	56939600	-	Si005819m	Bradi1g32550	GCTTCACCCCTAAGGAAGAAATCTGGAGATA
Os08g31630|8|19585564|19585584|+|Sb07g020100|7|51995225|51995245|+|0.018	Os08g31630	8	19585564	19585584	+	Sb07g020100	7	51995225	51995245	+	Si013916m	Bradi3g35590	TGACGAAACGTTTCGGTTCT
Os01g51210|1|29437644|29437762|-|Sb03g032570|3|60999599|60999716|-|4e-18	Os01g51210	1	29437644	29437762	-	Sb03g032570	3	60999599	60999716	-	Si002993m	Bradi2g47860	TTGCAGCCTATCAGTTTAGATTTTAGGGCGGTACAACTTGGAATTTTAATATTTACCACTGGATGGGTTTAATTTATAAGATTGTGTAACTTGCCAATAGGACATCTCAACTTGAGA
Os01g62390|1|36110241|36110264|-|Sb03g039450|3|67137774|67137797|-|1.1	Os01g62390	1	36110241	36110264	-	Sb03g039450	3	67137774	67137797	-	Si000853m	Bradi2g54630	aaaTATCCCCATCCCCGGTCAGC
Os12g40570|12|25067177|25067248|-|Sb08g020270|8|51276312|51276380|-|2e-06	Os12g40570	12	25067177	25067248	-	Sb08g020270	8	51276312	51276380	-	Si022461m	Bradi4g02680	TGTGTGTTCTtagctttgaatgctacTAACAAGAGGTTGACAATTGAACACGTTAGCTGACGCTTaca
Os09g32984|9|19692106|19692146|-|Sb02g029390|2|64502699|64502740|-|7e-05	Os09g32984	9	19692106	19692146	-	Sb02g029390	2	64502699	64502740	-	Si032625m	Bradi4g34760	TTAAGCTAAACAACCCCTGTGGTTGGGGGAGTTCGACACCT
Os03g20500|3|11616538|11616602|+|Sb01g036900|1|60471530|60471466|-|1e-17	Os03g20500	3	11616538	11616602	+	Sb01g036900	1	60471466	60471530	-	Si036251m	Bradi1g63950	TATCAATGGAACCATCTTGTCCACTAACGGGGACAAGATCATGGTCCACAATCGCAATTCCTGg
Os01g58114|1|33618538|33618577|-|Sb03g036920|3|64970337|64970376|-|2e-06	Os01g58114	1	33618538	33618577	-	Sb03g036920	3	64970337	64970376	-	Si000926m	Bradi2g52270	AAGATTCGCTTGAGAGCCCATTCACACCAAGGCCGGCCC
Os01g12440|1|6819312|6819335|+|Sb03g001296|3|1131640|1131617|-|0.0003	Os01g12440	1	6819312	6819335	+	Sb03g001296	3	1131617	1131640	-	Si002247m	Bradi2g07360	GCCGGATGCGGCACGAAGAAGCA
Os03g57260|3|32648619|32648682|-|Sb01g005940|1|4950218|4950155|+|2e-13	Os03g57260	3	32648619	32648682	-	Sb01g005940	1	4950155	4950218	+	Si036255m	Bradi1g06410	TAATACGTGCACCCACTGTACCATTCTTAGGACCCAACTATTAAAGGTTACGAACAAAGGCTG
Os07g06980|7|3451253|3451269|-|Sb02g003690|2|4142270|4142286|-|0.1	Os07g06980	7	3451253	3451269	-	Sb02g003690	2	4142270	4142286	-	Si029194m	Bradi1g56740	GTGGCAGCCGACCCGA
Os04g45020|4|26467118|26467149|+|Sb06g023610|6|52712739|52712770|+|0.063	Os04g45020	4	26467118	26467149	+	Sb06g023610	6	52712739	52712770	+	Si012304m	brachy_Bd5_19980015_19980631	CGCCAAAGTCCGAGCCGCACCCGTgtggcag
Os07g30020|7|17685906|17685953|-|Sb02g033370|2|68024095|68024142|-|0.021	Os07g30020	7	17685906	17685953	-	Sb02g033370	2	68024095	68024142	-	Si032917m	Bradi1g27740	TCTGAGCATCAAAACCTTCCTGTATTATAAAGATGAGAATCAGAACC
Os01g65420|1|37974921|37974960|-|Sb03g041420|3|68939470|68939509|-|1e-06	Os01g65420	1	37974921	37974960	-	Sb03g041420	3	68939470	68939509	-	Si002300m	Bradi2g56570	GATCATTAGTACTACTGATTCTGAGATCGTGTTGGCCAC
Os03g55820|3|31774329|31774378|-|Sb01g006990|1|5927650|5927601|+|0.001	Os03g55820	3	31774329	31774378	-	Sb01g006990	1	5927601	5927650	+	Si037102m	Bradi1g07470	ATCGCACGATTCCGGGCGGCGTGGCGCCATGCTGACCACCCACATCATC
Os06g09660|6|4921787|4921812|+|Sb10g006440|10|5926355|5926380|+|0.081	Os06g09660	6	4921787	4921812	+	Sb10g006440	10	5926355	5926380	+	Si005753m	Bradi1g46600	GTGTGTACTTAGATTCCACTACAAG
Os12g39320|12|24165865|24165924|+|Sb08g019525|8|50303193|50303252|+|2e-09	Os12g39320	12	24165865	24165924	+	Sb08g019525	8	50303193	50303252	+	Si021408m	Bradi4g03360	GGACGTGTAAAGGAGCATTGGGTACGCCGTCATCATCAAGCATGACAAACACAAACGGA
Os01g08160|1|3951633|3951662|+|Sb03g004090|3|4348837|4348808|-|1e-07	Os01g08160	1	3951633	3951662	+	Sb03g004090	3	4348808	4348837	-	Si001230m	Bradi2g04810	CAAGAAGTTACCATGCCTTTGCTTTTTCC
Os01g61120|1|35381543|35381559|-|Sb03g038530|3|66446233|66446249|-|0.076	Os01g61120	1	35381543	35381559	-	Sb03g038530	3	66446233	66446249	-	Si000451m	Bradi2g53780	GTCCATCTGTCACTCA
Os06g13760|6|7631133|7631153|+|Sb10g008830|10|9256250|9256270|+|0.016	Os06g13760	6	7631133	7631153	+	Sb10g008830	10	9256250	9256270	+	Si006389m	Bradi1g44470	CAACCAACTAATGACCAGCT
Os09g38070|9|21936870|21936899|-|Sb02g032280|2|67055929|67055958|-|5e-06	Os09g38070	9	21936870	21936899	-	Sb02g032280	2	67055929	67055958	-	setaria64_scaffold_2_39503104_39503665	Bradi4g37390	CCCTGTGCAGATGTCGCTGTGAAGAGTag
Os01g61940|1|35860075|35860109|+|Sb03g039110|3|66892805|66892839|+|0.063	Os01g61940	1	35860075	35860109	+	Sb03g039110	3	66892805	66892839	+	Si000414m	Bradi2g54300	AACTTGAGCTCCACGCCTCGCCAAGTCGTAACCA
Os02g08120|2|4300438|4300465|-|Sb04g005240|4|5097787|5097814|-|0.005	Os02g08120	2	4300438	4300465	-	Sb04g005240	4	5097787	5097814	-	Si016666m	Bradi3g05760	CAGATGGCGACGTCACTGTCACTGCGG
Os07g41580|7|24919327|24919347|-|Sb02g038870|2|73023371|73023391|-|0.015	Os07g41580	7	24919327	24919347	-	Sb02g038870	2	73023371	73023391	-	Si031069m	Bradi1g21900	GTTAGTCGCACTTAGCTTTC
Os12g41820|12|25872668|25872697|-|Sb08g021330|8|52934582|52934611|-|0.0004	Os12g41820	12	25872668	25872697	-	Sb08g021330	8	52934582	52934611	-	Si021681m	Bradi4g01910	TTGCATGTGAGGTTACATTTCTTTACGAA
Os07g37350|7|22374892|22374911|-|Sb02g036330|2|70752790|70752809|-|0.063	Os07g37350	7	22374892	22374911	-	Sb02g036330	2	70752790	70752809	-	Si029388m	Bradi1g24810	CTTTGTTCCTTCACATCCA
Os02g31080|2|18574313|18574333|-|Sb04g021040|4|49317867|49317887|-|0.023	Os02g31080	2	18574313	18574333	-	Sb04g021040	4	49317867	49317887	-	Si016668m	Bradi3g44310	CGTCCATCAGAGAAAGTTGC
Os09g30474|9|18571736|18571802|-|Sb02g028080|2|63290893|63290960|-|2e-09	Os09g30474	9	18571736	18571802	-	Sb02g028080	2	63290893	63290960	-	Si029842m	Bradi4g33450	TACTAGACATGTTTCACATGTATGTATATGAAGGTACAAGAAGTATTCATAGATACTTTTTTGCTAA
Os07g43540|7|26046192|26046213|-|Sb02g040150|2|74184400|74184421|-|0.25	Os07g43540	7	26046192	26046213	-	Sb02g040150	2	74184400	74184421	-	Si030679m	Bradi1g20550	CAACTGTTCGATGAATTGCCC
Os02g02370|2|792912|793005|-|Sb04g001110|4|945711|945799|-|2e-12	Os02g02370	2	792912	793005	-	Sb04g001110	4	945711	945799	-	Si017899m	Bradi3g01380	AAGAGGGGATTAAGACGCCCCTTGAGATCACATGGAATTGTCCTCTCTTGTAGGACATGGTTGCGTATTAAAATAGGACAGAGATATC
Os03g20090|3|11329608|11329632|-|Sb01g037110|1|60673655|60673631|+|8e-05	Os03g20090	3	11329608	11329632	-	Sb01g037110	1	60673631	60673655	+	Si035722m	Bradi1g64140	GTCGGGGCTAAAATCCGAgcaaaa
Os12g41820|12|25875477|25875499|-|Sb08g021330|8|52937739|52937761|-|0.001	Os12g41820	12	25875477	25875499	-	Sb08g021330	8	52937739	52937761	-	Si021681m	Bradi4g01910	ATTAGCTCTGGTGGTTCATCTC
Os05g47960|5|27436987|27437004|-|Sb09g027770|9|56811083|56811100|-|0.79	Os05g47960	5	27436987	27437004	-	Sb09g027770	9	56811083	56811100	-	Si023385m	Bradi2g17310	CCACACGCGTTTCCAAG
Os02g57080|2|34945703|34945717|-|Sb04g037090|4|66772930|66772944|-|1.2	Os02g57080	2	34945703	34945717	-	Sb04g037090	4	66772930	66772944	-	Si016545m	Bradi3g55240	AGCTTCCAGATCCG
Os04g34450|4|20696038|20696069|+|Sb06g016440|6|45256121|45256151|+|1.5	Os04g34450	4	20696038	20696069	+	Sb06g016440	6	45256121	45256151	+	Si009228m	Bradi5g09930	TGTATCCTGAATGTGTTAACAATTATGCCA
Os02g42990|2|25868824|25868870|+|Sb04g033550|4|63456802|63456756|-|4e-07	Os02g42990	2	25868824	25868870	+	Sb04g033550	4	63456756	63456802	-	Si018381m	Bradi3g50080	CGGCTCTAAACTATCTTGAGAGCTCGGCGTTGTCGCGCCACCATTG
Os04g32370|4|19241661|19241693|+|Sb06g014370|6|39778157|39778189|+|1.3	Os04g32370	4	19241661	19241693	+	Sb06g014370	6	39778157	39778189	+	Si009615m	Bradi5g08690	GAAGTATCAGGCCTTCTTCGCTCTATTCATTT
Os02g52960|2|32390070|32390104|+|Sb04g034380|4|64183917|64183953|+|0.12	Os02g52960	2	32390070	32390104	+	Sb04g034380	4	64183917	64183953	+	Si016105m	Bradi3g57770	CTGAGACAGGCTTTTTTTCTGCTTGCCGTCCAGATT
Os03g10600|3|5411693|5411738|+|Sb01g043640|1|66785153|66785108|-|3e-08	Os03g10600	3	5411693	5411738	+	Sb01g043640	1	66785108	66785153	-	Si033861m	Bradi1g70940	GTGATAAGGATGTCGTTAATGATGACACCTCACCAACCAGAGCAA
Os08g44000|8|27694722|27694780|-|Sb07g024590|7|59652381|59652322|+|0.26	Os08g44000	8	27694722	27694780	-	Sb07g024590	7	59652322	59652381	+	Si013906m	Bradi3g42580	TATTAGATGATGTGTATAGAATCTTAACATTTTGAGCTATCAAAGTTCTGAAGTTTGTG
Os11g14190|11|7937893|7937930|-|Sb05g006900|5|11666485|11666448|+|6e-09	Os11g14190	11	7937893	7937930	-	Sb05g006900	5	11666448	11666485	+	Si027037m	Bradi4g20940	AAAAGGTGGCCAGGGGAGACGAACCCTTGAGCAGCAA
Os01g09790|1|5052228|5052284|-|Sb03g002990|3|3036985|3036928|+|0.001	Os01g09790	1	5052228	5052284	-	Sb03g002990	3	3036928	3036985	+	Si001470m	Bradi2g05840	GCTGCATTGTTGAGTTGTCCTTGTGTTGCTGGTCTGATTGTTCAACTTCTTGTTGTC
Os03g19000|3|10641414|10641516|+|Sb01g037780|1|61364439|61364336|-|6e-20	Os03g19000	3	10641414	10641516	+	Sb01g037780	1	61364336	61364439	-	Si037232m		AGATGGTCCAAAGGTGCCTCCTTTTCGCTGTTTGTGGAGCTGGCTGCGTCTCAGAAGCACATGACGCGGCGCTCAAACAAACGCTGAAAAGGAACGTATGCCA
Os05g10740|5|5916950|5916967|-|Sb09g006090|9|8908550|8908567|-|0.017	Os05g10740	5	5916950	5916967	-	Sb09g006090	9	8908550	8908567	-	Si025096m	Bradi2g33200	CCCGGTGAGTTTGACCC
Os10g41130|10|22024317|22024349|-|Sb01g029065|1|50778007|50777975|+|5e-06	Os10g41130	10	22024317	22024349	-	Sb01g029065	1	50777975	50778007	+	Si039427m	brachy_Bd3_35731849_35732409	GGTTGCAAAGTTGGTATCACAACCTCATCATG
Os03g19000|3|10642091|10642128|+|Sb01g037780|1|61363624|61363587|-|3e-07	Os03g19000	3	10642091	10642128	+	Sb01g037780	1	61363587	61363624	-	Si037232m		GAAAGAGCAAATGATTGACCGCTAAAGTTTCCCCTTT
Os03g14830|3|8072521|8072548|-|Sb01g040900|1|64200349|64200324|+|0.073	Os03g14830	3	8072521	8072548	-	Sb01g040900	1	64200324	64200349	+	Si035267m	Bradi1g67900	ATGGACCACAACGTGTCCCTGTCGG
Os03g02860|3|1127585|1127675|-|Sb01g049160|1|72168831|72168741|+|3e-08	Os03g02860	3	1127585	1127675	-	Sb01g049160	1	72168741	72168831	+	Si037620m	Bradi1g77170	AAAGAGGAGCTTTTCATTCAAGTTTCCTAATTAGTGGGTGTAATGGCGACAAATCTCTAGCCGAAAGAATCGGCAGCTGGGCCTATTATA
Os01g70200|1|40635233|40635253|-|Sb03g044530|3|71882798|71882818|-|0.0003	Os01g70200	1	40635233	40635253	-	Sb03g044530	3	71882798	71882818	-	Si001623m		ACTACAGCTCATCATTGGTG
Os05g28280|5|16498076|16498165|+|Sb09g016610|9|42105096|42105005|-|1e-14	Os05g28280	5	16498076	16498165	+	Sb09g016610	9	42105005	42105096	-	Si022231m	Bradi2g28680	CACTGCATCTGATGGTGTTATATTACATTCAGTTGTGGAAAAAATTGAGTACTTTTTCTAGTGTCTTAAGAAATGAAGCATCCTGCTGCAC
Os09g29470|9|17922417|17922496|+|Sb02g027310|2|62534466|62534547|+|5e-07	Os09g29470	9	17922417	17922496	+	Sb02g027310	2	62534466	62534547	+	Si029302m	Bradi4g32790	ACTCATGCCTCCTGTAGATACCTCTGTGGTAAATATAGCCCAGCAATTTGTTGATTGTTTTGCatttatacagccaacgGA
Os03g06240|3|3127956|3128060|-|Sb01g046550|1|69732404|69732296|+|7e-06	Os03g06240	3	3127956	3128060	-	Sb01g046550	1	69732296	69732404	+	Si034770m	Bradi1g74560	ATGGTCAAATTGCTTGCTATTAGTGTCTACTGGTACCTGTACTGTCGAGTCTATTGTTGGATATGTAATAAGTGGAAAGCTATTTCCCCTCTTTTTGGGGTATGGTTT
Os03g06680|3|3375120|3375137|+|Sb01g046300|1|69448278|69448261|-|0.86	Os03g06680	3	3375120	3375137	+	Sb01g046300	1	69448261	69448278	-	Si036740m	Bradi1g74270	CATCGAATGCGTGATGT
Os02g07110|2|3656099|3656125|+|Sb04g004530|4|4365637|4365663|+|5e-06	Os02g07110	2	3656099	3656125	+	Sb04g004530	4	4365637	4365663	+	Si019300m	Bradi3g05020	TCGGCATTAACCATACATGTAATCCT
Os04g33190|4|19905998|19906023|+|Sb06g015180|6|42408587|42408612|+|0.077	Os04g33190	4	19905998	19906023	+	Sb06g015180	6	42408587	42408612	+	Si009449m	Bradi5g08890	CCGCTTGATTTGCCTCTTCCACCAG
Os06g15910|6|9037374|9037400|-|Sb10g009770|10|11589969|11589995|-|0.0004	Os06g15910	6	9037374	9037400	-	Sb10g009770	10	11589969	11589995	-	Si005895m	Bradi1g43780	TGGTAGTGATAGTCACAGCCGGCGAT
Os06g07830|6|3808378|3808414|-|Sb10g005090|10|4579475|4579511|-|0.006	Os06g07830	6	3808378	3808414	-	Sb10g005090	10	4579475	4579511	-	Si006154m	Bradi1g47920	GACAAGTTAGTCCTAGTCAGCACCCACAATTATTAT
Os06g14190|6|7924504|7924521|-|Sb10g009070|10|9698174|9698191|-|0.98	Os06g14190	6	7924504	7924521	-	Sb10g009070	10	9698174	9698191	-	Si005790m	Bradi1g44270	TCCGTGGCGCCCAAGTT
Os02g51860|2|31763277|31763324|-|Sb04g027500|4|57417234|57417188|+|3e-08	Os02g51860	2	31763277	31763324	-	Sb04g027500	4	57417188	57417234	+	Si016609m	Bradi3g58730	GACAGTGGTTTGGGATCTAATGTCCAGCATAATTATTAACTAATCA
Os03g56310|3|32096821|32096839|-|Sb01g006630|1|5573581|5573563|+|0.008	Os03g56310	3	32096821	32096839	-	Sb01g006630	1	5573563	5573581	+	Si034927m	Bradi1g07140	CTTCCAACGCACGCGAGC
Os02g32040|2|18918533|18918585|-|sorghum_v1_4_49904299_49904478|4|49904109|49904057|+|2e-12	Os02g32040	2	18918533	18918585	-	sorghum_v1_4_49904299_49904478	4	49904057	49904109	+	Si019641m	Bradi3g44470	CTTTCCAGCCCCTATATATACTCCTCCATGCAACGGCTCCATGCACCAGCAG
Os04g49570|4|29385369|29385394|-|sorghum_v1_6_55629865_55631971|6|55634310|55634335|-|0.068	Os04g49570	4	29385369	29385394	-	sorghum_v1_6_55629865_55631971	6	55634310	55634335	-	Si009407m	Bradi5g19560	CACATGTTCGACGTGAGGACCTGAA
Os04g56520|4|33521965|33521995|+|Sb06g031590|6|59937911|59937941|+|0.23	Os04g56520	4	33521965	33521995	+	Sb06g031590	6	59937911	59937941	+	Si024494m	Bradi5g24850	ATAAACAACAGTCCTGTATGCCGTGAATTT
Os01g55590|1|32025345|32025368|+|Sb03g035250|3|63410353|63410376|+|0.0004	Os01g55590	1	32025345	32025368	+	Sb03g035250	3	63410353	63410376	+	Si000672m	Bradi2g50560	CGCCAGATGTTCGTCGTTTTGCC
Os04g51172|4|30119205|30119233|-|Sb06g027450|6|56344285|56344313|-|5e-07	Os04g51172	4	30119205	30119233	-	Sb06g027450	6	56344285	56344313	-	Si010371m	Bradi5g20580	tcgTTTGGAGTCTTCCCCATACGCGCCT
Os09g19734|9|11804536|11804559|+|Sb02g022910|2|56168146|56168169|+|1.2	Os09g19734	9	11804536	11804559	+	Sb02g022910	2	56168146	56168169	+	Si028951m	Bradi4g28660	tagggtttAACCGGGGCCACACG
Os03g11520|3|5971500|5971541|+|Sb01g042920|1|66194139|66194098|-|0.0004	Os03g11520	3	5971500	5971541	+	Sb01g042920	1	66194098	66194139	-	Si034609m	Bradi1g70000	TACTCTAACACACAGGAATTTGATGGATGAGTGTTCTTGTT
Os03g18950|3|10615189|10615208|+|Sb01g037830|1|61392053|61392034|-|0.061	Os03g18950	3	10615189	10615208	+	Sb01g037830	1	61392034	61392053	-	Si039512m	Bradi1g64800	GAGCATCAGCATCGTGTGC
Os01g09030|1|4547202|4547255|+|Sb03g003375|3|3588631|3588582|-|0.069	Os01g09030	1	4547202	4547255	+	Sb03g003375	3	3588582	3588631	-	Si005068m		CTTTTAGGAAGTCATTGTTTAAGTGAGAACAATAGTACAGCTTGCGTCA
Os07g41200|7|24675405|24675424|-|Sb02g038640|2|72854821|72854840|-|0.065	Os07g41200	7	24675405	24675424	-	Sb02g038640	2	72854821	72854840	-	Si028866m	Bradi1g22140	CTTGTCACCTGCAAGATTC
Os01g67770|1|39388690|39388722|-|Sb03g043080|3|70476729|70476761|-|6e-06	Os01g67770	1	39388690	39388722	-	Sb03g043080	3	70476729	70476761	-	Si000812m	Bradi2g58020	AAAATACTAAATTGCTCCAATCTGTTTTCACA
Os03g02680|3|999258|999298|+|Sb01g049350|1|72359876|72359837|-|0.0003	Os03g02680	3	999258	999298	+	Sb01g049350	1	72359837	72359876	-	Si036856m	Bradi1g77330	CACATTAACTCACAATACATATCTATGGAAGTACTTTTC
Os01g65420|1|37973727|37973764|-|Sb03g041420|3|68938034|68938071|-|2e-05	Os01g65420	1	37973727	37973764	-	Sb03g041420	3	68938034	68938071	-	Si002300m	Bradi2g56570	CTTTTGCCAAGATTTATCCATGTGGTGTGCGATTACA
Os10g34170|10|18163731|18163748|-|Sb01g019050|1|20068462|20068445|+|1.1	Os10g34170	10	18163731	18163748	-	Sb01g019050	1	20068445	20068462	+	Si034453m	Bradi3g29080	GCTTCATCGTTTGACTT
Os05g47900|5|27400485|27400506|+|Sb09g027740|9|56793467|56793488|+|8e-05	Os05g47900	5	27400485	27400506	+	Sb09g027740	9	56793467	56793488	+	Si024600m	Bradi2g17340	TACTCCATCTCTTGCTTCTCT
Os02g31867|2|18820270|18820285|-|Sb04g021240|4|50051839|50051824|+|0.22	Os02g31867	2	18820270	18820285	-	Sb04g021240	4	50051824	50051839	+	Si017843m	Bradi3g44540	CCACCGCGTCATCGT
Os06g42620|6|25624522|25624543|+|Sb10g024690|10|53846248|53846269|+|0.004	Os06g42620	6	25624522	25624543	+	Sb10g024690	10	53846248	53846269	+	Si007847m	brachy_Bd1_31148218_31148333	GCATTGTGGTTACAGCGTGCA
Os07g40000|7|23995374|23995392|+|Sb02g038030|2|72333105|72333123|+|0.21	Os07g40000	7	23995374	23995392	+	Sb02g038030	2	72333105	72333123	+	Si031011m	Bradi1g22920	CCCCGCACCCCAGGAGCC
Os06g44860|6|27113759|27113878|+|Sb10g026200|10|55598775|55598894|+|3e-19	Os06g44860	6	27113759	27113878	+	Sb10g026200	10	55598775	55598894	+	Si006559m	Bradi1g31390	TTCTCTCTCCAAAACAACCATGGCATGACTTGTAGCACCGAAACAGCAAGGGGCCTGATGAGGCGTCGCCCAGAGTGGCAGAGCCATGCCACTAGCGGACAAGCAACACGCCAAGAGTT
Os01g12000|1|6535296|6535372|+|Sb03g001590|3|1450829|1450754|-|3e-11	Os01g12000	1	6535296	6535372	+	Sb03g001590	3	1450754	1450829	-	Si004158m	Bradi2g07130	TAGTGTTGTGGTTGAGTTGCGGTGGACGGTGGTCTCATCTCGGGGCTCTTCTTTATTGCAAGATATTTTTCACGT
Os05g48800|5|27905144|27905175|-|Sb09g028400|9|57295244|57295275|-|4e-07	Os05g48800	5	27905144	27905175	-	Sb09g028400	9	57295244	57295275	-	Si024813m	Bradi2g16670	gaagcaTTGGTTTGTTGTACCaacataataa
Os06g08250|6|3997488|3997523|-|Sb10g005450|10|4899191|4899226|-|2e-09	Os06g08250	6	3997488	3997523	-	Sb10g005450	10	4899191	4899226	-	Si008593m	Bradi1g47580	TGTCCGGCCGCTGCTACCCGGAAGCTTCGGCGAAG
Os01g10180|1|5357544|5357581|-|Sb03g002760|3|2645746|2645709|+|2e-12	Os01g10180	1	5357544	5357581	-	Sb03g002760	3	2645709	2645746	+	Si002685m	Bradi2g06090	ATGCATTCCTTAGCATCCACTCCAAACAGTGGGCTCC
Os09g32976|9|19683309|19683376|-|Sb02g029400|2|64507117|64507182|-|5e-10	Os09g32976	9	19683309	19683376	-	Sb02g029400	2	64507117	64507182	-	Si030867m	Bradi4g34750	TGTGGTTTTCTGAATCAAGTTTCATATGTTTCTGTCCACCAGACCATGTTTAGAAACTTTGCAAG
Os05g02410|5|796362|796410|+|Sb09g001580|9|1543643|1543691|+|8e-05	Os05g02410	5	796362	796410	+	Sb09g001580	9	1543643	1543691	+	Si023627m	Bradi2g37410	TGGTGACGTGCACTGTTGTGCAATCTGAGCCGTAGGTTGCACGACGTT
Os03g06670|3|3374032|3374048|+|Sb01g046310|1|69449391|69449375|-|0.055	Os03g06670	3	3374032	3374048	+	Sb01g046310	1	69449375	69449391	-	Si037967m		GGAGGTTACACCTAAC
Os10g40810|10|21873475|21873502|+|Sb01g029170|1|50956657|50956684|+|1e-06	Os10g40810	10	21873475	21873502	+	Sb01g029170	1	50956657	50956684	+	Si036273m	Bradi3g33200	TTAGATCCTTTTGCGAAATTCTGCCgt
Os03g18890|3|10585615|10585669|+|Sb01g037870|1|61428979|61428925|-|2e-20	Os03g18890	3	10585615	10585669	+	Sb01g037870	1	61428925	61428979	-	Si039250m	Bradi1g64830	TGATCATCTCACTTTCCTTGCCAGCTCCCACTTAGCATCTACTTGTCGCCCTCC
Os03g38050|3|21121860|21121890|-|Sb01g015960|1|15642837|15642807|+|3e-08	Os03g38050	3	21121860	21121890	-	Sb01g015960	1	15642807	15642837	+	Si036099m	Bradi1g15590	GAGATCCCTTCCCTCCTCCGGACTCCACTC
Os01g43510|1|24910377|24910411|+|Sb03g028390|3|56260233|56260267|+|0.001	Os01g43510	1	24910377	24910411	+	Sb03g028390	3	56260233	56260267	+	Si002348m	Bradi2g44000	TTTGCACGTTGTCGACAGCAGCCGGGAGACACGA
Os04g42990|4|25250310|25250397|-|Sb06g022140|6|51363027|51363108|-|2e-09	Os04g42990	4	25250310	25250397	-	Sb06g022140	6	51363027	51363108	-	Si010156m	Bradi5g15270	ATCAGACAATGTACAGATAATATAATGCCCGGCATCCTTTTATTGACAGTTCCTGTTAGATTGAGTAGCTAGTTGAGCTAT
Os05g47660|5|27242137|27242157|-|Sb09g027540|9|56631841|56631861|-|0.018	Os05g47660	5	27242137	27242157	-	Sb09g027540	9	56631841	56631861	-	Si022706m	Bradi2g17600	TCAGGtgcatgcatacatgc
Os01g48360|1|27714357|27714412|+|Sb03g030900|3|59252226|59252280|+|0.0003	Os01g48360	1	27714357	27714412	+	Sb03g030900	3	59252226	59252280	+	Si003129m		TCACTCTCATCTCCTGTGGAAATGGATGCCGTTCCAAGCATGCATGCTGGACTT
Os02g57410|2|35180752|35180803|-|Sb04g037440|4|67088314|67088365|-|2e-13	Os02g57410	2	35180752	35180803	-	Sb04g037440	4	67088314	67088365	-	Si018054m	Bradi3g55560	CTGACAGCCGTCAGATGCCGAGCAGAGCGCCCAGATTCCCTCGGTGCGCGA
Os01g63690|1|36945416|36945433|-|Sb03g040300|3|67919652|67919669|-|0.86	Os01g63690	1	36945416	36945433	-	Sb03g040300	3	67919652	67919669	-	Si001312m	Bradi2g55310	CAGGTTATCTGCCGACC
Os01g59440|1|34376387|34376401|+|Sb03g037580|3|65504033|65504047|+|1.0	Os01g59440	1	34376387	34376401	+	Sb03g037580	3	65504033	65504047	+	Si002883m	Bradi2g52890	TTAGGTCGAATAAT
Os02g47770|2|29206671|29206808|-|Sb04g030480|4|60467645|60467507|+|2e-45	Os02g47770	2	29206671	29206808	-	Sb04g030480	4	60467507	60467645	+	Si020227m	Bradi3g52840	GGCATCAATGGTAGTGGCAGACCGTGGCACACCAATTAGAGTGCGCCTGACGATGGTGTTTGCGAAAGGGACCCCAGCGTCCTCAATTCCCAAAGCTGTCCAGCATCTGATGACCGTTCTGCCCCTATGCGTTGGTGC
Os08g06430|8|3610524|3610541|+|Sb07g004130|7|5230007|5230024|+|0.016	Os08g06430	8	3610524	3610541	+	Sb07g004130	7	5230007	5230024	+	Si014773m	Bradi3g16290	GTGATCTTCCAACGGTT
Os07g40510|7|24276031|24276047|-|Sb02g038272|2|72532035|72532051|-|0.068	Os07g40510	7	24276031	24276047	-	Sb02g038272	2	72532035	72532051	-	Si028729m	Bradi1g22720	GATCCCGAGATCCCCG
Os04g51320|4|30210836|30210902|-|Sb06g027540|6|56414034|56414106|-|8e-16	Os04g51320	4	30210836	30210902	-	Sb06g027540	6	56414034	56414106	-	Si010820m	Bradi5g20850	GTGTGAATGGGCAGAAAAGTAATggcaggcagaggcaggcaGCGGCGAGAAGCAAGAAGAAAAGCGAGGCGA
Os01g63580|1|36865429|36865464|-|Sb03g040260|3|67867987|67868022|-|6e-06	Os01g63580	1	36865429	36865464	-	Sb03g040260	3	67867987	67868022	-	Si001160m	Bradi2g55290	tcgctcTCTAGAAGTAATGGCCACTCAAGTTAGCT
Os09g26840|9|16310882|16310897|-|Sb02g025775|2|60733523|60733538|-|0.24	Os09g26840	9	16310882	16310897	-	Sb02g025775	2	60733523	60733538	-	Si030919m	Bradi4g31290	ACGTGATTAGCATCG
Os03g13614|3|7357335|7357594|-|Sb01g041480|1|64801427|64801165|+|3e-39	Os03g13614	3	7357335	7357594	-	Sb01g041480	1	64801165	64801427	+	Si040286m	Bradi1g68560	CTGAAACTTCTCTCTTTCTGACTGCTGATGTAAGGAACAATTTACTTGAGAGCTACCATTAGGTTTACAGAATACCAACTCTGATTGCTGCTGTAATGTTCTCGATTTTTCAGATAATTTGGTGGTAACCTGATAGGACGACAACTAAGGAGGTATTCATGTACGGTATTAGATTTTTGTTCGAGGGGTAAAATTGTATCATAGGAATTGACATGGTTGATGGCTACgattcttcttccagttgCCTCGGCTGCTGTGCTCT
Os06g51084|6|30895662|30895686|-|Sb10g030776|10|60415972|60415996|-|0.006	Os06g51084	6	30895662	30895686	-	Sb10g030776	10	60415972	60415996	-	Si006081m	Bradi1g29850	CTTGGGATTTCTTGTGAAAGTCAT
Os04g33870|4|20347057|20347104|+|Sb06g016120|6|44552469|44552514|+|0.001	Os04g33870	4	20347057	20347104	+	Sb06g016120	6	44552469	44552514	+	setaria64_scaffold_7_19616463_19617304	Bradi5g09560	CATTCAATGGGTGTATTCATTTTCTCACTGAAACCTCTCCAACCC
Os09g23820|9|14190613|14190629|-|Sb02g024330|2|58634277|58634293|-|0.063	Os09g23820	9	14190613	14190629	-	Sb02g024330	2	58634277	58634293	-	Si032720m	Bradi4g29860	TTAACATATCGGCAGG
Os02g04490|2|1996998|1997052|+|Sb04g003020|4|2838523|2838575|+|0.0001	Os02g04490	2	1996998	1997052	+	Sb04g003020	4	2838523	2838575	+	Si016078m	Bradi3g03330	CCTTGGGTGTGGTGAATTCTTTGATTTGACCTGTACTAGCTGAACTGATCTT
Os07g39270|7|23506670|23506693|-|Sb02g037510|2|71783850|71783873|-|0.016	Os07g39270	7	23506670	23506693	-	Sb02g037510	2	71783850	71783873	-	Si030285m	Bradi1g23510	ATTGTCGATCTGTAACTTTGTAA
Os01g47360|1|27054338|27054365|-|Sb03g030310|3|58552350|58552377|-|2e-08	Os01g47360	1	27054338	27054365	-	Sb03g030310	3	58552350	58552377	-	setaria64_scaffold_5_31622710_31623544	Bradi2g45750	CCAACGGTCAATCATCGGTAGCTGCAT
Os01g62584|1|36234001|36234044|+|Sb03g039560|3|67237811|67237852|+|5e-06	Os01g62584	1	36234001	36234044	+	Sb03g039560	3	67237811	67237852	+	Si003557m	Bradi2g54730	TTTGTCCCATCGCAACCAACACTGATTCGTGCTAATCTAGT
Os06g37450|6|22143893|22143919|+|Sb10g022580|10|50589305|50589331|+|0.88	Os06g37450	6	22143893	22143919	+	Sb10g022580	10	50589305	50589331	+	Si006733m	Bradi1g37480	TGCGTGTGTGTGCCATCCACAACCAC
Os03g22690|3|13107522|13107537|-|Sb01g035430|1|58974149|58974134|+|0.36	Os03g22690	3	13107522	13107537	-	Sb01g035430	1	58974134	58974149	+	Si034198m	Bradi1g62480	GGGGACTTAGGGTTT
Os09g30400|9|18498208|18498252|-|Sb02g027950|2|63186423|63186467|-|0.98	Os09g30400	9	18498208	18498252	-	Sb02g027950	2	63186423	63186467	-	Si029342m	Bradi4g33370	ACATTGATTGGTGCCTACTGTATAGAACATTATTTTCTGCAGTA
Os02g46380|2|28261888|28261931|+|Sb04g031400|4|61384762|61384719|-|4e-07	Os02g46380	2	28261888	28261931	+	Sb04g031400	4	61384719	61384762	-	Si017499m	Bradi3g52070	AAGCGCGAGAGgtgttcgatgaattgcCTGCTGGTGTATGGCG
Os01g54600|1|31409688|31409709|-|Sb03g034670|3|62842933|62842954|-|0.004	Os01g54600	1	31409688	31409709	-	Sb03g034670	3	62842933	62842954	-	Si002364m	brachy_Bd2_49904783_49905079	CCGTCTGTTCGCCACCATTTC
Os01g09880|1|5129896|5129957|-|Sb03g002930|3|2940689|2940625|+|9e-08	Os01g09880	1	5129896	5129957	-	Sb03g002930	3	2940625	2940689	+	Si004758m	Bradi2g05930	AAGGTCAACACACTCATTAAAGCGGCCTGCGTCTTCTTTCCCCAACACGCCCAAGTGACCAAAG
Os03g20780|3|11777724|11777738|+|Sb01g036740|1|60346315|60346301|-|0.94	Os03g20780	3	11777724	11777738	+	Sb01g036740	1	60346301	60346315	-	Si034616m	Bradi1g63780	CCCTTTATTGCTTG
Os02g13150|2|7010342|7010514|+|Sb04g007970|4|8644373|8644557|+|4e-11	Os02g13150	2	7010342	7010514	+	Sb04g007970	4	8644373	8644557	+	Si017957m	Bradi3g08430	AAGATACCTGTTATACTGCCATGTACATATAGGAAAATGCTAGGTTGGTGAGCTCGGCTGGGgtgggtgggttcttgtATTCTTTGATTTGTAGCCTGATGAAACCTGTAAATTTGGTATACATTGTTTATCAAAGGAAAGTGAAAGAAATAATAGCAGAAGGTGAGGTGTTGCCAATCATTAG
Os03g14250|3|7741317|7741357|+|Sb01g041150|1|64465766|64465726|-|0.002	Os03g14250	3	7741317	7741357	+	Sb01g041150	1	64465726	64465766	-	Si040225m	Bradi1g68460	ACTAGTAGTAGCTCCGAGCTTTTAAGCCGCGTCACGCGCG
Os01g45730|1|25963063|25963147|-|Sb03g029410|3|57559143|57559234|-|7e-09	Os01g45730	1	25963063	25963147	-	Sb03g029410	3	57559143	57559234	-	Si002063m	Bradi2g45090	GTGCATGCCTTCATTCGCACGACCCGTCGGCATCACCAAGCACACTGCACTGTGCATAACAAACCCGATGGCGACCGGCGACCGCAGATCC
Os06g34020|6|19812832|19812870|+|Sb10g020900|10|45809353|45809391|+|1e-07	Os06g34020	6	19812832	19812870	+	Sb10g020900	10	45809353	45809391	+	Si006581m	brachy_Bd1_35180758_35182414	TCACCCAAGTAAAGAAAAGAATTATTGGCCAATTAGCT
Os02g17680|2|10189271|10189287|-|Sb04g010670|4|14956746|14956762|-|0.089	Os02g17680	2	10189271	10189287	-	Sb04g010670	4	14956746	14956762	-	Si017450m	Bradi3g10260	GGGCAGCCAAGGAAAA
Os10g39440|10|20980792|20980845|+|Sb01g030430|1|52873118|52873065|-|7e-13	Os10g39440	10	20980792	20980845	+	Sb01g030430	1	52873065	52873118	-	Si034411m	Bradi3g32210	CCTAAAGAGATGATTTGGCTGTACATTGTGAGGCTTGATTCTGTCATAGACTG
Os06g20340|6|11683374|11683547|-|Sb10g011780|10|17398024|17398203|-|1e-14	Os06g20340	6	11683374	11683547	-	Sb10g011780	10	17398024	17398203	-	Si007080m	Bradi1g42810	AATTTAGTCAGGTTTCTCGGGATGTTTTTGATTTCTGAGAaagaaatgcatttttgTAATAGGATGTCGCAATATTTGGCAGTATTATTACAATTGCTGCTGTGCATTTTAACAATTATGAGTGTGCTTTTTTATGGAACTTTTCTAGTGTAATTTACGATAACAAATTACGCTGGAAA
Os01g12000|1|6535151|6535171|+|Sb03g001590|3|1450980|1450960|-|0.015	Os01g12000	1	6535151	6535171	+	Sb03g001590	3	1450960	1450980	-	Si004158m	Bradi2g07130	CCCATGTGCAGTTGTTCTCT
Os04g33560|4|20137510|20137580|+|Sb06g015480|6|42809553|42809624|+|0.004	Os04g33560	4	20137510	20137580	+	Sb06g015480	6	42809553	42809624	+	Si011419m	Bradi5g09260	GTCAGGCCGACGCAGAAATCTGCATCAGATGGCAGCTCCGTGAAACCACCTGATTGCCTGTTTGAACgatc
Os08g40260|8|25485142|25485186|+|Sb07g027420|7|62468006|62467962|-|2e-09	Os08g40260	8	25485142	25485186	+	Sb07g027420	7	62467962	62468006	-	Si013151m	Bradi3g40240	GTGGATCTCCCCGGGGACACGGCGGCGAGATTCTGGCGAGTGGC
Os01g04930|1|2281445|2281462|-|Sb03g006440|3|6591732|6591715|+|0.017	Os01g04930	1	2281445	2281462	-	Sb03g006440	3	6591715	6591732	+	Si002426m	Bradi2g02810	CTGTATTGAAGTAATTA
Os03g60550|3|34405960|34406006|+|Sb01g003290|1|2651892|2651843|-|0.0004	Os03g60550	3	34405960	34406006	+	Sb01g003290	1	2651843	2651892	-	Si035133m	Bradi1g03800	CGATGGGTAGATTCCGAGCGCTTAGCGTCGGTCGATTCTAGGGTTTAGG
Os01g49380|1|28383751|28383787|-|Sb03g031560|3|59926056|59926092|-|0.005	Os01g49380	1	28383751	28383787	-	Sb03g031560	3	59926056	59926092	-	Si001858m	Bradi2g46910	TATTATCTTCAACTTGATTTGCACGAATGTAATGTA
Os08g39440|8|24946484|24946505|+|Sb07g027950|7|62916110|62916089|-|0.36	Os08g39440	8	24946484	24946505	+	Sb07g027950	7	62916089	62916110	-	Si013339m	Bradi3g39840	TGCTGTGCTGTGTGGGGGCAG
Os01g14010|1|7840883|7840932|+|Sb03g000300|3|142693|142644|-|1e-17	Os01g14010	1	7840883	7840932	+	Sb03g000300	3	142644	142693	-	Si005031m	Bradi2g08460	TTTTCTGTGGACTTTGGAAAGGAATCTTGTGTCCCTTTAGAAAGGCTGT
Os09g38070|9|21935751|21935774|-|Sb02g032280|2|67055094|67055117|-|5e-06	Os09g38070	9	21935751	21935774	-	Sb02g032280	2	67055094	67055117	-	setaria64_scaffold_2_39503104_39503665	Bradi4g37390	GAGGAAGATGCTGAAAGCTCTGA
Os01g17430|1|10020562|10020601|-|Sb03g011460|3|12765702|12765741|-|2e-06	Os01g17430	1	10020562	10020601	-	Sb03g011460	3	12765702	12765741	-	Si000204m	Bradi2g10910	AAATAACAATGTAGAAATAgttgtgaagtttatgtTGAT
Os07g39480|7|23659107|23659142|-|Sb02g037660|2|71952561|71952596|-|0.0004	Os07g39480	7	23659107	23659142	-	Sb02g037660	2	71952561	71952596	-	Si029245m	Bradi1g23340	CTCTGACAGGCATCCCATGCAGAATTTAACACACA
Os12g39830|12|24582595|24582980|-|Sb08g019760|8|50767996|50768405|-|1e-40	Os12g39830	12	24582595	24582980	-	Sb08g019760	8	50767996	50768405	-	Si022512m	brachy_Bd4_2473411_2474778	AAGCAGATCAAATCAAACATGTTTAGGGGATTTTCTTGGACTAATCAACTGTACAATGTTAAGATGGGCATTGGGCAACTAAAGATAACCTACAATAATGCATGTTTCAACCAATGGCAGCACATCTGATAGCTTGTATCTAAAGTGTGGAGAGGATATAATAGTATGCCTGCCTGTCTTCTGAATCTGGACTGCTCAAACCTAGAGCTGCATATGCATATGGTTGTTGGGTGAATAAACATGAGAGAGGATGATCTAGAAAGGGTTAACAAGCCTGCAGAGCTTCTCAGTCACCAATGCAGTCAAAAACAGGCTTGGAGACAAAGCTTTGGTTAAATTTTGTTGGTTCAAAGGAGTAGCACAGCTGCCACCTAGAAGTGAGTGGCCACCTCATTGGAT…
Os06g45450|6|27474570|27474613|-|sorghum_v1_10_55985390_55985858|10|55986517|55986560|-|1e-10	Os06g45450	6	27474570	27474613	-	sorghum_v1_10_55985390_55985858	10	55986517	55986560	-	Si008713m	Bradi1g31870	TTGACCACGCAAGCACAGGTGCCAAAACTTCGCCTGGAGAAAA
Os01g64730|1|37556092|37556124|-|Sb03g040970|3|68448783|68448815|-|0.0003	Os01g64730	1	37556092	37556124	-	Sb03g040970	3	68448783	68448815	-	Si003247m	Bradi2g56080	TGAGCCAAGCTCAGTCGCCGTCTCCTTACAGT
Os12g07160|12|3514091|3514188|-|Sb08g004420|8|5294657|5294754|-|3e-12	Os12g07160	12	3514091	3514188	-	Sb08g004420	8	5294657	5294754	-	Si009267m	Bradi4g41540	AACAGTTCATGGATGCCGCCATATGTAGGTAGGTCGATGTACATTACAGAAACTGATTGCTAGATTTGTGTGATGAACATCCATTCCAGCAAGCGCA
Os03g58110|3|33076026|33076142|-|Sb01g005300|1|4403675|4403564|+|3e-08	Os03g58110	3	33076026	33076142	-	Sb01g005300	1	4403564	4403675	+	Si035980m	Bradi1g05600	ATGCATTTGATAAGGATTGGTCAAAGGGGAATATAGAAAGGTGCTCTCATGGATTCCAGCTGCAAAGAGCGTTTTCTTCTACTCTATGGTTGATCAACTCAAAGGGCAAGA
Os05g39090|5|22856966|22857038|-|Sb09g022960|9|52586388|52586462|-|5e-07	Os05g39090	5	22856966	22857038	-	Sb09g022960	9	52586388	52586462	-	Si021667m	Bradi2g22750	AGTCCGCCCCTCGGGCCCACTAAGCAGAAGCCCTTCTCCATTTGCTAATGATTATTTTGTCTGGGATTTAGATA
Os05g39760|5|23289091|23289112|+|Sb09g023300|9|52931041|52931062|+|0.005	Os05g39760	5	23289091	23289112	+	Sb09g023300	9	52931041	52931062	+	Si021941m	Bradi2g22420	CCAAAACGGCTTAAACCCAAA
Os03g02040|3|646055|646083|-|Sb01g049810|1|72812438|72812410|+|0.001	Os03g02040	3	646055	646083	-	Sb01g049810	1	72812410	72812438	+	Si037661m	Bradi1g77840	GGTGCAGTCTGTAAAGGAATTGTGTATA
Os02g56250|2|34405455|34405484|+|Sb04g036520|4|66302768|66302797|+|7e-06	Os02g56250	2	34405455	34405484	+	Sb04g036520	4	66302768	66302797	+	Si017317m	Bradi3g54720	TTACGCAACCGAAATTAAACCTGGGGCCC
Os02g41990|2|25230119|25230182|+|Sb04g026710|4|56637217|56637279|+|4e-12	Os02g41990	2	25230119	25230182	+	Sb04g026710	4	56637217	56637279	+	Si016745m	Bradi3g49400	TCAACTGGTGGAGCCACAGATTTAGCACTGTTGTAAATTGGAAATAGTGACTGATATGATCC
Os03g15570|3|8572348|8572367|-|Sb01g040360|1|63719781|63719762|+|0.074	Os03g15570	3	8572348	8572367	-	Sb01g040360	1	63719762	63719781	+	Si034802m	Bradi1g67400	TTTCATTAGTTGATTCTTT
Os05g05810|5|2904096|2904123|-|Sb09g003880|9|4385293|4385320|-|4e-08	Os05g05810	5	2904096	2904123	-	Sb09g003880	9	4385293	4385320	-	Si021266m	Bradi2g35710	CAAATGATTTGGTCAATCGGATCTGGA
Os01g08160|1|3944489|3944516|+|Sb03g004090|3|4356308|4356281|-|3e-08	Os01g08160	1	3944489	3944516	+	Sb03g004090	3	4356281	4356308	-	Si001230m	Bradi2g04810	GCAGTATCCCTTTCcaagatttggatc
Os03g02860|3|1128803|1128872|-|Sb01g049160|1|72167712|72167644|+|3e-08	Os03g02860	3	1128803	1128872	-	Sb01g049160	1	72167644	72167712	+	Si037620m	Bradi1g77170	GTACTTGTGTTCCTTCAAAAGCATCAGCTTTTCCTCTGAAATCTGGCTTTGCGTTCAGATCTGATTCC
Os04g44560|4|26190600|26190614|+|Sb06g023220|6|52398127|52398141|+|1.0	Os04g44560	4	26190600	26190614	+	Sb06g023220	6	52398127	52398141	+	Si010560m	Bradi5g16350	GATAAGCCCTAATC
Os03g15320|3|8385049|8385100|+|Sb01g040550|1|63903453|63903403|-|0.001	Os03g15320	3	8385049	8385100	+	Sb01g040550	1	63903403	63903453	-	Si039186m	Bradi1g67590	TTCACGTGAACCGGGCACACGTGACGCATCTCAACCGCATCTGCTTTTGG
Os01g05420|1|2559951|2559989|+|Sb03g006180|3|6275264|6275226|-|0.0004	Os01g05420	1	2559951	2559989	+	Sb03g006180	3	6275226	6275264	-	Si001071m	Bradi2g03120	ctcACCTAGGGTTTCGCTTCCCGTCTCGCCGTCGTCGC
Os01g12000|1|6534522|6534540|+|Sb03g001590|3|1451653|1451635|-|0.004	Os01g12000	1	6534522	6534540	+	Sb03g001590	3	1451635	1451653	-	Si004158m	Bradi2g07130	GCTCCCCCTCCCATGCAC
Os01g48810|1|28007087|28007104|+|Sb03g031220|3|59581711|59581728|+|0.017	Os01g48810	1	28007087	28007104	+	Sb03g031220	3	59581711	59581728	+	Si002942m	Bradi2g46610	AGCGAGAATCCTATGCG
Os01g51530|1|29600187|29600219|-|Sb03g032710|3|61137725|61137757|-|0.0003	Os01g51530	1	29600187	29600219	-	Sb03g032710	3	61137725	61137757	-	Si002193m	Bradi2g48030	ATCTGCGTTCCTGCGACGCGCATGGCGCCACG
Os04g45490|4|26736925|26736949|-|Sb06g023840|6|52879337|52879361|-|0.005	Os04g45490	4	26736925	26736949	-	Sb06g023840	6	52879337	52879361	-	Si009422m	Bradi5g16980	GCGGCAATCCATAACGTGAGACGG
Os03g20100|3|11346029|11346052|-|Sb01g037100|1|60658660|60658637|+|7e-06	Os03g20100	3	11346029	11346052	-	Sb01g037100	1	60658637	60658660	+	Si035648m	Bradi1g64130	AGTGCATGGCGCACGAGAGTGAC
Os09g33850|9|19984211|19984442|-|Sb02g029725|2|64814589|64814824|-|9e-64	Os09g33850	9	19984211	19984442	-	Sb02g029725	2	64814589	64814824	-	setaria64_scaffold_2_37127352_37127599	Bradi4g35040	TTGGCACATTATTTTTATGTTTGTAGTTCAAGAACCCCTTACCTAGATAACCTGCAGGATTGGATGCAGCCCTCTCAAAAAAGGAGGGGGGTGTTTCTTTTCCatccatcaacatctgaAGAACTCTTGTTATGTATGCTATTGGGTAAGAAAGCACAGTTTCTGCGATAgtgtaacttttgttttctaTCACCATAGTTCGCTTAACCTAAGTATCGTTGTTCAGAATATCATT
Os03g47010|3|26569208|26569243|+|Sb01g012210|1|11222927|11222892|-|6e-06	Os03g47010	3	26569208	26569243	+	Sb01g012210	1	11222892	11222927	-	Si038956m	Bradi1g12710	CCTAAGCTGAAGCAACCATCCGGTCCAAGGCAGAT
Os07g02780|7|1031111|1031133|-|Sb02g001590|2|1439851|1439873|-|0.002	Os07g02780	7	1031111	1031133	-	Sb02g001590	2	1439851	1439873	-	Si029029m	Bradi1g58810	AGATGATCTCGATGCAAGATTC
Os02g43150|2|25991043|25991083|+|Sb04g033450|4|63356066|63356025|-|5e-10	Os02g43150	2	25991043	25991083	+	Sb04g033450	4	63356025	63356066	-	Si017219m	Bradi3g50160	ACAGTGCATTTGTTGCGCGCACGGACTTTTGGCAGCCATTC
Os06g43210|6|25969160|25969190|-|Sb10g025050|10|54239912|54239942|-|0.006	Os06g43210	6	25969160	25969190	-	Sb10g025050	10	54239912	54239942	-	Si005707m	Bradi1g30330	GTAAGTATAATCGCTAGATTTGTGGAAAAG
Os02g42950|2|25843769|25843784|-|Sb04g033590|4|63515648|63515633|+|0.25	Os02g42950	2	25843769	25843784	-	Sb04g033590	4	63515633	63515648	+	Si018146m	Bradi3g50050	TCTCGGGAATAACGA
Os10g40620|10|21719478|21719510|-|Sb01g029410|1|51394512|51394480|+|2e-09	Os10g40620	10	21719478	21719510	-	Sb01g029410	1	51394480	51394512	+	Si036231m	Bradi3g33070	CTCTCCTCTCCCTTTCCCCCACCAaaccccac
Os07g34040|7|20347471|20347498|+|Sb02g035020|2|69531303|69531276|-|0.004	Os07g34040	7	20347471	20347498	+	Sb02g035020	2	69531276	69531303	-	Si033286m	Bradi1g25950	ATGCACACGGAATTCCAAACCACCAAA
Os03g63810|3|36031388|36031427|+|Sb01g000696|1|681657|681618|-|3e-08	Os03g63810	3	36031388	36031427	+	Sb01g000696	1	681618	681657	-	Si038727m	brachy_Bd1_723651_723808	ATCATAAGTGCCACCATGTCCCTGTCCTCTTGTCGTCTT
Os01g60680|1|35084715|35084761|-|sorghum_v1_3_66173680_66173806|3|66171838|66171884|-|2e-12	Os01g60680	1	35084715	35084761	-	sorghum_v1_3_66173680_66173806	3	66171838	66171884	-	setaria64_scaffold_5_40086389_40086513		ATCATTTTGTCCGTTCCTACTTGTTCTACCCGTAGCACATTAATAG
Os03g18540|3|10386328|10386365|+|Sb01g038200|1|61763131|61763095|-|6e-06	Os03g18540	3	10386328	10386365	+	Sb01g038200	1	61763095	61763131	-	Si039626m	Bradi1g65180	TGTTGACCTGCGATCCTCGTGTTGGACTTGCCTTTC
Os06g46990|6|28494201|28494236|+|Sb10g027670|10|57486150|57486186|+|0.06	Os06g46990	6	28494201	28494236	+	Sb10g027670	10	57486150	57486186	+	Si006367m	Bradi1g33080	CGCTCCCCTTCCGCTCCCGAGCTCCCCAACGGTCGA
Os03g15000|3|8185287|8185351|-|Sb01g040770|1|64067966|64067902|+|0.071	Os03g15000	3	8185287	8185351	-	Sb01g040770	1	64067902	64067966	+	Si035963m	Bradi1g67780	GATGCGCCCAGGCCTCAAGATCCAATCCTGAGGCCTTTTCCGAGCTATCCGCATCGATCTGTGC
Os03g26990|3|15436306|15436335|+|sorghum_v1_1_57041532_57041635|1|57040922|57040893|-|0.0003	Os03g26990	3	15436306	15436335	+	sorghum_v1_1_57041532_57041635	1	57040893	57040922	-	Si036960m	Bradi1g60860	CTACTTGGCCACTGCTACTGTTTTTGCAT
Os05g34150|5|20131392|20131425|-|Sb09g020350|9|49645656|49645689|-|1e-06	Os05g34150	5	20131392	20131425	-	Sb09g020350	9	49645656	49645689	-	Si022956m	brachy_Bd2_23357360_23357974	GTGCCGTGCCCTGGAAGCCTGCCCGCCCGGCCC
Os01g68060|1|39565007|39565035|-|Sb03g043290|3|70662646|70662674|-|0.072	Os01g68060	1	39565007	39565035	-	Sb03g043290	3	70662646	70662674	-	Si001344m	Bradi2g58190	GTATTCATATCCACCAGGAATGATCCGA
Os01g11910|1|6459378|6459427|+|Sb03g001730|3|1567322|1567273|-|2e-05	Os01g11910	1	6459378	6459427	+	Sb03g001730	3	1567273	1567322	-	Si002517m	Bradi2g07050	TATTAAATTGAAAAAACGCAAGGCTCTCCGAGCTCCAGGTGTTCAAGAT
Os03g51950|3|29802788|29802828|-|Sb01g009350|1|8057716|8057676|+|1e-10	Os03g51950	3	29802788	29802828	-	Sb01g009350	1	8057676	8057716	+	Si037097m	Bradi1g09930	ACGGGGCCGGCTTCCTCGTGGCCGACATGAATAAAGAGCG
Os08g43450|8|27489142|27489227|-|Sb07g024970|7|59931149|59931065|+|6e-13	Os08g43450	8	27489142	27489227	-	Sb07g024970	7	59931065	59931149	+	Si015412m	Bradi3g42430	TTCGTAGCTGGAAGGTTGGTAATCCAGGCTGTCATTCAGTGAATTAGTCTGATGGGATGAAGCGATACTCGACCCATTCTCTTT
Os06g49890|6|30202199|30202269|-|Sb10g029850|10|59596557|59596627|-|2e-09	Os06g49890	6	30202199	30202269	-	Sb10g029850	10	59596557	59596627	-	Si007231m	Bradi1g35040	AAGAGGATAGGTTCTGATTCTGTTCCTAGTTTTTAGAGGGGACAAGACGTGCTCAAGGGGGAAATGTTGT
Os05g44600|5|25886423|25886443|+|Sb09g026060|9|55391997|55392017|+|0.017	Os05g44600	5	25886423	25886443	+	Sb09g026060	9	55391997	55392017	+	Si022230m	Bradi2g19420	CTCGTGAGCCGCGTCATTCC
Os06g08820|6|4411146|4411167|+|Sb10g005930|10|5376294|5376315|+|0.22	Os06g08820	6	4411146	4411167	+	Sb10g005930	10	5376294	5376315	+	Si008647m	Bradi1g46990	ACAGTTGACTAGCAACTGCCT
Os02g09770|2|5036392|5036408|-|Sb04g006130|4|6058511|6058527|-|0.075	Os02g09770	2	5036392	5036408	-	Sb04g006130	4	6058511	6058527	-	Si017345m	Bradi3g06620	AAGACCGAGTTGACTG
Os03g59570|3|33905769|33905792|+|Sb01g003950|1|3211755|3211732|-|0.015	Os03g59570	3	33905769	33905792	+	Sb01g003950	1	3211732	3211755	-	Si039092m	Bradi1g04580	TGCATCGGATTCTAGCTTTGACT
Os05g03190|5|1290042|1290071|+|Sb09g002210|9|2339343|2339372|+|1e-07	Os05g03190	5	1290042	1290071	+	Sb09g002210	9	2339343	2339372	+	Si021950m	Bradi2g37980	TTAGGCTGTCGCTTTGCAGCTCGTGACAT
Os02g04680|2|2106695|2106717|+|Sb04g003175|4|2977471|2977493|+|0.001	Os02g04680	2	2106695	2106717	+	Sb04g003175	4	2977471	2977493	+	Si017520m	Bradi3g03510	TGTTCTTGCCATGATTGACGAT
Os07g10410|7|5593758|5593872|+|Sb02g006023|2|7287626|7287744|+|2e-20	Os07g10410	7	5593758	5593872	+	Sb02g006023	2	7287626	7287744	+	Si033237m	Bradi1g54450	TTTTGGATCCATTTTCTGCTCCTAGGAGCCAATTCCGTACAAAAGAGTGTATGAGGAATGATGGCCAGCAAGCAGAGTAATGTGACGGATATGTCTTTCGTCTAGATAACTGGCTTTT
Os07g07310|7|3649558|3649583|-|Sb02g003900|2|4333068|4333093|-|4e-05	Os07g07310	7	3649558	3649583	-	Sb02g003900	2	4333068	4333093	-	Si029182m	Bradi1g56280	AGGTAATACACCTCATTTGAGAGTC
Os05g35230|5|20869198|20869229|+|Sb09g020950|9|50387592|50387624|+|0.22	Os05g35230	5	20869198	20869229	+	Sb09g020950	9	50387592	50387624	+	Si023365m	Bradi2g24730	TCTTTTTGTTCTCCCCACCTTTCCCTTTTGCT
Os03g63320|3|35775008|35775048|-|Sb01g001150|1|1030571|1030531|+|6e-09	Os03g63320	3	35775008	35775048	-	Sb01g001150	1	1030531	1030571	+	Si040388m	Bradi1g01790	TTTTTAGAGAGCATCCAGGGATTTGGATCTTATATTCTTC
Os05g03540|5|1493525|1493544|-|Sb09g002280|9|2445917|2445936|-|0.001	Os05g03540	5	1493525	1493544	-	Sb09g002280	9	2445917	2445936	-	Si023372m	Bradi2g38140	TGGAATAAGAATAAAACAT
Os07g10630|7|5777787|5777812|-|Sb02g006190|2|7720073|7720098|-|4e-07	Os07g10630	7	5777787	5777812	-	Sb02g006190	2	7720073	7720098	-	Si028868m	Bradi1g54280	GAAAGGAACAGAGCACAAAGATTCA
Os08g33670|8|21019525|21019619|-|Sb07g021200|7|55129537|55129442|+|2e-13	Os08g33670	8	21019525	21019619	-	Sb07g021200	7	55129442	55129537	+	Si014973m	Bradi3g36670	ATTAGCACAGTTCTTCGTGAAAGGCTGCAATCATATTCATTTCTCTTCCTTTCCTTTATTCTGAAAAGTGACACTGCAATGATCTGACAcctcct
Os09g13570|9|7873411|7873469|+|Sb02g020760|2|50529448|50529506|+|1e-17	Os09g13570	9	7873411	7873469	+	Sb02g020760	2	50529448	50529506	+	Si031353m	Bradi4g27720	GTCTTGGTAGGAACTGTAGAACAATGGGAGCACTTATCAACTTTTTGCAAAGTGGGAT
Os02g03940|2|1672940|1672971|-|Sb04g002670|4|2461338|2461369|-|2e-05	Os02g03940	2	1672940	1672971	-	Sb04g002670	4	2461338	2461369	-	Si016813m	Bradi3g02960	TACAATTTCACAGGCACGTGAAATAACACAT
Os07g01060|7|40863|40885|+|Sb02g000250|2|157193|157215|+|0.079	Os07g01060	7	40863	40885	+	Sb02g000250	2	157193	157215	+	Si020687m	Bradi1g59850	TTGTCCAGAAAATTTTAAAAGG
Os02g47920|2|29311511|29311541|+|Sb04g030330|4|60335253|60335223|-|8e-05	Os02g47920	2	29311511	29311541	+	Sb04g030330	4	60335223	60335253	-	Si019142m	Bradi3g52960	TCCACGGTCGTCTTTTTGACCGGGAATCTC
Os01g47560|1|27193693|27193711|-|Sb03g030480|3|58722302|58722320|-|0.26	Os01g47560	1	27193693	27193711	-	Sb03g030480	3	58722302	58722320	-	Si001816m	Bradi2g45900	GTGCATGCGTTTGTACTT
Os03g10600|3|5408000|5408056|+|Sb01g043640|1|66787331|66787274|-|9e-09	Os03g10600	3	5408000	5408056	+	Sb01g043640	1	66787274	66787331	-	Si033861m	Bradi1g70940	ATCAAGATCTGGTGCGTGATTTGTTAGTTCCAGGCTCTGTCCTGCAGCCATCATGAG
Os03g21140|3|12049427|12049446|+|Sb01g036490|1|60090548|60090529|-|0.069	Os03g21140	3	12049427	12049446	+	Sb01g036490	1	60090529	60090548	-	Si034544m	Bradi1g63570	AGGAGCACATGGCCATGGC
Os09g26180|9|15779434|15779505|-|Sb02g025360|2|60131816|60131888|-|3e-19	Os09g26180	9	15779434	15779505	-	Sb02g025360	2	60131816	60131888	-	Si033656m		ATCTTTTCAATGCAGCTTTGGATTTCTGAAAGGGACTAGCCCTAGTATCATATTTAGGCCACCAACCCACCA
Os09g19930|9|11925112|11925138|-|Sb02g023010|2|56311284|56311310|-|1.1	Os09g19930	9	11925112	11925138	-	Sb02g023010	2	56311284	56311310	-	Si029318m	Bradi4g28870	GCAGCTTTGTGAGGGTTGGTTGGTTG
Os01g37560|1|20991041|20991117|+|Sb03g024860|3|49807872|49807797|-|8e-13	Os01g37560	1	20991041	20991117	+	Sb03g024860	3	49807797	49807872	-	Si001888m	Bradi2g41050	GCTTCAAATTTGAGAGGACATTTAATTTGGTCTAGTAGTAAATTTTGTGGAATAAGTGCCTTTGACGACTATACA
Os09g23200|9|13755810|13755839|+|Sb02g024110|2|58131991|58131962|-|6e-06	Os09g23200	9	13755810	13755839	+	Sb02g024110	2	58131962	58131991	-	Si032049m	Bradi4g29700	CCCAGGCGCACGAGCTCACACAGCCTTTT
Os12g40010|12|24708279|24708306|+|Sb08g019870|8|50844220|50844247|+|2e-06	Os12g40010	12	24708279	24708306	+	Sb08g019870	8	50844220	50844247	+	Si021153m	Bradi4g02980	CCAAACACTTTGTTTTTACTTTGTGGA
Os06g36770|6|21654095|21654131|+|Sb10g022260|10|49808158|49808194|+|4e-08	Os06g36770	6	21654095	21654131	+	Sb10g022260	10	49808158	49808194	+	Si006268m	Bradi1g37760	CCTGATGCGGTGCCCGCGCGGCGCGATCGCGTGAcg
Os01g64010|1|37179386|37179415|+|Sb03g040520|3|68153070|68153099|+|0.0004	Os01g64010	1	37179386	37179415	+	Sb03g040520	3	68153070	68153099	+	Si002625m	Bradi2g55560	TCTCatttatagctatatgtgaTATGTTT
Os03g13380|3|7222578|7222598|+|Sb01g041650|1|64941893|64941873|-|1.0	Os03g13380	3	7222578	7222598	+	Sb01g041650	1	64941873	64941893	-	Si034806m	Bradi1g68750	AAACTTGAGTTGGACTCAAC
Os05g47690|5|27263679|27263711|-|Sb09g027580|9|56662138|56662170|-|0.0003	Os05g47690	5	27263679	27263711	-	Sb09g027580	9	56662138	56662170	-	Si023195m	Bradi2g17560	GGTTTGGTGGATTGGCCAAGATAAGGTTTGTT
Os01g46610|1|26536012|26536029|-|Sb03g029840|3|58076920|58076937|-|0.019	Os01g46610	1	26536012	26536029	-	Sb03g029840	3	58076920	58076937	-	Si001642m	Bradi2g45420	TCCCGATCTCCGAGGCA
Os01g68710|1|39905522|39905549|-|Sb03g043710|3|70975302|70975329|-|3e-08	Os01g68710	1	39905522	39905549	-	Sb03g043710	3	70975302	70975329	-	Si003318m	Bradi2g58640	GGTTGGTGGAGTCAATCAATTTGGCTG
Os01g12690|1|7011126|7011153|+|Sb03g001110|3|909281|909254|-|1e-06	Os01g12690	1	7011126	7011153	+	Sb03g001110	3	909254	909281	-	Si004923m	brachy_Bd2_5879378_5879825	TGGGATTAGGTTTGTGGGGCAGTGTTT
Os04g58110|4|34420491|34420515|-|Sb06g032940|6|60995869|60995893|-|0.27	Os04g58110	4	34420491	34420515	-	Sb06g032940	6	60995869	60995893	-	Si021784m	Bradi5g26140	AAATGAGGAGGGAGAGGACTCCAT
Os09g17600|9|10762218|10762245|+|Sb02g022510|2|55574954|55574981|+|0.0001	Os09g17600	9	10762218	10762245	+	Sb02g022510	2	55574954	55574981	+	Si029751m	Bradi4g28350	CTAAATTTGGCACCGAGCTCGTCGCCT
Os02g02910|2|1131495|1131541|-|Sb04g001753|4|1486314|1486360|-|0.079	Os02g02910	2	1131495	1131541	-	Sb04g001753	4	1486314	1486360	-	Si016373m	Bradi3g02070	cTTTGCTTCGAGTGTACTGCTGGGCTGTGGATGCTTGTCTCCTTGT
Os12g42300|12|26272584|26272616|-|Sb08g021840|8|53596804|53596836|-|1e-07	Os12g42300	12	26272584	26272616	-	Sb08g021840	8	53596804	53596836	-	Si021228m	Bradi4g01430	CCCGCGCGGCGCTCCGATCGCCTCAACATCTT
Os05g03430|5|1446873|1446891|+|Sb09g002225|9|2384103|2384121|+|0.41	Os05g03430	5	1446873	1446891	+	Sb09g002225	9	2384103	2384121	+	Si021176m	Bradi2g38030	tgagctggtgccatGTGG
Os04g52700|4|31195802|31195830|-|Sb06g028680|6|57440203|57440231|-|0.001	Os04g52700	4	31195802	31195830	-	Sb06g028680	6	57440203	57440231	-	Si012576m	brachy_Bd5_24409421_24409523	CCAACTATCTCCCAACTACACCAATAAA
Os10g28660|10|14876369|14876490|+|Sb01g021700|1|25710565|25710686|+|2e-24	Os10g28660	10	14876369	14876490	+	Sb01g021700	1	25710565	25710686	+	Si034846m	Bradi3g27020	TAGTAGATTTCTTGTGACATTGGCAACCAATGCTTTACAtcttgtcattctttttCTCTGGTGATGTTACAAGGCATCAGTATTGTGGCAAAATAAATGGCCAAGTACAATTCTGATGAGA
Os02g05744|2|2826730|2826755|-|Sb04g003690|4|3513115|3513140|-|3e-05	Os02g05744	2	2826730	2826755	-	Sb04g003690	4	3513115	3513140	-	Si016857m	Bradi3g04080	GAAACAGACTCTTTTCCTAACCTTG
Os04g33560|4|20128766|20128790|+|Sb06g015480|6|42798183|42798207|+|7e-05	Os04g33560	4	20128766	20128790	+	Sb06g015480	6	42798183	42798207	+	Si011419m	Bradi5g09260	ATTGCCTGTCTCCATGGCCAGCAG
Os04g30790|4|18238368|18238383|-|Sb06g013470|6|37245387|37245372|+|0.25	Os04g30790	4	18238368	18238383	-	Sb06g013470	6	37245372	37245387	+	Si011898m	Bradi5g07250	TACAAATGCGGCGCA
Os04g48290|4|28594784|28594838|+|Sb06g025870|6|54932087|54932141|+|9e-12	Os04g48290	4	28594784	28594838	+	Sb06g025870	6	54932087	54932141	+	Si009730m	Bradi5g18830	CGCTTCCGGCGACCGGTTTCAGGTTCCGAGACGTATCGGCTGACTACGACGCCG
Os09g24800|9|14776493|14776542|+|Sb02g024640|2|59101270|59101320|+|0.004	Os09g24800	9	14776493	14776542	+	Sb02g024640	2	59101270	59101320	+	setaria64_scaffold_2_30526293_30527458	Bradi4g30220	AGAGCTGTCTTGCATTTATTTGGCCCAATTCAATGCATGAAAATCACATG
Os10g38820|10|20589939|20589969|-|Sb01g030770|1|53393180|53393150|+|0.004	Os10g38820	10	20589939	20589969	-	Sb01g030770	1	53393150	53393180	+	Si039566m	Bradi3g31890	TGCTGGTGGCCACTACCCCTGTCACAAGAG
Os05g38570|5|22564721|22564753|-|Sb09g022620|9|52261495|52261527|-|6e-06	Os05g38570	5	22564721	22564753	-	Sb09g022620	9	52261495	52261527	-	Si022270m	Bradi2g23220	GTTAGTATATCTTAAGGTGAAGCCTTTATGAA
Os08g34700|8|21802059|21802093|+|Sb07g021970|7|56264265|56264298|+|0.015	Os08g34700	8	21802059	21802093	+	Sb07g021970	7	56264265	56264298	+	Si014529m	Bradi3g37230	ATTCTTGTGGATAAGTGCTTCCCCTATGGTCCA
Os03g56090|3|31942239|31942528|-|Sb01g006800|1|5735005|5734727|+|2e-71	Os03g56090	3	31942239	31942528	-	Sb01g006800	1	5734727	5735005	+	Si036681m	Bradi1g07260	ATAAAAACCATGACCACGGCTGTAAAGTGGTGAGAATATCCCTGCCCAACTAGGTTTCTGCTAGATAGGGCGCCTTGCAAAACGTCAAACATTCACAACTTGATACACATGCCGTCAATACAGCTGAGTTTAATTCTAACAAGCCTGGACCTGAGACAAGAACTAGACAACTAACACTGTGATGTTAAAGTACTCAAGAAATCGGAGAAGGGCTCATTGTTTATTGCTTGACAGGGACAGTCACTAAGATCGAGTGTGATGTTGCTTAGCTTTTCTGA
Os07g37250|7|22318070|22318125|-|Sb02g036270|2|70689830|70689885|-|2e-10	Os07g37250	7	22318070	22318125	-	Sb02g036270	2	70689830	70689885	-	Si030969m	Bradi1g24860	gacagtatatgaagagATATGTGGGGGTCAATGTTACTCCTAAGCAGAGAAATAT
Os07g46190|7|27576217|27576239|+|Sb02g041430|2|75258270|75258248|-|0.001	Os07g46190	7	27576217	27576239	+	Sb02g041430	2	75258248	75258270	-	Si032068m	Bradi1g19360	ATCCAGCAACCATGCAAAGAAA
Os01g10470|1|5537240|5537277|-|Sb03g002560|3|2450665|2450628|+|6e-09	Os01g10470	1	5537240	5537277	-	Sb03g002560	3	2450628	2450665	+	Si004371m	Bradi2g06280	AAGTCAAATCAGACAGTGGCGCACGTTGAAAAGCACG
Os09g36200|9|20870700|20870753|-|Sb02g030830|2|65835018|65835071|-|4e-18	Os09g36200	9	20870700	20870753	-	Sb02g030830	2	65835018	65835071	-	Si030710m	Bradi4g36060	GAGCTTGCCCGCCCGCGCACACAACCGCGACGTTTCCCGACCCGTCACtccac
Os06g10650|6|5557884|5557945|+|Sb10g006850|10|6568481|6568542|+|2e-05	Os06g10650	6	5557884	5557945	+	Sb10g006850	10	6568481	6568542	+	Si007318m	Bradi1g46220	TGAGAGGTTTAGTTTCCCCCTGCTTAGCGCACTGGAGAGCCTGAGAGCCAGACTGCTGTGG
Os05g42150|5|24589668|24589696|-|Sb09g024710|9|54202607|54202635|-|2e-05	Os05g42150	5	24589668	24589696	-	Sb09g024710	9	54202607	54202635	-	Si021468m	Bradi2g20740	GGGCGTGATCTGGAAATCGTGGCGCGCA
Os12g07140|12|3498545|3498563|-|Sb08g004390|8|5257457|5257475|-|0.005	Os12g07140	12	3498545	3498563	-	Sb08g004390	8	5257457	5257475	-	Si012647m	Bradi4g41560	TGTAATCTGGTGAATAAG
Os02g11770|2|6080783|6080806|-|Sb04g007280|4|7492091|7492114|-|0.014	Os02g11770	2	6080783	6080806	-	Sb04g007280	4	7492091	7492114	-	Si020001m	Bradi3g07860	GGGATATGCTGATGCGATAGATA
Os11g05740|11|2626677|2626940|-|Sb05g003450|5|3890481|3890745|-|1e-29	Os11g05740	11	2626677	2626940	-	Sb05g003450	5	3890481	3890745	-	Si027632m	Bradi4g25170	GCAGGTTTCAGATTCATCTGAATGGGTTTTGTGGCAACTGCGGTAATGATGATTAAACAAGTAGGTTAACTACCGTATCAATAACAAGATTTCCTGTCTGCTTACTAAGAAGtctagagcacaagccaTGTGCCGGGGTTCTTTCCTTAGTGGCAAAAGATGAGCCTTATCCCAGGGTTACATGATTAAGACTTTTGAACACCAAATTTTTTATCTTAACATCAGCAcaaatgggtcatgtgacTGCCATAATGATAAAGTAGA
Os04g55800|4|33035672|33035686|-|Sb06g030980|6|59387557|59387571|-|1.2	Os04g55800	4	33035672	33035686	-	Sb06g030980	6	59387557	59387571	-	Si009833m	Bradi5g24170	TGGTGGTATCAAAT
Os05g46480|5|26864569|26864595|+|Sb09g027110|9|56213628|56213654|+|5e-06	Os05g46480	5	26864569	26864595	+	Sb09g027110	9	56213628	56213654	+	Si023261m	Bradi2g18100	AAGCCGCATCCAACTTGTAGTCGCCA
Os03g19760|3|11123975|11124014|+|Sb01g037250|1|60821735|60821696|-|0.01	Os03g19760	3	11123975	11124014	+	Sb01g037250	1	60821696	60821735	-	Si034007m	Bradi1g64270	GCTGCCCCTCCTGGGGAGACACCAGCCTTTTCCGTGGAC
Os05g31140|5|18054861|18054903|-|Sb09g018730|9|46950869|46950913|-|0.0001	Os05g31140	5	18054861	18054903	-	Sb09g018730	9	46950869	46950913	-	Si022614m	Bradi2g27140	CTTAGCTATTAACTGCTGCACTTATCAGCTATAACAGTGGTGGG
Os06g48940|6|29631500|29631525|+|Sb10g029125|10|58924347|58924372|+|0.002	Os06g48940	6	29631500	29631525	+	Sb10g029125	10	58924347	58924372	+	Si005780m	Bradi1g34330	TTGGAAAAATTGGAGCTAATTGCAG
Os01g70360|1|40757587|40757633|-|Sb03g044700|3|72054260|72054307|-|9e-05	Os01g70360	1	40757587	40757633	-	Sb03g044700	3	72054260	72054307	-	Si001208m	Bradi2g59530	TGGTCATGCCCGTTATGATGCCAAATGCCTGATGCAGTGTACTGCTC
Os01g65330|1|37908272|37908408|-|Sb03g041340|3|68856127|68856262|-|1e-15	Os01g65330	1	37908272	37908408	-	Sb03g041340	3	68856127	68856262	-	Si000639m	Bradi2g56500	AAGACAGGTACAATTTGGGACTTTGTTGCACAGATTCGTCAAGATCCATCACTCTCACGAGCAGCGACAAACGGAAGGCTTCAATCTAAAGTTTGGAATCGCTGACCACGCGAGTGTTCAGATCACTGTAATTTC
Os10g35920|10|19118790|19118833|-|Sb01g017830|1|18485631|18485588|+|4e-07	Os10g35920	10	19118790	19118833	-	Sb01g017830	1	18485588	18485631	+	Si035665m	Bradi3g30190	TGTGTTTAGCTAGTGTTGTAAATCCATGAATAGTTCGTCTTGT
Os07g01880|7|532634|532650|-|Sb02g001060|2|887745|887729|+|0.088	Os07g01880	7	532634	532650	-	Sb02g001060	2	887729	887745	+	Si029140m	Bradi1g59300	GCTAGGGCTTAGGTTT
Os10g33810|10|17853811|17853838|-|Sb01g019270|1|20499749|20499722|+|8e-05	Os10g33810	10	17853811	17853838	-	Sb01g019270	1	20499722	20499749	+	Si040527m	Bradi3g28830	GATTCCATCTCGTTTGGCCTCTCGTGG
Os11g08210|11|4300555|4300579|-|Sb05g005450|5|7354181|7354205|-|8e-05	Os11g08210	11	4300555	4300579	-	Sb05g005450	5	7354181	7354205	-	Si026342m	Bradi4g23640	TTGACGGAATCAACCAGGTGCACC
Os06g07830|6|3806842|3806919|-|Sb10g005090|10|4578222|4578299|-|3e-23	Os06g07830	6	3806842	3806919	-	Sb10g005090	10	4578222	4578299	-	Si006154m	Bradi1g47920	TTGTTTAATTGGGTGCCGTGTCCCTGTCCGGCCACCGGGTGGTGGTTCGCCTCCGGGTTGGCCAAGCCGGGAAAGCG
Os07g48790|7|29200641|29200679|-|Sb02g043500|2|77313460|77313422|+|6e-06	Os07g48790	7	29200641	29200679	-	Sb02g043500	2	77313422	77313460	+	setaria64_scaffold_2_48811854_48812046	Bradi1g17230	CTCCGCGTCGCAACCGCGTGGAGGCTATATACGTCATT
Os05g38250|5|22362748|22362765|+|Sb09g022380|9|52040876|52040893|+|0.9	Os05g38250	5	22362748	22362765	+	Sb09g022380	9	52040876	52040893	+	Si025319m	Bradi2g23450	GTCAGAGTCGCACCAAC
Os01g43170|1|24636821|24636893|-|Sb03g028150|3|55915807|55915882|-|9e-09	Os01g43170	1	24636821	24636893	-	Sb03g028150	3	55915807	55915882	-	Si000863m	Bradi2g43760	TGCAGGAATACTTTGATGTGCCAGGACTGTCTTAGTAACTTCTAGCACATTGTTTTGCATGATCTGAATGGATTA
Os03g09910|3|4935174|4935211|+|Sb01g044130|1|67296503|67296467|-|0.0003	Os03g09910	3	4935174	4935211	+	Sb01g044130	1	67296467	67296503	-	Si035771m	Bradi1g71530	GACCATGGAAAACATTTTCAAGGTGGACCATTCGGG
Os03g13520|3|7302725|7302750|-|Sb01g041580|1|64883106|64883081|+|0.067	Os03g13520	3	7302725	7302750	-	Sb01g041580	1	64883081	64883106	+	Si035556m	Bradi1g68680	TCACCTAACACCCGCTGAATCATAT
Os01g51140|1|29384784|29384847|-|Sb03g032520|3|60932841|60932907|-|3e-12	Os01g51140	1	29384784	29384847	-	Sb03g032520	3	60932841	60932907	-	Si001743m	Bradi2g47810	AGTATTTATGAGAGCGCGTCATCTGTAGTGGATGCATGTTCATGTGCCGCCCACTCAGCGTCATCT
Os04g47300|4|27897299|27897393|-|Sb06g025220|6|54193439|54193537|-|8e-16	Os04g47300	4	27897299	27897393	-	Sb06g025220	6	54193439	54193537	-	Si009791m	Bradi5g18250	AGATAGCGTGATTCTCAGGCGTTCATTGAATCTTCTTTTCCATCTCGAGGTAGCCAAACAAGGCATAAAGCCGCTCAAAACCCTGGACCAAAAGCAAA
Os05g38570|5|22565418|22565483|-|Sb09g022620|9|52262154|52262219|-|2e-16	Os05g38570	5	22565418	22565483	-	Sb09g022620	9	52262154	52262219	-	Si022270m	Bradi2g23220	ACATTagcattgtttctgtagTACAGTTGAATTTAGCTACAAAGTTAACTATTCATTCTTCTCCA
Os06g42720|6|25689638|25689653|+|Sb10g024790|10|53948980|53948995|+|0.26	Os06g42720	6	25689638	25689653	+	Sb10g024790	10	53948980	53948995	+	Si006392m	Bradi1g35530	AGGATTCTTGCTTGG
Os01g04110|1|1792847|1792937|-|Sb03g007110|3|7323481|7323571|-|7e-31	Os01g04110	1	1792847	1792937	-	Sb03g007110	3	7323481	7323571	-	Si003228m	Bradi2g02180	CCAACCAGTCACAGATCAACAGGTAGAGCCAAGAttgtagtagccctaggAGTGAGTGCTATGATTACAAAGAAGATGCCATGCTCAAGC
Os03g11050|3|5679886|5679921|-|Sb01g043370|1|66564854|66564819|+|1.1	Os03g11050	3	5679886	5679921	-	Sb01g043370	1	66564819	66564854	+	Si035916m	Bradi1g70620	ttttgttttatCCCAAATAAGGTCTCAGTACCAAT
Os08g02860|8|1204960|1205019|-|Sb07g002150|7|2308755|2308810|-|9e-05	Os08g02860	8	1204960	1205019	-	Sb07g002150	7	2308755	2308810	-	Si013606m	Bradi3g14090	TGATAATATGTAATCCTGGTGTACATGTCTTTTCCTTCGATGTATACAGAAATTT
Os01g65460|1|38002786|38002822|+|Sb03g041450|3|68973152|68973188|+|0.36	Os01g65460	1	38002786	38002822	+	Sb03g041450	3	68973152	68973188	+	Si000291m	Bradi2g56610	GATTTGGACAACAGCAAAGCGCATGgcaaactgtca
Os09g34290|9|20242871|20242904|-|Sb02g030080|2|65171612|65171645|-|3e-08	Os09g34290	9	20242871	20242904	-	Sb02g030080	2	65171612	65171645	-	Si032616m	Bradi4g35450	TTTGTGCCATATGGAGGCCAAGGAGAACGGAAC
Os08g44440|8|27958777|27958801|-|Sb07g024130|7|59142901|59142877|+|0.26	Os08g44440	8	27958777	27958801	-	Sb07g024130	7	59142877	59142901	+	Si014405m	Bradi3g42860	TTGCTAGAAGCTCTTTTGCATGTT
Os04g50030|4|29647849|29647888|-|Sb06g026940|6|55911488|55911527|-|1e-06	Os04g50030	4	29647849	29647888	-	Sb06g026940	6	55911488	55911527	-	setaria64_scaffold_7_28614100_28614236	Bradi5g19920	TTATTTTATGCGGTGCACCTCCTACTACTGGTTTGAAGA
Os11g32510|11|18724924|18724952|-|Sb05g019810|5|48583999|48583971|+|0.069	Os11g32510	11	18724924	18724952	-	Sb05g019810	5	48583971	48583999	+	Si028213m	Bradi4g17240	ACACCTGGAAGGGCATCGAAGAAAATCT
Os01g08320|1|4073130|4073240|-|Sb03g003940|3|4174009|4173900|+|2e-13	Os01g08320	1	4073130	4073240	-	Sb03g003940	3	4173900	4174009	+	Si004034m	Bradi2g04910	acGTGAGATAGAAATGTGTACAGTTGTCACCTACTGCTTTTGGTCCCCTTATGCTATTGAGTTGATGAAAGTTTGTAGTTCCGTTACTTATCTGTAGTTTCTACTTATA
Os02g44370|2|26854206|26854233|+|Sb04g032570|4|62532245|62532272|+|0.24	Os02g44370	2	26854206	26854233	+	Sb04g032570	4	62532245	62532272	+	Si016508m	Bradi3g50930	TTTTTGCTAATCCAAGGAGCTTAGCAG
Os09g36740|9|21195849|21195888|+|Sb02g031200|2|66193582|66193621|+|8e-05	Os09g36740	9	21195849	21195888	+	Sb02g031200	2	66193582	66193621	+	Si029602m	Bradi4g36470	AATACATGAAACTTGCTCAGAAAATTGGCTCACACATAT
Os01g11350|1|6102762|6102784|-|Sb03g002050|3|1897188|1897166|+|0.001	Os01g11350	1	6102762	6102784	-	Sb03g002050	3	1897166	1897188	+	Si002311m	Bradi2g06790	GTGGTGCATGTGGCGGATCATG
Os10g36703|10|19560628|19560716|-|Sb01g017330|1|17868561|17868473|+|1e-43	Os10g36703	10	19560628	19560716	-	Sb01g017330	1	17868473	17868561	+	Si040097m	Bradi3g30660	CCATGTCCAACGTGCCCACctccctccgcgactcctCCCTCACCGTCTTCCGCCTCGCCATCTCCAGCTCCGACCCCTGGCCCTTCTC
Os07g14310|7|8161251|8161278|-|Sb02g007530|2|9510862|9510889|-|2e-06	Os07g14310	7	8161251	8161278	-	Sb02g007530	2	9510862	9510889	-	Si029908m	Bradi1g53410	TCTTAGTTAATTTTCTCGCTTAATTAA
Os01g68010|1|39531150|39531212|-|Sb03g043240|3|70616871|70616933|-|6e-06	Os01g68010	1	39531150	39531212	-	Sb03g043240	3	70616871	70616933	-	Si001939m	Bradi2g58110	GACGTACGGAGGCAGTCAACGGCGCGGACCGCCATGTCATTGGACGCTGCCGTCCTACGTGG
Os02g46610|2|28432303|28432342|-|Sb04g031230|4|61209824|61209784|+|5e-06	Os02g46610	2	28432303	28432342	-	Sb04g031230	4	61209784	61209824	+	Si017318m	Bradi3g52170	CCACGGCGACGATGCCGACGTATAACCGCTGCAGGACTAA
Os01g63980|1|37149913|37149930|-|Sb03g040490|3|68102304|68102321|-|0.017	Os01g63980	1	37149913	37149930	-	Sb03g040490	3	68102304	68102321	-	setaria64_scaffold_5_42012374_42012740	Bradi2g55540	CGACCGAGTCCAACACG
Os11g14070|11|7821039|7821072|-|Sb05g006980|5|11964105|11964072|+|4e-08	Os11g14070	11	7821039	7821072	-	Sb05g006980	5	11964072	11964105	+	Si026447m	Bradi4g21020	AATGGTCATGTTCCTTCTGACGTGGCATGATTA
Os07g46220|7|27578724|27578755|+|Sb02g041420|2|75251349|75251318|-|5e-07	Os07g46220	7	27578724	27578755	+	Sb02g041420	2	75251318	75251349	-	Si030791m	Bradi1g19340	TCAGGCCCTGGCGCAGGAGGCTGCTCGCGTC
Os02g28830|2|17040819|17040912|-|Sb04g019560|4|45712279|45712371|-|2e-18	Os02g28830	2	17040819	17040912	-	Sb04g019560	4	45712279	45712371	-	Si016351m	Bradi3g43580	CCGGCTCTGTAAATAAGGCGAGAGTTGTAGCATATTTAGCATTGTGACCGCTCCAGGTGCTTGTTTGCCGCCGCCTGTCCTGCTGTGCACAT
Os03g10120|3|5127705|5127737|-|Sb01g043970|1|67095661|67095630|+|0.0001	Os03g10120	3	5127705	5127737	-	Sb01g043970	1	67095630	67095661	+	Si036004m	Bradi1g71340	TGGACAAGGAAGCGTGCAGCTTTTATCGGGG
Os01g49470|1|28459450|28459481|-|Sb03g031610|3|60020800|60020831|-|6e-07	Os01g49470	1	28459450	28459481	-	Sb03g031610	3	60020800	60020831	-	Si000080m	Bradi2g46960	GACACACTCAGATCCTACTACCTTCTGTCGT
Os11g09180|11|4921246|4921264|-|Sb05g006140|5|9163320|9163338|-|0.004	Os11g09180	11	4921246	4921264	-	Sb05g006140	5	9163320	9163338	-	Si026629m	Bradi4g23170	TCCTCTTGCTTCACTCCT
Os03g40100|3|22278226|22278254|+|Sb01g015160|1|14636607|14636579|-|4e-07	Os03g40100	3	22278226	22278254	+	Sb01g015160	1	14636579	14636607	-	Si035667m	Bradi1g15120	TAGTGAAAGTATCTGAATCATTTTGTTC
Os11g07890|11|4058267|4058290|+|Sb05g005230|5|6872622|6872645|+|0.021	Os11g07890	11	4058267	4058290	+	Sb05g005230	5	6872622	6872645	+	Si026734m	brachy_Bd4_28968044_28968404	ACCTCATTTTTCTCCAGGTGTAG
Os08g05510|8|2933805|2933822|+|Sb07g003330|7|3916352|3916335|-|0.021	Os08g05510	8	2933805	2933822	+	Sb07g003330	7	3916335	3916352	-	Si014031m	Bradi3g17170	CCCAATAAAAACGCCAC
Os07g32900|7|19669930|19669983|+|Sb02g034620|2|69139232|69139285|+|6e-06	Os07g32900	7	19669930	19669983	+	Sb02g034620	2	69139232	69139285	+	Si032264m	Bradi1g26330	CATTTTCTGATGGTTGATGATACTATCCTTTAATTGCAGCCTTCATCAGGTTC
Os06g51510|6|31207558|31207585|-|Sb10g031240|10|60899744|60899717|+|2e-06	Os06g51510	6	31207558	31207585	-	Sb10g031240	10	60899717	60899744	+	Si006885m	Bradi1g29300	TATATttttattgcattttgtAGAGAA
Os03g20090|3|11334571|11334589|-|Sb01g037110|1|60668220|60668202|+|0.23	Os03g20090	3	11334571	11334589	-	Sb01g037110	1	60668202	60668220	+	Si035722m	Bradi1g64140	CTTGGATTCGAAAACGTG
Os09g30100|9|18298059|18298094|+|Sb02g027560|2|62847904|62847937|+|0.007	Os09g30100	9	18298059	18298094	+	Sb02g027560	2	62847904	62847937	+	Si029366m	Bradi4g33070	TCCAATGGAAATATTTTAGAAATATGACTAGTG
Os01g57720|1|33373262|33373351|-|Sb03g036750|3|64839692|64839781|-|3e-16	Os01g57720	1	33373262	33373351	-	Sb03g036750	3	64839692	64839781	-	Si000295m	Bradi2g52070	tggccatggcgagcaCCTGAGGATACGGTCGGTGGGCTGTTTCTTTGAGAGAGTCCCCCCCGAGTCCTCCCCACAGAAACAGCCCGGGG
Os08g42390|8|26755406|26755460|+|Sb07g026000|7|61187050|61186995|-|0.0003	Os08g42390	8	26755406	26755460	+	Sb07g026000	7	61186995	61187050	-	Si014004m	Bradi3g41460	TTGCTTGCCCGCCTATTTTCTGCGAGATTTGAAAGTTTTGCTTTCTGTTCAAGGA
Os01g39100|1|21980064|21980137|+|Sb03g025780|3|51838138|51838210|+|2e-09	Os01g39100	1	21980064	21980137	+	Sb03g025780	3	51838138	51838210	+	Si000552m	Bradi2g41540	GCTGTCGAAATCTCTGCAGATATTGCATCGTTTCAGAATTACATTCACATGGTCACTGAGAGGGCTCACATG
Os03g15580|3|8595667|8595682|-|Sb01g040350|1|63691708|63691693|+|0.49	Os03g15580	3	8595667	8595682	-	Sb01g040350	1	63691693	63691708	+	Si033993m	Bradi1g67390	TGAAGCTAATCCAAC
Os02g02910|2|1131024|1131045|-|Sb04g001753|4|1485728|1485749|-|0.0001	Os02g02910	2	1131024	1131045	-	Sb04g001753	4	1485728	1485749	-	Si016373m	Bradi3g02070	TCCCCAAAATGCCCCTTATCT
Os01g41550|1|23516009|23516035|+|Sb03g026970|3|54111252|54111278|+|5e-06	Os01g41550	1	23516009	23516035	+	Sb03g026970	3	54111252	54111278	+	Si001181m	Bradi2g42650	GTCACTTGGACGTTTTCTAACGGTCC
Os08g34700|8|21803531|21803552|+|Sb07g021970|7|56265703|56265724|+|0.004	Os08g34700	8	21803531	21803552	+	Sb07g021970	7	56265703	56265724	+	Si014529m	Bradi3g37230	TTTTGTTTCTTGGGAAAAGTT
Os05g41780|5|24384727|24384751|-|Sb09g024400|9|53965530|53965554|-|0.004	Os05g41780	5	24384727	24384751	-	Sb09g024400	9	53965530	53965554	-	Si023088m	Bradi2g21060	GCCACTTTACGTGGTGACTACGGG
Os05g32350|5|18800033|18800047|+|Sb09g019240|9|47953462|47953476|+|1.1	Os05g32350	5	18800033	18800047	+	Sb09g019240	9	47953462	47953476	+	Si021748m	Bradi2g26690	AGGACGCCATTATT
Os05g03030|5|1150902|1150922|-|Sb09g002070|9|2167890|2167910|-|0.0003	Os05g03030	5	1150902	1150922	-	Sb09g002070	9	2167890	2167910	-	Si024472m	Bradi2g37810	ATTTGGATTTTTTAAGGATT
Os03g09170|3|4778264|4778407|-|Sb01g044410|1|67519133|67518992|+|1e-21	Os03g09170	3	4778264	4778407	-	Sb01g044410	1	67518992	67519133	+	Si036827m	Bradi1g71740	GGGAAGTCAGTACTCCACGTTACCACAACGTTGCTTTTGCTTAATATAATGCTAACCCAATTCCCCAGAAGGAGAAAACCAGGTATTAATTGAGCAGCTAATCACCACAACAGACATGGTTCGTCTCAAAGTTCATTGTAC
Os04g46170|4|27164368|27164613|+|Sb06g024290|6|53405900|53406148|+|2e-31	Os04g46170	4	27164368	27164613	+	Sb06g024290	6	53405900	53406148	+	Si032685m	Bradi5g17440	TTTCCTGGATTCCAATGCCCAGATGGATGGAGGGCCAGGGAAGAGGGAACAACCGGAAAAGGAGGAAGCCAATTTGTTACTCGGGTAGACATACTCTATGCCAATTTGCCACGAACTTTGTCAAAAAGAATCAGCCACTGAGGGGGCCACTGGTTGTTGCTTGAGTAGGGGTAATCccaatgcctcattctaGCTTAACTAGTGGGGACAGCTGATATTAGAATGCAAAGCTAATCATTACATCATGC
Os12g01560|12|336522|336538|+|Sb08g000580|8|524525|524541|+|0.065	Os12g01560	12	336522	336538	+	Sb08g000580	8	524525	524541	+	Si010145m	Bradi4g44860	ACCAGAAACCAGCACT
Os03g13750|3|7443018|7443037|-|Sb01g041440|1|64770653|64770634|+|0.068	Os03g13750	3	7443018	7443037	-	Sb01g041440	1	64770634	64770653	+	Si038018m	Bradi1g68520	GTTGCTTTCAGGCACTCCA
Os02g45010|2|27269854|27269965|-|Sb04g032150|4|62172068|62171957|+|1e-18	Os02g45010	2	27269854	27269965	-	Sb04g032150	4	62171957	62172068	+	Si017063m	Bradi3g51100	TGTCCCTCTCACAACATTCCTTTAGGTGGAGGAGAAAGCCAAATACCGGTAGCTGACCCCAGAGGACAATTAGATCACTGAGTATTATAGGTGCACGCCTCCACATCCTCT
Os01g47280|1|27018991|27019013|-|Sb03g030260|3|58518043|58518065|-|0.001	Os01g47280	1	27018991	27019013	-	Sb03g030260	3	58518043	58518065	-	setaria64_scaffold_5_31572144_31572274	Bradi2g45720	GAAGCGTGCAGCTTGGTCGCCG
Os05g05590|5|2777535|2777568|-|Sb09g003590|9|4120065|4120032|+|2e-06	Os05g05590	5	2777535	2777568	-	Sb09g003590	9	4120032	4120065	+	Si021674m	Bradi2g36000	GTTGTAGTATCTTGTGCAGATAGTTTCTGTAGA
Os09g36160|9|20837425|20837466|-|sorghum_v1_2_65800065_65800388|2|65799324|65799365|-|6e-13	Os09g36160	9	20837425	20837466	-	sorghum_v1_2_65800065_65800388	2	65799324	65799365	-	Si032473m	Bradi4g36030	AGCTGTGACCGATCGAGCCATGCGCCGATCCCTTGTTTGAT
Os07g37610|7|22548659|22548690|+|Sb02g036430|2|70861407|70861438|+|0.093	Os07g37610	7	22548659	22548690	+	Sb02g036430	2	70861407	70861438	+	Si028832m	Bradi1g24720	ccggcgagCCAAAACCCGCTCGAcacatgca
Os05g28040|5|16304532|16304613|-|Sb09g016440|9|41177062|41177149|-|2e-09	Os05g28040	5	16304532	16304613	-	Sb09g016440	9	41177062	41177149	-	Si024939m	Bradi2g29110	GAATCCATATAATTGCTTCTCTTGTCATCGTCTTTACTTATTTTCCAAGTGCGAAATGCCGTCTCTCTCGTCCTTTTCTTTCGGTTT
Os03g07360|3|3740840|3740954|+|Sb01g045840|1|68915482|68915367|-|2e-23	Os03g07360	3	3740840	3740954	+	Sb01g045840	1	68915367	68915482	-	Si035812m	Bradi1g73710	TTGAGATAAAAGGATCATGAAAGTGATACAAAAAGTGGACAAAGGCACAGAAGAAAGTGGGAAAGCGATAGACAACTACTGAATGTCCCACTGACCTCAAATGCCAAAGAGGAAT
Os04g50890|4|29928477|29928508|-|Sb06g027280|6|56184358|56184389|-|0.001	Os04g50890	4	29928477	29928508	-	Sb06g027280	6	56184358	56184389	-	Si010835m	Bradi5g20280	AACTGCTTGAACTGGAAGCGACCCTAGTCCA
Os07g38730|7|23238033|23238083|+|Sb02g037260|2|71601392|71601442|+|0.0003	Os07g38730	7	23238033	23238083	+	Sb02g037260	2	71601392	71601442	+	Si029822m	Bradi1g23770	GGCTGTCTCGCAGCTGTGAGCGCTGGCGACCCCCTACCGGTCGCCATGAT
Os03g55760|3|31736488|31736532|+|Sb01g007030|1|5957178|5957133|-|5e-07	Os03g55760	3	31736488	31736532	+	Sb01g007030	1	5957133	5957178	-	Si036187m	Bradi1g07630	ATTTGTTTAGCCGCCTCGAGAAGTTCCTCGCGCTTGTTCGCATCT
Os04g33830|4|20323959|20324000|+|Sb06g016090|6|44528154|44528195|+|3e-11	Os04g33830	4	20323959	20324000	+	Sb06g016090	6	44528154	44528195	+	Si011260m	Bradi5g09530	GCGACGAATCTATTCCATCCACTGCAGGTGATCCACATCAC
Os12g06080|12|2837128|2837146|-|Sb08g003550|8|4003996|4004014|-|0.004	Os12g06080	12	2837128	2837146	-	Sb08g003550	8	4003996	4004014	-	Si010849m	Bradi4g42170	GTGCATGATAATTAGAGC
Os01g04880|1|2260584|2260617|+|Sb03g006540|3|6686868|6686835|-|0.0001	Os01g04880	1	2260584	2260617	+	Sb03g006540	3	6686835	6686868	-	Si000776m	Bradi2g02760	ctcTCCCAGCTTCCGTTGGCTTCACTCCCACTG
Os03g45390|3|25625088|25625111|+|Sb01g012900|1|11957154|11957131|-|6e-06	Os03g45390	3	25625088	25625111	+	Sb01g012900	1	11957131	11957154	-	Si035350m	Bradi1g13230	ACCTTATCCCCTCGCTATCCCCT
Os01g02870|1|1008505|1008589|+|Sb03g008060|3|8564490|8564407|-|8e-16	Os01g02870	1	1008505	1008589	+	Sb03g008060	3	8564407	8564490	-	Si001859m	Bradi2g01340	aaataaagGGAAAGGCATAAGAAGCATCGCATTTAATTGGATGTTGATAGAACGGGATACATGGGAGCCCTCCTCACTGATTG
Os01g63710|1|36963766|36963809|+|Sb03g040310|3|67936097|67936140|+|2e-10	Os01g63710	1	36963766	36963809	+	Sb03g040310	3	67936097	67936140	+	Si001206m	Bradi2g55320	TTTCTCCACCGGCACAATTATTGGGTTCCTGGAAAAAGGACGC
Os02g50490|2|30835164|30835185|+|Sb04g028520|4|58585384|58585363|-|0.005	Os02g50490	2	30835164	30835185	+	Sb04g028520	4	58585363	58585384	-	Si016804m	Bradi3g59810	GGAGCCGGCGCGCAACCTAAC
Os08g43410|8|27452815|27452836|-|Sb07g025020|7|59990799|59990778|+|0.004	Os08g43410	8	27452815	27452836	-	Sb07g025020	7	59990778	59990799	+	Si015301m	Bradi3g42200	GACAAGACATTTGACCTAAGG
Os02g40000|2|24201716|24201753|+|Sb04g025920|4|55702520|55702557|+|0.067	Os02g40000	2	24201716	24201753	+	Sb04g025920	4	55702520	55702557	+	Si018666m	Bradi3g48660	TCTCAGCGTTTTCCATGCCAGAATCGCTGGAAAGGAC
Os02g27030|2|15889154|15889242|+|Sb04g017830|4|41858840|41858926|+|5e-10	Os02g27030	2	15889154	15889242	+	Sb04g017830	4	41858840	41858926	+	Si019605m	Bradi3g43290	CAGCAAAGATGTGAAGCGGCAACGCGATGCTTGCTGTAAGTTTATGTTTGGCTTGCGACGCATGCTACACGCTATTTGGATGTAGC
Os03g15570|3|8572254|8572276|-|Sb01g040360|1|63719878|63719856|+|0.074	Os03g15570	3	8572254	8572276	-	Sb01g040360	1	63719856	63719878	+	Si034802m	Bradi1g67400	ATGTGCATTTgagcgcatgagt
Os05g48150|5|27542715|27542754|+|Sb09g027870|9|56908009|56908048|+|8e-05	Os05g48150	5	27542715	27542754	+	Sb09g027870	9	56908009	56908048	+	Si021839m	Bradi2g17210	TCTTTACATGTATCTTTGCCTATTTATGGATGAACAATT
Os09g13920|9|8193260|8193275|+|Sb02g020880|2|51564055|51564070|+|0.21	Os09g13920	9	8193260	8193275	+	Sb02g020880	2	51564055	51564070	+	setaria64_scaffold_2_25757973_25758139	Bradi4g27830	GTGGCTTTAAAGCGA
Os01g61900|1|35822404|35822419|-|Sb03g039060|3|66859163|66859178|-|0.22	Os01g61900	1	35822404	35822419	-	Sb03g039060	3	66859163	66859178	-	setaria64_scaffold_5_40855341_40856207	Bradi2g54260	TCACATGAAGGCCAT
Os07g38760|7|23254436|23254477|-|Sb02g037270|2|71619611|71619652|-|2e-07	Os07g38760	7	23254436	23254477	-	Sb02g037270	2	71619611	71619652	-	Si028746m	Bradi1g23750	ACAATTTGACaaagtttgcctttttgATAGGTGAGGTAGGC
Os02g56580|2|34654161|34654221|+|Sb04g036650|4|66477482|66477422|-|5e-17	Os02g56580	2	34654161	34654221	+	Sb04g036650	4	66477422	66477482	-	setaria64_scaffold_1_41001205_41001543	Bradi3g54830	CAAACACGTAAGTGGTGGATTCCTCTCGGGGCACCGCGGGCGGGCATCCGCCTGTGGAAC
Os12g38000|12|23318121|23318144|+|Sb08g018650|8|49002778|49002801|+|0.87	Os12g38000	12	23318121	23318144	+	Sb08g018650	8	49002778	49002801	+	Si023001m	Bradi4g04120	TAAAGGACATGAGTTTCAGTATG
Os04g48170|4|28494998|28495024|-|Sb06g025820|6|54860712|54860738|-|0.019	Os04g48170	4	28494998	28495024	-	Sb06g025820	6	54860712	54860738	-	Si012285m	Bradi5g18780	TCCCATACGGAGCCGACTGACCTGTA
Os04g46220|4|27188557|27188594|-|Sb06g024355|6|53450714|53450750|-|0.0003	Os04g46220	4	27188557	27188594	-	Sb06g024355	6	53450714	53450750	-	Si030692m	Bradi5g17480	ATGCACCACATGACTTCCACGCCATTTCTTCCTACG
Os07g38760|7|23265558|23265618|-|Sb02g037270|2|71630384|71630444|-|9e-17	Os07g38760	7	23265558	23265618	-	Sb02g037270	2	71630384	71630444	-	Si028746m	Bradi1g23750	AATGATGACGCGGGGAAGATGGCACCCGGCCGCCTGCCTGTACCCATCAATGCCCAATCA
Os04g44670|4|26256197|26256213|-|Sb06g023313|6|52460722|52460738|-|0.059	Os04g44670	4	26256197	26256213	-	Sb06g023313	6	52460722	52460738	-	Si012169m	Bradi5g16450	ATTAAGAAAACTAATC
Os04g45950|4|27029127|27029183|-|Sb06g024120|6|53241758|53241814|-|1.0	Os04g45950	4	27029127	27029183	-	Sb06g024120	6	53241758	53241814	-	Si009732m	Bradi5g17290	TTGGAGCTCAATAGATTGGCAATTAGGCCATCTTGGAGATGGTCCCAGGCCTAAAG
Os09g23650|9|14063230|14063256|-|Sb02g024270|2|58517752|58517778|-|1.1	Os09g23650	9	14063230	14063256	-	Sb02g024270	2	58517752	58517778	-	Si030072m	Bradi4g29830	GATGCATGGATGGCATGTGCTTCTTT
Os08g01780|8|468276|468293|+|Sb07g000990|7|873883|873900|+|0.017	Os08g01780	8	468276	468293	+	Sb07g000990	7	873883	873900	+	Si014923m	Bradi3g13370	AGGCAGGCCAATCATGG
Os01g49690|1|28554883|28554906|+|Sb03g031760|3|60136691|60136714|+|0.0004	Os01g49690	1	28554883	28554906	+	Sb03g031760	3	60136691	60136714	+	Si002702m	Bradi2g47100	AAGCCAGGCGCAAATCACAACCT
Os09g35980|9|20734700|20734752|-|Sb02g030610|2|65617577|65617525|+|8e-09	Os09g35980	9	20734700	20734752	-	Sb02g030610	2	65617525	65617577	+	Si030829m	Bradi4g35860	ATCTTTTGGGAAAGCTGGAATGGTGAACATATTTGTACATATGTCAAGTATC
Os08g02070|8|677271|677351|+|Sb07g001250|7|1242190|1242276|+|2e-09	Os08g02070	8	677271	677351	+	Sb07g001250	7	1242190	1242276	+	Si014419m	Bradi3g13570	AAGGAGGGGTTGTTGACGTGACACCAAATTGTTGGGCATCAGGTTTTCGATGAACCCTAGCAAAGCTAGCCATCTTTCTAACAAGA
Os03g03270|3|1401541|1401564|+|Sb01g048930|1|71888061|71888038|-|0.87	Os03g03270	3	1401541	1401564	+	Sb01g048930	1	71888038	71888061	-	Si040142m	Bradi1g76930	TTGCCCATTGACCAGGCTATTTA
Os03g09220|3|4814392|4814425|+|Sb01g044340|1|67460581|67460547|-|0.0004	Os03g09220	3	4814392	4814425	+	Sb01g044340	1	67460547	67460581	-	Si035823m	Bradi1g71690	AAATACAAACTTCTTGGAGGGCCCCTTGTCCTAA
Os03g51600|3|29518651|29518669|+|Sb01g009570|1|8316886|8316868|-|0.24	Os03g51600	3	29518651	29518669	+	Sb01g009570	1	8316868	8316886	-	Si035654m	Bradi1g10150	CATTTCAAAATTCGAAAA
Os03g07580|3|3863516|3863538|+|Sb01g045670|1|68713361|68713339|-|0.001	Os03g07580	3	3863516	3863538	+	Sb01g045670	1	68713339	68713361	-	Si034064m	Bradi1g73110	gagggagcCAAAACTGCTTTTG
Os09g23820|9|14199434|14199467|-|Sb02g024330|2|58645039|58645072|-|1e-06	Os09g23820	9	14199434	14199467	-	Sb02g024330	2	58645039	58645072	-	Si032720m	Bradi4g29860	TTTGCTTCAGAATCATCCTTGGTGAAAGAGCAG
Os01g67410|1|39151798|39151818|-|Sb03g042810|3|70203987|70204007|-|0.0003	Os01g67410	1	39151798	39151818	-	Sb03g042810	3	70203987	70204007	-	Si000593m	Bradi2g57750	CTCCGTTGATTTCTCCTAGG
Os07g41710|7|24995214|24995274|+|Sb02g038950|2|73105602|73105661|+|1e-10	Os07g41710	7	24995214	24995274	+	Sb02g038950	2	73105602	73105661	+	Si030915m	Bradi1g21770	TTGCCCAAGTTGTAAATTATCGTCCTATGGGCCTGTAAATTGATGCAGCTGGCTAAGAA
Os02g36924|2|22295906|22295938|+|sorghum_v1_4_53723191_53723306|4|53724668|53724700|+|0.019	Os02g36924	2	22295906	22295938	+	sorghum_v1_4_53723191_53723306	4	53724668	53724700	+	Si019862m	Bradi3g46920	ATTTATTGTAAAGAGATGATACTCAGAGCAAG
Os08g31940|8|19801206|19801223|+|Sb07g020220|7|52324765|52324782|+|1.0	Os08g31940	8	19801206	19801223	+	Sb07g020220	7	52324765	52324782	+	Si014522m	Bradi3g35800	ACGTGACACGTCGGACG
Os07g46370|7|27667928|27667952|+|Sb02g041640|2|75403859|75403883|+|0.4	Os07g46370	7	27667928	27667952	+	Sb02g041640	2	75403859	75403883	+	Si028730m	Bradi1g19210	AAGCGACGAGtgcaagtttcaaga
Os10g31910|10|16689708|16689734|-|Sb01g020180|1|22319876|22319850|+|1.0	Os10g31910	10	16689708	16689734	-	Sb01g020180	1	22319850	22319876	+	Si035441m	Bradi3g27930	CCTCACTCCCCTGGATTGGTATAAAA
Os12g34874|12|21197390|21197448|-|Sb08g016970|8|45242055|45242113|-|5e-07	Os12g34874	12	21197390	21197448	-	Sb08g016970	8	45242055	45242113	-	Si021726m	Bradi4g05900	GGTCTGTCCAAAGAGCAAGCTTCCATTCAATCGTAATTTCTGCACAATTGATTCCAGT
Os05g38040|5|22241828|22241860|-|Sb09g022260|9|51931965|51931997|-|6e-06	Os05g38040	5	22241828	22241860	-	Sb09g022260	9	51931965	51931997	-	Si024803m	Bradi2g23540	ATTGCATGGTAGTGGAGGTTGACAACGATGGC
Os08g33190|8|20655467|20655547|-|Sb07g020920|7|54202675|54202754|-|3e-08	Os08g33190	8	20655467	20655547	-	Sb07g020920	7	54202675	54202754	-	setaria64_scaffold_6_27431856_27432400	Bradi3g36390	CCCCCgccacgtcaccgatccGCGTGCTCGCCCCCTCCCGCGCCGTCCGATCTCGCCGGCCCAATTGATCCTAgccgtc
Os09g27500|9|16697929|16697959|-|Sb02g026160|2|61218324|61218354|-|0.004	Os09g27500	9	16697929	16697959	-	Sb02g026160	2	61218324	61218354	-	Si029575m	Bradi4g31710	CCGGCATCATTAGGGCCATAATGATGCGTG
Os04g56400|4|33436881|33436939|-|Sb06g031460|6|59845635|59845692|-|4e-11	Os04g56400	4	33436881	33436939	-	Sb06g031460	6	59845635	59845692	-	Si022318m	Bradi5g24550	CAGAATGGGGGGCTCGAGACAACGAGGTCAAGCTCAGAGAGGTTTCTTTTATCAGAC
Os08g02860|8|1205284|1205371|-|Sb07g002150|7|2309096|2309182|-|8e-09	Os08g02860	8	1205284	1205371	-	Sb07g002150	7	2309096	2309182	-	Si013606m	Bradi3g14090	CTGCTTGCCTCGAGTTACTTGTTACCAAACATTTTACAGGCTGACATGTAAATACGGGGTACATGATGGGCTGTGAAGCTTCAACA
Os02g34730|2|20825909|20825945|-|Sb04g022535|4|52100112|52100147|-|0.001	Os02g34730	2	20825909	20825945	-	Sb04g022535	4	52100112	52100147	-	setaria64_scaffold_1_27408179_27408313	Bradi3g45680	AAAAGGGCACAGTTCAAGGTGCAGAGCCAATCTTT
Os04g32740|4|19565754|19565775|+|Sb06g014790|6|40946072|40946093|+|0.26	Os04g32740	4	19565754	19565775	+	Sb06g014790	6	40946072	40946093	+	Si011093m	Bradi5g08460	AAAGTGACCGGGAAATTTCCC
Os04g56850|4|33709284|33709342|-|Sb06g031900|6|60216175|60216235|-|6e-14	Os04g56850	4	33709284	33709342	-	Sb06g031900	6	60216175	60216235	-	Si021121m	Bradi5g25160	GCCTGCGCAAATGAGGCATCATGGCATCGCCCCCCTCGAAAGGTCGGCATCTTTAGCCCA
Os08g34790|8|21872831|21872845|-|Sb07g022040|7|56328680|56328694|-|0.91	Os08g34790	8	21872831	21872845	-	Sb07g022040	7	56328680	56328694	-	Si013531m	Bradi3g37300	CCCCACCAAACACC
Os02g34560|2|20712172|20712258|-|Sb04g022350|4|51825802|51825885|-|8e-09	Os02g34560	2	20712172	20712258	-	Sb04g022350	4	51825802	51825885	-	Si016798m	Bradi3g45530	CAAGTCATAGAAAGTGTGCCTTGTGTGTCTCTTCCTCTTTTTGTCTCCCAGAGCTTCGTGGTTGTACTTGTGTTCAAGGAAAG
Os03g43410|3|24208557|24208616|+|Sb01g014120|1|13302336|13302277|-|1e-14	Os03g43410	3	24208557	24208616	+	Sb01g014120	1	13302277	13302336	-	Si037452m	Bradi1g14230	TTTTTAAACAAACAACTCCCACTTGTCTTTGTTGGACCTTTACCAAACCAAAAGATGCA
Os09g21450|9|12967428|12967503|-|Sb02g023800|2|57728800|57728875|-|1e-25	Os09g21450	9	12967428	12967503	-	Sb02g023800	2	57728800	57728875	-	Si030471m	Bradi4g29470	TTCTGTTCATATTCATGAGGGCAAAAATTGTTTGTTTCCGAGTGGtttgtttgtattttgtTGATGCTTCTGCTG
Os03g19200|3|10766001|10766026|-|Sb01g037630|1|61197660|61197635|+|0.001	Os03g19200	3	10766001	10766026	-	Sb01g037630	1	61197635	61197660	+	Si034576m	Bradi1g64660	CCCTTATTCCCGCTGTCTTCGAGGC
Os02g10760|2|5687498|5687614|+|Sb04g006970|4|7064336|7064450|+|6e-24	Os02g10760	2	5687498	5687614	+	Sb04g006970	4	7064336	7064450	+	Si018175m	Bradi3g07450	GAGCACACACCATCGTCATCACCAGCCTGTACCTGCAGCTACCTCAGACAAGCTTAAATGCCAACCAACTCCAAGCAATTCCAGAGCTAACACCCCAGGACAAAGGCAACCTTG
Os03g17210|3|9591505|9591596|+|Sb01g039070|1|62529181|62529092|-|4e-15	Os03g17210	3	9591505	9591596	+	Sb01g039070	1	62529092	62529181	-	Si034052m	Bradi1g66240	CATAGCTTTCTTGTGGACTTTAGGTCTTAGTCATGCCTTTATTGGAGAGAGAAAGATTCTTGCTTCCAATTTCAAACCATTCTGGCGGA
Os04g56170|4|33305893|33305919|+|Sb06g031290|6|59702763|59702789|+|0.018	Os04g56170	4	33305893	33305919	+	Sb06g031290	6	59702763	59702789	+	Si022315m	Bradi5g24670	AGACTTTGTACAGCCAGCGTACGTAC
Os07g37560|7|22500257|22500305|-|Sb02g036390|2|70805913|70805961|-|7e-10	Os07g37560	7	22500257	22500305	-	Sb02g036390	2	70805913	70805961	-	Si028725m	Bradi1g24750	CAGCGGCCAGGAGATCCGCGCTCATGTGTTTCCCCGTCGTCCAGCAGC
Os01g08220|1|4010252|4010290|-|Sb03g004020|3|4277704|4277666|+|3e-11	Os01g08220	1	4010252	4010290	-	Sb03g004020	3	4277666	4277704	+	Si001832m	Bradi2g04840	ACGTGCTTAAACGACGAACACAAAACAAAAGCCATTAG
Os01g09850|1|5097470|5097487|+|Sb03g002960|3|2997943|2997926|-|0.019	Os01g09850	1	5097470	5097487	+	Sb03g002960	3	2997926	2997943	-	Si001334m	Bradi2g05900	GAAATCATACCAACCTT
Os02g50880|2|31090203|31090224|-|Sb04g028270|4|58356829|58356808|+|0.3	Os02g50880	2	31090203	31090224	-	Sb04g028270	4	58356808	58356829	+	Si016788m	Bradi3g59540	GCTGGCTTCCAGCTCAAGCGA
Os04g56740|4|33660651|33660669|+|Sb06g031840|6|60159879|60159897|+|0.006	Os04g56740	4	33660651	33660669	+	Sb06g031840	6	60159879	60159897	+	Si021170m	Bradi5g25090	GTACATTTGTTGGTTCTT
Os01g47560|1|27197295|27197310|-|Sb03g030480|3|58725848|58725863|-|0.26	Os01g47560	1	27197295	27197310	-	Sb03g030480	3	58725848	58725863	-	Si001816m	Bradi2g45900	CTAGGGTTTCACACT
Os05g06520|5|3354993|3355032|+|Sb09g004490|9|5387561|5387603|+|3e-07	Os05g06520	5	3354993	3355032	+	Sb09g004490	9	5387561	5387603	+	Si012497m	Bradi2g34890	TCATGTGGTGGCATGTGGCCATGATGAGTTAGGagaacatgc
Os03g15440|3|8456937|8457076|+|Sb01g040450|1|63801031|63800893|-|1e-47	Os03g15440	3	8456937	8457076	+	Sb01g040450	1	63800893	63801031	-	Si039730m	Bradi1g67500	GGGGGAGGTCGCCATGATTCTTGCGAGGCCGGGCGAGATCATAAGCGAAAGACAAAAAGGCCGAAAGGCGCATCATGCTGCCACATGACACACCCCTATACAAAAGCTAGCCCTAGACACACCAGCAGAAGCATCCAT
Os07g41370|7|24787317|24787455|+|Sb02g038780|2|72959101|72959238|+|9e-09	Os07g41370	7	24787317	24787455	+	Sb02g038780	2	72959101	72959238	+	Si030896m	Bradi1g21980	AACGATCCCCCTCGGGATCCGACGGTCCATCTGCCTCCACGCCGCTCCGAAACCTCATCGTCCAATCAAAACACGACAGCGGGTCAGGCAAAACCACCGTGGTTTCGCGATACCGCTCTCCTCCCCATCTAAAACCG
Os03g13750|3|7442904|7442972|-|Sb01g041440|1|64770791|64770721|+|8e-09	Os03g13750	3	7442904	7442972	-	Sb01g041440	1	64770721	64770791	+	Si038018m	Bradi1g68520	AGGAGAACCTGTGATTTGACCTGTTAGCTGATACTAGTATGAGTTTCTAGACCAGCTCACTTGGTTTGAG
Os09g24490|9|14586681|14586696|-|Sb02g024460|2|58855189|58855204|-|0.24	Os09g24490	9	14586681	14586696	-	Sb02g024460	2	58855189	58855204	-	Si030496m	Bradi4g29990	cggacacaatcacGC
Os04g39190|4|23119303|23119445|-|Sb06g019360|6|48904371|48904518|-|9e-35	Os04g39190	4	23119303	23119445	-	Sb06g019360	6	48904371	48904518	-	Si009688m	Bradi5g12800	AATATTGTAAGAGACAAGAAGCGAAAGCAAGAACAAAGCGGTGCACACTGATGAGTGACTTTCAGCTGCGAAAGACCTAGAGCTCTGAGCCGAATACTTTACTCGTAGGCTTCTGGTTGAGTTGCTTTCCCGACAAAAAGCTCATTC
Os03g29250|3|16646023|16646058|+|Sb01g032880|1|55836315|55836280|-|2e-09	Os03g29250	3	16646023	16646058	+	Sb01g032880	1	55836280	55836315	-	Si037147m	Bradi1g60250	TTCTCGTATGGAAGATGACAAGAATATTCTTTCAG
Os01g65440|1|37983911|37984037|+|Sb03g041430|3|68949494|68949622|+|3e-08	Os01g65440	1	37983911	37984037	+	Sb03g041430	3	68949494	68949622	+	Si002771m	Bradi2g56580	AACTATTTGTAAAAGAATCGTTGCTCACCACCGTTCAATACTAGGGTCCATGCCTTTGGGTGAAAACAACGCTTTATGATGCAGCGGCCATGTGCAATCCATAAATCGcagatgccatgcttgtCCTT
Os04g52020|4|30722652|30722675|-|Sb06g028060|6|56919707|56919730|-|2.5	Os04g52020	4	30722652	30722675	-	Sb06g028060	6	56919707	56919730	-	Si009192m	Bradi5g21150	CTCTGGCTGTACCGTTTCGGTTT
Os01g07382|1|3495522|3495537|-|Sb03g004660|3|4971708|4971693|+|0.26	Os01g07382	1	3495522	3495537	-	Sb03g004660	3	4971693	4971708	+	Si002689m	Bradi2g04190	CGAACCCGATCTCGA
Os04g44810|4|26343399|26343424|+|Sb06g023420|6|52566770|52566795|+|4e-07	Os04g44810	4	26343399	26343424	+	Sb06g023420	6	52566770	52566795	+	Si010629m	Bradi5g16530	CACCTCGCCGCCCGATCCGACGCGC
Os02g45420|2|27615261|27615321|+|sorghum_v1_4_61853540_61853687|4|61854801|61854741|-|8e-12	Os02g45420	2	27615261	27615321	+	sorghum_v1_4_61853540_61853687	4	61854741	61854801	-	Si018039m	Bradi3g51610	TTTCACCATGGCGGCCCGCACGCTTCGTTCCCGCTTCTTTACCAACCCTTATATACCCCC
Os03g41110|3|22852743|22852784|-|Sb01g014840|1|14163946|14163905|+|1e-14	Os03g41110	3	22852743	22852784	-	Sb01g014840	1	14163905	14163946	+	Si037164m	Bradi1g14810	AAGTGTGTGGAAGGAAGCCCAGGTGCCTCTCCTTTTCTATC
Os02g51350|2|31446178|31446229|-|Sb04g027910|4|57813396|57813342|+|2e-05	Os02g51350	2	31446178	31446229	-	Sb04g027910	4	57813342	57813396	+	setaria64_scaffold_1_38085262_38085375	Bradi3g59270	AGTCAAAATTGACAATCAGTGGCAAACTCAACTTAAAGAACTGCTATAGACCTA
Os03g08390|3|4287369|4287402|+|Sb01g045130|1|68305272|68305239|-|2e-06	Os03g08390	3	4287369	4287402	+	Sb01g045130	1	68305239	68305272	-	Si034937m	Bradi1g72510	CTTTGCTGGAAAGCTAAGAAATATTGATACAGT
Os03g17540|3|9746481|9746520|+|Sb01g038840|1|62334018|62333979|-|0.007	Os03g17540	3	9746481	9746520	+	Sb01g038840	1	62333979	62334018	-	Si034217m	Bradi1g65940	TCAGGTTTTATACAGTGTCTTGGTTCTTCCATTATGATA
Os04g48160|4|28480312|28480333|-|Sb06g025790|6|54833199|54833220|-|0.004	Os04g48160	4	28480312	28480333	-	Sb06g025790	6	54833199	54833220	-	Si010042m	Bradi5g18770	GTTACTGTTCTTGGAAGCGGC
Os05g08570|5|4685686|4685709|-|Sb09g005430|9|6943330|6943353|-|0.0003	Os05g08570	5	4685686	4685709	-	Sb09g005430	9	6943330	6943353	-	Si023354m	Bradi2g34030	ctcgtGCAAAGCGTGCGGGTGCG
Os01g08170|1|3957129|3957168|+|Sb03g004080|3|4344912|4344875|-|0.069	Os01g08170	1	3957129	3957168	+	Sb03g004080	3	4344875	4344912	-	Si000127m	Bradi2g04800	TGATCCAATCTGGTTCAGAATTGTTCTAGATCTGACA
Os02g07680|2|4005759|4005805|+|Sb04g004850|4|4668517|4668563|+|0.002	Os02g07680	2	4005759	4005805	+	Sb04g004850	4	4668517	4668563	+	Si016782m	Bradi3g05400	TCCAGTCAACCCATTGACTCGTGCCATATCGTCAGCTCACACGTCA
Os12g09300|12|4875196|4875227|+|Sb08g005660|8|7885996|7886027|+|0.001	Os12g09300	12	4875196	4875227	+	Sb08g005660	8	7885996	7886027	+	Si010023m	Bradi4g40570	AGCCGAGTGAGCAGTGCCTTGACGTCTGTGC
Os12g32374|12|19501711|19501864|-|Sb08g016307|8|43313887|43314040|-|3e-48	Os12g32374	12	19501711	19501864	-	Sb08g016307	8	43313887	43314040	-	Si023391m	Bradi4g06630	TTGCTTAGGGCACTTGCCAAAGGCCTCAAATTGTTTGGTCAGATGTCCATGTCAGGTGCACAGCAAGTGCTGCCATTATGCACTAAGGACTCCCATTAACTGGTGAATGTCAACATCAGTGGAATCAGATCCTCTGACTTTCACTTGAACAGG
Os06g39760|6|23612436|23612459|-|Sb10g023300|10|51806137|51806160|-|1.4	Os06g39760	6	23612436	23612459	-	Sb10g023300	10	51806137	51806160	-	Si006231m	Bradi1g36840	GGTGGGTTTTTGGATGGGGCCCT
Os12g33070|12|19961960|19962022|-|Sb08g016620|8|44544012|44544074|-|5e-25	Os12g33070	12	19961960	19962022	-	Sb08g016620	8	44544012	44544074	-	Si024786m	brachy_Bd4_5279811_5279947	CTTTCCTTTCATGTACCAACTGCTTCCCTTGCACATGAAGTCACATTGATGAGCTTGTGAAT
Os03g58480|3|33307489|33307521|+|Sb01g005000|1|4075921|4075889|-|0.019	Os03g58480	3	33307489	33307521	+	Sb01g005000	1	4075889	4075921	-	Si036279m	Bradi1g05320	CAGCCAAGCGCTGCGATTGTCTTTGTACAAAC
Os03g06460|3|3232375|3232454|-|Sb01g046420|1|69615935|69615854|+|3e-19	Os03g06460	3	3232375	3232454	-	Sb01g046420	1	69615854	69615935	+	Si034866m	Bradi1g74440	TTGGTTTTGCAAGACCAGCATAAAGCAGAGAGACTGTGCATCCTAAGATTCCTCTTCACTTTATTCTCTCCCAGCCTCACA
Os09g37510|9|21620507|21620550|-|Sb02g031850|2|66660313|66660356|-|1e-10	Os09g37510	9	21620507	21620550	-	Sb02g031850	2	66660313	66660356	-	Si029694m	Bradi4g37030	GGTGGTTCATCTACTATATCTACCTGCACAAGGAAACTCGACA
Os08g06320|8|3498694|3498708|-|Sb07g004070|7|5104395|5104409|-|0.84	Os08g06320	8	3498694	3498708	-	Sb07g004070	7	5104395	5104409	-	Si014199m	Bradi3g16390	TATTaacaaagacc
Os01g72480|1|42038609|42038635|+|Sb03g046160|3|73331388|73331414|+|0.0003	Os01g72480	1	42038609	42038635	+	Sb03g046160	3	73331388	73331414	+	Si002528m	Bradi2g61110	TATCTTTGGCGGTGGGACGCCCTTTT
Os03g17410|3|9684442|9684474|-|Sb01g038955|1|62425560|62425528|+|0.0004	Os03g17410	3	9684442	9684474	-	Sb01g038955	1	62425528	62425560	+	Si033954m	Bradi1g66080	GTATATTGGGATGCTTCTATTCCACGCAAGCG
Os03g42750|3|23800348|23800382|-|Sb01g014290|1|13483665|13483631|+|4e-05	Os03g42750	3	23800348	23800382	-	Sb01g014290	1	13483631	13483665	+	Si034168m	Bradi1g14450	GAGATGACCTACAGAGTTCACTTTTAACTGAAAG
Os03g49830|3|28385193|28385223|+|Sb01g010700|1|9540989|9540959|-|8e-05	Os03g49830	3	28385193	28385223	+	Sb01g010700	1	9540959	9540989	-	Si035836m	Bradi1g11050	TGTATTTGTAGTGTGATTTGAGTAAGTAAT
Os05g11910|5|6781770|6781818|+|Sb09g006550|9|10510374|10510426|+|0.0003	Os05g11910	5	6781770	6781818	+	Sb09g006550	9	10510374	10510426	+	Si022420m	Bradi2g32540	CACTCAGTTTTGTTCTTTATCTCCACGTACGGCCATGGACAGTCCATGTGTG
Os03g10370|3|5289452|5289469|-|Sb01g043820|1|66908981|66908964|+|0.017	Os03g10370	3	5289452	5289469	-	Sb01g043820	1	66908964	66908981	+	Si037681m	Bradi1g71170	CTCCAAATAAAGTAAAC
Os02g53520|2|32733972|32734001|-|Sb04g034730|4|64554120|64554149|-|9e-06	Os02g53520	2	32733972	32734001	-	Sb04g034730	4	64554120	64554149	-	Si016200m	Bradi3g57390	TGATTTGGTTTTTGGTATTCGCTTGTGAA
Os08g33190|8|20655584|20655606|-|Sb07g020920|7|54202795|54202817|-|0.061	Os08g33190	8	20655584	20655606	-	Sb07g020920	7	54202795	54202817	-	setaria64_scaffold_6_27431856_27432400	Bradi3g36390	CAAAAGCAAACAAAAACTAAAG
Os01g68598|1|39847271|39847317|+|Sb03g043620|3|70904491|70904537|+|0.001	Os01g68598	1	39847271	39847317	+	Sb03g043620	3	70904491	70904537	+	Si003351m	Bradi2g58540	CACATGGATGTAAGTCAGAGGATCCATATCGATCTATTTTATTTTG
Os03g60630|3|34445425|34445446|+|Sb01g003210|1|2610320|2610299|-|0.004	Os03g60630	3	34445425	34445446	+	Sb01g003210	1	2610299	2610320	-	Si035896m	Bradi1g03710	AGCAAAAGCGGGGCAGAATCT
Os03g17164|3|9540476|9540502|+|Sb01g039180|1|62646124|62646098|-|0.021	Os03g17164	3	9540476	9540502	+	Sb01g039180	1	62646098	62646124	-	Si034027m	Bradi1g66320	GTAAACAACTGCTGCTTCCCAAGTCA
Os04g52090|4|30754956|30754972|+|Sb06g028090|6|56953414|56953430|+|0.056	Os04g52090	4	30754956	30754972	+	Sb06g028090	6	56953414	56953430	+	Si010228m	Bradi5g21250	CTAGGTGTACATAGAT
Os12g36770|12|22496918|22496943|-|Sb08g017740|8|47514940|47514965|-|0.075	Os12g36770	12	22496918	22496943	-	Sb08g017740	8	47514940	47514965	-	Si021524m	Bradi4g05100	TTGTACAGATCATGAAAAAGGAAAA
Os10g42230|10|22672713|22672756|-|Sb01g028400|1|49583409|49583366|+|4e-07	Os10g42230	10	22672713	22672756	-	Sb01g028400	1	49583366	49583409	+	Si035853m	Bradi3g34030	GTGTTCGTCAGATTCCCGGCACGGCTACCAGTTGACCGGGCCC
Os03g59240|3|33726871|33726905|+|Sb01g004360|1|3482897|3482863|-|4e-07	Os03g59240	3	33726871	33726905	+	Sb01g004360	1	3482863	3482897	-	Si035911m	Bradi1g04720	TTTTCCATTTCCATTGAGCATGGGTAATGagtgc
Os02g52940|2|32365244|32365286|+|Sb04g034340|4|64144422|64144464|+|0.27	Os02g52940	2	32365244	32365286	+	Sb04g034340	4	64144422	64144464	+	Si017993m	Bradi3g57820	CATTAGCATCAATGATTTACAGCTTTTGGGACGATCTATTAG
Os03g02660|3|981289|981325|+|Sb01g049390|1|72401364|72401327|-|7e-06	Os03g02660	3	981289	981325	+	Sb01g049390	1	72401327	72401364	-	Si035451m		GAGGCAAGGGGCATCTTGACGATTAATGGCACAGCTG
Os02g52770|2|32266070|32266112|+|Sb04g034180|4|64026069|64026111|+|7e-05	Os02g52770	2	32266070	32266112	+	Sb04g034180	4	64026069	64026111	+	Si018456m	Bradi3g57970	AGCATGCCGTGCAGTTTATGGCATGTCACTGTCCACGGCACG
Os07g11070|7|6120790|6120819|-|Sb02g006420|2|8053290|8053319|-|0.019	Os07g11070	7	6120790	6120819	-	Sb02g006420	2	8053290	8053319	-	Si029050m	Bradi1g54040	CTTTATTCCAAAGCGCAAAAGCATCCACC
Os03g52690|3|30199768|30199782|-|Sb01g008800|1|7606074|7606060|+|1.1	Os03g52690	3	30199768	30199782	-	Sb01g008800	1	7606060	7606074	+	Si037546m	Bradi1g09400	ATGATGACGAAATA
Os01g48320|1|27690940|27690959|-|Sb03g030880|3|59224554|59224573|-|0.058	Os01g48320	1	27690940	27690959	-	Sb03g030880	3	59224554	59224573	-	Si002238m	Bradi2g46320	cTTTTATTCCCCACCCCCG
Os04g42784|4|25138620|25138634|-|Sb06g021950|6|51187361|51187375|-|2.0	Os04g42784	4	25138620	25138634	-	Sb06g021950	6	51187361	51187375	-	Si009744m	Bradi5g15120	CCGCCCCAattttg
Os03g18640|3|10444857|10444912|+|Sb01g038130|1|61700914|61700860|-|0.0003	Os03g18640	3	10444857	10444912	+	Sb01g038130	1	61700860	61700914	-	Si034761m	Bradi1g65100	CTGTGTATTTGCattggtaattgggcatTTGCATTCTGGATTCCGatttgaatt
Os05g33610|5|19706322|19706351|+|Sb09g019970|9|48998286|48998315|+|8e-06	Os05g33610	5	19706322	19706351	+	Sb09g019970	9	48998286	48998315	+	Si021084m	Bradi2g25680	AAAAGGGTGAAgccagggagttgttggTT
Os09g02650|9|1166316|1166363|+|Sb02g013180|2|23949376|23949422|+|3e-06	Os09g02650	9	1166316	1166363	+	Sb02g013180	2	23949376	23949422	+	Si028795m	Bradi4g08420	TCCATGAGATCTCCTCCGTGCTTGTTTTTACTGGGCCACGGGATCG
Os04g50930|4|29970099|29970131|+|sorghum_v1_6_56207688_56207887|6|56212642|56212674|+|0.85	Os04g50930	4	29970099	29970131	+	sorghum_v1_6_56207688_56207887	6	56212642	56212674	+	Si012430m	Bradi5g20300	TCTCACGTGTAATGTTGGAGTTTGACCGTTAT
Os02g49950|2|30512022|30512048|+|Sb04g028890|4|58963386|58963360|-|1e-07	Os02g49950	2	30512022	30512048	+	Sb04g028890	4	58963360	58963386	-	Si016624m	Bradi3g56960	AGTCGCGGACACCCCACGCCCAGCTC
Os06g45000|6|27222831|27222874|+|Sb10g026330|10|55774249|55774292|+|2e-17	Os06g45000	6	27222831	27222874	+	Sb10g026330	10	55774249	55774292	+	Si007150m	Bradi1g31580	CAAAGTTCTCGTGACCCAAAGAGGATTCAGGAACTTTCACAGG
Os12g43950|12|27245684|27245760|-|Sb08g022960|8|55092812|55092893|-|4e-11	Os12g43950	12	27245684	27245760	-	Sb08g022960	8	55092812	55092893	-	Si021436m	Bradi4g00740	GTTGAGGGAAGAAGGCTGAGTAAGCAAGCAGGAACAGATCAAGAGCCCCCACACACTAAATTCAAGGACCATGACAGCAAC
Os07g05050|7|2226981|2227023|-|Sb02g002790|2|2940897|2940939|-|2e-06	Os07g05050	7	2226981	2227023	-	Sb02g002790	2	2940897	2940939	-	Si029337m	Bradi1g58250	AGATAGAATATATTGTAATAATTGCATAGTGTGATGCATGCA
Os04g46010|4|27073895|27073996|-|Sb06g024190|6|53311097|53311197|-|9e-12	Os04g46010	4	27073895	27073996	-	Sb06g024190	6	53311097	53311197	-	Si029528m	Bradi5g17360	GATCACGGTCCACCAATACAAATCCGCGCGGGAAGACGGAAATGCAGGCGGCCGTGGGCCCGGACCGTGCGGATTCCCGCGCACGAATCCTAAAGCACCC
Os06g40780|6|24306320|24306356|+|Sb10g023950|10|52712357|52712393|+|0.005	Os06g40780	6	24306320	24306356	+	Sb10g023950	10	52712357	52712393	+	Si008068m	Bradi1g36180	AATTACAGCAGCAGGGGACAACGATCAATCGGCTGT
Os03g18910|3|10597915|10597961|+|Sb01g037850|1|61405934|61405890|-|1e-07	Os03g18910	3	10597915	10597961	+	Sb01g037850	1	61405890	61405934	-	Si039113m	Bradi1g64820	GCAAGCTACGAACGCACGCCGCCGCTCCCCCAGTTCAAACCCAC
Os04g51360|4|30229911|30229937|-|Sb06g027580|6|56431934|56431960|-|0.0003	Os04g51360	4	30229911	30229937	-	Sb06g027580	6	56431934	56431960	-	Si010478m	Bradi5g20800	GTAAGTTTGATCTTGTAAGTATCTCA
Os04g49430|4|29310010|29310124|+|Sb06g026493|6|55554500|55554614|+|3e-27	Os04g49430	4	29310010	29310124	+	Sb06g026493	6	55554500	55554614	+	Si009235m	Bradi5g19370	TCTAAAGATTTCAGAATTTTGCAGATAAAATTTCTGCGACAGCGTTGTCCAGAGAAGGAATCCCATTCCTTTTCACTTATATACAAAAACGGAGAGCGCTCACTTGACTTGGTA
Os04g45700|4|26847254|26847278|+|Sb06g023970|6|53028361|53028385|+|0.004	Os04g45700	4	26847254	26847278	+	Sb06g023970	6	53028361	53028385	+	Si010107m	Bradi5g17090	AAACTTCCCTCCAAATGTGGCAAC
Os02g47190|2|28802049|28802080|+|Sb04g030830|4|60833068|60833037|-|4e-07	Os02g47190	2	28802049	28802080	+	Sb04g030830	4	60833037	60833068	-	Si018049m	Bradi3g52320	GGGTGGGGCGGCGGTCACGGCCAAGTTGGCG
Os05g49010|5|28048581|28048600|-|sorghum_v1_9_57444349_57444530|9|57446079|57446098|-|0.054	Os05g49010	5	28048581	28048600	-	sorghum_v1_9_57444349_57444530	9	57446079	57446098	-	Si024258m	brachy_Bd2_14486788_14486968	GCAATGATAGAAACAAGTG
Os01g63620|1|36892412|36892467|+|Sb03g040270|3|67893939|67893995|+|8e-05	Os01g63620	1	36892412	36892467	+	Sb03g040270	3	67893939	67893995	+	Si001075m	Bradi2g55300	TGCAGCACCATTTCCGCTGGTGATGGCACGTTGAACAGAGCTTGACACGTTTGAGA
Os10g38980|10|20708214|20708326|-|Sb01g030650|1|53246653|53246541|+|6e-06	Os10g38980	10	20708214	20708326	-	Sb01g030650	1	53246541	53246653	+	Si035562m	Bradi3g32020	ATACTTCATCTAGTGAGCCAGAAGCTTCTTTATCGCCTGTTGTATTTTTCCCTTCTGTGCAGGCCCGCATGTAAATTGTATGAATTACATTCTTGTAAATGAGCCTTCCCCT
Os03g06930|3|3512456|3512488|-|Sb01g046170|1|69230546|69230514|+|0.0003	Os03g06930	3	3512456	3512488	-	Sb01g046170	1	69230514	69230546	+	Si034965m	Bradi1g74060	ATTTTTGGTAGCTTGAAGATTCGTCTACTGAT
Os02g34710|2|20823409|20823427|-|Sb04g022520|4|52083669|52083687|-|0.004	Os02g34710	2	20823409	20823427	-	Sb04g022520	4	52083669	52083687	-	setaria64_scaffold_1_27398338_27398911	Bradi3g45670	AGATATGGATTTGATGCA
Os03g12660|3|6739382|6739441|+|Sb01g041900|1|65137432|65137491|+|8e-13	Os03g12660	3	6739382	6739441	+	Sb01g041900	1	65137432	65137491	+	Si035810m	Bradi1g69040	AAATGTTGCCCACTTTTCAGTCCCTGTGAGGTCACCCTCAAATGAACTTTAGTGATTGC
Os05g32544|5|18959789|18959832|-|Sb09g019360|9|48132663|48132707|-|2e-06	Os05g32544	5	18959789	18959832	-	Sb09g019360	9	48132663	48132707	-	Si022860m	Bradi2g26590	AACTACATTCTGTAACAAAGATCAATAGAaatcaagactctctt
Os03g24870|3|14165872|14165945|-|Sb01g034610|1|58083386|58083314|+|7e-13	Os03g24870	3	14165872	14165945	-	Sb01g034610	1	58083314	58083386	+	Si035288m	Bradi1g61750	TATAAACACTACAAAGCTGAGCTGATGTACACAAAGAAAGATTGCTAGGTAGAATGTTTTGTGAGATCCTTT
Os11g05480|11|2462412|2462524|-|Sb05g003240|5|3605995|3606109|-|1e-33	Os11g05480	11	2462412	2462524	-	Sb05g003240	5	3605995	3606109	-	Si026421m	Bradi4g26670	TAGCTACATGCTCCTATTGGTAGAACAACACATTATTCAAGGGCATTTATGATCTTGCTGCTCCCAAGATCGCCAATCCCAACATGTTAGGTGAATCTTTTGGCCCCTATAGAA
Os03g52940|3|30357998|30358049|+|Sb01g008640|1|7457994|7457943|-|0.004	Os03g52940	3	30357998	30358049	+	Sb01g008640	1	7457943	7457994	-	setaria64_scaffold_9_5998263_5998599	Bradi1g09220	CCCTCCGGTGTCGGGCCGTCCGCGAGCAGCCACGCGCTGGCGCTAGATTCT
Os01g50340|1|28895968|28896012|+|Sb03g032090|3|60515156|60515202|+|2e-06	Os01g50340	1	28895968	28896012	+	Sb03g032090	3	60515156	60515202	+	Si000460m	Bradi2g47460	CTGTAAATGCATCTTTCTAGTTCTAGATGCTGATTTGTACAATGAA
Os01g45570|1|25880063|25880103|-|Sb03g029330|3|57466122|57466162|-|2e-05	Os01g45570	1	25880063	25880103	-	Sb03g029330	3	57466122	57466162	-	Si002823m	Bradi2g45000	TGATAATTATCTCGGAATGGGGGCCTAAGGTCAAATTAAG
Os10g41310|10|22125999|22126016|-|Sb01g028920|1|50391508|50391525|-|1.0	Os10g41310	10	22125999	22126016	-	Sb01g028920	1	50391508	50391525	-	Si034332m	Bradi3g33490	GGCATGAAAAAGTAGTT
Os08g05630|8|3011295|3011314|-|Sb07g003440|7|4142241|4142260|-|0.064	Os08g05630	8	3011295	3011314	-	Sb07g003440	7	4142241	4142260	-	Si014272m	Bradi3g17080	TCCGTGATGGTCGGCCGCC
Os01g36220|1|20032615|20032637|+|Sb03g024260|3|48512025|48512047|+|0.056	Os01g36220	1	20032615	20032637	+	Sb03g024260	3	48512025	48512047	+	Si003289m	Bradi2g40580	TTCCCTGTGCCTGGGAGATTCT
Os04g46580|4|27429392|27429442|+|Sb06g024630|6|53705776|53705826|+|1e-07	Os04g46580	4	27429392	27429442	+	Sb06g024630	6	53705776	53705826	+	Si010262m	Bradi5g17720	CCGCCTCGGATTGAACTCATCAATGACAcatctccatgtggccgCGGCCC
Os01g68000|1|39522275|39522330|+|Sb03g043230|3|70604489|70604544|+|5e-14	Os01g68000	1	39522275	39522330	+	Sb03g043230	3	70604489	70604544	+	Si004206m	Bradi2g58100	ccaaataaaaccccacCGGTTTTCTTTTCCCGCGACAATTACCATAAAAAGAGCT
Os01g42900|1|24407014|24407040|-|Sb03g027870|3|55524958|55524984|-|0.0003	Os01g42900	1	24407014	24407040	-	Sb03g027870	3	55524958	55524984	-	Si005204m	Bradi2g43570	GAAAGTGTCACATTCGTGTTAGATTT
Os02g55380|2|33912008|33912022|-|Sb04g036020|4|65813062|65813076|-|0.79	Os02g55380	2	33912008	33912022	-	Sb04g036020	4	65813062	65813076	-	Si018550m	Bradi3g54160	GAAGCATCCCTTGT
Os08g40860|8|25851910|25851967|+|Sb07g027030|7|62200325|62200382|+|0.005	Os08g40860	8	25851910	25851967	+	Sb07g027030	7	62200325	62200382	+	Si013670m	Bradi3g40480	TTGTATGTTGTTGCTGTGCTTTGTGAATAAAGTAAATATGGCCCTCAGTTTGTTGCA
Os12g32620|12|19654823|19654887|+|Sb08g016450|8|43976374|43976437|+|1e-07	Os12g32620	12	19654823	19654887	+	Sb08g016450	8	43976374	43976437	+	Si023315m	Bradi4g06510	TGAATCATGACAGTCACTGCCCAGCCGCTGAGAtccccaggcaccagctTGAATATCCTGACA
Os04g50780|4|29858083|29858103|+|Sb06g027190|6|56127678|56127698|+|0.0003	Os04g50780	4	29858083	29858103	+	Sb06g027190	6	56127678	56127698	+	Si011323m	Bradi5g20140	GCTTTCGTTGTTAGCGAATT
Os09g30486|9|18612152|18612166|-|Sb02g028120|2|63329545|63329559|-|0.87	Os09g30486	9	18612152	18612166	-	Sb02g028120	2	63329545	63329559	-	Si030828m	Bradi4g33490	CCTGGCCAGCTTTC
Os05g02400|5|786260|786310|-|Sb09g001570|9|1531944|1531995|-|2e-05	Os05g02400	5	786260	786310	-	Sb09g001570	9	1531944	1531995	-	Si021462m	Bradi2g37420	AAACTGCAAATTGAGCATCTGTGTCACTGCTCAGATGAACATCATGCTGTG
Os03g40930|3|22743285|22743531|-|Sb01g014910|1|14252998|14252748|+|1e-29	Os03g40930	3	22743285	22743531	-	Sb01g014910	1	14252748	14252998	+	Si035524m	Bradi1g14850	CTGCAGTCTGTTTATACTTGGTTCTCACAGTGCAGCTGCTGACCCTGTTGAATCTAGTGTAGGAGAGAAACAAGTGAAAGTTGAGAGGATTTGGAGGTTTGGTAAATCCAAATGCCTCCTCTGTATAGGAAGAAGCATGAGGCATTCACATGGTCTTGCATATGATTGAAGCGGATCTGTGTGAATCATCCTTTCTGATCCCATCCAGAGACATGGTAGTAGGTAGCCTTGTTTCCTGCTTCAGGctttt
Os01g48210|1|27619929|27619948|+|Sb03g030810|3|59110748|59110767|+|0.081	Os01g48210	1	27619929	27619948	+	Sb03g030810	3	59110748	59110767	+	Si000826m	Bradi2g46260	AGCTGAACAACCTCATCTG
Os03g51160|3|29271569|29271588|-|Sb01g009840|1|8602875|8602856|+|0.001	Os03g51160	3	29271569	29271588	-	Sb01g009840	1	8602856	8602875	+	Si036818m	Bradi1g10420	GCAGCCAAATCGAGATCTC
Os11g47730|11|28271354|28271377|+|Sb05g027610|5|62043861|62043884|+|0.86	Os11g47730	11	28271354	28271377	+	Sb05g027610	5	62043861	62043884	+	Si026746m	Bradi4g09330	ttgGTCTATGGTCTTGTGACCAT
Os05g35230|5|20869540|20869555|+|Sb09g020950|9|50387980|50387995|+|0.22	Os05g35230	5	20869540	20869555	+	Sb09g020950	9	50387980	50387995	+	Si023365m	Bradi2g24730	GCTTTTCAGCTTTAC
Os02g49700|2|30368724|30368742|+|Sb04g029080|4|59126960|59126942|-|0.24	Os02g49700	2	30368724	30368742	+	Sb04g029080	4	59126942	59126960	-	Si017789m	Bradi3g56180	aagacaAGCCGTCCGTGA
Os01g07350|1|3477019|3477055|-|sorghum_v1_3_5024791_5024920|3|5018525|5018489|+|8e-05	Os01g07350	1	3477019	3477055	-	sorghum_v1_3_5024791_5024920	3	5018489	5018525	+	Si003966m		GACAGCACATCTGCTAAATTACAAGGAGATCTGTGC
Os02g12890|2|6805971|6805992|-|Sb04g007880|4|8363742|8363763|-|0.24	Os02g12890	2	6805971	6805992	-	Sb04g007880	4	8363742	8363763	-	Si016823m	Bradi3g08360	TGCTTTCTTCTGTTTGTGCTG
Os12g40570|12|25067025|25067082|-|Sb08g020270|8|51276206|51276263|-|6e-17	Os12g40570	12	25067025	25067082	-	Sb08g020270	8	51276206	51276263	-	Si022461m	Bradi4g02680	TGGAGCAGCTCACTGGACAAAAATGCGTCACCAACCGACGATTTAttgcttggtcaa
Os02g35000|2|20989656|20989698|-|Sb04g022680|4|52275765|52275807|-|2e-06	Os02g35000	2	20989656	20989698	-	Sb04g022680	4	52275765	52275807	-	Si019379m	Bradi3g45780	ATTAAAATTGCTGACTGATGAGGGGGCAAAAGGAGAAATGCA
Os12g37860|12|23230678|23230706|+|sorghum_v1_8_48569997_48571896|8|48567636|48567664|+|0.072	Os12g37860	12	23230678	23230706	+	sorghum_v1_8_48569997_48571896	8	48567636	48567664	+	Si020968m	Bradi4g04400	TctgacgagcgggccccacctgtcaTCC
Os08g37990|8|24072343|24072365|+|Sb07g028980|7|64049091|64049069|-|2e-05	Os08g37990	8	24072343	24072365	+	Sb07g028980	7	64049069	64049091	-	Si014549m	Bradi3g38820	AgcagatgctgagagcaGGTGA
Os09g27160|9|16515101|16515122|+|Sb02g025990|2|61036365|61036386|+|0.004	Os09g27160	9	16515101	16515122	+	Sb02g025990	2	61036365	61036386	+	Si030382m	Bradi4g31530	GCAGGCTGAGCTGGTCAGGGG
Os03g56280|3|32082419|32082478|-|Sb01g006680|1|5623708|5623651|+|3e-05	Os03g56280	3	32082419	32082478	-	Sb01g006680	1	5623651	5623708	+	Si036365m	Bradi1g07170	GCCTCACCGCCTCCCGATTCCGCGACGGCCCGCAGCCACAGGCCACCGGATAACGCA
Os02g26440|2|15520512|15520558|+|Sb04g016750|4|38981075|38981121|+|0.068	Os02g26440	2	15520512	15520558	+	Sb04g016750	4	38981075	38981121	+	Si018416m	Bradi3g43090	AAGGAAGAAATTTCTTTCACTGGGTAGTCCTATTTTGCAATCTGAA
Os02g44370|2|26852428|26852461|+|Sb04g032570|4|62528154|62528188|+|6e-06	Os02g44370	2	26852428	26852461	+	Sb04g032570	4	62528154	62528188	+	Si016508m	Bradi3g50930	ATCATGTGATATGTCCTACCTCtgattagaaaat
Os04g41020|4|24158508|24158537|+|Sb06g020730|6|50152031|50152060|+|1.1	Os04g41020	4	24158508	24158537	+	Sb06g020730	6	50152031	50152060	+	Si010598m	Bradi5g13950	TCAATCCCCCAATGCTAGGCGAGTTGTTT
Os01g41630|1|23569283|23569355|+|Sb03g027000|3|54134571|54134643|+|1e-11	Os01g41630	1	23569283	23569355	+	Sb03g027000	3	54134571	54134643	+	Si001074m	Bradi2g42690	GCTGCTACCTGCTGGATCTTAGTGCCTCTGTGCCCCGGAACTCGGTCGGAGGCTAGGGGCCGTGAATGGGCG
Os03g43860|3|24598426|24598444|-|Sb01g013800|1|12854871|12854853|+|0.005	Os03g43860	3	24598426	24598444	-	Sb01g013800	1	12854853	12854871	+	Si037391m	Bradi1g13950	GCTCGCGCGGCGCCGTCC
Os03g03860|3|1741797|1741821|-|Sb01g048340|1|71374657|71374632|+|1.0	Os03g03860	3	1741797	1741821	-	Sb01g048340	1	71374632	71374657	+	Si034172m	Bradi1g76390	ATCTCATCCGGATTCCCACATGATG
Os03g15790|3|8713652|8713672|-|Sb01g040170|1|63552214|63552194|+|0.0003	Os03g15790	3	8713652	8713672	-	Sb01g040170	1	63552194	63552214	+	Si035672m	Bradi1g67230	CCGGATCGCCTTTTGCCCTC
Os12g34340|12|20780284|20780322|+|Sb08g016710|8|44735309|44735347|+|6e-13	Os12g34340	12	20780284	20780322	+	Sb08g016710	8	44735309	44735347	+	Si025358m	Bradi4g06130	TACCAAGTGATGGGGCACGCGACGTGAAACGCCATGGG
Os01g69100|1|40168078|40168206|+|Sb03g043990|3|71234657|71234782|+|7e-09	Os01g69100	1	40168078	40168206	+	Sb03g043990	3	71234657	71234782	+	Si002875m	Bradi2g58950	AAAATGCATGTGCTGTGCTAGTTTCCTTGATGATACAGCTTTATTTGTCTCTAGAATCTAAGGGACCTAATTTATACTTCGGTTGCCTATTGAAACAAAAAGTCGATGCCTTTGATTTTGTCTTT
Os02g51300|2|31408179|31408241|-|Sb04g027940|4|57859632|57859569|+|3e-12	Os02g51300	2	31408179	31408241	-	Sb04g027940	4	57859569	57859632	+	Si017580m	Bradi3g59300\	Bradi3g59320	tctcGATTTGCCCGAGAAAATTTTTCGTTGTTTCCCGCATCACTCTCCACTAAGCCGCCGCCT
Os03g14270|3|7765635|7765665|-|Sb01g041130|1|64443171|64443141|+|3e-08	Os03g14270	3	7765635	7765665	-	Sb01g041130	1	64443141	64443171	+	setaria64_scaffold_9_51263737_51264808	Bradi1g68170	TTGTCACCGTTCCATTAATTGCAAGATTTT
Os10g33720|10|17723705|17723726|+|Sb01g019320|1|20756442|20756421|-|0.005	Os10g33720	10	17723705	17723726	+	Sb01g019320	1	20756421	20756442	-	Si034737m	Bradi3g28770	TATGCTTGGCCGCCTAATCCA
Os01g01710|1|378652|378782|-|Sb03g008650|3|9282240|9282108|+|2e-17	Os01g01710	1	378652	378782	-	Sb03g008650	3	9282108	9282240	+	Si001299m	Bradi2g00650	CACCTGGGTGAATTAAATTCCGAAATATATATGGGCCTCAACTTGCTGTTTGCTACTTCAGCCGTTGGAATATATACTGTTCTTCGAATATATTCCTCACAGGTTCCAATTCAGTTTATACTTTCTGGTGAT
Os03g19780|3|11132708|11132732|+|Sb01g037240|1|60811153|60811129|-|0.21	Os03g19780	3	11132708	11132732	+	Sb01g037240	1	60811129	60811153	-	Si040747m	Bradi1g64260	GGGATTAGTTAACCTCTAGCTTtc
Os07g46340|7|27636567|27636603|+|Sb02g041600|2|75359692|75359728|+|0.005	Os07g46340	7	27636567	27636603	+	Sb02g041600	2	75359692	75359728	+	Si030848m	Bradi1g19240	AGTGTCATCTGCACCAAGATAtctcgtaaatttcaa
Os02g38410|2|23224751|23224823|+|Sb04g025000|4|54874788|54874859|+|1e-10	Os02g38410	2	23224751	23224823	+	Sb04g025000	4	54874788	54874859	+	Si018554m	Bradi3g47820	TGAGAGTGAGAGAGCCTTTTAATCATGTTGTAGCTTGTTGCAAgtgtcagccatggtggTTGTGATGTGAT
Os04g35510|4|21435984|21436029|-|Sb06g017070|6|46230912|46230959|-|3e-06	Os04g35510	4	21435984	21436029	-	Sb06g017070	6	46230912	46230959	-	Si009238m	Bradi5g10480	CGCGGCAGCTTTTTGATCGCAACAAGCAAAAACAAAACCGTGAGCTA
Os05g02980|5|1107052|1107086|-|Sb09g001840|9|1837999|1838033|-|0.001	Os05g02980	5	1107052	1107086	-	Sb09g001840	9	1837999	1838033	-	Si022766m	Bradi2g37560	AACCAAAGAATCTTCTCAGAGgtgaggaggaaaa
Os06g49640|6|30031366|30031417|-|Sb10g029560|10|59335359|59335411|-|2e-09	Os06g49640	6	30031366	30031417	-	Sb10g029560	10	59335359	59335411	-	Si007164m	Bradi1g34830	TGACCAGCAACACGTAGTGATTGAGAAAAGATACTTCCAAATTAAGGCATGT
Os01g62500|1|36179343|36179391|-|Sb03g039540|3|67209225|67209273|-|6e-10	Os01g62500	1	36179343	36179391	-	Sb03g039540	3	67209225	67209273	-	Si000339m		GTGACATATAAACAGACGAGCGGTTGACTTTAGCTACACTCCGAAGCT
Os01g49160|1|28256274|28256304|+|Sb03g031430|3|59823661|59823691|+|7e-05	Os01g49160	1	28256274	28256304	+	Sb03g031430	3	59823661	59823691	+	Si002350m	Bradi2g46770	GCATGCCGGCGGTTCCAAGTAAAGTGCATG
Os04g56150|4|33262171|33262201|-|Sb06g031230|6|59579614|59579644|-|0.004	Os04g56150	4	33262171	33262201	-	Sb06g031230	6	59579614	59579644	-	Si024352m		TTGCCCTCAGAACCAATCAAAGAGCTAATT
Os08g45140|8|28343308|28343327|+|Sb07g023540|7|58428417|58428398|-|0.001	Os08g45140	8	28343308	28343327	+	Sb07g023540	7	58428398	58428417	-	Si014655m	Bradi3g12720	TGAATGGCCTGAAAAATGC
Os10g38970|10|20705376|20705398|+|Sb01g030660|1|53247253|53247231|-|0.078	Os10g38970	10	20705376	20705398	+	Sb01g030660	1	53247231	53247253	-	Si037155m	Bradi3g32010	ATCAACAGTTGAATTGAATCTG
Os04g56740|4|33650769|33650815|+|Sb06g031840|6|60150590|60150637|+|2e-06	Os04g56740	4	33650769	33650815	+	Sb06g031840	6	60150590	60150637	+	Si021170m	Bradi5g25090	CATCATTGCCAACAAGGATCCAGGTTAGTGCATGGTACTACGTACAG
Os09g20550|9|12386721|12386757|+|Sb02g023390|2|56986721|56986757|+|0.006	Os09g20550	9	12386721	12386757	+	Sb02g023390	2	56986721	56986757	+	Si029186m	Bradi4g29170	tcttttaCTTCCGTTACTGTGAAGAAAGGGTTATAG
Os03g19690|3|11070645|11070687|+|Sb01g037300|1|60882002|60881961|-|0.001	Os03g19690	3	11070645	11070687	+	Sb01g037300	1	60881961	60882002	-	Si034305m	Bradi1g64310	GCGGCGGCGAAGCTTCCAGAATTCCTAGCCTAGGGTTTCTC
Os01g54784|1|31510504|31510520|+|Sb03g034730|3|62907359|62907375|+|0.09	Os01g54784	1	31510504	31510520	+	Sb03g034730	3	62907359	62907375	+	Si001984m	Bradi2g49980	TTTCCAATCCAACAGG
Os08g36380|8|22928426|22928453|-|Sb07g022690|7|57346090|57346117|-|8e-05	Os08g36380	8	22928426	22928453	-	Sb07g022690	7	57346090	57346117	-	Si015579m	Bradi3g37860	CAAAAGCCCAGCTATTTAAGCACGCAT
Os03g52770|3|30242245|30242270|+|Sb01g008740|1|7565540|7565514|-|0.007	Os03g52770	3	30242245	30242270	+	Sb01g008740	1	7565514	7565540	-	Si034338m	Bradi1g09340	CCTGGTCTCTCAGATCCAGCTCCCTG
Os09g35920|9|20673053|20673073|-|Sb02g030650|2|65693268|65693248|+|0.02	Os09g35920	9	20673053	20673073	-	Sb02g030650	2	65693248	65693268	+	Si031022m	Bradi4g35900	GTGATCTGTGCCACCCTGTA
Os04g57840|4|34251487|34251542|-|Sb06g032720|6|60826710|60826765|-|1e-10	Os04g57840	4	34251487	34251542	-	Sb06g032720	6	60826710	60826765	-	Si024743m	Bradi5g25990	GCAACGGCCCACAGAGGCTGGGGGATATAAATAGCTGCGGCAAGTAACCAACCGG
Os04g51330|4|30212129|30212190|-|Sb06g027550|6|56414758|56414819|-|8e-09	Os04g51330	4	30212129	30212190	-	Sb06g027550	6	56414758	56414819	-	Si010906m	Bradi5g20840	agcaGCTAACTGTTCCTGGGTAGGAAGCTCTCCTGCAATAATTCATGGTGACTGTTAAGAA
Os03g14250|3|7741826|7741854|+|Sb01g041150|1|64465351|64465323|-|6e-07	Os03g14250	3	7741826	7741854	+	Sb01g041150	1	64465323	64465351	-	Si040225m	Bradi1g68460	GTTCTGGCATGACGGTGATCGGATCGGG
Os07g32170|7|19101078|19101095|-|Sb02g034180|2|68672070|68672087|-|0.018	Os07g32170	7	19101078	19101095	-	Sb02g034180	2	68672070	68672087	-	Si031154m	Bradi1g26720	TAGTGGACATCATTGTC
Os02g53380|2|32670743|32670770|-|Sb04g034670|4|64521465|64521492|-|0.005	Os02g53380	2	32670743	32670770	-	Sb04g034670	4	64521465	64521492	-	Si016446m	Bradi3g57480	GTGTTAGGCTCACCTTCACTATTTGGC
Os02g45770|2|27869788|27869861|+|Sb04g031750|4|61682987|61682914|-|5e-07	Os02g45770	2	27869788	27869861	+	Sb04g031750	4	61682914	61682987	-	Si018160m	Bradi3g51800	GTGTATATTTGTGGCGTGGGAGCCGCCGCATCGGAGCGCCCCCGTTTCGGCACGGGTCTCCCAGTTAGGGTAA
Os01g60770|1|35145901|35145961|+|Sb03g038290|3|66233709|66233769|+|9e-12	Os01g60770	1	35145901	35145961	+	Sb03g038290	3	66233709	66233769	+	Si002127m	Bradi2g53580	GAGGAGGCTCCCGCCATTCCGAGGCTGCTTGTTAATTAGCACCCGCTTAGGCATTTCCTT
Os01g53150|1|30541208|30541230|+|Sb03g033710|3|61938225|61938247|+|0.074	Os01g53150	1	30541208	30541230	+	Sb03g033710	3	61938225	61938247	+	Si002307m	Bradi2g48960	GGGGGCagttgcagccttgcag
Os04g32370|4|19239337|19239371|+|Sb06g014370|6|39775633|39775667|+|2e-10	Os04g32370	4	19239337	19239371	+	Sb06g014370	6	39775633	39775667	+	Si009615m	Bradi5g08690	GTCACGCTTGTTTCGTTTGGTCAAACATGGACCA
Os01g63510|1|36816752|36816849|-|Sb03g040210|3|67822553|67822651|-|2e-20	Os01g63510	1	36816752	36816849	-	Sb03g040210	3	67822553	67822651	-	Si002900m	Bradi2g55270	AGATCAAATCCCAGGTGGTTGTACGCGCGAGGATAAAAAGAATCGCGAGTGATCAAAGTGACGAGGTCGAATCTGTTTTCGACGAACACGTCAGGACA
Os01g61980|1|35877266|35877287|+|Sb03g039130|3|66909123|66909144|+|0.22	Os01g61980	1	35877266	35877287	+	Sb03g039130	3	66909123	66909144	+	Si001900m	Bradi2g54330	TTCTACAATATTCCCGAGTGC
Os09g28340|9|17203134|17203197|-|Sb02g026580|2|61727043|61727106|-|8e-12	Os09g28340	9	17203134	17203197	-	Sb02g026580	2	61727043	61727106	-	Si030067m	Bradi4g32110	GTGTGATATGATTCGGTCACAGCGTGGCCCTGTCCCAGCTTTTGGGGGCGGCTCGATCTGGTT
Os01g57440|1|33193008|33193028|-|Sb03g036570|3|64646337|64646357|-|0.017	Os01g57440	1	33193008	33193028	-	Sb03g036570	3	64646337	64646357	-	Si001522m	Bradi2g51880	GAACTTTCGGCACCACCTTT
Os09g36810|9|21229633|21229663|+|Sb02g031260|2|66231831|66231861|+|0.31	Os09g36810	9	21229633	21229663	+	Sb02g031260	2	66231831	66231861	+	Si028962m	Bradi4g36520	CATTTCCGCGCGTCCGCTCCACCGCAACGC
Os03g12950|3|6996478|6996498|-|Sb01g042090|1|65418480|65418500|-|1.0	Os03g12950	3	6996478	6996498	-	Sb01g042090	1	65418480	65418500	-	Si034722m	Bradi1g69210	TCCAACAGCAACTTCACAAT
Os03g07480|3|3805729|3805758|-|Sb01g045720|1|68801677|68801649|+|0.0001	Os03g07480	3	3805729	3805758	-	Sb01g045720	1	68801649	68801677	+	Si035196m	Bradi1g73170	CggatggatcatggatgATGTGGTTGAC
Os01g72210|1|41868827|41868849|+|Sb03g045900|3|73107180|73107202|+|0.001	Os01g72210	1	41868827	41868849	+	Sb03g045900	3	73107180	73107202	+	Si004027m	Bradi2g60810	TCCTCCGGCCACCACGTCGCCG
Os01g51280|1|29477989|29478031|+|Sb03g032610|3|61030878|61030919|+|2e-05	Os01g51280	1	29477989	29478031	+	Sb03g032610	3	61030878	61030919	+	Si001590m	Bradi2g47910	CCTCACCCTACACGTAAAGCGGGCCCGGCCTTGAAATCCAT
Os01g69270|1|40264665|40264685|-|Sb03g044140|3|71364458|71364478|-|0.86	Os01g69270	1	40264665	40264685	-	Sb03g044140	3	71364458	71364478	-	Si001786m	Bradi2g59090	CCGATAGTAACATCTTAGGC
Os11g08090|11|4239000|4239039|+|Sb05g005390|5|7208541|7208580|+|0.007	Os11g08090	11	4239000	4239039	+	Sb05g005390	5	7208541	7208580	+	Si025811m	Bradi4g23680	GCCAACCTTATACTCCTGGCTTCCATGTAAATCAGCCCC
Os02g43040|2|25907218|25907287|-|Sb04g033470|4|63398776|63398704|+|0.0004	Os02g43040	2	25907218	25907287	-	Sb04g033470	4	63398704	63398776	+	Si016844m	Bradi3g50130	cattcttaaactcAAAAGCAGGAATATCGTGTGCCTTTGTTCATAGTGTGTCTGTATACAAGGGAAaccaac
Os05g32960|5|19248925|19248985|-|Sb09g019540|9|48386364|48386425|-|3e-11	Os05g32960	5	19248925	19248985	-	Sb09g019540	9	48386364	48386425	-	Si024729m	Bradi2g26270	AGGAAGATCGAGTCCGGTCAGAGCTAGTGATGAGTGAAAGATCAGGCACATGTAAATATAT
Os01g70360|1|40757758|40757816|-|Sb03g044700|3|72056415|72056473|-|4e-07	Os01g70360	1	40757758	40757816	-	Sb03g044700	3	72056415	72056473	-	Si001208m	Bradi2g59530	ACACGGCCTTTCTGGTTTAATATGCTTCTGTTTGTCTTGTTATGCCTTGGTTGGTAGT
Os05g11780|5|6696394|6696424|+|Sb09g006480|9|10380189|10380219|+|0.005	Os05g11780	5	6696394	6696424	+	Sb09g006480	9	10380189	10380219	+	Si022769m	Bradi2g32600	ATAAAGCGCGACGCCACCCAGCGATCTAgg
Os01g65550|1|38043644|38043667|+|Sb03g041530|3|69026329|69026352|+|0.021	Os01g65550	1	38043644	38043667	+	Sb03g041530	3	69026329	69026352	+	Si002424m	Bradi2g56680	CAATTATTTCCAGCATTATTGCG
Os11g05740|11|2624461|2624726|-|Sb05g003450|5|3888489|3888762|-|1e-25	Os11g05740	11	2624461	2624726	-	Sb05g003450	5	3888489	3888762	-	Si027632m	Bradi4g25170	CCCCCACACCTGCGCTTCCATCTGCTACGCACAGTTCAAGATGATAGTGCTGATATTACACCAGATGGGGCCGGTAGCACGACATTATTGACCTGGATGAGGAACCTGtcattgtaagccctgaCATAGATCTTTGGAGCAGCAGTGTCACTACTCACGTGACAATAATTTGGCACATGATGACAGGCAGTACCACGGGAAGGCGATTGCTCCTTCTCGTTCAGTCCTTCTCAATCAGCAGAAGTCCCCACATGACCATCATCCATCCTTAAA
Os02g49850|2|30461170|30461209|+|Sb04g028940|4|59009270|59009309|+|2e-08	Os02g49850	2	30461170	30461209	+	Sb04g028940	4	59009270	59009309	+	Si018687m	Bradi3g57010	ATAATAACCCTTCGCGTCCACGACAAGTTTACTCAAAAG
Os06g46250|6|28018832|28018866|-|Sb10g027090|10|56730878|56730911|-|0.0003	Os06g46250	6	28018832	28018866	-	Sb10g027090	10	56730878	56730911	-	Si006548m	Bradi1g32680	TACCCTTACCCGCTTATATATACGCGGCTTTAC
Os02g57380|2|35155800|35155847|+|Sb04g037400|4|67050551|67050598|+|0.0003	Os02g57380	2	35155800	35155847	+	Sb04g037400	4	67050551	67050598	+	Si018433m	Bradi3g55530	TTCTTAGCGCCATCGCAACCTCGCCACTTTCTTGTGTCTGTCAGTTT
Os06g04560|6|1982790|1982825|-|Sb10g002510|10|2216421|2216456|-|2e-07	Os06g04560	6	1982790	1982825	-	Sb10g002510	10	2216421	2216456	-	Si005817m	Bradi1g51510	aaaagttgctCCAATTTTCGAACCATTCCCCCTCC
Os08g33300|8|20762326|20762438|-|Sb07g020940|7|54432183|54432296|-|6e-17	Os08g33300	8	20762326	20762438	-	Sb07g020940	7	54432183	54432296	-	Si015770m	Bradi3g36430	CAACTGAGATGCCTTTGCCATAAACAATCTGTTTCAATattgaagatatgctgcCTCTTTTCACTTAGTGGCAGAACTGATTGCCACAccagttgtacttaactAATGCAGTT
Os03g15790|3|8713673|8713687|-|Sb01g040170|1|63552179|63552165|+|0.85	Os03g15790	3	8713673	8713687	-	Sb01g040170	1	63552165	63552179	+	Si035672m	Bradi1g67230	ACCCTGTTGCTGTC
Os05g40630|5|23773274|23773311|-|Sb09g023720|9|53358305|53358342|-|6e-09	Os05g40630	5	23773274	23773311	-	Sb09g023720	9	53358305	53358342	-	Si023227m	Bradi2g22030	caggtGATGGTCTACATGTATGGACAATGGCGAGCAG
Os08g34740|8|21837896|21837917|-|Sb07g021990|7|56287812|56287833|-|0.005	Os08g34740	8	21837896	21837917	-	Sb07g021990	7	56287812	56287833	-	Si013381m	Bradi3g37260	tccagcacCTTCCCGCACCGC
Os04g54940|4|32496385|32496418|+|Sb06g030360|6|58809357|58809390|+|3e-08	Os04g54940	4	32496385	32496418	+	Sb06g030360	6	58809357	58809390	+	Si010841m	Bradi5g23610	GGCAGAGTGGCCAGATTGCAGAAATGATTGGAG
Os10g42100|10|22569101|22569118|+|Sb01g028470|1|49677504|49677487|-|1.1	Os10g42100	10	22569101	22569118	+	Sb01g028470	1	49677487	49677504	-	Si034922m	Bradi3g33930	CATCTCGTGGCATATTC
Os01g11350|1|6099782|6099798|-|Sb03g002050|3|1899772|1899756|+|0.06	Os01g11350	1	6099782	6099798	-	Sb03g002050	3	1899756	1899772	+	Si002311m	Bradi2g06790	ACGGACCGCGTTCATG
Os09g28200|9|17108165|17108192|-|Sb02g026500|2|61596509|61596482|+|3e-08	Os09g28200	9	17108165	17108192	-	Sb02g026500	2	61596482	61596509	+	Si030056m	Bradi4g32050	TCAAAGATGTGAAAGGCAGTTACAGCT
Os07g28940|7|16983757|16983778|+|Sb02g033040|2|67682189|67682210|+|0.43	Os07g28940	7	16983757	16983778	+	Sb02g033040	2	67682189	67682210	+	Si028979m	Bradi1g28170	TTTGTAAAAGTAGTGTACATA
Os06g46440|6|28187883|28187966|+|Sb10g027230|10|56951547|56951630|+|2e-23	Os06g46440	6	28187883	28187966	+	Sb10g027230	10	56951547	56951630	+	Si008151m	Bradi1g32540	AATGAGGCCATGGATCAACCACCATGATGCTCTGTCTACAAAGAGGGTAGCAGAACATAATCATCCCATATCACATGCCTCCC
Os01g21960|1|12326398|12326417|+|Sb03g013130|3|15982898|15982917|+|0.001	Os01g21960	1	12326398	12326417	+	Sb03g013130	3	15982898	15982917	+	Si000511m	Bradi2g12120	TGCTAGCTGTTGATCCTTG
Os01g04170|1|1838124|1838149|-|Sb03g007090|3|7300190|7300165|+|3e-07	Os01g04170	1	1838124	1838149	-	Sb03g007090	3	7300165	7300190	+	Si002915m	Bradi2g02220	TTGAATGTgagaaagagagggaaaC
Os01g54270|1|31238485|31238518|-|Sb03g034400|3|62618202|62618235|-|6e-10	Os01g54270	1	31238485	31238518	-	Sb03g034400	3	62618202	62618235	-	Si004644m	Bradi2g49670	AGTGACCAATAATACATCAATATTTTATGGGTT
Os01g55580|1|32015674|32015714|-|Sb03g035240|3|63398326|63398366|-|5e-07	Os01g55580	1	32015674	32015714	-	Sb03g035240	3	63398326	63398366	-	Si000730m	Bradi2g50540	TCCAATCTATTCTCATTGGTCAGAATAAGTGTAATGCTGG
Os05g02500|5|858756|858838|-|Sb09g001660|9|1609638|1609720|-|9e-16	Os05g02500	5	858756	858838	-	Sb09g001660	9	1609638	1609720	-	Si021290m	Bradi2g37450	AGGCAGTAGGTATCAGGATATTGTAGTTGCTTAACAAACTCAGCCACAAATTATCATTCAACGAAGGCATGCCCTCCAGCAT
Os01g51290|1|29491650|29491675|-|Sb03g032620|3|61043885|61043910|-|0.099	Os01g51290	1	29491650	29491675	-	Sb03g032620	3	61043885	61043910	-	Si000233m	Bradi2g47920	TAATCTCACTGATTGTTGTTGTCCC
Os03g16600|3|9155668|9155789|-|Sb01g039710|1|63202922|63202796|+|2e-38	Os03g16600	3	9155668	9155789	-	Sb01g039710	1	63202796	63202922	+	Si039345m	Bradi1g66730	GCAGTAAATGGGGATGGTGACTGTGATGGCAACCCCTTTTTTCCTTTGTCCTCACCCTTTTGGGACTGCCATTTCCGGCGTGGCCATCTGACGACCTCCATTATTGCACTTGGTGCTCCCCTCCTC
Os10g40250|10|21491652|21491692|+|Sb01g029740|1|51821832|51821792|-|0.071	Os10g40250	10	21491652	21491692	+	Sb01g029740	1	51821792	51821832	-	Si034195m	Bradi3g32840	ACAGCCATGCCTCTGAGCAGCGAAGTGTACAGCAGTCTGA
Os11g12740|11|7195381|7195401|-|Sb05g007450|5|13462310|13462290|+|0.0004	Os11g12740	11	7195381	7195401	-	Sb05g007450	5	13462290	13462310	+	setaria64_scaffold_8_9875529_9877014	Bradi4g21790	GATGCTGTGGTACCAAGCTA
Os03g47740|3|27050669|27050697|-|Sb01g011960|1|10902295|10902267|+|0.001	Os03g47740	3	27050669	27050697	-	Sb01g011960	1	10902267	10902295	+	Si034602m	Bradi1g12510	CCTGTAATGAGCACTTATGATCCAGGTA
Os03g16000|3|8822786|8822831|+|Sb01g040020|1|63429100|63429057|-|0.075	Os03g16000	3	8822786	8822831	+	Sb01g040020	1	63429057	63429100	-	Si036799m	Bradi1g67060	AGGGGGTGCCGGAATGCTGACTAAGCACATTGTCTTTCTTCAC
Os02g08400|2|4481388|4481454|+|Sb04g005470|4|5312269|5312335|+|9e-12	Os02g08400	2	4481388	4481454	+	Sb04g005470	4	5312269	5312335	+	Si019648m	Bradi3g06020	CTGCAGAGAGATGTGAGAGATGGCTAGGAACTGGTCCTACATTATTAGATAAGCACAGAGACATAT
Os11g41820|11|24684913|24684957|-|Sb05g025260|5|58559945|58559989|-|7e-06	Os11g41820	11	24684913	24684957	-	Sb05g025260	5	58559945	58559989	-	Si026142m	Bradi4g12260	ATATGGGTTAGAAGGCAACCTTGGCCCACTTTGTCCATCTGCTG
Os03g13870|3|7520549|7520576|-|Sb01g041360|1|64666657|64666630|+|0.004	Os03g13870	3	7520549	7520576	-	Sb01g041360	1	64666630	64666657	+	Si037176m	Bradi1g68260	AATTGACACGTGCAAATCTGCCATTAG
Os04g48416|4|28696634|28696691|-|Sb06g025980|6|55054529|55054585|-|0.063	Os04g48416	4	28696634	28696691	-	Sb06g025980	6	55054529	55054585	-	Si009417m	Bradi5g18910	AGCACATGAATTGTTTTCACGAACCCTAGCAACCGTCTACGGTGACGAATCAATGC
Os01g51140|1|29379638|29379658|-|Sb03g032520|3|60927191|60927211|-|0.017	Os01g51140	1	29379638	29379658	-	Sb03g032520	3	60927191	60927211	-	Si001743m	Bradi2g47810	GCGTGCGCCTTGAGAAGAAC
Os02g39790|2|24040782|24040796|+|Sb04g025710|4|55485832|55485846|+|0.85	Os02g39790	2	24040782	24040796	+	Sb04g025710	4	55485832	55485846	+	Si017413m	Bradi3g48490	TTCATCTCTTGCAG
Os07g37240|7|22315411|22315427|-|Sb02g036260|2|70687628|70687644|-|0.058	Os07g37240	7	22315411	22315427	-	Sb02g036260	2	70687628	70687644	-	Si030702m	Bradi1g24870	TGATGAATTAATGCAT
Os01g15610|1|8768506|8768527|+|Sb03g010100|3|10889798|10889819|+|8e-05	Os01g15610	1	8768506	8768527	+	Sb03g010100	3	10889798	10889819	+	Si003519m	Bradi2g09500	AAGCAGTTCCCCACTAACAAG
Os01g58760|1|33961071|33961236|+|Sb03g037300|3|65280347|65280513|+|3e-44	Os01g58760	1	33961071	33961236	+	Sb03g037300	3	65280347	65280513	+	Si002893m	Bradi2g52590	ACTTATGCAGGAGGTTTTTGTCCTGGTTGGGATATTGTGAGGTTCTGCTATTTAGTGCCTAGAGTTGTCAATATGTTCATGCTCCTGGCCACCATGGATATTTGGTACTTGCATGTTCTCTTGACTATTCAATCATTAACCAGTAATCTAGGGGTTACTTGAATTT
Os03g59750|3|34017561|34017580|-|Sb01g003750|1|3019394|3019375|+|0.002	Os03g59750	3	34017561	34017580	-	Sb01g003750	1	3019375	3019394	+	Si034127m	Bradi1g04210	CAAAACCCTCGCAAAACCC
Os08g06320|8|3494425|3494465|-|Sb07g004070|7|5101591|5101629|-|0.004	Os08g06320	8	3494425	3494465	-	Sb07g004070	7	5101591	5101629	-	Si014199m	Bradi3g16390	CACTTTGGCCTAGGGCTAATATAATAATCCCCAACTTG
Os09g38790|9|22286340|22286378|-|Sb02g032810|2|67435951|67435989|-|6e-06	Os09g38790	9	22286340	22286378	-	Sb02g032810	2	67435951	67435989	-	Si030455m	Bradi4g38000	AAGCAAGCATCTGTGCCAAGATTGCCAAAGGAGAAAAG
Os04g55650|4|32945815|32945838|-|Sb06g030800|6|59256298|59256321|-|1.0	Os04g55650	4	32945815	32945838	-	Sb06g030800	6	59256298	59256321	-	Si010464m	Bradi5g24030	CTTGTTTCTCAAGTCGACAGGGA
Os07g38730|7|23244817|23244926|+|Sb02g037260|2|71606176|71606283|+|2e-17	Os07g38730	7	23244817	23244926	+	Sb02g037260	2	71606176	71606283	+	Si029822m	Bradi1g23770	ATGTGCCAACATTATCCTATAGTACTGCTCCGCCCTGTCCATGTGATGTGGGCCATTCAGCTTGTTCATGTGAGTAGGTTTTCTGCATCTTAGCTGTTGTGGGGACA
Os08g36820|8|23257585|23257647|-|Sb07g022970|7|57807065|57807127|-|6e-13	Os08g36820	8	23257585	23257647	-	Sb07g022970	7	57807065	57807127	-	Si013855m	Bradi3g38170	AAACTGTACTTTTTGTCCATTCTTTGGGTGTCAAGGTGGATGCCGATGTCTCCCGCCAATCT
Os05g48150|5|27542634|27542693|+|Sb09g027870|9|56907912|56907971|+|4e-11	Os05g48150	5	27542634	27542693	+	Sb09g027870	9	56907912	56907971	+	Si021839m	Bradi2g17210	TATGAGTAATCAGTGTAGTAAGTTGTAACTATTTCCGGATGTTTATGTTCATAAGGCAA
Os03g06290|3|3160828|3160907|-|Sb01g046525|1|69708729|69708648|+|2e-06	Os03g06290	3	3160828	3160907	-	Sb01g046525	1	69708648	69708729	+	Si039084m	Bradi1g74550	TTcctatgttgcatcgaaTGATGCAAATTTCATGTAATAATGCATCTAAAAGATGAAAAGATTGACGGTCGGTGAAGCATG
Os01g56780|1|32762581|32762607|-|Sb03g036120|3|64142961|64142987|-|1e-07	Os01g56780	1	32762581	32762607	-	Sb03g036120	3	64142961	64142987	-	Si000264m	Bradi2g51500	CATTCAGGTGCAGGTGTAAATGCAGT
Os08g34720|8|21811456|21811492|-|Sb07g021980|7|56271550|56271586|-|0.0001	Os08g34720	8	21811456	21811492	-	Sb07g021980	7	56271550	56271586	-	Si013423m	Bradi3g37240	caacaCCTGAAGGACGCCGCCCCACGCGTCGCTCTC
Os04g56500|4|33497200|33497226|-|Sb06g031560|6|59908156|59908182|-|6e-06	Os04g56500	4	33497200	33497226	-	Sb06g031560	6	59908156	59908182	-	Si024993m	Bradi5g24830	GGTAATTAATTGTAACatatatagag
Os06g10230|6|5250825|5250845|-|Sb10g006670|10|6255633|6255653|-|0.024	Os06g10230	6	5250825	5250845	-	Sb10g006670	10	6255633	6255653	-	Si005775m	Bradi1g46450	TGATGTGACCTCTCAGTGTC
Os08g15020|8|9066185|9066290|+|Sb07g008580|7|14518573|14518465|-|5e-28	Os08g15020	8	9066185	9066290	+	Sb07g008580	7	14518465	14518573	-	Si015585m	Bradi3g18980	GAACAAGTCCTGAGGGTCAAAACAGATGACACCATGCATTCAGGATGCTGCTACATTGTCAGTTACAACTGCCCATGGACTTTTGGCAGGTCAGCctagctagcacta
Os06g16370|6|9335106|9335126|+|Sb10g010050|10|12273931|12273951|+|0.0003	Os06g16370	6	9335106	9335126	+	Sb10g010050	10	12273931	12273951	+	setaria64_scaffold_4_12557020_12557472	Bradi1g43670	AATCTTTATCTGAAAACGAC
Os01g72020|1|41740348|41740422|-|Sb03g045730|3|72935865|72935942|-|1e-25	Os01g72020	1	41740348	41740422	-	Sb03g045730	3	72935865	72935942	-	Si001105m	Bradi2g60710	GCTGCTGCTCTACTATCTCCTTGTAAGCTTAGAACTaattaattacatgttgttattcatatccacattACAGGAGA
Os03g04990|3|2415238|2415257|+|Sb01g047345|1|70441187|70441168|-|0.001	Os03g04990	3	2415238	2415257	+	Sb01g047345	1	70441168	70441187	-	Si034179m	Bradi1g75500	ATTCTTCAGTTAGGAAGGT
Os04g54940|4|32494873|32494922|+|Sb06g030360|6|58807777|58807826|+|8e-09	Os04g54940	4	32494873	32494922	+	Sb06g030360	6	58807777	58807826	+	Si010841m	Bradi5g23610	ataatggTGGCGCCACGTGGGCGCAAGTGTTCTTTACACTAGGCTAATC
Os06g45540|6|27564174|27564223|+|Sb10g026620|10|56058326|56058279|-|0.0004	Os06g45540	6	27564174	27564223	+	Sb10g026620	10	56058279	56058326	-	Si007394m	Bradi1g32050	TGAGTGGCCGAAAGCAGTGTTTTTCGGGACTAGGGAAGTGTCGGCTT
Os03g13040|3|7055242|7055273|-|Sb01g042200|1|65506154|65506185|-|0.001	Os03g13040	3	7055242	7055273	-	Sb01g042200	1	65506154	65506185	-	Si035900m	Bradi1g69260	TGCTGCGGACATATGCGACGGGGCACTTGCT
Os04g52940|4|31346274|31346315|+|Sb06g028900|6|57646093|57646134|+|0.027	Os04g52940	4	31346274	31346315	+	Sb06g028900	6	57646093	57646134	+	Si009393m	Bradi5g22100	GGGTAACTGTAGCCGGACGGAATCATGCTAGATCGAATCTC
Os07g38590|7|23179912|23180008|+|Sb02g037130|2|71524102|71524196|+|7e-13	Os07g38590	7	23179912	23180008	+	Sb02g037130	2	71524102	71524196	+	Si029838m	Bradi1g23920	GCCCACCTGTCTCTTGTTCTTTCTGAAGGCGCCTTCAGGCTTGAGTCAAGGCTACAACTGTGGTTCTGGCCCTGTTTGTGGACACACTCGCAGT
Os05g40020|5|23448745|23448806|+|Sb09g023450|9|53116508|53116568|+|5e-06	Os05g40020	5	23448745	23448806	+	Sb09g023450	9	53116508	53116568	+	Si023266m	Bradi2g22270	GTCGCTGCAACCACCGAGATGACTCCGTGGCGCCAAACCCCGATGGCCACGGCTAGCTGC
Os01g61010|1|35301247|35301276|-|Sb03g038420|3|66363401|66363430|-|1e-07	Os01g61010	1	35301247	35301276	-	Sb03g038420	3	66363401	66363430	-	Si000931m	Bradi2g53700	GCTATTTATTCGCCGAAAGCATGCAGAGC
Os03g03390|3|1444045|1444087|+|Sb01g048840|1|71822596|71822554|-|9e-05	Os03g03390	3	1444045	1444087	+	Sb01g048840	1	71822554	71822596	-	Si036158m	Bradi1g76860	GGCGGCGGTGAAAGCCGCGACGACCCAACGCAGAACAGGCGC
Os09g26390|9|15936039|15936090|-|Sb02g025515|2|60427651|60427702|-|2e-06	Os09g26390	9	15936039	15936090	-	Sb02g025515	2	60427651	60427702	-	Si029107m	Bradi4g31010	TTATATAGCATGTAACAACTGATAACAGAGACAAGTTCCTACAGTAGTTGG
Os05g46000|5|26606040|26606066|+|Sb09g026820|9|56004437|56004463|+|0.88	Os05g46000	5	26606040	26606066	+	Sb09g026820	9	56004437	56004463	+	Si023140m	Bradi2g18540	AAAGAGTTTCGCGGTCCCTTCTTAAT
Os07g48430|7|28962356|28962389|+|Sb02g043200|2|76982051|76982084|+|9e-05	Os07g48430	7	28962356	28962389	+	Sb02g043200	2	76982051	76982084	+	Si029734m	Bradi1g17490	tggATCCCGCGCAGCAGGAGGCGGCCAACCCGT
Os10g28210|10|14585503|14585530|-|Sb01g021880|1|26391392|26391365|+|0.004	Os10g28210	10	14585503	14585530	-	Sb01g021880	1	26391365	26391392	+	Si036802m	Bradi3g26870	AAATCCAAGGTGGTTGTACTGTGCAAG
Os02g54510|2|33387493|33387525|+|Sb04g035290|4|65124996|65125028|+|0.021	Os02g54510	2	33387493	33387525	+	Sb04g035290	4	65124996	65125028	+	Si016155m	Bradi3g60210	GAGCTATGATTGGCCATGCATGGTTCATATGG
Os01g18584|1|10464260|10464282|+|Sb03g011800|3|13447378|13447400|+|0.085	Os01g18584	1	10464260	10464282	+	Sb03g011800	3	13447378	13447400	+	Si000824m	Bradi2g11170	ATCAATGTGCCTTGACAAATTG
Os08g04400|8|2156427|2156490|+|Sb07g002920|7|3094532|3094594|+|4e-07	Os08g04400	8	2156427	2156490	+	Sb07g002920	7	3094532	3094594	+	Si015302m	Bradi3g14610	GTTTTCACTAGCTTTACAACCCTTGTGTAAAAGCAGATCTTTAAAAGTAGGCTGAATATGTG
Os09g32670|9|19485792|19485841|-|Sb02g029130|2|64284150|64284198|-|1e-07	Os09g32670	9	19485792	19485841	-	Sb02g029130	2	64284150	64284198	-	Si029644m	Bradi4g34430	AGCCAGGACAGATGAAAGATGAAGTCACTGGCTCCCTATCAATCAAAA
Os07g10110|7|5418042|5418080|-|Sb02g005910|2|7115037|7115002|+|0.0001	Os07g10110	7	5418042	5418080	-	Sb02g005910	2	7115002	7115037	+	Si028976m	Bradi1g54540	TTTTGTAGGCAGATCATTGTATAATAATCAATAGT
Os04g54474|4|32216086|32216107|+|Sb06g030100|6|58507346|58507367|+|0.006	Os04g54474	4	32216086	32216107	+	Sb06g030100	6	58507346	58507367	+	Si010386m	Bradi5g23340	CCATGGCACAAACCAATAGTC
Os04g52479|4|31028113|31028162|+|Sb06g028460|6|57252888|57252937|+|3e-05	Os04g52479	4	31028113	31028162	+	Sb06g028460	6	57252888	57252937	+	Si009677m	Bradi5g21750	GATGATTCCAAATGATGTGCACAATGTTCTAATTCCCAAACATACATGC
Os09g02530|9|1056741|1056810|+|Sb02g013790|2|25869137|25869070|-|1e-17	Os09g02530	9	1056741	1056810	+	Sb02g013790	2	25869070	25869137	-	Si032499m	Bradi4g08400	GTTTGGCCATTTCCCAGGCCACTCACCGTCGGTTGACTTTGAAGCTGACCAGGAGACACCAGTTCCC
Os03g05160|3|2504747|2504790|+|Sb01g047245|1|70335541|70335498|-|3e-07	Os03g05160	3	2504747	2504790	+	Sb01g047245	1	70335498	70335541	-	Si037025m	Bradi1g75420	TGCTTAACCCTGAAGCAAACCCTAATGGAGGATCCTGGCTAAC
Os03g20520|3|11617473|11617494|-|Sb01g036890|1|60469335|60469314|+|0.0001	Os03g20520	3	11617473	11617494	-	Sb01g036890	1	60469314	60469335	+	Si036101m	Bradi1g63940	AGGCCCGGACAGGAGGAATAT
Os02g03670|2|1535784|1535821|-|Sb04g002440|4|2231775|2231812|-|8e-09	Os02g03670	2	1535784	1535821	-	Sb04g002440	4	2231775	2231812	-	Si018258m	Bradi3g02790	CAACTGGAGACCACACAGTAAGGCCCCGCAAACACAT
Os09g25490|9|15280293|15280307|+|Sb02g025020|2|59707149|59707163|+|1.1	Os09g25490	9	15280293	15280307	+	Sb02g025020	2	59707149	59707163	+	Si028761m	Bradi4g30540	GCCCCTGCCACAAG
Os03g06460|3|3230050|3230087|-|Sb01g046420|1|69618417|69618380|+|8e-09	Os03g06460	3	3230050	3230087	-	Sb01g046420	1	69618380	69618417	+	Si034866m	Bradi1g74440	AGCTTAAGTATTCATTGGTAAAGGATTTGTTTTCCAG
Os08g05870|8|3157633|3157678|+|Sb07g003630|7|4416991|4417036|+|1e-11	Os08g05870	8	3157633	3157678	+	Sb07g003630	7	4416991	4417036	+	Si013328m	Bradi3g16890	AGGGCGGGTGGGCCCACACATAAATAGCGACCAACCGCTGCTAAA
Os12g06800|12|3299084|3299110|-|Sb08g004040|8|4710451|4710477|-|0.0004	Os12g06800	12	3299084	3299110	-	Sb08g004040	8	4710451	4710477	-	Si009372m	Bradi4g41790	GTACACAGGTTTGTGAAGCTTTAGCT
Os01g57690|1|33350681|33350726|-|Sb03g036730|3|64827034|64827079|-|7e-05	Os01g57690	1	33350681	33350726	-	Sb03g036730	3	64827034	64827079	-	Si004117m	Bradi2g52050	AGTCCCTACACTCTTGGACTGTCCACACGGCTGCATCCTGCTCCG
Os03g02970|3|1204058|1204109|-|sorghum_v1_1_72107671_72108642|1|72107444|72107393|+|3e-20	Os03g02970	3	1204058	1204109	-	sorghum_v1_1_72107671_72108642	1	72107393	72107444	+	Si033853m	Bradi1g77090	GCGCTTGCGTGATTCGTACGGTTTATCACCGCCTctttctcttccactctc
Os01g72970|1|42324690|42324716|+|Sb03g046530|3|73631378|73631404|+|6e-06	Os01g72970	1	42324690	42324716	+	Sb03g046530	3	73631378	73631404	+	Si005154m	Bradi2g61430	AATGGACGCCGACGAGCCACCGGAGC
Os12g40570|12|25068405|25068572|-|Sb08g020270|8|51277431|51277599|-|7e-35	Os12g40570	12	25068405	25068572	-	Sb08g020270	8	51277431	51277599	-	Si022461m	Bradi4g02680	CCTAAAGTAGGTAAATTATTATTGCTACATGAATTtgaatgccatgttaggCTATCTACATCCTAATCTTGATTGCGCTCATTCCCCTACCCCATATCAACCTTTAATGTCTGCCCGAGATGATAGGAAAATGTAGCTATACCATGAAGGCAAGCACATGGGGCTGAT
Os05g03190|5|1293262|1293317|+|Sb09g002210|9|2344274|2344328|+|1.0	Os05g03190	5	1293262	1293317	+	Sb09g002210	9	2344274	2344328	+	Si021950m	Bradi2g37980	TTTAGGTGTCGGCAGCTCGCCAACTTGCAAGTGTTAGTTGGCCAGTTGCTGTTA
Os02g42450|2|25529337|25529356|+|Sb04g027050|4|56949508|56949527|+|0.055	Os02g42450	2	25529337	25529356	+	Sb04g027050	4	56949508	56949527	+	Si018419m		TGTCACTGCTGATTCGGCT
Os07g11000|7|6037001|6037050|+|Sb02g006360|2|7968284|7968333|+|6e-07	Os07g11000	7	6037001	6037050	+	Sb02g006360	2	7968284	7968333	+	Si028696m	Bradi1g54150	ATGACTTTTCAACTTGAAGTACTCTTTTACTGAGTTGTTTCAGGTCTTT
Os01g45550|1|25864860|25864891|+|Sb03g029320|3|57451961|57451994|+|0.001	Os01g45550	1	25864860	25864891	+	Sb03g029320	3	57451961	57451994	+	Si000693m	Bradi2g44990	TACGAGCCGTGGCGGTGCGGGAATAACCGAAAA
Os09g27050|9|16457530|16457565|+|Sb02g025940|2|60989793|60989828|+|0.0003	Os09g27050	9	16457530	16457565	+	Sb02g025940	2	60989793	60989828	+	Si029613m	Bradi4g31460	AAGTTCGTTTCAGCTTCTCCCaagatttttggaga
Os01g51230|1|29447071|29447099|-|Sb03g032580|3|61006000|61006028|-|0.062	Os01g51230	1	29447071	29447099	-	Sb03g032580	3	61006000	61006028	-	Si001543m	Bradi2g47870	CTGATTTCAATGCCTCGTTGCTCatttt
Os01g68324|1|39694975|39695056|+|Sb03g043460|3|70774533|70774609|+|3e-16	Os01g68324	1	39694975	39695056	+	Sb03g043460	3	70774533	70774609	+	Si000523m	Bradi2g58370	AATATTTCAGTCGCCCCCCTCCTTCAACCTCCAGATCTGGCCACTCCCACACGCCCAGTCTCCTAAACCCTACACA
Os11g40210|11|23518154|23518195|-|Sb05g024580|5|57786381|57786422|-|0.0003	Os11g40210	11	23518154	23518195	-	Sb05g024580	5	57786381	57786422	-	Si026263m	Bradi4g13780	CgagaaattccagaattGAAAATCACAGAAGAAGGTTGGGA
Os03g15410|3|8428360|8428402|+|Sb01g040510|1|63856991|63856949|-|2e-13	Os03g15410	3	8428360	8428402	+	Sb01g040510	1	63856949	63856991	-	Si034194m	Bradi1g67530	TCATGGGGTCCAATGGCCCGACCTTTCTCCCTCCAAAGGtga
Os05g03640|5|1559696|1559712|-|Sb09g002350|9|2558713|2558729|-|0.078	Os05g03640	5	1559696	1559712	-	Sb09g002350	9	2558713	2558729	-	Si023882m	Bradi2g38220	AATATTTTCTGATGGC
Os09g30010|9|18249306|18249323|+|Sb02g027510|2|62764410|62764427|+|0.81	Os09g30010	9	18249306	18249323	+	Sb02g027510	2	62764410	62764427	+	setaria64_scaffold_2_34696144_34696756	Bradi4g33040	cgccgccgccgccgccg
Os01g40630|1|22955238|22955263|-|Sb03g026430|3|53212975|53212999|-|1.0	Os01g40630	1	22955238	22955263	-	Sb03g026430	3	53212975	53212999	-	Si002703m	Bradi2g42190	AACATCTTGCCTTGATCATGGCTT
Os03g19200|3|10766091|10766114|-|Sb01g037630|1|61197569|61197546|+|0.0003	Os03g19200	3	10766091	10766114	-	Sb01g037630	1	61197546	61197569	+	Si034576m	Bradi1g64660	GCGCGCATGTCAACGACATGCAC
Os12g32374|12|19501283|19501321|-|Sb08g016307|8|43313442|43313480|-|0.96	Os12g32374	12	19501283	19501321	-	Sb08g016307	8	43313442	43313480	-	Si023391m	Bradi4g06630	AGCACTGGGATCAGATCCAATGCAACCTGATTGCATCA
Os04g31070|4|18393422|18393456|-|Sb06g012520|6|34538793|34538759|+|2e-05	Os04g31070	4	18393422	18393456	-	Sb06g012520	6	34538759	34538793	+	Si010296m	Bradi5g07410	ATTTTGAATGCACGCCACCAAAAGAGGTTGGAAA
Os01g52740|1|30340776|30340829|-|Sb03g033430|3|61746745|61746802|-|4e-07	Os01g52740	1	30340776	30340829	-	Sb03g033430	3	61746745	61746802	-	Si003501m	brachy_Bd2_48959480_48959743	cgcatACTTATCTGTCACACAAATTAAGCGGCGCAGCGCCACACGGAACCTGGCTAC
Os10g34400|10|18275149|18275196|+|Sb01g018910|1|19844496|19844450|-|0.4	Os10g34400	10	18275149	18275196	+	Sb01g018910	1	19844450	19844496	-	Si034474m	Bradi3g29270	TTCTTTCCATCCAAACAAAATATGCCATTACCTGATCCATTAGAGC
Os09g10950|9|6027746|6027817|+|Sb02g018900|2|45972300|45972371|+|4e-18	Os09g10950	9	6027746	6027817	+	Sb02g018900	2	45972300	45972371	+	Si031997m	Bradi4g27150	AACAATGTAGaagcaagatctcatcttCAGACAAACGAGTTGCATTGGAATTAATGGGATTTTGCTCTTGG
Os02g49950|2|30505757|30505823|+|Sb04g028890|4|58965098|58965033|-|3e-12	Os02g49950	2	30505757	30505823	+	Sb04g028890	4	58965033	58965098	-	Si016624m	Bradi3g56960	GCTTCGCCGCACCTGACCGTATCGCGCGCTGCCGTTGGGACCGGCCAAAGTTGACGCGCCCCACG
Os05g48410|5|27690339|27690443|-|Sb09g028120|9|57102040|57102145|-|3e-19	Os05g48410	5	27690339	27690443	-	Sb09g028120	9	57102040	57102145	-	Si023029m	Bradi2g16970	AGAATATGCTGCAATAGTGGGCTGTGCTTTTTTCTTTGTAAAGTTGGTCTCAGGAAGATTCTGAGATTATTCTAATCTGAGGAGTTTTCTACTAAGCTTCCATTC
Os01g07560|1|3620111|3620130|+|Sb03g004520|3|4767101|4767082|-|0.07	Os01g07560	1	3620111	3620130	+	Sb03g004520	3	4767082	4767101	-	Si000114m		ctgcttgcTGCCACCTAAT
Os10g33370|10|17495134|17495148|+|Sb01g019520|1|21119001|21118987|-|1.2	Os10g33370	10	17495134	17495148	+	Sb01g019520	1	21118987	21119001	-	Si035586m	Bradi3g28560	CCATCTCCATGAGC
Os03g03870|3|1761272|1761295|+|Sb01g048320|1|71343829|71343806|-|0.021	Os03g03870	3	1761272	1761295	+	Sb01g048320	1	71343806	71343829	-	Si034652m	Bradi1g76370	CCAAATGATGCGTCCACGTTGCA
Os03g18080|3|10087734|10087809|-|Sb01g038490|1|62029236|62029161|+|0.007	Os03g18080	3	10087734	10087809	-	Sb01g038490	1	62029161	62029236	+	Si035567m	Bradi1g65570	attGCAGGacgccgcggccgccgcggccCACGCGAAACAAAAGCTCGTGGAGCGGCAGGAGAAACTTGCGgtaaa
Os04g33760|4|20273771|20273836|+|Sb06g016000|6|44357594|44357660|+|2e-12	Os04g33760	4	20273771	20273836	+	Sb06g016000	6	44357594	44357660	+	setaria64_scaffold_7_19555181_19555377	Bradi5g09470	AATTTGGTTAGGTTTGGACTGTGAATCACTTAGCCCCACTTTTAGTGCCTCTCTGTTGGGGAAAGT
Os04g36859|4|22064744|22064791|-|Sb06g018000|6|47446485|47446531|-|8e-05	Os04g36859	4	22064744	22064791	-	Sb06g018000	6	47446485	47446531	-	Si011121m	Bradi5g10990	GACGTGGCACTCCAGTGACGCGCTGCTTTTCTCCGATTGGTCCACC
Os04g46370|4|27312886|27312906|-|Sb06g024490|6|53603490|53603510|-|0.019	Os04g46370	4	27312886	27312906	-	Sb06g024490	6	53603490	53603510	-	Si010336m	Bradi5g17580	GCCAGCCCACTGACATGTGG
Os01g03820|1|1597794|1597898|+|Sb03g007300|3|7611647|7611543|-|1e-07	Os01g03820	1	1597794	1597898	+	Sb03g007300	3	7611543	7611647	-	Si000329m	Bradi2g02010	AGTGTGGGGGCAATATGTCACACTCATCTCATGCGTTTTCTTAGGTGTCGCTCTTCTCGTGGGTATTAATTCGGCCTAACTTGTAGGTGGACAGGTACCCATTA
Os03g06930|3|3516121|3516277|-|Sb01g046170|1|69226953|69226794|+|8e-42	Os03g06930	3	3516121	3516277	-	Sb01g046170	1	69226794	69226953	+	Si034965m	Bradi1g74060	AAGAGATAGAGAGGAATAAGCGAGAGGAAACAAACAAAAATGGTGGTGGGGTTTCTTTAAGATTTATAGGAAGATAGTGTTAGGCAGCCCTTATTGGTGGCAGGAGTATATTATTGCTCAAGGTAGGAGGACTCAGGGGTTAGAACAACTCAAGTCTAG
Os02g43350|2|26156404|26156444|+|Sb04g033360|4|63253977|63253937|-|5e-07	Os02g43350	2	26156404	26156444	+	Sb04g033360	4	63253937	63253977	-	Si016322m	Bradi3g50240	ATGTTGTTCATAGATTAAGTCGGTGTTACACATGTAAAAG
Os03g15530|3|8530093|8530117|-|Sb01g040410|1|63767391|63767367|+|0.004	Os03g15530	3	8530093	8530117	-	Sb01g040410	1	63767367	63767391	+	Si038684m	Bradi1g67440	GATCGTCACGTGATTGGTTTAGCC
Os02g02370|2|791315|791332|-|Sb04g001110|4|944066|944083|-|0.85	Os02g02370	2	791315	791332	-	Sb04g001110	4	944066	944083	-	Si017899m	Bradi3g01380	GTGACATCCTCTGACCA
Os03g27990|3|16076331|16076372|-|Sb01g033190|1|56418888|56418848|+|0.0001	Os03g27990	3	16076331	16076372	-	Sb01g033190	1	56418848	56418888	+	Si035106m	Bradi1g60400	CAAGGCACCCTTTTTTATTGGGTTGCTAAAAAGTTAGGTT
Os01g09010|1|4530192|4530213|+|Sb03g003390|3|3613445|3613424|-|0.27	Os01g09010	1	4530192	4530213	+	Sb03g003390	3	3613424	3613445	-	Si001616m	Bradi2g05480	TGTTGCTTTTGAGCCAAGGCT
Os07g34020|7|20326661|20326685|+|Sb02g034990|2|69510173|69510197|+|0.21	Os07g34020	7	20326661	20326685	+	Sb02g034990	2	69510173	69510197	+	Si031100m	Bradi1g25990	ttgatttcaaCACCCCAACTACCT
Os01g61370|1|35497395|35497424|-|Sb03g038710|3|66557398|66557427|-|5e-06	Os01g61370	1	35497395	35497424	-	Sb03g038710	3	66557398	66557427	-	Si004304m	Bradi2g53930	CTACAGTCTTCGCGTGCACTCTTAAACGT
Os02g42585|2|25594504|25594534|-|Sb04g027180|4|57035051|57035081|-|1e-06	Os02g42585	2	25594504	25594534	-	Sb04g027180	4	57035051	57035081	-	Si019997m	Bradi3g49810	CCTGTTTGTGTCGCATTTTCGGGAAACATG
Os09g23200|9|13767931|13767960|+|Sb02g024110|2|58119419|58119390|-|1e-07	Os09g23200	9	13767931	13767960	+	Sb02g024110	2	58119390	58119419	-	Si032049m	Bradi4g29700	GGGGCCTTTTGGCCCCGTGCAGATGGGAG
Os02g55110|2|33743400|33743415|+|Sb04g035740|4|65624684|65624699|+|0.32	Os02g55110	2	33743400	33743415	+	Sb04g035740	4	65624684	65624699	+	Si016102m	Bradi3g53960	Ttctccctaacagca
Os08g15204|8|9200608|9200639|+|Sb07g008100|7|13330123|13330092|-|0.098	Os08g15204	8	9200608	9200639	+	Sb07g008100	7	13330092	13330123	-	Si015157m	Bradi3g19070	ATTGAATTGCAGCTTCAGATCGGTCGGTTGG
Os01g67740|1|39365052|39365073|-|Sb03g043060|3|70455194|70455215|-|0.39	Os01g67740	1	39365052	39365073	-	Sb03g043060	3	70455194	70455215	-	Si000101m	Bradi2g57970	TCAAGCCCCTCGCTTGTCTGG
Os06g46880|6|28446623|28446659|-|Sb10g027510|10|57308032|57308068|-|5e-10	Os06g46880	6	28446623	28446659	-	Sb10g027510	10	57308032	57308068	-	Si006044m	Bradi1g32970	GGCCTCAGACCGTCCTAGTTCATGATAAATATCAAC
Os04g32600|4|19446649|19446707|+|Sb06g014650|6|40457833|40457893|+|4e-07	Os04g32600	4	19446649	19446707	+	Sb06g014650	6	40457833	40457893	+	Si011249m	Bradi5g08590	CAAAGGGGCCACCGCCCTTTCAGCCTCTAGAAGAGAGATTACAACCTCTATGGTATGGAT
Os03g55110|3|31347870|31347885|+|Sb01g007540|1|6497637|6497622|-|0.26	Os03g55110	3	31347870	31347885	+	Sb01g007540	1	6497622	6497637	-	Si037561m	Bradi1g08040	CTGGGTTTAGGGTTT
Os03g46560|3|26341842|26341857|+|Sb01g012310|1|11383156|11383171|+|0.25	Os03g46560	3	26341842	26341857	+	Sb01g012310	1	11383156	11383171	+	Si036125m	brachy_Bd1_9733215_9734240	TGGTGGGAGATGCAT
Os04g33390|4|19997487|19997511|+|Sb06g015310|6|42608859|42608883|+|8e-05	Os04g33390	4	19997487	19997511	+	Sb06g015310	6	42608859	42608883	+	Si010188m	Bradi5g09030	TTTGACGCTGACCGAACCAACCCC
Os04g56646|4|33595801|33595870|+|Sb06g031700|6|60007781|60007848|+|4e-11	Os04g56646	4	33595801	33595870	+	Sb06g031700	6	60007781	60007848	+	Si024273m	Bradi5g24960	AACCAATTGTCTTGACCTTGAATGGACATTTTGATGTTTATTTCATGTATGATAAGGTCAATGGCAA
Os01g67850|1|39427035|39427154|+|Sb03g043120|3|70517930|70518047|+|1e-18	Os01g67850	1	39427035	39427154	+	Sb03g043120	3	70517930	70518047	+	Si002700m	Bradi2g58040	TAATTTCCACGTCACATAATGGATATCTCTTCCCATGGCCACAATGAATCACAAGGAAAATGATATTGGGTCCCACATAAACCGGCGCCGGGTCCCACAGTGCTGGTAGTGGATAGG
Os06g46410|6|28175205|28175271|-|Sb10g027220|10|56939976|56940043|-|2e-10	Os06g46410	6	28175205	28175271	-	Sb10g027220	10	56939976	56940043	-	Si005819m	Bradi1g32550	GATCCAATAGGTGACAATTGTACAGCCGCTAGGGTCACCCGTCACATCACGGGCACAATCATACTGT
Os02g54770|2|33536551|33536587|-|Sb04g035540|4|65451907|65451943|-|2e-06	Os02g54770	2	33536551	33536587	-	Sb04g035540	4	65451907	65451943	-	Si018517m	Bradi3g53760	TCTTCAATGAAGATGCTACTTCGTCACAAATTAGTA
Os04g49230|4|29180429|29180456|-|Sb06g026370|6|55425172|55425199|-|8e-05	Os04g49230	4	29180429	29180456	-	Sb06g026370	6	55425172	55425199	-	Si011823m	Bradi5g19260	TACTGTTGCTGTAGTTGTAGGAACAGT
Os09g31350|9|18847094|18847167|+|Sb02g028340|2|63528007|63528080|+|4e-14	Os09g31350	9	18847094	18847167	+	Sb02g028340	2	63528007	63528080	+	Si029834m	Bradi4g33700	TGGAATCTTCTCCGATGTATAGAatgtcatttggatctcAACAGTCAACATCTCCCTTCTCTTGAATGTATCG
Os10g34230|10|18195480|18195547|+|Sb01g019000|1|20000775|20000709|-|1e-14	Os10g34230	10	18195480	18195547	+	Sb01g019000	1	20000709	20000775	-	Si035175m	Bradi3g29130	GACCATCTGATGAAGTATGTGACAGCATCTGTTATTTAATCATGCGAGTGGTGAGCATGTCACCAA
Os01g07090|1|3333954|3334023|-|Sb03g005030|3|5246008|5245939|+|1e-18	Os01g07090	1	3333954	3334023	-	Sb03g005030	3	5245939	5246008	+	Si002723m	Bradi2g03970	TGTTGTTTTCAGTAATATGCATTAACACATGGGTTTTGTCCTGCTAGTCATTCTCTTATCTACTGACAG
Os06g41860|6|25102429|25102455|+|Sb10g024540|10|53629220|53629246|+|0.0003	Os06g41860	6	25102429	25102455	+	Sb10g024540	10	53629220	53629246	+	Si008824m	Bradi1g35720	GATTGACCGAAAGATTCTGCAGCTTT
Os07g47360|7|28333976|28334005|+|Sb02g042440|2|76199109|76199138|+|0.0005	Os07g47360	7	28333976	28334005	+	Sb02g042440	2	76199109	76199138	+	Si028665m	Bradi1g18610	CTGGGAATTTgttgcagaatgcaatatAA
Os01g48850|1|28030643|28030674|-|Sb03g031230|3|59608140|59608171|-|0.065	Os01g48850	1	28030643	28030674	-	Sb03g031230	3	59608140	59608171	-	Si001920m	Bradi2g46630	AATATCATAAGCACAATCGCAAGCAGCATCC
Os03g48170|3|27405900|27405916|+|Sb01g011710|1|10590482|10590466|-|0.076	Os03g48170	3	27405900	27405916	+	Sb01g011710	1	10590466	10590482	-	Si035080m	Bradi1g12200	GTAGCATTTTTGTAGA
Os07g46370|7|27667210|27667239|+|Sb02g041640|2|75402944|75402973|+|2e-07	Os07g46370	7	27667210	27667239	+	Sb02g041640	2	75402944	75402973	+	Si028730m	Bradi1g19210	AACTCGGTTGCTTGCAGCAAAAGtgctcc
Os08g36380|8|22927530|22927555|-|Sb07g022690|7|57345145|57345170|-|0.001	Os08g36380	8	22927530	22927555	-	Sb07g022690	7	57345145	57345170	-	Si015579m	Bradi3g37860	ACGGTGCTTGTGAAATTTATGCCTG
Os04g45210|4|26534845|26534870|+|Sb06g023730|6|52781751|52781776|+|0.001	Os04g45210	4	26534845	26534870	+	Sb06g023730	6	52781751	52781776	+	Si010991m	Bradi5g16860	CTCAATCCTCATCACCACCACAAAA
Os02g49450|2|30218611|30218734|+|Sb04g029290|4|59356359|59356233|-|1e-43	Os02g49450	2	30218611	30218734	+	Sb04g029290	4	59356233	59356359	-	Si017914m	Bradi3g56370	GAGGGTCGGCCGAAGCGAGCCAACCCTAGTAGTTTCCACAAATTATGCCGGCCATATGTCTTGATAGCCATACAGCACCCATCAATCGAGGATGGATGTGGCATACATAGCCAACCGACCCTTTTT
Os02g14130|2|7719487|7719587|-|Sb04g008580|4|9959907|9960007|-|4e-26	Os02g14130	2	7719487	7719587	-	Sb04g008580	4	9959907	9960007	-	Si017348m	Bradi3g09070	GATGCTTCGTTGTGCCGAAGGCAACCTACATGTTCCTCACATTCAAGGTGTAGAATCTGACCATTATTGGAAAGCCAAACATGAGCTGGCGCCAATGTGT
Os03g20780|3|11778118|11778175|+|Sb01g036740|1|60345778|60345721|-|9e-12	Os03g20780	3	11778118	11778175	+	Sb01g036740	1	60345721	60345778	-	Si034616m	Bradi1g63780	CCACCAAATCTGGGCCCTGCCGGCTCCAAATCCTTCTTGAGATCTACCTAATCCGCC
Os01g56660|1|32691674|32691773|+|Sb03g036070|3|64097961|64098059|+|2e-17	Os01g56660	1	32691674	32691773	+	Sb03g036070	3	64097961	64098059	+	Si000400m		CCTGAGACAGGGAGCGTGACACTGGAAGAATCAAATGTGTCCACAGGCATAACTAAACCAAAAACATGCGCCGAAAGCTTGATTGGTTCAAAGAAATG
Os03g19560|3|10996335|10996408|-|Sb01g037380|1|60955628|60955555|+|3e-12	Os03g19560	3	10996335	10996408	-	Sb01g037380	1	60955555	60955628	+	Si034695m	Bradi1g64390	CCGGCCTCCCGCTTCTGCCCTTCCAACCCCGGCTACGGCAATAACGGCACCGCATCCGCGAGGGCAGTCCCGT
Os04g42290|4|24835329|24835348|+|Sb06g021680|6|50877491|50877510|+|0.001	Os04g42290	4	24835329	24835348	+	Sb06g021680	6	50877491	50877510	+	Si010308m	Bradi5g14770	GTAATGATGTATATTCTTT
Os01g62760|1|36342320|36342356|+|Sb03g039630|3|67304335|67304371|+|9e-12	Os01g62760	1	36342320	36342356	+	Sb03g039630	3	67304335	67304371	+	Si001708m	Bradi2g54810	CGTGCCGCGACCGACCACCCTCCCACTGATTGCGAC
Os08g38970|8|24630497|24630520|+|Sb07g028470|7|63425621|63425598|-|1.0	Os08g38970	8	24630497	24630520	+	Sb07g028470	7	63425598	63425621	-	Si015556m	Bradi3g39360	CCATAGGGAATGCTGCTGGTCTT
Os04g48770|4|28911207|28911232|+|Sb06g026100|6|55166172|55166197|+|0.001	Os04g48770	4	28911207	28911232	+	Sb06g026100	6	55166172	55166197	+	Si010601m	Bradi5g19030	gcatgcatgGGTAGGATGAAATGTC
Os03g15680|3|8647808|8647832|+|Sb01g040270|1|63638118|63638094|-|0.22	Os03g15680	3	8647808	8647832	+	Sb01g040270	1	63638094	63638118	-	Si040022m	Bradi1g67340	GGCGTTAGGCTCTAGGTGGATTTG
Os01g66590|1|38671407|38671448|+|Sb03g042310|3|69713346|69713305|-|1e-07	Os01g66590	1	38671407	38671448	+	Sb03g042310	3	69713305	69713346	-	Si002599m	Bradi2g57380	AATTAATGGTGGAGCTAGAAATGGCAGCCGCCCACCTGCCG
Os02g57390|2|35162420|35162443|+|Sb04g037410|4|67057112|67057135|+|1.1	Os02g57390	2	35162420	35162443	+	Sb04g037410	4	67057112	67057135	+	Si016206m	Bradi3g55540	CTGACATTTTTCTGAAATCAAAT
Os02g10020|2|5212225|5212258|+|Sb04g006370|4|6415220|6415253|+|2e-06	Os02g10020	2	5212225	5212258	+	Sb04g006370	4	6415220	6415253	+	Si017383m	Bradi3g06840	ATAAGCTTTAGCCTCTAAAGCTTTGACAAGCAA
Os03g20310|3|11474932|11475122|-|Sb01g037050|1|60607589|60607394|+|2e-32	Os03g20310	3	11474932	11475122	-	Sb01g037050	1	60607394	60607589	+	Si036527m	Bradi1g64060	CATTTGCAGATGACTGAAGAGTCAGCCCTCTCTGTACAAGTTGTATTAACATCTTCTGGTCTCATATTGTGCTTCAGTGTTGTACAAGTTAGGGTAAAGCTTGGATTAACTTGTAAGTTATCATGAATTTATGATTGACATATTGTATAATTGTATTAGCAATAAAAATAGAAGTACATAAGTGCTGGAAGGATA
Os12g32290|12|19467305|19467335|-|Sb08g016280|8|43263376|43263406|-|7e-05	Os12g32290	12	19467305	19467335	-	Sb08g016280	8	43263376	43263406	-	Si024848m	Bradi4g06660	GTAACTAGTAATACactctgaacctgcaat
Os06g41450|6|24839896|24839917|-|Sb10g024370|10|53390575|53390596|-|0.004	Os06g41450	6	24839896	24839917	-	Sb10g024370	10	53390575	53390596	-	Si007126m	Bradi1g35890	CTGATCCTTCCTCCTGGTTTC
Os12g07840|12|3965680|3965718|+|Sb08g004870|8|6057234|6057196|-|0.0003	Os12g07840	12	3965680	3965718	+	Sb08g004870	8	6057196	6057234	-	Si012100m	Bradi4g41170	CCGGTTGCGTGTCGCTGGGAAATAGAAACACGGTAGAT
Os02g50570|2|30878630|30878662|-|Sb04g028490|4|58550771|58550739|+|1.0	Os02g50570	2	30878630	30878662	-	Sb04g028490	4	58550739	58550771	+	Si016391m	Bradi3g59780	GTCGCAGCATCTTCGATCGGATGCCCAAATCC
Os02g10080|2|5253576|5253597|+|Sb04g006450|4|6461601|6461622|+|0.25	Os02g10080	2	5253576	5253597	+	Sb04g006450	4	6461601	6461622	+	Si019853m	Bradi3g06940	TTAGTCAATGTAACTCTAAAC
Os01g03710|1|1538855|1538870|+|Sb03g007380|3|7704164|7704149|-|0.3	Os01g03710	1	1538855	1538870	+	Sb03g007380	3	7704149	7704164	-	Si001484m	Bradi2g01950	AGGCCCAGTGGGCTT
Os06g02550|6|886788|886846|+|Sb10g001310|10|1086211|1086269|+|0.084	Os06g02550	6	886788	886846	+	Sb10g001310	10	1086211	1086269	+	Si006361m	Bradi1g50590	GTGACTTTGGTGTTGTAACATCCAAAGGCGCTCCTGTGATACATATATGAGTCTTGTT
Os02g10370|2|5460386|5460595|-|Sb04g006640|4|6653080|6653302|-|1e-14	Os02g10370	2	5460386	5460595	-	Sb04g006640	4	6653080	6653302	-	Si019143m	Bradi3g07170	AAGGTTGATGTCGCAATCAGCTTGATGCAGAGCATCTTGGGCATGATCTTCCTTGCTTGGACACTGCCTTGGGTCACCAAATAATACCCATTAAAACTGTTTAGCTTTTTCGGTATATTATCCCTAAGGTGGACGCGTCAATATCAGGCATGAAAACTTAAAAGTGCAAGGATGATTGCTACATTTATGATAAGGACATTAAAGGATAATTAATTGAGAAAA
Os08g03350|8|1556311|1556335|+|Sb07g002230|7|2423583|2423607|+|0.29	Os08g03350	8	1556311	1556335	+	Sb07g002230	7	2423583	2423607	+	Si013740m	Bradi3g14150	TCGTCTGCATGACTTTGGGTGTTC
Os03g03540|3|1539280|1539332|-|Sb01g048730|1|71694356|71694304|+|0.001	Os03g03540	3	1539280	1539332	-	Sb01g048730	1	71694304	71694356	+	Si036363m	brachy_Bd1_73228288_73228881	CGGGATCAGCGCGCGTGAGATCGCTCTTGAGCCTGCATGATCATTAGCAGCT
Os12g10630|12|5670933|5671050|+|Sb08g006490|8|10146296|10146172|-|8e-31	Os12g10630	12	5670933	5671050	+	Sb08g006490	8	10146172	10146296	-	Si022713m	Bradi4g40270	ATCCAGccttctaacatcgagaCCGAACGAACATTCCAACCGATCCAGAGGACATTCAGCTGATAGAAAGATAAAGGAGGGTACTAATAATGAACCTTAAAGATCATTCCTTGTGCACTTTGCA
Os03g53020|3|30399626|30399642|+|Sb01g008570|1|7409571|7409555|-|0.064	Os03g53020	3	30399626	30399642	+	Sb01g008570	1	7409555	7409571	-	Si036716m	Bradi1g09180	ATTTTGACCACGTGAC
Os05g34050|5|20050654|20050698|-|Sb09g020320|9|49588988|49589032|-|6e-06	Os05g34050	5	20050654	20050698	-	Sb09g020320	9	49588988	49589032	-	Si021442m	Bradi2g25400	TGCACTCGGCCTGAGGTAATTTGAGTTTCTCGAAGGTTTGTAGT
Os12g40520|12|25035935|25035964|+|Sb08g020210|8|51234673|51234702|+|1e-07	Os12g40520	12	25035935	25035964	+	Sb08g020210	8	51234673	51234702	+	Si021034m	Bradi4g02730	TAAACCTAAACCCGATCCGATTATTCAAC
Os06g03790|6|1516878|1516896|+|Sb10g001740|10|1467342|1467360|+|0.25	Os06g03790	6	1516878	1516896	+	Sb10g001740	10	1467342	1467360	+	Si007446m	Bradi1g49670	ATTCCGTGGGGGCATTCG
Os04g52320|4|30907810|30907833|+|Sb06g028280|6|57106411|57106434|+|0.95	Os04g52320	4	30907810	30907833	+	Sb06g028280	6	57106411	57106434	+	Si009969m	Bradi5g21590	TTTCTGGTCACCAGTCATTCTCA
Os01g56150|1|32333163|32333181|-|Sb03g035680|3|63679471|63679489|-|0.26	Os01g56150	1	32333163	32333181	-	Sb03g035680	3	63679471	63679489	-	Si000635m	Bradi2g51000	ACTGACGTGCGGGCCACG
Os11g07912|11|4082132|4082146|+|Sb05g005260|5|6908321|6908335|+|1.1	Os11g07912	11	4082132	4082146	+	Sb05g005260	5	6908321	6908335	+	Si026238m	Bradi4g23890	ATCCCGCGCCGACC
Os01g56890|1|32854611|32854635|-|Sb03g036220|3|64258579|64258603|-|0.005	Os01g56890	1	32854611	32854635	-	Sb03g036220	3	64258579	64258603	-	Si003320m	Bradi2g51610	CTTGCTGAAGTTACAAGACCCGAA
Os05g46040|5|26643447|26643517|-|Sb09g026860|9|56038563|56038630|-|2e-09	Os05g46040	5	26643447	26643517	-	Sb09g026860	9	56038563	56038630	-	Si022343m	Bradi2g18510	TCTATGGTATAGAACACAGAATGCAGATGTGATTAGGAAAAGAAGTTCGCTGCAGTAGAAAAGCCAT
Os02g50780|2|31000926|31000949|+|Sb04g028330|4|58431719|58431696|-|0.019	Os02g50780	2	31000926	31000949	+	Sb04g028330	4	58431696	58431719	-	Si016751m	Bradi3g59640	CCCATGTAATTTATTGATCATGT
Os08g15040|8|9080590|9080633|+|Sb07g008560|7|14422494|14422451|-|2e-10	Os08g15040	8	9080590	9080633	+	Sb07g008560	7	14422451	14422494	-	Si014719m	Bradi3g19000	GAGTCGTCGTTCTCGTCTTCGGTACTCGCGCGCGCCAGCTCAC
Os05g32430|5|18871696|18871713|+|Sb09g019310|9|48061980|48061997|+|0.02	Os05g32430	5	18871696	18871713	+	Sb09g019310	9	48061980	48061997	+	Si021686m	Bradi2g26630	CTTTCTTGGACAGGAAA
Os03g17510|3|9728616|9728637|-|Sb01g038860|1|62363456|62363435|+|8e-05	Os03g17510	3	9728616	9728637	-	Sb01g038860	1	62363435	62363456	+	Si039649m	Bradi1g65990	ttcaaaatgttttgaatagtt
Os09g29820|9|18121491|18121523|-|Sb02g027410|2|62660600|62660632|-|5e-06	Os09g29820	9	18121491	18121523	-	Sb02g027410	2	62660600	62660632	-	Si031238m	Bradi4g32920	TGATGCTTTCCACTGAAAATGATGTGGTGGAT
Os03g04890|3|2343218|2343239|+|Sb01g047460|1|70562031|70562010|-|0.005	Os03g04890	3	2343218	2343239	+	Sb01g047460	1	70562010	70562031	-	setaria64_scaffold_9_56485195_56486967	Bradi1g75600	tTGCAAGTGGAGTGGACGATC
Os07g06620|7|3220737|3220767|+|Sb02g003390|2|3856775|3856805|+|2e-06	Os07g06620	7	3220737	3220767	+	Sb02g003390	2	3856775	3856805	+	Si030811m	Bradi1g57070	ATCTTCCATATATAGGGCACAGGAGGCATC
Os09g28310|9|17188750|17188810|+|Sb02g026570|2|61720052|61720112|+|9e-05	Os09g28310	9	17188750	17188810	+	Sb02g026570	2	61720052	61720112	+	Si030114m	Bradi4g32090	GAGGATATTTTTGTCCGTATGCCCACCATCCCAGCAACTGACGGAGGCAAGGCCACCACG
Os12g01390|12|258509|258540|+|Sb08g000480|8|393662|393694|+|0.35	Os12g01390	12	258509	258540	+	Sb08g000480	8	393662	393694	+	Si009166m	Bradi4g44980	GGTACCTGGAAATTTTTGGCGGAGTGAAATCT
Os02g11020|2|5859675|5859715|-|Sb04g007150|4|7244304|7244344|-|4e-07	Os02g11020	2	5859675	5859715	-	Sb04g007150	4	7244304	7244344	-	Si020132m	Bradi3g07690	TGTCATGTGGGTTAATTCTGGTCCCCTGGGAAAGCATGTG
Os10g42240|10|22681872|22681893|+|Sb01g028370|1|49479432|49479411|-|0.25	Os10g42240	10	22681872	22681893	+	Sb01g028370	1	49479411	49479432	-	Si035679m	Bradi3g34040	GATGCTGCTTGCAACATACGC
Os11g33120|11|19122829|19122888|-|Sb05g020380|5|49929564|49929623|-|1e-07	Os11g33120	11	19122829	19122888	-	Sb05g020380	5	49929564	49929623	-	Si025931m	Bradi4g17020	TGCTAACATGTTAGGGTTCTAGAGGGTGATGACCATGATTGCATAGCCCTGGCCCACAT
Os08g06480|8|3663736|3663778|+|Sb07g004180|7|5314112|5314154|+|0.37	Os08g06480	8	3663736	3663778	+	Sb07g004180	7	5314112	5314154	+	Si013217m	Bradi3g16250	ATGTGACGGCCACTGCAGGCGCGACACGGACGGCCGCGATCG
Os06g07540|6|3632862|3632974|+|Sb10g004900|10|4335508|4335620|+|2e-17	Os06g07540	6	3632862	3632974	+	Sb10g004900	10	4335508	4335620	+	Si006913m	Bradi1g48090	TTTCCTCATTTAGTCCTTGGCTGCTGAATTATTTATGGGACAGGGAGACTTGATGTCAACGGGGCTTGTGGagcagatttgttttggCCAATCATTTAGGTCTAGAATGCTA
Os03g17020|3|9454885|9454979|-|Sb01g039320|1|62755303|62755209|+|5e-14	Os03g17020	3	9454885	9454979	-	Sb01g039320	1	62755209	62755303	+	Si039502m	Bradi1g66420	TGCCAGGAAATGTGAGGGTCCAGTGGTCGGTATTATTTGGGATACTGAAACCGTCGGGTGAAAGGGTTTGTGTTTTTGTACCATGTCTACAACT
Os10g42130|10|22594971|22594986|+|Sb01g028450|1|49649132|49649117|-|0.24	Os10g42130	10	22594971	22594986	+	Sb01g028450	1	49649117	49649132	-	Si036301m	Bradi3g33960	CACTAGCATTTggtc
Os03g15240|3|8335716|8335740|+|Sb01g040610|1|63943503|63943478|-|0.017	Os03g15240	3	8335716	8335740	+	Sb01g040610	1	63943478	63943503	-	Si038230m	Bradi1g67630	AGGTTGGTGCCAAAAAGCGTCGAGC
Os06g19390|6|11041969|11041993|+|Sb10g010840|10|14400376|14400400|+|0.25	Os06g19390	6	11041969	11041993	+	Sb10g010840	10	14400376	14400400	+	Si005957m	Bradi1g43240	ATGACGGTTTTGCTCTTGTACCAT
Os03g46930|3|26531543|26531587|-|Sb01g012220|1|11230056|11230012|+|2e-09	Os03g46930	3	26531543	26531587	-	Sb01g012220	1	11230012	11230056	+	Si038040m	Bradi1g12720	TGCTCCAAATGGAAAGCTGGAAAGGCCTTTTGCCTCTCACTGTG
Os01g14670|1|8202647|8202680|-|Sb03g009430|3|10161818|10161851|-|0.25	Os01g14670	1	8202647	8202680	-	Sb03g009430	3	10161818	10161851	-	Si004012m	Bradi2g08790	AATCCTTATCCCCAGCTAATGATTGAGGTCAAA
Os01g67720|1|39358682|39358743|-|Sb03g043040|3|70445675|70445736|-|2e-10	Os01g67720	1	39358682	39358743	-	Sb03g043040	3	70445675	70445736	-	Si001276m	Bradi2g57950	GCCCCTTCATCTCAAAAGAGTATGATTCTCATTTGCTTAGTTTACAGAACCTTATACTAGT
Os03g61530|3|34889053|34889108|-|Sb01g002320|1|1923060|1923005|+|0.001	Os03g61530	3	34889053	34889108	-	Sb01g002320	1	1923005	1923060	+	Si040170m		TTGACCGTTTGCCGTGGACGTCGCCCGTATGCTCGGCCTtgcatgcatgcagctg
Os02g56600|2|34661301|34661445|+|Sb04g036640|4|66468853|66468714|-|3e-30	Os02g56600	2	34661301	34661445	+	Sb04g036640	4	66468714	66468853	-	Si017967m	Bradi3g54820	TTTCGGGGGTGCTCTTTTGGTTTCAGTCGCTTTCTTAGGATTGAAAAAGGCACTGTGTAGGGTCTGAGTAGTAGGAAAGCATAGGTGGAGGGAAATGGAGTGTGGAGCCGTCACTCTTCCTATAAACAACAGGAGAAAA
Os07g39530|7|23684074|23684114|+|Sb02g037680|2|71979576|71979616|+|4e-07	Os07g39530	7	23684074	23684114	+	Sb02g037680	2	71979576	71979616	+	Si029126m	Bradi1g23290	TAAACTAGTGTTGACCCCCTCGGATCCTTACAAGCCTGCC
Os05g01790|5|480222|480281|+|Sb09g000930|9|798380|798438|+|3e-15	Os05g01790	5	480222	480281	+	Sb09g000930	9	798380	798438	+	Si022724m	Bradi2g39340	TGTGTTGGTGAGATGCCAAAAGGCTGTAAGATTCCATCATGGAAAATCAATGAAGGAA
Os03g56220|3|32020243|32020259|-|Sb01g006730|1|5683535|5683519|+|0.06	Os03g56220	3	32020243	32020259	-	Sb01g006730	1	5683519	5683535	+	Si035779m	Bradi1g07220	AAAGGAATCCAACGCA
Os07g39940|7|23957790|23957829|-|Sb02g037990|2|72286009|72286048|-|7e-05	Os07g39940	7	23957790	23957829	-	Sb02g037990	2	72286009	72286048	-	Si032445m	Bradi1g22960	TCCACCTCTAACTTCAGCTCACCACCACTCCCCACGATC
Os09g32944|9|19645782|19645845|+|Sb02g029300|2|64431351|64431414|+|0.005	Os09g32944	9	19645782	19645845	+	Sb02g029300	2	64431351	64431414	+	Si030892m	Bradi4g34670	TGAAGCCCCATGCAACCAATTTGTTAACTGACATTCTGAAACCTGAgtggtccagctgtgtac
Os04g58200|4|34477442|34477504|+|Sb06g033030|6|61062202|61062265|+|4e-07	Os04g58200	4	34477442	34477504	+	Sb06g033030	6	61062202	61062265	+	Si022305m	Bradi5g26230	CCAATGGGTGTGTCCTACGTGTCACGCCCCGCAGCCACTCGTTTGCCGCACGCTCACGTGGGc
Os03g10220|3|5194998|5195023|-|Sb01g043900|1|67012782|67012757|+|5e-07	Os03g10220	3	5194998	5195023	-	Sb01g043900	1	67012757	67012782	+	Si034837m	Bradi1g71260	AGCTAGGCATGTGACAGGGAATCAC
Os10g42130|10|22600835|22600852|+|Sb01g028450|1|49640330|49640313|-|0.9	Os10g42130	10	22600835	22600852	+	Sb01g028450	1	49640313	49640330	-	Si036301m	Bradi3g33960	CACCGTCATTCCACGAA
Os09g10940|9|6025801|6025842|+|Sb02g018890|2|45952348|45952393|+|0.071	Os09g10940	9	6025801	6025842	+	Sb02g018890	2	45952348	45952393	+	Si031044m	Bradi4g27130	TGAGGTTCCCTCCAAAGTTCCATACACGAGTGGATCTTTCAAGGT
Os06g07770|6|3764985|3765021|+|Sb10g005050|10|4532460|4532496|+|0.0001	Os06g07770	6	3764985	3765021	+	Sb10g005050	10	4532460	4532496	+	Si005689m	Bradi1g47960	GCACACTTCTCTCGGATGAGGAATGAAGGTAGAAGA
Os01g67410|1|39146405|39146514|-|Sb03g042810|3|70198604|70198714|-|1e-18	Os01g67410	1	39146405	39146514	-	Sb03g042810	3	70198604	70198714	-	Si000593m	Bradi2g57750	TAGCTTTGACGGTCAAAGTTTTAGGCGAGGGGAGCAGGGGGAGGCGCAGCGGTGCAGTTACCGAGATAAAAACACACACGCCCTATCTTAACCTCCACTTCTCCTTCCCC
Os01g61910|1|35823132|35823163|-|Sb03g039070|3|66859925|66859956|-|0.066	Os01g61910	1	35823132	35823163	-	Sb03g039070	3	66859925	66859956	-	Si004031m		TCTCAAGCGTGATCTTGGGAATCATCCATCC
Os09g23620|9|14022915|14023015|+|Sb02g024250|2|58446769|58446872|+|8e-12	Os09g23620	9	14022915	14023015	+	Sb02g024250	2	58446769	58446872	+	Si032544m	Bradi4g29800	GGTCTAGCGACTTTGACttgagctacaaaatttttcaaatataatAGGAAGGTTTGGTGTACCTGCTTAACACCCGTTAGATATTTGGATAACATTTCAGGAA
Os07g37180|7|22267427|22267467|-|Sb02g036240|2|70648667|70648707|-|0.001	Os07g37180	7	22267427	22267467	-	Sb02g036240	2	70648667	70648707	-	Si029212m	Bradi1g24920	GCATTAGGTTTCATTTTTTACAACCTTCAGTATGAAAATT
Os01g18670|1|10518391|10518408|-|Sb03g011860|3|13552826|13552843|-|1.1	Os01g18670	1	10518391	10518408	-	Sb03g011860	3	13552826	13552843	-	Si000070m	Bradi2g11210	TACCTAACTAACAACTC
Os03g04990|3|2415431|2415459|+|Sb01g047345|1|70440976|70440948|-|0.069	Os03g04990	3	2415431	2415459	+	Sb01g047345	1	70440948	70440976	-	Si034179m	Bradi1g75500	TGCTGATCACAGCATGATCTATGTCGGC
Os11g11100|11|6137697|6137732|+|Sb05g008650|5|16937514|16937479|-|6e-06	Os11g11100	11	6137697	6137732	+	Sb05g008650	5	16937479	16937514	-	Si026561m	Bradi4g22130	CTGAGCTGTCATGCTGTTGGCACTGGCTGTTTTCT
Os04g35140|4|21186922|21186954|+|Sb06g016860|6|45964223|45964255|+|1e-07	Os04g35140	4	21186922	21186954	+	Sb06g016860	6	45964223	45964255	+	Si011730m	Bradi5g10210	gagtgctctCCACTCGTGTCATCCActcactc
Os04g47480|4|27981234|27981248|+|Sb06g025340|6|54270695|54270709|+|1.0	Os04g47480	4	27981234	27981248	+	Sb06g025340	6	54270695	54270709	+	Si009403m	Bradi5g18360	TCAGTGGTTGCATG
Os01g10370|1|5451421|5451442|-|Sb03g002630|3|2538047|2538026|+|0.004	Os01g10370	1	5451421	5451442	-	Sb03g002630	3	2538026	2538047	+	Si002749m	Bradi2g06180	CATGCAAACCACACACCTGTG
Os02g52160|2|31917914|31917937|+|Sb04g027320|4|57200511|57200488|-|8e-06	Os02g52160	2	31917914	31917937	+	Sb04g027320	4	57200488	57200511	-	Si016458m	Bradi3g58580	TACTCCCCTCGGACCGACATTTC
Os08g29720|8|18254477|18254540|+|Sb07g019430|7|50049274|50049337|+|6e-10	Os08g29720	8	18254477	18254540	+	Sb07g019430	7	50049274	50049337	+	Si013811m	Bradi3g34820	TTACTCTGACCTTCGGACGGGCATGGCTAGGTGTAACTTGGAAGATCAGAGTGCTCAGCAGTC
Os10g41060|10|21984705|21984732|+|Sb01g029090|1|50837592|50837565|-|0.004	Os10g41060	10	21984705	21984732	+	Sb01g029090	1	50837565	50837592	-	Si036737m	Bradi3g33300	TAAGGTGCAGAGTTTCGTTCTTGATGC
Os09g30474|9|18572946|18572969|-|Sb02g028080|2|63292720|63292743|-|1.0	Os09g30474	9	18572946	18572969	-	Sb02g028080	2	63292720	63292743	-	Si029842m	Bradi4g33450	GAAGACGACTGCTCAAAGCCGCC
Os05g37190|5|21684193|21684207|+|Sb09g021850|9|51384873|51384887|+|0.91	Os05g37190	5	21684193	21684207	+	Sb09g021850	9	51384873	51384887	+	Si022296m	Bradi2g23870	TTCAACATTTTCGC
Os03g59225|3|33717423|33717447|+|Sb01g004380|1|3511540|3511516|-|0.22	Os03g59225	3	33717423	33717447	+	Sb01g004380	1	3511516	3511540	-	Si038126m	Bradi1g04730	aattTCCTTTTATTTCAGGTTGCT
Os03g03860|3|1740769|1740798|-|Sb01g048340|1|71375772|71375742|+|0.073	Os03g03860	3	1740769	1740798	-	Sb01g048340	1	71375742	71375772	+	Si034172m	Bradi1g76390	TCCGATCTGCTTGCACGTGGGTGGGGTTCA
Os06g44010|6|26512025|26512057|-|Sb10g025600|10|54969966|54969998|-|0.84	Os06g44010	6	26512025	26512057	-	Sb10g025600	10	54969966	54969998	-	Si006914m	Bradi1g30870	GAAAAGATCAACACGTCCGACCTAGTCTCTGT
Os06g03980|6|1619164|1619180|-|Sb10g001980|10|1647940|1647956|-|0.071	Os06g03980	6	1619164	1619180	-	Sb10g001980	10	1647940	1647956	-	Si006397m	Bradi1g49960	ACCCCGCATTTCAAAT
Os01g68710|1|39904036|39904056|-|Sb03g043710|3|70973304|70973324|-|0.017	Os01g68710	1	39904036	39904056	-	Sb03g043710	3	70973304	70973324	-	Si003318m	Bradi2g58640	CCCTTAAACTAATCAAACAA
Os03g20090|3|11337045|11337088|-|Sb01g037110|1|60666315|60666272|+|0.001	Os03g20090	3	11337045	11337088	-	Sb01g037110	1	60666272	60666315	+	Si035722m	Bradi1g64140	GGAAGACCTTCATACAACTTTTTGTCACTATGTTAATAGCCAC
Os03g04410|3|2031312|2031389|-|Sb01g047850|1|70978690|70978613|+|3e-09	Os03g04410	3	2031312	2031389	-	Sb01g047850	1	70978613	70978690	+	Si034156m	Bradi1g75960	TGTGGATAGAATAATCGTGAGCTGGCAATATTCCTGTCAATGGCTTTTGATGGCGGGAATCTTTCAATTGGAGTTCC
Os04g46350|4|27295522|27295576|-|Sb06g024480|6|53587612|53587669|-|8e-16	Os04g46350	4	27295522	27295576	-	Sb06g024480	6	53587612	53587669	-	Si010958m	Bradi5g17570	GCGTGCCGGCACAAAGCGGGACACGATGATTTGGGCCTGGTGGGGGAAAGGCCATGC
Os01g09550|1|4885427|4885485|-|Sb03g003170|3|3264331|3264268|+|3e-12	Os01g09550	1	4885427	4885485	-	Sb03g003170	3	3264268	3264331	+	Si001527m	Bradi2g05700	AATCTGCAGTAACAGctgtggtgtggtgtggtgAGGCAGCAGTTCTTCATGTCTTTTGCTTTT
Os03g45760|3|25847321|25847356|-|Sb01g012800|1|11834542|11834507|+|2e-09	Os03g45760	3	25847321	25847356	-	Sb01g012800	1	11834507	11834542	+	Si036443m	Bradi1g13160	CCCCAAAACAATTTCAAACCTCGCGTCGGCCGCCG
Os08g41480|8|26210795|26210859|+|Sb07g026500|7|61635254|61635188|-|4e-07	Os08g41480	8	26210795	26210859	+	Sb07g026500	7	61635188	61635254	-	Si014385m	Bradi3g40960	TGTTGATTCAAGAGGGAAACCCTAAACATGAAGGAAGGTATAAGTTACTGCAGGAAGAAAGAAGTC
Os04g43580|4|25604298|25604351|-|Sb06g022610|6|51836888|51836835|+|9e-08	Os04g43580	4	25604298	25604351	-	Sb06g022610	6	51836835	51836888	+	Si011157m	Bradi5g15700	TTTTACGATCGATCTTTTCGCATGGCTTTCTGAATAGTCTCGTCCCATCGTGG
Os05g50370|5|28807011|28807028|+|Sb09g029580|9|58230262|58230279|+|1.3	Os05g50370	5	28807011	28807028	+	Sb09g029580	9	58230262	58230279	+	Si020978m	Bradi2g14960	GCTCTTTGATATTTGTT
Os09g27340|9|16619399|16619426|+|Sb02g026090|2|61123791|61123818|+|0.23	Os09g27340	9	16619399	16619426	+	Sb02g026090	2	61123791	61123818	+	Si029516m	Bradi4g31610	TTCGTGCGAGTTTGATTCCCATGTGAC
Os03g16700|3|9245500|9245637|+|Sb01g039650|1|63114417|63114293|-|2e-17	Os03g16700	3	9245500	9245637	+	Sb01g039650	1	63114293	63114417	-	Si034641m	Bradi1g66680	ACAAAGGCCACGAATTTCTTATCTAAAATTTATCTGGTCCTGCGTTGAAGAAGCCCCGGAATCTTAGCACCTTTTTGGGCATCACCCCTGGACATTCTCGTCCACCAAAACCACACAGCCTCTC
Os02g55000|2|33690543|33690586|-|Sb04g035680|4|65576084|65576129|-|0.07	Os02g55000	2	33690543	33690586	-	Sb04g035680	4	65576084	65576129	-	Si016960m	Bradi3g53880	CATTATTATGAACAAACTAACTAATACAAATCTGCCCGTAGTGCA
Os10g37280|10|19899426|19899457|+|Sb01g017100|1|17325600|17325569|-|1e-08	Os10g37280	10	19899426	19899457	+	Sb01g017100	1	17325569	17325600	-	Si034375m	Bradi3g30830	TGTTTGGAGGTCCCTGATGCCGGCCACTTGA
Os01g43540|1|24941649|24941682|+|Sb03g028430|3|56296392|56296425|+|0.0001	Os01g43540	1	24941649	24941682	+	Sb03g028430	3	56296392	56296425	+	Si002443m	Bradi2g44030	TGTAAGCTTTCTGTATGACAGTCTAGCGTGTCT
Os03g51640|3|29552551|29552590|+|Sb01g009530|1|8278136|8278097|-|5e-10	Os03g51640	3	29552551	29552590	+	Sb01g009530	1	8278097	8278136	-	Si035894m	Bradi1g10120	ATATAGCGATTCTGCAGCTCTGAAGCTTTGCTGCTGGAA
Os01g43910|1|25159852|25159878|-|Sb03g028740|3|56787358|56787384|-|1.2	Os01g43910	1	25159852	25159878	-	Sb03g028740	3	56787358	56787384	-	Si000840m	Bradi2g44350	AATTAGTTGGGATTTCAATTCCATCA
Os08g14460|8|8685501|8685544|-|Sb07g007620|7|11976268|11976311|-|9e-09	Os08g14460	8	8685501	8685544	-	Sb07g007620	7	11976268	11976311	-	setaria64_scaffold_6_8287815_8288074	Bradi3g18830	CCATCCGTGCCACAGACATCACGGGCCCACCTTACCGTTGCCG
Os11g39540|11|23091740|23091765|-|Sb05g024160|5|57132891|57132916|-|0.077	Os11g39540	11	23091740	23091765	-	Sb05g024160	5	57132891	57132916	-	Si026782m	Bradi4g13970	ATGGTTCGTGGGGGCCAATTCTTTG
Os05g02400|5|786910|786937|-|Sb09g001570|9|1532795|1532822|-|9e-05	Os05g02400	5	786910	786937	-	Sb09g001570	9	1532795	1532822	-	Si021462m	Bradi2g37420	AGAAGGAAGATGCAGAAAACAGAAACA
Os03g59240|3|33724364|33724379|+|Sb01g004360|1|3485249|3485234|-|0.27	Os03g59240	3	33724364	33724379	+	Sb01g004360	1	3485234	3485249	-	Si035911m	Bradi1g04720	CGACGAGCCGCCCAA
Os05g38830|5|22723272|22723286|-|Sb09g022820|9|52472428|52472442|-|1.4	Os05g38830	5	22723272	22723286	-	Sb09g022820	9	52472428	52472442	-	Si020966m	Bradi2g22930	GGCGGTGGAGCCGA
Os01g60800|1|35159418|35159450|+|Sb03g038315|3|66249186|66249218|+|2e-09	Os01g60800	1	35159418	35159450	+	Sb03g038315	3	66249186	66249218	+	Si004247m	Bradi2g53600	TAATCATTGCAATCATTGGCGCCATCTCTGCT
Os12g32620|12|19649590|19649616|+|Sb08g016450|8|43972012|43972038|+|0.016	Os12g32620	12	19649590	19649616	+	Sb08g016450	8	43972012	43972038	+	Si023315m	Bradi4g06510	AGATCTACATGCCACCAGACATGCAA
Os05g28730|5|16789343|16789413|-|Sb09g017110|9|42882567|42882636|-|0.018	Os05g28730	5	16789343	16789413	-	Sb09g017110	9	42882567	42882636	-	Si024821m	Bradi2g28380	CTCATACCAACTGAGTGCCAAGCTGGAAACACTCATCACACGGTAGACCAAAAGATCTGCATGTGCTGT
Os05g11510|5|6514699|6514752|+|Sb09g006370|9|9921518|9921572|+|0.06	Os05g11510	5	6514699	6514752	+	Sb09g006370	9	9921518	9921572	+	Si022650m	Bradi2g32900	tttgtgCGGCCACGAGGCCTCGGACGCCTCGTCGAACAGGAGCCGGCGACGTCG
Os09g37510|9|21614393|21614412|-|Sb02g031850|2|66653618|66653637|-|0.065	Os09g37510	9	21614393	21614412	-	Sb02g031850	2	66653618	66653637	-	Si029694m	Bradi4g37030	GGAAGATTGCCGCGGCCGG
Os03g13560|3|7333163|7333198|-|Sb01g041520|1|64829126|64829161|-|0.021	Os03g13560	3	7333163	7333198	-	Sb01g041520	1	64829126	64829161	-	Si034672m	Bradi1g68600	TGGGTCACAAAACGGTACGATCCATCAAATGCAtt
Os02g48720|2|29815515|29815555|+|Sb04g029750|4|59811272|59811233|-|0.018	Os02g48720	2	29815515	29815555	+	Sb04g029750	4	59811233	59811272	-	Si017478m	Bradi3g53520	CCAACTTGCACGTTTCGCACACCCGAGCCCATGTTCCGT
Os06g46250|6|28017296|28017331|-|Sb10g027090|10|56729169|56729205|-|4e-07	Os06g46250	6	28017296	28017331	-	Sb10g027090	10	56729169	56729205	-	Si006548m	Bradi1g32680	TTGGTTTTAACTGAATTTTGTTTCTTCTTtggagac
Os06g40640|6|24226145|24226191|+|Sb10g023850|10|52590648|52590694|+|2e-12	Os06g40640	6	24226145	24226191	+	Sb10g023850	10	52590648	52590694	+	Si006745m	Bradi1g36260	TTGGGTGGCGCAGTGCGGCTCCCCTATCCGGGAACGGGTGATGGGG
Os02g44370|2|26846395|26846416|+|Sb04g032570|4|62524423|62524444|+|0.24	Os02g44370	2	26846395	26846416	+	Sb04g032570	4	62524423	62524444	+	Si016508m	Bradi3g50930	ACGCGGTGCTCTTGCTTGCCC
Os04g43650|4|25645813|25645835|-|Sb06g022630|6|51854611|51854633|-|0.067	Os04g43650	4	25645813	25645835	-	Sb06g022630	6	51854611	51854633	-	Si012713m	Bradi5g15710	AACGGGTGGTCAGGAAACAGGT
Os10g33310|10|17428647|17428669|-|Sb01g019550|1|21252320|21252298|+|0.068	Os10g33310	10	17428647	17428669	-	Sb01g019550	1	21252298	21252320	+	Si037625m	brachy_Bd3_29892666_29893549	TACCAGTTGCTGAATTAGTGAA
Os03g07890|3|4013402|4013485|+|Sb01g045490|1|68580067|68579983|-|2e-12	Os03g07890	3	4013402	4013485	+	Sb01g045490	1	68579983	68580067	-	Si036574m	Bradi1g72940	GGCCACGCCACCAACCTTCTGTATAAATATTTCACTTACCCCCTCGGGATCCCGAAGAATCGCATTCTCCGCGCTGCTTCACAC
Os01g49210|1|28287316|28287340|+|Sb03g031490|3|59866953|59866977|+|7e-05	Os01g49210	1	28287316	28287340	+	Sb03g031490	3	59866953	59866977	+	Si004930m	Bradi2g46810	GCGTGCTGCTTACTCAAAGATGAC
Os04g50890|4|29931674|29931696|-|Sb06g027280|6|56185318|56185340|-|0.001	Os04g50890	4	29931674	29931696	-	Sb06g027280	6	56185318	56185340	-	Si010835m	Bradi5g20280	AAGAGGCAGGAAAGCATGTTTC
Os05g38470|5|22505139|22505223|+|Sb09g022520|9|52174293|52174377|+|6e-17	Os05g38470	5	22505139	22505223	+	Sb09g022520	9	52174293	52174377	+	Si023180m	Bradi2g23300	ggttgTTACACTGGAGAAATCATTATCCAGCTGTACCTTTGCGATGTACTTAGCTTAATATCAACCACCAGATGGCAGCTAGGT
Os02g40010|2|24221746|24221770|+|Sb04g025930|4|55716102|55716126|+|0.29	Os02g40010	2	24221746	24221770	+	Sb04g025930	4	55716102	55716126	+	Si017004m	Bradi3g48670	TATCTGTACCAGTTGGGCAACCAT
Os10g34420|10|18288353|18288374|+|Sb01g018900|1|19830402|19830381|-|0.005	Os10g34420	10	18288353	18288374	+	Sb01g018900	1	19830381	19830402	-	Si036321m	Bradi3g29280	GAGGATATTCTTTTGTACACA
Os02g47810|2|29237031|29237054|-|Sb04g030420|4|60414034|60414011|+|0.96	Os02g47810	2	29237031	29237054	-	Sb04g030420	4	60414011	60414034	+	Si017962m	Bradi3g52880	GTCTTTGTCAACAGAGCGCCTTT
Os06g40360|6|24035632|24035762|+|Sb10g023670|10|52397389|52397520|+|4e-22	Os06g40360	6	24035632	24035762	+	Sb10g023670	10	52397389	52397520	+	Si006063m	Bradi1g36530	TTGGGGATCTGGCCTTTGCAAGGTTCATTCTACGGAGCCTTTGCCTTGACAACCCTGCGAGgttgtttttcttctccAGAGACCTGATTTTGCAGGCAGGTGGTTTGAACACTGtaatatttgcaacattc
Os06g43690|6|26302801|26302828|+|Sb10g025320|10|54590943|54590970|+|0.0001	Os06g43690	6	26302801	26302828	+	Sb10g025320	10	54590943	54590970	+	Si005818m	Bradi1g30580	TCTAAAACCCTCGCCGCCGGCGCGCCC
Os01g19390|1|10972203|10972221|-|Sb03g012330|3|14213710|14213728|-|0.25	Os01g19390	1	10972203	10972221	-	Sb03g012330	3	14213710	14213728	-	Si004594m	Bradi2g11450	CAGTTGCACATTGCAACC
Os06g03850|6|1546265|1546347|-|Sb10g001820|10|1515563|1515647|-|1e-07	Os06g03850	6	1546265	1546347	-	Sb10g001820	10	1515563	1515647	-	Si007006m	Bradi1g49740	AAGCTTTGTTGTCACTCTCTTCTGTGTAAAGTCATTCTTATGCTACTTTTTTTAGTAAGCTTTGTTGAAAGGATTGTATTAGTT
Os09g28200|9|17116900|17116934|-|Sb02g026500|2|61583686|61583652|+|2e-05	Os09g28200	9	17116900	17116934	-	Sb02g026500	2	61583652	61583686	+	Si030056m	Bradi4g32050	TACGTGCTTTTCCTTCTGGATCCATTCTTGGGAA
Os01g60040|1|34711980|34712004|-|Sb03g037950|3|65848191|65848215|-|0.57	Os01g60040	1	34711980	34712004	-	Sb03g037950	3	65848191	65848215	-	Si000012m	Bradi2g53270	CACCGACATCAGTTTGGTTCAATT
Os05g05810|5|2912233|2912293|-|Sb09g003880|9|4396021|4396081|-|7e-10	Os05g05810	5	2912233	2912293	-	Sb09g003880	9	4396021	4396081	-	Si021266m	Bradi2g35710	GTCTGCTCTTGTGTTTGATATCCTCTGTTAAAGGTGCAAATTATTGTTTACCATTTTTTT
Os04g53990|4|31981413|31981481|+|Sb06g029680|6|58262429|58262497|+|4e-18	Os04g53990	4	31981413	31981481	+	Sb06g029680	6	58262429	58262497	+	Si010139m	Bradi5g22920	GGTCGTTGAACTACCGACTGATCATGATCAGTTGCACCAGAATTATCTGACGCAATGCCGGAAGACCG
Os06g07580|6|3656027|3656056|+|Sb10g004940|10|4415569|4415598|+|0.014	Os06g07580	6	3656027	3656056	+	Sb10g004940	10	4415569	4415598	+	Si008503m	Bradi1g48060	TGATATGAGCCAATGACTTTATTTTGCTT
Os01g66490|1|38606338|38606373|+|Sb03g042210|3|69610381|69610416|+|0.017	Os01g66490	1	38606338	38606373	+	Sb03g042210	3	69610381	69610416	+	Si001651m	Bradi2g57300	TGCAATCAATGTAAAAAGGTCCTGTTGAAACACAT
Os06g46250|6|28016789|28016853|-|Sb10g027090|10|56728580|56728644|-|2e-24	Os06g46250	6	28016789	28016853	-	Sb10g027090	10	56728580	56728644	-	Si006548m	Bradi1g32680	CCGGCTTGATCTGCTCTGGATCCGGGCACTGTGCCGCATGTGCTCGCCTCTAAATATTCgcgca
Os02g54510|2|33387883|33387912|+|Sb04g035290|4|65125366|65125395|+|2e-09	Os02g54510	2	33387883	33387912	+	Sb04g035290	4	65125366	65125395	+	Si016155m	Bradi3g60210	GTTTGTGCGCGTAGGTGACAAGTCAAAAG
Os01g04630|1|2073885|2073916|-|Sb03g006670|3|6869608|6869577|+|0.068	Os01g04630	1	2073885	2073916	-	Sb03g006670	3	6869577	6869608	+	Si001444m	Bradi2g02560	CTGGAGTATTTGGTCAGCCTGTAGATAGATA
Os02g50570|2|30878408|30878456|-|Sb04g028490|4|58550975|58550927|+|1e-18	Os02g50570	2	30878408	30878456	-	Sb04g028490	4	58550927	58550975	+	Si016391m	Bradi3g59780	AATGGGTATACGGGATTTCGTGGAACAAGTATACGAGTTGGCGTAGCA
Os05g07680|5|4132911|4132955|-|Sb09g005020|9|6278933|6278978|-|2e-05	Os05g07680	5	4132911	4132955	-	Sb09g005020	9	6278933	6278978	-	Si021448m	Bradi2g34460	TTGATCAATGTGGGGTAGTGCTTTGTGTTGTCCATTCTTCTTGTC
Os01g54930|1|31591177|31591198|-|Sb03g034810|3|62975541|62975562|-|0.005	Os01g54930	1	31591177	31591198	-	Sb03g034810	3	62975541	62975562	-	Si000864m	Bradi2g50070	CTGTTCTGAATCTGGGTGCAA
Os08g02060|8|667175|667196|+|Sb07g001240|7|1211125|1211146|+|0.25	Os08g02060	8	667175	667196	+	Sb07g001240	7	1211125	1211146	+	Si014688m	Bradi3g13560	TTGTCAAACCCTTAACACCTA
Os03g15440|3|8456511|8456526|+|Sb01g040450|1|63801475|63801460|-|0.24	Os03g15440	3	8456511	8456526	+	Sb01g040450	1	63801460	63801475	-	Si039730m	Bradi1g67500	atgggccttgaccga
Os07g39310|7|23541014|23541134|+|Sb02g037550|2|71829614|71829733|+|4e-07	Os07g39310	7	23541014	23541134	+	Sb02g037550	2	71829614	71829733	+	Si028906m	Bradi1g23470	TGTCTTATTGCCCATACATAGATATGATGAGACTTAATGCAGGTTCTGCTCTTTAAGTCAATCTTACCATGTTCATAAGAAAGCAATGCATGCATCTTGGCTTTTTCCCCAATTTGGTT
Os02g56500|2|34597681|34597873|+|Sb04g036740|4|66547692|66547494|-|3e-23	Os02g56500	2	34597681	34597873	+	Sb04g036740	4	66547494	66547692	-	Si019728m	Bradi3g54930	CAATGCCCTTTTCTCTACAATGCAAAACAAATCGACAGATCATTTTGGGATCGAAGAGATTTGGAATTCAGAGATCCGTATGATGGTGACCTGTTCAAGCCCATTAATACCTTCTTGCTTTCCAGTGTCAATGTCCATAATCTGCAGTAGCAATTGGGGGCCTCTGACCGAGCACACCAGCCTGTGCACTGCCCACTT
Os01g66240|1|38474488|38474506|+|Sb03g042030|3|69467461|69467479|+|0.28	Os01g66240	1	38474488	38474506	+	Sb03g042030	3	69467461	69467479	+	Si001752m	Bradi2g57190	TTTGGGTTCTCCGCCTCC
Os02g33450|2|19883262|19883296|+|Sb04g021990|4|51214781|51214815|+|1e-10	Os02g33450	2	19883262	19883296	+	Sb04g021990	4	51214781	51214815	+	setaria64_scaffold_1_26463404_26463522	Bradi3g45140	CTTTTAGCCGGATAATGCCACCTAAGTGCTTTTT
Os04g57840|4|34251325|34251351|-|Sb06g032720|6|60826502|60826528|-|6e-06	Os04g57840	4	34251325	34251351	-	Sb06g032720	6	60826502	60826528	-	Si024743m	Bradi5g25990	CCCTCCTTTTCCGTGCGCCTGCCGGC
Os07g42640|7|25531725|25531750|+|Sb02g039390|2|73498903|73498928|+|0.001	Os07g42640	7	25531725	25531750	+	Sb02g039390	2	73498903	73498928	+	Si030404m	Bradi1g21060	cttgtcTGATCTAGTCATCTTGATT
Os04g45070|4|26479634|26479699|-|Sb06g023630|6|52724692|52724757|-|4e-11	Os04g45070	4	26479634	26479699	-	Sb06g023630	6	52724692	52724757	-	Si011049m	Bradi5g16720	TGTACATGTTGAATGCTTGACGAGAAACATTCTTATTTGTAGTTAAGGGGTCACACtgttgttgt
Os09g33860|9|19995254|19995276|+|Sb02g029730|2|64826635|64826657|+|0.072	Os09g33860	9	19995254	19995276	+	Sb02g029730	2	64826635	64826657	+	Si030254m	Bradi4g35050	CTGTAACATGTGAAGgttctaa
Os03g08170|3|4174843|4174862|+|Sb01g045260|1|68404445|68404426|-|0.001	Os03g08170	3	4174843	4174862	+	Sb01g045260	1	68404426	68404445	-	Si035833m	Bradi1g72740	TGATGGTTCAAACTGCCTT
Os02g03970|2|1716164|1716199|-|Sb04g002710|4|2519973|2520008|-|5e-11	Os02g03970	2	1716164	1716199	-	Sb04g002710	4	2519973	2520008	-	Si016264m	Bradi3g03000	GTGAGGAATCTTTTATGATGACTACTGGTAATATT
Os03g14570|3|7905293|7905330|-|Sb01g041020|1|64306120|64306083|+|2e-05	Os03g14570	3	7905293	7905330	-	Sb01g041020	1	64306083	64306120	+	Si037989m	Bradi1g68030	ATGGAGGAAGACAAGGAGTGGTGGTGGTTGGGCCGTC
Os01g68700|1|39894925|39894970|-|Sb03g043690|3|70958493|70958538|-|8e-05	Os01g68700	1	39894925	39894970	-	Sb03g043690	3	70958493	70958538	-	Si001252m	Bradi2g58630	TGTCACTCGAGTAGTTTGGTGTGCTCAGATTTGAATTTGGGAAAT
Os02g02990|2|1174152|1174172|-|Sb04g001850|4|1598645|1598665|-|0.94	Os02g02990	2	1174152	1174172	-	Sb04g001850	4	1598645	1598665	-	Si018257m	Bradi3g02180	TAGATTTTGCGGCATAGCTG
Os01g63940|1|37111499|37111516|-|Sb03g040460|3|68071703|68071720|-|0.018	Os01g63940	1	37111499	37111516	-	Sb03g040460	3	68071703	68071720	-	Si001523m	Bradi2g55500	TGCTGCCATTTCTTTAT
Os01g73570|1|42620894|42620923|+|Sb03g047050|3|74016423|74016452|+|1e-07	Os01g73570	1	42620894	42620923	+	Sb03g047050	3	74016423	74016452	+	Si003394m	Bradi2g61820	CGAAGATGGCGATGACCGTCGAAGGTGAG
Os02g03950|2|1688488|1688574|+|Sb04g002690|4|2489664|2489756|+|2e-06	Os02g03950	2	1688488	1688574	+	Sb04g002690	4	2489664	2489756	+	Si018110m	Bradi3g02970	TTTTCTATGGTTGCTAGTACCTTGGGACTTGGGATGTGCTGCTGAAATCAGGAGCACGCTTGCTGCTTGCACGAGGATACTCCTGCCTTGCT
Os06g47310|6|28676090|28676145|+|Sb10g027930|10|57770300|57770355|+|5e-21	Os06g47310	6	28676090	28676145	+	Sb10g027930	10	57770300	57770355	+	Si008485m	Bradi1g33300	GTCAGGCCCGTGACTTAAATTCCAAGCGTATTCTGATAACATATCCCCATCTAAC
Os04g55680|4|32959500|32959524|-|Sb06g030820|6|59270262|59270286|-|0.004	Os04g55680	4	32959500	32959524	-	Sb06g030820	6	59270262	59270286	-	Si009974m	Bradi5g24280	TGTCCGATTCCCAAATGCCGACGT
Os01g64430|1|37398223|37398346|-|Sb03g040770|3|68286577|68286690|-|8e-12	Os01g64430	1	37398223	37398346	-	Sb03g040770	3	68286577	68286690	-	Si004124m	Bradi2g55880	AGAGCGTGCGGTTCGAAGGCACATAATTTCCCTCGAAGTGCACACGCGTGAGATGTGCACTTCATCAATGTCGTAGATCGTGTCGCAGATCCTCCTTTCTCTCATTTACATGC
Os05g50550|5|28922078|28922100|+|Sb09g029730|9|58373881|58373859|-|0.001	Os05g50550	5	28922078	28922100	+	Sb09g029730	9	58373859	58373881	-	Si022641m	Bradi2g15310	ATTCGCACACGAAACCAATCAC
Os05g04820|5|2310911|2310938|+|Sb09g003100|9|3410275|3410248|-|8e-05	Os05g04820	5	2310911	2310938	+	Sb09g003100	9	3410248	3410275	-	Si022112m	Bradi2g36730	CCCGTGATCTTCTAGCGCCAGCCTTGC
Os01g04930|1|2282069|2282085|-|Sb03g006440|3|6591092|6591076|+|0.063	Os01g04930	1	2282069	2282085	-	Sb03g006440	3	6591076	6591092	+	Si002426m	Bradi2g02810	TCATGTAGCTTGATGT
Os03g05390|3|2654149|2654173|-|Sb01g047080|1|70163254|70163230|+|0.38	Os03g05390	3	2654149	2654173	-	Sb01g047080	1	70163230	70163254	+	Si036027m	Bradi1g75220	CCCTACTCGAAGGTGAGCAAACCA
Os04g41820|4|24584676|24584716|-|Sb06g021350|6|50626852|50626892|-|0.069	Os04g41820	4	24584676	24584716	-	Sb06g021350	6	50626852	50626892	-	setaria64_scaffold_7_23816453_23816606	Bradi5g14500	CTGAGCGATTCATGCATCGCTTAGCGTGGTGTCTAGGTAA
Os03g13520|3|7316658|7316697|-|Sb01g041580|1|64866226|64866187|+|0.25	Os03g13520	3	7316658	7316697	-	Sb01g041580	1	64866187	64866226	+	Si035556m	Bradi1g68680	CTATGAGGGATGACCGGCGGCACCGATTGACGAAAGGGG
Os03g55850|3|31786293|31786307|+|Sb01g006960|1|5911704|5911690|-|0.92	Os03g55850	3	31786293	31786307	+	Sb01g006960	1	5911690	5911704	-	Si037487m	Bradi1g07440	GACCACACAAGGTG
Os04g40150|4|23708432|23708455|-|Sb06g020110|6|49635470|49635493|-|0.0003	Os04g40150	4	23708432	23708455	-	Sb06g020110	6	49635470	49635493	-	Si010313m	Bradi5g13460	TTACTTCCCTGATTGATATATAA
Os05g05310|5|2613156|2613179|-|Sb09g003500|9|4032094|4032117|-|0.019	Os05g05310	5	2613156	2613179	-	Sb09g003500	9	4032094	4032117	-	Si022267m	Bradi2g36240	TCAAGATATTGCTAACTCACTGA
Os02g51300|2|31408660|31408689|-|Sb04g027940|4|57859054|57859025|+|1.0	Os02g51300	2	31408660	31408689	-	Sb04g027940	4	57859025	57859054	+	Si017580m	Bradi3g59300\	Bradi3g59320	CCCTAGAAGCGTCCGCCGCTCTGAGCCGT
Os01g47360|1|27056127|27056147|-|Sb03g030310|3|58554280|58554300|-|0.015	Os01g47360	1	27056127	27056147	-	Sb03g030310	3	58554280	58554300	-	setaria64_scaffold_5_31622710_31623544	Bradi2g45750	CCCGGCCGGAATCCCAAATC
Os09g26420|9|15961497|15961571|+|Sb02g025530|2|60453291|60453363|+|8e-09	Os09g26420	9	15961497	15961571	+	Sb02g025530	2	60453291	60453363	+	Si030088m	Bradi4g31040	TCTATGACCATGTTTATAGTATGTTGCTGCGTGGTGCgtctatgattggaagcGAGTTTGAGACTGATTCAA
Os02g44654|2|27057485|27057538|-|Sb04g032410|4|62360894|62360841|+|1e-07	Os02g44654	2	27057485	27057538	-	Sb04g032410	4	62360841	62360894	+	Si020195m	Bradi3g51370	ATTAAATGGGTTTGGTGAGACCATTCAAGTCTCTTCTCTCATGAATTTACCAT
Os01g41120|1|23287013|23287035|+|Sb03g026730|3|53609499|53609521|+|2e-05	Os01g41120	1	23287013	23287035	+	Sb03g026730	3	53609499	53609521	+	setaria64_scaffold_5_27106068_27106246	Bradi2g42480	TGACTTAACCCACGTCTTGCGC
Os01g69270|1|40265930|40266039|-|Sb03g044140|3|71365395|71365505|-|6e-24	Os01g69270	1	40265930	40266039	-	Sb03g044140	3	71365395	71365505	-	Si001786m	Bradi2g59090	AAAGCACAGTGACAGTAATGCCGGCGCCTCCAAAGCGCTGGCCGCCATGACCTCTCGCTCTCAGTGGCAATGTAACATGAACCCCACGTTCACCACCTTTGCAAGTATCC
Os05g42240|5|24642198|24642310|-|Sb09g024750|9|54265356|54265473|-|1e-14	Os05g42240	5	24642198	24642310	-	Sb09g024750	9	54265356	54265473	-	Si024850m	Bradi2g20670	TGCAAGGTAGGATCCAAAGAGGCAGACGATCAAGTACAGCTTGTGCATGGCCGAATATGGGAGCAAAGCATCAACAACCAGTCACTGAAACAGATCCTCTCCCCTCTTAAATGAACT
Os01g54270|1|31238282|31238347|-|Sb03g034400|3|62617882|62617948|-|3e-12	Os01g54270	1	31238282	31238347	-	Sb03g034400	3	62617882	62617948	-	Si004644m	Bradi2g49670	GTTGAACAGCATGATTGCTGTGGTCGACGAAACCATGGAAAAAGCGGCATCGCTTTTCCCCGCCTA
Os02g30850|2|18402634|18402664|+|Sb04g020790|4|48880336|48880366|+|1e-06	Os02g30850	2	18402634	18402664	+	Sb04g020790	4	48880336	48880366	+	Si019095m	Bradi3g44240	CACTGTGCAAGCCCTGGTGTGACGAGGAAA
Os09g26999|9|16410223|16410243|+|Sb02g025860|2|60870317|60870337|+|0.021	Os09g26999	9	16410223	16410243	+	Sb02g025860	2	60870317	60870337	+	Si033308m	brachy_Bd4_37165979_37166098	tGCCATTATTGCCCGCGCAG
Os09g19560|9|11702020|11702160|-|Sb02g022770|2|56020206|56020347|-|3e-12	Os09g19560	9	11702020	11702160	-	Sb02g022770	2	56020206	56020347	-	Si030136m	Bradi4g28570	CATTAAATTTTgtttgactgagtatcttGTTTGACAGAAATGATGCTTTTTTTCATGATCATGTATTGTTATACATCAGTTAGATTCTTTGGAATCTAGCGAAAGTAGGGAGTAGATTAAACTGGCCTGCTGAGATGAGAT
Os03g02800|3|1087644|1087958|+|Sb01g049240|1|72233771|72233457|-|1e-36	Os03g02800	3	1087644	1087958	+	Sb01g049240	1	72233457	72233771	-	Si034541m	brachy_Bd1_73594789_73595052	TACATGTATTAGCTGCTAATCATGCAGATGCAGGCACAAGCATCGAGGCATGCATGCAGGGTCCCCCCGGCAAATCTACATGGGGGCTCGTGTGTGAACGTGACGTAAACCGTcaaagggaagtcgcgggAAAAAAGGTAAGGGAATCGAGTACCAACCTTGGGCCCCTCACCCTTTCCAACGGGAGCTGACTAGGCATTGCTCTGGTGGCCCACAAAGCAGCCAATAGCCATCCTACACAATCCTGCGGTTACACCAGCTCGCTTTGGCTGCCAAAGACAAGAATAGAAGATTGGGATATTTCTCTATTCACC
Os03g61100|3|34701406|34701445|-|Sb01g002775|1|2289141|2289102|+|8e-05	Os03g61100	3	34701406	34701445	-	Sb01g002775	1	2289102	2289141	+	Si039682m	Bradi1g03350	AAAATTTATGTAGCATAGTTTTTGGTAAGTATTTACTTC
Os04g52700|4|31195752|31195778|-|Sb06g028680|6|57439229|57439255|-|0.82	Os04g52700	4	31195752	31195778	-	Sb06g028680	6	57439229	57439255	-	Si012576m	brachy_Bd5_24409421_24409523	GGGGCCCACATGTCTGCCAGGGCGGC
Os04g52700|4|31198158|31198176|-|Sb06g028680|6|57444756|57444774|-|0.004	Os04g52700	4	31198158	31198176	-	Sb06g028680	6	57444756	57444774	-	Si012576m	brachy_Bd5_24409421_24409523	GTTATGGAAAACAATCTT
Os03g08850|3|4580880|4580900|-|Sb01g044720|1|67894291|67894271|+|0.017	Os03g08850	3	4580880	4580900	-	Sb01g044720	1	67894271	67894291	+	Si034796m	Bradi1g72070	GTGCTCCACTAAATcctaga
Os07g46220|7|27582965|27582993|+|Sb02g041420|2|75246460|75246432|-|3e-05	Os07g46220	7	27582965	27582993	+	Sb02g041420	2	75246432	75246460	-	Si030791m	Bradi1g19340	ATGTACATTCTTTGGCTGTTGAGTCTGT
Os02g05470|2|2633696|2633711|+|Sb04g003470|4|3316114|3316129|+|0.25	Os02g05470	2	2633696	2633711	+	Sb04g003470	4	3316114	3316129	+	Si017125m	Bradi3g03770	ATGCTACACATCTTA
Os07g46700|7|27920434|27920459|-|Sb02g042010|2|75767238|75767263|-|0.001	Os07g46700	7	27920434	27920459	-	Sb02g042010	2	75767238	75767263	-	Si030959m	Bradi1g18760	CGCACCTTCCAGAAACGTACGTGGC
Os04g47860|4|28227125|28227228|+|Sb06g025550|6|54506157|54506263|+|2e-24	Os04g47860	4	28227125	28227228	+	Sb06g025550	6	54506157	54506263	+	Si009633m	Bradi5g18530	CTGCATCACTTGGCTGCCATGTAAGCCTAGCTTGTTCTCATGTGAGTTGGCCGCTGTCTAGATGTGGCAGGCAGGGCCGTTCGTTGGCCGTGCCAATGAGCCAGGC
Os12g39840|12|24593104|24593161|-|Sb08g019770|8|50778326|50778383|-|6e-17	Os12g39840	12	24593104	24593161	-	Sb08g019770	8	50778326	50778383	-	Si021984m	Bradi4g03120	TCTGTTCTGAGCTATCCAATCAACCCATCCTTGAGGTAttgttgtccatgacattgc
Os08g44940|8|28213900|28213915|-|Sb07g023810|7|58781032|58781017|+|0.22	Os08g44940	8	28213900	28213915	-	Sb07g023810	7	58781017	58781032	+	Si015156m	Bradi3g12550	ACAAATTTGACCACC
Os01g53294|1|30620931|30620954|+|Sb03g033800|3|62061580|62061603|+|0.0005	Os01g53294	1	30620931	30620954	+	Sb03g033800	3	62061580	62061603	+	Si000193m	Bradi2g49040	GGCGCCTTTCCCCAGAGATTCCA
Os02g15640|2|8803897|8803918|+|Sb04g009280|4|11510022|11510043|+|0.005	Os02g15640	2	8803897	8803918	+	Sb04g009280	4	11510022	11510043	+	Si018347m	Bradi3g09580	TTGAAACAATTGACAGGTGTA
Os03g16480|3|9081144|9081193|+|Sb01g039760|1|63237569|63237521|-|0.84	Os03g16480	3	9081144	9081193	+	Sb01g039760	1	63237521	63237569	-	Si036971m	Bradi1g66780	CTGACGTGGACTCGAGCACGTGTCAAACTTTACCGACTTTTGGAATCT
Os03g12660|3|6739598|6739627|+|Sb01g041900|1|65137658|65137687|+|1e-07	Os03g12660	3	6739598	6739627	+	Sb01g041900	1	65137658	65137687	+	Si035810m	Bradi1g69040	TCATTTATCATGATTCAACTGCTGACCAA
Os09g36000|9|20736007|20736181|-|Sb02g030570|2|65605114|65604935|+|5e-21	Os09g36000	9	20736007	20736181	-	Sb02g030570	2	65604935	65605114	+	Si030898m	Bradi4g35830	ATGTTTTGTCTGTCATTTACATTAATTAATGTTCGCTGTGCTGTGCTTGTCTGTTAGTGGTTTTCCAGTCAATTCACAAATCGTAATTGCTTTGAAGCAACTAGCTGCTGAACAGTGTTAACCTGATACAGTATTTTTCTGGTCTTCCATAAAGTGCCAAGGCGGATGGATCTGGGTGA
Os01g43510|1|24909896|24909912|+|Sb03g028390|3|56259538|56259554|+|0.058	Os01g43510	1	24909896	24909912	+	Sb03g028390	3	56259538	56259554	+	Si002348m	Bradi2g44000	TGATGACAAAACTGCA
Os01g51010|1|29311258|29311284|+|Sb03g032440|3|60883615|60883641|+|0.021	Os01g51010	1	29311258	29311284	+	Sb03g032440	3	60883615	60883641	+	Si000104m	Bradi2g47750	AGTTGAGATCTgtacagtatagcaac
Os01g67330|1|39084146|39084180|+|Sb03g042750|3|70140794|70140828|+|3e-05	Os01g67330	1	39084146	39084180	+	Sb03g042750	3	70140794	70140828	+	Si001724m	Bradi2g57690	GCGCCTTCGAGGAGCTTCGAATCCCGATCGCCTC
Os10g33970|10|18036091|18036114|-|Sb01g019110|1|20186643|20186620|+|0.0004	Os10g33970	10	18036091	18036114	-	Sb01g019110	1	20186620	20186643	+	Si034815m	Bradi3g28980	CGGAATTACCGCTAGGGTTCCGT
Os07g42290|7|25311372|25311433|+|Sb02g039163|2|73304000|73304061|+|4e-14	Os07g42290	7	25311372	25311433	+	Sb02g039163	2	73304000	73304061	+	Si032726m		TCTCTAGAGACATCAGGTCTTTGTTAGTTTTGGAAGGATCCTAGGGATCCACAAGATAAGA
Os08g38240|8|24237269|24237403|-|Sb07g028800|7|63866385|63866249|+|1e-25	Os08g38240	8	24237269	24237403	-	Sb07g028800	7	63866249	63866385	+	setaria64_scaffold_6_31587943_31589478	Bradi3g38990	TACTGCTTCTGGCTGTGGTGGTTCTAATATCTTGTGTCTCCGGCGATGTGTTGTAGCAAGAATGTGAGATGTAAGTGAAGCTTAATCTGATCCCCTGTTTGCTTTTCAACTGTAACCCCCCTTTTTTAATTGTACT
Os01g26920|1|14995659|14995685|-|Sb03g014730|3|20070924|20070950|-|7e-06	Os01g26920	1	14995659	14995685	-	Sb03g014730	3	20070924	20070950	-	Si002142m	Bradi2g12920	TGGACATGTGATGTATCCTTATTTCA
Os03g26870|3|15337298|15337334|+|Sb01g033820|1|57210119|57210083|-|2e-06	Os03g26870	3	15337298	15337334	+	Sb01g033820	1	57210083	57210119	-	Si034808m	Bradi1g60960	TATGATCCCTGGTCAAAAGTTTTAGGTTAGGAGCAC
Os04g49230|4|29191783|29191915|-|Sb06g026370|6|55432106|55432250|-|1e-28	Os04g49230	4	29191783	29191915	-	Sb06g026370	6	55432106	55432250	-	Si011823m	Bradi5g19260	GATGGATGGATACTTTTGGTTGAAGGTCTCTAGAACCCTACTGGCCTTTTTGTCTCGGGGAAGCCTCACGCCAGGACATCTCACCCATCTTGTAAACTGGGTCCATGCACCATACACGTATCAATCATTACCTCCACTCAATAA
Os03g17200|3|9573871|9573931|+|Sb01g039100|1|62555485|62555424|-|1e-14	Os03g17200	3	9573871	9573931	+	Sb01g039100	1	62555424	62555485	-	Si038318m	Bradi1g66280	CGGCCGTGCTGGGCCATGTGGCACGTGAAGGGGGCGAGGTGCATGTCCACCTGGCGGCTTC
Os02g49360|2|30153313|30153338|+|Sb04g029360|4|59462091|59462068|-|0.91	Os02g49360	2	30153313	30153338	+	Sb04g029360	4	59462068	59462091	-	Si017429m	Bradi3g56410	CTGCTccggcgggcggcggcggc
Os03g52880|3|30321628|30321650|+|Sb01g008670|1|7489752|7489730|-|2e-05	Os03g52880	3	30321628	30321650	+	Sb01g008670	1	7489730	7489752	-	Si034621m		AAAGCCTGAAATGTAGCAGAAA
Os07g01540|7|353417|353432|-|Sb02g000620|2|510550|510565|-|0.33	Os07g01540	7	353417	353432	-	Sb02g000620	2	510550	510565	-	Si020684m	Bradi1g59460	tggattggattggat
Os01g60850|1|35177432|35177481|-|Sb03g038340|3|66264062|66264111|-|4e-14	Os01g60850	1	35177432	35177481	-	Sb03g038340	3	66264062	66264111	-	Si001515m	Bradi2g53630	CCCCTTTTCTTTGTTCGAATCCATTGGAGCCCACGAGGTCGTTGCCTCC
Os06g10610|6|5521349|5521370|+|Sb10g006830|10|6530828|6530849|+|0.004	Os06g10610	6	5521349	5521370	+	Sb10g006830	10	6530828	6530849	+	Si008536m	Bradi1g46240	CAAAAAGTAGCCGTTGTCTTT
Os04g48170|4|28489092|28489234|-|Sb06g025820|6|54854959|54855100|-|1e-21	Os04g48170	4	28489092	28489234	-	Sb06g025820	6	54854959	54855100	-	Si012285m	Bradi5g18780	TCTAGGTAATATGAAATGCTATGATCTGATTTGCTCACCGAACTTACATATATTCTCCTCTTGAATCTCACCATTAAAACGGAGATCACAAACAAGAATAATTTAACCAACTGCAAGTCCCCAATAATTGGCAGAGTGATT
Os04g41040|4|24170212|24170251|-|Sb06g020760|6|50173740|50173779|-|0.005	Os04g41040	4	24170212	24170251	-	Sb06g020760	6	50173740	50173779	-	Si011067m	Bradi5g13970	AAACCCTACCTGCCGCCGCCCGCGCGCAGCTCCCGCCTT
Os10g36420|10|19401890|19401915|-|Sb01g017560|1|18121284|18121259|+|2e-05	Os10g36420	10	19401890	19401915	-	Sb01g017560	1	18121259	18121284	+	Si036788m	Bradi3g30410	ACatggcaaatgattcattGGTGAT
Os04g38570|4|22736021|22736044|-|Sb06g018860|6|48500181|48500204|-|7e-06	Os04g38570	4	22736021	22736044	-	Sb06g018860	6	48500181	48500204	-	Si009197m	Bradi5g12310	AGATCCAATGCCAAGGCCGTGAG
Os02g35140|2|21092538|21092573|+|Sb04g022830|4|52424704|52424669|-|7e-06	Os02g35140	2	21092538	21092573	+	Sb04g022830	4	52424669	52424704	-	Si016563m	Bradi3g45880	GATCTGCGGAGCTCGGCATGGGGTGACCAGATCGG
Os03g47010|3|26569317|26569336|+|Sb01g012210|1|11222853|11222834|-|0.065	Os03g47010	3	26569317	26569336	+	Sb01g012210	1	11222834	11222853	-	Si038956m	Bradi1g12710	AGATCAAGTGTTCGTCAAG
Os03g09120|3|4749325|4749402|-|Sb01g044450|1|67555643|67555563|+|3e-22	Os03g09120	3	4749325	4749402	-	Sb01g044450	1	67555563	67555643	+	Si037398m	Bradi1g71790	GTGGGAACATCTCGTGGGCCCGGTCGCAGTGTCCCCCCTTTTAAGATCCTGGCTACCACTTCTGTGCTCATAAATTTCCG
Os04g50090|4|29690627|29690647|+|Sb06g026970|6|55948433|55948453|+|1.3	Os04g50090	4	29690627	29690647	+	Sb06g026970	6	55948433	55948453	+	Si010485m	Bradi5g19950	ACTGTTAAACCATGTGCCTA
Os04g48170|4|28495084|28495108|-|Sb06g025820|6|54860791|54860815|-|9e-05	Os04g48170	4	28495084	28495108	-	Sb06g025820	6	54860791	54860815	-	Si012285m	Bradi5g18780	TGTTTCGCTGTTGGTCATGTTACT
Os03g21140|3|12045772|12045792|+|Sb01g036490|1|60094092|60094072|-|0.018	Os03g21140	3	12045772	12045792	+	Sb01g036490	1	60094072	60094092	-	Si034544m	Bradi1g63570	AGAAGCGAGAAGCCCGTGag
Os03g07450|3|3791039|3791058|-|Sb01g045740|1|68833148|68833129|+|0.064	Os03g07450	3	3791039	3791058	-	Sb01g045740	1	68833129	68833148	+	Si036519m	Bradi1g73190	GATGTGGGTGGCACGTGAG
Os02g44370|2|26846583|26846606|+|Sb04g032570|4|62524550|62524573|+|0.017	Os02g44370	2	26846583	26846606	+	Sb04g032570	4	62524550	62524573	+	Si016508m	Bradi3g50930	GCGAGATTATGAGGGATTAGGTA
Os02g08380|2|4464958|4465036|+|Sb04g005460|4|5299640|5299714|+|2e-09	Os02g08380	2	4464958	4465036	+	Sb04g005460	4	5299640	5299714	+	Si018443m	Bradi3g06010	GATGTGAAAGGAGAATGTTGGGGCATGCACAAAGTCGTATGTCTTGAACTGGACACGTTTCAAGTATTAAGAGG
Os02g06890|2|3477214|3477240|+|Sb04g004420|4|4196708|4196734|+|0.0003	Os02g06890	2	3477214	3477240	+	Sb04g004420	4	4196708	4196734	+	Si018356m	Bradi3g04900	ATTTTGGTGTTATCCTTATCAGATAT
Os02g45390|2|27592126|27592150|+|Sb04g031970|4|61873319|61873295|-|0.24	Os02g45390	2	27592126	27592150	+	Sb04g031970	4	61873295	61873319	-	Si018304m	Bradi3g51600	AAGCTGACGTTCCGCATGTCAACT
Os03g51910|3|29774044|29774063|-|Sb01g009380|1|8084501|8084482|+|0.06	Os03g51910	3	29774044	29774063	-	Sb01g009380	1	8084482	8084501	+	Si036678m	Bradi1g09960	AGATTCTCTCATTGGGATG
Os01g67810|1|39396145|39396177|+|Sb03g043100|3|70496101|70496133|+|0.88	Os01g67810	1	39396145	39396177	+	Sb03g043100	3	70496101	70496133	+	Si000784m		AAGCACTGACTGGCAAGATAATGTTTCTGATA
Os01g43140|1|24611246|24611288|+|Sb03g028110|3|55890056|55890098|+|0.005	Os01g43140	1	24611246	24611288	+	Sb03g028110	3	55890056	55890098	+	Si000571m	Bradi2g43730	ccgtccgttcgGGCCCCGACGGCCAAGATCGTCTGATCTGGC
Os02g10810|2|5740511|5740562|-|Sb04g007020|4|7131824|7131875|-|3e-15	Os02g10810	2	5740511	5740562	-	Sb04g007020	4	7131824	7131875	-	Si018626m	Bradi3g07520	GCTTGTATAATCAATTAAGGGCACAGCTTATTTAGTGTGCTTTTACTTGAT
Os03g15550|3|8560682|8560768|+|Sb01g040390|1|63737716|63737631|-|1e-18	Os03g15550	3	8560682	8560768	+	Sb01g040390	1	63737631	63737716	-	Si035091m	Bradi1g67420	ttCTCATCATGATCCTACTTTGTTGCTCCCTATGTAGCCAACAAACAAGGAGCATCATGGGGTCATGTGTGTTTGTTTAAGTCAA
Os02g57780|2|35378972|35379007|+|Sb04g037840|4|67401544|67401579|+|1e-07	Os02g57780	2	35378972	35379007	+	Sb04g037840	4	67401544	67401579	+	Si016139m	brachy_Bd3_55966605_55971039	TCACCTGCAAAACAGGCGTTTCCACGTGATGTGAA
Os05g03190|5|1295197|1295242|+|Sb09g002210|9|2346227|2346271|+|0.001	Os05g03190	5	1295197	1295242	+	Sb09g002210	9	2346227	2346271	+	Si021950m	Bradi2g37980	AAGTACCAGGAGGGGAAGCGGATTATGAAGATATGTTTCATCCA
Os04g53560|4|31749226|31749281|+|Sb06g029320|6|57982654|57982707|+|5e-06	Os04g53560	4	31749226	31749281	+	Sb06g029320	6	57982654	57982707	+	Si011803m	Bradi5g22590	TGCTTAATCAGCCAGAATAAGCAAAAGGGGCATCGCTGACCTTCCAGAAATAC
Os09g23200|9|13768013|13768047|+|Sb02g024110|2|58119359|58119325|-|2e-05	Os09g23200	9	13768013	13768047	+	Sb02g024110	2	58119325	58119359	-	Si032049m	Bradi4g29700	CCGTGCACTGTGCGCCATTCATCACCGTATGACC
Os01g17050|1|9772529|9772547|-|Sb03g011200|3|12382381|12382399|-|0.21	Os01g17050	1	9772529	9772547	-	Sb03g011200	3	12382381	12382399	-	setaria64_scaffold_5_3725732_3725914	Bradi2g10700	GCCACTGACAACGCGGCT
Os11g07020|11|3487905|3487979|-|Sb05g004590|5|5817757|5817835|-|0.0003	Os11g07020	11	3487905	3487979	-	Sb05g004590	5	5817757	5817835	-	Si026480m	Bradi4g24370	GTGTCACAGAAGGAACCCTGCAGCATCCAGCAAACAACTCAGAGCTGGAGTTTGTTACCACCAAAATACTGACTGGAA
Os02g06890|2|3475944|3475958|+|Sb04g004420|4|4194192|4194206|+|1.0	Os02g06890	2	3475944	3475958	+	Sb04g004420	4	4194192	4194206	+	Si018356m	Bradi3g04900	TTTAGTCGCTGTCA
Os05g45430|5|26298658|26298697|-|Sb09g026470|9|55743460|55743499|-|9e-12	Os05g45430	5	26298658	26298697	-	Sb09g026470	9	55743460	55743499	-	Si024985m	Bradi2g18880\	Bradi2g18950	GTCAGGTATCTTTCGTCACATCACCTGGGACTGGGAGGT
Os03g04890|3|2344595|2344649|+|Sb01g047460|1|70559893|70559839|-|9e-05	Os03g04890	3	2344595	2344649	+	Sb01g047460	1	70559839	70559893	-	setaria64_scaffold_9_56485195_56486967	Bradi1g75600	TGTCGTTTGACCGCACACATGGCCGAGGATCACAGGCCAGAGCCAGGCCTAACT
Os06g01470|6|284094|284111|+|Sb10g000450|10|256859|256876|+|0.017	Os06g01470	6	284094	284111	+	Sb10g000450	10	256859	256876	+	Si006989m	Bradi1g52180	GTGCTTGACTTTCTGAG
Os01g63770|1|37002102|37002152|+|Sb03g040320|3|67960925|67960975|+|3e-16	Os01g63770	1	37002102	37002152	+	Sb03g040320	3	67960925	67960975	+	Si004876m	Bradi2g55340	ggcaaatcACCAATCATTGAATCCAGCCAACAGCCACATTAATTCGAAGC
Os03g13950|3|7569553|7569577|-|Sb01g041340|1|64642135|64642111|+|0.004	Os03g13950	3	7569553	7569577	-	Sb01g041340	1	64642111	64642135	+	Si037945m	Bradi1g68280	AAGGGACGCGGCGCTCTGTTTGCG
Os04g49490|4|29333983|29334029|-|Sb06g026510|6|55572377|55572423|-|1e-10	Os04g49490	4	29333983	29334029	-	Sb06g026510	6	55572377	55572423	-	Si010320m	Bradi5g19410	GGTGTCACAGGTTCCTAGTGACGCGAACTGTTTGACTCATCTTTCA
Os01g68320|1|39688225|39688306|-|Sb03g043450|3|70767586|70767667|-|7e-24	Os01g68320	1	39688225	39688306	-	Sb03g043450	3	70767586	70767667	-	Si000841m	Bradi2g58360	AAGGCTGAGAGGTTAATCACCATCAATTCCACATCCAGCAGTGATTGATGCCCGGTTCAGTTTTTCAGCTCCTTCGACTTG
Os01g09560|1|4888561|4888617|+|Sb03g003160|3|3260137|3260080|-|3e-12	Os01g09560	1	4888561	4888617	+	Sb03g003160	3	3260080	3260137	-	Si001547m	Bradi2g05710\	Bradi2g05720	CAGACAGCACAGGTCCCCCTCCCATGCGCCATGAGGACTTTCCAACATCATCAGGCA
Os01g52480|1|30154423|30154453|+|Sb03g033220|3|61575958|61575988|+|1e-06	Os01g52480	1	30154423	30154453	+	Sb03g033220	3	61575958	61575988	+	Si002205m	Bradi2g48560	AATGTATTAGCCGCGAAGGATGGAATAAAG
Os03g04770|3|2271773|2271795|+|Sb01g047500|1|70596262|70596240|-|2e-05	Os03g04770	3	2271773	2271795	+	Sb01g047500	1	70596240	70596262	-	Si034946m	Bradi1g75610	ACGACGCTTCGAGGCCGGTTCA
Os05g37190|5|21677037|21677065|+|Sb09g021850|9|51377858|51377886|+|2e-05	Os05g37190	5	21677037	21677065	+	Sb09g021850	9	51377858	51377886	+	Si022296m	Bradi2g23870	GCAAGGGAGAAAATTTATCAGCTTCACA
Os03g07450|3|3782243|3782285|-|Sb01g045740|1|68840261|68840218|+|0.017	Os03g07450	3	3782243	3782285	-	Sb01g045740	1	68840218	68840261	+	Si036519m	Bradi1g73190	TGGCAGCTACAGTTTGTCCGAGTCGGGCTTCGCTAGATTGCCT
Os06g51220|6|30991749|30991772|+|Sb10g030910|10|60563888|60563911|+|0.016	Os06g51220	6	30991749	30991772	+	Sb10g030910	10	60563888	60563911	+	Si007293m	Bradi1g29730	GAAAGCACAGCGAAGAAGCACAA
Os06g48770|6|29520833|29520865|-|Sb10g028960|10|58792610|58792642|-|0.0004	Os06g48770	6	29520833	29520865	-	Sb10g028960	10	58792610	58792642	-	Si005800m	Bradi1g34190	TGATAATGTATGGTATAAATTCTTCAAtttta
Os03g08754|3|4529571|4529606|-|Sb01g044810|1|67970432|67970397|+|8e-06	Os03g08754	3	4529571	4529606	-	Sb01g044810	1	67970397	67970432	+	Si037825m	Bradi1g72150	CTACCGAGAAAAACACCCCAAAACAGTATCTTCGG
Os01g04280|1|1900070|1900092|+|Sb03g007000|3|7209843|7209821|-|0.001	Os01g04280	1	1900070	1900092	+	Sb03g007000	3	7209821	7209843	-	Si001447m	Bradi2g02310	TCCTACGTGTAACGCGTTCTCC
Os10g39910|10|21279887|21279962|+|Sb01g030070|1|52286179|52286103|-|3e-09	Os10g39910	10	21279887	21279962	+	Sb01g030070	1	52286103	52286179	-	Si034014m	Bradi3g32660	GTTATGCTACCAAAATGTGATCTTTATTGACTTCCTTTTTAAGGATATTTCAGATTACTGATATTTAGTTTTGGCC
Os01g63770|1|37001138|37001187|+|Sb03g040320|3|67959823|67959871|+|4e-11	Os01g63770	1	37001138	37001187	+	Sb03g040320	3	67959823	67959871	+	Si004876m	Bradi2g55340	AAAGTCGCAGCATCATTGACTCGCATGTGCAAGGCCGTTTTGTCAGTT
Os04g40560|4|23904985|23905033|-|Sb06g020340|6|49805630|49805678|-|3e-08	Os04g40560	4	23904985	23905033	-	Sb06g020340	6	49805630	49805678	-	setaria64_scaffold_7_23073863_23074530	Bradi5g13610	TTGACtaattttctttgcaaaCGCCGAACATTTTGAGATCCGAGCTGA
Os06g12280|6|6607458|6607478|-|Sb10g008060|10|8082674|8082694|-|0.0003	Os06g12280	6	6607458	6607478	-	Sb10g008060	10	8082674	8082694	-	Si006285m	Bradi1g45210	CTCAGATCCGCGACGCGCTT
Os01g56890|1|32857015|32857090|-|Sb03g036220|3|64261457|64261535|-|3e-12	Os01g56890	1	32857015	32857090	-	Sb03g036220	3	64261457	64261535	-	Si003320m	Bradi2g51610	AATAAAAGATCCCTCCCCCCGGCCTCTCCCGACTCTCGCCTCGCCTCCCCAACGCGAGCGAGCCCAACACGCAAACGG
Os02g56200|2|34382608|34382629|-|Sb04g036510|4|66276587|66276608|-|0.31	Os02g56200	2	34382608	34382629	-	Sb04g036510	4	66276587	66276608	-	Si016233m		GCAATGCTCCAACAACTATAC
Os02g53140|2|32521497|32521539|-|Sb04g034480|4|64316349|64316391|-|3e-08	Os02g53140	2	32521497	32521539	-	Sb04g034480	4	64316349	64316391	-	Si016507m	Bradi3g57670	GCCGGCTGCCGCATCGCAGCTTTTGTTCGCGCCGCCGAGTCG
rice_v6_1_37364935_37365060|1|37365203|37365278|+|Sb03g040750|3|68267729|68267801|+|2e-09	rice_v6_1_37364935_37365060	1	37365203	37365278	+	Sb03g040750	3	68267729	68267801	+	Si003007m	Bradi2g55820	AAGGAATTATTGCATAGACCTGTTCCTTCCGACCGGCACGGTGTCAAAGGGATCGGTCTAGGTAATAATTTC
Os06g14780|6|8372068|8372094|-|Sb10g009380|10|10376825|10376851|-|1e-07	Os06g14780	6	8372068	8372094	-	Sb10g009380	10	10376825	10376851	-	Si007074m	Bradi1g44040	TCGTCGCTTTTGCTGACGGTTTCTGA
Os12g43950|12|27241399|27241475|-|Sb08g022960|8|55088500|55088574|-|7e-06	Os12g43950	12	27241399	27241475	-	Sb08g022960	8	55088500	55088574	-	Si021436m	Bradi4g00740	ATTTGATTTTGGTTTCTTGCGACGTGTGATTGTCTATCTTGGTATAAAAAATGGAATTCACAAGCATATATTCT
Os05g32544|5|18960026|18960047|-|Sb09g019360|9|48132952|48132973|-|0.36	Os05g32544	5	18960026	18960047	-	Sb09g019360	9	48132952	48132973	-	Si022860m	Bradi2g26590	GAGATCCTGTAAATATGATTG
Os02g44670|2|27067007|27067040|+|Sb04g032400|4|62354872|62354839|-|7e-05	Os02g44670	2	27067007	27067040	+	Sb04g032400	4	62354839	62354872	-	Si018412m	Bradi3g51360	AGGAGTGAGCTAGAAGAATTCCAAAACCACAGC
Os03g07980|3|4079170|4079224|-|Sb01g045390|1|68480345|68480293|+|6e-09	Os03g07980	3	4079170	4079224	-	Sb01g045390	1	68480293	68480345	+	Si038901m	Bradi1g72870	TCTGATTCCAAGCTCACTAGCTCTGAAGAATCTCCTTTACGTCGCAGTCCAA
Os01g11550|1|6220045|6220067|-|Sb03g001940|3|1774207|1774185|+|2e-05	Os01g11550	1	6220045	6220067	-	Sb03g001940	3	1774185	1774207	+	Si004564m	Bradi2g06890	TTTTAACCATTTTACCTCAGGC
Os03g03900|3|1778776|1778858|-|Sb01g048290|1|71314993|71314911|+|3e-19	Os03g03900	3	1778776	1778858	-	Sb01g048290	1	71314911	71314993	+	Si034133m	Bradi1g76340	TAACCtgtttgatgaaatgccCTTAGGAAAAGACGTGATAACTACCGGGCACGCCAATCCCCGAAGTAATCAGTCTTTTCAC
Os02g31030|2|18533127|18533198|+|Sb04g021010|4|49215776|49215848|+|6e-10	Os02g31030	2	18533127	18533198	+	Sb04g021010	4	49215776	49215848	+	Si017875m	Bradi3g44290	TCTTCGTCTCTTCAATAATTCGGTGTGCAATGCAAAGATGCTGAGAAGAGAACCGTGAATACCAATTTTGCA
Os05g10630|5|5804174|5804233|-|Sb09g006020|9|8620443|8620503|-|5e-07	Os05g10630	5	5804174	5804233	-	Sb09g006020	9	8620443	8620503	-	Si022345m	Bradi2g33300	CCCCAGATGTCCGGCGATAAGCGTAGCCATGTATCAGAAAATTCTGGTGATACTTTGACC
Os01g53790|1|30919024|30919051|+|Sb03g034120|3|62323422|62323449|+|0.005	Os01g53790	1	30919024	30919051	+	Sb03g034120	3	62323422	62323449	+	Si001437m	Bradi2g49350	ACACCAACCGTGCATGTGATGGGCTTA
Os02g42960|2|25853272|25853483|+|Sb04g033580|4|63478033|63477824|-|3e-19	Os02g42960	2	25853272	25853483	+	Sb04g033580	4	63477824	63478033	-	Si018069m	Bradi3g50060	TTCACaagcattgctgatgcctcggcagCAACCAGAGCTGCCGTTCTGGATGGACCTCAAAAATAGACGTCCATCGACAGCTTGACTATTTTTACAAATTGTCAAGTCAGTTACTGAAGCTCCTTAGCTTCAGCTTTCAGCTAGCTACCTTATTAACATGAGGTCTCAGGACCTGATGTcaaataatatatataaCCACTTCGGTTACA
Os02g57640|2|35291921|35291946|+|Sb04g037690|4|67264711|67264736|+|0.076	Os02g57640	2	35291921	35291946	+	Sb04g037690	4	67264711	67264736	+	Si017697m	Bradi3g55870	TGGATCCGTGAGATCTGGGCCTCCG
Os02g33710|2|20106460|20106480|+|Sb04g022140|4|51531233|51531253|+|0.98	Os02g33710	2	20106460	20106480	+	Sb04g022140	4	51531233	51531253	+	Si017033m	Bradi3g45260	TGCGTTCTGTATgtgataat
Os08g15204|8|9200411|9200428|+|Sb07g008100|7|13330362|13330345|-|0.026	Os08g15204	8	9200411	9200428	+	Sb07g008100	7	13330345	13330362	-	Si015157m	Bradi3g19070	ACCTTTTCAGCTGCTGC
Os05g46000|5|26604622|26604686|+|Sb09g026820|9|56003763|56003828|+|3e-15	Os05g46000	5	26604622	26604686	+	Sb09g026820	9	56003763	56003828	+	Si023140m	Bradi2g18540	TTGACCCCGGCTTCCAGGACCCTGCTGACCGCCTTCTGGGATCCTGCCGAGTTGCCGGCGAGAAG
Os03g52840|3|30292567|30292586|+|Sb01g008690|1|7507481|7507462|-|0.076	Os03g52840	3	30292567	30292586	+	Sb01g008690	1	7507462	7507481	-	Si035237m	Bradi1g09300	GGTTGGTGACGCTGATGCG
Os04g45070|4|26487565|26487588|-|Sb06g023630|6|52733007|52733030|-|0.019	Os04g45070	4	26487565	26487588	-	Sb06g023630	6	52733007	52733030	-	Si011049m	Bradi5g16720	TTTGGTTTTGCAGTGATGAAAGA
Os03g19520|3|10978772|10978822|-|Sb01g037420|1|60990195|60990144|+|0.092	Os03g19520	3	10978772	10978822	-	Sb01g037420	1	60990144	60990195	+	Si034078m	Bradi1g64420	ACAACCACCCAAGTCCTAGGTTGCATCAACGACGTCTTAATCTAATGGATG
Os03g08600|3|4423761|4423794|+|Sb01g044930|1|68068977|68068944|-|0.005	Os03g08600	3	4423761	4423794	+	Sb01g044930	1	68068944	68068977	-	Si034817m	Bradi1g72350	GACCTGCTAGATTTGCTCAAGCGCTACTCTGAA
Os09g27650|9|16822487|16822510|+|Sb02g026230|2|61369441|61369464|+|0.95	Os09g27650	9	16822487	16822510	+	Sb02g026230	2	61369441	61369464	+	Si029726m	Bradi4g31770	GATCAGAGCACAATTCCCGAGGG
Os04g51890|4|30599257|30599306|+|Sb06g027920|6|56767879|56767928|+|6e-09	Os04g51890	4	30599257	30599306	+	Sb06g027920	6	56767879	56767928	+	Si011170m	Bradi5g21060	GGTGAGGGATGAGTCAATAGTATCTCCCCCCGCGGATTAGAATTACTGC
Os01g37110|1|20712071|20712104|+|Sb03g025120|3|50347846|50347813|-|0.004	Os01g37110	1	20712071	20712104	+	Sb03g025120	3	50347813	50347846	-	Si002250m	Bradi2g40930	CCATATGCATGGGCAGAAATGATGGCCATGCAC
Os03g18980|3|10634941|10634982|-|Sb01g037790|1|61372614|61372574|+|9e-05	Os03g18980	3	10634941	10634982	-	Sb01g037790	1	61372574	61372614	+	Si034055m	Bradi1g64770	ACTAACCACAAATTTTAAACTCGGGCAGCCGAAAGAAAAG
Os03g52239|3|29993966|29993980|+|Sb01g009130|1|7874132|7874118|-|1.6	Os03g52239	3	29993966	29993980	+	Sb01g009130	1	7874118	7874132	-	Si039082m	Bradi1g09610	GGAGGTCCCCGTGT
Os01g61400|1|35504682|35504711|-|Sb03g038740|3|66567940|66567969|-|0.0003	Os01g61400	1	35504682	35504711	-	Sb03g038740	3	66567940	66567969	-	Si000934m	Bradi2g53960	tgtacagcagTACGAGAAGAATAAAGTGC
Os02g51860|2|31764348|31764374|-|Sb04g027500|4|57415961|57415935|+|7e-06	Os02g51860	2	31764348	31764374	-	Sb04g027500	4	57415935	57415961	+	Si016609m	Bradi3g58730	CTTTATGGAAGCATCACTGACCCACT
Os08g06630|8|3735648|3735672|+|Sb07g004340|7|5478931|5478955|+|0.005	Os08g06630	8	3735648	3735672	+	Sb07g004340	7	5478931	5478955	+	Si013608m	Bradi3g16040	AGgtgagatatttgaggaaACTGA
Os02g50820|2|31045784|31045802|-|Sb04g028300|4|58378460|58378442|+|0.31	Os02g50820	2	31045784	31045802	-	Sb04g028300	4	58378442	58378460	+	Si016861m	Bradi3g59600	GCTTTTTTGACCGCGTCT
Os09g38070|9|21937827|21937858|-|Sb02g032280|2|67056917|67056948|-|4e-07	Os09g38070	9	21937827	21937858	-	Sb02g032280	2	67056917	67056948	-	setaria64_scaffold_2_39503104_39503665	Bradi4g37390	TAGTGTTAGGGTTtcggatctggaggattAG
Os03g08930|3|4631943|4631960|+|Sb01g044640|1|67782686|67782669|-|0.016	Os03g08930	3	4631943	4631960	+	Sb01g044640	1	67782669	67782686	-	Si036568m	Bradi1g71990	CGATGCCTTGAAAGCTA
Os05g35540|5|21066448|21066476|-|Sb09g021290|9|50788268|50788296|-|2e-05	Os05g35540	5	21066448	21066476	-	Sb09g021290	9	50788268	50788296	-	Si022362m	Bradi2g24370	GTATACATAAGGTGTGCATTAGTGGAAT
Os11g06910|11|3389951|3389980|-|Sb05g004550|5|5716001|5716030|-|0.0004	Os11g06910	11	3389951	3389980	-	Sb05g004550	5	5716001	5716030	-	Si025911m	Bradi4g24310	TTGGCATCTCTAGGCAAGATGTCATTTTT
Os03g04270|3|1952582|1952634|-|Sb01g047960|1|71065015|71064961|+|0.001	Os03g04270	3	1952582	1952634	-	Sb01g047960	1	71064961	71065015	+	Si034646m	Bradi1g76050	ataaataagaCTGTTTTGTATGCATTGTTTTACTGGTAGAGACAATATGATTGT
Os01g10490|1|5552817|5552840|-|Sb03g002540|3|2439654|2439677|-|0.015	Os01g10490	1	5552817	5552840	-	Sb03g002540	3	2439654	2439677	-	Si001923m	Bradi2g06300	GCATGTGAAGGTCACATGGACAG
Os07g38730|7|23246031|23246097|+|Sb02g037260|2|71607380|71607446|+|2e-06	Os07g38730	7	23246031	23246097	+	Sb02g037260	2	71607380	71607446	+	Si029822m	Bradi1g23770	GTGTTTCTATTTTGTATTCTGTGGTAAATTGTTCGTAGCCCCCTATTGGTCATGATTGTTCATATC
Os06g11310|6|5931048|5931071|-|Sb10g007430|10|7287778|7287755|+|5e-06	Os06g11310	6	5931048	5931071	-	Sb10g007430	10	7287755	7287778	+	Si007426m	Bradi1g45790	GTCAACTTTGCGACATCATTACG
Os11g31980|11|18365492|18365534|+|Sb05g019090|5|46595472|46595514|+|2e-06	Os11g31980	11	18365492	18365534	+	Sb05g019090	5	46595472	46595514	+	Si026324m	Bradi4g17900	ACAAAACGTACCTTTTATCCCCTTTTCCCctgctatatatat
Os07g42410|7|25377507|25377531|+|Sb02g039210|2|73355252|73355276|+|0.006	Os07g42410	7	25377507	25377531	+	Sb02g039210	2	73355252	73355276	+	Si028693m	Bradi1g20840	ACTATGGTCACCCTCCATCTTGTC
Os03g07310|3|3717256|3717288|-|Sb01g045900|1|68981897|68981865|+|0.021	Os03g07310	3	3717256	3717288	-	Sb01g045900	1	68981865	68981897	+	Si035608m	Bradi1g73740	TCGCTCTATAAGCAGTGTTGCATGTTTTTCAG
Os01g70360|1|40757941|40757976|-|Sb03g044700|3|72056550|72056585|-|0.0003	Os01g70360	1	40757941	40757976	-	Sb03g044700	3	72056550	72056585	-	Si001208m	Bradi2g59530	GAGTGGGCCAGACCAGTCACTGAAATGTTACTATC
Os01g65600|1|38080288|38080351|+|Sb03g041550|3|69056279|69056342|+|2e-13	Os01g65600	1	38080288	38080351	+	Sb03g041550	3	69056279	69056342	+	Si000481m	Bradi2g56710	AAATGACGATACTGCCCCCGAGGCTTTATTCCCTCCCATTTCTCGCGCTCTCTTTTCGGAAAG
Os01g12690|1|7002312|7002332|+|Sb03g001110|3|917940|917920|-|0.0003	Os01g12690	1	7002312	7002332	+	Sb03g001110	3	917920	917940	-	Si004923m	brachy_Bd2_5879378_5879825	GACTATAGAGGCAAAAGGGC
Os01g57066|1|32961861|32961974|+|Sb03g036350|3|64400618|64400729|+|6e-14	Os01g57066	1	32961861	32961974	+	Sb03g036350	3	64400618	64400729	+	Si002097m	Bradi2g51700	TATTAGTAGTTATTCATCTGTACAGTGAACAAAATCATGGGCTTGGTTAACTAGTCAGGTGATGGCTGCGACCTTTTGTCATTGATCCTGTACTGGCAGTTTGTCGAGGAG
Os02g16660|2|9518245|9518263|-|Sb04g009900|4|12593964|12593982|-|0.005	Os02g16660	2	9518245	9518263	-	Sb04g009900	4	12593964	12593982	-	Si017048m	Bradi3g09890	CCGTCGCCTCCCTTTCTT
Os04g44590|4|26205721|26205742|+|Sb06g023260|6|52422754|52422775|+|0.24	Os04g44590	4	26205721	26205742	+	Sb06g023260	6	52422754	52422775	+	Si011332m	Bradi5g16380	GAGTATCCTTCGCCTGTAAGT
Os09g29390|9|17841963|17841987|+|Sb02g027240|2|62436050|62436074|+|0.004	Os09g29390	9	17841963	17841987	+	Sb02g027240	2	62436050	62436074	+	Si031190m	Bradi4g32680	CGCTTTGGCATCAGTTCCCTTAAC
Os10g42230|10|22670456|22670486|-|Sb01g028400|1|49585606|49585577|+|0.072	Os10g42230	10	22670456	22670486	-	Sb01g028400	1	49585577	49585606	+	Si035853m	Bradi3g34030	GGCTCCCCATTTGTTGGTTGGGCTGGAGA
Os03g03560|3|1560152|1560177|-|Sb01g048700|1|71644775|71644750|+|0.001	Os03g03560	3	1560152	1560177	-	Sb01g048700	1	71644750	71644775	+	Si034203m	Bradi1g76680	TGCCTTTTGGTCGGCAATGATTCGT
Os04g44210|4|25989329|25989380|-|Sb06g022910|6|52126172|52126223|-|6e-10	Os04g44210	4	25989329	25989380	-	Sb06g022910	6	52126172	52126223	-	Si010741m	Bradi5g16060	AAAAATTAGTAGGATCCGATTCCAAGTCCACATTCAGATCAAAAGGGGAGG
Os03g46570|3|26349779|26349864|+|Sb01g012320|1|11390895|11390979|+|5e-06	Os03g46570	3	26349779	26349864	+	Sb01g012320	1	11390895	11390979	+	Si036495m	Bradi1g12850	AAAGATACTTGTTTTCTTTCTCTTGTCGATGGAAAATTCCACCCGTCGACCTTTAGTTTTGTCAAACAATGTTCCATCTCTTTC
Os03g42900|3|23926479|23926653|+|Sb01g014200|1|13408591|13408416|-|4e-26	Os03g42900	3	23926479	23926653	+	Sb01g014200	1	13408416	13408591	-	Si035140m	Bradi1g14320	CTTTGATAATATAACACATATTAATGTTTGCAGGTTGTGACTACAGTCTAAGGCCCCAAACCAAACAAtgtttccaaaatggttGATCGGACATGGTTCTGAAAGTCCAGTTTTGTGGTCCTGTGCTGCAAATATGAATAGGTCATTTGATTATTGGATGAAGATCTCTTTCAAG
Os08g33750|8|21094504|21094548|-|Sb07g021290|7|55249666|55249624|+|0.004	Os08g33750	8	21094504	21094548	-	Sb07g021290	7	55249624	55249666	+	Si014218m	Bradi3g36710	CCAAATTAAAGCCGTCCACGTAGCCTTAGCATTGAAGCAAAG
Os11g32950|11|19013850|19013875|+|Sb05g020310|5|49763321|49763346|+|2e-05	Os11g32950	11	19013850	19013875	+	Sb05g020310	5	49763321	49763346	+	Si028614m	Bradi4g17150	CTCTCTCTCCCTTGAAGGCTCTCTC
Os03g14540|3|7889954|7890150|+|Sb01g041030|1|64310007|64309807|-|5e-21	Os03g14540	3	7889954	7890150	+	Sb01g041030	1	64309807	64310007	-	Si035440m	Bradi1g68040	TCTCTTTGCTACCTCGTAGCTAAGCATTTAATTCCTAGTTCCATTAGTTGGTTCTTAGGATGACACTGTTCCGAAGATTTTTCATGTCATGGGTTTTGGGGGATGGCACTCTGTTGCGTAGACTACCATAGATTCTTTTAGTGACTTTTTGTaccacggaagagaactAAGTATATCATGACTTGCTTTTGTTCAATTGA
Os05g05950|5|2973702|2973763|-|Sb09g004020|9|4478720|4478780|-|1e-14	Os05g05950	5	2973702	2973763	-	Sb09g004020	9	4478720	4478780	-	Si021197m	Bradi2g35590	TTCCTATCATAATTTTGGCTGAAGAGGGTTGTGAGATTTATCTGGAACTATAGCTGAATA
Os02g09480|2|4865418|4865441|+|Sb04g005940|4|5772331|5772354|+|5e-06	Os02g09480	2	4865418	4865441	+	Sb04g005940	4	5772331	5772354	+	Si017917m		CACGAAATCGCGCCGGTTTTTAT
Os01g65650|1|38112520|38112610|+|Sb03g041570|3|69083897|69083985|+|2e-10	Os01g65650	1	38112520	38112610	+	Sb03g041570	3	69083897	69083985	+	Si000196m	Bradi2g56750	TTTATTACCTGGTCCCCATGATCATTGAGTGGATCGCTTTCAATAGAATGGatctttttgatcttttCACACTTCAATTTCCATCAAT
Os09g21180|9|12794218|12794263|-|Sb02g023650|2|57505421|57505466|-|9e-12	Os09g21180	9	12794218	12794263	-	Sb02g023650	2	57505421	57505466	-	Si030640m	Bradi4g29380	CTGcaatctgcatggaacaAGTGGTTGGCCAAGAACACGGCATTT
Os04g45800|4|26933155|26933172|+|Sb06g023990|6|53121390|53121407|+|1.2	Os04g45800	4	26933155	26933172	+	Sb06g023990	6	53121390	53121407	+	Si009447m	Bradi5g17160	TTCCACTTCTAACAACT
Os03g19200|3|10773923|10773964|-|Sb01g037630|1|61189865|61189824|+|0.017	Os03g19200	3	10773923	10773964	-	Sb01g037630	1	61189824	61189865	+	Si034576m	Bradi1g64660	TTGTTTGTTTCGCTCAACAGCAGCTTGGTTCCAGCGCATTC
Os06g39060|6|23188021|23188054|-|Sb10g022940|10|51276138|51276171|-|1e-06	Os06g39060	6	23188021	23188054	-	Sb10g022940	10	51276138	51276171	-	Si008675m	Bradi1g37160	CAACCGTTTTACCCGCCATTTtcctctcctctc
Os01g55370|1|31888494|31888565|-|Sb03g035110|3|63275882|63275954|-|7e-09	Os01g55370	1	31888494	31888565	-	Sb03g035110	3	63275882	63275954	-	Si004858m	Bradi2g50400	catgatgaGCAGACGAAAGTTCTGAGAGGCGCTAGCAATCAATGAGTAGACCAATGATTGCCGGCAAGGCCC
Os06g19390|6|11042006|11042026|+|Sb10g010840|10|14400421|14400441|+|0.017	Os06g19390	6	11042006	11042026	+	Sb10g010840	10	14400421	14400441	+	Si005957m	Bradi1g43240	TTGCAGCAGTTGTGATACtt
Os11g42800|11|25313972|25314014|-|Sb05g025710|5|59133462|59133504|-|2e-06	Os11g42800	11	25313972	25314014	-	Sb05g025710	5	59133462	59133504	-	Si026129m	Bradi4g11490	CAAACCAAGCAGACAGCACAGCAAATGCAGCTCAAGAGAATT
Os04g03990|4|1825589|1825606|-|Sb06g001220|6|1769428|1769445|-|0.017	Os04g03990	4	1825589	1825606	-	Sb06g001220	6	1769428	1769445	-	Si010848m	Bradi5g01340	TCTGACTGAGATTCTCA
Os06g40850|6|24365693|24365708|-|Sb10g023990|10|52812674|52812689|-|0.24	Os06g40850	6	24365693	24365708	-	Sb10g023990	10	52812674	52812689	-	Si006573m	Bradi1g36140	GCCTCCAGCTCTAAA
Os04g44530|4|26179458|26179502|+|Sb06g023190|6|52387742|52387785|+|3e-08	Os04g44530	4	26179458	26179502	+	Sb06g023190	6	52387742	52387785	+	Si010216m	Bradi5g16320	CGAAAAGTATGCCGGTTGGCCGTACATTACGCCAAGTTGCGCT
Os02g54020|2|33086860|33086897|-|Sb04g035010|4|64822905|64822942|-|3e-05	Os02g54020	2	33086860	33086897	-	Sb04g035010	4	64822905	64822942	-	Si019782m	Bradi3g57090	TATACTAACAGTTCCTTGATTTGATTGAAAAATCTGC
Os02g40510|2|24566466|24566502|+|Sb04g026190|4|55960775|55960811|+|8e-05	Os02g40510	2	24566466	24566502	+	Sb04g026190	4	55960775	55960811	+	Si016922m	Bradi3g48880	GTAGTTTTGCTAGTTATTGATGCACAGACCAGTCTA
Os03g41612|3|23135704|23135847|-|Sb01g014640|1|13960648|13960507|+|3e-19	Os03g41612	3	23135704	23135847	-	Sb01g014640	1	13960507	13960648	+	Si037218m	Bradi1g14670	GACTTTGGTACTTCTGCAATGATAAACTGCAATCATTAGGTCCCAAATGTGCTGCTGATATGAAAGGCCTGTCGATTGTGAGAGGGACAACTTCCTGTGCTTGATTTTCACTGACCTGAATGCCAACTTCAATGTGCTTAT
Os03g21690|3|12380933|12380949|-|Sb01g036190|1|59830485|59830469|+|0.075	Os03g21690	3	12380933	12380949	-	Sb01g036190	1	59830469	59830485	+	Si035329m	Bradi1g63240	TTTTGTCTTGAATCAG
Os02g14840|2|8251673|8251719|-|Sb04g008780|4|10359866|10359912|-|0.071	Os02g14840	2	8251673	8251719	-	Sb04g008780	4	10359866	10359912	-	Si016455m	Bradi3g09290	CAAATTCCGCTTCATCTCCTTGAAGAACCTGTACTGCGAATGGGAC
Os02g12770|2|6686424|6686460|+|Sb04g007740|4|8117844|8117880|+|3e-08	Os02g12770	2	6686424	6686460	+	Sb04g007740	4	8117844	8117880	+	Si019278m	Bradi3g08220	TCAAGCAGTTGACAAATCTGCAGATTTGATTTGGTC
Os01g56930|1|32883213|32883233|+|Sb03g036250|3|64282911|64282931|+|0.02	Os01g56930	1	32883213	32883233	+	Sb03g036250	3	64282911	64282931	+	Si001064m	Bradi2g51630	CTTTTTGTCGACTCTTTATC
Os01g04920|1|2274058|2274082|+|Sb03g006480|3|6621817|6621793|-|0.005	Os01g04920	1	2274058	2274082	+	Sb03g006480	3	6621793	6621817	-	Si001496m	Bradi2g02800	GCATATGCCTCGCGAAGTTCCCAG
Os09g32280|9|19268042|19268141|+|Sb02g028890|2|64012959|64013058|+|2e-34	Os09g32280	9	19268042	19268141	+	Sb02g028890	2	64012959	64013058	+	Si030436m	Bradi4g34180	TCATGTTAACATCATCAGCTTGCCGCATCCCAAAAGGTATTTCTTCTTTCCCAGGCCACCCCATCCATGCGACATGCTAAAccaagctcaccaagaaAA
Os09g32430|9|19360007|19360027|-|Sb02g028970|2|64161805|64161825|-|0.017	Os09g32430	9	19360007	19360027	-	Sb02g028970	2	64161805	64161825	-	Si031239m	Bradi4g34260	TGCAGGCATGTATGGATTGt
Os02g14130|2|7718942|7718992|-|Sb04g008580|4|9959316|9959366|-|0.02	Os02g14130	2	7718942	7718992	-	Sb04g008580	4	9959316	9959366	-	Si017348m	Bradi3g09070	TATAATGGGGGAATAAAAGGTACAGGTGAGGGCGAATGGGTTCTGTCGGC
Os01g55150|1|31726080|31726114|+|Sb03g034950|3|63119567|63119602|+|0.24	Os01g55150	1	31726080	31726114	+	Sb03g034950	3	63119567	63119602	+	Si002546m	Bradi2g50220	TCTCTGATCCCGAGGGGATCTTCGAACATGCTGCT
Os06g08740|6|4375407|4375452|-|Sb10g005890|10|5345514|5345559|-|3e-08	Os06g08740	6	4375407	4375452	-	Sb10g005890	10	5345514	5345559	-	Si006356m	Bradi1g47070	ccgcggcggcgCCTATTTCTGgacccttctcctccccGAAAGGCC
Os01g43580|1|24961702|24961724|+|Sb03g028460|3|56327609|56327631|+|0.001	Os01g43580	1	24961702	24961724	+	Sb03g028460	3	56327609	56327631	+	Si000503m	Bradi2g44040	TATTTGTAGCTCAACAAATACA
Os01g12000|1|6533484|6533500|+|Sb03g001590|3|1452610|1452594|-|0.056	Os01g12000	1	6533484	6533500	+	Sb03g001590	3	1452594	1452610	-	Si004158m	Bradi2g07130	ACTCCATTGGGCAGTG
Os06g39640|6|23539349|23539373|+|Sb10g023230|10|51757026|51757050|+|0.31	Os06g39640	6	23539349	23539373	+	Sb10g023230	10	51757026	51757050	+	Si005792m	Bradi1g36910	TCTCCGACGCCTGCCCCCTTTGGT
Os04g33810|4|20312568|20312586|+|Sb06g016070|6|44510225|44510243|+|0.004	Os04g33810	4	20312568	20312586	+	Sb06g016070	6	44510225	44510243	+	Si011179m	Bradi5g09510	gtgttcgacgaaatgccC
Os03g58420|3|33282573|33282628|+|Sb01g005070|1|4144827|4144773|-|5e-06	Os03g58420	3	33282573	33282628	+	Sb01g005070	1	4144773	4144827	-	Si040171m	Bradi1g05350	TTagggcattaaatgcgccCCCACGATGAGCGGCGATGATTAGTGGCGCCAAGC
Os03g02150|3|707450|707552|+|Sb01g049780|1|72758704|72758604|-|7e-18	Os03g02150	3	707450	707552	+	Sb01g049780	1	72758604	72758704	-	Si034039m	Bradi1g77770	AGGTCTGGTGGTGGACAATCGGTAGTTTTGCGTGTTAATATAAGGTGCTAGGTTTTCCACCATGCCGATTGTAAAGTTGCCTTTAGTGCGCATTGCATTA
Os07g39940|7|23960387|23960494|-|Sb02g037990|2|72288690|72288800|-|7e-31	Os07g39940	7	23960387	23960494	-	Sb02g037990	2	72288690	72288800	-	Si032445m	Bradi1g22960	TACATCAGACAAGGAGTTAATATGGATGCTAGGTGGTTAGGGATTGGTAGTTAGGTTCTTTaatcatgtcaaacatgcatgacAAGGATCGAATATTCATTAAAGAAttt
Os04g55560|4|32893248|32893262|+|Sb06g030670|6|59137953|59137967|+|0.98	Os04g55560	4	32893248	32893262	+	Sb06g030670	6	59137953	59137967	+	Si012635m		ATGGCGACGTGAGA
Os03g10640|3|5432051|5432080|+|Sb01g043620|1|66773662|66773633|-|1.2	Os03g10640	3	5432051	5432080	+	Sb01g043620	1	66773633	66773662	-	Si034053m	Bradi1g70920	CCGCGTAGAAGACGCGTCGCAAGTTCCTC
Os04g55260|4|32671540|32671567|-|Sb06g030570|6|58967641|58967669|-|0.0003	Os04g55260	4	32671540	32671567	-	Sb06g030570	6	58967641	58967669	-	Si010303m	Bradi5g23910	TGTAGCAACCCTTTGCAACTGTAAATTC
Os01g19694|1|11173152|11173209|+|Sb03g012480|3|14695789|14695849|+|0.002	Os01g19694	1	11173152	11173209	+	Sb03g012480	3	14695789	14695849	+	Si003268m	Bradi2g11540	TGCCCcattattttacaagttCATGTGTATATGGTGCCATCGTATCAAAACAAACTGTAT
Os04g38770|4|22855003|22855067|+|Sb06g019040|6|48643853|48643920|+|1e-07	Os04g38770	4	22855003	22855067	+	Sb06g019040	6	48643853	48643920	+	Si012517m	Bradi5g12440	TAAATAAAGGAAGGAGAAAGCAGCTAAAGGAAAGACGACTTGCAAAGCCAACAGCAAGAGACTCCTC
Os02g47010|2|28694641|28694656|+|Sb04g030960|4|60957666|60957651|-|0.27	Os02g47010	2	28694641	28694656	+	Sb04g030960	4	60957651	60957666	-	Si018052m	Bradi3g52390	CTTGGAGATTCAGCT
Os01g51540|1|29606106|29606134|-|Sb03g032720|3|61150458|61150486|-|0.058	Os01g51540	1	29606106	29606134	-	Sb03g032720	3	61150458	61150486	-	Si002312m	Bradi2g48040	GAACGTGAAGCACACGAGGTAGGCAACC
Os06g44080|6|26588183|26588203|+|Sb10g025670|10|55064496|55064516|+|0.9	Os06g44080	6	26588183	26588203	+	Sb10g025670	10	55064496	55064516	+	Si007423m	Bradi1g30940	CTAGTTCAATGCTCCTGAAA
Os04g45480|4|26728113|26728136|+|Sb06g023830|6|52870882|52870905|+|0.97	Os04g45480	4	26728113	26728136	+	Sb06g023830	6	52870882	52870905	+	Si009698m	Bradi5g16970	GGAACCTTCCAGAATCGTGGAGA
Os06g05380|6|2423047|2423078|+|Sb10g003180|10|2821760|2821791|+|0.063	Os06g05380	6	2423047	2423078	+	Sb10g003180	10	2821760	2821791	+	Si006217m	Bradi1g51030	TCCCAGTACTCGATAGACCACGAAAGTTGAC
Os03g03500|3|1512677|1512698|+|Sb01g048760|1|71732421|71732400|-|0.004	Os03g03500	3	1512677	1512698	+	Sb01g048760	1	71732400	71732421	-	Si036106m	Bradi1g76770	GCTACCTGCTGCGGTTTTTAT
Os04g52460|4|31010977|31011113|+|Sb06g028450|6|57237195|57237329|+|3e-13	Os04g52460	4	31010977	31011113	+	Sb06g028450	6	57237195	57237329	+	Si009162m	Bradi5g21740	TTATTCTCCTGTTGTTGAGtttttttcttaattttCATCTTTTTGGGTAAGGGGGGGCAAGGAATTtgatttttgttcattcCTACCCTTTGCATGCAAAAGGCCAACTGCATGCAACTGGTTTTGCCGACAGC
Os02g07980|2|4182928|4183068|-|Sb04g005120|4|4918989|4919129|-|2e-49	Os02g07980	2	4182928	4183068	-	Sb04g005120	4	4918989	4919129	-	Si018797m	Bradi3g05690	TGTTGCCAGGTATTGTGGCttggaactaaaagaagATGGATctccaaacaatcttctcCTGGCTAGGGCGTCACTCTGGGCTCCAAGCGGCAGTCAGGTCGCCATTGAACGGCGCCTGCTGTTGACTCATAATATAGAGC
Os08g06110|8|3373128|3373149|+|Sb07g003870|7|4793666|4793687|+|0.006	Os08g06110	8	3373128	3373149	+	Sb07g003870	7	4793666	4793687	+	Si014682m	Bradi3g16510	AGTGGGAAGAACATGTTCAAC
Os06g04070|6|1676875|1676915|-|Sb10g002070|10|1714792|1714832|-|4e-07	Os06g04070	6	1676875	1676915	-	Sb10g002070	10	1714792	1714832	-	Si007956m	Bradi1g50070	CGCAACGGAACAAGGGAAGGATCAAAGAGCGTGACACCCC
Os04g40680|4|23959288|23959308|+|Sb06g020540|6|49971180|49971200|+|0.016	Os04g40680	4	23959288	23959308	+	Sb06g020540	6	49971180	49971200	+	Si011247m	brachy_Bd5_17220379_17220642	ACCGCCCTAATCATCGTGCT
Os01g63050|1|36533021|36533042|+|Sb03g039920|3|67557918|67557939|+|0.004	Os01g63050	1	36533021	36533042	+	Sb03g039920	3	67557918	67557939	+	Si001991m	Bradi2g55010	CGCCCATGTGGCCGTCATGTT
Os08g33750|8|21087516|21087537|-|Sb07g021290|7|55256573|55256552|+|0.004	Os08g33750	8	21087516	21087537	-	Sb07g021290	7	55256552	55256573	+	Si014218m	Bradi3g36710	GGTTCTTGTGTTTCATGTACC
Os05g47470|5|27136422|27136462|+|Sb09g027290|9|56388958|56388998|+|6e-09	Os05g47470	5	27136422	27136462	+	Sb09g027290	9	56388958	56388998	+	Si023258m	Bradi2g17780	AAGTTTTGATCTGCTGCTATGGCCTATATGAGAATGGATT
Os07g25500|7|14612514|14612561|+|Sb02g010240|2|15227749|15227796|+|2e-09	Os07g25500	7	14612514	14612561	+	Sb02g010240	2	15227749	15227796	+	Si032333m	Bradi1g28980	TTTAAGCAAGCTCCTGACTGGAACGGCTTGAGGCGCTGTAGCCTTTC
Os02g42585|2|25594837|25594860|-|Sb04g027180|4|57035281|57035304|-|0.89	Os02g42585	2	25594837	25594860	-	Sb04g027180	4	57035281	57035304	-	Si019997m	Bradi3g49810	GTGGTGGTCGCcgggcggcggtg
Os08g03360|8|1566609|1566668|-|Sb07g002270|7|2477248|2477306|-|1e-11	Os08g03360	8	1566609	1566668	-	Sb07g002270	7	2477248	2477306	-	Si013340m	Bradi3g14160	TGTTGTGAATGTAATATCGGAAACTGTACAAAAGTTAGCCTGATAGATGGAAAACATT
Os01g53200|1|30560233|30560272|+|Sb03g033730|3|61965391|61965430|+|0.25	Os01g53200	1	30560233	30560272	+	Sb03g033730	3	61965391	61965430	+	Si003842m	Bradi2g48980	ACCGACCTCTTGAAAAGAACCAGGATTCTTATAAATCAT
Os01g50720|1|29131047|29131169|-|Sb03g032260|3|60693603|60693724|-|5e-10	Os01g50720	1	29131047	29131169	-	Sb03g032260	3	60693603	60693724	-	Si005548m	Bradi2g47590	GTGTATTCCTGTTCTGAAGAAGAAAACAGAAGGTTCTCACTAATTGCGCTTAGACAGGTCGCCATCATGTTTTCAGCTTTCCTTGATTTGTGTCTTACGAAAGCAATGAGGAAGAAAGCTA
Os02g02620|2|949630|949654|+|Sb04g001370|4|1162015|1162039|+|2e-06	Os02g02620	2	949630	949654	+	Sb04g001370	4	1162015	1162039	+	Si017190m		ATGGTTTTAGATTTGTCTATACTC
Os01g55450|1|31943318|31943340|-|Sb03g035170|3|63330054|63330076|-|0.073	Os01g55450	1	31943318	31943340	-	Sb03g035170	3	63330054	63330076	-	Si001185m	Bradi2g50440	ATTCCGAATCTTCGATTTCTGA
Os02g45170|2|27405972|27405991|+|Sb04g032060|4|62047281|62047262|-|0.001	Os02g45170	2	27405972	27405991	+	Sb04g032060	4	62047262	62047281	-	Si016372m	Bradi3g51490	ATTTTGGTGGGGGTGGTCC
Os10g41870|10|22462950|22463084|-|Sb01g028550|1|49797022|49796891|+|7e-24	Os10g41870	10	22462950	22463084	-	Sb01g028550	1	49796891	49797022	+	Si035821m	Bradi3g33870	AATAATTCTGATTGTTCTCTACTGGTTGTTTCCTAGTGGATTGTCCAGAGTAACAAATGCGAATCACAAAACAGTAGAGTTATACTGTAGGTAGGACTTTGATATCACATTTAGTGGACGACAAGAAGTTG
Os06g05240|6|2362939|2363019|-|Sb10g003060|10|2738583|2738663|-|3e-09	Os06g05240	6	2362939	2363019	-	Sb10g003060	10	2738583	2738663	-	Si006570m	Bradi1g51230	TGTCCAGTATTCTCATATGTTCACATTTCACTTACCTTTTGTTTCTTCTCTCTTTGAGGGATAACACAAACCTGCTATCA
Os05g44900|5|26030849|26030879|+|Sb09g026130|9|55449926|55449956|+|0.004	Os05g44900	5	26030849	26030879	+	Sb09g026130	9	55449926	55449956	+	Si023491m	Bradi2g19350	TCCGCAACGCTTGGCTCGGAACAGCCGCGA
Os02g51150|2|31295771|31295820|+|Sb04g027990|4|57930157|57930108|-|2e-05	Os02g51150	2	31295771	31295820	+	Sb04g027990	4	57930108	57930157	-	Si017389m	Bradi3g59350	CTTGTAACAAAATACAGTGAGTAAAGTATTGTAATGTACCAAAGAATAC
Os09g27160|9|16517923|16517945|+|Sb02g025990|2|61040442|61040464|+|0.001	Os09g27160	9	16517923	16517945	+	Sb02g025990	2	61040442	61040464	+	Si030382m	Bradi4g31530	gctccaccgaccaaaaTTCCTT
Os03g38870|3|21597838|21597904|+|Sb01g015610|1|15187406|15187473|+|1e-14	Os03g38870	3	21597838	21597904	+	Sb01g015610	1	15187406	15187473	+	Si036311m	Bradi1g15420	TGATGGCAATCACAGGCGCCAATCCGCGGACGTCGCTTTTGACGCTCTCATTAATCCCATGCATGCA
Os01g62040|1|35901944|35901963|+|Sb03g039200|3|66936070|66936089|+|0.001	Os01g62040	1	35901944	35901963	+	Sb03g039200	3	66936070	66936089	+	Si001393m	Bradi2g54390	CCCAAATTTGTTgcggcgg
Os01g65410|1|37961356|37961380|+|Sb03g041410|3|68926712|68926736|+|0.0001	Os01g65410	1	37961356	37961380	+	Sb03g041410	3	68926712	68926736	+	Si000781m	Bradi2g56560	ccggttCCCCGTCCAGGTTCTTCC
Os05g02890|5|1053649|1053665|+|Sb09g001900|9|1955882|1955866|-|0.063	Os05g02890	5	1053649	1053665	+	Sb09g001900	9	1955866	1955882	-	Si021371m	Bradi2g37630	TGTGGTCAAATACCTG
Os05g01810|5|485884|485958|+|Sb09g000960|9|824980|825054|+|2e-09	Os05g01810	5	485884	485958	+	Sb09g000960	9	824980	825054	+	Si022444m	Bradi2g39320	ATGCTTGCAAGCAAAGTCTCAGATCGATTCAGAGACCAAAGCTTCAAGCCTTGGCATGATTCAGGAAGCACTCA
Os09g23820|9|14199582|14199621|-|Sb02g024330|2|58645183|58645222|-|8e-05	Os09g23820	9	14199582	14199621	-	Sb02g024330	2	58645183	58645222	-	Si032720m	Bradi4g29860	TTTTATTTCTCCAAGTTGCTGCCGGTGCAGAGAACTAGG
Os06g43840|6|26395935|26395973|+|Sb10g025430|10|54712636|54712674|+|0.0004	Os06g43840	6	26395935	26395973	+	Sb10g025430	10	54712636	54712674	+	Si005733m	Bradi1g30720	AAGACGATCAACGCTCATGATTACATCAGCCGTGAGGA
Os09g35990|9|20739209|20739239|-|Sb02g030590|2|65602924|65602894|+|2e-06	Os09g35990	9	20739209	20739239	-	Sb02g030590	2	65602894	65602924	+	Si030633m	Bradi4g35850	ACTCCTCACCGTCCTCTTCCAATCCAAACC
Os04g52710|4|31203578|31203617|+|Sb06g028690|6|57450183|57450222|+|3e-08	Os04g52710	4	31203578	31203617	+	Sb06g028690	6	57450183	57450222	+	Si010826m	Bradi5g21900	TCAATTTGGTCCAACTGTTCCAATAAATACACCTTGAAT
Os04g56990|4|33791381|33791402|-|Sb06g031970|6|60255425|60255446|-|0.25	Os04g56990	4	33791381	33791402	-	Sb06g031970	6	60255425	60255446	-	Si022099m	Bradi5g25320	CTTGTTGGGATATCAAAGGAC
Os08g36740|8|23191050|23191080|-|Sb07g022920|7|57706156|57706186|-|0.004	Os08g36740	8	23191050	23191080	-	Sb07g022920	7	57706156	57706186	-	Si015349m	Bradi3g38250	CCCGAAGTGGGGCGAGCAGGGCCTCGCTTT
Os04g55850|4|33069726|33069745|+|Sb06g031020|6|59409788|59409807|+|0.064	Os04g55850	4	33069726	33069745	+	Sb06g031020	6	59409788	59409807	+	Si022864m	Bradi5g24140\	Bradi5g24430	TGCTTGTTTGGTTGGGCAA
Os02g09470|2|4864876|4864933|+|Sb04g005930|4|5770630|5770689|+|2e-13	Os02g09470	2	4864876	4864933	+	Sb04g005930	4	5770630	5770689	+	Si018022m	Bradi3g06460	GGTACAGTCCAGTACAGTACCCCCGCTCGGTGTCGGTGCGGTGGGAGGCCGTTAAAGCC
Os07g10530|7|5683397|5683420|+|Sb02g006130|2|7423454|7423477|+|0.018	Os07g10530	7	5683397	5683420	+	Sb02g006130	2	7423454	7423477	+	Si029978m	Bradi1g54360	GCCAGAGAATCTATGCCCACTTG
Os02g08520|2|4593386|4593413|-|Sb04g005590|4|5483608|5483635|-|0.25	Os02g08520	2	4593386	4593413	-	Sb04g005590	4	5483608	5483635	-	Si018126m	Bradi3g06140	GGGATCCTGGAGTGATCATGGTAGATC
Os10g34390|10|18266483|18266551|-|Sb01g018920|1|19862264|19862196|+|1e-19	Os10g34390	10	18266483	18266551	-	Sb01g018920	1	19862196	19862264	+	Si033961m	Bradi3g29260	TATCTGAACTATGAAGATTCAGCAAATATCAGACGAACAATCCCCGAAAATATACTTATTTGAGATGA
Os09g27420|9|16663949|16663981|+|Sb02g026140|2|61168922|61168954|+|0.019	Os09g27420	9	16663949	16663981	+	Sb02g026140	2	61168922	61168954	+	Si029160m	Bradi4g31680	CTAATGCGTTGGGCCTACCATAACGCTGtgct
Os01g03900|1|1670028|1670060|-|Sb03g007260|3|7549509|7549477|+|5e-06	Os01g03900	1	1670028	1670060	-	Sb03g007260	3	7549477	7549509	+	Si004123m	Bradi2g02040	TCCTTGATTCCCGCTGCTCACGCACATTATTT
Os01g61980|1|35876605|35876665|+|Sb03g039130|3|66908429|66908489|+|9e-19	Os01g61980	1	35876605	35876665	+	Sb03g039130	3	66908429	66908489	+	Si001900m	Bradi2g54330	TTGTTCCATTCGTCTAGAATAAGTTATCTTCCATGCAACTAGTTCAGTCACATCGCAGCA
Os08g05290|8|2767681|2767715|+|Sb07g003230|7|3826082|3826116|+|0.001	Os08g05290	8	2767681	2767715	+	Sb07g003230	7	3826082	3826116	+	Si013179m	Bradi3g17570	TGCGGCATCCATTTTGCCGCGCACCATGCAGACA
Os03g14669|3|7978405|7978426|-|Sb01g040980|1|64265367|64265346|+|0.24	Os03g14669	3	7978405	7978426	-	Sb01g040980	1	64265346	64265367	+	Si037200m	Bradi1g67980	AGCTAGGTCCCAAGCAGCCGA
Os01g72049|1|41777062|41777129|-|Sb03g045740|3|72981378|72981443|-|3e-10	Os01g72049	1	41777062	41777129	-	Sb03g045740	3	72981378	72981443	-	Si001807m	Bradi2g60720	TCTCTCTCCAGCAACCACAAAGACAGTTTATATGGCGCCAAAGCAATCATTTGCTACGCTCACTG
Os06g08080|6|3919575|3919622|+|Sb10g005250|10|4698388|4698435|+|7e-06	Os06g08080	6	3919575	3919622	+	Sb10g005250	10	4698388	4698435	+	Si005913m	Bradi1g47770	GTGTTTTTGCCATGTGTCGGTGCTGCAGTAAAGATGTAGCTTTCAGT
Os03g49800|3|28340868|28340888|-|Sb01g010710|1|9600469|9600449|+|1.0	Os03g49800	3	28340868	28340888	-	Sb01g010710	1	9600449	9600469	+	Si034700m	Bradi1g11040	ATTCAATTCGTTGAGCTGCT
Os07g47330|7|28300096|28300147|-|sorghum_v1_2_76138621_76138782|2|76139052|76139103|-|7e-05	Os07g47330	7	28300096	28300147	-	sorghum_v1_2_76138621_76138782	2	76139052	76139103	-	Si032771m	Bradi1g18580	CTCCAAGCTCCATTTAAATACCACCCCTCCCTCCCTCACTTGTGACCACTA
Os02g34710|2|20816572|20816599|-|Sb04g022520|4|52077921|52077948|-|7e-05	Os02g34710	2	20816572	20816599	-	Sb04g022520	4	52077921	52077948	-	setaria64_scaffold_1_27398338_27398911	Bradi3g45670	ACGGCAGAATCCCAACTGAAAGTGTGT
Os09g27040|9|16444004|16444056|+|Sb02g025930|2|60978393|60978447|+|2e-05	Os09g27040	9	16444004	16444056	+	Sb02g025930	2	60978393	60978447	+	Si029224m	Bradi4g31450	ATGTGATGTGACAGCCACCTCTTGATCTCCCTCTGCCTTGCCGGCGAAGAAACA
Os02g52770|2|32267898|32267930|+|Sb04g034180|4|64027386|64027418|+|2e-09	Os02g52770	2	32267898	32267930	+	Sb04g034180	4	64027386	64027418	+	Si018456m	Bradi3g57970	TACGTCGGCAGACGTCACGCAGCTGACCGCGC
Os04g53550|4|31734874|31734918|-|sorghum_v1_6_57927431_57927626|6|57923990|57924033|-|1e-06	Os04g53550	4	31734874	31734918	-	sorghum_v1_6_57927431_57927626	6	57923990	57924033	-	setaria64_scaffold_7_30581318_30581520	Bradi5g22580	AACCCAGCTTAGTTGAGAAGCTAGCAGTTGACTCTCATAAATG
Os03g17510|3|9728871|9728931|-|Sb01g038860|1|62363104|62363044|+|1e-18	Os03g17510	3	9728871	9728931	-	Sb01g038860	1	62363044	62363104	+	Si039649m	Bradi1g65990	GGAGCCTTGGAGTTCAAGTGAAGCTAAGTCAGTATAATCCCTGCATCTCTTTAATCATAG
Os11g47730|11|28269405|28269433|+|Sb05g027610|5|62041664|62041692|+|4e-07	Os11g47730	11	28269405	28269433	+	Sb05g027610	5	62041664	62041692	+	Si026746m	Bradi4g09330	TAGCCCTTGTCTCGAGGTGATTAAAGCT
Os02g57410|2|35175721|35175796|-|Sb04g037440|4|67084837|67084913|-|0.019	Os02g57410	2	35175721	35175796	-	Sb04g037440	4	67084837	67084913	-	Si018054m	Bradi3g55560	TCAGTTGGACCACTAACCTTAAATGCCAAATGACTTTAAGAAATGATGTTGACATCAAATTCCTCTAGAAGTCTTT
Os04g50030|4|29657588|29657624|-|Sb06g026940|6|55921369|55921405|-|3e-08	Os04g50030	4	29657588	29657624	-	Sb06g026940	6	55921369	55921405	-	setaria64_scaffold_7_28614100_28614236	Bradi5g19920	GGTACCAGTCACCGTCCTTGGAACCACCACTGGTCG
Os06g46940|6|28474674|28474719|+|Sb10g027600|10|57392967|57393012|+|3e-08	Os06g46940	6	28474674	28474719	+	Sb10g027600	10	57392967	57393012	+	Si006286m	Bradi1g33040	GAGGCGCGCAAGCCACGCGACGGTTGCTGAGGCAAGCGAACCCCC
Os02g35470|2|21319192|21319235|+|Sb04g023100|4|52789309|52789352|+|3e-05	Os02g35470	2	21319192	21319235	+	Sb04g023100	4	52789309	52789352	+	Si016603m	Bradi3g46060	AACCTTAACCTGAACTCTGTACATGCATTTGTTACAGAATTCA
Os04g48160|4|28481201|28481236|-|Sb06g025790|6|54834113|54834148|-|1e-07	Os04g48160	4	28481201	28481236	-	Sb06g025790	6	54834113	54834148	-	Si010042m	Bradi5g18770	GCGCATTTCACTGTTTTGGTTTCCTCTCCCGCTCT
Os10g33900|10|17923628|17923642|+|Sb01g019170|1|20336835|20336821|-|1.1	Os10g33900	10	17923628	17923642	+	Sb01g019170	1	20336821	20336835	-	Si037538m	Bradi3g28900	GATCATTGGACGGT
Os09g17620|9|10769467|10769499|-|Sb02g022530|2|55581749|55581781|-|0.018	Os09g17620	9	10769467	10769499	-	Sb02g022530	2	55581749	55581781	-	setaria64_scaffold_2_27562777_27563319	Bradi4g28360	CTTTAGTGTCCTGGTAACTGGAGCGTGCTTGA
Os07g37890|7|22732012|22732060|-|Sb02g036610|2|71007158|71007206|-|1e-18	Os07g37890	7	22732012	22732060	-	Sb02g036610	2	71007158	71007206	-	Si029913m	Bradi1g24400	gaccCGGTCGGCGGTCGCCCCTGCTCGCCGCTTGTTTATTCCTCGCAG
Os02g34600|2|20742784|20742826|-|Sb04g022410|4|51907473|51907515|-|0.0001	Os02g34600	2	20742784	20742826	-	Sb04g022410	4	51907473	51907515	-	Si017369m	Bradi3g45460	AGCACAAGattctgttgatgcaaaTCTTATTGCCgtgcttaa
Os03g14210|3|7715455|7715525|-|Sb01g041160|1|64483226|64483157|+|4e-11	Os03g14210	3	7715455	7715525	-	Sb01g041160	1	64483157	64483226	+	Si035755m	Bradi1g68450	ATTGAACGAACTGTGCACCCACAGTCTCAGCTGTGCGTCTTGGATTTTAGGGCCATTCAGCTGCAGGAT
Os02g56250|2|34404174|34404193|+|Sb04g036520|4|66301209|66301228|+|0.001	Os02g56250	2	34404174	34404193	+	Sb04g036520	4	66301209	66301228	+	Si017317m	Bradi3g54720	TTGCTTCAGAATAAAGAAA
Os03g01120|3|91381|91409|+|Sb01g050620|1|73700004|73699976|-|0.002	Os03g01120	3	91381	91409	+	Sb01g050620	1	73699976	73700004	-	Si034093m	Bradi1g78580	TCTATTTTATTTTCTCCTGTCTGCTGCT
Os06g49830|6|30162215|30162243|+|Sb10g029800|10|59530646|59530674|+|0.001	Os06g49830	6	30162215	30162243	+	Sb10g029800	10	59530646	59530674	+	Si009151m	Bradi1g34990	TCTCTGGATTTGGCTTGTGTAAAGCTGG
Os11g32750|11|18886482|18886508|+|Sb05g020270|5|49690517|49690543|+|0.018	Os11g32750	11	18886482	18886508	+	Sb05g020270	5	49690517	49690543	+	Si026847m	Bradi4g17220	ATCTTCTCCTTATAAATAGGTCTAAG
Os04g38810|4|22892883|22892915|-|Sb06g019060|6|48682463|48682495|-|0.0003	Os04g38810	4	22892883	22892915	-	Sb06g019060	6	48682463	48682495	-	Si009339m	Bradi5g12470	TGCGTCACCTGCAAAGTTTCAGAGCGCCACGT
Os05g27870|5|16207489|16207509|-|Sb09g015940|9|40162731|40162751|-|0.031	Os05g27870	5	16207489	16207509	-	Sb09g015940	9	40162731	40162751	-	Si021077m	Bradi2g29750	aaccctaaccctagatTGCG
Os04g45290|4|26580922|26580942|+|Sb06g023760|6|52800869|52800889|+|1.1	Os04g45290	4	26580922	26580942	+	Sb06g023760	6	52800869	52800889	+	Si009878m	Bradi5g16900	ACGGACGCCTCGTGCACATG
Os03g16570|3|9132004|9132043|+|Sb01g039740|1|63227569|63227530|-|9e-05	Os03g16570	3	9132004	9132043	+	Sb01g039740	1	63227530	63227569	-	Si039511m	Bradi1g66760	GGAGTTTCTAGCTGGGATTTCGGTTGGGGCGTCGCTCTC
Os01g70320|1|40728640|40728681|-|Sb03g044670|3|72021691|72021732|-|9e-13	Os01g70320	1	40728640	40728681	-	Sb03g044670	3	72021691	72021732	-	Si000872m	Bradi2g59510	CTGTGGCTTTCTGCTAATTTGATCTCCTCATGTTTTCATTA
Os07g42600|7|25491795|25491830|-|Sb02g039340|2|73457326|73457361|-|0.02	Os07g42600	7	25491795	25491830	-	Sb02g039340	2	73457326	73457361	-	Si032667m	Bradi1g20990	CTTCTGCCCATTTGACATTGCTACAGGTATAGACA
Os01g54210|1|31178196|31178225|-|Sb03g034360|3|62558114|62558143|-|1e-07	Os01g54210	1	31178196	31178225	-	Sb03g034360	3	62558114	62558143	-	Si001735m	Bradi2g49620	ACAAGTGGAGGAGTATAAAAACCGGCATC
Os01g63460|1|36762150|36762170|-|Sb03g040160|3|67738256|67738276|-|0.016	Os01g63460	1	36762150	36762170	-	Sb03g040160	3	67738256	67738276	-	Si002423m	brachy_Bd2_53899833_53900049	TCACATTCCCCAATAATCTC
Os03g24870|3|14166987|14167018|-|Sb01g034610|1|58082263|58082232|+|0.073	Os03g24870	3	14166987	14167018	-	Sb01g034610	1	58082232	58082263	+	Si035288m	Bradi1g61750	CATGATTATTCTTCGAATTCAAACTGGATGG
Os02g53830|2|32962597|32962644|+|Sb04g034930|4|64763603|64763650|+|0.0003	Os02g53830	2	32962597	32962644	+	Sb04g034930	4	64763603	64763650	+	Si019140m	Bradi3g57180	CAAACGCCGGTGTCCATTTTAGACAGCAGAACCCAATGGCTGATGCC
Os02g01930|2|501924|501953|-|Sb04g000770|4|576505|576534|-|9e-08	Os02g01930	2	501924	501953	-	Sb04g000770	4	576505	576534	-	Si019160m	Bradi3g01050	AGAGATGTGCAGGCCATCAAGGGGGCAGC
Os12g12860|12|7109137|7109170|+|Sb08g007660|8|14078720|14078753|+|2e-06	Os12g12860	12	7109137	7109170	+	Sb08g007660	8	14078720	14078753	+	Si021615m		CTCTTGCCCTAGGGAGAGGGCgagaggaagaga
Os03g16060|3|8850144|8850169|+|Sb01g039970|1|63405657|63405632|-|0.001	Os03g16060	3	8850144	8850169	+	Sb01g039970	1	63405632	63405657	-	Si035651m	Bradi1g67010	GCAGTGAGCGTGCGGCCACGACCAA
Os02g49440|2|30202868|30202952|-|Sb04g029300|4|59382552|59382468|+|2e-20	Os02g49440	2	30202868	30202952	-	Sb04g029300	4	59382468	59382552	+	setaria64_scaffold_1_36825275_36825409	Bradi3g56380	AGTGGTTGGTTCTACGTGCCCATCTCGAAAGGAAGCCCGGAACGTCGACCGAAACAAGCGGCGCAGGTTCGTCCACGGCGCGCC
Os02g46930|2|28639685|28639887|+|Sb04g031040|4|61033206|61033010|-|1e-62	Os02g46930	2	28639685	28639887	+	Sb04g031040	4	61033010	61033206	-	Si016517m	brachy_Bd3_53256427_53257003	GGTACATTTGTCCCCAGATGTGTTGATAACTTTGATATGttaataaaacgattgaTGCTGACAGGAATTCACTGCCACTGACTGTGATGTTGCATATGCAACAAAGTAGATGCTTTGTGATAATGTTGAAGTGCATGCAAATGCTCGAATCAATCATGTTCTATAGAAAGTGGATATAACAGAAGGAATAAAGGAG
Os12g41715|12|25795266|25795297|-|Sb08g021180|8|52670029|52670060|-|0.001	Os12g41715	12	25795266	25795297	-	Sb08g021180	8	52670029	52670060	-	Si021482m	Bradi4g02000	GAAGGCAGAAAGAAATAATCACGAGCCTTAT
Os06g49830|6|30159451|30159515|+|Sb10g029800|10|59527426|59527488|+|1e-14	Os06g49830	6	30159451	30159515	+	Sb10g029800	10	59527426	59527488	+	Si009151m	Bradi1g34990	CTCCTGTCAGTAAAAATTCCTCCCTGTCCTCTGTCGCCATGTAGTCATGCTGTTATTGACAA
Os02g52480|2|32105955|32105969|+|Sb04g034040|4|63901926|63901940|+|0.84	Os02g52480	2	32105955	32105969	+	Sb04g034040	4	63901926	63901940	+	Si019755m	Bradi3g58110	TTCGAATTCGAAAA
Os06g47220|6|28637570|28637594|-|Sb10g027850|10|57706076|57706100|-|0.004	Os06g47220	6	28637570	28637594	-	Sb10g027850	10	57706076	57706100	-	Si007637m	Bradi1g33230	GCCGCTGACGGCGACTCGGGGGAC
Os02g39910|2|24122743|24122774|-|Sb04g025830|4|55611707|55611738|-|0.001	Os02g39910	2	24122743	24122774	-	Sb04g025830	4	55611707	55611738	-	Si017123m	Bradi3g48570	ggaccgaccaaTCACGCGCGAGATTAAACTA
Os01g44970|1|25509760|25509862|+|Sb03g029030|3|57181919|57182023|+|2e-27	Os01g44970	1	25509760	25509862	+	Sb03g029030	3	57181919	57182023	+	Si000958m	Bradi2g44750	AATACGACGACACACGCGTGTCCAAATGGACAAAGTGGTGAGGCCGTGTCGTCTTATGATCTCTGCATTAATTCACATATAACTACGAGTCACATGCTAAAGCT
Os01g04640|1|2077968|2077983|+|Sb03g006660|3|6864484|6864469|-|0.22	Os01g04640	1	2077968	2077983	+	Sb03g006660	3	6864469	6864484	-	Si003214m	Bradi2g02590	AGATGCGGATATTTG
Os06g39900|6|23714946|23714975|-|Sb10g023390|10|52003270|52003299|-|7e-06	Os06g39900	6	23714946	23714975	-	Sb10g023390	10	52003270	52003299	-	Si006702m		TCTTGGGACCGTCCGTCTTTTAGCAACCT
Os01g11120|1|5938615|5938641|-|Sb03g002180|3|2021354|2021328|+|0.019	Os01g11120	1	5938615	5938641	-	Sb03g002180	3	2021328	2021354	+	Si002337m	Bradi2g06650	GCACGTGCTTCACGCCTCCCcgtgca
Os03g10990|3|5644877|5644901|-|Sb01g043410|1|66591905|66591881|+|9e-05	Os03g10990	3	5644877	5644901	-	Sb01g043410	1	66591881	66591905	+	Si034715m	Bradi1g70660	TATATCCGGAAAGCGGCTACGGGC
Os06g38960|6|23120933|23120986|+|Sb10g022880|10|51209768|51209824|+|2e-05	Os06g38960	6	23120933	23120986	+	Sb10g022880	10	51209768	51209824	+	Si007026m	Bradi1g37220	CCAACTTCAGATTCAATAATTTTTTTATCGCTGAAGATGAAGTATTAGTGTGTGGT
Os01g42070|1|23849857|23849914|-|Sb03g027243|3|54740917|54740972|-|0.018	Os01g42070	1	23849857	23849914	-	Sb03g027243	3	54740917	54740972	-	Si000374m	Bradi2g42970	AATTATTGGAGCGGTAAACATTTGGTCACGGGAGGTACATGAGCTGATTTTTAAA
Os12g44340|12|27456585|27456616|+|Sb08g023270|8|55393655|55393686|+|4e-07	Os12g44340	12	27456585	27456616	+	Sb08g023270	8	55393655	55393686	+	Si021604m	Bradi4g00250	CTGTCTCTTCATTGTGATCTGTATCAAATTT
Os02g46220|2|28156133|28156167|-|Sb04g031490|4|61449885|61449851|+|4e-07	Os02g46220	2	28156133	28156167	-	Sb04g031490	4	61449851	61449885	+	Si017695m	Bradi3g52030	TATTAAAACCACGAGTGGAAGTTTTCTTCTCCGT
Os04g52830|4|31272344|31272423|+|Sb06g028820|6|57544356|57544435|+|1e-22	Os04g52830	4	31272344	31272423	+	Sb06g028820	6	57544356	57544435	+	Si011900m	Bradi5g22000	ACTTTCCCGTTTACCGGGGCGGTAACTTTACCGCCATGACAAGACAGCAGTCCTTATCCACAACGGACACCCTGGCACC
Os03g21850|3|12492796|12492862|+|Sb01g036080|1|59711897|59711831|-|4e-08	Os03g21850	3	12492796	12492862	+	Sb01g036080	1	59711831	59711897	-	Si034075m	Bradi1g63130	TCCACGTGGAATTACTGAATAGCTTGGCAACCGAGGAATGCTGTAGTGGAATCTTCCTGGCATGTT
Os03g18910|3|10600124|10600169|+|Sb01g037850|1|61403728|61403683|-|9e-12	Os03g18910	3	10600124	10600169	+	Sb01g037850	1	61403683	61403728	-	Si039113m	Bradi1g64820	ATTCTTTGATTCTTTCAGGTGGTTTGGTCGATGCCATTTGTAAGA
Os06g39690|6|23558598|23558624|+|Sb10g023280|10|51781748|51781774|+|0.0003	Os06g39690	6	23558598	23558624	+	Sb10g023280	10	51781748	51781774	+	Si006578m	Bradi1g36860	ATCTTCTGGCCCAAATTTTAACACGC
Os06g02370|6|789972|790014|-|Sb10g001110|10|947281|947322|-|0.001	Os06g02370	6	789972	790014	-	Sb10g001110	10	947281	947322	-	Si006113m	Bradi1g50280	TGTCACTTGATGCTCAAGATTGTGTAGCCACGACAGGCAAC
Os09g28310|9|17192618|17192639|+|Sb02g026570|2|61723942|61723963|+|9e-05	Os09g28310	9	17192618	17192639	+	Sb02g026570	2	61723942	61723963	+	Si030114m	Bradi4g32090	AAACTGACATGTAGATTATGT
Os01g55360|1|31870079|31870114|-|Sb03g035100|3|63257017|63257052|-|0.023	Os01g55360	1	31870079	31870114	-	Sb03g035100	3	63257017	63257052	-	Si001560m	Bradi2g50390	TTTAGGTGCTTTATTCATTCTCCACTGACGCTGCC
Os01g08520|1|4214017|4214067|-|Sb03g003720|3|3960677|3960627|+|3e-11	Os01g08520	1	4214017	4214067	-	Sb03g003720	3	3960627	3960677	+	Si002166m	Bradi2g05140	GAGATAATGACATCGAGCTGCTTTGAGTCATTTCCATTGCTCtttttccc
Os07g25540|7|14625712|14625729|-|Sb02g010351|2|15262349|15262366|-|0.015	Os07g25540	7	14625712	14625729	-	Sb02g010351	2	15262349	15262366	-	Si030102m	Bradi1g28970	AAACCCTACCAACCGGC
Os04g32600|4|19448926|19448969|+|Sb06g014650|6|40459457|40459500|+|1e-10	Os04g32600	4	19448926	19448969	+	Sb06g014650	6	40459457	40459500	+	Si011249m	Bradi5g08590	ATAATGATGGGTACACCTGAGGCCTACAGTTAAAGGCCTAAAA
rice_v6_3_2585799_2586074|3|2589286|2589372|+|Sb01g047105|1|70190102|70190016|-|5e-25	rice_v6_3_2585799_2586074	3	2589286	2589372	+	Sb01g047105	1	70190016	70190102	-	Si038987m		TAGACATACAATGAGCTCCAGCATTGCTTTTTGGTAATTGGTTTAGCATATCCCGAGGATCTTTGCATGTTCCTTTTGAGTGTAAG
Os03g11680|3|6099345|6099377|-|Sb01g042780|1|66033880|66033848|+|2e-09	Os03g11680	3	6099345	6099377	-	Sb01g042780	1	66033848	66033880	+	Si036933m	Bradi1g69820	ATGCAAAACCTATCGCTCGTATACATTTGGCA
Os07g38750|7|23252393|23252412|-|sorghum_v1_2_71615462_71616313|2|71617372|71617391|-|0.001	Os07g38750	7	23252393	23252412	-	sorghum_v1_2_71615462_71616313	2	71617372	71617391	-	Si030686m	brachy_Bd1_19130494_19131269	GTTGATGAAAAGTTGATGT
Os04g58240|4|34492453|34492472|+|Sb06g033070|6|61112231|61112250|+|0.071	Os04g58240	4	34492453	34492472	+	Sb06g033070	6	61112231	61112250	+	Si022765m	Bradi5g26280	CGCCGCCCAAAATCTCCGC
Os01g68370|1|39726376|39726438|-|Sb03g043480|3|70806034|70806094|-|8e-09	Os01g68370	1	39726376	39726438	-	Sb03g043480	3	70806034	70806094	-	Si000497m	Bradi2g58390	CCTCAGTCGGCGCGCCGGCGACACGGACATCCTACGGCGCCAAAACAGCTACGCGCACAC
Os08g44200|8|27825477|27825509|-|Sb07g024500|7|59543120|59543088|+|0.02	Os08g44200	8	27825477	27825509	-	Sb07g024500	7	59543088	59543120	+	Si013437m	Bradi3g42640	TTGATGAATGTTCTTGTTGCATACTTAACATA
rice_v6_4_23116564_23116779|4|23116370|23116403|+|Sb06g019355|6|48901662|48901695|+|7e-05	rice_v6_4_23116564_23116779	4	23116370	23116403	+	Sb06g019355	6	48901662	48901695	+	Si011515m	brachy_Bd5_16281769_16281896	TATAAATTGAGGTCCGGCCTCTTCTCAGCTTCC
Os01g51710|1|29735805|29735820|-|Sb03g032820|3|61277319|61277334|-|0.25	Os01g51710	1	29735805	29735820	-	Sb03g032820	3	61277319	61277334	-	Si004533m	Bradi2g48140	ACCTGATGCTTTGCA
Os01g72330|1|41947974|41948040|+|Sb03g046040|3|73236168|73236234|+|4e-22	Os01g72330	1	41947974	41948040	+	Sb03g046040	3	73236168	73236234	+	Si002775m	Bradi2g61000	aaatcatggAGCCGATTTGCTGTGGAGATTCGGGCGCGTGATCCGGTCGGATCTTGCTTTCCCGGG
Os04g45800|4|26918681|26918700|+|Sb06g023990|6|53104766|53104785|+|0.085	Os04g45800	4	26918681	26918700	+	Sb06g023990	6	53104766	53104785	+	Si009447m	Bradi5g17160	GCATGTTACCCTGTTCCCC
Os01g51754|1|29759796|29759813|+|Sb03g032830|3|61280564|61280581|+|1.7	Os01g51754	1	29759796	29759813	+	Sb03g032830	3	61280564	61280581	+	Si000258m	Bradi2g48150	GATATCTCGCACCTTTT
Os09g33860|9|19995163|19995235|+|Sb02g029730|2|64826556|64826625|+|0.001	Os09g33860	9	19995163	19995235	+	Sb02g029730	2	64826556	64826625	+	Si030254m	Bradi4g35050	CTGAGTCATGTCCTGCCTTCGTTGGCCGGGTGAGGTGTGCTTGTTGGCCAGCGGTCGTGATCACCTAAT
Os01g67110|1|38959232|38959255|-|Sb03g042590|3|69964207|69964230|-|0.015	Os01g67110	1	38959232	38959255	-	Sb03g042590	3	69964207	69964230	-	Si004710m	Bradi2g57580	CCCCAACGGCCAAATCCTCCCCG
Os01g08540|1|4226937|4226968|-|Sb03g003700|3|3948824|3948793|+|0.1	Os01g08540	1	4226937	4226968	-	Sb03g003700	3	3948793	3948824	+	Si004212m	Bradi2g05160	CGCAATTGTTTACACGGAACCACGCACAGTG
Os01g11980|1|6525753|6525793|+|Sb03g001620|3|1463331|1463291|-|0.001	Os01g11980	1	6525753	6525793	+	Sb03g001620	3	1463291	1463331	-	Si003154m	Bradi2g07120	TTGAATATTTGCCATATGCTGATTTCAACCTTTGTTTGGC
Os02g14710|2|8112674|8112761|+|Sb04g008770|4|10336465|10336374|-|3e-08	Os02g14710	2	8112674	8112761	+	Sb04g008770	4	10336374	10336465	-	Si020012m	Bradi3g09280	GAGTCATGGACCATGGTCTGCACATAACCATAACTTCACAATCACAAGCATCCAAATAACATTAATATGAATTTAAAAGACAACCTGTTCT
Os09g35600|9|20460687|20460716|-|Sb02g030360|2|65418516|65418545|-|0.016	Os09g35600	9	20460687	20460716	-	Sb02g030360	2	65418516	65418545	-	Si033194m	Bradi4g35660	TGCCACGTTGGCATCGAACTGGCAGTCAA
Os05g08620|5|4721285|4721309|+|Sb09g005455|9|7043429|7043453|+|0.2	Os05g08620	5	4721285	4721309	+	Sb09g005455	9	7043429	7043453	+	setaria64_scaffold_3_6847500_6847606	Bradi2g34000	AGCAAGCTGAACGTCACCATTAGC
Os03g58240|3|33178326|33178380|+|Sb01g005180|1|4281463|4281408|-|7e-06	Os03g58240	3	33178326	33178380	+	Sb01g005180	1	4281408	4281463	-	Si034745m	Bradi1g05490	CTTCTGTCACCTTTAGAAGATAATATGTTTTACATACTTACAGGATGTACTTTGT
Os05g42140|5|24574785|24574806|+|Sb09g024700|9|54184397|54184418|+|0.004	Os05g42140	5	24574785	24574806	+	Sb09g024700	9	54184397	54184418	+	Si025239m	Bradi2g20750	GCGAGATCGGAATGTCCCCCC
Os03g08600|3|4424388|4424412|+|Sb01g044930|1|68068131|68068107|-|0.005	Os03g08600	3	4424388	4424412	+	Sb01g044930	1	68068107	68068131	-	Si034817m	Bradi1g72350	cgtcgtcttcttTCCACGTAtgaa
Os01g65000|1|37733968|37733985|+|Sb03g041140|3|68682159|68682176|+|0.91	Os01g65000	1	37733968	37733985	+	Sb03g041140	3	68682159	68682176	+	Si004697m	Bradi2g56300	GCACTTGGATTcttccc
Os01g61880|1|35812092|35812121|+|Sb03g039050|3|66842980|66843009|+|6e-06	Os01g61880	1	35812092	35812121	+	Sb03g039050	3	66842980	66843009	+	Si000370m	Bradi2g54240	GCGCATGTTACCCGCCATCTCTGTCCCCC
Os11g40080|11|23442674|23442763|+|Sb05g024490|5|57719563|57719654|+|1e-07	Os11g40080	11	23442674	23442763	+	Sb05g024490	5	57719563	57719654	+	Si025834m	Bradi4g13710	TTCTGCAGGCCAATTGTTGGTTGGCTACATGTGGATGCTCCTGATACAAGCTCCTGCAAGATTGAAATTGTATATATAGGATCATAATAGA
Os08g40030|8|25351219|25351234|-|Sb07g027650|7|62613493|62613478|+|0.23	Os08g40030	8	25351219	25351234	-	Sb07g027650	7	62613478	62613493	+	Si015498m	Bradi3g40090	caccacaccacacca
Os05g11510|5|6514770|6514789|+|Sb09g006370|9|9921608|9921627|+|0.001	Os05g11510	5	6514770	6514789	+	Sb09g006370	9	9921608	9921627	+	Si022650m	Bradi2g32900	CACGAATCCATTCCATTCC
Os07g39470|7|23658847|23658869|+|Sb02g037650|2|71952282|71952304|+|0.07	Os07g39470	7	23658847	23658869	+	Sb02g037650	2	71952282	71952304	+	Si029418m	Bradi1g23350	GAAGCGGAGCAAGCGTGGCGTG
Os03g11960|3|6269756|6269784|-|Sb01g042660|1|65906494|65906466|+|0.068	Os03g11960	3	6269756	6269784	-	Sb01g042660	1	65906466	65906494	+	Si037598m	Bradi1g69680	TGCGCGCGCGGTCGCCGTGGCGACACCG
Os03g19190|3|10764654|10764686|+|Sb01g037640|1|61198625|61198593|-|0.021	Os03g19190	3	10764654	10764686	+	Sb01g037640	1	61198593	61198625	-	Si033996m		TGTCGCACAAGTTGGAGTCCGCTGAGTTGTAT
Os05g03430|5|1426827|1426910|+|Sb09g002225|9|2360346|2360429|+|1e-26	Os05g03430	5	1426827	1426910	+	Sb09g002225	9	2360346	2360429	+	Si021176m	Bradi2g38030	GTCGCGGACTCGTACGGCCCCGCAAAAAACCGGATTTGATAGCAGCCGATACGTCCGCCGCGGCGGCTGAATAGGAGAGAGAA
Os05g43550|5|25254409|25254464|+|Sb09g025220|9|54703264|54703209|-|2e-05	Os05g43550	5	25254409	25254464	+	Sb09g025220	9	54703209	54703264	-	Si024422m	Bradi2g20160	CCCAGAGCAGCCTGGTTCTTGGCCTTAGCCATATCAGATCTCTGTATACCCCATC
Os03g16480|3|9083173|9083189|+|Sb01g039760|1|63236346|63236330|-|0.059	Os03g16480	3	9083173	9083189	+	Sb01g039760	1	63236330	63236346	-	Si036971m	Bradi1g66780	TTCCATCCACGCGGCG
Os08g43410|8|27455471|27455494|-|Sb07g025020|7|59988375|59988352|+|0.016	Os08g43410	8	27455471	27455494	-	Sb07g025020	7	59988352	59988375	+	Si015301m	Bradi3g42200	TGGTGGTGATGATGCTGTCCCCT
Os03g51000|3|29130829|29130870|-|Sb01g009960|1|8794824|8794785|+|4e-08	Os03g51000	3	29130829	29130870	-	Sb01g009960	1	8794785	8794824	+	Si034805m	Bradi1g10550	GATTTGGTTTCCGCTTGTGCTTTTGCATGGGCCGAGAAA
Os01g43370|1|24812008|24812047|+|Sb03g028290|3|56079528|56079565|+|0.001	Os01g43370	1	24812008	24812047	+	Sb03g028290	3	56079528	56079565	+	Si000618m	Bradi2g43880	AGTTTTGATCAGTTCCCAAGTTTGTGCTGTGATGGAC
Os02g52540|2|32144704|32144732|-|Sb04g034056|4|63932058|63932086|-|0.001	Os02g52540	2	32144704	32144732	-	Sb04g034056	4	63932058	63932086	-	Si018826m	brachy_Bd3_57642732_57642986	AAACGTGCGGCAACCGAACTGCAAATCT
Os08g38700|8|24465059|24465106|+|Sb07g028630|7|63633660|63633615|-|2e-06	Os08g38700	8	24465059	24465106	+	Sb07g028630	7	63633615	63633660	-	Si014065m	Bradi3g39210	CCTTGATTGGATTTTGTTCTTATCATGTGGAAATCTAATTCTTGT
Os11g13710|11|7533956|7533999|+|Sb05g007240|5|12869884|12869841|-|2e-12	Os11g13710	11	7533956	7533999	+	Sb05g007240	5	12869841	12869884	-	Si027575m	Bradi4g21660	TGCACCAGGAGACCAAGGAGCACCCCAAGAATCAAGTGGTCGC
Os04g42470|4|24949245|24949288|-|Sb06g021780|6|50984065|50984108|-|0.1	Os04g42470	4	24949245	24949288	-	Sb06g021780	6	50984065	50984108	-	Si010223m	Bradi5g14870	CGACACGTGGAACTCACGCGCTGCTTCGCCTCTCGCTTTTAAC
Os07g37040|7|22186559|22186617|-|Sb02g036136|2|70543718|70543776|-|7e-09	Os07g37040	7	22186559	22186617	-	Sb02g036136	2	70543718	70543776	-	Si030219m	Bradi1g24970	TGTTGGTTGGTGTATAGATGAGGGACGGTGGATGATGGATGGATATTGCAGTTTTCGT
Os05g45280|5|26217055|26217090|-|Sb09g026360|9|55648553|55648590|-|0.018	Os05g45280	5	26217055	26217090	-	Sb09g026360	9	55648553	55648590	-	Si024368m	Bradi2g19060	CACAAGTATCTGTATATTAAAGTAGATGTAGGTGACT
Os01g03490|1|1403510|1403569|+|Sb03g007520|3|7850487|7850428|-|7e-13	Os01g03490	1	1403510	1403569	+	Sb03g007520	3	7850428	7850487	-	Si001095m	Bradi2g01800	CTCTTGAGACAATGTTCTGGAGAGACTACAAAAAGCGAAGTTTTaccacactattctaa
Os10g33960|10|18014274|18014296|+|Sb01g019120|1|20243052|20243030|-|3e-05	Os10g33960	10	18014274	18014296	+	Sb01g019120	1	20243030	20243052	-	Si034254m	Bradi3g28970	CTTTAAAGCTGTCGCCTTTTGC
Os01g64820|1|37629394|37629414|-|Sb03g041040|3|68576061|68576081|-|0.0005	Os01g64820	1	37629394	37629414	-	Sb03g041040	3	68576061	68576081	-	Si000033m	Bradi2g56160	CATGTGTTTGCAATCATGGC
Os06g40780|6|24309759|24309821|+|Sb10g023950|10|52716383|52716446|+|8e-16	Os06g40780	6	24309759	24309821	+	Sb10g023950	10	52716383	52716446	+	Si008068m	Bradi1g36180	TGTTGCATTACATCAGATGTCAAGTCTCCGACTGGAAGCACATGGAACAGTTTGCACTCATAG
Os12g42570|12|26403254|26403283|-|Sb08g022010|8|53747401|53747430|-|0.019	Os12g42570	12	26403254	26403283	-	Sb08g022010	8	53747401	53747430	-	Si021276m	Bradi4g01320	GTCATATTGATGGTGAAAGTTTTGACTTT
Os09g38520|9|22160349|22160366|-|Sb02g032520|2|67279731|67279748|-|0.017	Os09g38520	9	22160349	22160366	-	Sb02g032520	2	67279731	67279748	-	Si028877m	Bradi4g37680	GTCAGATACAAATACAC
Os06g44840|6|27087512|27087551|+|Sb10g026190|10|55539133|55539172|+|0.3	Os06g44840	6	27087512	27087551	+	Sb10g026190	10	55539133	55539172	+	Si006591m	Bradi1g31380	TTTCTGTAGTGCTTGGTCTAGTATTGAAATGTTGAATTT
Os08g12830|8|7605691|7605713|+|Sb07g006380|7|9247248|9247270|+|0.074	Os08g12830	8	7605691	7605713	+	Sb07g006380	7	9247248	9247270	+	Si013805m	Bradi3g18290	AAAATCTGGTTGTTAGGATTTG
Os01g62990|1|36489097|36489125|-|Sb03g039890|3|67528012|67528040|-|2e-05	Os01g62990	1	36489097	36489125	-	Sb03g039890	3	67528012	67528040	-	Si000923m	Bradi2g54980	CCGTTGCCGGCCCGCCCGTTCCATTCCA
Os04g02560|4|961557|961608|-|Sb06g000985|6|1394045|1394096|-|1e-13	Os04g02560	4	961557	961608	-	Sb06g000985	6	1394045	1394096	-	Si012781m	Bradi5g01860	CTTGTTGGGATCTTTAGAAACATCTAACATGTAGATGAACTAAAGAAACAT
Os03g53770|3|30822013|30822054|+|Sb01g008070|1|6980420|6980379|-|1e-07	Os03g53770	3	30822013	30822054	+	Sb01g008070	1	6980379	6980420	-	Si036977m	Bradi1g08600	TAGCGTTGATGTTAAATTGATTATAGGTTATAGTGGCATTC
Os02g46520|2|28367100|28367132|+|Sb04g031260|4|61241915|61241883|-|6e-06	Os02g46520	2	28367100	28367132	+	Sb04g031260	4	61241883	61241915	-	Si017199m	Bradi3g52140	GTGACCTGTCACGctttgtttctttgcttCGA
Os08g31660|8|19609539|19609559|+|Sb07g020110|7|52057363|52057383|+|0.016	Os08g31660	8	19609539	19609559	+	Sb07g020110	7	52057363	52057383	+	Si013900m	Bradi3g35600	TGCTTTCCTCACACGCAAGC
Os01g64790|1|37601222|37601251|-|Sb03g041028|3|68554434|68554463|-|0.85	Os01g64790	1	37601222	37601251	-	Sb03g041028	3	68554434	68554463	-	Si002010m	Bradi2g56140	CAATCACAAGTCGCCATCACATCCCAATA
Os09g27450|9|16677263|16677290|-|Sb02g026150|2|61179930|61179957|-|0.004	Os09g27450	9	16677263	16677290	-	Sb02g026150	2	61179930	61179957	-	Si030329m	Bradi4g31690	TACAAACAGGGATGATTGCATCCTGAT
Os07g38970|7|23361096|23361124|+|Sb02g037420|2|71707070|71707098|+|3e-05	Os07g38970	7	23361096	23361124	+	Sb02g037420	2	71707070	71707098	+	Si030465m	Bradi1g23600	CATCATGAATGCTTTGAAACCTTTTAAG
Os02g45420|2|27622029|27622085|+|sorghum_v1_4_61853540_61853687|4|61849093|61849036|-|2e-12	Os02g45420	2	27622029	27622085	+	sorghum_v1_4_61853540_61853687	4	61849036	61849093	-	Si018039m	Bradi3g51610	CGCGACATGCCCCGTCGCCAGGGGGTACGGCACGACTGTCGCGTCGGGGTCATGCGC
Os08g10550|8|6202725|6202752|+|Sb07g006000|7|8543760|8543787|+|9e-05	Os08g10550	8	6202725	6202752	+	Sb07g006000	7	8543760	8543787	+	Si015735m	Bradi3g17780	CTTCTAATGTGATTTGACTAGCATCAA
Os02g33720|2|20111405|20111436|+|Sb04g022150|4|51534944|51534975|+|6e-09	Os02g33720	2	20111405	20111436	+	Sb04g022150	4	51534944	51534975	+	setaria64_scaffold_1_26861283_26861819	Bradi3g45270	GCAAAGGTCAAAGATACAGCCTCCCCCACAT
Os08g36840|8|23267985|23268001|+|Sb07g022980|7|57818017|57818033|+|0.09	Os08g36840	8	23267985	23268001	+	Sb07g022980	7	57818017	57818033	+	Si013627m	Bradi3g38160	AAAGAAGATGCCATGA
Os02g43350|2|26150009|26150071|+|Sb04g033360|4|63260687|63260625|-|0.0004	Os02g43350	2	26150009	26150071	+	Sb04g033360	4	63260625	63260687	-	Si016322m	Bradi3g50240	TCCATTGTTTCTGTGGACATCGTGAGCTCGACGCCCTACGCCATCCGACGCGCCAAATATCT
Os04g55620|4|32928693|32928719|-|Sb06g030780|6|59228332|59228358|-|0.0003	Os04g55620	4	32928693	32928719	-	Sb06g030780	6	59228332	59228358	-	Si012042m	Bradi5g24060	AACGGCTCCTTTTCAAACATTCCCCC
Os04g52830|4|31273854|31273886|+|Sb06g028820|6|57545766|57545798|+|2e-09	Os04g52830	4	31273854	31273886	+	Sb06g028820	6	57545766	57545798	+	Si011900m	Bradi5g22000	CATGCCCtccccgtctcactgacgGTGGCCCC
Os03g07920|3|4037373|4037415|-|Sb01g045450|1|68541696|68541654|+|5e-10	Os03g07920	3	4037373	4037415	-	Sb01g045450	1	68541654	68541696	+	Si036603m	Bradi1g72920	GGGGTAACTGTAAAATGGTGGTGGAGTAACTGTAAAATACAA
Os08g33830|8|21171639|21171666|-|Sb07g021250|7|55192266|55192239|+|0.0001	Os08g33830	8	21171639	21171666	-	Sb07g021250	7	55192239	55192266	+	Si013868m	Bradi3g36770	TATAAATAGTAGTTTCAGGCTGTGTAA
Os04g57840|4|34254601|34254632|-|Sb06g032720|6|60829157|60829188|-|8e-09	Os04g57840	4	34254601	34254632	-	Sb06g032720	6	60829157	60829188	-	Si024743m	Bradi5g25990	GGGCAGGAAGGCTCTGGATCTGCACAGCCCA
Os05g05800|5|2900851|2900880|-|Sb09g003870|9|4363328|4363357|-|0.0004	Os05g05800	5	2900851	2900880	-	Sb09g003870	9	4363328	4363357	-	Si021562m	Bradi2g35720	GGGGCAGTAAAAGGGTGCAGAGGCCCATG
Os02g12880|2|6802234|6802252|+|Sb04g007870|4|8360419|8360437|+|0.005	Os02g12880	2	6802234	6802252	+	Sb04g007870	4	8360419	8360437	+	Si017512m	Bradi3g08370	GGCAGGTGATTCCATGTA
Os12g37840|12|23215247|23215262|+|Sb08g018440|8|48545570|48545585|+|0.28	Os12g37840	12	23215247	23215262	+	Sb08g018440	8	48545570	48545585	+	Si021351m	Bradi4g04420	CACTGCCTATATATC
Os04g57950|4|34334781|34334813|+|Sb06g032850|6|60922127|60922159|+|0.0003	Os04g57950	4	34334781	34334813	+	Sb06g032850	6	60922127	60922159	+	Si024874m	Bradi5g26080	ctcCTCGGCATTTGGACATACGCGTCACGTGC
Os04g47690|4|28108665|28108693|+|Sb06g025440|6|54378608|54378636|+|0.001	Os04g47690	4	28108665	28108693	+	Sb06g025440	6	54378608	54378636	+	Si011290m	Bradi5g18460	TCTAGGGTTTCGCTTAGGTGGCTCATAT
Os04g58734|4|34751914|34752003|-|sorghum_v1_6_61406216_61406329|6|61412189|61412279|-|2e-12	Os04g58734	4	34751914	34752003	-	sorghum_v1_6_61406216_61406329	6	61412189	61412279	-	Si023536m		AGAACAAATGGGCCCGGAGGTGAGGCCCGCGTGAGCCACAGCAGGGGAACAGGAGGACGAATCGCTCACAGCACGTGGGCCCGTTTCTGT
Os01g70330|1|40735561|40735592|+|Sb03g044680|3|72029101|72029132|+|8e-09	Os01g70330	1	40735561	40735592	+	Sb03g044680	3	72029101	72029132	+	Si001704m	Bradi2g59520	ACCGACAGAAGCTGCAGTCGATATGTACAGA
Os07g37210|7|22294391|22294445|-|Sb02g036250|2|70671403|70671457|-|5e-17	Os07g37210	7	22294391	22294445	-	Sb02g036250	2	70671403	70671457	-	Si030273m	Bradi1g24890	GCGGCCacgtcgcgggcgcggcACACAAAGGACGGCACCGAATCCTGTTGACTT
Os10g37210|10|19835852|19835890|+|Sb01g017140|1|17541018|17540980|-|0.0004	Os10g37210	10	19835852	19835890	+	Sb01g017140	1	17540980	17541018	-	Si034398m	Bradi3g30480	GAGAGATGCCGGGCAGTCTGCACGGGGATCGGGAGGCA
Os04g44210|4|25988852|25988886|-|Sb06g022910|6|52121611|52121643|-|0.0004	Os04g44210	4	25988852	25988886	-	Sb06g022910	6	52121611	52121643	-	Si010741m	Bradi5g16060	AAGCTAGAAACCAATAGTGGCAATTATTGTTG
Os04g42020|4|24704577|24704628|+|Sb06g021480|6|50735710|50735761|+|0.004	Os04g42020	4	24704577	24704628	+	Sb06g021480	6	50735710	50735761	+	Si010592m	Bradi5g14600	CACTTGCCATGTCACGACGGCCGCCTAAATTTTCCGGCGACAACGACGAGC
Os03g25130|3|14350717|14350746|-|Sb01g034490|1|57960868|57960839|+|5e-06	Os03g25130	3	14350717	14350746	-	Sb01g034490	1	57960839	57960868	+	Si038647m	Bradi1g61610	GGAAATGTTCTCTGAAAAGTTTCCCTTGG
Os01g15340|1|8586951|8587023|-|Sb03g009910|3|10687605|10687677|-|2e-20	Os01g15340	1	8586951	8587023	-	Sb03g009910	3	10687605	10687677	-	Si003435m	Bradi2g09310	ACGTACAGCCCAAATTCTCTTGTGCGATGGCTAAGTAAAGGAGTAAACTATAGCGAGTGAATCGTATTCCCT
Os02g09070|2|4641649|4641880|-|Sb04g005680|4|5572188|5572413|-|8e-49	Os02g09070	2	4641649	4641880	-	Sb04g005680	4	5572188	5572413	-	Si019544m	Bradi3g06190	CCAGCACTTACAACAGCAATTACGGAACATGTCCTAAATTTGATTCATAAAGTAACTACACATGCCCATCACTCTGTCTTAAAGCAAGGTGCATTCCACGATAGTGCCATAGATTAAGGAGTCAACTGTCAAAAGCCCGAGTGATGCAAATATATAGCCCCCTCTCCTGGTTGTCTCATTAATACTTCTAAGACCACCACACACCCCACCTCCCATCCTTCATAA
Os07g42410|7|25377357|25377383|+|Sb02g039210|2|73355105|73355131|+|1.3	Os07g42410	7	25377357	25377383	+	Sb02g039210	2	73355105	73355131	+	Si028693m	Bradi1g20840	tcaaATCTCAGGAGgggaaaggaaag
Os05g44410|5|25782881|25782914|+|Sb09g025960|9|55328225|55328258|+|7e-05	Os05g44410	5	25782881	25782914	+	Sb09g025960	9	55328225	55328258	+	Si023521m	Bradi2g19470	GCAGGAGATGAGGTTAGGCCCTGAAGCTCTGTC
Os04g46940|4|27646163|27646229|+|Sb06g024900|6|53932573|53932639|+|1e-11	Os04g46940	4	27646163	27646229	+	Sb06g024900	6	53932573	53932639	+	Si009257m	Bradi5g17990	ataattactttctttcATCAGTGGCGCATTTGTGGATGCAAAGTTGCAATCCTGTCCCCCATTATT
Os09g27700|9|16862778|16862811|-|Sb02g026260|2|61391901|61391934|-|0.0001	Os09g27700	9	16862778	16862811	-	Sb02g026260	2	61391901	61391934	-	Si029742m	Bradi4g31800	GACACCGTTCTTCAGTTGAGATCACGGTCGGCT
Os01g47460|1|27125443|27125478|+|Sb03g030390|3|58649500|58649535|+|0.0004	Os01g47460	1	27125443	27125478	+	Sb03g030390	3	58649500	58649535	+	Si000874m	Bradi2g45840	tcatatttattatataattttCTGTTAGCTTTTCA
Os06g42660|6|25659576|25659591|+|Sb10g024750|10|53913225|53913240|+|0.2	Os06g42660	6	25659576	25659591	+	Sb10g024750	10	53913225	53913240	+	Si008739m	Bradi1g35570	CTAGTGGAAGCGGCG
Os12g07480|12|3705894|3705934|+|Sb08g004600|8|5529750|5529710|-|2e-05	Os12g07480	12	3705894	3705934	+	Sb08g004600	8	5529710	5529750	-	Si010765m	Bradi4g41430	GATGCTCCCCGGTCTGACACCCCGCACCTGCACTGTCCCC
Os01g48130|1|27559691|27559717|-|Sb03g030750|3|58998954|58998980|-|1e-07	Os01g48130	1	27559691	27559717	-	Sb03g030750	3	58998954	58998980	-	Si002301m	Bradi2g46200	GTAGCTTTTAACAGGGACAAGCTTCC
Os04g46060|4|27112485|27112527|-|Sb06g024220|6|53350690|53350732|-|2e-06	Os04g46060	4	27112485	27112527	-	Sb06g024220	6	53350690	53350732	-	Si030985m	brachy_Bd5_20674874_20675008	agatggggcgcgcCATGATAGTCTGACCTTTAGGCCGGTCGA
Os01g03100|1|1189076|1189114|-|Sb03g007810|3|8229498|8229461|+|0.27	Os01g03100	1	1189076	1189114	-	Sb03g007810	3	8229461	8229498	+	Si002512m	Bradi2g01580	GCCTTAACCCCGCACCGAATCCAGCCTTCGAAGCTTC
Os02g53620|2|32783766|32783792|-|Sb04g034760|4|64593427|64593453|-|0.97	Os02g53620	2	32783766	32783792	-	Sb04g034760	4	64593427	64593453	-	Si019645m	Bradi3g57320	TGCCAGTGCTCCTACCTCTGCAGGCC
Os05g50170|5|28683623|28683637|-|Sb09g029420|9|58082784|58082798|-|1.1	Os05g50170	5	28683623	28683637	-	Sb09g029420	9	58082784	58082798	-	Si025328m	Bradi2g15580	GCAGCTTTCGCTTT
Os06g36590|6|21494517|21494547|+|Sb10g022170|10|49572730|49572760|+|0.007	Os06g36590	6	21494517	21494547	+	Sb10g022170	10	49572730	49572760	+	Si006083m	Bradi1g37860	aAGGTGCTTCCACCTTTGTGGgttgctttt
Os04g41470|4|24403536|24403582|+|Sb06g021080|6|50455262|50455307|+|1.3	Os04g41470	4	24403536	24403582	+	Sb06g021080	6	50455262	50455307	+	Si009674m	Bradi5g14350	GTAATAATGCATGGGTCAAATTTAAAGAAAGTTAGTCATCCTGTT
Os01g43140|1|24606066|24606084|+|Sb03g028110|3|55886351|55886369|+|0.26	Os01g43140	1	24606066	24606084	+	Sb03g028110	3	55886351	55886369	+	Si000571m	Bradi2g43730	CATGCAGGGCACCACCTG
Os01g09790|1|5050991|5051015|-|Sb03g002990|3|3038668|3038644|+|8e-05	Os01g09790	1	5050991	5051015	-	Sb03g002990	3	3038644	3038668	+	Si001470m	Bradi2g05840	TACTGACAGTGCATTGATTGTGCT
Os06g07480|6|3595102|3595121|+|Sb10g004870|10|4305195|4305214|+|0.061	Os06g07480	6	3595102	3595121	+	Sb10g004870	10	4305195	4305214	+	Si007327m	Bradi1g48110	GATCCTGCGGTCTAGGCGG
Os04g46200|4|27177868|27177948|-|Sb06g024350|6|53445588|53445668|-|3e-18	Os04g46200	4	27177868	27177948	-	Sb06g024350	6	53445588	53445668	-	Si031370m	Bradi5g17470	CACAGGTGTCGCGCGGCTCCGGACACGAGTCTCGCATGCGTCCCACGCGGCGGCGCCAGGTCCCGCCTCCGCGCATCCCC
Os02g45480|2|27656656|27656710|+|Sb04g031930|4|61832548|61832494|-|4e-15	Os02g45480	2	27656656	27656710	+	Sb04g031930	4	61832494	61832548	-	Si017273m	Bradi3g51650	CGATCCGGATCTCCGCACCCGCTCCGGCGAGCCATCGCCGCGTCGCCTCCACGC
Os03g47790|3|27117517|27117557|-|Sb01g011920|1|10837787|10837747|+|0.002	Os03g47790	3	27117517	27117557	-	Sb01g011920	1	10837747	10837787	+	Si035210m	Bradi1g12470	TCATGTTGTTGTATGGAGGTAACATCACGAATTCAGATAA
Os12g34360|12|20798219|20798245|+|Sb08g016730|8|44797027|44797053|+|6e-06	Os12g34360	12	20798219	20798245	+	Sb08g016730	8	44797027	44797053	+	Si021222m	Bradi4g06110	TGCAAGACGTGCAAGGAACAGAAAGG
Os12g07480|12|3710397|3710440|+|Sb08g004600|8|5518561|5518517|-|3e-08	Os12g07480	12	3710397	3710440	+	Sb08g004600	8	5518517	5518561	-	Si010765m	Bradi4g41430	tgatgatgatTAGTGAGTGGGTCCGAATTAGGAGGGCCGAGCAA
Os01g38610|1|21692898|21692925|-|Sb03g025570|3|51375672|51375699|-|8e-05	Os01g38610	1	21692898	21692925	-	Sb03g025570	3	51375672	51375699	-	Si003753m	Bradi2g41390	AAATCTCACTCTTGGGTCTTTCTCGTT
Os03g11670|3|6091062|6091082|-|Sb01g042790|1|66042724|66042704|+|0.0003	Os03g11670	3	6091062	6091082	-	Sb01g042790	1	66042704	66042724	+	Si034513m	Bradi1g69830	TCGTCGAACACCTAGCGCGC
Os11g47944|11|28397416|28397436|-|Sb05g027850|5|62241646|62241666|-|0.0003	Os11g47944	11	28397416	28397436	-	Sb05g027850	5	62241646	62241666	-	Si028253m	Bradi4g09130	AAAGCAAGGAATAGATCCTG
Os01g48360|1|27709722|27709739|+|Sb03g030900|3|59249932|59249949|+|0.78	Os01g48360	1	27709722	27709739	+	Sb03g030900	3	59249932	59249949	+	Si003129m		GCAAGCAGTGACGCAAC
Os09g31486|9|18987016|18987059|-|Sb02g028570|2|63705388|63705430|-|2e-09	Os09g31486	9	18987016	18987059	-	Sb02g028570	2	63705388	63705430	-	Si029041m	Bradi4g33880	GATAAATTGTGAGGGGAACAAACTCATAAGTTAATTGAGCCA
Os01g69270|1|40263878|40263902|-|Sb03g044140|3|71363305|71363328|-|0.06	Os01g69270	1	40263878	40263902	-	Sb03g044140	3	71363305	71363328	-	Si001786m	Bradi2g59090	AGTTGTTTGGACGGCATTCTTTT
Os06g49310|6|29877445|29877474|+|Sb10g029390|10|59199246|59199217|-|0.023	Os06g49310	6	29877445	29877474	+	Sb10g029390	10	59199217	59199246	-	Si006331m	Bradi1g34660	CTTTCTGCATGGAACTGGTAATTTGACTT
Os02g55430|2|33948384|33948420|+|Sb04g036070|4|65849971|65850007|+|5e-10	Os02g55430	2	33948384	33948420	+	Sb04g036070	4	65849971	65850007	+	Si019892m	Bradi3g54210	GTTCCGATCAACCTCTTCCGGTATTTTTTCAGAGGA
Os03g11680|3|6101212|6101255|-|Sb01g042780|1|66032055|66032011|+|1e-06	Os03g11680	3	6101212	6101255	-	Sb01g042780	1	66032011	66032055	+	Si036933m	Bradi1g69820	CTGCTGCCGACTATTTCCCTTTTCTTGGGAAGCTATAAACGATC
Os07g42626|7|25515346|25515379|+|Sb02g039370|2|73485009|73485042|+|0.006	Os07g42626	7	25515346	25515379	+	Sb02g039370	2	73485009	73485042	+	Si029070m	Bradi1g21040	TGGACGGCAATGCTTCGTTATGGGAACCACGAC
Os09g20000|9|11973558|11973618|+|Sb02g023130|2|56586829|56586893|+|1e-06	Os09g20000	9	11973558	11973618	+	Sb02g023130	2	56586829	56586893	+	Si031357m	Bradi4g28920	AAAAGAGGACCGGCCGGCTGGGGTTTAAAGACAAGGTTAGGCCAGGACCTTCAAAGAGAAGAAA
Os09g27340|9|16619240|16619267|+|Sb02g026090|2|61123625|61123652|+|3e-08	Os09g27340	9	16619240	16619267	+	Sb02g026090	2	61123625	61123652	+	Si029516m	Bradi4g31610	GAGCTACAAAGGACAATTAGGGCCTTT
Os08g01410|8|270993|271019|-|Sb07g000570|7|400357|400331|+|0.97	Os08g01410	8	270993	271019	-	Sb07g000570	7	400331	400357	+	Si014028m	Bradi3g13200	CACGCCAACTGAATTCCCAACCTAAA
Os08g39300|8|24825587|24825605|-|Sb07g028080|7|63062142|63062124|+|0.24	Os08g39300	8	24825587	24825605	-	Sb07g028080	7	63062124	63062142	+	Si013861m	Bradi3g39750	CTCTGTATGTACAGTTAA
Os02g50490|2|30831722|30831751|+|Sb04g028520|4|58589131|58589102|-|6e-06	Os02g50490	2	30831722	30831751	+	Sb04g028520	4	58589102	58589131	-	Si016804m	Bradi3g59810	AGCCGTCCAAATCGTTACAGCCGGGGAGT
Os01g40840|1|23091543|23091622|+|Sb03g026540|3|53342115|53342194|+|9e-16	Os01g40840	1	23091543	23091622	+	Sb03g026540	3	53342115	53342194	+	Si002188m	Bradi2g42320	TTTTTAGTGATTATCTGCTATTTCTTTACTAGGCATACAGTATTAGCAGTTTTCTTGAATGATTGCTTGGGGTTGTACA
Os01g03080|1|1181355|1181376|+|Sb03g007830|3|8238664|8238643|-|0.21	Os01g03080	1	1181355	1181376	+	Sb03g007830	3	8238643	8238664	-	Si003150m	Bradi2g01560	CAGCCGGCACACAGGTTGCAG
Os04g51190|4|30140605|30140630|-|Sb06g027465|6|56372023|56372048|-|0.001	Os04g51190	4	30140605	30140630	-	Sb06g027465	6	56372023	56372048	-	Si011853m	Bradi5g20610	GGGCCCGTCTCGTACAGGTGCCCTG
Os01g47610|1|27241671|27241706|-|Sb03g030550|3|58781782|58781817|-|0.0003	Os01g47610	1	27241671	27241706	-	Sb03g030550	3	58781782	58781817	-	Si001788m	Bradi2g45950	CACAAACGAGTGGAGGAAGAAGCAGGTTCTGTATT
Os04g35510|4|21448736|21448755|-|Sb06g017070|6|46248425|46248444|-|0.11	Os04g35510	4	21448736	21448755	-	Sb06g017070	6	46248425	46248444	-	Si009238m	Bradi5g10480	AAAACACCAAAAAGGCGGC
Os11g05480|11|2466000|2466030|-|Sb05g003240|5|3610151|3610181|-|0.0001	Os11g05480	11	2466000	2466030	-	Sb05g003240	5	3610151	3610181	-	Si026421m	Bradi4g26670	CATCTGATGTGGAATCACACAGCAGTGGAG
Os02g37580|2|22665545|22665607|-|Sb04g024410|4|54156176|54156238|-|4e-11	Os02g37580	2	22665545	22665607	-	Sb04g024410	4	54156176	54156238	-	Si020213m	Bradi3g47330	ATGGCTGCATGCAATCCAACCACACGTCCCCTCCCCCACCTTTGTTGGGGTATGCTAGGAAG
Os02g37850|2|22859810|22859843|+|Sb04g024480|4|54230763|54230796|+|0.005	Os02g37850	2	22859810	22859843	+	Sb04g024480	4	54230763	54230796	+	Si018337m	Bradi3g47430	ATACACCGGAACCATCCTGCCCGTCCATCACTC
Os11g07890|11|4059809|4059865|+|Sb05g005230|5|6873851|6873907|+|2e-09	Os11g07890	11	4059809	4059865	+	Sb05g005230	5	6873851	6873907	+	Si026734m	brachy_Bd4_28968044_28968404	catATTCTTAGCGGATGATGATTCACTATGTTCCTCCAGGATAGGCGCGAATTTAA
Os01g12000|1|6534467|6534482|+|Sb03g001590|3|1451689|1451674|-|0.21	Os01g12000	1	6534467	6534482	+	Sb03g001590	3	1451674	1451689	-	Si004158m	Bradi2g07130	TGGGTTGAGAGGCGA
Os07g32340|7|19225010|19225031|+|Sb02g034220|2|68714355|68714376|+|0.3	Os07g32340	7	19225010	19225031	+	Sb02g034220	2	68714355	68714376	+	Si028953m	Bradi1g26710	GTTGGTTGGGACTCGCTTTTC
Os07g06950|7|3412234|3412264|+|Sb02g003660|2|4099355|4099326|-|0.13	Os07g06950	7	3412234	3412264	+	Sb02g003660	2	4099326	4099355	-	Si028747m	Bradi1g56780	CGCGTACGGAATttagggtttggggtttT
Os05g31040|5|17974694|17974729|+|Sb09g018640|9|46595701|46595736|+|0.88	Os05g31040	5	17974694	17974729	+	Sb09g018640	9	46595701	46595736	+	Si021761m	Bradi2g27170	TTAGTATAGAACCATAGGTAAAAGTTCTCTTGCAA
Os04g57970|4|34349797|34349830|+|Sb06g032860|6|60937210|60937243|+|3e-08	Os04g57970	4	34349797	34349830	+	Sb06g032860	6	60937210	60937243	+	Si022922m	Bradi5g26090	GCCGAAGAGATCGCCGGAGCGGAGGGAGGCGGG
Os09g32800|9|19562345|19562385|+|Sb02g029260|2|64373942|64373902|-|2e-05	Os09g32800	9	19562345	19562385	+	Sb02g029260	2	64373902	64373942	-	Si031055m	Bradi4g34620	GATTTGGTGCTGTCGCTGGTGGATTTAGCTAGGGTTAGGT
Os09g33510|9|19765714|19765887|+|Sb02g029480|2|64583752|64583925|+|5e-18	Os09g33510	9	19765714	19765887	+	Sb02g029480	2	64583752	64583925	+	Si029211m	Bradi4g34820	GGAAGAATGTTGTACATATTAGCATGTGAACTCTGGCCAGTATCGCGGAAGTAGTTGGTGTTTCGCGTGCCCTTTGGTTAAGATGTAGTCTTTGCAAATAATGGGTTTGCGGAAATAAAATCCCCATTTTTCCCACCGATTGATTGGCGCGAGATTTGTTGTTGTGCCCTTGA
Os07g43470|7|26018872|26018898|-|Sb02g040010|2|74110863|74110837|+|0.02	Os07g43470	7	26018872	26018898	-	Sb02g040010	2	74110837	74110863	+	Si030240m	Bradi1g20620	TCTGCAAAACTGGAAGGAGCAATGAG
Os01g72940|1|42307872|42307904|-|Sb03g046500|3|73610177|73610209|-|0.0004	Os01g72940	1	42307872	42307904	-	Sb03g046500	3	73610177	73610209	-	Si000634m	Bradi2g61400	TTGCGTGTATTGCCTTTATTTCTTTGTGTTCC
Os01g55240|1|31794025|31794072|+|Sb03g035000|3|63174105|63174156|+|7e-09	Os01g55240	1	31794025	31794072	+	Sb03g035000	3	63174105	63174156	+	Si001893m	Bradi2g50280	CTATATATACGCCCCCACGAGCTCTCCCAGTTCTCCCCCACATGCACTTGC
Os01g55350|1|31855113|31855148|-|Sb03g035090|3|63242403|63242438|-|1.2	Os01g55350	1	31855113	31855148	-	Sb03g035090	3	63242403	63242438	-	Si000184m	Bradi2g50380	AAAAGCTTATCTCTTTTCACGAGAAAGAAAAGGAT
Os07g39960|7|23969531|23969575|+|Sb02g038000|2|72296039|72296083|+|2e-09	Os07g39960	7	23969531	23969575	+	Sb02g038000	2	72296039	72296083	+	setaria64_scaffold_2_44676442_44676871	Bradi1g22940	gcaaCTCGTGGGGATTATTCTCCCCGGGTGCGATTAGGGAAGCA
Os01g54420|1|31307309|31307331|-|Sb03g034500|3|62691754|62691776|-|0.073	Os01g54420	1	31307309	31307331	-	Sb03g034500	3	62691754	62691776	-	Si000318m	Bradi2g49750	TGTCAAGTTCCTTGTTGACATG
Os07g48420|7|28954084|28954118|-|Sb02g043190|2|76970640|76970674|-|2e-05	Os07g48420	7	28954084	28954118	-	Sb02g043190	2	76970640	76970674	-	Si030022m	Bradi1g17500	TATCAGTCCTAAAATGCTTGCCAGGGTGGAACTA
Os12g43620|12|27053638|27053672|+|Sb08g022760|8|54834477|54834511|+|1e-10	Os12g43620	12	27053638	27053672	+	Sb08g022760	8	54834477	54834511	+	Si022171m	Bradi4g00920	GTATGAACCCTAGAAACGGTCACTGAGCCCCCAC
Os05g48330|5|27642877|27642903|-|Sb09g028060|9|57057958|57057984|-|0.018	Os05g48330	5	27642877	27642903	-	Sb09g028060	9	57057958	57057984	-	Si021977m	Bradi2g17030	TCGCCGTCACGGACGCAGCCAAAAAG
Os01g12230|1|6672426|6672477|-|Sb03g001380|3|1243484|1243434|+|2e-05	Os01g12230	1	6672426	6672477	-	Sb03g001380	3	1243434	1243484	+	Si001976m		tgtgcatgtggaggcCTGCATGCACCAATTCCCACCTCGTGTCTGCAACC
Os07g36410|7|21784141|21784220|+|Sb02g035830|2|70235549|70235627|+|1e-14	Os07g36410	7	21784141	21784220	+	Sb02g035830	2	70235549	70235627	+	Si031125m	Bradi1g25270	ttgcttttggatgCGGCCCTCCTTTGCGGATTGTTATCTTTCTATGTTAGAATGTGTGTCTCATCTCATCACCTGTCC
Os06g07820|6|3794611|3794653|-|Sb10g005080|10|4566926|4566968|-|9e-05	Os06g07820	6	3794611	3794653	-	Sb10g005080	10	4566926	4566968	-	Si006627m	Bradi1g47930	TTGTAAATGTGGACGTGCAGGTGGCGTCAGTGATAGTGGGAA
Os08g33920|8|21218750|21218783|-|Sb07g021410|7|55369281|55369314|-|8e-05	Os08g33920	8	21218750	21218783	-	Sb07g021410	7	55369281	55369314	-	Si014673m	Bradi3g37060	CTGTTTTGTACACTGCGAAAAGtatttttggtg
Os04g52800|4|31249807|31249828|-|Sb06g028770|6|57504975|57504996|-|0.21	Os04g52800	4	31249807	31249828	-	Sb06g028770	6	57504975	57504996	-	Si010481m	Bradi5g21980	GGCCACGCTGGCAATAATGCA
Os07g39220|7|23484561|23484596|-|Sb02g037500|2|71776318|71776353|-|3e-11	Os07g39220	7	23484561	23484596	-	Sb02g037500	2	71776318	71776353	-	Si030508m	Bradi1g23550	CCAGTAGAATCTGGCCAATCCagttgcaataaagt
Os10g34180|10|18169245|18169325|-|Sb01g019040|1|20062195|20062114|+|3e-12	Os10g34180	10	18169245	18169325	-	Sb01g019040	1	20062114	20062195	+	Si037816m	Bradi3g29090	TCTGACCTACCTTATTTGTGCCTGTGGTCCGGTTATGTCGTGAACGAGAATTTGGTAGGATGTGCTGGTGGGATTTTACAT
Os01g09080|1|4560522|4560590|+|Sb03g003370|3|3586275|3586204|-|1e-17	Os01g09080	1	4560522	4560590	+	Sb03g003370	3	3586204	3586275	-	Si001109m	Bradi2g05500	atatttaGGAATTAGGTAGGAAAGACGCCTCCTTGATGCAACTCCGTTGACTAACACCTGCAGTTTACTTG
Os03g20500|3|11614109|11614130|+|Sb01g036900|1|60474059|60474038|-|0.004	Os03g20500	3	11614109	11614130	+	Sb01g036900	1	60474038	60474059	-	Si036251m	Bradi1g63950	AGCTTTCTTAATCTATACAGC
Os03g06900|3|3487693|3487749|-|Sb01g046210|1|69264423|69264364|+|8e-10	Os03g06900	3	3487693	3487749	-	Sb01g046210	1	69264364	69264423	+	Si034218m	Bradi1g74120	CCTAACGGTGTCGGCAACACATGCATGGCTTTGCACAGATGCTTCAGTTACCGCACATG
Os01g50370|1|28920198|28920212|+|Sb03g032110|3|60538966|60538980|+|0.82	Os01g50370	1	28920198	28920212	+	Sb03g032110	3	60538966	60538980	+	Si004003m	Bradi2g47480	CGTTAATTAGCCGC
Os08g43270|8|27356510|27356535|-|Sb07g025170|7|60184416|60184391|+|2e-05	Os08g43270	8	27356510	27356535	-	Sb07g025170	7	60184391	60184416	+	Si014094m	Bradi3g42060	TGCTTGGAGGCCAAGGCCGGCAACG
Os05g40980|5|23963060|23963089|-|Sb09g023840|9|53484299|53484328|-|0.016	Os05g40980	5	23963060	23963089	-	Sb09g023840	9	53484299	53484328	-	Si022618m	Bradi2g21870	GAATCTCGACTCCTAATCTCTGCCTTCCC
Os10g41100|10|22003027|22003130|-|Sb01g029080|1|50813347|50813250|+|3e-08	Os10g41100	10	22003027	22003130	-	Sb01g029080	1	50813250	50813347	+	Si036910m	Bradi3g33340	AACGTGGATCTCCTGCGTCCAAGCCTTCCTCCATGAGTGGATGAAATGGACCCGTACTTCTGTTTTCACCTTTTGGGAACATTCAAGAAAGCAACCC
Os04g03980|4|1814984|1815033|-|Sb06g001210|6|1756505|1756554|-|7e-09	Os04g03980	4	1814984	1815033	-	Sb06g001210	6	1756505	1756554	-	Si012015m	Bradi5g01330	ccatgacAAACACAAGCGTTGCGCACCGAGGCTTTTGAGGTGTGCATGC
Os01g55890|1|32185575|32185594|-|Sb03g035480|3|63562042|63562061|-|0.071	Os01g55890	1	32185575	32185594	-	Sb03g035480	3	63562042	63562061	-	Si002104m	Bradi2g50820	CTCTGAAAATTGAGATATA
Os01g49190|1|28277335|28277360|+|Sb03g031470|3|59854396|59854421|+|0.073	Os01g49190	1	28277335	28277360	+	Sb03g031470	3	59854396	59854421	+	Si000682m	Bradi2g46790	AGGTTTGATCTAGACGTACGGGTCC
Os08g38560|8|24373736|24374049|+|Sb07g028670|7|63680498|63680187|-|2e-39	Os08g38560	8	24373736	24374049	+	Sb07g028670	7	63680187	63680498	-	Si013153m	Bradi3g39150	CTGCAGCTTCTTTGCAGCAGAATGTTCTGAACTGACAGAGGGCACATTCGGTAAATGTAATACCCACAATCATAGCCTGCTTTTGATCACTGTACCTGCAGGAACTCATCAACTGgatctatctatctatccaAGTACATAAACAGTTTGGCCATGTTCCGTGAAAAATTTAAATTACTACAAGATCAGATCAGATCTTGGCAGCAAGCAGGGCTGGAAAATGCTCTGGTGTCAGAGAACTAACGGAAGAATGAGATGTAAAAGAACATGCATCACAGCTAGAGCAAGGTACAAGTTTCAACTTATTTAAA
Os01g55340|1|31848740|31848782|-|Sb03g035080|3|63235175|63235217|-|1e-13	Os01g55340	1	31848740	31848782	-	Sb03g035080	3	63235175	63235217	-	setaria64_scaffold_5_37366514_37367057	Bradi2g50370	AAAAGCGCCGGGAGATAAATATTCCAACCGTCAACTTGTCAG
Os08g39440|8|24943962|24944003|+|Sb07g027950|7|62918776|62918735|-|0.025	Os08g39440	8	24943962	24944003	+	Sb07g027950	7	62918735	62918776	-	Si013339m	Bradi3g39840	CTATCTATTTGTACCCTAATCTGAATCAATCTCTTTCCCaa
Os05g04210|5|1917668|1917698|-|Sb09g002675|9|2898559|2898590|-|0.015	Os05g04210	5	1917668	1917698	-	Sb09g002675	9	2898559	2898590	-	Si022474m	Bradi2g38560	ACTGGTCAAAatattatataaaaataagatG
Os03g50010|3|28518006|28518034|-|Sb01g010650|1|9409786|9409758|+|0.11	Os03g50010	3	28518006	28518034	-	Sb01g010650	1	9409758	9409786	+	Si034838m	Bradi1g11110	TTGTAACGTCTTTCACCTTTCATCAAAG
Os11g47820|11|28315925|28315975|-|Sb05g027690|5|62116275|62116325|-|6e-06	Os11g47820	11	28315925	28315975	-	Sb05g027690	5	62116275	62116325	-	Si026317m	Bradi4g09230	GGGGCGCAGCAAGTCCAGGCAGTGCGAGGGCAGAGGCACCAGCCTCGAGT
Os12g43950|12|27249151|27249173|-|Sb08g022960|8|55096754|55096776|-|0.001	Os12g43950	12	27249151	27249173	-	Sb08g022960	8	55096754	55096776	-	Si021436m	Bradi4g00740	CAGTACCAGGTCTTGGAGGCAC
Os04g50204|4|29782754|29782774|+|Sb06g027050|6|56033395|56033415|+|0.94	Os04g50204	4	29782754	29782774	+	Sb06g027050	6	56033395	56033415	+	Si009428m	Bradi5g20010	TTCTTTGACTAGCCATCTAG
Os12g04410|12|1871576|1871598|+|Sb08g001180|8|1125364|1125342|-|0.001	Os12g04410	12	1871576	1871598	+	Sb08g001180	8	1125342	1125364	-	Si010004m	Bradi4g43150	TCGACAAGGCGATTCTAAGTGT
Os08g33150|8|20596281|20596310|+|Sb07g020880|7|54024116|54024145|+|0.84	Os08g33150	8	20596281	20596310	+	Sb07g020880	7	54024116	54024145	+	Si014144m	Bradi3g36370	AGTGGACCACTGTACACTAATTTGACTTG
Os05g47960|5|27434951|27434984|-|Sb09g027770|9|56808640|56808673|-|7e-05	Os05g47960	5	27434951	27434984	-	Sb09g027770	9	56808640	56808673	-	Si023385m	Bradi2g17310	AAGGCgaagaaaagcattcttCCCAGCAAGAAA
Os09g24490|9|14586384|14586423|-|Sb02g024460|2|58854782|58854821|-|8e-05	Os09g24490	9	14586384	14586423	-	Sb02g024460	2	58854782	58854821	-	Si030496m	Bradi4g29990	TTTTTTCCATTGACTGCTCCGCAGCGTTGGTCGGCTTTA
Os02g45850|2|27930680|27930712|-|Sb04g031710|4|61642014|61641980|+|0.0003	Os02g45850	2	27930680	27930712	-	Sb04g031710	4	61641980	61642014	+	Si020241m	Bradi3g51840	TGGTGACAAGGACGATCGCTCACATGAGCCCAAC
Os08g40100|8|25382122|25382155|-|Sb07g027570|7|62563760|62563727|+|3e-08	Os08g40100	8	25382122	25382155	-	Sb07g027570	7	62563727	62563760	+	Si014678m	Bradi3g40120	CTGACAAGGACCGTTACCTGAAAAGCCAGAGGT
Os06g45000|6|27221971|27221999|+|Sb10g026330|10|55773378|55773406|+|0.001	Os06g45000	6	27221971	27221999	+	Sb10g026330	10	55773378	55773406	+	Si007150m	Bradi1g31580	CATTTGTTTGGAAGAATACTTGCCTTTT
Os02g46610|2|28428780|28428829|-|Sb04g031230|4|61213792|61213743|+|3e-19	Os02g46610	2	28428780	28428829	-	Sb04g031230	4	61213743	61213792	+	Si017318m	Bradi3g52170	ccgtgccgtgccgtgcgACGCCGCCTAACTTGCTTGACCCGCCATTTGT
Os03g05300|3|2570671|2570695|+|Sb01g047130|1|70241065|70241041|-|0.004	Os03g05300	3	2570671	2570695	+	Sb01g047130	1	70241041	70241065	-	Si038247m	Bradi1g75280	GCAACGACTACTTCCCCTATCCGC
Os02g01380|2|223120|223136|-|Sb04g000520|4|354946|354962|-|0.063	Os02g01380	2	223120	223136	-	Sb04g000520	4	354946	354962	-	setaria64_scaffold_1_243808_244862	Bradi3g00700	GCAAAATGGAAACCAA
Os04g55650|4|32941923|32941942|-|Sb06g030800|6|59251372|59251391|-|0.001	Os04g55650	4	32941923	32941942	-	Sb06g030800	6	59251372	59251391	-	Si010464m	Bradi5g24030	GGAATCTGGGCCCACCACT
Os08g33150|8|20595764|20595796|+|Sb07g020880|7|54023544|54023576|+|2e-09	Os08g33150	8	20595764	20595796	+	Sb07g020880	7	54023544	54023576	+	Si014144m	Bradi3g36370	TGTTGGTTGGGAGAACACAATCTTTGGGCCAC
Os03g53110|3|30446755|30446816|-|Sb01g008500|1|7354012|7353951|+|0.001	Os03g53110	3	30446755	30446816	-	Sb01g008500	1	7353951	7354012	+	Si036808m	Bradi1g09120	GATTCATCTCTTGTACCAAATTCGGTAGTATCAAATTGGAGATGTTGAATAGGAACTATAA
Os04g44590|4|26205945|26206047|+|Sb06g023260|6|52422816|52422921|+|6e-13	Os04g44590	4	26205945	26206047	+	Sb06g023260	6	52422816	52422921	+	Si011332m	Bradi5g16380	GGCACTCCAGAACCAGAAGCTGTGTTATTGTTGATTTTGATCTCAAGGCACTGACGTGAACTCGAGTGATATATCAATGCAACCACtaactacttgatgatgACT
rice_v6_7_19591036_19594107|7|19587512|19587529|+|Sb02g034450|2|69024123|69024140|+|1.1	rice_v6_7_19591036_19594107	7	19587512	19587529	+	Sb02g034450	2	69024123	69024140	+	Si028722m		CCAAGACGCGGACGGCA
Os05g48900|5|27991111|27991145|+|Sb09g028490|9|57389700|57389734|+|0.058	Os05g48900	5	27991111	27991145	+	Sb09g028490	9	57389700	57389734	+	Si022977m	Bradi2g16560	ATGTGATCCTAGTCATGGAGCAGATTATTATTCT
Os04g50770|4|29848292|29848335|-|Sb06g027180|6|56118001|56118040|-|0.016	Os04g50770	4	29848292	29848335	-	Sb06g027180	6	56118001	56118040	-	Si010384m	Bradi5g20130	CTGGTTGTTGAAGGGCGTCAGTTTAGTCTTCACCAAAAA
Os02g46560|2|28386063|28386086|+|Sb04g031250|4|61230192|61230169|-|0.0003	Os02g46560	2	28386063	28386086	+	Sb04g031250	4	61230169	61230192	-	Si017715m	Bradi3g52150	AAAGCGTGTCAGATATTCTCCTG
Os03g11600|3|6034900|6034926|+|Sb01g042850|1|66105852|66105826|-|7e-06	Os03g11600	3	6034900	6034926	+	Sb01g042850	1	66105826	66105852	-	Si037608m	Bradi1g69900	TCGCCAACCTCCACTGGACAGCGACC
Os03g49200|3|28019701|28019734|-|Sb01g011110|1|9980431|9980399|+|2e-05	Os03g49200	3	28019701	28019734	-	Sb01g011110	1	9980399	9980431	+	Si035155m	Bradi1g11740	CGCCATTACGAAAAAGCTCTTCCCGCCGGCGC
Os01g68320|1|39689158|39689268|-|Sb03g043450|3|70768461|70768573|-|2e-39	Os01g68320	1	39689158	39689268	-	Sb03g043450	3	70768461	70768573	-	Si000841m	Bradi2g58360	TTCCAAGTGCTCAAGGATGATAAGTCGGAGGGCTGTTCAGCTGCGTTTGGTTGAGTGAACTGAACTTGTGGATTGGTGGTGTATACCAAGGTGCCATCATGTCAAAGGTAGA
Os05g03190|5|1293572|1293623|+|Sb09g002210|9|2344595|2344646|+|2e-13	Os05g03190	5	1293572	1293623	+	Sb09g002210	9	2344595	2344646	+	Si021950m	Bradi2g37980	TCTTGAACAACTGGCAGTTGGTGGCAACCACCTTTCATCACTCATTTTGAT
Os11g02320|11|663224|663270|-|Sb05g001080|5|1131647|1131693|-|1e-08	Os11g02320	11	663224	663270	-	Sb05g001080	5	1131647	1131693	-	Si025971m	Bradi4g25870	GAGGTCTTGTGTTGAAAGGCCCCAATGTTTGAAGTTACTTTAGCTG
Os02g40100|2|24269968|24270019|+|Sb04g025980|4|55756037|55756088|+|0.005	Os02g40100	2	24269968	24270019	+	Sb04g025980	4	55756037	55756088	+	Si016385m	Bradi3g48730	ACCTCGAAAGCTGACGGCGCCATTTTACCGACCTGTCTTCGTCAGCTCAAC
Os04g39180|4|23113014|23113070|-|Sb06g019350|6|48896817|48896873|-|2e-09	Os04g39180	4	23113014	23113070	-	Sb06g019350	6	48896817	48896873	-	Si012450m	Bradi5g12780	GTGAACACCTGCCTCTcacttgatctgaggcttGATGCGCAATCTGAATTTGCATC
Os04g04020|4|1860534|1860607|+|Sb06g001240|6|1811963|1812038|+|3e-05	Os04g04020	4	1860534	1860607	+	Sb06g001240	6	1811963	1812038	+	Si009250m	Bradi5g01280	tacTGTTAATATTTGCCCTtgtgattattttattttGCAGAGTGAGAATACAGCTGTTGTATCGGAATAAGTAGG
Os06g19400|6|11045313|11045327|+|Sb10g010850|10|14410337|14410351|+|1.2	Os06g19400	6	11045313	11045327	+	Sb10g010850	10	14410337	14410351	+	Si005760m	Bradi1g43230	ttgaaagtcagcag
Os02g06890|2|3477024|3477057|+|Sb04g004420|4|4196472|4196505|+|2e-06	Os02g06890	2	3477024	3477057	+	Sb04g004420	4	4196472	4196505	+	Si018356m	Bradi3g04900	CATTGATTCCCTCCTAATCATCACCATTTCCCC
Os02g42570|2|25584075|25584144|-|Sb04g027160|4|57021871|57021940|-|1e-06	Os02g42570	2	25584075	25584144	-	Sb04g027160	4	57021871	57021940	-	Si019590m	Bradi3g49790	CatctatttttacagctGTGGGGAATTGTTCGGATGTTGGTGATCATCGATAGTTATAATAGTGATAAT
Os04g46580|4|27441345|27441385|+|Sb06g024630|6|53716870|53716910|+|1e-10	Os04g46580	4	27441345	27441385	+	Sb06g024630	6	53716870	53716910	+	Si010262m	Bradi5g17720	GTCTGGTCTTTTTTGCTACATGACACCTAAAAAGGGCCAG
Os09g29100|9|17688028|17688049|+|Sb02g027020|2|62258702|62258723|+|0.24	Os09g29100	9	17688028	17688049	+	Sb02g027020	2	62258702	62258723	+	Si029818m	Bradi4g32560	GAATAAACCCACGCCGCGCCA
Os03g59570|3|33900445|33900509|+|Sb01g003950|1|3219587|3219522|-|7e-05	Os03g59570	3	33900445	33900509	+	Sb01g003950	1	3219522	3219587	-	Si039092m	Bradi1g04580	TTTTTCATGCTCACCATTGAGTTGTGTTATCAAGAATCTCACTTGTTGCGCACTTGCAATAGTCT
Os04g44850|4|26367888|26367929|+|Sb06g023460|6|52595617|52595659|+|4e-07	Os04g44850	4	26367888	26367929	+	Sb06g023460	6	52595617	52595659	+	Si012092m	Bradi5g16690	TCCAGCCTGTCTCCGGTCCCCCGTCTCTTAAACTCCGCATCA
Os01g07490|1|3558066|3558104|-|Sb03g004580|3|4852949|4852911|+|2e-07	Os01g07490	1	3558066	3558104	-	Sb03g004580	3	4852911	4852949	+	Si000020m	Bradi2g04280	CACTAATAATGATTCTCATTCTCTCACAAAGAAGCCCA
Os02g07060|2|3622670|3622718|+|Sb04g004520|4|4356774|4356824|+|0.005	Os02g07060	2	3622670	3622718	+	Sb04g004520	4	4356774	4356824	+	Si017205m	Bradi3g05010	GTGACATTAGTTTTAACTGTGGACTTGATTACTTCTAGATCATGGAATTG
Os02g52490|2|32116600|32116619|-|Sb04g034050|4|63916880|63916899|-|0.058	Os02g52490	2	32116600	32116619	-	Sb04g034050	4	63916880	63916899	-	Si020098m	Bradi3g58100	GCAaacgaaatctagacac
rice_v6_1_37364935_37365060|1|37367877|37367932|+|Sb03g040750|3|68270573|68270632|+|2e-08	rice_v6_1_37364935_37365060	1	37367877	37367932	+	Sb03g040750	3	68270573	68270632	+	Si003007m	Bradi2g55820	ATGCCGTATAGTGCCTAGAGAAAAACGATGATTTAGTGCTCATGAATGGCGGTTGTTGC
Os01g54390|1|31293540|31293565|+|Sb03g034470|3|62672696|62672721|+|3e-05	Os01g54390	1	31293540	31293565	+	Sb03g034470	3	62672696	62672721	+	Si002389m	Bradi2g49730	CACACGTTTCGGCCTCCCATTTGCC
Os06g04580|6|1994727|1994756|+|Sb10g002520|10|2227000|2227029|+|2e-09	Os06g04580	6	1994727	1994756	+	Sb10g002520	10	2227000	2227029	+	Si007133m	Bradi1g51500	GCCATGTGGAAGCTCAGACGTCGCCGTCG
Os03g15480|3|8511512|8511584|+|Sb01g040420|1|63771371|63771299|-|1e-18	Os03g15480	3	8511512	8511584	+	Sb01g040420	1	63771299	63771371	-	Si036494m	Bradi1g67450	ATTGCAGGGTAATGGGGCATGCACTACTGAATATTGCTCCTAGGCTGATTCCCACAAACCTGTCCTACCTTC
Os02g37120|2|22436917|22437052|-|Sb04g024170|4|53888308|53888443|-|8e-31	Os02g37120	2	22436917	22437052	-	Sb04g024170	4	53888308	53888443	-	Si017059m	Bradi3g47130	AGAAATGCTTCGTTGGTTCTTGTGTGCGTAATAAATATTGGGTCCGTGGAGGTGGTTTGGAATTTAGAGTACTTAAATGCGGGAGAGCTGTCGTCTCCAGCtgtttggtttttgctaTTACCCCCAATATTTAAT
Os11g07890|11|4044438|4044467|+|Sb05g005230|5|6863625|6863654|+|0.0004	Os11g07890	11	4044438	4044467	+	Sb05g005230	5	6863625	6863654	+	Si026734m	brachy_Bd4_28968044_28968404	CATGTGCCGCTGatgtgttcaccaaaaaa
Os08g36220|8|22831958|22831992|-|Sb07g022620|7|57263902|57263936|-|0.001	Os08g36220	8	22831958	22831992	-	Sb07g022620	7	57263902	57263936	-	Si014954m	Bradi3g37810	ATGGCCTCGGACCAGGGATTGATGGCCGTAATCA
Os02g03830|2|1609490|1609544|-|Sb04g002646|4|2442526|2442469|+|6e-09	Os02g03830	2	1609490	1609544	-	Sb04g002646	4	2442469	2442526	+	Si019422m	Bradi3g02920	CCCTTGGATCCCTCCAAGTCTGGGCCCCTACATTGCTCGGCAAAGCCACCGGCCTTG
Os02g44230|2|26764842|26764930|-|Sb04g032740|4|62734035|62733944|+|0.001	Os02g44230	2	26764842	26764930	-	Sb04g032740	4	62733944	62734035	+	Si017566m	Bradi3g50810	TTAGGTTTACCTACCATAACTCTAGGTCGGAACACTCATCAAGACATTAAGCTAGCTATGGGCCCAACACACACATGGCCCTAGTGATTAG
Os04g56400|4|33445971|33446031|-|Sb06g031460|6|59857320|59857383|-|0.0004	Os04g56400	4	33445971	33446031	-	Sb06g031460	6	59857320	59857383	-	Si022318m	Bradi5g24550	CAAGGGCCAGCAATCTCTCGTCCACCCAACGACCCGCGGAGCCCTATCCCCTCGCAAAAAGCC
Os02g51799|2|31727677|31727825|-|Sb04g027540|4|57456196|57456047|+|5e-17	Os02g51799	2	31727677	31727825	-	Sb04g027540	4	57456047	57456196	+	Si017785m	Bradi3g58770	TGGTTGAATTTATCTAGTATACATCAGTCAATCCAGCGTCAGCGAATATCTCAGCAGATCACGGATTAAAAGATGTGGCCTATGGGAGAACGAGTTGGTGGGAATTTGAGGCCCTCTTTTATGTGTTGTACCTTTGGATGACTCATGCA
Os05g46270|5|26770425|26770443|-|Sb09g026950|9|56104248|56104266|-|0.27	Os05g46270	5	26770425	26770443	-	Sb09g026950	9	56104248	56104266	-	Si024045m	Bradi2g18290	TTTCTTTCATCCTTCGAT
Os06g40780|6|24315986|24316000|+|Sb10g023950|10|52724342|52724356|+|0.95	Os06g40780	6	24315986	24316000	+	Sb10g023950	10	52724342	52724356	+	Si008068m	Bradi1g36180	aattttgatgtgag
Os03g57460|3|32750090|32750130|-|Sb01g005770|1|4766780|4766738|+|0.99	Os03g57460	3	32750090	32750130	-	Sb01g005770	1	4766738	4766780	+	Si035537m	Bradi1g06290	atgaaTCAGGTGGGGGGATGTAAACTCGGTGGTTGTTGGTGT
Os01g55580|1|32021420|32021555|-|Sb03g035240|3|63405142|63405278|-|4e-37	Os01g55580	1	32021420	32021555	-	Sb03g035240	3	63405142	63405278	-	Si000730m	Bradi2g50540	CCCGTCGAATCGAACGGCGAGCggtccaacaaccccacaTCTATGAATTCGAGCCGCAGGATGCTGCTCAGCCGCGCCTCCGCCGTCGGATGGCGGGTCGCCTCTCGGATCCGGCCGTAGAATATGAATTTGATTT
Os04g55360|4|32745488|32745515|-|Sb06g030580|6|58972507|58972534|-|0.26	Os04g55360	4	32745488	32745515	-	Sb06g030580	6	58972507	58972534	-	Si009757m	Bradi5g23920	ggccatCTGCTGGTTTTGCAGCAGCTA
Os03g49720|3|28298945|28298977|+|Sb01g010750|1|9658297|9658265|-|0.0003	Os03g49720	3	28298945	28298977	+	Sb01g010750	1	9658265	9658297	-	Si037112m	Bradi1g11000	AATCCCTTTCTTTGTTATGAAGCAAAGAGTTC
Os05g32390|5|18829413|18829434|+|Sb09g019290|9|48012136|48012157|+|0.0001	Os05g32390	5	18829413	18829434	+	Sb09g019290	9	48012136	48012157	+	Si021136m	Bradi2g26650	CCTATCCAACCAAATCCGCGA
Os03g22900|3|13246491|13246509|+|Sb01g035270|1|58800405|58800387|-|0.43	Os03g22900	3	13246491	13246509	+	Sb01g035270	1	58800387	58800405	-	Si033884m	Bradi1g62320	ATAAGTTGTGTAttgata
Os02g08380|2|4465318|4465348|+|Sb04g005460|4|5299923|5299953|+|0.27	Os02g08380	2	4465318	4465348	+	Sb04g005460	4	5299923	5299953	+	Si018443m	Bradi3g06010	GCATGCTTTCCCATATACCTGCATTTGATT
Os03g18550|3|10389501|10389533|+|Sb01g038190|1|61758837|61758804|-|2e-05	Os03g18550	3	10389501	10389533	+	Sb01g038190	1	61758804	61758837	-	Si036537m	Bradi1g65170	CCCATGTACTTTTCCTGAAGTCAATGTACTTCT
Os04g50660|4|29809728|29809754|-|Sb06g027070|6|56057245|56057271|-|0.0004	Os04g50660	4	29809728	29809754	-	Sb06g027070	6	56057245	56057271	-	Si009327m	Bradi5g20040	ATTAGTTAGAGTAGGAAGCTGCTTTG
Os03g57330|3|32695580|32695603|-|Sb01g005870|1|4890763|4890740|+|0.019	Os03g57330	3	32695580	32695603	-	Sb01g005870	1	4890740	4890763	+	Si035753m	Bradi1g06350	TTTCGCTAGGAAATAACTGGCAT
Os04g55500|4|32828579|32828640|+|Sb06g030640|6|59060024|59060089|+|2e-10	Os04g55500	4	32828579	32828640	+	Sb06g030640	6	59060024	59060089	+	Si009675m	Bradi5g23980	tCTTTGGTCGCCATGATGAGGTCATGATGCAGATTTCACGAGGGGGGGAGAAGTTTACATTATCC
Os03g18660|3|10448218|10448260|+|Sb01g038120|1|61698431|61698389|-|4e-10	Os03g18660	3	10448218	10448260	+	Sb01g038120	1	61698389	61698431	-	Si039340m	Bradi1g65090	CAAATTCAATGAACGCCTTGAGGGAGTAGTGTTCACGTCAAA
Os03g24100|3|13678995|13679018|-|Sb01g035010|1|58538944|58538921|+|5e-06	Os03g24100	3	13678995	13679018	-	Sb01g035010	1	58538921	58538944	+	Si037263m	Bradi1g62080	GCCGTCGACTTTGACCGCCGACG
Os04g48310|4|28596339|28596363|+|Sb06g025880|6|54933907|54933931|+|0.004	Os04g48310	4	28596339	28596363	+	Sb06g025880	6	54933907	54933931	+	Si010213m	Bradi5g18840	GTACGGATAAGCTAATAAAACTAC
Os04g46350|4|27294652|27294719|-|Sb06g024480|6|53586124|53586191|-|3e-26	Os04g46350	4	27294652	27294719	-	Sb06g024480	6	53586124	53586191	-	Si010958m	Bradi5g17570	AGGTGGTGGGGAAGTTATGATTGCACCAATTAAGGAGCCCGCCCCACAAGTTAATGATTGCTGTCCC
Os02g32060|2|18932013|18932035|-|Sb04g021190|4|49885393|49885371|+|0.065	Os02g32060	2	18932013	18932035	-	Sb04g021190	4	49885371	49885393	+	Si018289m	Bradi3g44460	AATCATTGCGATTTCCTAGTTG
Os01g54040|1|31089191|31089206|-|Sb03g034290|3|62506599|62506614|-|0.33	Os01g54040	1	31089191	31089206	-	Sb03g034290	3	62506599	62506614	-	Si000901m	Bradi2g49550	AGTACTAGAAAATAA
Os06g50170|6|30374978|30375018|-|Sb10g030170|10|59875909|59875949|-|9e-09	Os06g50170	6	30374978	30375018	-	Sb10g030170	10	59875909	59875949	-	Si006619m	Bradi1g35250	GCAGATGACGGCATGTGTATCCTGCTTACGAAGCAGAAGC
Os06g42620|6|25631617|25631689|+|Sb10g024690|10|53851472|53851543|+|7e-16	Os06g42620	6	25631617	25631689	+	Sb10g024690	10	53851472	53851543	+	Si007847m	brachy_Bd1_31148218_31148333	GTTTTTGAATGATTATTTAAGCACCCTGAAGCTAATAAACTATCCTTCTTGATTTTGACATCATAGGTATT
Os05g09520|5|5374334|5374350|+|Sb09g005870|9|8218890|8218906|+|0.059	Os05g09520	5	5374334	5374350	+	Sb09g005870	9	8218890	8218906	+	Si021943m	Bradi2g33370	AGGTTCTGATTTGATA
Os03g51640|3|29552457|29552496|+|Sb01g009530|1|8278243|8278204|-|8e-05	Os03g51640	3	29552457	29552496	+	Sb01g009530	1	8278204	8278243	-	Si035894m	Bradi1g10120	TTTTGTATAAGTTTGATAGGTGTCTGCTTTGTATTGCCT
Os04g51166|4|30108283|30108299|-|Sb06g027440|6|56332971|56332987|-|0.064	Os04g51166	4	30108283	30108299	-	Sb06g027440	6	56332971	56332987	-	Si010656m	Bradi5g20570	TTTCCAGCCACGGCGA
Os08g08120|8|4610239|4610352|-|Sb07g004973|7|6615807|6615916|-|3e-15	Os08g08120	8	4610239	4610352	-	Sb07g004973	7	6615807	6615916	-	Si015972m	Bradi3g15490	ATAACGAGAAAGCTTTGCTTGCCTTGCCAAGAGCCATCATGTGATGCTTGGAGTGATCCGCAATCCCAGTAGTGCTCTAGCTGATGGGTAGCGAACTTGCTTTTAGTTT
Os03g59680|3|33977298|33977316|-|Sb01g003820|1|3080781|3080763|+|0.005	Os03g59680	3	33977298	33977316	-	Sb01g003820	1	3080763	3080781	+	Si034239m	Bradi1g04270	GCAAAAGGAATGGAAGGG
Os01g01640|1|321030|321140|+|Sb03g008770|3|9422281|9422169|-|4e-22	Os01g01640	1	321030	321140	+	Sb03g008770	3	9422169	9422281	-	Si002979m	Bradi2g00580	GATGATATTTGATGTGCGAAATACTCAAGTGTAATACTTCATTCATATCTAGAGGTAGACGGATATTCGCTCCTGTTTCTGACTCTGGGCTCACTGTTTAATTCGATATTGT
Os10g33960|10|18014883|18014903|+|Sb01g019120|1|20242349|20242329|-|0.024	Os10g33960	10	18014883	18014903	+	Sb01g019120	1	20242329	20242349	-	Si034254m	Bradi3g28970	TCCTTTGCGTGCTTTTCTAC
Os05g48580|5|27780082|27780136|-|Sb09g028200|9|57160293|57160347|-|2e-13	Os05g48580	5	27780082	27780136	-	Sb09g028200	9	57160293	57160347	-	setaria64_scaffold_3_10789180_10789479	Bradi2g16860	GACAGCCCCAGTGGGCGGGCACCCGCCGGTCACATGGCCGCGGGGCCCCGCCTG
Os04g53640|4|31783892|31783965|+|Sb06g029370|6|58006916|58006987|+|1e-07	Os04g53640	4	31783892	31783965	+	Sb06g029370	6	58006916	58006987	+	Si010487m	Bradi5g22650	ATGACTTAGGCTTGAAGTCTTGCAACCAAAAGCTATCACGTTTCAGTTACTCAATTAACAGTTGAATACAT
Os03g12140|3|6374485|6374539|+|Sb01g042560|1|65813884|65813830|-|9e-05	Os03g12140	3	6374485	6374539	+	Sb01g042560	1	65813830	65813884	-	Si035561m	Bradi1g69610	GCCTCTTCCGATGGATCTTGGCTTGTGGAAAACCCTGGCCTTTCACTGAGAGCC
Os06g10430|6|5358654|5358687|+|Sb10g006740|10|6364513|6364546|+|4e-08	Os06g10430	6	5358654	5358687	+	Sb10g006740	10	6364513	6364546	+	Si005847m	Bradi1g46360	CCTCGCGTCGTTTGATGCGATTCCGGCGGCGAT
Os04g39240|4|23146115|23146164|-|Sb06g019400|6|48943950|48943998|-|1e-14	Os04g39240	4	23146115	23146164	-	Sb06g019400	6	48943950	48943998	-	Si009731m	Bradi5g12830	atCTCTAGCAGGTTAATGGCTTGTCGGATTCGGTAGTGGCTTGTAATT
Os01g42950|1|24443959|24443985|+|Sb03g027880|3|55555394|55555420|+|0.024	Os01g42950	1	24443959	24443985	+	Sb03g027880	3	55555394	55555420	+	Si000192m	Bradi2g43580	AAGCGCCATGAATTAGGATCATGGTA
Os05g06310|5|3232550|3232627|+|Sb09g004290|9|5070231|5070307|+|1e-18	Os05g06310	5	3232550	3232627	+	Sb09g004290	9	5070231	5070307	+	Si010998m	Bradi2g35090	TGTTGCCATCAGCATAGTGCAACCGTTCTGTTTGATCAATCGACAGTAATTAGTAATCACTTTCTACCGAGAGTAG
Os03g18550|3|10387025|10387053|+|Sb01g038190|1|61762011|61761983|-|0.001	Os03g18550	3	10387025	10387053	+	Sb01g038190	1	61761983	61762011	-	Si036537m	Bradi1g65170	AAACCCTAGCCCTGCCGCAGCCGCCTTC
Os01g17390|1|10006624|10006672|+|Sb03g011420|3|12725838|12725886|+|3e-15	Os01g17390	1	10006624	10006672	+	Sb03g011420	3	12725838	12725886	+	Si001691m	Bradi2g10870	GCCTGCTGTTGTAGCTGTAGGGCAGAAAGATCAAATGTAAATTACATt
Os11g30410|11|17210337|17210356|+|Sb05g017710|5|43405463|43405482|+|0.085	Os11g30410	11	17210337	17210356	+	Sb05g017710	5	43405463	43405482	+	Si026618m	Bradi4g18870	TCACTAATCCTTGTACCCA
Os01g66300|1|38508838|38508925|+|Sb03g042090|3|69520793|69520880|+|1e-18	Os01g66300	1	38508838	38508925	+	Sb03g042090	3	69520793	69520880	+	Si002445m	Bradi2g57220	GGTGGAGATTTCCGCTTAATTCTAAACTTCCGGATGCCATGTTTCCCCTTGATCAATGCTGCCGATTGTGATGGAGTAGTGATCTGT
Os01g47340|1|27046642|27046663|-|Sb03g030300|3|58541318|58541339|-|0.28	Os01g47340	1	27046642	27046663	-	Sb03g030300	3	58541318	58541339	-	Si003080m	Bradi2g45740	GTGTGTAAtgttcacaaactc
Os07g31470|7|18657155|18657225|-|Sb02g033830|2|68372149|68372081|+|1e-14	Os07g31470	7	18657155	18657225	-	Sb02g033830	2	68372081	68372149	+	Si030152m	Bradi1g26920	CTTTTAGTGCAAGGAAAGTTGTTGAAATTTGTCAATTTATGCAGAAGCACACAAGTTtctccaacaaa
Os08g39440|8|24936187|24936254|+|Sb07g027950|7|62926926|62926860|-|5e-11	Os08g39440	8	24936187	24936254	+	Sb07g027950	7	62926860	62926926	-	Si013339m	Bradi3g39840	TCTCGGTCCCGGGACCGCTTCGGGCTGGATCTAGGGTTGCGTGGGGAGCTCTGGAAGCCTCCGCCG
Os01g02100|1|602053|602098|+|Sb03g008300|3|8790812|8790767|-|6e-10	Os01g02100	1	602053	602098	+	Sb03g008300	3	8790767	8790812	-	Si000514m	Bradi2g00990	TTCCAGTTGCATTACTAAATTGTTTGACTTGGAGAAAACCATAAG
Os04g55970|4|33156723|33156768|+|Sb06g031120|6|59490031|59490077|+|1e-07	Os04g55970	4	33156723	33156768	+	Sb06g031120	6	59490031	59490077	+	Si021959m	Bradi5g24360	tcctcgAAACCAGCATATTAAATATACCGCGCCTCGTTCCCCGTGC
Os08g34720|8|21818999|21819021|-|Sb07g021980|7|56276888|56276910|-|0.078	Os08g34720	8	21818999	21819021	-	Sb07g021980	7	56276888	56276910	-	Si013423m	Bradi3g37240	AAGATGGGCAGGTTCAATGAAT
Os02g32590|2|19303909|19303980|-|Sb04g021490|4|50539232|50539300|-|3e-08	Os02g32590	2	19303909	19303980	-	Sb04g021490	4	50539232	50539300	-	Si016943m	Bradi3g44700	tagtagtagcagcagtagtagtaTGTTTTTGTTTCCCATTCATTCACCCCTAGTGTTTTTGAATGGAA
Os03g43580|3|24344648|24344692|+|Sb01g013960|1|13125461|13125418|-|0.004	Os03g43580	3	24344648	24344692	+	Sb01g013960	1	13125418	13125461	-	Si035520m	Bradi1g14090	TCGGATCATGTGCTACAAAGCGTTGGTTATTGTGGTTAAAAAG
Os01g15340|1|8587126|8587166|-|Sb03g009910|3|10687773|10687814|-|4e-10	Os01g15340	1	8587126	8587166	-	Sb03g009910	3	10687773	10687814	-	Si003435m	Bradi2g09310	TCCTGCCGTACACCAAAATATATACTTGACAATGAGCGAGG
Os02g03820|2|1608889|1608930|+|Sb04g002650|4|2443910|2443869|-|0.0003	Os02g03820	2	1608889	1608930	+	Sb04g002650	4	2443869	2443910	-	Si016795m	Bradi3g02930	CCTATAATGGCAGACATGGTTCAGTGGAACTAGTGCCTCta
Os01g09790|1|5054851|5054873|-|Sb03g002990|3|3034328|3034306|+|2e-05	Os01g09790	1	5054851	5054873	-	Sb03g002990	3	3034306	3034328	+	Si001470m	Bradi2g05840	TCCCTCCATTTCGAATTTCAAA
Os09g27340|9|16619127|16619170|+|Sb02g026090|2|61123516|61123559|+|1e-10	Os09g27340	9	16619127	16619170	+	Sb02g026090	2	61123516	61123559	+	Si029516m	Bradi4g31610	CACGCACTTGCACGCGACGGAAAGGCCCGTCTCGCAATGATGG
Os08g08840|8|5133391|5133435|+|Sb07g005200|7|7073478|7073522|+|2e-09	Os08g08840	8	5133391	5133435	+	Sb07g005200	7	7073478	7073522	+	Si013907m	Bradi3g15310	CATTGGCTCCCCAAGAAAATTGGGGACAGTTTCGGAATATGCTC
Os07g46750|7|27940751|27940785|+|Sb02g042050|2|75789223|75789257|+|4e-07	Os07g46750	7	27940751	27940785	+	Sb02g042050	2	75789223	75789257	+	Si031036m	Bradi1g18710	CTGCTCCTCTCCGTCTCTAGGGTTTGAGATTTTA
Os01g63710|1|36966113|36966139|+|Sb03g040310|3|67939806|67939832|+|6e-06	Os01g63710	1	36966113	36966139	+	Sb03g040310	3	67939806	67939832	+	Si001206m	Bradi2g55320	TGATGGCCGCCGGATTCTCGCCGGCG
Os03g09210|3|4807542|4807572|-|Sb01g044350|1|67469454|67469424|+|0.005	Os03g09210	3	4807542	4807572	-	Sb01g044350	1	67469424	67469454	+	Si037946m	Bradi1g71700	ATCATGTCGTGAGGGCATGAATAAGGCTTT
Os07g32790|7|19613601|19613621|-|Sb02g034470|2|69050956|69050976|-|0.017	Os07g32790	7	19613601	19613621	-	Sb02g034470	2	69050956	69050976	-	Si029248m	Bradi1g26410	CCCAGAACCTGTAATTAGCA
Os08g38220|8|24229561|24229583|+|Sb07g028850|7|63893278|63893256|-|0.001	Os08g38220	8	24229561	24229583	+	Sb07g028850	7	63893256	63893278	-	setaria64_scaffold_6_31576701_31576871	Bradi3g38980	CGCCGGTGGCCGACACGCCGCA
Os01g70100|1|40565894|40565967|-|Sb03g044420|3|71771643|71771716|-|1e-10	Os01g70100	1	40565894	40565967	-	Sb03g044420	3	71771643	71771716	-	Si001638m	Bradi2g59330	TTAGTGCCAGTTCGTCGCTAATTTGTTGTTTTGTTTGGGATTTGTGGTCACTAATGTTATTAGACTCATGACC
Os06g48940|6|29631323|29631348|+|Sb10g029125|10|58924173|58924198|+|0.092	Os06g48940	6	29631323	29631348	+	Sb10g029125	10	58924173	58924198	+	Si005780m	Bradi1g34330	ATGTTGCTTCAGTATTTATTTAATC
Os01g66110|1|38390624|38390646|-|Sb03g041910|3|69385292|69385314|-|3e-05	Os01g66110	1	38390624	38390646	-	Sb03g041910	3	69385292	69385314	-	Si000354m	Bradi2g57090	ccgcctTTATAACGCGGCGAGG
Os06g20370|6|11696123|11696160|-|Sb10g011790|10|17420209|17420245|-|1.1	Os06g20370	6	11696123	11696160	-	Sb10g011790	10	17420209	17420245	-	Si006117m	Bradi1g42800	TTTCTGATGTTCTATTGTTTTGTGGTAATATATTGT
Os05g32850|5|19173099|19173125|+|Sb09g019520|9|48366460|48366486|+|1.4	Os05g32850	5	19173099	19173125	+	Sb09g019520	9	48366460	48366486	+	Si021765m	Bradi2g26260	CTTCAGAGTCATCTTTTTGTTCAGTT
Os02g41590|2|24940790|24940839|-|Sb04g026500|4|56327090|56327141|-|0.001	Os02g41590	2	24940790	24940839	-	Sb04g026500	4	56327090	56327141	-	Si017707m	Bradi3g49230	GTGGGCCATCCGGGGtttggtcgagcccaacAACTAAAACCCCCGCCGCAC
Os07g07974|7|4027063|4027111|+|Sb02g004250|2|4831369|4831417|+|2e-13	Os07g07974	7	4027063	4027111	+	Sb02g004250	2	4831369	4831417	+	Si028949m	Bradi1g55710	ACAGTGCATTAGGCCTACCTGCTAGCCTGTCTGCCTTGCATTATTGGA
Os02g02840|2|1084288|1084316|-|Sb04g001690|4|1432032|1432060|-|8e-09	Os02g02840	2	1084288	1084316	-	Sb04g001690	4	1432032	1432060	-	Si018396m	Bradi3g01930	AATAAAGAAGGAAATGATGCGCGCGCAC
Os01g64630|1|37506336|37506350|+|Sb03g040880|3|68399031|68399045|+|0.97	Os01g64630	1	37506336	37506350	+	Sb03g040880	3	68399031	68399045	+	Si001873m	Bradi2g56000	GTGCTGAAAGCACC
Os02g02480|2|880934|881106|-|Sb04g001200|4|1022290|1022466|-|1e-36	Os02g02480	2	880934	881106	-	Sb04g001200	4	1022290	1022466	-	Si018232m	Bradi3g01540	CTTTTTGGGCTCATTAGGAGGTGACATTTTTGTGGTGTCTTTTGCTTTGCACCCAGGGATTAGCTTTCTTTAATCTCATGATGAGCACTGGATCAGAAGCAACGGCTCACAGCATGTCAACCATTTTGTGCAGGCATAAAATATGCTGGCAGTGGAGGTGGTGGAAGCCACTTGTT
Os10g34230|10|18198782|18199027|+|Sb01g019000|1|19991187|19990951|-|4e-33	Os10g34230	10	18198782	18199027	+	Sb01g019000	1	19990951	19991187	-	Si035175m	Bradi3g29130	GGGCTGAAGATCACATGGTGGCCTTTTTTTGGGTATGTGACAGCTTCTGCCTTTGGTCTTTTAGAGTGcttccttttctctcctCATGACATGAAACCCCTTTTAAAACCTCAAATCACCACCTCATCGGCCGTGCCTTCTCCTGCTCCTTTAAGATCCCTCAACCCTGCCCTCATTTTTCTTCATCCCCCAGCCTTTGCCGAAAGGGCAAGAACAAAGCAATATGATCATCTGAT
Os03g49800|3|28351407|28351438|-|Sb01g010710|1|9591959|9591928|+|0.001	Os03g49800	3	28351407	28351438	-	Sb01g010710	1	9591928	9591959	+	Si034700m	Bradi1g11040	GTGATTCGGCGGGTGAGAGATTGGTTCTTCC
Os04g37600|4|22182564|22182610|+|Sb06g018210|6|47632155|47632201|+|1e-10	Os04g37600	4	22182564	22182610	+	Sb06g018210	6	47632155	47632201	+	Si010426m	Bradi5g11740	CTATGACGTAGCAACTTGCCACGTCTCCGCGCGTGCTTCTCTAGTT
Os01g54670|1|31456629|31456679|-|Sb03g034700|3|62875485|62875535|-|4e-11	Os01g54670	1	31456629	31456679	-	Sb03g034700	3	62875485	62875535	-	Si002882m	Bradi2g49930	CCGCAATTTTTTAATCGGATCCATCGTGTTTCCACGTGGCGGCCCAACCC
Os04g38850|4|22909825|22909857|-|Sb06g019080|6|48690736|48690769|-|0.062	Os04g38850	4	22909825	22909857	-	Sb06g019080	6	48690736	48690769	-	Si010551m	Bradi5g12490	TGACTCTGTTGGTGAGTTTTACTGGGCAGTGTA
Os02g44108|2|26640588|26640612|+|Sb04g032820|4|62796526|62796550|+|1e-06	Os02g44108	2	26640588	26640612	+	Sb04g032820	4	62796526	62796550	+	Si017969m	Bradi3g50750	CTCGTGCATGACAGGTaaggtgtg
Os03g17180|3|9565017|9565048|-|Sb01g039110|1|62561036|62561005|+|0.002	Os03g17180	3	9565017	9565048	-	Sb01g039110	1	62561005	62561036	+	Si033899m	Bradi1g66290	GATGAGCTCCGTTGGATCCTAGGGTTTTTGA
Os04g35600|4|21531110|21531147|-|Sb06g017160|6|46421034|46421071|-|7e-09	Os04g35600	4	21531110	21531147	-	Sb06g017160	6	46421034	46421071	-	Si009975m	Bradi5g10610	AAGCTCCCATTGACTTCCTCGAGATCCCtgcaaatgc
Os03g55530|3|31581467|31581544|+|Sb01g007180|1|6120016|6119939|-|6e-13	Os03g55530	3	31581467	31581544	+	Sb01g007180	1	6119939	6120016	-	Si035992m	Bradi1g07680	CAAATCGAAACTGGTCCGCCCTTTTTGAGAGATCACAAACGCTTACGTGTTGGAGTGAGCGACAGAGATTGCAGTGA
Os06g46940|6|28481228|28481256|+|Sb10g027600|10|57398653|57398681|+|2e-05	Os06g46940	6	28481228	28481256	+	Sb10g027600	10	57398653	57398681	+	Si006286m	Bradi1g33040	TCTGACTGAAGCTTCCATGGAAATTTTG
Os10g40740|10|21790010|21790035|-|Sb01g029220|1|51066556|51066531|+|0.001	Os10g40740	10	21790010	21790035	-	Sb01g029220	1	51066531	51066556	+	Si035334m	Bradi3g33170	TTTTTAAATTTACCGCGCGCGGGAA
Os05g43530|5|25242048|25242079|-|Sb09g025260|9|54742116|54742085|+|4e-07	Os05g43530	5	25242048	25242079	-	Sb09g025260	9	54742085	54742116	+	Si021376m	Bradi2g20140	ACCGACGTGGTGAGCTGTTCTTCCGCGCTCT
Os02g52340|2|32033952|32033991|+|Sb04g033930|4|63834501|63834540|+|0.32	Os02g52340	2	32033952	32033991	+	Sb04g033930	4	63834501	63834540	+	Si017552m	Bradi3g58220	TCTGCCAATTGCGTACGGCTGTCCTTGTGATTTTATGTG
Os03g16910|3|9401471|9401498|+|Sb01g039400|1|62823478|62823451|-|0.25	Os03g16910	3	9401471	9401498	+	Sb01g039400	1	62823451	62823478	-	Si039967m	Bradi1g66480	CGTCCAGGCTCCTTCTGGGGGAGGCCG
Os07g40270|7|24138550|24138591|-|Sb02g038160|2|72440286|72440327|-|2e-09	Os07g40270	7	24138550	24138591	-	Sb02g038160	2	72440286	72440327	-	Si029231m	Bradi1g22840	GTTGGTATCCACCCAGAATGCCACAAGGCGTTCTAATCCCT
Os11g08100|11|4241828|4241850|+|Sb05g005400|5|7229573|7229595|+|0.071	Os11g08100	11	4241828	4241850	+	Sb05g005400	5	7229573	7229595	+	Si026419m	Bradi4g23670	GAACCTTCGATAGCTTAACGCG
Os03g12290|3|6462757|6462799|-|Sb01g042450|1|65719453|65719412|+|0.071	Os03g12290	3	6462757	6462799	-	Sb01g042450	1	65719412	65719453	+	Si036352m	Bradi1g69530	ATTGAATCAGCGAGTCCGTTTGGCTGAATAAGTTGGACAGA
Os05g08740|5|4793030|4793082|-|Sb09g005500|9|7177569|7177621|-|4e-07	Os05g08740	5	4793030	4793082	-	Sb09g005500	9	7177569	7177621	-	Si025282m	Bradi2g33950	CGACAAAAGCGGACCATCCGAAGCCCTAGCCCTGGAGCCGATGGGAATCTCC
Os03g11720|3|6130067|6130091|+|Sb01g042750|1|66010300|66010276|-|0.005	Os03g11720	3	6130067	6130091	+	Sb01g042750	1	66010276	66010300	-	Si034132m	Bradi1g69780	TGCTGATGTATATTTGTAGCTTTG
Os04g54830|4|32419995|32420020|+|Sb06g030290|6|58739321|58739346|+|0.001	Os04g54830	4	32419995	32420020	+	Sb06g030290	6	58739321	58739346	+	Si009550m	Bradi5g23510	TCCACCCTTTCGCTTCGCCGCCTCC
Os01g47530|1|27170754|27170776|+|Sb03g030450|3|58693886|58693908|+|0.002	Os01g47530	1	27170754	27170776	+	Sb03g030450	3	58693886	58693908	+	Si001416m	Bradi2g45870	CTCGCCGCGAGTTGCTCAGTCG
Os05g38520|5|22533919|22533948|+|Sb09g022570|9|52230957|52230986|+|0.016	Os05g38520	5	22533919	22533948	+	Sb09g022570	9	52230957	52230986	+	Si023704m	Bradi2g23260	gccgccgccgccgccgccgatcTGAAACC
Os02g13710|2|7366265|7366309|+|Sb04g008230|4|9166877|9166832|-|3e-07	Os02g13710	2	7366265	7366309	+	Sb04g008230	4	9166832	9166877	-	Si018188m	Bradi3g08790	TTGCCTTTTTGGTCGGTTTGGGGACGCTTGTCTTGTGAATTTGTC
Os02g03970|2|1706534|1706549|-|Sb04g002710|4|2507923|2507938|-|0.36	Os02g03970	2	1706534	1706549	-	Sb04g002710	4	2507923	2507938	-	Si016264m	Bradi3g03000	TTGCTCCAGTGGTCA
Os08g33420|8|20849832|20849872|+|Sb07g021050|7|54736311|54736351|+|5e-07	Os08g33420	8	20849832	20849872	+	Sb07g021050	7	54736311	54736351	+	Si013379m	Bradi3g36500	CCTTGGCGAGATGTAGGTTTTGTGCATCCCCAGGTTTTTT
Os01g68870|1|40016407|40016457|+|Sb03g043820|3|71081768|71081818|+|2e-09	Os01g68870	1	40016407	40016457	+	Sb03g043820	3	71081768	71081818	+	Si000066m	Bradi2g58780	CCGATAAACAAATCACAACCCAAATGATGGCCCAAGTCCCAGGTGGAGAA
Os03g51970|3|29814875|29814908|+|Sb01g009330|1|8048572|8048539|-|0.004	Os03g51970	3	29814875	29814908	+	Sb01g009330	1	8048539	8048572	-	Si034822m	Bradi1g09900	TGCCTCCAAAAGAAAAAACAGCCTGGTTTCCCG
Os06g02550|6|884977|885001|+|Sb10g001310|10|1084212|1084236|+|0.0001	Os06g02550	6	884977	885001	+	Sb10g001310	10	1084212	1084236	+	Si006361m	Bradi1g50590	ggtTATGCCGAGAGGCTCCCAGGT
Os06g47640|6|28847085|28847102|-|Sb10g028150|10|58046759|58046776|-|0.014	Os06g47640	6	28847085	28847102	-	Sb10g028150	10	58046759	58046776	-	Si007406m	Bradi1g33520	TCCATGTCGACAcaaag
Os08g33590|8|20968014|20968042|-|Sb07g021170|7|54985320|54985348|-|2e-05	Os08g33590	8	20968014	20968042	-	Sb07g021170	7	54985320	54985348	-	Si013911m	Bradi3g36610	AACATGCATGGGACAAAACTAGAAGCCG
Os12g41950|12|25974289|25974333|-|Sb08g021460|8|53128551|53128595|-|1.1	Os12g41950	12	25974289	25974333	-	Sb08g021460	8	53128551	53128595	-	Si021157m	Bradi4g01730	TGATCTGATGAGCTCAGCTCCGGCGTCCCGCCTCGGTTTCTCCG
Os09g25590|9|15361491|15361545|+|Sb02g025077|2|59790728|59790783|+|2e-09	Os09g25590	9	15361491	15361545	+	Sb02g025077	2	59790728	59790783	+	Si031235m	Bradi4g30610	CCAATTGCTTGTCGATTAGGGAATCTTGAGGCGTTGTTGGAATTTGTGTTAGCAC
Os01g37825|1|21166086|21166123|+|Sb03g025400|3|51038338|51038375|+|2e-10	Os01g37825	1	21166086	21166123	+	Sb03g025400	3	51038338	51038375	+	Si000154m	Bradi2g41220	AATTGTTAGCTAACAGATTCATTGCCGCATGTGTGCG
Os08g09340|8|5414945|5414979|+|Sb07g005500|7|7663578|7663612|+|0.061	Os08g09340	8	5414945	5414979	+	Sb07g005500	7	7663578	7663612	+	Si013657m	Bradi3g14940	GCCGTCTCCCAGCTGGCCTTGTTCTGGGCCCCAc
Os02g41860|2|25159234|25159272|+|Sb04g026650|4|56556908|56556946|+|1e-07	Os02g41860	2	25159234	25159272	+	Sb04g026650	4	56556908	56556946	+	Si017990m	Bradi3g49360	GATAGGAGCAAGGTGCAAAATTCCAAGAGAAACTTCTG
Os08g16559|8|10133944|10134005|+|Sb07g009460|7|16517388|16517449|+|0.001	Os08g16559	8	10133944	10134005	+	Sb07g009460	7	16517388	16517449	+	Si014463m	Bradi3g19290	ATGGTGTGCTAAAAACATCATGGCGCCTGTAATTCGTCCAGGAGATCTTGGTATTGTCTCC
Os01g54670|1|31454996|31455021|-|Sb03g034700|3|62873772|62873797|-|0.071	Os01g54670	1	31454996	31455021	-	Sb03g034700	3	62873772	62873797	-	Si002882m	Bradi2g49930	AAATAGAATACGGTGTGACCTGTCG
Os04g53990|4|31984208|31984278|+|Sb06g029680|6|58265350|58265420|+|3e-26	Os04g53990	4	31984208	31984278	+	Sb06g029680	6	58265350	58265420	+	Si010139m	Bradi5g22920	CTGAGCTTGCTAGCTAGATGAACCTTTGGAATGAGTCCTTGAAGACTTGGATTCATTCTCCAGGTTCATC
Os04g38970|4|22966458|22966483|-|Sb06g019180|6|48765700|48765725|-|0.064	Os04g38970	4	22966458	22966483	-	Sb06g019180	6	48765700	48765725	-	Si010457m	Bradi5g12600	CTCGCCGCATCGCtttttagggttt
Os04g47220|4|27861376|27861392|+|Sb06g025150|6|54149623|54149639|+|0.061	Os04g47220	4	27861376	27861392	+	Sb06g025150	6	54149623	54149639	+	Si010840m	Bradi5g18170	TTCCAGAACCACCTCC
Os07g44690|7|26666315|26666398|+|Sb02g040790|2|74695044|74694957|-|1e-10	Os07g44690	7	26666315	26666398	+	Sb02g040790	2	74694957	74695044	-	Si033243m	Bradi1g19900	GTGGTGATTTTACATCTTTACAGCTCCTTTATGCGTGCGCGGACTTTAACCAGGTTTTTTTTTGCCTAATGCTCTCTGACTTCTGAC
Os09g32988|9|19692081|19692146|-|Sb02g029420|2|64513587|64513655|-|9e-12	Os09g32988	9	19692081	19692146	-	Sb02g029420	2	64513587	64513655	-	Si032103m	Bradi4g34770	TTAAGCTAAACAACCCTTTGTGTGGTTGGGGAGTTCGACACCTCCAAACTAATTGCAATCATGCACAC
Os03g10790|3|5522865|5522885|+|Sb01g043550|1|66700921|66700901|-|0.02	Os03g10790	3	5522865	5522885	+	Sb01g043550	1	66700901	66700921	-	Si039005m	Bradi1g70840	GATTCTCCCGTGCAAGGAAA
Os01g68010|1|39531779|39531879|-|Sb03g043240|3|70616987|70617085|-|2e-16	Os01g68010	1	39531779	39531879	-	Sb03g043240	3	70616987	70617085	-	Si001939m	Bradi2g58110	ACGGTCAATGAAACAGGGACCCACTGACCCGGTGCCCTGAGCAGAGGTAGTGGGGTGCATGGGTCCACTACTCAGTCCCTGACAGGGTGTGCGTCCAG
Os05g37700|5|22012574|22012588|+|Sb09g022050|9|51697361|51697375|+|1.0	Os05g37700	5	22012574	22012588	+	Sb09g022050	9	51697361	51697375	+	Si021490m	Bradi2g23720	GGTCCCTCTTCCAT
Os01g59410|1|34353017|34353073|+|Sb03g037575|3|65494940|65494996|+|6e-06	Os01g59410	1	34353017	34353073	+	Sb03g037575	3	65494940	65494996	+	Si004625m	Bradi2g52880	GTCACGGTGGGGGCCACCGATGACGCAGGCCCACCCTGTGCAGGCTCGCCACGTCC
Os02g08100|2|4280289|4280340|+|Sb04g005210|4|5064483|5064534|+|7e-17	Os02g08100	2	4280289	4280340	+	Sb04g005210	4	5064483	5064534	+	Si016817m	Bradi3g05750	AATGGGGTTGGTAAACGACGTTGACGTGGCGCCCCCGTCCCAGTCAACGAA
Os03g51110|3|29231355|29231395|+|Sb01g009870|1|8655652|8655612|-|1e-10	Os03g51110	3	29231355	29231395	+	Sb01g009870	1	8655612	8655652	-	Si037256m	Bradi1g10470	TAAATGAGAAATTAATTATTATCTCAGCTATTTGTAAATT
Os04g56140|4|33250687|33250710|+|Sb06g031220|6|59567628|59567651|+|0.023	Os04g56140	4	33250687	33250710	+	Sb06g031220	6	59567628	59567651	+	Si021625m	Bradi5g24730	CTAGTATTAACGGCCCAAAAGGG
Os07g09670|7|5127772|5127800|-|Sb02g005780|2|6829323|6829351|-|0.001	Os07g09670	7	5127772	5127800	-	Sb02g005780	2	6829323	6829351	-	Si029833m	Bradi1g54650	GCGTCAAACTTTTTTGACCTAGAAATTT
Os10g29540|10|15270923|15270965|-|Sb01g021350|1|24911545|24911503|+|2e-06	Os10g29540	10	15270923	15270965	-	Sb01g021350	1	24911503	24911545	+	Si034087m	Bradi3g27120	GGTTCACTAGTCTGCAAAGGCATGACTTGATTGAGAACCCCA
Os09g34100|9|20122168|20122206|-|Sb02g029900|2|64975729|64975766|-|2e-06	Os09g34100	9	20122168	20122206	-	Sb02g029900	2	64975729	64975766	-	Si030604m	Bradi4g35270	AAATGCTTCGGCAAAATTATGTCGAGTGTATGTAGCT
Os02g08500|2|4581100|4581147|-|Sb04g005580|4|5470613|5470659|-|6e-10	Os02g08500	2	4581100	4581147	-	Sb04g005580	4	5470613	5470659	-	Si016630m	Bradi3g06120	AAATATATGGGCTATATTAGATGTCACATTGGTCTACTTAGTGGTA
Os03g15010|3|8193932|8193987|+|Sb01g040760|1|64056971|64056915|-|0.96	Os03g15010	3	8193932	8193987	+	Sb01g040760	1	64056915	64056971	-	Si034085m	Bradi1g67770	atgtatgttctTAGAGCTGGCAGTACAACTAAACAGCTAGGCTTTAGTATTGCAGA
Os03g17570|3|9767888|9767946|-|Sb01g038820|1|62306890|62306832|+|0.002	Os03g17570	3	9767888	9767946	-	Sb01g038820	1	62306832	62306890	+	Si034368m	Bradi1g65910	AAATCGCACTCCAGGTCCCGCTTAAACGCCGTTAATGCCCCGCCGTGACGATCTTTCC
Os03g60120|3|34186374|34186415|-|Sb01g003670|1|2957726|2957685|+|6e-13	Os03g60120	3	34186374	34186415	-	Sb01g003670	1	2957685	2957726	+	Si037209m	Bradi1g04110	CCCACGCTCCCATGGAGGGGCGCGGAGGCTAAGCGTAGCCA
Os04g51180|4|30123652|30123677|-|Sb06g027460|6|56353802|56353827|-|3e-05	Os04g51180	4	30123652	30123677	-	Sb06g027460	6	56353802	56353827	-	Si010029m	Bradi5g20590	CCGGCACTGACGCGCCTGATTTGCC
Os09g36730|9|21188825|21188889|-|Sb02g031190|2|66184741|66184803|-|6e-13	Os09g36730	9	21188825	21188889	-	Sb02g031190	2	66184741	66184803	-	Si030943m	Bradi4g36460	GCATGTGACCATCGCCTAACCGTGCAGTCCCGATAAAGCGCCTCGTGAGTTAGACCACGCTT
Os01g07560|1|3619986|3620035|+|Sb03g004520|3|4767269|4767220|-|3e-19	Os01g07560	1	3619986	3620035	+	Sb03g004520	3	4767220	4767269	-	Si000114m		CCTGACCCAACCGGTGGCCTCGGATCCGGAGATTCTGCAGACACACATG
Os03g58870|3|33511796|33511925|-|Sb01g004680|1|3751514|3751372|+|5e-28	Os03g58870	3	33511796	33511925	-	Sb01g004680	1	3751372	3751514	+	Si039988m	Bradi1g05010	TAGGTCCTTCAAAAGCACAGCAGAATCGGCCAAAGCAAAAGAAAGCCCCAGAGGCAGAGGCCAGAACAGAACAAGAAGCAAGAATACCGCAACAGCGACTGACACAAATCCTGCTGCTACTTCCCCACATTATAATATGCAG
Os03g18960|3|10616134|10616164|+|Sb01g037820|1|61391064|61391034|-|3e-08	Os03g18960	3	10616134	10616164	+	Sb01g037820	1	61391034	61391064	-	Si035258m	Bradi1g64790	GCGAAAAGCTCTCCTTTGTACCCATCTTTC
Os03g16600|3|9147718|9147746|-|Sb01g039710|1|63207280|63207252|+|0.001	Os03g16600	3	9147718	9147746	-	Sb01g039710	1	63207252	63207280	+	Si039345m	Bradi1g66730	GGGAGCCGGGCCACGTGCGGCGGGACCC
Os01g45960|1|26106040|26106067|+|Sb03g029510|3|57717171|57717198|+|9e-05	Os01g45960	1	26106040	26106067	+	Sb03g029510	3	57717171	57717198	+	Si000588m	Bradi2g45160	tAGCCTCGGccgccggcgatcgccgGA
Os02g51080|2|31242673|31242694|+|Sb04g028050|4|57992849|57992828|-|0.24	Os02g51080	2	31242673	31242694	+	Sb04g028050	4	57992828	57992849	-	Si017037m	Bradi3g59430	TAGTAGAGATTTGCGGCTGAT
[truncated: 13,458 more rows]
[truncated: 1 more columns]
