# Supplementary material for: Automated conserved non-coding sequence (CNS) discovery reveals differences in gene content and promoter evolution among grasses
Source: Front Plant Sci. 2013 Jul 2;4:170. doi: 10.3389/fpls.2013.00170 (PMC3708275; doi:10.3389/fpls.2013.00170)
Supplement: Supplemental Data Set 1 — At-At manually annotated v2 CNS list (with genes). [file 107054_2.zip › Gina's SDS8a Os-Os rice_j_rice_j.genelist-2012-05-11.csv]

SDS8a Os-Os homeologous CNS Discovery Pipeline 3.0 gene list. MSU6. Tureco et al, 2012 Freeling lab. Accn	seqid	start	end	ortholog	rice_j_cns	regional_dup_info	local_dup_info	strand	new_gene_info	link
rice_v6_1_6_114	1	6	114					0
Os01g01010	1	1903	9817					0
Os01g01019	1	10218	11435					0
Os01g01030	1	11648	14915					0
Os01g01040	1	15292	19323					0
Os01g01050	1	21841	25971					0
Os01g01060	1	26136	27651					0
Os01g01070	1	28818	33493					0
Os01g01080	1	34581	40180					0
Os01g01090	1	43595	46526					0
Os01g01100	1	46856	52412					-0
Os01g01110	1	54914	56972					0
Os01g01115	1	57658	60090					0
Os01g01120	1	61059	62576					0
Os01g01130	1	62244	65302					-0
Os01g01140	1	68675	69131					0
Os01g01150	1	71775	78938					0
Os01g01160	1	81428	83302					0
Os01g01170	1	84337	87844					0
Os01g01180	1	87986	88204					-0
Os01g01190	1	88653	90521					-0
Os01g01200	1	94499	97558					0
Os01g01210	1	98171	99681					-0
Os01g01230	1	104872	105534					0
Os01g01240	1	107618	113983					0
Os01g01250	1	117081	119671					0
Os01g01260	1	120302	126457					-0
Os01g01270	1	127897	132559					-0
Os01g01280	1	133291	134685					0
Os01g01290	1	138820	140588					0
Os01g01295	1	140936	143554					0
Os01g01302	1	144577	146852					0
Os01g01307	1	147045	149577					0
Os01g01312	1	150409	155500					0
Os01g01320	1	156728	159941					-0
Os01g01330	1	160365	163107					-0
Os01g01340	1	167470	169389					-0
Os01g01350	1	169712	172434					-0
Os01g01360	1	177310	179812					0
Os01g01369	1	185246	189846					-0
Os01g01380	1	190036	195287					0
Os01g01390	1	196647	199803					0
Os01g01400	1	200944	205743					0
Os01g01410	1	204710	208606					-0
Os01g01420	1	208771	213229					0
Os01g01430	1	215126	216664			P	P	0
Os01g01440	1	218011	219776			I	I	-0
Os01g01450	1	225897	228331			I	I	0
Os01g01460	1	231377	231688			I	I	-0
Os01g01470	1	240641	242468			Os01g01430	Os01g01430	0
Os01g01484	1	247706	255878					-0
Os01g01500	1	258607	258909					0
Os01g01510	1	260504	267471					0
Os01g01520	1	269145	274084			P	P	-0
Os01g01530	1	275285	276881			I	I	-0
Os01g01540	1	278982	279494			I	I	0
Os01g01550	1	279846	282924			Os01g01520	Os01g01520	-0
Os01g01560	1	283911	291118					-0
Os01g01570	1	287372	291296					0
Os01g01580	1	291844	292535			P	P	0
Os01g01590	1	292648	293536			Os01g01580	Os01g01580	0
Os01g01600	1	302103	305800					0
Os01g01610	1	305869	307842					-0
Os01g01620	1	308459	312170					-0
Os01g01640	1	318713	321248					0
Os01g01650	1	321556	322948			P	P	-0
Os01g01660	1	326128	327451			Os01g01650	Os01g01650	-0
Os01g01670	1	329238	331345					-0
Os01g01680	1	331667	332689					-0
Os01g01689	1	334809	370191					0
Os01g01700	1	370831	373470					0
Os01g01710	1	373728	379716					-0
Os01g01720	1	382047	385701	Os05g01090	0			-0		http://coge.iplantcollaborative.org/CoGe/GEvo.pl?prog=blastn&dsgid1=11822&dsgid2=11822&accn1=Os05g01090&accn2=Os01g01720&num_seqs=2&autogo=1&show_cns=1
Os01g01730	1	389051	389623					0
Os01g01740	1	391081	395651					-0
Os01g01760	1	402692	403402					-0
Os01g01770	1	408700	409818					0
Os01g01780	1	411579	414830					0
Os01g01790	1	415241	419497					-0
Os01g01800	1	421462	430692	Os05g01060	2			0		http://coge.iplantcollaborative.org/CoGe/GEvo.pl?prog=blastn&dsgid1=11822&dsgid2=11822&accn1=Os05g01060&accn2=Os01g01800&num_seqs=2&autogo=1&show_cns=1
Os01g01810	1	431435	431752					-0
Os01g01830	1	436613	448137					0
Os01g01840	1	454512	459716			P	P	0
Os01g01850	1	465280	471435			I	I	0
Os01g01860	1	472074	475310			I	I	-0
Os01g01870	1	477325	480166			Os01g01840	Os01g01840	0
Os01g01880	1	481332	481956					0
Os01g01890	1	482885	485492					0
Os01g01900	1	487085	491952					-0
Os01g01910	1	495066	496368					0
Os01g01920	1	497454	505264					0
Os01g01925	1	506270	508225					0
Os01g01930	1	508387	509112					0
Os01g01940	1	509752	511159					0
Os01g01950	1	511840	512502					0
Os01g01960	1	512890	521448	Os05g01020	1			-0		http://coge.iplantcollaborative.org/CoGe/GEvo.pl?prog=blastn&dsgid1=11822&dsgid2=11822&accn1=Os05g01020&accn2=Os01g01960&num_seqs=2&autogo=1&show_cns=1
Os01g01970	1	523579	527002					-0
Os01g01980	1	528367	529008					-0
Os01g01990	1	532786	533139					0
Os01g02000	1	536710	542355			I	I	0
Os01g02010	1	541987	543510			P	Os01g02040	-0
Os01g02020	1	548108	552287			I	I	0
Os01g02040	1	553022	557015	Os05g01040	1	Os01g02010	P	-0		http://coge.iplantcollaborative.org/CoGe/GEvo.pl?prog=blastn&dsgid1=11822&dsgid2=11822&accn1=Os05g01040&accn2=Os01g02040&num_seqs=2&autogo=1&show_cns=1
Os01g02050	1	561056	571138			I	I	-0
Os01g02060	1	575443	578569			Os01g02010	Os01g02040	-0
Os01g02070	1	584963	585445				I	0
Os01g02080	1	585414	586780				I	-0
Os01g02090	1	587863	592759				I	0
rice_v6_1_595177_595302	1	595177	595302				I	0
Os01g02100	1	597290	600472				I	0
Os01g02110	1	602643	604643				I	-0
Os01g02120	1	611564	614650				I	0
Os01g02130	1	619572	620516				I	-0
Os01g02139	1	623087	623613				I	0
Os01g02150	1	624976	626024				I	0
Os01g02160	1	631093	631913				I	0
Os01g02170	1	633011	638309				Os01g02040	-0
Os01g02180	1	639588	643269					-0
Os01g02190	1	644574	645723					-0
Os01g02200	1	647128	650881					-0
Os01g02210	1	661283	663572					0
Os01g02220	1	663777	666554					-0
Os01g02230	1	667047	669976					-0
Os01g02240	1	677778	683594					-0
Os01g02250	1	688792	693013			P	P	0
Os01g02260	1	693716	695113			Os01g02250	Os01g02250	-0
Os01g02270	1	699533	704670			Os01g02250	Os01g02250	-0
Os01g02280	1	706340	713322			Os01g02250	Os01g02250	0
Os01g02290	1	719629	722317			P	Os01g02250	-0
Os01g02300	1	722693	725321			Os01g02290	Os01g02250	0
Os01g02310	1	727977	729930			Os01g02290	Os01g02250	0
Os01g02320	1	730149	737020			Os01g02290	Os01g02250	-0
rice_v6_1_734765_736106	1	734000	736106			Os01g02290	Os01g02250	0
Os01g02334	1	737281	740794			Os01g02290	Os01g02250	-0
rice_v6_1_738859_739774	1	738303	739774			Os01g02290	Os01g02250	0
Os01g02350	1	741272	744156			Os01g02290	Os01g02250	-0
Os01g02360	1	744452	747945			Os01g02290	Os01g02250	0
Os01g02370	1	751080	753992			Os01g02290	Os01g02250	-0
Os01g02380	1	755894	761050			I	I	-0
Os01g02390	1	766169	768681			Os01g02290	Os01g02250	-0
Os01g02400	1	769332	772851			Os01g02290	Os01g02250	0
Os01g02410	1	773727	778237			Os01g02290	Os01g02250	-0
Os01g02420	1	780442	783424			Os01g02290	Os01g02250	0
rice_v6_1_783443_783551	1	783443	783551			Os01g02290	Os01g02250	0
Os01g02430	1	785171	787619			Os01g02290	Os01g02250	-0
Os01g02440	1	788967	791411			Os01g02290	Os01g02250	0
Os01g02450	1	792088	793090			I	I	-0
Os01g02460	1	793499	794413			Os01g02290	Os01g02250	0
Os01g02470	1	795842	796533				I	0
Os01g02480	1	799898	800654				I	0
Os01g02490	1	803084	805932			P	P	-0
Os01g02500	1	806850	808721			Os01g02490	Os01g02490	0
Os01g02510	1	816542	817335				I	0
Os01g02520	1	820344	823007				I	0
Os01g02530	1	823624	829778				I	-0
Os01g02540	1	833939	838111				I	0
Os01g02550	1	838809	841757			P	Os01g02250	-0
Os01g02560	1	842530	846454			Os01g02550	Os01g02250	0
rice_v6_1_847509_847624	1	847509	847635			I	I	0
Os01g02570	1	851249	853568			Os01g02550	Os01g02250	-0
Os01g02580	1	856957	859583			Os01g02550	Os01g02250	-0
rice_v6_1_861117_861229	1	861117	861229			Os01g02550	Os01g02250	-0
Os01g02590	1	861579	864253			Os01g02550	Os01g02250	-0
Os01g02600	1	864966	868063			Os01g02550	Os01g02250	0
Os01g02610	1	869318	873817			Os01g02550	Os01g02250	-0
Os01g02629	1	883161	886787				I	-0
Os01g02650	1	891095	897250				I	0
Os01g02660	1	897866	901158				I	-0
Os01g02670	1	903341	909142				I	0
Os01g02680	1	910735	913246			P	Os01g02250	-0
Os01g02690	1	914639	918674			Os01g02680	Os01g02250	0
Os01g02700	1	919992	922630			Os01g02680	Os01g02250	-0
Os01g02710	1	923451	924175			Os01g02680	Os01g02250	0
rice_v6_1_926769_926872	1	926769	926872			I	I	-0
Os01g02720	1	928883	933914			I	I	-0
Os01g02730	1	934574	937367			Os01g02680	Os01g02250	-0
Os01g02740	1	939005	951451			Os01g02680	Os01g02250	-0
rice_v6_1_952470_952580	1	952470	952580			Os01g02680	Os01g02250	-0
Os01g02750	1	953075	955817			Os01g02680	Os01g02250	0
Os01g02760	1	956907	959626			Os01g02680	Os01g02250	-0
Os01g02770	1	960681	964151			Os01g02680	Os01g02250	0
Os01g02780	1	968308	972327			Os01g02680	Os01g02250	-0
Os01g02790	1	975766	979431			Os01g02680	Os01g02250	0
Os01g02800	1	983301	985760			Os01g02680	Os01g02250	-0
Os01g02810	1	986591	989647			Os01g02680	Os01g02250	0
Os01g02830	1	993710	996262			Os01g02680	Os01g02250	-0
Os01g02840	1	996963	999997			Os01g02680	Os01g02250	0
Os01g02850	1	1000292	1000770					-0
Os01g02860	1	1001459	1006068					-0
Os01g02870	1	1009259	1011410					0
Os01g02880	1	1015065	1018545					0
Os01g02884	1	1023184	1029112					0
Os01g02890	1	1045604	1052166					0
Os01g02900	1	1056137	1058856			P	P	-0
Os01g02910	1	1065448	1068826			Os01g02900	Os01g02900	-0
Os01g02920	1	1070962	1074030			Os01g02900	Os01g02900	-0
Os01g02930	1	1077511	1080702			Os01g02900	Os01g02900	-0
Os01g02940	1	1088743	1092528			Os01g02900	Os01g02900	-0
Os01g02950	1	1096580	1097942			P	P	-0
Os01g02960	1	1102782	1105890			Os01g02950	Os01g02950	0
Os01g02970	1	1111433	1112333					-0
Os01g02980	1	1119319	1125749					0
Os01g02990	1	1136241	1136624					-0
Os01g02999	1	1137880	1138573					0
Os01g03010	1	1142557	1143497					-0
Os01g03020	1	1144829	1154094					-0
Os01g03030	1	1154213	1157601					-0
Os01g03040	1	1159152	1163635					-0
Os01g03050	1	1164737	1167415					0
Os01g03060	1	1167647	1170130					-0
Os01g03070	1	1170809	1178372					-0
Os01g03080	1	1180158	1181158					0
Os01g03090	1	1182394	1185707					0
Os01g03100	1	1185260	1190013					-0
Os01g03110	1	1197687	1202506					-0
Os01g03119	1	1210571	1213113					-0
Os01g03130	1	1216006	1217122			P	P	-0
Os01g03144	1	1221905	1229507			Os01g03130	Os01g03130	-0
Os01g03160	1	1231473	1235942					0
Os01g03170	1	1237623	1241351			P	P	0
Os01g03180	1	1248881	1250448			Os01g03170	Os01g03170	0
Os01g03190	1	1253028	1254635			Os01g03170	Os01g03170	0
Os01g03200	1	1259851	1261083			I	I	-0
Os01g03210	1	1263356	1264273			Os01g03170	Os01g03170	0
Os01g03220	1	1300527	1301921			Os01g03170	Os01g03170	0
rice_v6_1_1308583_1308909	1	1308583	1308909			P	P	0
Os01g03230	1	1308843	1310568			rice_v6_1_1308583_1308909	rice_v6_1_1308583_1308909	-0
Os01g03240	1	1312236	1313274				I	0
Os01g03250	1	1314268	1314477			P	Os01g03170	0
Os01g03260	1	1314823	1318863			I	I	-0
Os01g03270	1	1327172	1328169			Os01g03250	Os01g03170	0
Os01g03280	1	1329804	1331398			I	I	-0
Os01g03290	1	1332752	1333739			Os01g03250	Os01g03170	-0
Os01g03300	1	1334864	1336407				I	0
Os01g03310	1	1337229	1338139			P	P	-0
Os01g03320	1	1340319	1341277			Os01g03310	Os01g03310	-0
Os01g03330	1	1343557	1345419			Os01g03310	Os01g03310	-0
Os01g03340	1	1346567	1347786			Os01g03310	Os01g03310	-0
Os01g03350	1	1349820	1350107			I	I	0
Os01g03360	1	1352629	1353802			Os01g03310	Os01g03310	-0
Os01g03370	1	1355601	1360257			I	I	-0
Os01g03380	1	1362516	1363303			Os01g03310	Os01g03310	-0
Os01g03390	1	1364508	1365503			Os01g03310	Os01g03310	-0
Os01g03400	1	1367891	1368792			P	Os01g03170	0
Os01g03410	1	1371963	1373138			Os01g03400	Os01g03170	0
Os01g03420	1	1374169	1376242			Os01g03400	Os01g03170	0
Os01g03429	1	1378691	1381143			Os01g03400	Os01g03170	0
Os01g03440	1	1382646	1384084			I	I	0
Os01g03452	1	1385408	1393476			I	I	-0
Os01g03464	1	1394980	1396037			Os01g03400	Os01g03170	-0
Os01g03480	1	1400504	1402598					-0
Os01g03490	1	1403155	1406187					0
Os01g03500	1	1409987	1412093					-0
Os01g03510	1	1412839	1418043					0
Os01g03520	1	1420693	1427049					0
Os01g03530	1	1432033	1435811			P	P	0
Os01g03549	1	1436163	1444689			Os01g03530	Os01g03530	0
Os01g03570	1	1445849	1449473				I	0
Os01g03580	1	1450477	1453682				I	0
Os01g03590	1	1456947	1458982				I	0
Os01g03600	1	1466735	1470802				I	-0
Os01g03610	1	1473387	1476867				I	-0
Os01g03620	1	1485400	1487897			P	Os01g03530	0
Os01g03630	1	1489473	1491684			Os01g03620	Os01g03530	-0
rice_v6_1_1491745_1491859	1	1491745	1491859			Os01g03620	Os01g03530	-0
Os01g03640	1	1496240	1499609			Os01g03620	Os01g03530	-0
Os01g03650	1	1502993	1507057					-0
Os01g03660	1	1507235	1511752				P	0
Os01g03670	1	1512136	1513467				I	0
Os01g03680	1	1514837	1515832				I	0
Os01g03690	1	1517245	1520644				I	0
Os01g03710	1	1533135	1538627				I	0
Os01g03720	1	1548229	1550011				Os01g03660	-0
Os01g03740	1	1561612	1565554			P	P	-0
Os01g03730	1	1565138	1568472			Os01g03740	Os01g03740	0
Os01g03750	1	1568585	1569939					-0
Os01g03760	1	1570420	1575753					-0
Os01g03770	1	1579843	1581345					-0
Os01g03780	1	1584991	1590955					0
Os01g03790	1	1591575	1591979					-0
Os01g03800	1	1592624	1595159					0
Os01g03810	1	1596486	1597510					-0
Os01g03820	1	1596486	1603610					0
rice_v6_1_1603767_1604306	1	1603767	1604306					0
Os01g03830	1	1607984	1616905					0
Os01g03840	1	1624159	1625771					0
Os01g03850	1	1631006	1632033					-0
Os01g03860	1	1637107	1638036					0
Os01g03870	1	1640234	1643237					-0
Os01g03880	1	1646158	1646415					-0
Os01g03890	1	1656315	1657388					0
Os01g03900	1	1669322	1669997					-0
Os01g03914	1	1672010	1679632					-0
Os01g03930	1	1680410	1680813					-0
Os01g03940	1	1683741	1684880					-0
Os01g03950	1	1697203	1702090					0
Os01g03960	1	1706539	1706939					0
Os01g03970	1	1709239	1709550					-0
Os01g03980	1	1710930	1711947					-0
Os01g03989	1	1717965	1718370					0
Os01g04000	1	1730553	1730945					-0
Os01g04005	1	1732867	1737307					-0
Os01g04010	1	1737965	1738492					0
Os01g04020	1	1745416	1747549					0
Os01g04030	1	1753332	1756728					0
Os01g04040	1	1756812	1757730			P	P	-0
Os01g04050	1	1759140	1760135			Os01g04040	Os01g04040	-0
Os01g04070	1	1764034	1767944					0
Os01g04080	1	1770369	1771410					-0
Os01g04090	1	1774917	1777105					-0
Os01g04100	1	1780075	1781386					0
Os01g04110	1	1786870	1790498					-0
Os01g04120	1	1800924	1805267					-0
Os01g04130	1	1814769	1816554					-0
Os01g04140	1	1818528	1821516					-0
Os01g04150	1	1824436	1828373					-0
Os01g04160	1	1833110	1836733					0
Os01g04170	1	1837170	1838194					-0
Os01g04180	1	1838452	1840734					-0
Os01g04190	1	1842814	1848186					0
Os01g04200	1	1848834	1855303					0
Os01g04210	1	1856104	1857452			P	P	0
Os01g04220	1	1863478	1865109			Os01g04210	Os01g04210	0
Os01g04230	1	1866936	1869390				P	0
Os01g04250	1	1875913	1878903				I	0
Os01g04260	1	1887524	1891298				I	0
Os01g04270	1	1896077	1896316				I	-0
Os01g04280	1	1901736	1904247				I	0
Os01g04290	1	1905978	1908667			P	P	-0
Os01g04300	1	1911561	1914094			Os01g04290	Os01g04290	-0
Os01g04310	1	1918749	1919431				I	-0
Os01g04320	1	1924325	1925503				I	0
Os01g04324	1	1927166	1929290				I	0
Os01g04330	1	1929994	1930904				I	-0
Os01g04340	1	1933117	1934048			P	Os01g04230	0
Os01g04350	1	1940003	1940953			Os01g04340	Os01g04230	0
Os01g04360	1	1943247	1944035			Os01g04340	Os01g04230	-0
Os01g04370	1	1947737	1948587			Os01g04340	Os01g04230	-0
Os01g04380	1	1950928	1951771			Os01g04340	Os01g04230	0
Os01g04390	1	1954148	1954925				I	-0
Os01g04409	1	1956777	1966451			P	Os01g04230	-0
Os01g04430	1	1967323	1969538			Os01g04409	Os01g04230	-0
Os01g04440	1	1972699	1976191			Os01g04409	Os01g04230	-0
Os01g04450	1	1976423	1981484			Os01g04409	Os01g04230	-0
Os01g04460	1	1983267	1985394			Os01g04409	Os01g04230	0
Os01g04470	1	1987731	1990248			Os01g04409	Os01g04230	0
Os01g04480	1	1992515	1995857			Os01g04409	Os01g04230	0
Os01g04490	1	1997427	2002305			Os01g04409	Os01g04230	0
Os01g04500	1	2002219	2002916			I	I	-0
Os01g04510	1	2005152	2006254			I	I	-0
Os01g04520	1	2013821	2017057			Os01g04409	Os01g04230	0
Os01g04530	1	2020415	2022605			Os01g04409	Os01g04230	0
Os01g04540	1	2022879	2025177			Os01g04409	Os01g04230	0
Os01g04550	1	2035118	2037198			Os01g04409	Os01g04230	0
Os01g04560	1	2040300	2041770			Os01g04409	Os01g04230	0
Os01g04570	1	2047717	2051521			Os01g04409	Os01g04230	0
Os01g04580	1	2052583	2056638			Os01g04409	Os01g04230	0
Os01g04590	1	2058309	2061277					0
Os01g04600	1	2062612	2065083					-0
Os01g04610	1	2067588	2068263					0
Os01g04620	1	2070830	2072621					0
Os01g04630	1	2073753	2076903					-0
Os01g04640	1	2079105	2080540					0
Os01g04650	1	2082681	2086226					-0
Os01g04660	1	2096192	2099694					0
Os01g04670	1	2100874	2101672					-0
Os01g04680	1	2104191	2106839					0
Os01g04690	1	2107947	2108635					-0
Os01g04699	1	2110026	2110651					-0
Os01g04710	1	2119381	2121366					0
Os01g04720	1	2129798	2136310					0
Os01g04730	1	2136763	2137996					0
Os01g04740	1	2139865	2141091					-0
Os01g04750	1	2153326	2154994				P	0
Os01g04760	1	2161723	2161971				I	-0
Os01g04770	1	2180346	2181254				I	0
Os01g04780	1	2181765	2190942				I	-0
Os01g04790	1	2194975	2197785				I	-0
Os01g04800	1	2201264	2202860				Os01g04750	0
Os01g04814	1	2214586	2221837			P	P	-0
Os01g04830	1	2223683	2224060			I	I	0
Os01g04840	1	2225000	2228526			Os01g04814	Os01g04814	-0
Os01g04850	1	2232636	2233508					-0
Os01g04860	1	2244732	2249576					0
Os01g04870	1	2249820	2254073					-0
Os01g04880	1	2260455	2265908					0
Os01g04900	1	2264477	2270051					-0
Os01g04910	1	2270163	2272757					0
Os01g04920	1	2274067	2277872					0
Os01g04930	1	2280534	2284053					-0
Os01g04950	1	2291111	2297407					0
Os01g04960	1	2298737	2304323					0
Os01g04970	1	2327624	2327856					0
Os01g04980	1	2335924	2339064					0
Os01g04990	1	2348919	2352502					-0
Os01g05000	1	2355183	2356045					0
Os01g05010	1	2356769	2359444			P	P	-0
Os01g05020	1	2360799	2362814			P	P	-0
Os01g05030	1	2363720	2366918			Os01g05020	Os01g05020	0
Os01g05040	1	2368529	2370316			Os01g05020	Os01g05020	-0
Os01g05050	1	2371323	2373066			Os01g05010	Os01g05010	-0
Os01g05060	1	2373472	2375768			Os01g05010	Os01g05010	-0
Os01g05064	1	2376322	2376980					-0
Os01g05070	1	2377810	2381690					-0
Os01g05080	1	2382530	2384638					-0
Os01g05090	1	2385373	2387611					0
Os01g05100	1	2387208	2389483					-0
rice_v6_1_2390478_2393693	1	2390478	2395271					-0
Os01g05105	1	2392480	2397292					0
Os01g05120	1	2399945	2401884					-0
Os01g05130	1	2402270	2404982					0
Os01g05140	1	2405438	2407067					0
Os01g05150	1	2413271	2414072			P	P	0
Os01g05160	1	2418659	2419162			I	I	0
Os01g05170	1	2421242	2421914			Os01g05150	Os01g05150	0
Os01g05180	1	2433793	2437774			Os01g05150	Os01g05150	0
Os01g05200	1	2440246	2443912			I	I	0
Os01g05210	1	2447716	2448048			Os01g05150	Os01g05150	0
Os01g05220	1	2451591	2452586			Os01g05150	Os01g05150	0
Os01g05230	1	2456984	2457452			Os01g05150	Os01g05150	0
Os01g05240	1	2464466	2464814			I	I	0
Os01g05250	1	2473556	2474156			Os01g05150	Os01g05150	0
Os01g05260	1	2477076	2479001			Os01g05150	Os01g05150	-0
Os01g05280	1	2486387	2486986			Os01g05150	Os01g05150	0
Os01g05289	1	2487387	2490433			I	I	0
Os01g05300	1	2497269	2497740			I	I	-0
Os01g05310	1	2499280	2500249			Os01g05150	Os01g05150	0
Os01g05320	1	2503388	2509703			I	I	-0
Os01g05330	1	2513678	2514682			I	I	0
Os01g05340	1	2519384	2521110			Os01g05150	Os01g05150	0
rice_v6_1_2523503_2523712	1	2523503	2523712			I	I	-0
Os01g05350	1	2528389	2531475			P	Os01g05150	0
Os01g05360	1	2534300	2534680			Os01g05350	Os01g05150	0
Os01g05370	1	2534825	2539763			Os01g05150	Os01g05150	-0
Os01g05380	1	2541013	2541732			I	I	-0
Os01g05390	1	2546915	2547298			Os01g05150	Os01g05150	0
rice_v6_1_2549611_2549762	1	2549611	2549762			I	I	-0
Os01g05400	1	2549946	2551121			I	I	0
Os01g05410	1	2552620	2553021			Os01g05150	Os01g05150	0
Os01g05420	1	2559858	2564373					0
rice_v6_1_2566679_2566851	1	2565889	2566851			P	P	0
Os01g05430	1	2567051	2569029			rice_v6_1_2566679_2566851	rice_v6_1_2566679_2566851	0
Os01g05440	1	2569072	2570997			P	P	-0
Os01g05450	1	2572049	2573201			P	P	-0
Os01g05460	1	2574583	2577210			Os01g05450	Os01g05450	-0
Os01g05470	1	2578552	2582575			Os01g05440	Os01g05440	-0
Os01g05480	1	2583986	2588023					-0
Os01g05490	1	2588537	2592641	Os01g62420	0			-0		http://coge.iplantcollaborative.org/CoGe/GEvo.pl?prog=blastn&dsgid1=11822&dsgid2=11822&accn1=Os01g62420&accn2=Os01g05490&num_seqs=2&autogo=1&show_cns=1
Os01g05500	1	2598850	2611865					0
Os01g05510	1	2612656	2622196					-0
Os01g05520	1	2628374	2629050					0
rice_v6_1_2630753_2631070	1	2630753	2631070					0
Os01g05530	1	2631554	2637081					0
Os01g05540	1	2639937	2643665			P	P	-0
Os01g05550	1	2650134	2650589			I	I	-0
Os01g05560	1	2651648	2654639			Os01g05540	Os01g05540	0
Os01g05570	1	2659822	2660301					0
Os01g05580	1	2662539	2663072					-0
Os01g05585	1	2664412	2665458				P	-0
Os01g05590	1	2665504	2666785				P	0
Os01g05600	1	2668952	2671924			P	P	-0
Os01g05610	1	2673400	2674373	Os01g62230	Os03g17060	1	P	P	0		http://coge.iplantcollaborative.org/CoGe/GEvo.pl?prog=blastn&dsgid1=11822&dsgid2=11822&accn1=Os01g62230&accn2=Os01g05610&num_seqs=2&autogo=1&show_cns=1
Os01g05620	1	2681019	2683988			Os01g05600	Os01g05600	-0
Os01g05630	1	2685729	2686700			Os01g05610	Os01g05610	0
Os01g05640	1	2687623	2691186				I	-0
Os01g05650	1	2692134	2694085				Os01g05585	-0
Os01g05660	1	2697928	2703553				I	-0
Os01g05670	1	2706498	2710428				I	-0
Os01g05680	1	2712412	2715075				I	0
rice_v6_1_2717099_2717382	1	2717099	2717382			P	Os01g05590	0
Os01g05694	1	2718212	2719873			rice_v6_1_2717099_2717382	Os01g05590	0
Os01g05710	1	2721518	2723797			rice_v6_1_2717099_2717382	Os01g05590	0
Os01g05720	1	2727135	2729972			rice_v6_1_2717099_2717382	Os01g05590	0
Os01g05730	1	2734509	2736830			I	I	-0
Os01g05744	1	2741507	2746439			rice_v6_1_2717099_2717382	Os01g05590	0
Os01g05760	1	2751218	2752012			rice_v6_1_2717099_2717382	Os01g05590	0
Os01g05770	1	2752790	2756078			I	I	0
Os01g05780	1	2758369	2760393			rice_v6_1_2717099_2717382	Os01g05590	0
Os01g05790	1	2764773	2767644	Os01g62300	Os03g16910	1			0		http://coge.iplantcollaborative.org/CoGe/GEvo.pl?prog=blastn&dsgid1=11822&dsgid2=11822&accn1=Os01g62300&accn2=Os01g05790&num_seqs=2&autogo=1&show_cns=1
Os01g05800	1	2769140	2773609					0
Os01g05810	1	2775973	2780775			P	P	0
Os01g05820	1	2782189	2789454			Os01g05810	Os01g05810	0
Os01g05830	1	2790224	2794865					0
Os01g05840	1	2799436	2802742					0
Os01g05850	1	2802779	2803844			P	P	-0
rice_v6_1_2803055_2803255	1	2803055	2803255			Os01g05850	Os01g05850	0
Os01g05860	1	2804584	2807152				P	0
Os01g05870	1	2809313	2814017			P	P	0
Os01g05880	1	2814175	2815401			P	P	-0
Os01g05890	1	2816650	2817897			Os01g05880	Os01g05880	-0
rice_v6_1_2818162_2818271	1	2818162	2818271			Os01g05870	Os01g05870	0
Os01g05900	1	2819036	2837580	Os01g62230	Os03g17060	1	P	P	-0		http://coge.iplantcollaborative.org/CoGe/GEvo.pl?prog=blastn&dsgid1=11822&dsgid2=11822&accn1=Os01g62230&accn2=Os01g05900&num_seqs=2&autogo=1&show_cns=1
Os01g05940	1	2829325	2835425			Os01g05870	Os01g05870	0
rice_v6_1_2837045_2837340	1	2837045	2837340			Os01g05900	Os01g05900	0
Os01g05960	1	2838934	2842514			Os01g05870	Os01g05870	0
Os01g05970	1	2843429	2857134			Os01g05900	Os01g05900	-0
rice_v6_1_2843690_2844120	1	2843690	2844120			Os01g05900	Os01g05900	0
Os01g05980	1	2850954	2854225			Os01g05870	Os01g05870	0
rice_v6_1_2857465_2857576	1	2857465	2857576			I	I	0
Os01g06000	1	2861560	2866272			I	Os01g05860	-0
Os01g06010	1	2871110	2871988			Os01g05900	Os01g05900	0
rice_v6_1_2872881_2873051	1	2872881	2873051					0
Os01g06020	1	2876647	2881686					0
Os01g06030	1	2884425	2885301			P	P	0
Os01g06040	1	2886060	2887434			Os01g06030	Os01g06030	-0
Os01g06050	1	2891919	2893707			I	I	-0
Os01g06060	1	2895685	2897069			I	P	0
Os01g06070	1	2898038	2898896			Os01g06030	Os01g06030	-0
Os01g06080	1	2900602	2902619			Os01g06030	Os01g06030	-0
Os01g06090	1	2906052	2906920			Os01g06030	Os01g06030	-0
Os01g06100	1	2909081	2911507			I	I	0
Os01g06110	1	2911904	2915104			I	I	-0
Os01g06120	1	2919425	2920319			Os01g06030	Os01g06030	-0
Os01g06130	1	2921643	2924024			Os01g06030	Os01g06030	0
Os01g06140	1	2924935	2927765			Os01g06030	Os01g06030	0
Os01g06150	1	2929802	2931892			Os01g06030	Os01g06030	0
Os01g06160	1	2933728	2936718				I	0
Os01g06170	1	2940328	2943378				I	0
Os01g06180	1	2943998	2946735				I	-0
Os01g06200	1	2949097	2952013				I	-0
Os01g06210	1	2953514	2954504			P	Os01g06060	-0
Os01g06220	1	2956066	2957443			Os01g06210	Os01g06060	-0
Os01g06230	1	2960194	2960469					0
Os01g06240	1	2961422	2963917	Os03g17300	0		P	-0		http://coge.iplantcollaborative.org/CoGe/GEvo.pl?prog=blastn&dsgid1=11822&dsgid2=11822&accn1=Os03g17300&accn2=Os01g06240&num_seqs=2&autogo=1&show_cns=1
Os01g06250	1	2965324	2966346	Os03g17220	0		I	0		http://coge.iplantcollaborative.org/CoGe/GEvo.pl?prog=blastn&dsgid1=11822&dsgid2=11822&accn1=Os03g17220&accn2=Os01g06250&num_seqs=2&autogo=1&show_cns=1
Os01g06260	1	2968154	2969731				I	0
Os01g06270	1	2970125	2978313			P	P	-0
rice_v6_1_2979091_2979254	1	2979091	2979254			Os01g06270	Os01g06270	-0
Os01g06280	1	2981483	2985968				Os01g06240	0
Os01g06290	1	2984356	2988299				I	-0
Os01g06300	1	2990397	2996317					-0
Os01g06310	1	2998576	3000204					0
Os01g06320	1	3002658	3004728					-0
Os01g06330	1	3009411	3011164					0
Os01g06340	1	3012892	3013751			P	P	-0
Os01g06350	1	3014845	3015417			Os01g06340	Os01g06340	-0
Os01g06360	1	3015864	3020484			Os01g06340	Os01g06340	0
Os01g06370	1	3024830	3025390			Os01g06340	Os01g06340	-0
Os01g06380	1	3025813	3027081			Os01g06340	Os01g06340	0
Os01g06390	1	3029594	3030163			Os01g06340	Os01g06340	-0
Os01g06400	1	3030479	3032009			Os01g06340	Os01g06340	0
Os01g06410	1	3033228	3033788			Os01g06340	Os01g06340	-0
Os01g06420	1	3034059	3034691			Os01g06340	Os01g06340	0
Os01g06430	1	3035471	3036289			I	I	-0
Os01g06440	1	3036689	3038157			Os01g06340	Os01g06340	0
Os01g06450	1	3038298	3040232					0
Os01g06454	1	3040412	3043348					-0
Os01g06460	1	3043483	3046221					0
Os01g06470	1	3046504	3050989					0
rice_v6_1_3051377_3052028	1	3051377	3052028					0
Os01g06490	1	3053465	3056198					0
Os01g06500	1	3057543	3058717					-0
Os01g06510	1	3059994	3065189					0
Os01g06520	1	3066323	3070243				P	-0
rice_v6_1_3075897_3076036	1	3075897	3076036				I	0
Os01g06530	1	3077707	3081336			P	Os01g06520	0
Os01g06540	1	3082395	3083568			Os01g06530	Os01g06520	-0
Os01g06550	1	3084406	3089887			I	I	-0
Os01g06560	1	3090123	3091865			I	I	-0
Os01g06570	1	3094210	3094930			Os01g06530	Os01g06520	0
Os01g06580	1	3096346	3097527				I	-0
Os01g06590	1	3098428	3104235				I	-0
Os01g06600	1	3107117	3112963				I	-0
Os01g06610	1	3115162	3115902				I	-0
Os01g06620	1	3121888	3123069				I	0
Os01g06630	1	3123351	3124325				I	-0
Os01g06640	1	3127992	3129722				I	0
Os01g06650	1	3133217	3134409				I	0
Os01g06660	1	3135104	3139217				I	-0
Os01g06670	1	3142601	3145812			P	Os01g06520	-0
Os01g06680	1	3146379	3151501			Os01g06670	Os01g06520	-0
Os01g06690	1	3156179	3157987			I	I	0
Os01g06700	1	3160320	3166666			P	P	-0
Os01g06710	1	3167000	3170413			Os01g06700	Os01g06700	-0
Os01g06720	1	3175544	3178602			Os01g06670	Os01g06520	0
Os01g06730	1	3180950	3184346			Os01g06670	Os01g06520	0
Os01g06740	1	3187757	3189330			I	I	-0
Os01g06750	1	3195986	3199010			Os01g06670	Os01g06520	0
Os01g06760	1	3200223	3203252			Os01g06670	Os01g06520	0
Os01g06770	1	3208141	3214099			I	I	0
Os01g06780	1	3216716	3217279			I	I	-0
Os01g06790	1	3221303	3225257			Os01g06670	Os01g06520	0
Os01g06800	1	3228084	3228782			Os01g06670	Os01g06520	-0
Os01g06810	1	3229885	3234268			I	I	-0
Os01g06820	1	3234987	3236799			Os01g06670	Os01g06520	0
Os01g06836	1	3240127	3242315			Os01g06670	Os01g06520	0
rice_v6_1_3242341_3242556	1	3242341	3242556			Os01g06670	Os01g06520	0
rice_v6_1_3244026_3244439	1	3244026	3244439			I	I	-0
Os01g06852	1	3245999	3248968			I	I	-0
Os01g06870	1	3250204	3251724			Os01g06670	Os01g06520	0
rice_v6_1_3255248_3255515	1	3255248	3255515			Os01g06670	Os01g06520	0
Os01g06876	1	3255822	3256901			Os01g06670	Os01g06520	0
Os01g06882	1	3256944	3257893			I	I	0
Os01g06890	1	3258438	3261454			Os01g06670	Os01g06520	0
Os01g06900	1	3271839	3275416			Os01g06670	Os01g06520	0
Os01g06910	1	3276305	3276805			I	I	-0
Os01g06920	1	3281976	3285357			Os01g06670	Os01g06520	0
Os01g06940	1	3287323	3287890			P	P	-0
Os01g06950	1	3288733	3289197			I	I	0
Os01g06960	1	3289761	3290611			Os01g06940	Os01g06940	-0
Os01g06970	1	3291985	3292489			I	I	-0
Os01g06980	1	3293624	3294212			Os01g06940	Os01g06940	-0
Os01g06990	1	3296850	3297410			Os01g06940	Os01g06940	-0
Os01g07000	1	3299442	3300010			Os01g06940	Os01g06940	-0
Os01g07010	1	3302523	3303092			Os01g06940	Os01g06940	-0
Os01g07020	1	3305319	3305894			Os01g06940	Os01g06940	-0
Os01g07030	1	3311462	3312273			Os01g06940	Os01g06940	-0
Os01g07040	1	3314002	3314609			Os01g06940	Os01g06940	-0
Os01g07050	1	3316554	3317111			Os01g06940	Os01g06940	-0
Os01g07060	1	3319451	3320035			Os01g06940	Os01g06940	-0
Os01g07070	1	3321774	3327256					0
Os01g07080	1	3327533	3330963					-0
Os01g07090	1	3331952	3335075					-0
Os01g07100	1	3335250	3342223					0
Os01g07110	1	3344203	3354066					-0
Os01g07120	1	3355383	3360204					0
Os01g07130	1	3357521	3359676					-0
Os01g07140	1	3360963	3366663	Os05g07220	0			-0		http://coge.iplantcollaborative.org/CoGe/GEvo.pl?prog=blastn&dsgid1=11822&dsgid2=11822&accn1=Os05g07220&accn2=Os01g07140&num_seqs=2&autogo=1&show_cns=1
Os01g07150	1	3375593	3376205	Os05g07240	1			0		http://coge.iplantcollaborative.org/CoGe/GEvo.pl?prog=blastn&dsgid1=11822&dsgid2=11822&accn1=Os05g07240&accn2=Os01g07150&num_seqs=2&autogo=1&show_cns=1
Os01g07160	1	3379727	3381058			P	P	-0
Os01g07170	1	3385907	3389756			I	I	-0
Os01g07180	1	3390757	3392011			I	I	-0
Os01g07190	1	3394762	3395310			Os01g07160	Os01g07160	0
Os01g07200	1	3396337	3399518			P	Os01g07212	0
Os01g07212	1	3400288	3406358	Os05g07260	1	Os01g07200	P	0		http://coge.iplantcollaborative.org/CoGe/GEvo.pl?prog=blastn&dsgid1=11822&dsgid2=11822&accn1=Os05g07260&accn2=Os01g07212&num_seqs=2&autogo=1&show_cns=1
Os01g07224	1	3411249	3412618					-0
Os01g07240	1	3413659	3414986	Os05g07280	0			-0		http://coge.iplantcollaborative.org/CoGe/GEvo.pl?prog=blastn&dsgid1=11822&dsgid2=11822&accn1=Os05g07280&accn2=Os01g07240&num_seqs=2&autogo=1&show_cns=1
Os01g07250	1	3421011	3424559					0
Os01g07260	1	3424737	3428654					-0
Os01g07270	1	3429549	3429923					0
Os01g07280	1	3430606	3434618					-0
Os01g07289	1	3435642	3436220					-0
Os01g07300	1	3444159	3445607					0
Os01g07310	1	3445936	3449222	Os05g07670	1			-0		http://coge.iplantcollaborative.org/CoGe/GEvo.pl?prog=blastn&dsgid1=11822&dsgid2=11822&accn1=Os05g07670&accn2=Os01g07310&num_seqs=2&autogo=1&show_cns=1
Os01g07320	1	3454254	3455059					0
Os01g07330	1	3455200	3463954					-0
Os01g07340	1	3464634	3466520					-0
Os01g07350	1	3466858	3471117					-0
Os01g07360	1	3472760	3476924			P	Os01g07370	-0
Os01g07364	1	3477537	3477980			I	I	-0
Os01g07370	1	3478338	3483579	Os05g07680	2	Os01g07360	P	-0		http://coge.iplantcollaborative.org/CoGe/GEvo.pl?prog=blastn&dsgid1=11822&dsgid2=11822&accn1=Os05g07680&accn2=Os01g07370&num_seqs=2&autogo=1&show_cns=1
Os01g07376	1	3488310	3490991	Os05g07690	0			-0		http://coge.iplantcollaborative.org/CoGe/GEvo.pl?prog=blastn&dsgid1=11822&dsgid2=11822&accn1=Os05g07690&accn2=Os01g07376&num_seqs=2&autogo=1&show_cns=1
Os01g07382	1	3492219	3495598					-0
Os01g07390	1	3500094	3503833					0
Os01g07400	1	3504665	3509531	Os05g07710	0			0		http://coge.iplantcollaborative.org/CoGe/GEvo.pl?prog=blastn&dsgid1=11822&dsgid2=11822&accn1=Os05g07710&accn2=Os01g07400&num_seqs=2&autogo=1&show_cns=1
Os01g07410	1	3510835	3514902					0
Os01g07420	1	3515658	3518175					-0
Os01g07430	1	3519778	3520976			P	P	-0
Os01g07439	1	3528066	3528831			I	I	-0
Os01g07450	1	3531859	3532749			Os01g07430	Os01g07430	0
Os01g07460	1	3535083	3535467					0
Os01g07470	1	3539841	3540272					0
rice_v6_1_3549604_3549799	1	3549604	3549799					0
Os01g07480	1	3550044	3552146					-0
Os01g07490	1	3558732	3573280					-0
Os01g07500	1	3576466	3580859	Os05g07720	1			-0		http://coge.iplantcollaborative.org/CoGe/GEvo.pl?prog=blastn&dsgid1=11822&dsgid2=11822&accn1=Os05g07720&accn2=Os01g07500&num_seqs=2&autogo=1&show_cns=1
Os01g07510	1	3586608	3586838					0
1_3589923_3589941_cns_rna	1	3589923	3589941	5_4149197_4149179_cns_rna	0			-0	0.0006|	http://coge.iplantcollaborative.org/CoGe/GEvo.pl?prog=blastn&dsgid1=11822&dsgid2=11822&accn1=5_4149197_4149179_cns_rna&accn2=1_3589923_3589941_cns_rna&num_seqs=2&autogo=1&show_cns=1
Os01g07520	1	3590811	3595154	Os05g07730	0			-0		http://coge.iplantcollaborative.org/CoGe/GEvo.pl?prog=blastn&dsgid1=11822&dsgid2=11822&accn1=Os05g07730&accn2=Os01g07520&num_seqs=2&autogo=1&show_cns=1
Os01g07530	1	3597418	3601211					-0
Os01g07540	1	3609392	3614764					0
Os01g07550	1	3615498	3618216					-0
Os01g07560	1	3620211	3624356	Os05g07740	5		P	0		http://coge.iplantcollaborative.org/CoGe/GEvo.pl?prog=blastn&dsgid1=11822&dsgid2=11822&accn1=Os05g07740&accn2=Os01g07560&num_seqs=2&autogo=1&show_cns=1
rice_v6_1_3626356_3628400	1	3626356	3628400			P	P	-0
rice_v6_1_3628235_3628396	1	3628235	3628396			rice_v6_1_3626356_3628400	rice_v6_1_3626356_3628400	0
Os01g07570	1	3632275	3638164	Os05g07764	1		I	-0		http://coge.iplantcollaborative.org/CoGe/GEvo.pl?prog=blastn&dsgid1=11822&dsgid2=11822&accn1=Os05g07764&accn2=Os01g07570&num_seqs=2&autogo=1&show_cns=1
Os01g07579	1	3641171	3641424				I	0
Os01g07590	1	3644587	3649362	Os05g07810	1		I	0		http://coge.iplantcollaborative.org/CoGe/GEvo.pl?prog=blastn&dsgid1=11822&dsgid2=11822&accn1=Os05g07810&accn2=Os01g07590&num_seqs=2&autogo=1&show_cns=1
Os01g07600	1	3651273	3655479				I	0
Os01g07610	1	3660221	3663319				I	0
Os01g07620	1	3664042	3665046				I	-0
Os01g07630	1	3666439	3672065				Os01g07560	-0
Os01g07640	1	3675303	3679660				I	-0
Os01g07650	1	3681143	3681364				I	0
Os01g07660	1	3681943	3686407				I	-0
Os01g07670	1	3688940	3691705			P	P	-0
Os01g07680	1	3693855	3694301			Os01g07670	Os01g07670	-0
Os01g07700	1	3695142	3698805				I	-0
Os01g07710	1	3701448	3703723				I	0
Os01g07720	1	3704420	3708016				I	-0
Os01g07730	1	3710212	3712653	Os05g07870	2		I	0		http://coge.iplantcollaborative.org/CoGe/GEvo.pl?prog=blastn&dsgid1=11822&dsgid2=11822&accn1=Os05g07870&accn2=Os01g07730&num_seqs=2&autogo=1&show_cns=1
Os01g07740	1	3712687	3717637				I	-0
Os01g07750	1	3719115	3722166				I	-0
Os01g07760	1	3723314	3728284	Os05g07880	1		I	-0		http://coge.iplantcollaborative.org/CoGe/GEvo.pl?prog=blastn&dsgid1=11822&dsgid2=11822&accn1=Os05g07880&accn2=Os01g07760&num_seqs=2&autogo=1&show_cns=1
Os01g07770	1	3731150	3732930				I	0
Os01g07780	1	3734829	3735828	Os05g07890	0		I	0		http://coge.iplantcollaborative.org/CoGe/GEvo.pl?prog=blastn&dsgid1=11822&dsgid2=11822&accn1=Os05g07890&accn2=Os01g07780&num_seqs=2&autogo=1&show_cns=1
Os01g07790	1	3736893	3739685				I	0
Os01g07800	1	3736903	3741067				I	-0
Os01g07810	1	3741694	3743539			P	Os01g07560	-0
Os01g07820	1	3747865	3751620			I	I	-0
Os01g07830	1	3754288	3757620			I	I	-0
Os01g07840	1	3763546	3773641			Os01g07810	Os01g07560	0
Os01g07850	1	3778634	3781004	Os05g07940	0			0		http://coge.iplantcollaborative.org/CoGe/GEvo.pl?prog=blastn&dsgid1=11822&dsgid2=11822&accn1=Os05g07940&accn2=Os01g07850&num_seqs=2&autogo=1&show_cns=1
Os01g07860	1	3782691	3785243					-0
Os01g07870	1	3803528	3810069					0
Os01g07880	1	3810149	3811069					-0
Os01g07890	1	3817046	3817774	Os05g08390	1			-0		http://coge.iplantcollaborative.org/CoGe/GEvo.pl?prog=blastn&dsgid1=11822&dsgid2=11822&accn1=Os05g08390&accn2=Os01g07890&num_seqs=2&autogo=1&show_cns=1
Os01g07900	1	3818067	3818782					-0
Os01g07910	1	3819168	3823523					-0
Os01g07920	1	3826039	3829347					-0
Os01g07930	1	3829492	3830846					-0
Os01g07940	1	3834129	3837211					-0
Os01g07950	1	3841753	3844541					0
Os01g07960	1	3845181	3849245					-0
Os01g07970	1	3854046	3855060	Os05g08420	0			-0		http://coge.iplantcollaborative.org/CoGe/GEvo.pl?prog=blastn&dsgid1=11822&dsgid2=11822&accn1=Os05g08420&accn2=Os01g07970&num_seqs=2&autogo=1&show_cns=1
Os01g07980	1	3857824	3860839			P	P	-0
Os01g07990	1	3863260	3867543			I	I	0
Os01g08000	1	3869734	3873321			Os01g07980	Os01g07980	-0
Os01g08010	1	3874761	3877459					0
Os01g08020	1	3877069	3899085	Os05g08430	1			-0		http://coge.iplantcollaborative.org/CoGe/GEvo.pl?prog=blastn&dsgid1=11822&dsgid2=11822&accn1=Os05g08430&accn2=Os01g08020&num_seqs=2&autogo=1&show_cns=1
rice_v6_1_3900117_3900328	1	3900117	3900328			P	P	0
Os01g08050	1	3900384	3900836			rice_v6_1_3900117_3900328	rice_v6_1_3900117_3900328	0
Os01g08060	1	3902490	3903910					0
Os01g08070	1	3904249	3906429					0
Os01g08080	1	3912701	3915274	Os05g08480	0	P	P	-0		http://coge.iplantcollaborative.org/CoGe/GEvo.pl?prog=blastn&dsgid1=11822&dsgid2=11822&accn1=Os05g08480&accn2=Os01g08080&num_seqs=2&autogo=1&show_cns=1
Os01g08090	1	3916918	3919458			Os01g08080	Os01g08080	0
Os01g08100	1	3920356	3922134			Os01g08080	Os01g08080	0
Os01g08110	1	3923363	3925556			Os01g08080	Os01g08080	0
Os01g08120	1	3926450	3928447					-0
Os01g08130	1	3931329	3932352	Os05g08530	0	P	P	0		http://coge.iplantcollaborative.org/CoGe/GEvo.pl?prog=blastn&dsgid1=11822&dsgid2=11822&accn1=Os05g08530&accn2=Os01g08130&num_seqs=2&autogo=1&show_cns=1
Os01g08140	1	3936749	3937912			Os01g08130	Os01g08130	0
Os01g08150	1	3938131	3941405					-0
Os01g08160	1	3952039	3954491					0
Os01g08170	1	3957210	3961125					0
Os01g08180	1	3961465	3962568					-0
Os01g08190	1	3974902	3983922					0
Os01g08200	1	3985612	3994398					0
Os01g08209	1	4000421	4000614					0
Os01g08220	1	4002659	4003946	Os05g08540	0			-0		http://coge.iplantcollaborative.org/CoGe/GEvo.pl?prog=blastn&dsgid1=11822&dsgid2=11822&accn1=Os05g08540&accn2=Os01g08220&num_seqs=2&autogo=1&show_cns=1
Os01g08229	1	4006483	4006650					-0
Os01g08240	1	4022146	4022442					-0
Os01g08250	1	4023855	4029589					-0
Os01g08260	1	4032751	4036473			P	P	-0
rice_v6_1_4036558_4042431	1	4036558	4042431			Os01g08260	Os01g08260	-0
Os01g08270	1	4050856	4056690					-0
Os01g08280	1	4058510	4062190					0
Os01g08290	1	4062704	4065374					0
Os01g08300	1	4065623	4066218					-0
Os01g08310	1	4067617	4069372	Os05g08560	4			-0		http://coge.iplantcollaborative.org/CoGe/GEvo.pl?prog=blastn&dsgid1=11822&dsgid2=11822&accn1=Os05g08560&accn2=Os01g08310&num_seqs=2&autogo=1&show_cns=1
Os01g08320	1	4072676	4075438	Os05g08570	5			-0		http://coge.iplantcollaborative.org/CoGe/GEvo.pl?prog=blastn&dsgid1=11822&dsgid2=11822&accn1=Os05g08570&accn2=Os01g08320&num_seqs=2&autogo=1&show_cns=1
Os01g08330	1	4080316	4081680					0
Os01g08340	1	4090068	4093859	Os05g08610	0			0		http://coge.iplantcollaborative.org/CoGe/GEvo.pl?prog=blastn&dsgid1=11822&dsgid2=11822&accn1=Os05g08610&accn2=Os01g08340&num_seqs=2&autogo=1&show_cns=1
Os01g08350	1	4094856	4095249					0
Os01g08360	1	4098383	4100882	Os05g08620	2			0		http://coge.iplantcollaborative.org/CoGe/GEvo.pl?prog=blastn&dsgid1=11822&dsgid2=11822&accn1=Os05g08620&accn2=Os01g08360&num_seqs=2&autogo=1&show_cns=1
Os01g08370	1	4105828	4107541					0
Os01g08380	1	4109380	4111127	Os05g08640	1			-0		http://coge.iplantcollaborative.org/CoGe/GEvo.pl?prog=blastn&dsgid1=11822&dsgid2=11822&accn1=Os05g08640&accn2=Os01g08380&num_seqs=2&autogo=1&show_cns=1
Os01g08390	1	4115451	4115943					0
Os01g08400	1	4117041	4121579					0
Os01g08410	1	4122420	4125379				Os01g08530	0
rice_v6_1_4126506_4128888	1	4126499	4139332			P	P	0
Os01g08420	1	4132703	4139633			rice_v6_1_4126506_4128888	rice_v6_1_4126506_4128888	0
Os01g08430	1	4142351	4149414				I	0
Os01g08440	1	4151864	4153680	Os05g08750	0		I	-0		http://coge.iplantcollaborative.org/CoGe/GEvo.pl?prog=blastn&dsgid1=11822&dsgid2=11822&accn1=Os05g08750&accn2=Os01g08440&num_seqs=2&autogo=1&show_cns=1
Os01g08450	1	4159946	4164165				I	-0
Os01g08460	1	4166511	4170559				I	-0
Os01g08464	1	4174051	4176259				I	-0
Os01g08470	1	4178159	4180434				Os01g08530	-0
Os01g08480	1	4186493	4190715				I	-0
Os01g08490	1	4195937	4197833				I	0
Os01g08500	1	4198413	4200316				I	-0
Os01g08510	1	4207553	4212302	Os05g08790	0		I	-0		http://coge.iplantcollaborative.org/CoGe/GEvo.pl?prog=blastn&dsgid1=11822&dsgid2=11822&accn1=Os05g08790&accn2=Os01g08510&num_seqs=2&autogo=1&show_cns=1
Os01g08520	1	4214032	4216547	Os05g08800	5		I	-0		http://coge.iplantcollaborative.org/CoGe/GEvo.pl?prog=blastn&dsgid1=11822&dsgid2=11822&accn1=Os05g08800&accn2=Os01g08520&num_seqs=2&autogo=1&show_cns=1
Os01g08530	1	4231100	4232560	Os05g08730	Os05g08770	3		P	-0		http://coge.iplantcollaborative.org/CoGe/GEvo.pl?prog=blastn&dsgid1=11822&dsgid2=11822&accn1=Os05g08730&accn2=Os01g08530&num_seqs=2&autogo=1&show_cns=1
Os01g08540	1	4233514	4243531				I	-0
Os01g08550	1	4244417	4248851				I	-0
Os01g08560	1	4252838	4258626	Os05g08840	0		I	0		http://coge.iplantcollaborative.org/CoGe/GEvo.pl?prog=blastn&dsgid1=11822&dsgid2=11822&accn1=Os05g08840&accn2=Os01g08560&num_seqs=2&autogo=1&show_cns=1
Os01g08570	1	4263247	4269356				I	0
Os01g08580	1	4271797	4275333				Os01g08530	-0
Os01g08590	1	4277871	4278113					0
Os01g08600	1	4280714	4282625					-0
Os01g08610	1	4283626	4287083					0
Os01g08620	1	4290014	4290325					0
Os01g08630	1	4296867	4301381					-0
Os01g08640	1	4303785	4304167					0
Os01g08650	1	4305882	4308963			I	I	0
rice_v6_1_4308963_4309123	1	4308962	4309123			P	P	-0
Os01g08660	1	4312645	4314834			rice_v6_1_4308963_4309123	rice_v6_1_4308963_4309123	-0
Os01g08670	1	4316974	4317780					-0
Os01g08680	1	4321727	4325342					-0
Os01g08690	1	4325578	4327863					0
Os01g08700	1	4328152	4337486					-0
Os01g08710	1	4339849	4355468	Os05g09020	1			-0		http://coge.iplantcollaborative.org/CoGe/GEvo.pl?prog=blastn&dsgid1=11822&dsgid2=11822&accn1=Os05g09020&accn2=Os01g08710&num_seqs=2&autogo=1&show_cns=1
Os01g08720	1	4356724	4360055					0
Os01g08730	1	4362128	4365827					0
Os01g08740	1	4367738	4368265					-0
Os01g08750	1	4373129	4393083					0
Os01g08760	1	4394154	4396000					0
Os01g08770	1	4396652	4401081					0
Os01g08780	1	4401620	4406292					-0
Os01g08790	1	4414416	4415132					0
Os01g08800	1	4416283	4418160	Os05g08850	1	P	P	0		http://coge.iplantcollaborative.org/CoGe/GEvo.pl?prog=blastn&dsgid1=11822&dsgid2=11822&accn1=Os05g08850&accn2=Os01g08800&num_seqs=2&autogo=1&show_cns=1
Os01g08810	1	4420318	4422107			Os01g08800	Os01g08800	0
Os01g08814	1	4422892	4425884	Os05g08854	0			-0		http://coge.iplantcollaborative.org/CoGe/GEvo.pl?prog=blastn&dsgid1=11822&dsgid2=11822&accn1=Os05g08854&accn2=Os01g08814&num_seqs=2&autogo=1&show_cns=1
Os01g08820	1	4430532	4432679					-0
Os01g08830	1	4433089	4436971					0
Os01g08840	1	4439901	4440368					0
Os01g08850	1	4443670	4447386					0
Os01g08860	1	4448032	4448876					-0
Os01g08870	1	4452717	4453004					0
Os01g08880	1	4453755	4456084					-0
Os01g08890	1	4458084	4483478					-0
Os01g08930	1	4484747	4489158					-0
Os01g08940	1	4490056	4490481					-0
Os01g08950	1	4492365	4494153					0
Os01g08960	1	4493598	4496627					-0
Os01g08970	1	4496719	4503407	Os05g08970	0			0		http://coge.iplantcollaborative.org/CoGe/GEvo.pl?prog=blastn&dsgid1=11822&dsgid2=11822&accn1=Os05g08970&accn2=Os01g08970&num_seqs=2&autogo=1&show_cns=1
Os01g08980	1	4503620	4504211					-0
Os01g08990	1	4508225	4512098	Os05g08980	0			0		http://coge.iplantcollaborative.org/CoGe/GEvo.pl?prog=blastn&dsgid1=11822&dsgid2=11822&accn1=Os05g08980&accn2=Os01g08990&num_seqs=2&autogo=1&show_cns=1
Os01g09000	1	4513298	4519613	Os05g08990	0			-0		http://coge.iplantcollaborative.org/CoGe/GEvo.pl?prog=blastn&dsgid1=11822&dsgid2=11822&accn1=Os05g08990&accn2=Os01g09000&num_seqs=2&autogo=1&show_cns=1
rice_v6_1_4521860_4521985	1	4521860	4521985					0
Os01g09010	1	4526986	4531893					0
Os01g09020	1	4533021	4539216					0
Os01g09030	1	4541296	4545560					0
Os01g09050	1	4550112	4553640					-0
Os01g09060	1	4558006	4558950					-0
Os01g09069	1	4562747	4563164					0
Os01g09080	1	4565304	4567617	Os05g09020	1	P	P	0		http://coge.iplantcollaborative.org/CoGe/GEvo.pl?prog=blastn&dsgid1=11822&dsgid2=11822&accn1=Os05g09020&accn2=Os01g09080&num_seqs=2&autogo=1&show_cns=1
Os01g09090	1	4570691	4571218			I	I	0
Os01g09100	1	4571448	4572409			Os01g09080	Os01g09080	-0
Os01g09110	1	4574712	4575155					0
Os01g09120	1	4580148	4583690					-0
Os01g09130	1	4586086	4586835					0
Os01g09140	1	4589920	4590372					0
Os01g09150	1	4595060	4595812			P	P	0
Os01g09160	1	4598777	4602027			I	I	0
Os01g09170	1	4602847	4609002			I	I	-0
Os01g09180	1	4610067	4611048			I	I	-0
Os01g09190	1	4613882	4614827			Os01g09150	Os01g09150	0
Os01g09200	1	4620677	4630365					-0
Os01g09206	1	4641301	4642110					-0
Os01g09212	1	4643061	4643696					-0
Os01g09220	1	4645427	4647260	Os05g09120	0			0		http://coge.iplantcollaborative.org/CoGe/GEvo.pl?prog=blastn&dsgid1=11822&dsgid2=11822&accn1=Os05g09120&accn2=Os01g09220&num_seqs=2&autogo=1&show_cns=1
Os01g09230	1	4649095	4650961					0
Os01g09240	1	4661839	4663301					-0
1_4665004_4665042_cns_rna	1	4665004	4665042	5_5230598_5230636_cns_rna	1			0	8e-13|	http://coge.iplantcollaborative.org/CoGe/GEvo.pl?prog=blastn&dsgid1=11822&dsgid2=11822&accn1=5_5230598_5230636_cns_rna&accn2=1_4665004_4665042_cns_rna&num_seqs=2&autogo=1&show_cns=1
1_4665057_4665080_cns_rna	1	4665057	4665080	5_5230696_5230719_cns_rna	0			0	1e-06|	http://coge.iplantcollaborative.org/CoGe/GEvo.pl?prog=blastn&dsgid1=11822&dsgid2=11822&accn1=5_5230696_5230719_cns_rna&accn2=1_4665057_4665080_cns_rna&num_seqs=2&autogo=1&show_cns=1
Os01g09246	1	4672400	4683865	Os05g09360	3			0		http://coge.iplantcollaborative.org/CoGe/GEvo.pl?prog=blastn&dsgid1=11822&dsgid2=11822&accn1=Os05g09360&accn2=Os01g09246&num_seqs=2&autogo=1&show_cns=1
Os01g09252	1	4687108	4692114					0
Os01g09260	1	4696314	4698792					-0
Os01g09270	1	4712523	4712924					0
Os01g09280	1	4713468	4717746					-0
Os01g09290	1	4723181	4723759					0
Os01g09300	1	4725659	4730243					0
Os01g09305	1	4731052	4732048			P	P	-0
rice_v6_1_4732078_4732386	1	4732078	4732386			Os01g09305	Os01g09305	-0
Os01g09310	1	4733012	4736606					-0
Os01g09320	1	4737905	4743591	Os05g09440	0			-0		http://coge.iplantcollaborative.org/CoGe/GEvo.pl?prog=blastn&dsgid1=11822&dsgid2=11822&accn1=Os05g09440&accn2=Os01g09320&num_seqs=2&autogo=1&show_cns=1
Os01g09330	1	4746121	4747910					0
Os01g09340	1	4752606	4755578				P	-0
Os01g09350	1	4757725	4757988				I	-0
Os01g09360	1	4758946	4759712				I	-0
Os01g09370	1	4760304	4766339			P	P	-0
Os01g09384	1	4767735	4781706			Os01g09370	Os01g09370	-0
Os01g09400	1	4785478	4786242			I	I	0
Os01g09410	1	4790837	4794348			Os01g09370	Os01g09370	0
Os01g09420	1	4795155	4797479				Os01g09340	-0
Os01g09430	1	4799247	4801179					0
Os01g09440	1	4806985	4807500					0
Os01g09450	1	4815845	4817962	Os05g09480	1			0		http://coge.iplantcollaborative.org/CoGe/GEvo.pl?prog=blastn&dsgid1=11822&dsgid2=11822&accn1=Os05g09480&accn2=Os01g09450&num_seqs=2&autogo=1&show_cns=1
Os01g09460	1	4819104	4822129	Os05g09500	0			-0		http://coge.iplantcollaborative.org/CoGe/GEvo.pl?prog=blastn&dsgid1=11822&dsgid2=11822&accn1=Os05g09500&accn2=Os01g09460&num_seqs=2&autogo=1&show_cns=1
Os01g09470	1	4825590	4827735	Os05g09520	2			0		http://coge.iplantcollaborative.org/CoGe/GEvo.pl?prog=blastn&dsgid1=11822&dsgid2=11822&accn1=Os05g09520&accn2=Os01g09470&num_seqs=2&autogo=1&show_cns=1
Os01g09480	1	4836004	4837215					-0
Os01g09490	1	4839354	4844339					0
Os01g09500	1	4848901	4851193					-0
Os01g09510	1	4851430	4853566					0
Os01g09520	1	4856087	4862438					0
Os01g09530	1	4862878	4866115					-0
Os01g09540	1	4871119	4872806	Os05g09660	0			-0		http://coge.iplantcollaborative.org/CoGe/GEvo.pl?prog=blastn&dsgid1=11822&dsgid2=11822&accn1=Os05g09660&accn2=Os01g09540&num_seqs=2&autogo=1&show_cns=1
Os01g09550	1	4878207	4884949	Os05g10620	1			-0		http://coge.iplantcollaborative.org/CoGe/GEvo.pl?prog=blastn&dsgid1=11822&dsgid2=11822&accn1=Os05g10620&accn2=Os01g09550&num_seqs=2&autogo=1&show_cns=1
Os01g09560	1	4890516	4895876					0
Os01g09570	1	4904501	4908514	Os05g10650	1			0		http://coge.iplantcollaborative.org/CoGe/GEvo.pl?prog=blastn&dsgid1=11822&dsgid2=11822&accn1=Os05g10650&accn2=Os01g09570&num_seqs=2&autogo=1&show_cns=1
Os01g09580	1	4908890	4913370					-0
Os01g09590	1	4916884	4918224					-0
Os01g09600	1	4931498	4937594					0
Os01g09610	1	4937911	4940835					-0
Os01g09620	1	4948047	4950126	Os05g10670	2			-0		http://coge.iplantcollaborative.org/CoGe/GEvo.pl?prog=blastn&dsgid1=11822&dsgid2=11822&accn1=Os05g10670&accn2=Os01g09620&num_seqs=2&autogo=1&show_cns=1
Os01g09640	1	4970171	4972555	Os05g10690	5			-0		http://coge.iplantcollaborative.org/CoGe/GEvo.pl?prog=blastn&dsgid1=11822&dsgid2=11822&accn1=Os05g10690&accn2=Os01g09640&num_seqs=2&autogo=1&show_cns=1
Os01g09650	1	4975091	4975585					0
Os01g09660	1	4978098	4979028					-0
Os01g09665	1	4979670	4980944					0
Os01g09670	1	4981142	4984143	Os05g10740	0			-0		http://coge.iplantcollaborative.org/CoGe/GEvo.pl?prog=blastn&dsgid1=11822&dsgid2=11822&accn1=Os05g10740&accn2=Os01g09670&num_seqs=2&autogo=1&show_cns=1
1_4986452_4986471_cns_rna	1	4986452	4986471	5_5917249_5917268_cns_rna	1			-0	0.0002|	http://coge.iplantcollaborative.org/CoGe/GEvo.pl?prog=blastn&dsgid1=11822&dsgid2=11822&accn1=5_5917249_5917268_cns_rna&accn2=1_4986452_4986471_cns_rna&num_seqs=2&autogo=1&show_cns=1
Os01g09680	1	4986704	4987201					-0
Os01g09690	1	4990513	4992868					0
Os01g09700	1	5001118	5004727	Os05g10780	0			-0		http://coge.iplantcollaborative.org/CoGe/GEvo.pl?prog=blastn&dsgid1=11822&dsgid2=11822&accn1=Os05g10780&accn2=Os01g09700&num_seqs=2&autogo=1&show_cns=1
Os01g09710	1	5009048	5011395					0
Os01g09720	1	5013609	5014256					0
Os01g09730	1	5015279	5017652			P	P	0
Os01g09740	1	5016893	5019150			I	I	-0
Os01g09750	1	5020088	5024720			I	I	-0
Os01g09760	1	5027289	5036189			I	I	0
Os01g09770	1	5036238	5039698			Os01g09730	Os01g09730	-0
Os01g09780	1	5045031	5045820					-0
Os01g09790	1	5051993	5054753					-0
Os01g09800	1	5059416	5064236					-0
Os01g09810	1	5072416	5073930					-0
Os01g09820	1	5078127	5079367					-0
Os01g09830	1	5084833	5085559	Os05g10930	3			0		http://coge.iplantcollaborative.org/CoGe/GEvo.pl?prog=blastn&dsgid1=11822&dsgid2=11822&accn1=Os05g10930&accn2=Os01g09830&num_seqs=2&autogo=1&show_cns=1
Os01g09840	1	5090864	5091262					0
Os01g09850	1	5098501	5104923					0
Os01g09860	1	5108949	5116013					-0
Os01g09870	1	5127149	5127667					-0
Os01g09880	1	5130471	5131918					-0
Os01g09890	1	5137463	5139925					-0
Os01g09900	1	5147694	5149648	Os05g11070	1	P	P	0		http://coge.iplantcollaborative.org/CoGe/GEvo.pl?prog=blastn&dsgid1=11822&dsgid2=11822&accn1=Os05g11070&accn2=Os01g09900&num_seqs=2&autogo=1&show_cns=1
Os01g09914	1	5157673	5157953			I	I	-0
Os01g09930	1	5162291	5167424			Os01g09900	Os01g09900	0
Os01g09940	1	5170227	5170814			Os01g09900	Os01g09900	0
Os01g09950	1	5172555	5173272				I	-0
Os01g09960	1	5175246	5182614				I	0
rice_v6_1_5183181_5183427	1	5183181	5185247				I	-0
Os01g09970	1	5189927	5190415				I	0
Os01g09980	1	5194718	5195952				I	0
Os01g09990	1	5200862	5203046				Os01g09900	0
Os01g10000	1	5209468	5212292					-0
Os01g10010	1	5212932	5215703	Os05g11120	0			-0		http://coge.iplantcollaborative.org/CoGe/GEvo.pl?prog=blastn&dsgid1=11822&dsgid2=11822&accn1=Os05g11120&accn2=Os01g10010&num_seqs=2&autogo=1&show_cns=1
Os01g10020	1	5217542	5219398					0
Os01g10030	1	5226044	5228966					0
Os01g10040	1	5235623	5243520	Os05g11130	1			0		http://coge.iplantcollaborative.org/CoGe/GEvo.pl?prog=blastn&dsgid1=11822&dsgid2=11822&accn1=Os05g11130&accn2=Os01g10040&num_seqs=2&autogo=1&show_cns=1
Os01g10050	1	5245503	5250192					-0
Os01g10060	1	5250888	5252124					0
Os01g10070	1	5255634	5256326					0
Os01g10080	1	5257256	5260017					0
Os01g10090	1	5260189	5261898					-0
Os01g10100	1	5262422	5265102					-0
Os01g10110	1	5269103	5274678					-0
Os01g10120	1	5280182	5280505					0
Os01g10130	1	5287135	5292325			P	P	-0
rice_v6_1_5297492_5297707	1	5297492	5297707			I	I	-0
Os01g10140	1	5306412	5317623			Os01g10130	Os01g10130	-0
Os01g10150	1	5327818	5334518	Os05g11140	2			-0		http://coge.iplantcollaborative.org/CoGe/GEvo.pl?prog=blastn&dsgid1=11822&dsgid2=11822&accn1=Os05g11140&accn2=Os01g10150&num_seqs=2&autogo=1&show_cns=1
Os01g10160	1	5335704	5336330					-0
Os01g10170	1	5338444	5338729					0
Os01g10180	1	5351369	5352612	Os05g11160	2			-0		http://coge.iplantcollaborative.org/CoGe/GEvo.pl?prog=blastn&dsgid1=11822&dsgid2=11822&accn1=Os05g11160&accn2=Os01g10180&num_seqs=2&autogo=1&show_cns=1
Os01g10190	1	5353601	5356705					0
Os01g10195	1	5360440	5361677					-0
Os01g10200	1	5368402	5368891					0
Os01g10210	1	5372582	5373794			P	Os01g10230	0
Os01g10219	1	5375315	5375556			I	I	-0
Os01g10230	1	5383196	5384088	Os05g11210	2	Os01g10210	P	0		http://coge.iplantcollaborative.org/CoGe/GEvo.pl?prog=blastn&dsgid1=11822&dsgid2=11822&accn1=Os05g11210&accn2=Os01g10230&num_seqs=2&autogo=1&show_cns=1
Os01g10240	1	5385995	5387128					0
Os01g10250	1	5388733	5393414					-0
Os01g10260	1	5400401	5401015	Os05g11300	0		P	-0		http://coge.iplantcollaborative.org/CoGe/GEvo.pl?prog=blastn&dsgid1=11822&dsgid2=11822&accn1=Os05g11300&accn2=Os01g10260&num_seqs=2&autogo=1&show_cns=1
Os01g10270	1	5402302	5403567				I	-0
Os01g10280	1	5405007	5411769				I	0
Os01g10290	1	5412599	5415935				I	-0
Os01g10300	1	5416184	5417745				I	0
Os01g10310	1	5423059	5423571				Os01g10260	0
Os01g10320	1	5425518	5429614					-0
rice_v6_1_5433925_5434390	1	5433925	5434390					-0
Os01g10340	1	5434443	5441651					-0
Os01g10350	1	5441857	5445266					0
Os01g10370	1	5453554	5454691					-0
Os01g10380	1	5463110	5466442					0
Os01g10390	1	5469119	5472013					0
Os01g10400	1	5477476	5478836	Os05g11320	1			0		http://coge.iplantcollaborative.org/CoGe/GEvo.pl?prog=blastn&dsgid1=11822&dsgid2=11822&accn1=Os05g11320&accn2=Os01g10400&num_seqs=2&autogo=1&show_cns=1
Os01g10410	1	5484564	5487110					-0
Os01g10420	1	5489623	5490360					-0
Os01g10430	1	5492186	5498451			P	P	0
Os01g10440	1	5506002	5508548			I	I	0
Os01g10450	1	5509516	5513480			Os01g10430	Os01g10430	-0
Os01g10460	1	5529497	5532609					0
Os01g10470	1	5539629	5540520	Os05g11330	0			-0		http://coge.iplantcollaborative.org/CoGe/GEvo.pl?prog=blastn&dsgid1=11822&dsgid2=11822&accn1=Os05g11330&accn2=Os01g10470&num_seqs=2&autogo=1&show_cns=1
Os01g10480	1	5542648	5543544					-0
Os01g10490	1	5548619	5550003					-0
Os01g10504	1	5558548	5567844	Os05g11414	6			-0		http://coge.iplantcollaborative.org/CoGe/GEvo.pl?prog=blastn&dsgid1=11822&dsgid2=11822&accn1=Os05g11414&accn2=Os01g10504&num_seqs=2&autogo=1&show_cns=1
Os01g10520	1	5577753	5584267	Os05g11428	2	P	P	-0		http://coge.iplantcollaborative.org/CoGe/GEvo.pl?prog=blastn&dsgid1=11822&dsgid2=11822&accn1=Os05g11428&accn2=Os01g10520&num_seqs=2&autogo=1&show_cns=1
Os01g10530	1	5590697	5598234			Os01g10520	Os01g10520	-0
Os01g10550	1	5599028	5599869				I	0
Os01g10560	1	5615360	5615893				I	-0
Os01g10570	1	5617522	5618188				I	-0
Os01g10580	1	5638769	5640495	Os05g11510	1		I	0		http://coge.iplantcollaborative.org/CoGe/GEvo.pl?prog=blastn&dsgid1=11822&dsgid2=11822&accn1=Os05g11510&accn2=Os01g10580&num_seqs=2&autogo=1&show_cns=1
Os01g10590	1	5651593	5654352				I	0
Os01g10600	1	5662323	5667903				Os01g10520	-0
Os01g10610	1	5667988	5670470					-0
Os01g10630	1	5674585	5678551					-0
Os01g10640	1	5684594	5685401					0
Os01g10650	1	5688889	5689347					0
Os01g10660	1	5692664	5692990					-0
Os01g10670	1	5694273	5694584					-0
Os01g10680	1	5698651	5706758	Os05g11650	1			-0		http://coge.iplantcollaborative.org/CoGe/GEvo.pl?prog=blastn&dsgid1=11822&dsgid2=11822&accn1=Os05g11650&accn2=Os01g10680&num_seqs=2&autogo=1&show_cns=1
Os01g10690	1	5717883	5723184					-0
Os01g10700	1	5726326	5728756	Os05g11730	0	P	P	0		http://coge.iplantcollaborative.org/CoGe/GEvo.pl?prog=blastn&dsgid1=11822&dsgid2=11822&accn1=Os05g11730&accn2=Os01g10700&num_seqs=2&autogo=1&show_cns=1
Os01g10710	1	5730783	5733320			Os01g10700	Os01g10700	0
Os01g10720	1	5735299	5739751			Os01g10700	Os01g10700	-0
Os01g10729	1	5743227	5743562				I	-0
Os01g10740	1	5747869	5748270			P	P	-0
Os01g10750	1	5749067	5749435			I	I	0
Os01g10760	1	5749703	5750035			Os01g10740	Os01g10740	-0
Os01g10770	1	5756491	5757607			I	I	-0
Os01g10780	1	5758818	5759234			Os01g10740	Os01g10740	-0
Os01g10790	1	5759481	5763641				I	0
Os01g10800	1	5763652	5766959				I	-0
Os01g10810	1	5767209	5768462				I	0
Os01g10820	1	5769018	5771375	Os05g11710	0		I	0		http://coge.iplantcollaborative.org/CoGe/GEvo.pl?prog=blastn&dsgid1=11822&dsgid2=11822&accn1=Os05g11710&accn2=Os01g10820&num_seqs=2&autogo=1&show_cns=1
Os01g10830	1	5772300	5773192				I	0
Os01g10840	1	5773281	5777466			P	Os01g10700	-0
Os01g10850	1	5788309	5790121			I	I	0
Os01g10860	1	5793747	5796674			I	I	-0
Os01g10870	1	5798607	5800142			Os01g10840	Os01g10700	0
Os01g10880	1	5807045	5807340			I	I	0
Os01g10890	1	5808557	5810617			Os01g10840	Os01g10700	-0
Os01g10900	1	5813778	5818207					-0
Os01g10910	1	5819255	5821506					0
Os01g10920	1	5822869	5827251			P	P	-0
Os01g10930	1	5827553	5829832			Os01g10920	Os01g10920	-0
Os01g10940	1	5832613	5833107			I	I	-0
Os01g10950	1	5836475	5838898			Os01g10920	Os01g10920	-0
Os01g10960	1	5840736	5842574			Os01g10920	Os01g10920	-0
Os01g10970	1	5843702	5847945			P	P	0
Os01g10980	1	5855467	5856920			Os01g10970	Os01g10970	0
Os01g10990	1	5860816	5862794			Os01g10970	Os01g10970	0
Os01g11000	1	5864389	5868482				I	-0
Os01g11010	1	5874786	5876849				Os01g10920	-0
Os01g11020	1	5883006	5883572					0
Os01g11030	1	5887370	5888772					-0
Os01g11040	1	5889605	5897224					0
Os01g11054	1	5898555	5908595	Os02g14770	1			0		http://coge.iplantcollaborative.org/CoGe/GEvo.pl?prog=blastn&dsgid1=11822&dsgid2=11822&accn1=Os02g14770&accn2=Os01g11054&num_seqs=2&autogo=1&show_cns=1
Os01g11070	1	5910503	5915819					0
Os01g11080	1	5917163	5918212					0
Os01g11110	1	5920735	5933197					0
Os01g11120	1	5933573	5938527	Os02g14760	1			-0		http://coge.iplantcollaborative.org/CoGe/GEvo.pl?prog=blastn&dsgid1=11822&dsgid2=11822&accn1=Os02g14760&accn2=Os01g11120&num_seqs=2&autogo=1&show_cns=1
Os01g11130	1	5944633	5953387					-0
Os01g11140	1	5960694	5964740				P	0
Os01g11150	1	5967819	5971489				I	-0
Os01g11160	1	5982581	5984875				I	-0
rice_v6_1_5985005_5985115	1	5985005	5985115				I	-0
Os01g11170	1	5989953	5990834				I	0
Os01g11190	1	5993786	5994455				I	0
Os01g11200	1	5999333	6001858				I	-0
Os01g11210	1	6002524	6003869				I	0
Os01g11220	1	6003879	6006163				I	-0
Os01g11230	1	6006818	6008027				I	-0
Os01g11240	1	6009736	6010894				I	-0
Os01g11250	1	6016742	6021156	Os02g14840	1		I	-0		http://coge.iplantcollaborative.org/CoGe/GEvo.pl?prog=blastn&dsgid1=11822&dsgid2=11822&accn1=Os02g14840&accn2=Os01g11250&num_seqs=2&autogo=1&show_cns=1
Os01g11260	1	6024074	6028649				I	0
Os01g11270	1	6030025	6031833			P	P	-0
Os01g11280	1	6036423	6038070			Os01g11270	Os01g11270	-0
Os01g11289	1	6041705	6041976			I	I	0
Os01g11300	1	6056440	6058109			Os01g11270	Os01g11270	-0
Os01g11310	1	6062479	6062934			P	Os01g11140	-0
Os01g11320	1	6064683	6065478			Os01g11310	Os01g11140	-0
Os01g11330	1	6067798	6070736			I	I	0
Os01g11340	1	6075688	6077711			Os01g11270	Os01g11270	-0
Os01g11350	1	6093692	6095528	Os02g14910	2			-0		http://coge.iplantcollaborative.org/CoGe/GEvo.pl?prog=blastn&dsgid1=11822&dsgid2=11822&accn1=Os02g14910&accn2=Os01g11350&num_seqs=2&autogo=1&show_cns=1
Os01g11360	1	6107958	6110317					-0
Os01g11370	1	6111801	6124531					0
Os01g11390	1	6128330	6128737					-0
Os01g11400	1	6131290	6132119					-0
Os01g11414	1	6133202	6138189	Os02g14980	1			0		http://coge.iplantcollaborative.org/CoGe/GEvo.pl?prog=blastn&dsgid1=11822&dsgid2=11822&accn1=Os02g14980&accn2=Os01g11414&num_seqs=2&autogo=1&show_cns=1
Os01g11430	1	6138582	6141129					-0
Os01g11450	1	6162187	6165385					-0
Os01g11460	1	6170722	6172186			P	P	-0
Os01g11470	1	6181163	6181516			I	I	0
Os01g11480	1	6182125	6182625			Os01g11460	Os01g11460	-0
Os01g11490	1	6184622	6185317			Os01g11460	Os01g11460	-0
Os01g11500	1	6187518	6188219			Os01g11460	Os01g11460	-0
Os01g11510	1	6190931	6192745			I	I	0
Os01g11520	1	6198158	6199399			Os01g11460	Os01g11460	-0
Os01g11530	1	6208138	6209688					0
Os01g11550	1	6220636	6223329					-0
Os01g11570	1	6241495	6243969					-0
Os01g11580	1	6246411	6252398	Os02g15220	1			0		http://coge.iplantcollaborative.org/CoGe/GEvo.pl?prog=blastn&dsgid1=11822&dsgid2=11822&accn1=Os02g15220&accn2=Os01g11580&num_seqs=2&autogo=1&show_cns=1
Os01g11590	1	6252721	6256198					0
Os01g11600	1	6256915	6257264					0
Os01g11609	1	6260323	6260514					0
Os01g11620	1	6266440	6269903	Os02g15230	0	P	P	0		http://coge.iplantcollaborative.org/CoGe/GEvo.pl?prog=blastn&dsgid1=11822&dsgid2=11822&accn1=Os02g15230&accn2=Os01g11620&num_seqs=2&autogo=1&show_cns=1
Os01g11629	1	6274608	6274894			I	I	0
Os01g11640	1	6276478	6276714			I	I	0
Os01g11650	1	6277493	6282652			Os01g11620	Os01g11620	0
Os01g11660	1	6287365	6291303			Os01g11620	Os01g11620	0
Os01g11670	1	6294991	6296676				P	0
Os01g11680	1	6297944	6300397				I	-0
Os01g11690	1	6302562	6302822				I	-0
Os01g11700	1	6303802	6305608			P	Os01g11620	0
Os01g11704	1	6310934	6312649			I	I	-0
Os01g11710	1	6318130	6321474			Os01g11700	Os01g11620	0
Os01g11720	1	6327086	6332412			I	I	-0
Os01g11730	1	6339836	6343345			Os01g11700	Os01g11620	0
Os01g11740	1	6351582	6357359			Os01g11700	Os01g11620	0
Os01g11750	1	6360526	6362457			Os01g11700	Os01g11620	0
Os01g11760	1	6364028	6366159			Os01g11700	Os01g11620	0
Os01g11770	1	6367038	6367517			I	Os01g11670	-0
Os01g11780	1	6368419	6369066			I	I	0
Os01g11790	1	6376261	6381037			Os01g11700	Os01g11620	0
Os01g11800	1	6381881	6382687					-0
Os01g11810	1	6386691	6390467					-0
Os01g11820	1	6393268	6394667					0
Os01g11830	1	6395150	6396294			P	P	-0
Os01g11840	1	6399890	6401066			Os01g11830	Os01g11830	0
Os01g11850	1	6401993	6409872					-0
Os01g11860	1	6411786	6418895			P	P	0
Os01g11870	1	6424100	6426959			I	I	0
Os01g11880	1	6431336	6435086			Os01g11860	Os01g11860	0
Os01g11900	1	6443319	6455076					0
Os01g11910	1	6461706	6464037					0
Os01g11920	1	6470718	6484507					0
Os01g11930	1	6490534	6490756					0
Os01g11940	1	6493516	6498769					0
Os01g11946	1	6499706	6506149					-0
Os01g11952	1	6506356	6513891			P	P	-0
Os01g11960	1	6517127	6520046			Os01g11952	Os01g11952	-0
Os01g11970	1	6522637	6523620					0
Os01g11980	1	6524486	6527272					0
Os01g11990	1	6527797	6530845					0
Os01g12000	1	6533609	6534837					0
Os01g12010	1	6536654	6536896					-0
Os01g12020	1	6540005	6542076			I	I	0
Os01g12030	1	6540971	6543461	Os05g12150	1	P	P	-0		http://coge.iplantcollaborative.org/CoGe/GEvo.pl?prog=blastn&dsgid1=11822&dsgid2=11822&accn1=Os05g12150&accn2=Os01g12030&num_seqs=2&autogo=1&show_cns=1
Os01g12040	1	6545714	6553267			I	I	0
Os01g12060	1	6557931	6558377			I	I	-0
rice_v6_1_6558723_6558863	1	6558723	6558863			I	I	-0
Os01g12070	1	6563673	6567151			Os01g12030	Os01g12030	-0
Os01g12080	1	6571023	6576171	Os05g12170	0			-0		http://coge.iplantcollaborative.org/CoGe/GEvo.pl?prog=blastn&dsgid1=11822&dsgid2=11822&accn1=Os05g12170&accn2=Os01g12080&num_seqs=2&autogo=1&show_cns=1
Os01g12090	1	6582822	6585889					0
Os01g12100	1	6586146	6586940					-0
Os01g12110	1	6589899	6591136					-0
Os01g12120	1	6605521	6606239					-0
Os01g12130	1	6611343	6612905	Os05g12320	0			-0		http://coge.iplantcollaborative.org/CoGe/GEvo.pl?prog=blastn&dsgid1=11822&dsgid2=11822&accn1=Os05g12320&accn2=Os01g12130&num_seqs=2&autogo=1&show_cns=1
Os01g12140	1	6614403	6614768					0
Os01g12150	1	6615732	6617823					-0
Os01g12160	1	6623963	6629463					-0
Os01g12170	1	6632718	6636599					-0
Os01g12180	1	6641665	6644196					-0
rice_v6_1_6644893_6645043	1	6644883	6645054					-0
rice_v6_1_6645206_6645311	1	6645206	6645311					-0
Os01g12190	1	6648789	6649522					0
Os01g12200	1	6652077	6654383	Os05g12474	0			0		http://coge.iplantcollaborative.org/CoGe/GEvo.pl?prog=blastn&dsgid1=11822&dsgid2=11822&accn1=Os05g12474&accn2=Os01g12200&num_seqs=2&autogo=1&show_cns=1
Os01g12210	1	6658149	6661582					0
Os01g12220	1	6662533	6664460					0
Os01g12230	1	6666854	6669442					-0
Os01g12240	1	6688709	6692866					0
Os01g12250	1	6693004	6695795					-0
rice_v6_1_6695967_6697091	1	6695953	6697091					-0
Os01g12260	1	6698462	6702371					-0
Os01g12270	1	6703403	6703666	Os05g12481	0			-0		http://coge.iplantcollaborative.org/CoGe/GEvo.pl?prog=blastn&dsgid1=11822&dsgid2=11822&accn1=Os05g12481&accn2=Os01g12270&num_seqs=2&autogo=1&show_cns=1
Os01g12280	1	6704821	6709653					-0
Os01g12290	1	6710815	6713142			P	P	0
Os01g12300	1	6714521	6715305			Os01g12290	Os01g12290	0
rice_v6_1_6716291_6716726	1	6716212	6716778			Os01g12290	Os01g12290	0
Os01g12304	1	6717349	6718948			P	P	-0
Os01g12310	1	6721205	6721600			I	I	0
Os01g12320	1	6723939	6727626			Os01g12304	Os01g12304	-0
Os01g12330	1	6731152	6734486			I	I	0
Os01g12340	1	6734758	6745298			Os01g12304	Os01g12304	-0
Os01g12350	1	6746476	6749728			I	I	0
Os01g12360	1	6750357	6756512			I	I	-0
Os01g12374	1	6757675	6759456			Os01g12304	Os01g12304	-0
Os01g12381	1	6763450	6764888			Os01g12304	Os01g12304	-0
Os01g12390	1	6765497	6769164			P	Os01g12290	-0
Os01g12400	1	6773200	6776805			Os01g12390	Os01g12290	-0
Os01g12410	1	6780919	6783207			Os01g12390	Os01g12290	-0
Os01g12420	1	6786075	6788731			Os01g12390	Os01g12290	0
Os01g12430	1	6789657	6792346			Os01g12390	Os01g12290	-0
Os01g12440	1	6812714	6814546					0
Os01g12460	1	6829104	6831770					-0
Os01g12464	1	6832050	6834300					0
Os01g12470	1	6836120	6840269					0
Os01g12480	1	6840526	6842538					-0
Os01g12490	1	6856032	6859962					0
Os01g12500	1	6862321	6862747					0
Os01g12510	1	6874888	6875100					-0
Os01g12520	1	6878905	6880968					-0
Os01g12530	1	6888351	6895414				P	0
Os01g12540	1	6896557	6903259				I	0
Os01g12550	1	6903506	6908594				I	0
Os01g12560	1	6908691	6911131			P	P	-0
Os01g12570	1	6911704	6914127			Os01g12560	Os01g12560	-0
Os01g12580	1	6921082	6922336				I	-0
Os01g12590	1	6927001	6933154				I	0
Os01g12600	1	6933782	6937200				I	-0
Os01g12610	1	6939383	6939772				I	0
Os01g12630	1	6953748	6954074				I	-0
Os01g12640	1	6956017	6957745				I	-0
Os01g12650	1	6966620	6969164				I	0
Os01g12660	1	6969861	6975710				I	-0
Os01g12670	1	6978613	6984778				I	0
Os01g12680	1	6986901	6993006				I	0
Os01g12690	1	7008033	7009505				Os01g12530	0
Os01g12700	1	7014131	7017379				P	0
Os01g12710	1	7023297	7029610				I	0
Os01g12720	1	7037103	7041925				P	0
Os01g12730	1	7042932	7046559				I	0
Os01g12740	1	7047273	7049877			P	P	0
Os01g12750	1	7052100	7055375			Os01g12740	Os01g12740	0
Os01g12760	1	7060344	7064249			Os01g12740	Os01g12740	0
Os01g12770	1	7070481	7072789			Os01g12740	Os01g12740	0
Os01g12780	1	7075271	7075777				I	-0
Os01g12790	1	7078900	7084596				Os01g12720	0
Os01g12800	1	7084842	7088194				I	-0
Os01g12810	1	7091032	7094355				I	0
Os01g12820	1	7094374	7096654				I	-0
Os01g12830	1	7099013	7102266				I	-0
Os01g12840	1	7103273	7108141				I	-0
Os01g12850	1	7110153	7110440				I	-0
Os01g12860	1	7114771	7123102				Os01g12700	0
Os01g12870	1	7124360	7127912	Os05g13950	1			-0		http://coge.iplantcollaborative.org/CoGe/GEvo.pl?prog=blastn&dsgid1=11822&dsgid2=11822&accn1=Os05g13950&accn2=Os01g12870&num_seqs=2&autogo=1&show_cns=1
Os01g12880	1	7128149	7136330					0
Os01g12890	1	7156780	7163385					0
Os01g12900	1	7163594	7166419					-0
Os01g12910	1	7172618	7174813			P	P	0
Os01g12920	1	7175107	7176066			Os01g12910	Os01g12910	0
Os01g12930	1	7176355	7182963					-0
Os01g12940	1	7184483	7187038	Os05g13970	0			-0		http://coge.iplantcollaborative.org/CoGe/GEvo.pl?prog=blastn&dsgid1=11822&dsgid2=11822&accn1=Os05g13970&accn2=Os01g12940&num_seqs=2&autogo=1&show_cns=1
Os01g12950	1	7196022	7213143	Os05g14300	1		P	0		http://coge.iplantcollaborative.org/CoGe/GEvo.pl?prog=blastn&dsgid1=11822&dsgid2=11822&accn1=Os05g14300&accn2=Os01g12950&num_seqs=2&autogo=1&show_cns=1
Os01g12990	1	7214369	7214995				I	-0
Os01g13000	1	7215513	7224223	Os05g14010	9		I	-0		http://coge.iplantcollaborative.org/CoGe/GEvo.pl?prog=blastn&dsgid1=11822&dsgid2=11822&accn1=Os05g14010&accn2=Os01g13000&num_seqs=2&autogo=1&show_cns=1
Os01g13010	1	7235012	7235450				I	-0
Os01g13020	1	7238721	7239957				I	0
Os01g13024	1	7243980	7245003				I	-0
Os01g13030	1	7248761	7253629	Os05g14180	6		I	0		http://coge.iplantcollaborative.org/CoGe/GEvo.pl?prog=blastn&dsgid1=11822&dsgid2=11822&accn1=Os05g14180&accn2=Os01g13030&num_seqs=2&autogo=1&show_cns=1
Os01g13040	1	7258786	7259671				I	0
Os01g13050	1	7262022	7262843				I	0
Os01g13060	1	7264228	7272237				I	0
Os01g13070	1	7275019	7276972				I	0
Os01g13080	1	7277720	7279250				I	-0
Os01g13090	1	7280734	7284992			P	P	0
Os01g13100	1	7286907	7293276			Os01g13090	Os01g13090	0
Os01g13120	1	7296672	7297971	Os05g14240	0	P	P	0		http://coge.iplantcollaborative.org/CoGe/GEvo.pl?prog=blastn&dsgid1=11822&dsgid2=11822&accn1=Os05g14240&accn2=Os01g13120&num_seqs=2&autogo=1&show_cns=1
Os01g13130	1	7301368	7302788			Os01g13120	Os01g13120	0
rice_v6_1_7303573_7303818	1	7303573	7303818				I	-0
Os01g13140	1	7306881	7308906				I	-0
Os01g13150	1	7324145	7331536				I	0
Os01g13160	1	7332691	7338244				I	0
Os01g13170	1	7339717	7344465				Os01g12950	0
Os01g13180	1	7344590	7345978				I	-0
Os01g13190	1	7347563	7351146				I	0
Os01g13200	1	7351175	7356620				I	-0
Os01g13210	1	7362643	7365111				I	-0
Os01g13229	1	7368672	7373369			P	P	-0
rice_v6_1_7376115_7376239	1	7376115	7376239			I	I	0
Os01g13250	1	7384895	7387164			I	I	0
Os01g13260	1	7388342	7392708			Os01g13229	Os01g13229	-0
Os01g13270	1	7399509	7403312	Os05g14750	0		I	0		http://coge.iplantcollaborative.org/CoGe/GEvo.pl?prog=blastn&dsgid1=11822&dsgid2=11822&accn1=Os05g14750&accn2=Os01g13270&num_seqs=2&autogo=1&show_cns=1
Os01g13280	1	7403888	7408640				Os01g12950	-0
Os01g13285	1	7413865	7414354					-0
Os01g13300	1	7416303	7421624					0
Os01g13310	1	7423284	7426642					-0
Os01g13320	1	7428384	7430486					0
Os01g13330	1	7430934	7432002					-0
rice_v6_1_7433640_7433752	1	7433640	7433752					0
Os01g13350	1	7436788	7442252	Os05g14880	1	P	P	-0		http://coge.iplantcollaborative.org/CoGe/GEvo.pl?prog=blastn&dsgid1=11822&dsgid2=11822&accn1=Os05g14880&accn2=Os01g13350&num_seqs=2&autogo=1&show_cns=1
Os01g13340	1	7436894	7438704			Os01g13350	Os01g13350	0
Os01g13360	1	7442685	7446196					-0
Os01g13370	1	7449837	7452683	Os05g14860	0			-0		http://coge.iplantcollaborative.org/CoGe/GEvo.pl?prog=blastn&dsgid1=11822&dsgid2=11822&accn1=Os05g14860&accn2=Os01g13370&num_seqs=2&autogo=1&show_cns=1
Os01g13380	1	7454656	7455090					-0
Os01g13390	1	7456835	7458959					0
Os01g13404	1	7459348	7464534					-0
Os01g13420	1	7469710	7471743					0
Os01g13425	1	7472173	7475391	Os05g15140	0			-0		http://coge.iplantcollaborative.org/CoGe/GEvo.pl?prog=blastn&dsgid1=11822&dsgid2=11822&accn1=Os05g15140&accn2=Os01g13425&num_seqs=2&autogo=1&show_cns=1
Os01g13430	1	7476641	7481824					-0
Os01g13440	1	7483910	7484733					0
Os01g13450	1	7488233	7488949					-0
Os01g13460	1	7494057	7497391					-0
Os01g13470	1	7505213	7510768					0
Os01g13480	1	7516210	7517741					0
Os01g13490	1	7518617	7523433					0
Os01g13500	1	7527649	7529136					0
Os01g13510	1	7542671	7543510					0
Os01g13520	1	7545885	7550996					0
Os01g13530	1	7556172	7559626					0
Os01g13540	1	7570236	7575817					0
Os01g13550	1	7577091	7581923					-0
Os01g13560	1	7587191	7588633					0
Os01g13570	1	7589399	7591760					-0
rice_v6_1_7593538_7593713	1	7593538	7593713					-0
Os01g13590	1	7601829	7602348			P	P	-0
Os01g13600	1	7604362	7605545			Os01g13590	Os01g13590	-0
Os01g13610	1	7618080	7623561			Os01g13590	Os01g13590	-0
Os01g13620	1	7634648	7639915					0
Os01g13630	1	7640517	7642124					-0
Os01g13640	1	7647657	7649004					0
Os01g13650	1	7649663	7651075					-0
Os01g13660	1	7651869	7655854					-0
rice_v6_1_7656426_7656593	1	7656426	7656593			P	P	0
Os01g13670	1	7656718	7657062			rice_v6_1_7656426_7656593	rice_v6_1_7656426_7656593	-0
Os01g13680	1	7660046	7660285			P	P	-0
rice_v6_1_7660290_7660772	1	7660290	7660772			Os01g13680	Os01g13680	-0
Os01g13690	1	7664101	7667163					0
Os01g13700	1	7669066	7671762					0
Os01g13710	1	7671983	7675403					0
Os01g13720	1	7676147	7677869					-0
Os01g13730	1	7678030	7684923					0
Os01g13740	1	7685884	7692987					-0
rice_v6_1_7710289_7710422	1	7710289	7710432					-0
Os01g13760	1	7711339	7720253					0
Os01g13770	1	7717189	7721451					-0
Os01g13780	1	7723283	7724533					0
Os01g13800	1	7738074	7741914			P	P	0
Os01g13810	1	7743243	7746746			I	P	0
Os01g13820	1	7748404	7753414			Os01g13800	Os01g13800	-0
Os01g13830	1	7754841	7759520				I	0
rice_v6_1_7761002_7761972	1	7761002	7761972			P	P	-0
rice_v6_1_7761188_7761288	1	7761188	7761288			rice_v6_1_7761002_7761972	rice_v6_1_7761002_7761972	0
rice_v6_1_7762111_7762479	1	7762111	7762479			rice_v6_1_7761002_7761972	rice_v6_1_7761002_7761972	-0
rice_v6_1_7762837_7763081	1	7762837	7763081			P	P	-0
rice_v6_1_7762969_7763081	1	7762969	7763081			rice_v6_1_7762837_7763081	rice_v6_1_7762837_7763081	0
Os01g13840	1	7763433	7765034				I	-0
Os01g13850	1	7766025	7766753				I	0
Os01g13860	1	7770960	7773282			P	Os01g13810	0
Os01g13870	1	7775045	7776328			Os01g13860	Os01g13810	0
Os01g13880	1	7779251	7780054					0
Os01g13890	1	7781803	7787695					0
Os01g13900	1	7788318	7789571					-0
Os01g13910	1	7791032	7793446					0
Os01g13920	1	7795268	7795690					-0
Os01g13930	1	7803166	7804842					0
Os01g13940	1	7805630	7809972					-0
Os01g13950	1	7816704	7817394					0
Os01g13960	1	7822251	7826552					0
Os01g13970	1	7827417	7831217					-0
Os01g13980	1	7831349	7832817					-0
Os01g13990	1	7836298	7837188					-0
Os01g14000	1	7843348	7843658					0
Os01g14010	1	7846742	7849177					0
Os01g14020	1	7851645	7854833					0
Os01g14030	1	7855373	7856612					0
Os01g14040	1	7856826	7859061					-0
Os01g14050	1	7861001	7866812					-0
Os01g14060	1	7869790	7871213					0
Os01g14070	1	7875233	7877802					0
Os01g14080	1	7878931	7881632					-0
Os01g14090	1	7889772	7893725					0
Os01g14100	1	7893959	7899874					-0
Os01g14110	1	7902813	7903466					-0
Os01g14120	1	7923395	7923787					0
Os01g14130	1	7925594	7926559					-0
Os01g14140	1	7927083	7928764					-0
Os01g14160	1	7935170	7936575					0
Os01g14170	1	7939376	7942760			P	P	-0
Os01g14180	1	7944214	7945972			Os01g14170	Os01g14170	-0
Os01g14190	1	7946393	7948803			I	I	0
Os01g14200	1	7952423	7963300			I	I	0
Os01g14210	1	7968862	7969755			Os01g14170	Os01g14170	0
Os01g14220	1	7970864	7973941			Os01g14170	Os01g14170	-0
Os01g14230	1	7979642	7980577				P	0
Os01g14240	1	7983627	7983946				I	-0
Os01g14250	1	7987936	7989467				I	-0
Os01g14260	1	7992040	7996155			P	P	0
Os01g14270	1	7996491	8002010			Os01g14260	Os01g14260	-0
Os01g14280	1	8003080	8004216			P	Os01g14170	-0
Os01g14290	1	8005875	8008338			I	I	0
Os01g14300	1	8011037	8012807			I	Os01g14230	0
Os01g14310	1	8015552	8018035			Os01g14280	Os01g14170	-0
Os01g14320	1	8022787	8023935			Os01g14280	Os01g14170	-0
Os01g14330	1	8029884	8030842			I	I	0
Os01g14340	1	8031638	8038690			Os01g14280	Os01g14170	-0
Os01g14360	1	8039956	8040210			P	P	-0
rice_v6_1_8040606_8040739	1	8040606	8040739			Os01g14360	Os01g14360	0
Os01g14370	1	8046368	8054694				I	-0
Os01g14380	1	8056723	8056935			P	P	-0
rice_v6_1_8056981_8057139	1	8056939	8057160			Os01g14380	Os01g14380	-0
Os01g14390	1	8057784	8058983				Os01g14230	0
Os01g14400	1	8059358	8059852					-0
Os01g14410	1	8060858	8061908					0
Os01g14420	1	8063796	8068095					-0
Os01g14430	1	8070122	8070833					-0
Os01g14440	1	8083372	8086044					0
Os01g14450	1	8092599	8096261					-0
Os01g14460	1	8096513	8097373					-0
Os01g14470	1	8100999	8102480					-0
Os01g14479	1	8106057	8106453					-0
Os01g14490	1	8114555	8119284					-0
Os01g14510	1	8124667	8127193					-0
Os01g14514	1	8129247	8130090					0
Os01g14520	1	8131697	8134454					-0
Os01g14530	1	8145428	8147059					-0
Os01g14540	1	8151630	8152685					-0
Os01g14550	1	8158849	8160554			P	P	0
Os01g14570	1	8162863	8166012			I	I	-0
Os01g14580	1	8169309	8175392			I	I	0
Os01g14590	1	8174375	8176889			Os01g14550	Os01g14550	-0
Os01g14610	1	8177899	8182108					-0
Os01g14620	1	8189268	8189654					-0
Os01g14630	1	8190077	8191462					0
Os01g14640	1	8192541	8193179					0
Os01g14650	1	8195003	8196164			P	P	-0
Os01g14660	1	8200896	8201798			Os01g14650	Os01g14650	-0
Os01g14670	1	8202765	8205969					-0
Os01g14690	1	8211421	8214161					-0
Os01g14700	1	8228201	8228903			P	P	0
Os01g14710	1	8231933	8232871			Os01g14700	Os01g14700	0
Os01g14720	1	8233625	8234833			P	P	-0
Os01g14730	1	8237804	8238716			I	I	0
Os01g14750	1	8241626	8241898			Os01g14720	Os01g14720	-0
rice_v6_1_8242552_8242662	1	8242552	8242662					-0
Os01g14760	1	8246630	8247504					-0
Os01g14770	1	8250639	8262539					-0
Os01g14780	1	8266911	8268269					0
Os01g14790	1	8268588	8271646					0
Os01g14800	1	8272486	8272941					0
Os01g14810	1	8274474	8282966					0
Os01g14820	1	8283418	8288120					0
Os01g14830	1	8290337	8295221					0
Os01g14840	1	8296586	8301407					0
Os01g14850	1	8304547	8305555					-0
Os01g14860	1	8328704	8333052					0
Os01g14870	1	8333519	8337574					0
Os01g14880	1	8338182	8338424					-0
Os01g14890	1	8342761	8345041					0
Os01g14900	1	8346893	8350006					0
Os01g14910	1	8353456	8354040					0
Os01g14920	1	8356308	8361270					-0
Os01g14926	1	8363052	8364711			P	P	-0
Os01g14932	1	8366184	8374401			Os01g14926	Os01g14926	-0
Os01g14940	1	8379053	8379586					0
Os01g14950	1	8381094	8386260					0
Os01g14960	1	8386587	8387859					-0
Os01g14970	1	8393453	8394803					0
Os01g14980	1	8395498	8397622					-0
Os01g14990	1	8400311	8401406					-0
Os01g15000	1	8403247	8407377					0
Os01g15010	1	8412832	8418026					-0
Os01g15020	1	8419923	8429280					-0
Os01g15029	1	8443463	8446054					-0
Os01g15039	1	8446460	8450535					-0
Os01g15060	1	8454342	8455022				P	0
Os01g15070	1	8456426	8456686				I	0
Os01g15080	1	8456959	8457710				I	0
Os01g15090	1	8460072	8460326				I	0
rice_v6_1_8467826_8467945	1	8467826	8467945				I	-0
Os01g15100	1	8470374	8470938				Os01g15060	-0
Os01g15110	1	8474499	8478870					-0
Os01g15120	1	8485472	8488700			P	P	0
Os01g15130	1	8489582	8491348			Os01g15120	Os01g15120	0
Os01g15139	1	8491955	8492755				P	-0
Os01g15150	1	8495480	8495851				I	0
Os01g15170	1	8504035	8504685				I	0
Os01g15180	1	8508378	8514138				I	0
Os01g15190	1	8514499	8517409				I	-0
Os01g15200	1	8519987	8520554				I	-0
Os01g15210	1	8521796	8523190				I	-0
Os01g15220	1	8524171	8525154				I	-0
Os01g15229	1	8526554	8527354				Os01g15139	0
Os01g15240	1	8531212	8531919					-0
Os01g15250	1	8534675	8536042					-0
rice_v6_1_8536043_8536159	1	8536043	8536159					-0
Os01g15260	1	8539621	8543588					0
Os01g15270	1	8544997	8545894					-0
Os01g15280	1	8549296	8551646					-0
Os01g15290	1	8554286	8556176					-0
Os01g15300	1	8559623	8568631					-0
Os01g15310	1	8569841	8573555					-0
Os01g15320	1	8576199	8576934					-0
Os01g15330	1	8583817	8584369					-0
Os01g15340	1	8585049	8585941					-0
Os01g15350	1	8592788	8598448				P	-0
Os01g15360	1	8603151	8606068				I	-0
Os01g15370	1	8611672	8614467				I	0
Os01g15380	1	8617914	8620205				I	-0
Os01g15390	1	8626820	8628150				I	0
Os01g15399	1	8629317	8632592				I	-0
Os01g15410	1	8635482	8636032			P	P	-0
rice_v6_1_8636043_8636153	1	8636037	8639529			Os01g15410	Os01g15410	-0
Os01g15420	1	8638048	8638503			I	I	0
Os01g15429	1	8645312	8645659				I	-0
Os01g15438	1	8650130	8650477				I	-0
Os01g15448	1	8656064	8657466				I	0
Os01g15460	1	8658375	8663836				Os01g15350	-0
Os01g15470	1	8681929	8686581					0
Os01g15480	1	8690739	8698628					-0
Os01g15490	1	8700159	8707630					-0
Os01g15500	1	8713140	8714121			P	P	0
Os01g15510	1	8714455	8715848			Os01g15500	Os01g15500	-0
Os01g15520	1	8716496	8720391					0
Os01g15530	1	8731427	8733486					0
Os01g15540	1	8734984	8739559					-0
Os01g15550	1	8744873	8745724					-0
Os01g15560	1	8747053	8747478					0
Os01g15570	1	8748105	8748344					0
Os01g15580	1	8750071	8754448					0
Os01g15590	1	8756514	8756981					0
Os01g15600	1	8758370	8762491					0
Os01g15610	1	8769874	8772267					0
Os01g15620	1	8774599	8779615					0
rice_v6_1_8783147_8783323	1	8783147	8783323			P	P	0
Os01g15630	1	8785512	8791386			rice_v6_1_8783147_8783323	rice_v6_1_8783147_8783323	0
Os01g15640	1	8791646	8796363					-0
Os01g15650	1	8804806	8807517					-0
Os01g15660	1	8808361	8812097					0
Os01g15669	1	8815890	8817318			P	P	-0
Os01g15680	1	8820136	8821609			Os01g15669	Os01g15669	-0
Os01g15690	1	8821990	8827178			Os01g15669	Os01g15669	-0
Os01g15700	1	8828544	8833069			Os01g15669	Os01g15669	0
Os01g15709	1	8834574	8836002			Os01g15669	Os01g15669	0
Os01g15720	1	8839946	8845452			P	P	0
Os01g15730	1	8846649	8849742			Os01g15720	Os01g15720	-0
Os01g15740	1	8852816	8855953			Os01g15669	Os01g15669	0
Os01g15750	1	8863271	8866561				I	0
Os01g15760	1	8867190	8873344				I	-0
Os01g15770	1	8882238	8884407				I	0
Os01g15780	1	8884505	8891462				I	-0
Os01g15790	1	8891579	8899134				I	0
Os01g15800	1	8899946	8900945				I	0
Os01g15810	1	8902333	8904428			P	Os01g15669	-0
Os01g15819	1	8914474	8915097			I	I	-0
Os01g15830	1	8916547	8918971			Os01g15810	Os01g15669	0
Os01g15840	1	8920590	8924372			P	P	-0
Os01g15850	1	8924072	8928646			Os01g15840	Os01g15840	0
Os01g15860	1	8930593	8935683			P	P	0
rice_v6_1_8932682_8932799	1	8932682	8932799			Os01g15860	Os01g15860	0
Os01g15880	1	8938348	8941613					0
Os01g15890	1	8942896	8947425					-0
Os01g15900	1	8948249	8951712					-0
Os01g15910	1	8957411	8966207					0
Os01g15920	1	8967727	8967933			P	P	-0
Os01g15934	1	8972604	8977182			I	I	-0
Os01g15950	1	8978005	8978280			Os01g15920	Os01g15920	-0
Os01g15960	1	8982764	8983093					0
Os01g15970	1	8985253	8986398					0
Os01g15979	1	8987867	8991581					0
Os01g15990	1	8993977	8996083					0
Os01g16000	1	9003101	9007221					-0
Os01g16010	1	9012002	9015711					0
Os01g16020	1	9017144	9018762					0
Os01g16030	1	9018841	9023052					-0
Os01g16040	1	9023897	9027876					-0
Os01g16050	1	9028431	9033373					-0
Os01g16060	1	9040580	9045087					-0
Os01g16070	1	9052511	9052928					0
Os01g16080	1	9056835	9060059					-0
Os01g16090	1	9062968	9065787			P	P	-0
rice_v6_1_9063167_9063319	1	9063167	9063319			Os01g16090	Os01g16090	0
Os01g16100	1	9066360	9070396					-0
Os01g16110	1	9073613	9082795					0
Os01g16120	1	9087088	9088111					0
Os01g16124	1	9094172	9098512			P	P	0
Os01g16130	1	9099034	9101721			Os01g16124	Os01g16124	0
rice_v6_1_9110022_9110160	1	9110022	9110160					-0
Os01g16140	1	9113002	9113253					0
Os01g16146	1	9113577	9116425					-0
Os01g16152	1	9116901	9120417					-0
Os01g16160	1	9125484	9130832					-0
Os01g16170	1	9132519	9139430					-0
Os01g16180	1	9158606	9164693					0
Os01g16190	1	9165353	9168971					0
Os01g16200	1	9170628	9171899					0
Os01g16210	1	9172107	9174991					-0
Os01g16220	1	9178212	9180984					-0
Os01g16230	1	9191249	9192439					0
Os01g16240	1	9194527	9197962					-0
Os01g16250	1	9200354	9203450					0
Os01g16260	1	9202963	9210788					-0
Os01g16270	1	9214675	9218481					0
Os01g16280	1	9220082	9220504					-0
Os01g16290	1	9224213	9236059					0
Os01g16300	1	9242541	9242825					0
Os01g16310	1	9244577	9252454					0
Os01g16320	1	9253034	9255622					-0
Os01g16330	1	9258137	9263342					0
Os01g16340	1	9263978	9267482					0
Os01g16350	1	9267652	9271919					-0
Os01g16354	1	9272876	9278032					-0
Os01g16360	1	9287840	9288082			P	P	0
Os01g16370	1	9292171	9298764			Os01g16360	Os01g16360	0
Os01g16380	1	9301114	9303093			Os01g16360	Os01g16360	-0
Os01g16390	1	9305084	9308821			Os01g16360	Os01g16360	-0
Os01g16400	1	9313135	9317036			Os01g16360	Os01g16360	0
Os01g16414	1	9317824	9322315					-0
Os01g16430	1	9324521	9328310					-0
Os01g16440	1	9333725	9334242					-0
Os01g16450	1	9338791	9341280					0
Os01g16460	1	9343857	9346379					-0
Os01g16470	1	9348256	9350312					0
Os01g16480	1	9351425	9358376					0
Os01g16490	1	9360329	9361576					-0
Os01g16500	1	9362722	9368009					-0
Os01g16510	1	9369575	9372650					0
Os01g16520	1	9372692	9377180					-0
Os01g16530	1	9377840	9382159					-0
rice_v6_1_9383831_9383942	1	9383831	9383942					-0
Os01g16540	1	9385170	9389611					0
Os01g16550	1	9393337	9395436					-0
Os01g16560	1	9401669	9402698					-0
Os01g16570	1	9410310	9411329			P	P	0
Os01g16580	1	9412371	9414979			Os01g16570	Os01g16570	0
Os01g16590	1	9418305	9418957					-0
Os01g16600	1	9423532	9428172					0
Os01g16610	1	9428931	9429723					-0
Os01g16620	1	9430711	9434933					-0
Os01g16630	1	9437432	9438363					0
Os01g16640	1	9440805	9442986					-0
Os01g16650	1	9444655	9445542					0
Os01g16660	1	9446764	9449763				P	-0
Os01g16670	1	9453952	9455899				I	0
rice_v6_1_9466207_9466456	1	9466207	9473370			P	P	0
Os01g16680	1	9469106	9474165			rice_v6_1_9466207_9466456	rice_v6_1_9466207_9466456	0
Os01g16690	1	9480182	9482320			P	P	-0
Os01g16700	1	9483011	9485026			Os01g16690	Os01g16690	-0
Os01g16714	1	9487801	9492940			P	P	0
Os01g16730	1	9493785	9502157			I	I	0
Os01g16740	1	9502232	9509090			I	Os01g16660	-0
Os01g16750	1	9511961	9514078			Os01g16714	Os01g16714	0
Os01g16760	1	9518677	9519483					-0
rice_v6_1_9519460_9519596	1	9519460	9519596					0
Os01g16770	1	9525163	9525960					0
Os01g16780	1	9532137	9535429					0
Os01g16790	1	9536203	9542212					-0
Os01g16800	1	9544496	9545015					-0
Os01g16810	1	9566502	9568239					-0
Os01g16820	1	9573950	9577890					0
Os01g16830	1	9598027	9601427			P	P	0
Os01g16840	1	9602123	9603163			Os01g16830	Os01g16830	-0
Os01g16850	1	9612630	9624233			P	P	-0
Os01g16860	1	9625918	9629035			Os01g16850	Os01g16850	-0
Os01g16870	1	9630272	9637877			Os01g16850	Os01g16850	-0
Os01g16880	1	9643469	9652468					-0
Os01g16890	1	9656956	9660255					-0
Os01g16900	1	9664385	9669213					0
Os01g16910	1	9669749	9674723	Os03g20750	1			-0		http://coge.iplantcollaborative.org/CoGe/GEvo.pl?prog=blastn&dsgid1=11822&dsgid2=11822&accn1=Os03g20750&accn2=Os01g16910&num_seqs=2&autogo=1&show_cns=1
Os01g16920	1	9678804	9679872					0
Os01g16930	1	9681542	9683146					-0
Os01g16940	1	9683806	9688494					-0
Os01g16950	1	9689211	9691156	Os03g20870	0			0		http://coge.iplantcollaborative.org/CoGe/GEvo.pl?prog=blastn&dsgid1=11822&dsgid2=11822&accn1=Os03g20870&accn2=Os01g16950&num_seqs=2&autogo=1&show_cns=1
Os01g16960	1	9693003	9698793	Os03g20880	0			-0		http://coge.iplantcollaborative.org/CoGe/GEvo.pl?prog=blastn&dsgid1=11822&dsgid2=11822&accn1=Os03g20880&accn2=Os01g16960&num_seqs=2&autogo=1&show_cns=1
Os01g16970	1	9701710	9708672					-0
Os01g16980	1	9710591	9711395					-0
Os01g16990	1	9726674	9727220					0
rice_v6_1_9732106_9732267	1	9732042	9732267					-0
Os01g17000	1	9732808	9737202					0
Os01g17010	1	9737418	9743704	Os03g20949	0			-0		http://coge.iplantcollaborative.org/CoGe/GEvo.pl?prog=blastn&dsgid1=11822&dsgid2=11822&accn1=Os03g20949&accn2=Os01g17010&num_seqs=2&autogo=1&show_cns=1
Os01g17020	1	9749056	9752746					0
Os01g17030	1	9753518	9754773			P	P	0
Os01g17040	1	9763949	9765457			Os01g17030	Os01g17030	0
Os01g17050	1	9768991	9770013					-0
Os01g17060	1	9792935	9795805			P	P	-0
rice_v6_1_9796471_9796625	1	9796471	9809604			Os01g17060	Os01g17060	-0
Os01g17065	1	9808319	9809609			Os01g17060	Os01g17060	-0
Os01g17070	1	9815759	9821726					0
rice_v6_1_9821889_9822006	1	9821889	9822006			P	P	-0
Os01g17080	1	9822075	9824946			P	P	-0
rice_v6_1_9822430_9823543	1	9822430	9823543			Os01g17080	Os01g17080	0
rice_v6_1_9825147_9825308	1	9825147	9825308			rice_v6_1_9821889_9822006	rice_v6_1_9821889_9822006	0
Os01g17090	1	9827190	9827531					-0
Os01g17100	1	9830435	9830770					0
Os01g17110	1	9834434	9835185					0
Os01g17120	1	9837723	9841821					-0
Os01g17130	1	9844776	9847837					0
Os01g17150	1	9858326	9859740					0
Os01g17160	1	9862564	9869840					0
Os01g17170	1	9873302	9875927					0
Os01g17180	1	9877330	9884537					0
Os01g17190	1	9886602	9888304					0
Os01g17214	1	9888524	9901714					-0
Os01g17240	1	9912366	9916294					0
Os01g17250	1	9916450	9920571	Os01g59440	1			-0		http://coge.iplantcollaborative.org/CoGe/GEvo.pl?prog=blastn&dsgid1=11822&dsgid2=11822&accn1=Os01g59440&accn2=Os01g17250&num_seqs=2&autogo=1&show_cns=1
Os01g17260	1	9927842	9934957	Os01g59350	1			0		http://coge.iplantcollaborative.org/CoGe/GEvo.pl?prog=blastn&dsgid1=11822&dsgid2=11822&accn1=Os01g59350&accn2=Os01g17260&num_seqs=2&autogo=1&show_cns=1
Os01g17279	1	9935729	9946916					-0
Os01g17300	1	9953130	9954672					0
Os01g17310	1	9956020	9957826					-0
Os01g17320	1	9961605	9965942					0
Os01g17330	1	9966161	9968049					-0
Os01g17360	1	9989346	9995022					0
Os01g17370	1	9996564	9999102					-0
Os01g17380	1	10000042	10000368					-0
Os01g17390	1	10002926	10006744	Os01g59180	0			0		http://coge.iplantcollaborative.org/CoGe/GEvo.pl?prog=blastn&dsgid1=11822&dsgid2=11822&accn1=Os01g59180&accn2=Os01g17390&num_seqs=2&autogo=1&show_cns=1
Os01g17396	1	10007012	10010571					-0
Os01g17402	1	10010851	10014440					-0
Os01g17410	1	10015202	10015414					0
Os01g17420	1	10017728	10019352					-0
Os01g17430	1	10020404	10026098					-0
Os01g17440	1	10027419	10029988					0
Os01g17450	1	10030957	10034199					0
Os01g17460	1	10034820	10040783					-0
Os01g17470	1	10047240	10049285					-0
Os01g17970	1	10055912	10056970					0
Os01g17980	1	10057607	10058873			P	P	-0
Os01g17990	1	10060418	10064078			Os01g17980	Os01g17980	0
Os01g18000	1	10070387	10075336					-0
Os01g18010	1	10078314	10079292					0
Os01g18020	1	10079785	10081250					-0
Os01g18030	1	10087366	10088537					0
Os01g18040	1	10089842	10096260					-0
Os01g18050	1	10097258	10101997	Os01g59150	0			-0		http://coge.iplantcollaborative.org/CoGe/GEvo.pl?prog=blastn&dsgid1=11822&dsgid2=11822&accn1=Os01g59150&accn2=Os01g18050&num_seqs=2&autogo=1&show_cns=1
Os01g18060	1	10112357	10117998					-0
Os01g18070	1	10118187	10122791					0
Os01g18080	1	10132833	10134782					0
Os01g18090	1	10135458	10136031					0
Os01g18100	1	10136191	10139135					-0
Os01g18110	1	10143268	10145288			P	P	0
Os01g18120	1	10147753	10151496			Os01g18110	Os01g18110	0
Os01g18130	1	10155394	10157658					0
Os01g18140	1	10158735	10159654					0
Os01g18150	1	10163378	10164481					0
Os01g18160	1	10165237	10165602					0
rice_v6_1_10165696_10165805	1	10165696	10165805					0
Os01g18170	1	10166862	10168292					-0
Os01g18180	1	10173366	10176559					0
Os01g18190	1	10179676	10181380					0
Os01g18200	1	10184154	10187318					0
Os01g18210	1	10192619	10195751					0
Os01g18220	1	10199452	10202670	Os05g04830	0			-0		http://coge.iplantcollaborative.org/CoGe/GEvo.pl?prog=blastn&dsgid1=11822&dsgid2=11822&accn1=Os05g04830&accn2=Os01g18220&num_seqs=2&autogo=1&show_cns=1
Os01g18230	1	10210367	10211164					-0
Os01g18240	1	10216223	10218672	Os05g04820	3			-0		http://coge.iplantcollaborative.org/CoGe/GEvo.pl?prog=blastn&dsgid1=11822&dsgid2=11822&accn1=Os05g04820&accn2=Os01g18240&num_seqs=2&autogo=1&show_cns=1
Os01g18250	1	10233909	10234999					-0
Os01g18260	1	10247061	10250759					-0
Os01g18270	1	10253802	10259588					-0
Os01g18280	1	10261922	10266938					0
Os01g18290	1	10269968	10273384	Os05g04740	2			-0		http://coge.iplantcollaborative.org/CoGe/GEvo.pl?prog=blastn&dsgid1=11822&dsgid2=11822&accn1=Os05g04740&accn2=Os01g18290&num_seqs=2&autogo=1&show_cns=1
Os01g18300	1	10282511	10282897					0
Os01g18310	1	10287952	10288620					-0
Os01g18320	1	10290865	10294512					0
Os01g18330	1	10296689	10297015					0
Os01g18340	1	10302720	10303187					0
Os01g18350	1	10307093	10307617					0
Os01g18360	1	10311317	10313802					0
Os01g18370	1	10315059	10317485					-0
Os01g18375	1	10318434	10318862			P	P	0
Os01g18390	1	10332514	10336488			Os01g18375	Os01g18375	-0
Os01g18400	1	10341001	10342546	Os05g04690	0			-0		http://coge.iplantcollaborative.org/CoGe/GEvo.pl?prog=blastn&dsgid1=11822&dsgid2=11822&accn1=Os05g04690&accn2=Os01g18400&num_seqs=2&autogo=1&show_cns=1
Os01g18410	1	10345687	10348848					-0
Os01g18420	1	10351405	10352127			P	P	0
Os01g18440	1	10365387	10366307			Os01g18420	Os01g18420	0
Os01g18450	1	10369038	10369379	Os05g04680	1			-0		http://coge.iplantcollaborative.org/CoGe/GEvo.pl?prog=blastn&dsgid1=11822&dsgid2=11822&accn1=Os05g04680&accn2=Os01g18450&num_seqs=2&autogo=1&show_cns=1
Os01g18460	1	10374909	10375911					-0
Os01g18470	1	10379924	10386845					-0
Os01g18480	1	10388361	10395260					0
Os01g18490	1	10398921	10399585			P	P	-0
Os01g18500	1	10401693	10404794			I	I	-0
Os01g18510	1	10412158	10414498			I	I	0
Os01g18520	1	10414769	10418290			I	I	0
Os01g18530	1	10430449	10431699			Os01g18490	Os01g18490	-0
Os01g18540	1	10441226	10442777					0
Os01g18550	1	10450818	10453410					-0
Os01g18560	1	10454206	10455055					-0
Os01g18570	1	10456566	10459857					-0
Os01g18584	1	10469516	10477776	Os05g04640	2			0		http://coge.iplantcollaborative.org/CoGe/GEvo.pl?prog=blastn&dsgid1=11822&dsgid2=11822&accn1=Os05g04640&accn2=Os01g18584&num_seqs=2&autogo=1&show_cns=1
Os01g18610	1	10479847	10482493					0
Os01g18620	1	10487924	10489970				Os01g18744	-0
Os01g18630	1	10491015	10494699	Os05g04630	0		I	-0		http://coge.iplantcollaborative.org/CoGe/GEvo.pl?prog=blastn&dsgid1=11822&dsgid2=11822&accn1=Os05g04630&accn2=Os01g18630&num_seqs=2&autogo=1&show_cns=1
Os01g18640	1	10495580	10499919			P	P	-0
Os01g18650	1	10500595	10503168			I	I	-0
Os01g18660	1	10508008	10512376			Os01g18640	Os01g18640	0
rice_v6_1_10514509_10514621	1	10514509	10514621				I	-0
Os01g18670	1	10514699	10520258	Os05g04600	1		I	-0		http://coge.iplantcollaborative.org/CoGe/GEvo.pl?prog=blastn&dsgid1=11822&dsgid2=11822&accn1=Os05g04600&accn2=Os01g18670&num_seqs=2&autogo=1&show_cns=1
Os01g18680	1	10539040	10539978				I	0
Os01g18690	1	10540786	10542694				I	-0
Os01g18700	1	10543947	10546124				I	-0
Os01g18710	1	10548216	10550060				I	-0
Os01g18720	1	10550814	10551487				I	0
Os01g18730	1	10558863	10559945				I	-0
Os01g18744	1	10560304	10564301	Os05g04584	3		P	-0		http://coge.iplantcollaborative.org/CoGe/GEvo.pl?prog=blastn&dsgid1=11822&dsgid2=11822&accn1=Os05g04584&accn2=Os01g18744&num_seqs=2&autogo=1&show_cns=1
Os01g18760	1	10571683	10573197					-0
Os01g18770	1	10574906	10575505					-0
Os01g18780	1	10577375	10579404					-0
Os01g18790	1	10596775	10597278					0
Os01g18800	1	10621771	10626528	Os05g04550	1			0		http://coge.iplantcollaborative.org/CoGe/GEvo.pl?prog=blastn&dsgid1=11822&dsgid2=11822&accn1=Os05g04550&accn2=Os01g18800&num_seqs=2&autogo=1&show_cns=1
Os01g18810	1	10627367	10629517					-0
Os01g18830	1	10640279	10641368					-0
Os01g18840	1	10642263	10643824	Os05g04530	0			0		http://coge.iplantcollaborative.org/CoGe/GEvo.pl?prog=blastn&dsgid1=11822&dsgid2=11822&accn1=Os05g04530&accn2=Os01g18840&num_seqs=2&autogo=1&show_cns=1
Os01g18850	1	10649115	10655755					0
Os01g18860	1	10656439	10659113	Os05g04510	1			-0		http://coge.iplantcollaborative.org/CoGe/GEvo.pl?prog=blastn&dsgid1=11822&dsgid2=11822&accn1=Os05g04510&accn2=Os01g18860&num_seqs=2&autogo=1&show_cns=1
Os01g18870	1	10663756	10665879					-0
Os01g18880	1	10674143	10678804			I	I	0
Os01g18890	1	10678464	10681164	Os05g04380	1	P	P	-0		http://coge.iplantcollaborative.org/CoGe/GEvo.pl?prog=blastn&dsgid1=11822&dsgid2=11822&accn1=Os05g04380&accn2=Os01g18890&num_seqs=2&autogo=1&show_cns=1
Os01g18900	1	10686169	10686465			Os01g18890	Os01g18890	-0
Os01g18910	1	10690374	10691470			Os01g18890	Os01g18890	-0
Os01g18920	1	10692303	10694890			I	I	-0
Os01g18930	1	10700602	10702106			Os01g18890	Os01g18890	-0
Os01g18940	1	10702759	10704176			I	I	-0
Os01g18950	1	10712115	10713247			Os01g18890	Os01g18890	-0
Os01g18960	1	10714732	10715456			I	I	0
Os01g18970	1	10719395	10720599			Os01g18890	Os01g18890	-0
Os01g18980	1	10723198	10723515				I	-0
Os01g18990	1	10731588	10733543				I	0
Os01g19000	1	10733953	10738308				I	0
Os01g19010	1	10740316	10742453				I	-0
Os01g19020	1	10747579	10749210				Os01g18890	-0
Os01g19030	1	10757600	10761128					-0
Os01g19040	1	10763907	10771237			P	P	0
Os01g19050	1	10771964	10776921			Os01g19040	Os01g19040	-0
Os01g19060	1	10778271	10778737			I	I	-0
Os01g19070	1	10779977	10780888			Os01g19040	Os01g19040	0
Os01g19080	1	10781730	10782158					-0
Os01g19090	1	10786743	10787735					0
Os01g19100	1	10788085	10792497					0
Os01g19110	1	10796071	10797981					0
Os01g19120	1	10801127	10803503					-0
Os01g19130	1	10804472	10807057	Os05g04360	1			-0		http://coge.iplantcollaborative.org/CoGe/GEvo.pl?prog=blastn&dsgid1=11822&dsgid2=11822&accn1=Os05g04360&accn2=Os01g19130&num_seqs=2&autogo=1&show_cns=1
Os01g19140	1	10812973	10817506					-0
Os01g19160	1	10818327	10821389					-0
Os01g19150	1	10821559	10826133	Os05g04340	0			0		http://coge.iplantcollaborative.org/CoGe/GEvo.pl?prog=blastn&dsgid1=11822&dsgid2=11822&accn1=Os05g04340&accn2=Os01g19150&num_seqs=2&autogo=1&show_cns=1
Os01g19170	1	10829021	10830887					0
Os01g19180	1	10835618	10837070					0
Os01g19190	1	10852777	10858401					0
Os01g19200	1	10859024	10862297					-0
Os01g19210	1	10863236	10866310					-0
Os01g19220	1	10870347	10873241					0
Os01g19230	1	10874717	10875320					0
Os01g19240	1	10876611	10880669				P	0
Os01g19250	1	10884867	10885181				I	0
Os01g19260	1	10890786	10892786				I	0
Os01g19270	1	10894578	10896772				I	0
Os01g19280	1	10898064	10899423				I	-0
rice_v6_1_10904245_10904355	1	10904245	10904355				I	-0
Os01g19290	1	10910272	10913771				Os01g19240	0
Os01g19300	1	10922087	10922332					-0
Os01g19310	1	10924875	10927696					-0
Os01g19320	1	10930600	10932037					0
Os01g19330	1	10933871	10934968	Os05g04210	1			0		http://coge.iplantcollaborative.org/CoGe/GEvo.pl?prog=blastn&dsgid1=11822&dsgid2=11822&accn1=Os05g04210&accn2=Os01g19330&num_seqs=2&autogo=1&show_cns=1
Os01g19340	1	10944268	10944687					0
Os01g19350	1	10949408	10949812					-0
Os01g19360	1	10951446	10955265					0
Os01g19370	1	10959991	10961372					-0
Os01g19380	1	10963976	10967049					0
Os01g19390	1	10968307	10971857					-0
rice_v6_1_10973206_10973350	1	10973206	10973350					0
Os01g19400	1	10976156	10978950					0
Os01g19410	1	10979715	10982319	Os05g04150	1			-0		http://coge.iplantcollaborative.org/CoGe/GEvo.pl?prog=blastn&dsgid1=11822&dsgid2=11822&accn1=Os05g04150&accn2=Os01g19410&num_seqs=2&autogo=1&show_cns=1
Os01g19420	1	10985068	10985967			P	P	-0
Os01g19430	1	10989751	10990593			Os01g19420	Os01g19420	-0
Os01g19440	1	10996569	10998270					0
Os01g19450	1	10998292	11004989					-0
Os01g19460	1	11013225	11019340					0
Os01g19470	1	11024419	11037846					-0
Os01g19480	1	11057854	11062954					0
Os01g19490	1	11063670	11067750			P	P	-0
Os01g19500	1	11070456	11070767			I	I	-0
Os01g19510	1	11074687	11075125			I	I	-0
Os01g19529	1	11077175	11082458			Os01g19490	Os01g19490	-0
Os01g19548	1	11088027	11092963			Os01g19490	Os01g19490	-0
Os01g19570	1	11093711	11094106					-0
Os01g19580	1	11095167	11097539					0
Os01g19590	1	11098995	11101596					-0
Os01g19600	1	11104195	11107524					-0
Os01g19610	1	11108780	11112519	Os05g04020	1			-0		http://coge.iplantcollaborative.org/CoGe/GEvo.pl?prog=blastn&dsgid1=11822&dsgid2=11822&accn1=Os05g04020&accn2=Os01g19610&num_seqs=2&autogo=1&show_cns=1
Os01g19620	1	11123737	11126899					0
Os01g19630	1	11128397	11130852					0
Os01g19640	1	11136169	11137221					-0
Os01g19650	1	11141098	11147157					0
Os01g19660	1	11147512	11150434					-0
Os01g19670	1	11154289	11154756					0
Os01g19680	1	11159056	11162922					0
Os01g19694	1	11165924	11173428	Os05g03884	4			0		http://coge.iplantcollaborative.org/CoGe/GEvo.pl?prog=blastn&dsgid1=11822&dsgid2=11822&accn1=Os05g03884&accn2=Os01g19694&num_seqs=2&autogo=1&show_cns=1
Os01g19710	1	11176100	11179580					-0
Os01g19720	1	11181518	11184411					-0
Os01g19724	1	11190808	11191318					0
Os01g19730	1	11197913	11198414					-0
Os01g19740	1	11201571	11202311	Os03g19380	0			-0		http://coge.iplantcollaborative.org/CoGe/GEvo.pl?prog=blastn&dsgid1=11822&dsgid2=11822&accn1=Os03g19380&accn2=Os01g19740&num_seqs=2&autogo=1&show_cns=1
Os01g19750	1	11207549	11208795					0
Os01g19760	1	11210821	11220376	Os05g28690	1			0		http://coge.iplantcollaborative.org/CoGe/GEvo.pl?prog=blastn&dsgid1=11822&dsgid2=11822&accn1=Os05g28690&accn2=Os01g19760&num_seqs=2&autogo=1&show_cns=1
Os01g19770	1	11220741	11222629	Os03g19290	0			-0		http://coge.iplantcollaborative.org/CoGe/GEvo.pl?prog=blastn&dsgid1=11822&dsgid2=11822&accn1=Os03g19290&accn2=Os01g19770&num_seqs=2&autogo=1&show_cns=1
Os01g19780	1	11223106	11223876					0
Os01g19790	1	11226577	11226921					0
Os01g19800	1	11230948	11233787	Os05g28730	0			-0		http://coge.iplantcollaborative.org/CoGe/GEvo.pl?prog=blastn&dsgid1=11822&dsgid2=11822&accn1=Os05g28730&accn2=Os01g19800&num_seqs=2&autogo=1&show_cns=1
Os01g19820	1	11244173	11245732	Os03g19270	Os05g28740	rice_v6_5_16899058_16899220	0			0		http://coge.iplantcollaborative.org/CoGe/GEvo.pl?prog=blastn&dsgid1=11822&dsgid2=11822&accn1=Os03g19270&accn2=Os01g19820&num_seqs=2&autogo=1&show_cns=1
Os01g19830	1	11245902	11246197					-0
Os01g19840	1	11248630	11250208	Os05g28750	0			-0		http://coge.iplantcollaborative.org/CoGe/GEvo.pl?prog=blastn&dsgid1=11822&dsgid2=11822&accn1=Os05g28750&accn2=Os01g19840&num_seqs=2&autogo=1&show_cns=1
Os01g19850	1	11253120	11260660			P	P	-0
Os01g19860	1	11263146	11265112			Os01g19850	Os01g19850	-0
Os01g19870	1	11271131	11277190					0
Os01g19880	1	11282340	11283103					0
Os01g19894	1	11291641	11304781			P	P	-0
Os01g19910	1	11306260	11306790			Os01g19894	Os01g19894	0
Os01g19920	1	11308421	11310827			P	P	-0
Os01g19930	1	11311956	11312987			Os01g19920	Os01g19920	-0
Os01g19940	1	11315577	11319173	Os03g19220	0	I	I	0		http://coge.iplantcollaborative.org/CoGe/GEvo.pl?prog=blastn&dsgid1=11822&dsgid2=11822&accn1=Os03g19220&accn2=Os01g19940&num_seqs=2&autogo=1&show_cns=1
Os01g19950	1	11320817	11321728			I	I	-0
Os01g19960	1	11324748	11333907			Os01g19920	Os01g19920	0
Os01g19970	1	11349483	11355839	Os03g19120	0		I	0		http://coge.iplantcollaborative.org/CoGe/GEvo.pl?prog=blastn&dsgid1=11822&dsgid2=11822&accn1=Os03g19120&accn2=Os01g19970&num_seqs=2&autogo=1&show_cns=1
Os01g19980	1	11357128	11358918				I	0
Os01g19990	1	11363331	11364320				I	-0
Os01g20000	1	11365992	11366240	Os03g19040	Os05g28840	1		I	-0		http://coge.iplantcollaborative.org/CoGe/GEvo.pl?prog=blastn&dsgid1=11822&dsgid2=11822&accn1=Os03g19040&accn2=Os01g20000&num_seqs=2&autogo=1&show_cns=1
Os01g20010	1	11368569	11368835				I	-0
Os01g20020	1	11371769	11373412				I	0
Os01g20030	1	11377964	11378701				I	0
Os01g20040	1	11382121	11383141				I	0
Os01g20050	1	11385046	11386630				I	-0
Os01g20060	1	11388429	11388896				I	0
Os01g20070	1	11390411	11390752				I	-0
Os01g20080	1	11397890	11400008				I	-0
Os01g20090	1	11403234	11406566				I	-0
Os01g20100	1	11408788	11409141				I	0
Os01g20110	1	11411107	11420023				I	0
Os01g20120	1	11425312	11429972				I	-0
Os01g20130	1	11438741	11442510				I	0
Os01g20140	1	11443168	11443662				Os01g19920	-0
Os01g20150	1	11445380	11448418					0
Os01g20160	1	11457931	11462418					-0
Os01g20170	1	11471443	11474042					0
Os01g20190	1	11479204	11484047					-0
Os01g20200	1	11485240	11488569					-0
Os01g20202	1	11493604	11495198	Os05g28960	1			-0		http://coge.iplantcollaborative.org/CoGe/GEvo.pl?prog=blastn&dsgid1=11822&dsgid2=11822&accn1=Os05g28960&accn2=Os01g20202&num_seqs=2&autogo=1&show_cns=1
Os01g20204	1	11500194	11501816					-0
Os01g20206	1	11504052	11505078					-0
Os01g20208	1	11514295	11514963			P	P	0
Os01g20700	1	11516662	11520569			Os01g20208	Os01g20208	0
Os01g20710	1	11522230	11523007					-0
Os01g20720	1	11525625	11528867					0
Os01g20730	1	11543276	11544405	Os05g29000	0			-0		http://coge.iplantcollaborative.org/CoGe/GEvo.pl?prog=blastn&dsgid1=11822&dsgid2=11822&accn1=Os05g29000&accn2=Os01g20730&num_seqs=2&autogo=1&show_cns=1
Os01g20740	1	11548950	11551618					-0
Os01g20750	1	11558245	11558902					0
Os01g20760	1	11561504	11567853					0
Os01g20770	1	11579987	11580824					-0
Os01g20780	1	11584581	11585499					0
Os01g20800	1	11590200	11590451					-0
Os01g20810	1	11594605	11595308					-0
Os01g20820	1	11598911	11599547					-0
Os01g20830	1	11609822	11611682					0
Os01g20840	1	11617309	11621509					0
Os01g20850	1	11623228	11623619					-0
Os01g20860	1	11624632	11636050	Os05g29050	0			-0		http://coge.iplantcollaborative.org/CoGe/GEvo.pl?prog=blastn&dsgid1=11822&dsgid2=11822&accn1=Os05g29050&accn2=Os01g20860&num_seqs=2&autogo=1&show_cns=1
Os01g20870	1	11646601	11646948					0
Os01g20880	1	11654112	11658869			P	P	0
Os01g20890	1	11661697	11665321			I	I	0
Os01g20894	1	11666234	11666690			I	I	-0
rice_v6_1_11676017_11676354	1	11676017	11676354			Os01g20880	Os01g20880	0
Os01g20900	1	11676457	11684281			Os01g20880	Os01g20880	0
Os01g20910	1	11685416	11686360			P	P	0
Os01g20920	1	11686962	11687324			Os01g20910	Os01g20910	0
Os01g20930	1	11687875	11689949			Os01g20910	Os01g20910	0
Os01g20940	1	11692783	11698999					0
Os01g20950	1	11702221	11703627					-0
Os01g20960	1	11709876	11710157					0
Os01g20970	1	11712702	11713416	Os05g29740	0			0		http://coge.iplantcollaborative.org/CoGe/GEvo.pl?prog=blastn&dsgid1=11822&dsgid2=11822&accn1=Os05g29740&accn2=Os01g20970&num_seqs=2&autogo=1&show_cns=1
Os01g20980	1	11714139	11716758	Os05g29790	3		P	-0		http://coge.iplantcollaborative.org/CoGe/GEvo.pl?prog=blastn&dsgid1=11822&dsgid2=11822&accn1=Os05g29790&accn2=Os01g20980&num_seqs=2&autogo=1&show_cns=1
Os01g20990	1	11719362	11722707				I	0
Os01g21000	1	11723321	11724422				I	-0
Os01g21010	1	11726399	11729017				I	0
Os01g21020	1	11736839	11737341				I	0
Os01g21034	1	11740351	11749683				Os01g20980	0
Os01g21050	1	11751710	11752378					-0
Os01g21060	1	11752754	11754067					0
Os01g21070	1	11755825	11758623					0
Os01g21080	1	11760379	11760987					0
Os01g21090	1	11761607	11763569					-0
Os01g21100	1	11773370	11773984					0
Os01g21110	1	11777971	11780882					0
Os01g21120	1	11782884	11783975	Os05g29810	1			0		http://coge.iplantcollaborative.org/CoGe/GEvo.pl?prog=blastn&dsgid1=11822&dsgid2=11822&accn1=Os05g29810&accn2=Os01g21120&num_seqs=2&autogo=1&show_cns=1
Os01g21130	1	11791447	11792141					0
Os01g21135	1	11792568	11794336					-0
Os01g21144	1	11799213	11802789					-0
Os01g21160	1	11803085	11808035					-0
Os01g21170	1	11809659	11810925					0
Os01g21180	1	11811152	11814765					-0
Os01g21190	1	11816784	11823047					-0
Os01g21200	1	11824136	11825078					-0
Os01g21210	1	11830581	11838029					0
Os01g21220	1	11839946	11842208					-0
Os01g21230	1	11844944	11850974					0
Os01g21240	1	11854526	11857948					0
Os01g21250	1	11862894	11863306	Os05g29930	0			-0		http://coge.iplantcollaborative.org/CoGe/GEvo.pl?prog=blastn&dsgid1=11822&dsgid2=11822&accn1=Os05g29930&accn2=Os01g21250&num_seqs=2&autogo=1&show_cns=1
Os01g21260	1	11877319	11878477					-0
Os01g21270	1	11878838	11880658					0
Os01g21280	1	11881982	11884186					-0
Os01g21290	1	11885829	11889032					0
Os01g21300	1	11896532	11901381	Os05g29974	2	P	P	0		http://coge.iplantcollaborative.org/CoGe/GEvo.pl?prog=blastn&dsgid1=11822&dsgid2=11822&accn1=Os05g29974&accn2=Os01g21300&num_seqs=2&autogo=1&show_cns=1
Os01g21310	1	11904386	11905652			Os01g21300	Os01g21300	0
Os01g21320	1	11905838	11909890	Os05g29990	2		I	-0		http://coge.iplantcollaborative.org/CoGe/GEvo.pl?prog=blastn&dsgid1=11822&dsgid2=11822&accn1=Os05g29990&accn2=Os01g21320&num_seqs=2&autogo=1&show_cns=1
Os01g21340	1	11916482	11916883				I	-0
Os01g21350	1	11929327	11930862				I	-0
Os01g21360	1	11933289	11936459				I	-0
Os01g21370	1	11939913	11941910				I	-0
Os01g21380	1	11943367	11944611				I	-0
Os01g21390	1	11945719	11946030				I	0
Os01g21400	1	11947427	11948704				I	-0
Os01g21410	1	11952316	11954423				I	-0
Os01g21420	1	11955842	11963786	Os05g30140	0		I	0		http://coge.iplantcollaborative.org/CoGe/GEvo.pl?prog=blastn&dsgid1=11822&dsgid2=11822&accn1=Os05g30140&accn2=Os01g21420&num_seqs=2&autogo=1&show_cns=1
Os01g21430	1	11966770	11967671				I	0
Os01g21440	1	11969702	11971542				I	0
Os01g21450	1	11973103	11980933	Os05g30340	2		I	0		http://coge.iplantcollaborative.org/CoGe/GEvo.pl?prog=blastn&dsgid1=11822&dsgid2=11822&accn1=Os05g30340&accn2=Os01g21450&num_seqs=2&autogo=1&show_cns=1
Os01g21480	1	11991606	11992657				I	-0
Os01g21490	1	11998356	12001898				I	-0
Os01g21500	1	12009554	12010784				I	-0
Os01g21510	1	12021537	12026264				I	-0
Os01g21520	1	12030944	12031228				Os01g21300	0
Os01g21530	1	12033943	12039182				I	0
Os01g21536	1	12042764	12048960				I	-0
Os01g21542	1	12051598	12052050				I	-0
Os01g21550	1	12056251	12056697				I	0
Os01g21560	1	12066658	12068087			P	Os01g21300	0
Os01g21570	1	12071329	12071720			I	I	-0
Os01g21580	1	12073473	12074182			Os01g21560	Os01g21300	0
Os01g21585	1	12077130	12077644					-0
Os01g21590	1	12090607	12092250					0
Os01g21600	1	12097965	12101202					0
Os01g21610	1	12107843	12109691					0
Os01g21620	1	12111958	12112818					0
Os01g21630	1	12116081	12122169					0
Os01g21640	1	12125396	12126207					0
Os01g21650	1	12128568	12132172			P	P	-0
Os01g21660	1	12153659	12155604			I	I	0
Os01g21670	1	12156429	12160742			Os01g21650	Os01g21650	-0
Os01g21680	1	12162744	12163054				I	-0
Os01g21690	1	12165707	12169389				I	0
Os01g21700	1	12175131	12175700				P	0
rice_v6_1_12178120_12178339	1	12178120	12178339				I	0
rice_v6_1_12178992_12179316	1	12178992	12179316				I	-0
Os01g21710	1	12183831	12185801				Os01g21650	0
Os01g21720	1	12186924	12188317				I	-0
rice_v6_1_12191747_12192553	1	12191747	12192553				P	0
Os01g21730	1	12197212	12197978				I	-0
Os01g21740	1	12202376	12203052				I	-0
Os01g21750	1	12204521	12204862				I	-0
Os01g21760	1	12208559	12209787				I	0
Os01g21770	1	12213002	12213626				I	0
Os01g21780	1	12219322	12223273			P	Os01g21700	0
Os01g21790	1	12224097	12224740			P	rice_v6_1_12191747_12192553	-0
rice_v6_1_12224748_12224950	1	12224748	12224950			Os01g21790	rice_v6_1_12191747_12192553	-0
[truncated: 59,413 more rows]
[truncated: 3 more columns]
