# Supplementary material for: Automated conserved non-coding sequence (CNS) discovery reveals differences in gene content and promoter evolution among grasses
Source: Front Plant Sci. 2013 Jul 2;4:170. doi: 10.3389/fpls.2013.00170 (PMC3708275; doi:10.3389/fpls.2013.00170)
Supplement: Supplemental Data Set 1 — At-At manually annotated v2 CNS list (with genes). [file 107054_2.zip › Gina's SDS8b Os Os rice_j_rice_j.cnslist-2012-05-30.csv]

SDS8b Os-Os homeologous CNS Discovery Pipeline 3.0 CNS list. Turco et al, 2012 Freeling lab MSU6 #cns_id	qaccn	qchr	qstart	qstop	qstrand	saccn	schr	sstart	sstop	sstrand	eval	postion	qfasta	sfasta	link
Os11g04180|11|1696456|1696852|-|Os12g03990|12|1652472|1652869|-|0.0	Os11g04180	11	1696456	1696852	-0	Os12g03990	12	1652472	1652869	-0	0	intron	GTTAGTCATAATTCATCTTGGATTCTTTGTTACTGTTGGACAGGTTGTGTGGTTATTATGTCAGGGAAACTGTGAAGATTCTGGCCACTGGTTAGCATTTATTTAAAAAATGGAAATGTAAATTCTTTGTTTTAGTAAATTTCAACATTGCATGTCTGTGAATCATGATATATTTGATGTTTTCCTGCTTTTTTTTAATTATCCATGACTAAGAGTGCTATTCATGCAGTCCTGTTGAAAATAAAGCAGTCATACACTTCTCAATATTGCTTACTTTTGTTTCTTACTTATGAAAAATCTTTGACAAATGGTCAGATTTGGGTACTTTACTGTTTCACCTTTGTCCTTTCTCTTATGCATAGTCTCTTACTTTGCCACTTTTCACTAAATCTGTCA	GTTAGTCATAATTCATCTTGGATTCTTTGTTACTGTTGGACAGGTTGTGTGGTTATTATGTCAGGGAAACTGTGAAGATTCTGGCCACTGGTTAGCATTTATTTAAAAAATGGAGATGTAAATTCTTTGTTTTAGTAAATTTCAACATTGCATGTCTGTGAATCATGATATATTTGATGTTTTCCTGCTTTTTTTTTAATTATCCATGACTAAGAGTGCTATTCATGCAGTCCTGTTGAAAATAAAGCAGTCATACACTTCTCAATATTGCTTACTTTTGTTTCTTACTTATGAAAAATCTTTGACAAATGGACAGATTTGGGTACTTTACTGTTTCACCTTTGTCCTTTCTCTTATGCATAGTCTCTTACTTTGCCACTTTTCACTAAACTTGTCA	http://synteny.cnr.berkeley.edu/CoGe/GEvo.pl?prog=blastn&autogo=1&show_cns=1&dsgid1=11822&chr1=11&x1=1696456&dr1up=15000&dr1down=15000&dsgid2=11822;chr2=12;x2=1652472;dr2up=15000;dr2down=15000;num_seqs=2;hsp_overlap_limit=0;hsp_size_limit=0
Os01g10504|1|5569586|5569605|-|Os05g11414|5|6463741|6463760|-|0.11	Os01g10504	1	5569586	5569605	-0	Os05g11414	5	6463741	6463760	-0	0.11	5-distal	ATTTTTCTTCTTTGTTTTT	ATTTTTTTTCTTTGTTTTT	http://synteny.cnr.berkeley.edu/CoGe/GEvo.pl?prog=blastn&autogo=1&show_cns=1&dsgid1=11822&chr1=1&x1=5569586&dr1up=15000&dr1down=15000&dsgid2=11822;chr2=5;x2=6463741;dr2up=15000;dr2down=15000;num_seqs=2;hsp_overlap_limit=0;hsp_size_limit=0
Os02g39140|2|23638830|23638853|+|Os04g41229|4|24277755|24277778|+|0.024	Os02g39140	2	23638830	23638853	0	Os04g41229	4	24277755	24277778	0	0.024	intron	ATGGAAAACTATGGGCTACACAG	ATGGAAAACTACGGGCTGCACAG	http://synteny.cnr.berkeley.edu/CoGe/GEvo.pl?prog=blastn&autogo=1&show_cns=1&dsgid1=11822&chr1=2&x1=23638830&dr1up=15000&dr1down=15000&dsgid2=11822;chr2=4;x2=24277755;dr2up=15000;dr2down=15000;num_seqs=2;hsp_overlap_limit=0;hsp_size_limit=0
Os11g01875|11|477982|478005|-|Os12g01930|12|555868|555891|-|0.0004	Os11g01875	11	477982	478005	-0	Os12g01930	12	555868	555891	-0	0.0004	intron	GTCAGCAAACATAATAATTTGCA	GTCAGCAAACATAATAAGTTGCA	http://synteny.cnr.berkeley.edu/CoGe/GEvo.pl?prog=blastn&autogo=1&show_cns=1&dsgid1=11822&chr1=11&x1=477982&dr1up=15000&dr1down=15000&dsgid2=11822;chr2=12;x2=555868;dr2up=15000;dr2down=15000;num_seqs=2;hsp_overlap_limit=0;hsp_size_limit=0
Os01g60260|1|34851512|34851531|+|Os05g40290|5|23614445|23614426|-|0.001	Os01g60260	1	34851512	34851531	0	Os05g40290	5	23614426	23614445	-0	0.001	5-UTR	CGCCGCCGCCGCCATCGCC	CCGCCGCCGCCGCCATCGC	http://synteny.cnr.berkeley.edu/CoGe/GEvo.pl?prog=blastn&autogo=1&show_cns=1&dsgid1=11822&chr1=1&x1=34851512&dr1up=15000&dr1down=15000&dsgid2=11822;chr2=5;x2=23614426;dr2up=15000;dr2down=15000;num_seqs=2;hsp_overlap_limit=0;hsp_size_limit=0
Os11g04220|11|1719386|1719680|-|rice_v6_12_1683273_1684075|12|1676461|1676748|-|6e-140	Os11g04220	11	1719386	1719680	-0	rice_v6_12_1683273_1684075	12	1676461	1676748	-0	6.0000000000000004e-140	intron	GTCAGTCATTAATTCCAGCCCCTCACTGCATTCAACTAATGTCAATGCTGGATGAAACATCTTGTAAATGAATACTAGAACTTCTATTTTATTATCTCATTCTTTATCACATAAATATGATATAGTACTGATAGTTGCCATCACAACACAATGTTTGAAAACCTTGATGGGATCGGCTTAACAAGAGTACAAGACAACTTTAGAACTATACATTGTTGCCCTTAATGCAGCATACGTGCATGACTTCAAAGCCACTTATCCTCCTTTATTTTTTATGTATTACTGCCTTCTGCA	GTCAGTCATTAATTCCAGCCCCTCACTGCATTCAACTAATGTCAATGCTGGATGAAACATCTTGTAAATGAATACTAGAACTTCTATTTTATTATCTCATTCTTTATCACATAAATATGATATAGTACTGATAGTTGCCATCACAACACAATGTTTGAAAACCTTGATGGGATCGGCTTAACAAGACAACTTTAGAACTATACATTGTTGCCCTTAATGCAGCATACGTGCATGACTTCAAAAGCCACTTATCCTCCTTTATTTTTTATGTATTACTGTCTTCTGCA	http://synteny.cnr.berkeley.edu/CoGe/GEvo.pl?prog=blastn&autogo=1&show_cns=1&dsgid1=11822&chr1=11&x1=1719386&dr1up=15000&dr1down=15000&dsgid2=11822;chr2=12;x2=1676461;dr2up=15000;dr2down=15000;num_seqs=2;hsp_overlap_limit=0;hsp_size_limit=0
Os10g39160|10|20837118|20837135|+|Os03g02920|3|1163807|1163790|-|0.91	Os10g39160	10	20837118	20837135	0	Os03g02920	3	1163790	1163807	-0	0.91	3-distal	CAGCTTCCTTTTTCTCT	ACAGCATCCTTTTTCTC	http://synteny.cnr.berkeley.edu/CoGe/GEvo.pl?prog=blastn&autogo=1&show_cns=1&dsgid1=11822&chr1=10&x1=20837118&dr1up=15000&dr1down=15000&dsgid2=11822;chr2=3;x2=1163790;dr2up=15000;dr2down=15000;num_seqs=2;hsp_overlap_limit=0;hsp_size_limit=0
Os01g50720|1|29137204|29137250|-|Os05g46610|5|26916539|26916493|+|4e-14	Os01g50720	1	29137204	29137250	-0	Os05g46610	5	26916493	26916539	0	4e-14	5-distal	GCTAGCTTTGGGCTTGCATAACTTCAAAGAGGAGCTACCATGATGC	CTAGCTTTGGGTTTGCATAACTTCAAAGAGGAGCCAGCATGATGCA	http://synteny.cnr.berkeley.edu/CoGe/GEvo.pl?prog=blastn&autogo=1&show_cns=1&dsgid1=11822&chr1=1&x1=29137204&dr1up=15000&dr1down=15000&dsgid2=11822;chr2=5;x2=26916493;dr2up=15000;dr2down=15000;num_seqs=2;hsp_overlap_limit=0;hsp_size_limit=0
Os01g10040|1|5225207|5225221|+|Os05g11130|5|6266101|6266115|+|1.2	Os01g10040	1	5225207	5225221	0	Os05g11130	5	6266101	6266115	0	1.2	5-distal	TTAAAATATAATTA	TTAAAATATAATTA	http://synteny.cnr.berkeley.edu/CoGe/GEvo.pl?prog=blastn&autogo=1&show_cns=1&dsgid1=11822&chr1=1&x1=5225207&dr1up=15000&dr1down=15000&dsgid2=11822;chr2=5;x2=6266101;dr2up=15000;dr2down=15000;num_seqs=2;hsp_overlap_limit=0;hsp_size_limit=0
Os11g01600|11|352995|353063|+|Os12g01680|12|411219|411287|+|2e-16	Os11g01600	11	352995	353063	0	Os12g01680	12	411219	411287	0	2e-16	intron	GAAGCTATTTTGCATCGCCTTTATTGTTTAGATACTAATTAGATTGCTTAATGCTTATTCCTCCCACA	GAAGCTATTTTGCATCACCTTTGTTGTTGACATACTAATCAGAGTGCTTAATGCTTTTTCTTTCCACA	http://synteny.cnr.berkeley.edu/CoGe/GEvo.pl?prog=blastn&autogo=1&show_cns=1&dsgid1=11822&chr1=11&x1=352995&dr1up=15000&dr1down=15000&dsgid2=11822;chr2=12;x2=411219;dr2up=15000;dr2down=15000;num_seqs=2;hsp_overlap_limit=0;hsp_size_limit=0
Os01g62150|1|35980965|35980983|+|Os05g38610|5|22581381|22581363|-|0.25	Os01g62150	1	35980965	35980983	0	Os05g38610	5	22581363	22581381	-0	0.25	intron	CTTTGATCGTTTGCTCGT	GCTTTGATGGTTTGCTCG	http://synteny.cnr.berkeley.edu/CoGe/GEvo.pl?prog=blastn&autogo=1&show_cns=1&dsgid1=11822&chr1=1&x1=35980965&dr1up=15000&dr1down=15000&dsgid2=11822;chr2=5;x2=22581363;dr2up=15000;dr2down=15000;num_seqs=2;hsp_overlap_limit=0;hsp_size_limit=0
Os11g04190|11|1702043|1702132|-|Os12g04000|12|1658001|1658090|-|2e-42	Os11g04190	11	1702043	1702132	-0	Os12g04000	12	1658001	1658090	-0	2.0000000000000001e-42	intron	GTAAGCTGCAAGTTCAGGCTTCTGCACCAAAATGCATCCTTAACTGCAAAAGAATCTATCGTAACTCAACAATTGTCATTGAATTCTCA	GTAAGCTGCAAGTTCAGGCTTCTGCACCAAAATGCATCCTTAACTGCAAAAGAATCTATCGTAACTCAACAATTGTCATTGAACTCTCA	http://synteny.cnr.berkeley.edu/CoGe/GEvo.pl?prog=blastn&autogo=1&show_cns=1&dsgid1=11822&chr1=11&x1=1702043&dr1up=15000&dr1down=15000&dsgid2=11822;chr2=12;x2=1658001;dr2up=15000;dr2down=15000;num_seqs=2;hsp_overlap_limit=0;hsp_size_limit=0
Os04g25360|4|14676680|14676839|+|Os04g25990|4|15106736|15106577|-|2e-49	Os04g25360	4	14676680	14676839	0	Os04g25990	4	15106577	15106736	-0	1.9999999999999999e-49	3-distal	TATATTCATGCTAAGCCATATATGGGCCTGTTTGTCCAGAATCGTTAATACGTTGACACAGGACCTATGTTTTTTCTTTTCTTTTTATCTTTTCTGTGTCTAATAAAACTACTATTTTAACAAGTTTAACATCCCAGTTTCAACCAAAAAATAAATACA	ATATATTCATGCTAAGCCATATATGGGCCTGTTTGTCCAGAATCGTTAATATGTTGACACGGGACCTATGTTTTTTCTTTTCTTTTTATCTTTTCTGTGTCTGATAAAACTACTATTTTAACAAGTTTAACATCCCAGTTTCAACCAAAAAATAAATAC	http://synteny.cnr.berkeley.edu/CoGe/GEvo.pl?prog=blastn&autogo=1&show_cns=1&dsgid1=11822&chr1=4&x1=14676680&dr1up=15000&dr1down=15000&dsgid2=11822;chr2=4;x2=15106577;dr2up=15000;dr2down=15000;num_seqs=2;hsp_overlap_limit=0;hsp_size_limit=0
Os11g03794|11|1494124|1494225|-|Os12g03540|12|1407111|1407212|-|8e-46	Os11g03794	11	1494124	1494225	-0	Os12g03540	12	1407111	1407212	-0	8.0000000000000002e-46	intron	GTATGTCCTACTGCCACCATATACTAGAGCACTATTAAAGATTTGTTTTGATATTCTTTTCATGTCATAATACCTGGTGGCACAATCTACTATTAGGTTAA	GTATGTCCTACTGCCGCCATATACTAGAGCACTATTAAAGATTTGTTTTGATATTCTTTTCATGTCATAATACCTAGTGGCACAATCTACTATTAGATTAA	http://synteny.cnr.berkeley.edu/CoGe/GEvo.pl?prog=blastn&autogo=1&show_cns=1&dsgid1=11822&chr1=11&x1=1494124&dr1up=15000&dr1down=15000&dsgid2=11822;chr2=12;x2=1407111;dr2up=15000;dr2down=15000;num_seqs=2;hsp_overlap_limit=0;hsp_size_limit=0
Os11g01594|11|344578|345272|-|Os12g01574|12|348148|348842|-|0.0	Os11g01594	11	344578	345272	-0	Os12g01574	12	348148	348842	-0	0	3-UTR	CAGTAATTGTACCTCTCTCAAACTGCTGGATGGTAGGTGGTAGCTTCTACAAATGCTTTAGAAGAATATACCCGTATGTCTTGATATATATTTTTTGGTTCAACACGCATATACAGATGGCATGCCATCTTTATGTGATGCACTGATGATTCATACTAGATAACAAGGAAATTATAGGCTTGGACAGGTTGAACAGGCCCTTTTTTGTGTGTGTGTGTATTACTACTATCCCTTTTCATTGGTTTGCTGCTACTGGAGTATGGGTTTTTGTGATTAAAGATAGCTGAGGTTGCCCAGCTGTGTTCCTAACTAAATTCCATGTCCACTGTGCCATTGAACCAGCTAATTTTCTTAGTTCTTATTGAGGTAATAACCTAGCGTGTTAGGCAGAGGCATCCA…	CAGTATTTGTACCTCTCTCGAACTTCTGGATGGTAGGTGGTAGCTTCTACAAATACTTTAGAAGAATACACCCGTATGTCTTGATATATATTTTTTTTGGTTCAACACACATACACAGATGGCATGCCATCTTTATGTGATGCACTGATGTTTCATACTAGATAACAAGGAAATTATAGGCTTGGAGAGGTTGAACAGTTCTATTTTTAATGTGTTACTACTATCCTTTTTCATTTGTTTGCTGCTACTGGACTATGGGTTTTTGTGATTAAAGATAGCTGACGTTGCCCGGCTCCGGCTGTGTTCCTAACTAAATTTCATGTTCCACTGTGCCATTGAACCAGCTAATTTTCGTAGTTCTTATTGAGGTAATAACCTAGCATGTTAGGCAGAGGCATC…	http://synteny.cnr.berkeley.edu/CoGe/GEvo.pl?prog=blastn&autogo=1&show_cns=1&dsgid1=11822&chr1=11&x1=344578&dr1up=15000&dr1down=15000&dsgid2=11822;chr2=12;x2=348148;dr2up=15000;dr2down=15000;num_seqs=2;hsp_overlap_limit=0;hsp_size_limit=0
Os01g65380|1|37951227|37951260|+|Os05g35460|5|21002620|21002587|-|2e-06	Os01g65380	1	37951227	37951260	0	Os05g35460	5	21002587	21002620	-0	1.9999999999999999e-06	3-proximal	CAGGTGTTTGTGCTGCTAATGATGGCCATAAAC	CCAAGTGTTTATGCTGCTAATGATGGGCATAAA	http://synteny.cnr.berkeley.edu/CoGe/GEvo.pl?prog=blastn&autogo=1&show_cns=1&dsgid1=11822&chr1=1&x1=37951227&dr1up=15000&dr1down=15000&dsgid2=11822;chr2=5;x2=21002587;dr2up=15000;dr2down=15000;num_seqs=2;hsp_overlap_limit=0;hsp_size_limit=0
Os01g58850|1|33995788|33995803|+|Os05g41490|5|24230396|24230381|-|0.22	Os01g58850	1	33995788	33995803	0	Os05g41490	5	24230381	24230396	-0	0.22	5-proximal	AGTGGTCCATTTGTC	GAGTGGTCCATTTGT	http://synteny.cnr.berkeley.edu/CoGe/GEvo.pl?prog=blastn&autogo=1&show_cns=1&dsgid1=11822&chr1=1&x1=33995788&dr1up=15000&dr1down=15000&dsgid2=11822;chr2=5;x2=24230381;dr2up=15000;dr2down=15000;num_seqs=2;hsp_overlap_limit=0;hsp_size_limit=0
Os11g03530|11|1361136|1361718|+|Os12g03270|12|1266231|1266813|+|0.0	Os11g03530	11	1361136	1361718	0	Os12g03270	12	1266231	1266813	0	0	intron	ATAATCAGTGCTGGCACATGCAGATCTCCTATTTCCATTTAAAATACCATATGATTGATGGGTTAAGTTTCCCATCAAAAGCATGAATTCTTATGAGTATCAGATGTGACATGTTAATTTCATGTAAATATTTTGAGATATTTCAAACCTTTTACTGAAGTATGAAGGAAAATATATTTTCTTCCTCAGTAGTTTAAGCATTTGAATGAGTTGTTTCGAGCATACTCTCGACATCTTTGATGCTCAATTCATCTTTCATTTATTTTTTATCGTTTTTTACAATAATAAAAGTTCTTGTTTGCTTTTGTGATTATTCATGGACAAAAATGTTGGTATATCCATGAACAATATCATGGTAACATCCATGAAACTTGTTATTTCTTCCACAACACTCATTTA…	ATAATCAGTGCTGGCACATGCAGATCTCCTATTTCCATTTAAAATACCATATGATTGATGGGTTAAGTTTCCCATCAAAAGCATGAATTCTTATGAGTATCAGATGTGACATGTTAATTTCATGTAAATATTTTGAGATATTTCAAACCTTTTACTGAAGTATGAAGGAAAATATCTTTTCTTCCTCAGTAGTTTAAGCATTTGAATGAGTTGTTTCAAGCATACTCTCGACATCTTTGATGCTCAATTCATCTTTCATTTATTTTTTATCCTTTTTTACAATAATAAAAGTTCTTGTTTGCTTTTGTGATTATTCATGGACAAAAATGTTGGTATATCCATGAACAATATCATGGTAACATCCATGAAACTTGTTATTTCTTCCACAACACTCATTTA…	http://synteny.cnr.berkeley.edu/CoGe/GEvo.pl?prog=blastn&autogo=1&show_cns=1&dsgid1=11822&chr1=11&x1=1361136&dr1up=15000&dr1down=15000&dsgid2=11822;chr2=12;x2=1266231;dr2up=15000;dr2down=15000;num_seqs=2;hsp_overlap_limit=0;hsp_size_limit=0
Os02g13600|2|7297060|7297077|+|Os06g36070|6|21094208|21094191|-|0.82	Os02g13600	2	7297060	7297077	0	Os06g36070	6	21094191	21094208	-0	0.82	5-distal	TTAAGCCCTAAGAAACT	CTTAAACCCTAAGAAAC	http://synteny.cnr.berkeley.edu/CoGe/GEvo.pl?prog=blastn&autogo=1&show_cns=1&dsgid1=11822&chr1=2&x1=7297060&dr1up=15000&dr1down=15000&dsgid2=11822;chr2=6;x2=21094191;dr2up=15000;dr2down=15000;num_seqs=2;hsp_overlap_limit=0;hsp_size_limit=0
11_1424749_1424949_cns_rna|11|1420712|1420760|+|12_1331691_1331895_cns_rna|12|1327953|1328001|+|5e-10	11_1424749_1424949_cns_rna	11	1420712	1420760	0	12_1331691_1331895_cns_rna	12	1327953	1328001	0	5.0000000000000003e-10	5-distal	TCGGTACCAATGTGATTCAAGACTTGTTCTATATTCTGACAGAAACAC	TCAGTACCAATGTGATTCAGAACTTGCTCTGTATCCTGACAGAAACAC	http://synteny.cnr.berkeley.edu/CoGe/GEvo.pl?prog=blastn&autogo=1&show_cns=1&dsgid1=11822&chr1=11&x1=1420712&dr1up=15000&dr1down=15000&dsgid2=11822;chr2=12;x2=1327953;dr2up=15000;dr2down=15000;num_seqs=2;hsp_overlap_limit=0;hsp_size_limit=0
Os11g04210|11|1715131|1715160|+|Os12g04020|12|1671563|1671592|+|1.0	Os11g04210	11	1715131	1715160	0	Os12g04020	12	1671563	1671592	0	1	intron	TAAGATCTGACCATCTGGACCTACTTTCA	TATGATATGACCATGTGAACTTACTTTCA	http://synteny.cnr.berkeley.edu/CoGe/GEvo.pl?prog=blastn&autogo=1&show_cns=1&dsgid1=11822&chr1=11&x1=1715131&dr1up=15000&dr1down=15000&dsgid2=11822;chr2=12;x2=1671563;dr2up=15000;dr2down=15000;num_seqs=2;hsp_overlap_limit=0;hsp_size_limit=0
rice_v6_10_10726526_10726861|10|10726389|10726525|-|rice_v6_4_9164312_9164647|4|9164784|9164648|+|2e-71	rice_v6_10_10726526_10726861	10	10726389	10726525	-0	rice_v6_4_9164312_9164647	4	9164648	9164784	0	1.9999999999999998e-71	3-proximal	TATTTCTATATATTAGTATTAGTTAGTAGTACTATTCTATTAGTTAGCGATCCCGGCTCTGTGAGTTCTTTCTTCCGTGATGAACTGTCGGCACCAGTCCTCCATTTTTTCTCTGTGGACCGAGGAGAAAGGGGGC	ATTTCTATATATTAGTATTAGTTAGTAGTACTATTCTATTAGTTAGCGATCCCGGCTCTGTGAGTTCTTTCTTCCGTGATGAACTGTCGGCACCAGTCCTCCATTTTTTCTCTGTGGACCGAGGAGAAAGGGGGCT	http://synteny.cnr.berkeley.edu/CoGe/GEvo.pl?prog=blastn&autogo=1&show_cns=1&dsgid1=11822&chr1=10&x1=10726389&dr1up=15000&dr1down=15000&dsgid2=11822;chr2=4;x2=9164648;dr2up=15000;dr2down=15000;num_seqs=2;hsp_overlap_limit=0;hsp_size_limit=0
Os02g20300|2|11954015|11954957|-|Os08g42259|8|26677217|26678154|-|0.0	Os02g20300	2	11954015	11954957	-0	Os08g42259	8	26677217	26678154	-0	0	3-distal	CATATGAATGCAAGGCACACACCACATGATCAAGCGTACCTAATAGTATTCCCTCTATCTTACAATAAACCAATTAAATATGAGATGCGATACATCATAATATTATGAATTTAAACATTTTATATTTGGTTAATTTGTTTTGGAAAGAAGTAATAAATTTCTCCAACACTGACCAACCGTATAATAATATATATAAATAACTTAAATCATTTGGATTATTGTTCATTTATAAATATGCATTGTCCCTAGGCTTGCCTCCCCGGGGCCGAAGAAGTCTGGCCAAAAAAAAAAAAGGCCCACGATAGTTATTGGACGAGCTTGGGCAGGGAGAGAGATATATATACAAAACCAAGCCCGAAAAATTTTAACTATTTTTTTAGCGAAGAAATGCGTAAGGCG…	CATATGAATGCAAGGCACACACCACATGATCAAGCGTACCTAATAGTATTCCCTCTATCTTACAATAAACCAATTAAATATGAGATGCGATACATTAATATTATGAATTTAAACATTTTATATTTGGTTAATTTGTTTTGGAAAGAAGTAATAAATTTCTCCAACACTGACCAACCGTATAATAATATATATAAATAACTTAAATCATTTGGATTATTGTTCATTTATAAATATGCATTGTCCCTAGGCTTGCCTCCCCGGGGCCGAAGAAGTCTGGCAAAAAAAAAAGGCCCACGATAGTTATTGGACGAGCTTGGGCAGGGAGAGAGATATATATACAAAACCAAGCCCGAAAAATTTTAACTATTTTTTTAGCGAAGAAATGCGTAAGGCGTACAC…	http://synteny.cnr.berkeley.edu/CoGe/GEvo.pl?prog=blastn&autogo=1&show_cns=1&dsgid1=11822&chr1=2&x1=11954015&dr1up=15000&dr1down=15000&dsgid2=11822;chr2=8;x2=26677217;dr2up=15000;dr2down=15000;num_seqs=2;hsp_overlap_limit=0;hsp_size_limit=0
Os08g11220|8|6598251|6599769|+|Os08g11720|8|6869598|6868080|-|0.0	Os08g11220	8	6598251	6599769	0	Os08g11720	8	6868080	6869598	-0	0	intron	TTCTTGCCTCTATGTCTGAATTCTAATACACACTGCATCTGACCACCTGAGAAATAGCTAGCTGGAGATGGCCACGATCCATCTGAAACATTGCACATTAATACTGAAAAGGTTGTATAGCTCTGAATGTTCTTTGCTTAATACTGCTAGGTCACAAGTGGGACATATATTTCTTTGTGTCTTGGAGCTAGTGGAAGCACTCTACCTCTATAAAAAAATAAAAAGTTAAGCATGTGGACTTATAATAGATCTTTAGCAGCACAAGTTGAGAAGTTCTGAGAGCCCTTTTGTAGTACCCTGATTAACAGTCTCTTTGATTTACTATTTTCTACTTGAACTGCATCTTGATGGGATAATTCGAGTAAATATTGCAGGATACATAACTTCATATTTTTTTAG…	GTTCTTGCCTCTATGTCTGAATTCTAATACACACTGCATCTGACCACCTGAGAAATAGCTAGCTGGAGATGGCCACGATCCATCTGAAACATTGCACATTAATACTGAAAAGGTTGTATAGCTCTGAATGTTCTTTGCTTAATACTGCTAGGTCACAAGTGGGACATATATTTCTTTGTGTCTTGGAGCTAGTGGAAGCACTCTACCTCTATAAAAAAATAAAAAGTTAAGCATGTGGACTTATAATAGATCTTTAGCAGCACAAGTTGAGAAGTTCTGAGAGCCCTTTTGTAGTACCCTGATTAACAGTCTCTTTGATTTACTATTTTCTACTTGAACTGCATCTTGATGGGATAATTCGAGTAAATATTGCAGGATACATAACTTCATATTTTTTTA…	http://synteny.cnr.berkeley.edu/CoGe/GEvo.pl?prog=blastn&autogo=1&show_cns=1&dsgid1=11822&chr1=8&x1=6598251&dr1up=15000&dr1down=15000&dsgid2=11822;chr2=8;x2=6868080;dr2up=15000;dr2down=15000;num_seqs=2;hsp_overlap_limit=0;hsp_size_limit=0
Os11g04520|11|1895033|1895769|+|Os12g04290|12|1817886|1818614|+|0.0	Os11g04520	11	1895033	1895769	0	Os12g04290	12	1817886	1818614	0	0	intron	TAGCAGTTAGCACCAGGCATTTAGAACCCATTTACGTAGCAAATCTGATCTTGTTTACCAAATGGAAACATCGTGATATATTCTTAAATTACCACATAGCATATTTGAAAATACCCCAAACTAAAATTAGCTACAATGTACTAGAAGTGGAAGAAGAATATTTACTTTTTCCAGAAAAGAGAAGGAAAGGAAAGGCTTTGTTCTGTTCAATAAAAGATGGAATTTGACAAATTTGATGATTCAAGATAAGTTTTAAAAAATCCCATAGGGAACTGATCACATTTCCTGAATTGACCCATTTTTGTTCAAATGAAACACACAGCGTATTTATTCTGTACTGGCAGATTGTCACCACCAATCTTTTTCCTGTAACAATATGATGCTCATTGCCTTTCCTGT…	TAGCAGTTAGCACCAGACATTTAGAACCCATTTACGTAGCAAATCTGATCTTGTTTACCAAATGGAAACATCATGATATATTCTTAAATTACCACATAGCATATTTGAAAATACTCCAAACTAAAATTAGCTACAATGTACTAGAAGTGGAAGAAAAATATTTACTTTTCCAGAAAAGAAAAGGAAAGGAAAGGCTTTGTTCTGTTCAATAGAAGATGGAATTTGACAAATTTGATGATTCAAGATAGGTTTTAAAAATCTCATAGGGAACTGATCGCATTTCCTGAATTAGCCCATTTTTGTGGCCATGAAACACACAACAGATTTGTTCTGTAGTGCCAGATTGTCACCACCAATCTTTTTTCCTGTAACAATATGATGCTTAATGTCTTTCCTATG…	http://synteny.cnr.berkeley.edu/CoGe/GEvo.pl?prog=blastn&autogo=1&show_cns=1&dsgid1=11822&chr1=11&x1=1895033&dr1up=15000&dr1down=15000&dsgid2=11822;chr2=12;x2=1817886;dr2up=15000;dr2down=15000;num_seqs=2;hsp_overlap_limit=0;hsp_size_limit=0
Os02g33110|2|19683967|19683996|+|Os04g33740|4|20257997|20258026|+|1.1	Os02g33110	2	19683967	19683996	0	Os04g33740	4	20257997	20258026	0	1.1	3-distal	AAAAATTGACGCCTAAAATTTGTCCACGT	AAAAATGGACGCTTGAGATTTATCCACGT	http://synteny.cnr.berkeley.edu/CoGe/GEvo.pl?prog=blastn&autogo=1&show_cns=1&dsgid1=11822&chr1=2&x1=19683967&dr1up=15000&dr1down=15000&dsgid2=11822;chr2=4;x2=20257997;dr2up=15000;dr2down=15000;num_seqs=2;hsp_overlap_limit=0;hsp_size_limit=0
Os11g03670|11|1428686|1429477|-|Os12g03430|12|1335579|1336363|-|0.0	Os11g03670	11	1428686	1429477	-0	Os12g03430	12	1335579	1336363	-0	0	3-UTR	GTAATCTGGGATGGTATATATATGGACATGTTATATGATATCCTTACTTCAGGTTCCCATATTAATTTGTTGAGGCGAGTGTCTGATTTAATAACTTTTCCAACAAGGGTACATTGGCGATAGTGCATATATATAACTTATTTCCTGATTTATATCTAGGTGATATCAACTACATTTCATTACACGTAGTAGTAGGCATTATGTACGTCTCTGAGCATCCTTTTATTTCCTGTTGTTTTCAATTTCACCAGCCATGTGAGACACTTTGACTTGTTCTTGTAACCTTGCACAATAACTCTTTGCCAGTGTCTCTTATTCCCGGACTTATTTTCTGCCACCCCTGAAAACAACCATGTGGACTTGTTATGGAATTATTGTAGCTTGACCTCCCCAAAGCCA…	GTAATCTGGGATGGTATATATATATGGATATGTTATATGATATCCTTACTTCAGGCTCTCATATTAATTTGTTGAGGCGGGTGTCTGATATAATAACTTTTCCAACAAGGGTACGTTGGTGATAGTGCATATATATAACTTATTTCCTTATTTATATATAGGTGATATCAACTACATTTCATTACACGTAGTTGTAGGCATTATGAACATCTCTGAGCATACTTTTATTTCCTGTTGTTTTCAATTTCACCAGCCATGTGAGACACTTTGACTTGTTCTTGTAACCTTGCACAATAACTCTTTGCCAGTGTCTCTTATTCCCGGACTTATTTGCTGCCACCCCTGAAAACAACCATGTGGACTTGTTATGGAATTGTTGTAGCTTGACTTCCCCAAAGC…	http://synteny.cnr.berkeley.edu/CoGe/GEvo.pl?prog=blastn&autogo=1&show_cns=1&dsgid1=11822&chr1=11&x1=1428686&dr1up=15000&dr1down=15000&dsgid2=11822;chr2=12;x2=1335579;dr2up=15000;dr2down=15000;num_seqs=2;hsp_overlap_limit=0;hsp_size_limit=0
Os11g04400|11|1831416|1831436|+|Os12g04200|12|1767141|1767161|+|0.89	Os11g04400	11	1831416	1831436	0	Os12g04200	12	1767141	1767161	0	0.89	3-proximal	AGTTCGATGCAGATCACACG	AGTTCGATGCTGATCCCACG	http://synteny.cnr.berkeley.edu/CoGe/GEvo.pl?prog=blastn&autogo=1&show_cns=1&dsgid1=11822&chr1=11&x1=1831416&dr1up=15000&dr1down=15000&dsgid2=11822;chr2=12;x2=1767141;dr2up=15000;dr2down=15000;num_seqs=2;hsp_overlap_limit=0;hsp_size_limit=0
Os04g17700|4|9686877|9687354|+|Os04g24410|4|13987235|13986758|-|0.0	Os04g17700	4	9686877	9687354	0	Os04g24410	4	13986758	13987235	-0	0	intron	GCGCGGCTAAGGCAGCGGCAGCTAGAGGGGTGCGCTATCAGCAAGGACCCTCTCCTCAATTAATCCATCGCTAGTACGCTGCTCTGATGGCTCGCTTCGCCGTCGTCGCCATCATCGTCACCCTCCTCGCCGTCACGGCCGCTGTGCAGGCCCCGGGAGCGGCCCCCATCCCGGCACCCAAGATGGCCCCGCTGCCTGCTCCCCCGACGAGGTCCCCGGCCACCGCTTCCTCCATCCCGGCAAAGGACAAGAGTCCATGGTGCAACAGTCACAACAATGGCAGAGCAAGCAACAGTAGTCGCGGCACGAGCAATTTCGGTGGCGGTGGCAAAAGCTCATCGTGATAGTGGCGAGGTCTCAGTCCATCGTCATTTTTGGCTTGATGGGACAAGCAACACT…	TGCGCGGCTAAGGCAGCGGCAGCTAGAGGGGTGCGCTATCAGCAAGGACCCTCTCCTCAATTAATCCATCGCTAGTACGCTGCTCTGATGGCTCGCTTCGCCGTCGTCGCCATCATCGTCACCCTCCTCGCCGTCACGGCCGCTGTGCAGGCCCCGGGAGTGGCCCCCATCCCGGCACCCAAGATGGCCCCGCTGCCTGCTCCCCCGACGAGGTCCCCGGCCACCGCTTCCTCCATCCCGGCAAAGGACAAGAGTCCATGGTGCAACAGTCACAACAATGGCAGAGCAAGCAACAGTAGTCGCGGCACGAGCAATTTCGGTGGCGGTGGCAAAAGCTCATCGTGATAGTGGCGAGGTCTCAGTCCATCGTCATTTTTGGCTTGATGGGACAAGCAGCAC…	http://synteny.cnr.berkeley.edu/CoGe/GEvo.pl?prog=blastn&autogo=1&show_cns=1&dsgid1=11822&chr1=4&x1=9686877&dr1up=15000&dr1down=15000&dsgid2=11822;chr2=4;x2=13986758;dr2up=15000;dr2down=15000;num_seqs=2;hsp_overlap_limit=0;hsp_size_limit=0
Os08g11120|8|6543600|6543676|-|Os08g11890|8|6967865|6967789|+|4e-33	Os08g11120	8	6543600	6543676	-0	Os08g11890	8	6967789	6967865	0	4.0000000000000002e-33	intron	GTGATAAAGATAAAAGTGGTCAAATTCAAGGAGAAGAAACTGGAGAACAGGAGACCTTGGTGTTCAATAACTTCTA	TGATAAAGATAAAAGTGGTCAAATTCAAGGAGAAGAAACTGGAGAACAAGAGACCTTGGTGTTCAATAACGTCTAG	http://synteny.cnr.berkeley.edu/CoGe/GEvo.pl?prog=blastn&autogo=1&show_cns=1&dsgid1=11822&chr1=8&x1=6543600&dr1up=15000&dr1down=15000&dsgid2=11822;chr2=8;x2=6967789;dr2up=15000;dr2down=15000;num_seqs=2;hsp_overlap_limit=0;hsp_size_limit=0
Os11g02550|11|791646|791843|-|Os12g02490|12|834308|834508|-|4e-70	Os11g02550	11	791646	791843	-0	Os12g02490	12	834308	834508	-0	4e-70	3-distal	CAATTACTATCCTTCATTTTAAGCAACAGTCATCACTAACGAGTCCAGTGTGTCCCTCTAAAAATTACCCTAAAAAAGAGTTAGCTCTTGAAGCATTCAAAACTTAATTATTCCTACGAAATTGAACCACCGAACATAAAACTACCACCCAGAGAAGATTGGCATTTTAATTTAGATGTAAACCACTTAACCAACTA	CAATTACTATCCTTTTTTTTTAAGCAATAGTCACCACTGACGAGTTTAGTGTGTCCCTCTAAAAATTACCCGTAAAAAAGAGTTAGCTCTTAAAGCATTCAAAACTTAATTATTCCTACGAAATTGAACCGACGAACATAAAACTACCACCCATAAAAGATTGCCATCTTAATTTAGGATGTAAACCACTTAACCAACTA	http://synteny.cnr.berkeley.edu/CoGe/GEvo.pl?prog=blastn&autogo=1&show_cns=1&dsgid1=11822&chr1=11&x1=791646&dr1up=15000&dr1down=15000&dsgid2=11822;chr2=12;x2=834308;dr2up=15000;dr2down=15000;num_seqs=2;hsp_overlap_limit=0;hsp_size_limit=0
Os03g30530|3|17413613|17413627|+|Os07g41200|7|24678339|24678325|-|1.1	Os03g30530	3	17413613	17413627	0	Os07g41200	7	24678325	24678339	-0	1.1	5-distal	TTTGATAGAAAACT	ATTTGATAGAAAAC	http://synteny.cnr.berkeley.edu/CoGe/GEvo.pl?prog=blastn&autogo=1&show_cns=1&dsgid1=11822&chr1=3&x1=17413613&dr1up=15000&dr1down=15000&dsgid2=11822;chr2=7;x2=24678325;dr2up=15000;dr2down=15000;num_seqs=2;hsp_overlap_limit=0;hsp_size_limit=0
Os02g41990|2|25218089|25218104|+|Os04g44180|4|25957324|25957339|+|0.3	Os02g41990	2	25218089	25218104	0	Os04g44180	4	25957324	25957339	0	0.3	5-distal	TTTTTTTAAAAAAAA	TTTTTTTAAAAAAAA	http://synteny.cnr.berkeley.edu/CoGe/GEvo.pl?prog=blastn&autogo=1&show_cns=1&dsgid1=11822&chr1=2&x1=25218089&dr1up=15000&dr1down=15000&dsgid2=11822;chr2=4;x2=25957324;dr2up=15000;dr2down=15000;num_seqs=2;hsp_overlap_limit=0;hsp_size_limit=0
Os01g19694|1|11166005|11166032|+|Os05g03884|5|1730619|1730592|-|0.33	Os01g19694	1	11166005	11166032	0	Os05g03884	5	1730592	1730619	-0	0.33	5-UTR	CTGCAGTGCAAGCAGCTGCTGAATTCC	GCTGCAGTGCAATCCGCTGCCAAATTC	http://synteny.cnr.berkeley.edu/CoGe/GEvo.pl?prog=blastn&autogo=1&show_cns=1&dsgid1=11822&chr1=1&x1=11166005&dr1up=15000&dr1down=15000&dsgid2=11822;chr2=5;x2=1730592;dr2up=15000;dr2down=15000;num_seqs=2;hsp_overlap_limit=0;hsp_size_limit=0
Os02g46560|2|28375150|28375165|+|Os04g50090|4|29690628|29690643|+|0.25	Os02g46560	2	28375150	28375165	0	Os04g50090	4	29690628	29690643	0	0.25	5-distal	CTGTTAATCCATGTG	CTGTTAATCCATGTG	http://synteny.cnr.berkeley.edu/CoGe/GEvo.pl?prog=blastn&autogo=1&show_cns=1&dsgid1=11822&chr1=2&x1=28375150&dr1up=15000&dr1down=15000&dsgid2=11822;chr2=4;x2=29690628;dr2up=15000;dr2down=15000;num_seqs=2;hsp_overlap_limit=0;hsp_size_limit=0
Os11g01730|11|387026|387206|+|Os12g01730|12|428512|428711|+|2e-54	Os11g01730	11	387026	387206	0	Os12g01730	12	428512	428711	0	2.0000000000000001e-54	5-distal	TACATAAAGGAATACAGCTAGAGCAGTCGCCGCGTTCATGTAGAAAATTCATGGTTAGAATTTTTATAAGCACCTTTATCAATTCTTCCTCCACCGCTGAAAACTCAACCGGGAAATTGAAACCTGAAAGTATTCCTTTTCTGATGACGAGAATTTAACTTTGTGAAACGCGAATAACAT	TACATAAAGGAATACAGCTACAGCAGTCGCCGCGTTCATGTACAAAATTCATGGGTAGAATTCTTATAAGCACCTTTATCAATTCTTCCTCCACCATGACACCCCGTCCTCACTGCTGAAAACTCAACCGGGGAATTGAAACCTCAAAGTGTTCTTTTGCTGATGACGAGAATTTAACTTTGTAAAACGCGAATAACAT	http://synteny.cnr.berkeley.edu/CoGe/GEvo.pl?prog=blastn&autogo=1&show_cns=1&dsgid1=11822&chr1=11&x1=387026&dr1up=15000&dr1down=15000&dsgid2=11822;chr2=12;x2=428512;dr2up=15000;dr2down=15000;num_seqs=2;hsp_overlap_limit=0;hsp_size_limit=0
Os01g62410|1|36121738|36121762|+|Os05g38460|5|22498501|22498477|-|2e-06	Os01g62410	1	36121738	36121762	0	Os05g38460	5	22498477	22498501	-0	1.9999999999999999e-06	5-UTR	TTCAACGGGCGAGGTTTTTTGAAA	CTTCAACGGGCGAGGTTTTTTGAA	http://synteny.cnr.berkeley.edu/CoGe/GEvo.pl?prog=blastn&autogo=1&show_cns=1&dsgid1=11822&chr1=1&x1=36121738&dr1up=15000&dr1down=15000&dsgid2=11822;chr2=5;x2=22498477;dr2up=15000;dr2down=15000;num_seqs=2;hsp_overlap_limit=0;hsp_size_limit=0
Os11g02090|11|566517|566622|+|Os12g02050|12|610231|610343|+|1e-40	Os11g02090	11	566517	566622	0	Os12g02050	12	610231	610343	0	9.9999999999999993e-41	intron	GTCCCTGAGAAAGTGTTGTGCTGTTAGTTCATTCACAGCCAACAAATAGTTACAGTGGGTGATATCTGAAATACTAAATTGCACTTTTCTTTGTTGTTTTTCTGA	GTCCCTGAGAAAGGGTTGTGCTGTTAGTTCATTCACAGCCAACAAATAGTTACAGTGGGTGCACTTTAATATCTGAAATACTAAATTGCACTTTTCTTTGTTGTTTTTCTGA	http://synteny.cnr.berkeley.edu/CoGe/GEvo.pl?prog=blastn&autogo=1&show_cns=1&dsgid1=11822&chr1=11&x1=566517&dr1up=15000&dr1down=15000&dsgid2=11822;chr2=12;x2=610231;dr2up=15000;dr2down=15000;num_seqs=2;hsp_overlap_limit=0;hsp_size_limit=0
Os11g02310|11|683299|683351|+|Os12g02280|12|726322|726374|+|1e-22	Os11g02310	11	683299	683351	0	Os12g02280	12	726322	726374	0	1e-22	3-distal	CAGGTCCAGTGGCGCTGCTATTTACAACCTCAGCGCTGAGCCGACGGAAATA	CAGGTCCAGTGGCGCTGCTATTTACAACCTCAGCGCTGAGCCGACGGAAATA	http://synteny.cnr.berkeley.edu/CoGe/GEvo.pl?prog=blastn&autogo=1&show_cns=1&dsgid1=11822&chr1=11&x1=683299&dr1up=15000&dr1down=15000&dsgid2=11822;chr2=12;x2=726322;dr2up=15000;dr2down=15000;num_seqs=2;hsp_overlap_limit=0;hsp_size_limit=0
Os01g59990|1|34672005|34672032|+|Os05g40820|5|23886748|23886721|-|0.25	Os01g59990	1	34672005	34672032	0	Os05g40820	5	23886721	23886748	-0	0.25	5-distal	AGTACTACGAATCTAGACATATGTATA	TAGTACTACAAATCTAGAGCTATTTAT	http://synteny.cnr.berkeley.edu/CoGe/GEvo.pl?prog=blastn&autogo=1&show_cns=1&dsgid1=11822&chr1=1&x1=34672005&dr1up=15000&dr1down=15000&dsgid2=11822;chr2=5;x2=23886721;dr2up=15000;dr2down=15000;num_seqs=2;hsp_overlap_limit=0;hsp_size_limit=0
Os01g07730|1|3718641|3718655|+|Os05g07870|5|4264710|4264724|+|0.99	Os01g07730	1	3718641	3718655	0	Os05g07870	5	4264710	4264724	0	0.99	3-distal	ATTATAGAAAAATA	ATTATAGAAAAATA	http://synteny.cnr.berkeley.edu/CoGe/GEvo.pl?prog=blastn&autogo=1&show_cns=1&dsgid1=11822&chr1=1&x1=3718641&dr1up=15000&dr1down=15000&dsgid2=11822;chr2=5;x2=4264710;dr2up=15000;dr2down=15000;num_seqs=2;hsp_overlap_limit=0;hsp_size_limit=0
Os11g01730|11|388727|389354|+|Os12g01730|12|430730|431363|+|0.0	Os11g01730	11	388727	389354	0	Os12g01730	12	430730	431363	0	0	5-distal	GTCAGTACTCATGCTTGTTGGTTGCATAACTGCACACTCCTTTGGCTCCCCACCACTGCCTTCGTGCCAATTCAATCAACCATTCATAATCATTAATCTTTTTTGTCTGAGATTTCTCTCATATGTTGAGCGCAGCCAATTGTTCAGATTCATAATACACCTGGTCAGTCAAGTAACGTACAGCAGAGTGCAATTTAGAGAACATTGTGGGGCATTCAGTGCATATGCACCAACATGTGAAGCATCTTTTCAATTTTGAAAGGACAAGTAGTGGAGCACCAGGGTTGTTAAATGCCTCCAAATTGGTATCAAGCTATATATCAGCCTCAGCCTAAAATATTTTGCCAACCAAGGAAACCATCCTGATCCTGCTCATGCCAATAGCATGTTCCTTCATTT…	GTCAGTACTCGTGCTTGTTGGTTGCATAACTGCACACTCCTTTGGCTCCCCACCACTTCTGCCGTGCCAATTCAATCAACCATTCATAATCATTTACTGTATCTTTTTGTCTGAGATTTCTCTCACATGTTGTACCTTCACAATATATGCAGCCAAATTGTTCAGATTCAGAATACACCTGGTCAGTCAGTCAAGTAACGTACTGCAGACCGCAATTTGGAGAACATTGTGAGGAATTCAGTGCATGCACCAACATGTGAAGCATCTTTTCAATTTTGAAAGGACAAGTAGTGGAGCAGCAGGGTTGTTAAATGCCTCCAAATTGGAATCAAGCTATATCTCAGCCTCAGCCTAAAATATTTTCCTAACCAAGAAAATCAGCCTTCTCATGCCAATAGC…	http://synteny.cnr.berkeley.edu/CoGe/GEvo.pl?prog=blastn&autogo=1&show_cns=1&dsgid1=11822&chr1=11&x1=388727&dr1up=15000&dr1down=15000&dsgid2=11822;chr2=12;x2=430730;dr2up=15000;dr2down=15000;num_seqs=2;hsp_overlap_limit=0;hsp_size_limit=0
Os08g26060|8|15847549|15849128|-|Os08g26544|8|16153823|16155400|-|0.0	Os08g26060	8	15847549	15849128	-0	Os08g26544	8	16153823	16155400	-0	0	3-distal	TGAGTGTAAATGAAGTTTTATAGGAATTTTTGCCGGGATGAATAGCATTGGGTTTGATGGAAACAAATTTCAAAGGAATGAATTTGGAATTTTGATTTGGAGCTTATTCGAAGGTAAAGCAAAAGGGACTTAAAGGAGTAGGCTAAGGATTTGGTTGAGGAGTTTCATGGGTATAAGAATTTGAAATTTGTGTGGAGCAGGATATAAAATAATTAGTTTCTAGGAATTAAACAGGAAAGAGATGTGCTTACAGAATAAGGTTTTAATCAAAGATAAATTGAGATGTTTATAAAGTTAGAAATGAATTTAAATGGATGAATTTGAATTGGAAATAAAACTATAGGAAATTTATAAAAAGAGCCAAAATAAAACTTTCTTCTTGCCTACAATTTTCCCAAA…	TGAGTGTAAATGATGTTTTATAGGAATTTTTGCCGGGATGAATAGCATTGGGTTTGATGGAAACAAATTTCAAAGGAATGAATTTGGAATTTTGATTTGGAGCTTGTTCGAAGGTAAAGCAAAAGGGACTTAAAGGAGTAGGCTAAGGATTTTGTTGAGGAGTTTCATGGGTATAAGAATTTGAAATTTGTGTGGAGCAAGGATATAAAAGAATTAGTTTCTAGGAATTAAACCGGAAAGAGATGTGCTAACAGAATTTAAATGGATTAAAATGGTTGAGATGTTTATAAAGTTAGAAATGAATTTAAATGGATGAATTTGAATTGGAAATAAAACTATAGGAAATTTATAAAAAGATCCAAAATAAAACTTTCTTCTTGCCTACAATTTTGCCAAAAA…	http://synteny.cnr.berkeley.edu/CoGe/GEvo.pl?prog=blastn&autogo=1&show_cns=1&dsgid1=11822&chr1=8&x1=15847549&dr1up=15000&dr1down=15000&dsgid2=11822;chr2=8;x2=16153823;dr2up=15000;dr2down=15000;num_seqs=2;hsp_overlap_limit=0;hsp_size_limit=0
Os11g05380|11|2383404|2383422|-|Os12g05440|12|2463485|2463503|-|0.23	Os11g05380	11	2383404	2383422	-0	Os12g05440	12	2463485	2463503	-0	0.23	3-distal	ATTACTGCAAATTTCACT	ATTACTGCAAATATCACT	http://synteny.cnr.berkeley.edu/CoGe/GEvo.pl?prog=blastn&autogo=1&show_cns=1&dsgid1=11822&chr1=11&x1=2383404&dr1up=15000&dr1down=15000&dsgid2=11822;chr2=12;x2=2463485;dr2up=15000;dr2down=15000;num_seqs=2;hsp_overlap_limit=0;hsp_size_limit=0
Os11g04980|11|2137198|2137232|-|Os12g04990|12|2169198|2169232|-|1e-08	Os11g04980	11	2137198	2137232	-0	Os12g04990	12	2169198	2169232	-0	1e-08	5-UTR	GGAGATTTCTATGGAATTCGTCTAGAAAGCTGCG	GGAGATTTCTATGGGATTCGTCTAGAAAGCTACG	http://synteny.cnr.berkeley.edu/CoGe/GEvo.pl?prog=blastn&autogo=1&show_cns=1&dsgid1=11822&chr1=11&x1=2137198&dr1up=15000&dr1down=15000&dsgid2=11822;chr2=12;x2=2169198;dr2up=15000;dr2down=15000;num_seqs=2;hsp_overlap_limit=0;hsp_size_limit=0
Os11g01600|11|353410|353539|+|Os12g01680|12|411637|411763|+|1e-21	Os11g01600	11	353410	353539	0	Os12g01680	12	411637	411763	0	9.9999999999999991e-22	intron	TCAGTGTAAATGGGTCGTCTGTTGCTTGTTTAATGTCATCGTATTGGTTTTTGCAGTTTAGTTTCTCTCTGCAGTTTGGCAGTAAACCCTTGCCACAGCACGTATACTCTTCCATGCTAATTATGAGCA	TCAATGTAAATGGGCCATCTGTTGTTTGTTTAATGCCAACATTTTGGCTTTTGCAGTTTAGTTCCTCTCTGTAGTTGACAATATCCTAGGCACAACACATATACTTTTCCATCCTAATTATGAGCA	http://synteny.cnr.berkeley.edu/CoGe/GEvo.pl?prog=blastn&autogo=1&show_cns=1&dsgid1=11822&chr1=11&x1=353410&dr1up=15000&dr1down=15000&dsgid2=11822;chr2=12;x2=411637;dr2up=15000;dr2down=15000;num_seqs=2;hsp_overlap_limit=0;hsp_size_limit=0
Os01g27040|1|15074743|15074770|-|Os05g05780|5|2892388|2892361|+|0.37	Os01g27040	1	15074743	15074770	-0	Os05g05780	5	2892361	2892388	0	0.37	3-proximal	ATAATATAGGATATTTTTTAATCTAGA	TAATCTAGGATATATAATAATCTAGAT	http://synteny.cnr.berkeley.edu/CoGe/GEvo.pl?prog=blastn&autogo=1&show_cns=1&dsgid1=11822&chr1=1&x1=15074743&dr1up=15000&dr1down=15000&dsgid2=11822;chr2=5;x2=2892361;dr2up=15000;dr2down=15000;num_seqs=2;hsp_overlap_limit=0;hsp_size_limit=0
Os11g02450|11|735980|736439|+|Os12g02380|12|778450|778909|+|0.0	Os11g02450	11	735980	736439	0	Os12g02380	12	778450	778909	0	0	3-UTR	AGAGATGAGAGACTAGACATCAACAGAGCATTAGTTTTTGTCTCCGCATTTTTGGCCCATTCCCTCACCTCACCCAGGCTTGACTGTATTGTTTACAGCATTTGAACCCTCGACAGGATCAAAATGCTTTCTCAAATTTTTGTACTGCATATGTGCGTACATATTTCACCAGAGCAGATGATTAATGAGACAAACACATTGTAAGATCCATCATCCATCTCATGGCATTTTCACATGTCTGCACACTCAAGCCGGGGTTCCGTTCTGAATAACATCAAAAGGAAGCTAGAGTTTAGCTACCGATGTACACCCCGAAAATGGCATACGACTTGGCGACAGTTGAACAAGCGAATCTGCAGATGGTTAGTGATGAAACAGAATGAGAAACTGTTACCAAGA…	AGAGATGAGAGACTAGACATCAACAGAGCATTAGTTTTTGTCTCCCCATTTTTGGCCCATTCCCTCACCTCACCCAGGTTTGACTGTATTGTTTACAGCATTTGAACCCTCGACAGGATCAAAATGCTTTCTCAAATTTTTGTACTGCATATGTGCGTACATATTTCACCAGAGCAGATGATTAATGAGCCAAACACATTGTAAGATCCATCATCCATCTCATGGCATTTTCACATGTCTGCACACTCAAGCCGGGGTTCCGTTCTGAATAACATCACAAGGAAGCTAGAGTTTTGCTACCGATGTACACCCCGAAAATGGCACGTGACTTGGCGACAGTTGAGCAAGCGAATCTGCAGATGGTTAGTGATGAAACAGAATGAGAAGCTGTTACCAAGA…	http://synteny.cnr.berkeley.edu/CoGe/GEvo.pl?prog=blastn&autogo=1&show_cns=1&dsgid1=11822&chr1=11&x1=735980&dr1up=15000&dr1down=15000&dsgid2=11822;chr2=12;x2=778450;dr2up=15000;dr2down=15000;num_seqs=2;hsp_overlap_limit=0;hsp_size_limit=0
1_35426097_35426122_cns_rna|1|35428388|35428408|+|5_23174103_23174078_cns_rna|5|23180715|23180695|-|0.98	1_35426097_35426122_cns_rna	1	35428388	35428408	0	5_23174103_23174078_cns_rna	5	23180695	23180715	-0	0.98	3-distal	ATTATAGGATGAATGGAGTA	TATTATAGGATGGAGGGAGT	http://synteny.cnr.berkeley.edu/CoGe/GEvo.pl?prog=blastn&autogo=1&show_cns=1&dsgid1=11822&chr1=1&x1=35428388&dr1up=15000&dr1down=15000&dsgid2=11822;chr2=5;x2=23180695;dr2up=15000;dr2down=15000;num_seqs=2;hsp_overlap_limit=0;hsp_size_limit=0
Os11g02450|11|733236|733275|+|Os12g02380|12|775608|775647|+|2e-13	Os11g02450	11	733236	733275	0	Os12g02380	12	775608	775647	0	2.0000000000000001e-13	5-UTR	TCTTCCTTATCGTCTTCATCGCATCACTTGAGCTGCCAG	TCTTCCTTATCGTCTTCATCGCATCAGTTGAGCTGCCAG	http://synteny.cnr.berkeley.edu/CoGe/GEvo.pl?prog=blastn&autogo=1&show_cns=1&dsgid1=11822&chr1=11&x1=733236&dr1up=15000&dr1down=15000&dsgid2=11822;chr2=12;x2=775608;dr2up=15000;dr2down=15000;num_seqs=2;hsp_overlap_limit=0;hsp_size_limit=0
rice_v6_10_10825272_10825515|10|10825516|10825566|+|rice_v6_4_9087514_9087757|4|9087758|9087808|+|1e-21	rice_v6_10_10825272_10825515	10	10825516	10825566	0	rice_v6_4_9087514_9087757	4	9087758	9087808	0	9.9999999999999991e-22	3-proximal	TTTCGAGTTTCCATTTCTTCATTTGGAATCTGGGCTCTTCTATCTTCGAC	TTTCGAGTTTCCATTTCTTCATTTGGAATCTGGGCTCTTCTATCTTCGAC	http://synteny.cnr.berkeley.edu/CoGe/GEvo.pl?prog=blastn&autogo=1&show_cns=1&dsgid1=11822&chr1=10&x1=10825516&dr1up=15000&dr1down=15000&dsgid2=11822;chr2=4;x2=9087758;dr2up=15000;dr2down=15000;num_seqs=2;hsp_overlap_limit=0;hsp_size_limit=0
11_1833437_1833474_cns_rna|11|1834407|1834428|+|12_1770456_1770492_cns_rna|12|1771205|1771226|+|0.006	11_1833437_1833474_cns_rna	11	1834407	1834428	0	12_1770456_1770492_cns_rna	12	1771205	1771226	0	0.006	3-proximal	CAGACGAACTGTAAGAAGAAA	CAGACAAACTGTAAGAAGAAA	http://synteny.cnr.berkeley.edu/CoGe/GEvo.pl?prog=blastn&autogo=1&show_cns=1&dsgid1=11822&chr1=11&x1=1834407&dr1up=15000&dr1down=15000&dsgid2=11822;chr2=12;x2=1771205;dr2up=15000;dr2down=15000;num_seqs=2;hsp_overlap_limit=0;hsp_size_limit=0
Os12g42430|12|26339408|26339449|-|Os03g44610|3|25120649|25120690|-|0.022	Os12g42430	12	26339408	26339449	-0	Os03g44610	3	25120649	25120690	-0	0.022	intron	TTTGTCTTTCCCTGACAAAACATGAGGAATCTTTAAGAATG	TTTGTCTTCCTCTGTCAGAACATGACAAATCTTGAAGAGTG	http://synteny.cnr.berkeley.edu/CoGe/GEvo.pl?prog=blastn&autogo=1&show_cns=1&dsgid1=11822&chr1=12&x1=26339408&dr1up=15000&dr1down=15000&dsgid2=11822;chr2=3;x2=25120649;dr2up=15000;dr2down=15000;num_seqs=2;hsp_overlap_limit=0;hsp_size_limit=0
Os11g02760|11|905812|905953|+|Os12g02730|12|964914|965055|+|1e-65	Os11g02760	11	905812	905953	0	Os12g02730	12	964914	965055	0	9.9999999999999992e-66	intron	AACTGTCAATTGTACTGCCGTGTTGAGCAAATCTTACATAAATTTATTGGTTAGCCATCTTCTTTTGATTTATACTGTGGTATATTGAGAATATGATATATCTTATATGTTGTTTTCCCTTAACAATATACAAATGTTCTA	AACTGTCAATTGTACTGCCGTGTCGAGCAAATCTTCCATAAATTTATTGGTTAACCATCTTCTTTTGATTTCTACTGTGGTATATTGAGAATATGATATATCTTATATGTTGTTTTCCCTTAACAATATATAAATGTTCTA	http://synteny.cnr.berkeley.edu/CoGe/GEvo.pl?prog=blastn&autogo=1&show_cns=1&dsgid1=11822&chr1=11&x1=905812&dr1up=15000&dr1down=15000&dsgid2=11822;chr2=12;x2=964914;dr2up=15000;dr2down=15000;num_seqs=2;hsp_overlap_limit=0;hsp_size_limit=0
Os03g57410|3|32732092|32732110|+|Os07g06540|7|3186304|3186322|+|0.21	Os03g57410	3	32732092	32732110	0	Os07g06540	7	3186304	3186322	0	0.21	3-distal	ATTTTCTTCCAAATATTT	ATTTTTTTCCAAATATTT	http://synteny.cnr.berkeley.edu/CoGe/GEvo.pl?prog=blastn&autogo=1&show_cns=1&dsgid1=11822&chr1=3&x1=32732092&dr1up=15000&dr1down=15000&dsgid2=11822;chr2=7;x2=3186304;dr2up=15000;dr2down=15000;num_seqs=2;hsp_overlap_limit=0;hsp_size_limit=0
Os11g03200|11|1161653|1161812|-|Os12g02950|12|1093363|1093519|-|4e-44	Os11g03200	11	1161653	1161812	-0	Os12g02950	12	1093363	1093519	-0	3.9999999999999998e-44	intron	GTATGGATCTCAAGCCCTTGTCCATCAAGTAATTTTTTATTGTTGTATTTTAAGTTGATGATCCTCTGTAGAAGTTTGATGGGTCTTGAGTGATCAATGATGCCGCTTAGTCTCTTACAGATTGCATAGTATGATAAAACCTACTTACGTGGATTACAT	GTATGGATCTTAAGTCTTTGTCCATCAAGTACTGTTTTTCTTATATTTTAAGCTAATGATCCTCAGTAGAAGTTGATGGGTCTTGAGTGATCAATGATGCCGCTTAGTCTCTTACAGATTCTATATTATGATAAAACCCACTTATGTGTATTTCAT	http://synteny.cnr.berkeley.edu/CoGe/GEvo.pl?prog=blastn&autogo=1&show_cns=1&dsgid1=11822&chr1=11&x1=1161653&dr1up=15000&dr1down=15000&dsgid2=11822;chr2=12;x2=1093363;dr2up=15000;dr2down=15000;num_seqs=2;hsp_overlap_limit=0;hsp_size_limit=0
Os11g01140|11|88424|88488|+|Os12g01140|12|84287|84351|+|2e-29	Os11g01140	11	88424	88488	0	Os12g01140	12	84287	84351	0	1.9999999999999999e-29	intron	ATGATTTGACTATAGTTCACTGAATTCGCTACGCAAACATCACTTTAAGGTTATTGCATATAGC	ATGATTTGACTATAGTTCACTGAATTCGCTACGCAAACATCACTTTAAGGTTATTGCATATAGC	http://synteny.cnr.berkeley.edu/CoGe/GEvo.pl?prog=blastn&autogo=1&show_cns=1&dsgid1=11822&chr1=11&x1=88424&dr1up=15000&dr1down=15000&dsgid2=11822;chr2=12;x2=84287;dr2up=15000;dr2down=15000;num_seqs=2;hsp_overlap_limit=0;hsp_size_limit=0
Os11g04980|11|2131657|2131679|-|Os12g04990|12|2163154|2163176|-|0.002	Os11g04980	11	2131657	2131679	-0	Os12g04990	12	2163154	2163176	-0	0.002	intron	TTTATAACTTGGATTAACTAAT	TTTAGAACTTGGATTAACTAAT	http://synteny.cnr.berkeley.edu/CoGe/GEvo.pl?prog=blastn&autogo=1&show_cns=1&dsgid1=11822&chr1=11&x1=2131657&dr1up=15000&dr1down=15000&dsgid2=11822;chr2=12;x2=2163154;dr2up=15000;dr2down=15000;num_seqs=2;hsp_overlap_limit=0;hsp_size_limit=0
Os11g03890|11|1551230|1551267|+|Os12g03710|12|1496535|1496572|+|4e-14	Os11g03890	11	1551230	1551267	0	Os12g03710	12	1496535	1496572	0	4e-14	5-UTR	TCGCAACGCAACCTCAGGCGCAGAGGCGGCGACTTGA	TCGCAACGCAACCTCAGGCGCAGAGGCGGCGACTTGA	http://synteny.cnr.berkeley.edu/CoGe/GEvo.pl?prog=blastn&autogo=1&show_cns=1&dsgid1=11822&chr1=11&x1=1551230&dr1up=15000&dr1down=15000&dsgid2=11822;chr2=12;x2=1496535;dr2up=15000;dr2down=15000;num_seqs=2;hsp_overlap_limit=0;hsp_size_limit=0
Os02g08440|2|4535695|4535709|+|Os06g44010|6|26516846|26516832|-|0.87	Os02g08440	2	4535695	4535709	0	Os06g44010	6	26516832	26516846	-0	0.87	5-distal	TACACTGTAGTTAC	TTACACTGTAGTTA	http://synteny.cnr.berkeley.edu/CoGe/GEvo.pl?prog=blastn&autogo=1&show_cns=1&dsgid1=11822&chr1=2&x1=4535695&dr1up=15000&dr1down=15000&dsgid2=11822;chr2=6;x2=26516832;dr2up=15000;dr2down=15000;num_seqs=2;hsp_overlap_limit=0;hsp_size_limit=0
Os10g21376|10|10825612|10825665|-|Os04g16794|4|9140423|9140371|+|9e-19	Os10g21376	10	10825612	10825665	-0	Os04g16794	4	9140371	9140423	0	9.0000000000000003e-19	3-UTR	AGGTTCTCTATTGATGCAAACGCTGTACCTAGAGGATAGGGATAGAGGAAGAG	GGTTCTCTATTGATGCAAACGCTGTACCTAGAGGATAGGGAAGAGGAAGAGG	http://synteny.cnr.berkeley.edu/CoGe/GEvo.pl?prog=blastn&autogo=1&show_cns=1&dsgid1=11822&chr1=10&x1=10825612&dr1up=15000&dr1down=15000&dsgid2=11822;chr2=4;x2=9140371;dr2up=15000;dr2down=15000;num_seqs=2;hsp_overlap_limit=0;hsp_size_limit=0
Os02g45200|2|27429247|27429273|-|Os04g47990|4|28349032|28349058|-|0.0003	Os02g45200	2	27429247	27429273	-0	Os04g47990	4	28349032	28349058	-0	0.0003	3-proximal	GAATCTTCCAGCCATGAAAGCCACTA	GAATCTTCCAGCCATGAAAAGCACTA	http://synteny.cnr.berkeley.edu/CoGe/GEvo.pl?prog=blastn&autogo=1&show_cns=1&dsgid1=11822&chr1=2&x1=27429247&dr1up=15000&dr1down=15000&dsgid2=11822;chr2=4;x2=28349032;dr2up=15000;dr2down=15000;num_seqs=2;hsp_overlap_limit=0;hsp_size_limit=0
Os11g03160|11|1134982|1135690|-|Os12g02910|12|1068914|1069615|-|0.0	Os11g03160	11	1134982	1135690	-0	Os12g02910	12	1068914	1069615	-0	0	3-UTR	TAACAGTGACATGAGATTCACTACATTCTACATTTCTGGGATTTTGGAGCAACAGAACTTTCGGGAACAAAGAGGGTTAGAGTGAGATGAAATCTGATGCAGCATTATAATGAATTGAGTATAGTAAGGGTGGCATGGTGGCACTACATTAATTCCAAAATGGAGATAGGATGAAATGTTTTTGTGCCAGATTTTAAGCAATACTTCATAGTAGCTAAAGATGGTAGCAGGCCACCAGCATGATACCTTTGAAGTAGATCCCTGGTTAACAATGGTGTATGTTGATTCCTTCACCTGTTACACGATTTGGATGGATCTTCTTCACATTTACCACTTTGGGATTGCAAAAGAGCAGTTCCCTGGTGGTTATTTTTTCGTATAAATTCTTTCATGTGTATC…	TAACAGTAACATGAGATTCACCACATTCTACATTTCTGGGATTTTGGAGCAACAGAACTTTCGGGAACAAAGAGGGTTAGAGTGAGATAAAATCTGATGCAGCATTATAATGAATTGAGTATAGTAAGGGTGGCATGGTGGCACTACATTAATTCCAAAATGGAGATAGGATGAAATGTTTTTGTGCCAGATTTTAAGCAATACTTCATAGTAGCTAAAGATGGTAGCAGGCCACCAGCATGATACCTTTGAAGTAGATCCCTGGTTAACAATGGTGTATGTTGATTCCTTCACCTTTTACACGATTTGGATGGATCTTCTTCACATTTACCACTTTAGGATTGCAAAAGTGCAGTTCCCTGGTGGTCATTTTTTTCGTATAAATTCTTTCATGTGTAT…	http://synteny.cnr.berkeley.edu/CoGe/GEvo.pl?prog=blastn&autogo=1&show_cns=1&dsgid1=11822&chr1=11&x1=1134982&dr1up=15000&dr1down=15000&dsgid2=11822;chr2=12;x2=1068914;dr2up=15000;dr2down=15000;num_seqs=2;hsp_overlap_limit=0;hsp_size_limit=0
4_20797031_20797632_cns_rna|4|20796846|20796944|+|6_11784978_11784377_cns_rna|6|11785163|11785065|-|2e-47	4_20797031_20797632_cns_rna	4	20796846	20796944	0	6_11784978_11784377_cns_rna	6	11785065	11785163	-0	1.9999999999999999e-47	5-proximal	AGAAATGCTAGTGCCTTGAGAACTAGAGTATATGCAGCTACATGTGCTCTACTTGTTGTCACATGCCATTCATATAGAACTCCAATGTATATTTGTAG	GAGAAATGCTAGTGCCTTGAGAACTAGAGTATATGCAGCTACATGTGCTCTACTTGTTGTCACCTGCCATTCATATAGAACTCCAATGTATATTTGTA	http://synteny.cnr.berkeley.edu/CoGe/GEvo.pl?prog=blastn&autogo=1&show_cns=1&dsgid1=11822&chr1=4&x1=20796846&dr1up=15000&dr1down=15000&dsgid2=11822;chr2=6;x2=11785065;dr2up=15000;dr2down=15000;num_seqs=2;hsp_overlap_limit=0;hsp_size_limit=0
Os03g08530|3|4379806|4379830|-|Os07g42600|7|25481180|25481204|-|0.29	Os03g08530	3	4379806	4379830	-0	Os07g42600	7	25481180	25481204	-0	0.29	3-distal	AATAATCAAATAAACAAGGAAAAC	AATAATAAAATAAACAAGAATAAC	http://synteny.cnr.berkeley.edu/CoGe/GEvo.pl?prog=blastn&autogo=1&show_cns=1&dsgid1=11822&chr1=3&x1=4379806&dr1up=15000&dr1down=15000&dsgid2=11822;chr2=7;x2=25481180;dr2up=15000;dr2down=15000;num_seqs=2;hsp_overlap_limit=0;hsp_size_limit=0
Os10g26500|10|13735300|13735319|+|Os03g07450|3|3783561|3783542|-|0.062	Os10g26500	10	13735300	13735319	0	Os03g07450	3	3783542	3783561	-0	0.062	3-UTR	ATTTTGGAGTCCAGTAGTA	GATTTTGGAGTTCAGTAGT	http://synteny.cnr.berkeley.edu/CoGe/GEvo.pl?prog=blastn&autogo=1&show_cns=1&dsgid1=11822&chr1=10&x1=13735300&dr1up=15000&dr1down=15000&dsgid2=11822;chr2=3;x2=3783542;dr2up=15000;dr2down=15000;num_seqs=2;hsp_overlap_limit=0;hsp_size_limit=0
Os10g06430|10|3308799|3308815|-|Os06g31350|6|18237441|18237425|+|0.082	Os10g06430	10	3308799	3308815	-0	Os06g31350	6	18237425	18237441	0	0.082	5-distal	TCGCCGTCACCATCCC	CGCCGTCACCATCCCA	http://synteny.cnr.berkeley.edu/CoGe/GEvo.pl?prog=blastn&autogo=1&show_cns=1&dsgid1=11822&chr1=10&x1=3308799&dr1up=15000&dr1down=15000&dsgid2=11822;chr2=6;x2=18237425;dr2up=15000;dr2down=15000;num_seqs=2;hsp_overlap_limit=0;hsp_size_limit=0
Os11g03200|11|1161352|1161366|-|Os12g02950|12|1093030|1093044|-|0.93	Os11g03200	11	1161352	1161366	-0	Os12g02950	12	1093030	1093044	-0	0.93	3-UTR	GGAAACATCTGAAT	GGAAACATCTGAAT	http://synteny.cnr.berkeley.edu/CoGe/GEvo.pl?prog=blastn&autogo=1&show_cns=1&dsgid1=11822&chr1=11&x1=1161352&dr1up=15000&dr1down=15000&dsgid2=11822;chr2=12;x2=1093030;dr2up=15000;dr2down=15000;num_seqs=2;hsp_overlap_limit=0;hsp_size_limit=0
Os11g06910|11|3389932|3389964|-|Os12g07160|12|3518689|3518721|-|1.2	Os11g06910	11	3389932	3389964	-0	Os12g07160	12	3518689	3518721	-0	1.2	5-UTR	AGATGTCATTTTTTCTGCTTTGGACAGATTTA	AGATGTCATTTTCACTTCCTTGGGCAGATATA	http://synteny.cnr.berkeley.edu/CoGe/GEvo.pl?prog=blastn&autogo=1&show_cns=1&dsgid1=11822&chr1=11&x1=3389932&dr1up=15000&dr1down=15000&dsgid2=11822;chr2=12;x2=3518689;dr2up=15000;dr2down=15000;num_seqs=2;hsp_overlap_limit=0;hsp_size_limit=0
Os11g03070|11|1095085|1095108|+|Os12g02840|12|1031355|1031378|+|0.017	Os11g03070	11	1095085	1095108	0	Os12g02840	12	1031355	1031378	0	0.017	3-distal	CAGCTATAGTAATCCACAGTAGC	CAGCTATAGTAATTCACGGTAGC	http://synteny.cnr.berkeley.edu/CoGe/GEvo.pl?prog=blastn&autogo=1&show_cns=1&dsgid1=11822&chr1=11&x1=1095085&dr1up=15000&dr1down=15000&dsgid2=11822;chr2=12;x2=1031355;dr2up=15000;dr2down=15000;num_seqs=2;hsp_overlap_limit=0;hsp_size_limit=0
Os11g02080|11|562784|562847|-|Os12g02040|12|607000|607063|-|2e-27	Os11g02080	11	562784	562847	-0	Os12g02040	12	607000	607063	-0	2.0000000000000001e-27	intron	ATCGATCCCCTTTCTGATTCAATCCAATTCCTTCATCTCTACAGTACTCCTTAATCAGTCAAT	ATCCATCCCCTTTCTGATTCAATCCAATTCCTTCATCTCTACAGTACTCCTTAATCAGTCAAT	http://synteny.cnr.berkeley.edu/CoGe/GEvo.pl?prog=blastn&autogo=1&show_cns=1&dsgid1=11822&chr1=11&x1=562784&dr1up=15000&dr1down=15000&dsgid2=11822;chr2=12;x2=607000;dr2up=15000;dr2down=15000;num_seqs=2;hsp_overlap_limit=0;hsp_size_limit=0
Os01g62410|1|36115628|36115653|+|Os05g38460|5|22502216|22502191|-|0.002	Os01g62410	1	36115628	36115653	0	Os05g38460	5	22502191	22502216	-0	0.002	5-distal	TTTTAATTTTTTTCATAAGTTTTTT	TTTTTAATTTTTTTCATATTTTTTT	http://synteny.cnr.berkeley.edu/CoGe/GEvo.pl?prog=blastn&autogo=1&show_cns=1&dsgid1=11822&chr1=1&x1=36115628&dr1up=15000&dr1down=15000&dsgid2=11822;chr2=5;x2=22502191;dr2up=15000;dr2down=15000;num_seqs=2;hsp_overlap_limit=0;hsp_size_limit=0
rice_v6_8_4805790_4806007|8|4806901|4807338|-|rice_v6_8_5009007_5009213|8|5008178|5007744|+|0.0	rice_v6_8_4805790_4806007	8	4806901	4807338	-0	rice_v6_8_5009007_5009213	8	5007744	5008178	0	0	5-proximal	TATTGAAGCTGATGTCTGGTTTTGCTTTTTGGTTTGTCACCTCTTCTCAATGCCTTTTCACATTTTTATTTGTAACTTGTGCGGCTCAGGGGCAATCCAGATAGAATTCTTAGTTTGTTACCACCGATCATGGTAACATTTAAATCTATCTCTTATTTTCTTATTTGATTCGATCTCTGATCTCTTTTTTTTTTTTGCAAAATTTTATGTGTGATGATCGGAAAGTTACGTATTTTATGAGTAGTTCAGATTGTATTATACTAGAAAACATGCCCATGTGTTGCAATGGGAACAAATTTTGTACCAATTATTAATTATATTGTACGGAATGATGTTAAATATTTTAAATAATGATACAAAATGGAATTGCTAAATGTCCATTGGTAGAAATTTGGGTCA…	ATTGAAGCTGATGTCTGGTTTTGCTTTTGGTTTGTCACCTCTTCTCAATACCTTTTCACATTTTTATTTGTAACTTGTGGGGCTCAGGGGCAATCCAGATAGAATTCTTAGTTTGTTACCACCGATCATGGTAACATTTAAATCTATCTCTTATTTTCTTATTTGATTCGATCTCTGATCTCTTTTTTTTTTGCAAAATTTTATGTGTGATGATCGGAAAGTTACGTATTTTATTAGTAGTTCAGATTGTATTATACTAGAAAACATGCCCATGTGTTGCAATGGGAACAAATTTTGTACCAATTATTAATTATATTGTACGGAATGATGTTAAATATTTTAAATAATGATACAAAATGGAATTGCTAAATGTCCATTGGTAGAAATTTGGGTCAATAT…	http://synteny.cnr.berkeley.edu/CoGe/GEvo.pl?prog=blastn&autogo=1&show_cns=1&dsgid1=11822&chr1=8&x1=4806901&dr1up=15000&dr1down=15000&dsgid2=11822;chr2=8;x2=5007744;dr2up=15000;dr2down=15000;num_seqs=2;hsp_overlap_limit=0;hsp_size_limit=0
Os09g36630|9|21136187|21136262|+|Os09g38150|9|21971503|21971422|-|2e-13	Os09g36630	9	21136187	21136262	0	Os09g38150	9	21971422	21971503	-0	2.0000000000000001e-13	3-UTR	TTAAGTCTAGCTGTTTACAGTCTTGTGCTTGAAATTTTAGACTTCAGTGTATTTCTATATGCTATGAGCCTGTTA	TTTAAGTCTAGCTGTTTACAGTCTTTGTACTTAAAATTTTACTAGACTTTTGAGTGTATTTCTATATGCTGTGAGCCTGTT	http://synteny.cnr.berkeley.edu/CoGe/GEvo.pl?prog=blastn&autogo=1&show_cns=1&dsgid1=11822&chr1=9&x1=21136187&dr1up=15000&dr1down=15000&dsgid2=11822;chr2=9;x2=21971422;dr2up=15000;dr2down=15000;num_seqs=2;hsp_overlap_limit=0;hsp_size_limit=0
Os11g01780|11|418910|418987|+|Os12g01760|12|466049|466126|+|1e-33	Os11g01780	11	418910	418987	0	Os12g01760	12	466049	466126	0	1.0000000000000001e-33	intron	TATTCCCTACACATTGCATATTTGATTTCCTTTCCTTCCGTGATAGGAGCCAAGACTAACTAATAGCCTCTCTTTCA	TATTCCCTACACATTGCATATTTGATTTCCTTTCCTTCCGTGATAGGTACCAAGACTAACTAATAGCCTCTCTTTCA	http://synteny.cnr.berkeley.edu/CoGe/GEvo.pl?prog=blastn&autogo=1&show_cns=1&dsgid1=11822&chr1=11&x1=418910&dr1up=15000&dr1down=15000&dsgid2=11822;chr2=12;x2=466049;dr2up=15000;dr2down=15000;num_seqs=2;hsp_overlap_limit=0;hsp_size_limit=0
Os02g44380|2|26870964|26870987|-|Os04g46894|4|27615151|27615174|-|0.035	Os02g44380	2	26870964	26870987	-0	Os04g46894	4	27615151	27615174	-0	0.035	intron	ACTCCCTCTATCCCAAAATATAA	ACTCCCTCCATCCTAAAATATAA	http://synteny.cnr.berkeley.edu/CoGe/GEvo.pl?prog=blastn&autogo=1&show_cns=1&dsgid1=11822&chr1=2&x1=26870964&dr1up=15000&dr1down=15000&dsgid2=11822;chr2=4;x2=27615151;dr2up=15000;dr2down=15000;num_seqs=2;hsp_overlap_limit=0;hsp_size_limit=0
Os01g42960|1|24463389|24463406|+|Os05g50990|5|29195807|29195790|-|0.019	Os01g42960	1	24463389	24463406	0	Os05g50990	5	29195790	29195807	-0	0.019	3-UTR	GAGCATAATGAGCTAAA	TGAGCATAATGAGCTAA	http://synteny.cnr.berkeley.edu/CoGe/GEvo.pl?prog=blastn&autogo=1&show_cns=1&dsgid1=11822&chr1=1&x1=24463389&dr1up=15000&dr1down=15000&dsgid2=11822;chr2=5;x2=29195790;dr2up=15000;dr2down=15000;num_seqs=2;hsp_overlap_limit=0;hsp_size_limit=0
Os02g41800|2|25138220|25138234|+|Os04g43910|4|25835047|25835061|+|0.92	Os02g41800	2	25138220	25138234	0	Os04g43910	4	25835047	25835061	0	0.92	3-distal	CTTGCTTTCAGTGC	CTTGCTTTCAGTGC	http://synteny.cnr.berkeley.edu/CoGe/GEvo.pl?prog=blastn&autogo=1&show_cns=1&dsgid1=11822&chr1=2&x1=25138220&dr1up=15000&dr1down=15000&dsgid2=11822;chr2=4;x2=25835047;dr2up=15000;dr2down=15000;num_seqs=2;hsp_overlap_limit=0;hsp_size_limit=0
Os11g03940|11|1580300|1580388|-|Os12g03790|12|1543631|1543719|-|3e-31	Os11g03940	11	1580300	1580388	-0	Os12g03790	12	1543631	1543719	-0	2.9999999999999998e-31	intron	AGTATGCACTGCACCATATTACGGTCTACAGCTGAAGGAATTATGCTTATCTTTCAAAAAAGATGAACTAATTGACTGAATTTTCACA	AGTATGCACTGCACCTTATTACGGGCTACAGCTGAACGAATTATGCTTTTCTCTCAAAAAGGATGAACTAAATGACTGAATTTTCACA	http://synteny.cnr.berkeley.edu/CoGe/GEvo.pl?prog=blastn&autogo=1&show_cns=1&dsgid1=11822&chr1=11&x1=1580300&dr1up=15000&dr1down=15000&dsgid2=11822;chr2=12;x2=1543631;dr2up=15000;dr2down=15000;num_seqs=2;hsp_overlap_limit=0;hsp_size_limit=0
Os11g01600|11|354115|354442|+|Os12g01680|12|412453|412766|+|2e-108	Os11g01600	11	354115	354442	0	Os12g01680	12	412453	412766	0	2.0000000000000001e-108	3-UTR	GTAGGAACCACAAGTTAATTAGGGCTTTGCATTTGGTGGTTGTTGGTGCTAAAGTGGTTTGGTACTTGCATATCAAAGGGTCTTTGTCTGTTTGGTTTGGTTCTTAAGCATGAAACTTTGCTGGTGTCTAGTTTTTGGTGTTGTGTTTGGCCCAAGTAGGGTGCCTTGCTGCCTAATTTATTATGACCTCTCTTTTGTTGTGCTCCTCAACAGGTAGAGTAGCCAATCTCTGCTCCATATTTTCTCTTGATGCATTGCCATTTCACCTAACTAGGCATATGCAAAATTCACACACCCTGATTGTGTGGACTGCACATACTTTGGGAG	GTAGAAACCACAAGTTAAAGGTTTGCAATTTGTGGTTATTGGTGGTAAAGTGGTTTGGTACTTGCATATCAAGGGTCTCTGTCAGTTTGGTTTGGTTCTTAAGCATGAAACTTTGCTGGTGTCTAGTTTTTGGTGTTGTGTTTGGCCCAAGTAGGGTGGCTTCGCTGCCTAATTATGACCTCTTCTTTGTTGTGCCTCAACAGGTAGAGTAGCCAATCTCTGCTCCATATTTTCTCTTGATGCATTGCCATTTCACCTAGGCAAATGCAAAATTCACACACCCTGATTGTTTGGTCCACACATACTTTGGGAG	http://synteny.cnr.berkeley.edu/CoGe/GEvo.pl?prog=blastn&autogo=1&show_cns=1&dsgid1=11822&chr1=11&x1=354115&dr1up=15000&dr1down=15000&dsgid2=11822;chr2=12;x2=412453;dr2up=15000;dr2down=15000;num_seqs=2;hsp_overlap_limit=0;hsp_size_limit=0
Os11g05740|11|2627439|2627627|-|Os12g06080|12|2833829|2834029|-|1e-21	Os11g05740	11	2627439	2627627	-0	Os12g06080	12	2833829	2834029	-0	9.9999999999999991e-22	3-UTR	TAAAGAAATTACGTTGCAAAAACAACACCGACACCTGGGGATTTTCATGTCTTGATCTTTTATGGGTGGTCTCCACCTTTTTGTTCCCCAGGGAAGGAAAGGCTCAACAAAAAGATTAGTGTACAACAAGTGGTCTCAATTTCCCCTAATAGGATACTAAGAAAAGGCTGGCTAAGCTGATGGCCTAA	TAAAGAAGTGATGTGCCACAAGCAATGCCGACACCTGGGGATTTTCATGTCCTGATCTTTTACTAGTCTATTAATGGCCGGTCTCTACCTTTCTGTTCCCTCGGGAAGGAAAGGCACAACAAAAGTTAGAGTGTACAAGTGGGCTCAATTTGCCCTAATAGGATACAAAGAAAAAAAGGCTAGCTAAGTTGATGGTCTAA	http://synteny.cnr.berkeley.edu/CoGe/GEvo.pl?prog=blastn&autogo=1&show_cns=1&dsgid1=11822&chr1=11&x1=2627439&dr1up=15000&dr1down=15000&dsgid2=11822;chr2=12;x2=2833829;dr2up=15000;dr2down=15000;num_seqs=2;hsp_overlap_limit=0;hsp_size_limit=0
rice_v6_3_14737210_14737312|3|14737128|14737182|+|rice_v6_7_26290409_26290527|7|26290608|26290554|-|7e-05	rice_v6_3_14737210_14737312	3	14737128	14737182	0	rice_v6_7_26290409_26290527	7	26290554	26290608	-0	6.9999999999999994e-05	5-proximal	TTTAGTCCCACCTCGCCTAACCAAGTCGGAGGCCTTAGGGAGCTCTGCTATATA	GTTTAGTACCACCTCGCCTGGCTAGGTCGGAGGGGGCAGTGAGCTCGGCTATAT	http://synteny.cnr.berkeley.edu/CoGe/GEvo.pl?prog=blastn&autogo=1&show_cns=1&dsgid1=11822&chr1=3&x1=14737128&dr1up=15000&dr1down=15000&dsgid2=11822;chr2=7;x2=26290554;dr2up=15000;dr2down=15000;num_seqs=2;hsp_overlap_limit=0;hsp_size_limit=0
Os11g02820|11|942588|943793|-|Os12g02800|12|986617|987806|-|0.0	Os11g02820	11	942588	943793	-0	Os12g02800	12	986617	987806	-0	0	3-UTR	ACACACCTCTTGCTGCTGCTAATTCAATTCGATCTCTTCCATGATCAATATGCATATGCGCCTGAATTATTCAACGGTTTTCTGATGCGATTGCAAACGTATTAAGTTTTTTTTTTCAGAGATTCTTGGGACTAGATATGCTTAAGGATGTCATTGTTCCTGACACGGGCATGTTGATATCTGAATGTTTAACTGCATATAGAATCTTCAGAAAGGGATTAATTCTTGATCTACCAGTTCCACAAACAATTTATTCGTGCTTTAAATCTGGTTTTGCATTCTCTCTTATTAGAGAGTTAATTTTAGGGTGTGATCTGATTAATTGCTGTAGAACCCACTTTGATGTATGGATATGGTTGTGTAGACTACTAGCTAGACTGTAGAGAAAAGGCCGCTGTT…	ACACACCTCTTGCTGCTGCTAATTCAATTCGATCTCTTCCATGATCAATATACTTATGCGCCTGAATCATTCAACTGTTTTCTGATGCGATTGCAAACGTATTAAGTTTTTTCAGAGATTCTTGGGACTTAGATATCCTGACATGAGCATGTTGATCTGAAAGTTTAACTGCATATAGAATCTTCAGAAAGGGATTAATTCTTGATCTACCAGTTCCACAAACAATTTATTCGTGCTTTAAATCTGGATTTGCATTCTCTCTTATCAGAGAGTAATTAATTTGAGGGTCTGATCTGATTAATTGCTGTAGAACCCACTTTGATGTATGGATATGGCTGTGCTGCCTGTGCAGACTACTAGCTAGACTGTAGAGAAAAGGCGGCTGTTTTGTTTGACTAT…	http://synteny.cnr.berkeley.edu/CoGe/GEvo.pl?prog=blastn&autogo=1&show_cns=1&dsgid1=11822&chr1=11&x1=942588&dr1up=15000&dr1down=15000&dsgid2=11822;chr2=12;x2=986617;dr2up=15000;dr2down=15000;num_seqs=2;hsp_overlap_limit=0;hsp_size_limit=0
Os01g20980|1|11712445|11712459|-|Os05g29790|5|17184274|17184260|+|0.94	Os01g20980	1	11712445	11712459	-0	Os05g29790	5	17184260	17184274	0	0.94	3-distal	ATATATATATTAAG	TATATATATTAAGT	http://synteny.cnr.berkeley.edu/CoGe/GEvo.pl?prog=blastn&autogo=1&show_cns=1&dsgid1=11822&chr1=1&x1=11712445&dr1up=15000&dr1down=15000&dsgid2=11822;chr2=5;x2=17184260;dr2up=15000;dr2down=15000;num_seqs=2;hsp_overlap_limit=0;hsp_size_limit=0
Os11g05340|11|2365736|2365772|-|Os12g05420|12|2453250|2453286|-|2e-06	Os11g05340	11	2365736	2365772	-0	Os12g05420	12	2453250	2453286	-0	1.9999999999999999e-06	intron	AGAAGTTGACTGTGATTTGTGTGCTTGCATTTGCAA	AGAAGTTGGTTGTGTTTTGTGTGTTTGCATTTGCAA	http://synteny.cnr.berkeley.edu/CoGe/GEvo.pl?prog=blastn&autogo=1&show_cns=1&dsgid1=11822&chr1=11&x1=2365736&dr1up=15000&dr1down=15000&dsgid2=11822;chr2=12;x2=2453250;dr2up=15000;dr2down=15000;num_seqs=2;hsp_overlap_limit=0;hsp_size_limit=0
Os11g03680|11|1431892|1432744|+|Os12g03440|12|1340970|1341823|+|0.0	Os11g03680	11	1431892	1432744	0	Os12g03440	12	1340970	1341823	0	0	5-UTR	TTAGGTCTAACCTAACTGTGCCCATCTCGCCGGCGCCGCCTCCATTCTTCTCATCCTCTCCACTGCGGCGCGGCGGCGCGGCCTCTTAGCGCCATTTCCTCCTCCACTTGGAAGCAGCAGAAGCGGAAGCCCGTCGCCCGCCTGGCTCGAGCTCAAGGCCATGGAGTAGTAAGTACCAATCCCTTGCTGTCCATTGCTACCTACCTGTATTTTAGTTTGCCCCTGTATTTCTGTCTCTGTATATGTCTGATTGATTGATTAGCGAAGATTTTCATGTGTTCTGTCCCAGTGATGAGCAGTTTAGTAATCTGAGCACTTGATTCAGTTCAGTTGGTGCTCCCTCCACTGCAATATGCTGTGAGGTTGAAGGAACCGATCGATCGATAATTCCATGTGCAC…	TTAGGTCTAACCTAACTGTGCCCATCTCGCCGGCGCCGCCTCCATTCTTCTCATCCTCTCCACTGCGGCGCGGCGGCGCGGCCTCTTAGCGCCATTTCCTCCTCCACTTGGAAGCAGCAGAAGCGGAAGCCCGTCGCCCGCCTGGCTCGAGCTCAAGGCCATGGAGTAGTAAGTACCAATCCCTTGCTGTCCATTGCTACCTACCTGTATTTTAGTTTGCCCCTGTATTTCTGTCTCTGTACATGTCTGATTGATTGATTAGCGAAGATTTTCATGTGTTCTGTCCCAGTGATGAGCAGTTTAGTAATCTGAGCACTTGATTCAGTTCAGTTGGTGCTCCCTCCACTGCAATATGCTGTGAGGTTGAAGGAACCGATCGATCGATAATTCCATGTGCAC…	http://synteny.cnr.berkeley.edu/CoGe/GEvo.pl?prog=blastn&autogo=1&show_cns=1&dsgid1=11822&chr1=11&x1=1431892&dr1up=15000&dr1down=15000&dsgid2=11822;chr2=12;x2=1340970;dr2up=15000;dr2down=15000;num_seqs=2;hsp_overlap_limit=0;hsp_size_limit=0
Os01g27040|1|15082191|15082216|-|Os05g05780|5|2874487|2874463|+|0.026	Os01g27040	1	15082191	15082216	-0	Os05g05780	5	2874463	2874487	0	0.026	5-UTR	CGAAACCCTAGCCCGCCACCGCCGC	GAAACCCTAGCCGCCACCGCCGCC	http://synteny.cnr.berkeley.edu/CoGe/GEvo.pl?prog=blastn&autogo=1&show_cns=1&dsgid1=11822&chr1=1&x1=15082191&dr1up=15000&dr1down=15000&dsgid2=11822;chr2=5;x2=2874463;dr2up=15000;dr2down=15000;num_seqs=2;hsp_overlap_limit=0;hsp_size_limit=0
Os11g01210|11|126086|126178|+|Os12g01210|12|123458|123550|+|1e-40	Os11g01210	11	126086	126178	0	Os12g01210	12	123458	123550	0	9.9999999999999993e-41	5-proximal	TATATACAAGCTCGTATATATAAAGTCGAACGACATGCGTGCAAATGCATTGTAAATTTGTAATACGGCCTTACAAACAATAGGTTAGTTGC	TATATACTAGCTCGTATATATAAAGTCGATCGACATGCGTGCAAATGCATTGTAAATTTGTAATACGGCCTTACAAACAGTAGGTTAGTTGC	http://synteny.cnr.berkeley.edu/CoGe/GEvo.pl?prog=blastn&autogo=1&show_cns=1&dsgid1=11822&chr1=11&x1=126086&dr1up=15000&dr1down=15000&dsgid2=11822;chr2=12;x2=123458;dr2up=15000;dr2down=15000;num_seqs=2;hsp_overlap_limit=0;hsp_size_limit=0
Os11g03794|11|1491318|1491460|-|Os12g03540|12|1404355|1404504|-|2e-13	Os11g03794	11	1491318	1491460	-0	Os12g03540	12	1404355	1404504	-0	2.0000000000000001e-13	3-UTR	TCCCTAAAAGGAGGTAAATCTCTTCGGCTAAAAGTCTTGTACTTTAGTGGCATGATATCAGCTATGTTTATTAATCTGAAGTTCATTTTCCTTTTTTGTCCAGTAAGTAAGGTCAAGAGATGATTGGCATGCTATTGAATTA	TCCCTAAGAGGAGGTAAATCTCTTTGGCTGCCTGAAAGTCATTTACTTTGGTGGCACGATATCAGCGATGTTTCTTAATTGAATTTCCTTTTTTCGTCCAGTAAGGAAAGCTCGCTGGGTCAAGAGATGATTGGCATACTATTGAATTA	http://synteny.cnr.berkeley.edu/CoGe/GEvo.pl?prog=blastn&autogo=1&show_cns=1&dsgid1=11822&chr1=11&x1=1491318&dr1up=15000&dr1down=15000&dsgid2=11822;chr2=12;x2=1404355;dr2up=15000;dr2down=15000;num_seqs=2;hsp_overlap_limit=0;hsp_size_limit=0
Os01g21450|1|11972326|11972340|+|Os05g30340|5|17522694|17522708|+|1.3	Os01g21450	1	11972326	11972340	0	Os05g30340	5	17522694	17522708	0	1.3	5-UTR	GCCGCTGGCTCTCT	GCCGCTGGCTCTCT	http://synteny.cnr.berkeley.edu/CoGe/GEvo.pl?prog=blastn&autogo=1&show_cns=1&dsgid1=11822&chr1=1&x1=11972326&dr1up=15000&dr1down=15000&dsgid2=11822;chr2=5;x2=17522694;dr2up=15000;dr2down=15000;num_seqs=2;hsp_overlap_limit=0;hsp_size_limit=0
Os06g08520|6|4203253|4203271|-|Os09g25330|9|15159354|15159372|-|0.26	Os06g08520	6	4203253	4203271	-0	Os09g25330	9	15159354	15159372	-0	0.26	3-distal	CTTTAAATAACTGAATTC	CTTTATATAACTGAATTC	http://synteny.cnr.berkeley.edu/CoGe/GEvo.pl?prog=blastn&autogo=1&show_cns=1&dsgid1=11822&chr1=6&x1=4203253&dr1up=15000&dr1down=15000&dsgid2=11822;chr2=9;x2=15159354;dr2up=15000;dr2down=15000;num_seqs=2;hsp_overlap_limit=0;hsp_size_limit=0
Os11g02640|11|846325|846427|-|Os12g02570|12|888797|888899|-|2e-46	Os11g02640	11	846325	846427	-0	Os12g02570	12	888797	888899	-0	2e-46	intron	GTGAGGTGGCAAGTATTATAAAAACAAAGCAGAATAATTAGGATATCTTGATGTTCCAAGTTGCATTTATGTTCACATTGTTCTCAAAATTTGTGATATTTA	GTGAGGTGGCAAGTATTAGAAAAACAAAGCAGAATAAGTAGGATATCTTGATGTTCCAAGTTGTATTTATGTTCACATTGTTCTCAAAATTTGTGATATTTA	http://synteny.cnr.berkeley.edu/CoGe/GEvo.pl?prog=blastn&autogo=1&show_cns=1&dsgid1=11822&chr1=11&x1=846325&dr1up=15000&dr1down=15000&dsgid2=11822;chr2=12;x2=888797;dr2up=15000;dr2down=15000;num_seqs=2;hsp_overlap_limit=0;hsp_size_limit=0
Os11g01370|11|222283|222518|+|Os12g01380|12|237170|237419|+|5e-25	Os11g01370	11	222283	222518	0	Os12g01380	12	237170	237419	0	4.9999999999999996e-25	5-distal	TTTAATATGTGATAATGGTATTGGTGGTAGTCGTGAAGCTAGAACACTCTTATGTGGTTTTCTTTTTTTAAATATATAATAAATACGTACATTGAAAACTATGTGAATGTCTTAGACCTGGGAGCAGGAGGTTCATATGGTTTACTTTACCATAGTATATCATGTAGTTAGTAGTACTTCATTGACAATAATACATGATCGTGTAAAGGGTTAAAAGGCTATTTTGGACAACTGA	TTTAATATGTGGTAATGGCATTGGTGGTAGTCATGAAGCTAGAACACTCTTGCATTGTGTGGTTTTTTTTATGAATATATAATAAAATACGTACATTGAAAACTATGTCAAAGTCTTAGACCACGAGTAAAAAAGAATCCAGGGAGCAGGAGGTTCAGATGGTTTGATTTGCTAAATATATGTAGTAGTACTTCGTTGACAATAATACTCGATCGTATAAAGGGTTAAAAGGCTATTTTGGAGAACTGA	http://synteny.cnr.berkeley.edu/CoGe/GEvo.pl?prog=blastn&autogo=1&show_cns=1&dsgid1=11822&chr1=11&x1=222283&dr1up=15000&dr1down=15000&dsgid2=11822;chr2=12;x2=237170;dr2up=15000;dr2down=15000;num_seqs=2;hsp_overlap_limit=0;hsp_size_limit=0
Os11g04330|11|1802959|1803442|+|Os12g04130|12|1733988|1734486|+|0.0	Os11g04330	11	1802959	1803442	0	Os12g04130	12	1733988	1734486	0	0	3-distal	CACAGGTTCACATGTCACATATGTTACTGCTCTGTAGACAATTTTTGCTCTCTCGAATTTTCTTTGCTTCATTCGAAGCGTGATTGATGTACTCCATACATTTCAATACACTCACTCGCATAGTACTACTCCAGAGTCCATATAGCTTTTCTGACACTGGAAGCTTTGGGAAATAGATTAGGGTAAGTGATTAGTGATAGATGGAGTATTACATTTTTCATAGCACAGATCATCAGGACGATGTCTGCGGAACAAGCAAAGCTAGCGTGGGGTCGTTTTCATCAGGCAACGGACAATACAATACGTGCATCTTATTATGTGTGCACGTTAACTCGGGAGTGGATTCTAATCACTGAGGGATATCCCTTATGTATATTTTTCTTCTAAATTTGATACAAA…	CACAGGTTCACATGTCACATATGTTACTGTGCTCTGTAGACAATTTTTGCTCTCTCGAATTTTCTTTGCTTCATTCGAAGCGTGAATGCGTGATTGATGTACTCCATACATTTCAATACTCGCATAGTACTACTCCAGAGTCCATATACTAGGATATAGCTTTTCTGACACTGGAAGCTTTGGGAAATGGATTAGGGTAAGTGATTAGTGATAGATGGAGTATTATATTTTTCATAGCACAGATCATCAGGACGATGTCTGCGGAACAAGCAAAGCTAGCGTGGGGTCGTTTTCATCAGGCAACGGACAATACAATACGTGCATCTTATTATGTGTGCCCGTTAACTCGAGAGTGGATTCTAATCACTTGAGGATATCCCTTATGTATATTTTTCTTCT…	http://synteny.cnr.berkeley.edu/CoGe/GEvo.pl?prog=blastn&autogo=1&show_cns=1&dsgid1=11822&chr1=11&x1=1802959&dr1up=15000&dr1down=15000&dsgid2=11822;chr2=12;x2=1733988;dr2up=15000;dr2down=15000;num_seqs=2;hsp_overlap_limit=0;hsp_size_limit=0
Os10g26630|10|13826686|13826744|-|Os03g07350|3|3731116|3731059|+|4e-11	Os10g26630	10	13826686	13826744	-0	Os03g07350	3	3731059	3731116	0	3.9999999999999998e-11	intron	TTTTGTTTATTCTGATTACAGGATGTTCCTGACCTGGCCTTTGCCGGGTGATTTTGCA	TTTGTTCATTCTGATTACAGGCTGTTCTGCCCTGGCCTTTGCTGGGCAATTTTGCAG	http://synteny.cnr.berkeley.edu/CoGe/GEvo.pl?prog=blastn&autogo=1&show_cns=1&dsgid1=11822&chr1=10&x1=13826686&dr1up=15000&dr1down=15000&dsgid2=11822;chr2=3;x2=3731059;dr2up=15000;dr2down=15000;num_seqs=2;hsp_overlap_limit=0;hsp_size_limit=0
rice_v6_8_6617340_6617451|8|6622804|6623164|+|rice_v6_8_6850414_6850525|8|6845077|6844717|-|0.0	rice_v6_8_6617340_6617451	8	6622804	6623164	0	rice_v6_8_6850414_6850525	8	6844717	6845077	-0	0	3-distal	CTAGAACCGGAACTAAAGACCTCCAACCGGGACTAAAGATCACGACTATAAATAGCCGAGCGCCCATCTTCTTTTCCACCAACACATAGTGTTTTTCTCCACCGATCTCTCTTCTTCTCCACCAACACGTCTCGACTTCATCGCTAGGGCGCCGTTGCCATCCTCGTCTCTCCGTCGTCTCGCCGTCATCGTCACCGTCGCCACCGCTGCCATCGTCGCCGGCCACATTCTTCAAGAAGAGGTGAGCCGTCGACCCCAGATCCAATCTGATCGATCCCGATATATATCTCTCTCTCGATCTTCTCGGCCACTACCTTCTCATCGTTGCTGCCGCCACCGACGAAGGGGTGGCTGCTGCAA	GCTAGAACCGGAACTAAAGACCTCCAACCGGGACTAAAGATCACGACTATAAATAGCCGAGCGCCCATCTTCTTTTCCACCAACACATAGTGTTTTTCTCCACCGATCTCTCTTCTTCTCCACCAAAACGTCTCGACTTCATCGCTAGGGCGCCGTTGCCATCCTCGTCTCTCCGTCGTCTCGCCGTCATCGTCACCGTCGCCGCCGCTGCCATCGTCGCCGGCCACATTCTTCAAGAAGAGGTGAGCCGTCGACCCCAGATCCAATCTGATCGATCCCGATATATATCTCTCTCTCGATCTTCTCGGCTGCTACCTTCTCATCGTTGCCGCCGCCACCGACGAAGGGGTGGCTGCTGCA	http://synteny.cnr.berkeley.edu/CoGe/GEvo.pl?prog=blastn&autogo=1&show_cns=1&dsgid1=11822&chr1=8&x1=6622804&dr1up=15000&dr1down=15000&dsgid2=11822;chr2=8;x2=6844717;dr2up=15000;dr2down=15000;num_seqs=2;hsp_overlap_limit=0;hsp_size_limit=0
Os01g58910|1|34039170|34039187|-|Os05g41420|5|24196603|24196586|+|0.9	Os01g58910	1	34039170	34039187	-0	Os05g41420	5	24196586	24196603	0	0.9	3-distal	TCCCTACTCGGATAGCA	CCCTACTCAGATAGCAC	http://synteny.cnr.berkeley.edu/CoGe/GEvo.pl?prog=blastn&autogo=1&show_cns=1&dsgid1=11822&chr1=1&x1=34039170&dr1up=15000&dr1down=15000&dsgid2=11822;chr2=5;x2=24196586;dr2up=15000;dr2down=15000;num_seqs=2;hsp_overlap_limit=0;hsp_size_limit=0
Os01g66120|1|38395899|38395928|-|Os05g34830|5|20619545|20619516|+|0.0003	Os01g66120	1	38395899	38395928	-0	Os05g34830	5	20619516	20619545	0	0.0003	3-distal	TAGCTAATATTTAATTAATCACGCGCTAA	AGCTAATACTTAATTAATCGTGCGCTAAT	http://synteny.cnr.berkeley.edu/CoGe/GEvo.pl?prog=blastn&autogo=1&show_cns=1&dsgid1=11822&chr1=1&x1=38395899&dr1up=15000&dr1down=15000&dsgid2=11822;chr2=5;x2=20619516;dr2up=15000;dr2down=15000;num_seqs=2;hsp_overlap_limit=0;hsp_size_limit=0
Os03g20900|3|11837330|11837360|+|Os07g48596|7|29093519|29093489|-|0.004	Os03g20900	3	11837330	11837360	0	Os07g48596	7	29093489	29093519	-0	0.004	5-proximal	CCACAGCCCAAAAGTTCTCAAGAGAACAAG	ACCACAGCCCCAAAGTTGTCATGAGAATAA	http://synteny.cnr.berkeley.edu/CoGe/GEvo.pl?prog=blastn&autogo=1&show_cns=1&dsgid1=11822&chr1=3&x1=11837330&dr1up=15000&dr1down=15000&dsgid2=11822;chr2=7;x2=29093489;dr2up=15000;dr2down=15000;num_seqs=2;hsp_overlap_limit=0;hsp_size_limit=0
Os12g42420|12|26329716|26329780|-|Os03g44580|3|25099946|25100007|-|6e-13	Os12g42420	12	26329716	26329780	-0	Os03g44580	3	25099946	25100007	-0	5.9999999999999997e-13	3-UTR	TAGTTAGCATGATCATCCTATGTATTACATGGAGGAAAATCTGTCGATACATGCAGTGATGGTT	TAGTTAGCATGATCGTCCTATGTATTACATGGTGGCACTGTAAATACATGCAGTGATGGTT	http://synteny.cnr.berkeley.edu/CoGe/GEvo.pl?prog=blastn&autogo=1&show_cns=1&dsgid1=11822&chr1=12&x1=26329716&dr1up=15000&dr1down=15000&dsgid2=11822;chr2=3;x2=25099946;dr2up=15000;dr2down=15000;num_seqs=2;hsp_overlap_limit=0;hsp_size_limit=0
Os11g02460|11|738558|738723|-|Os12g02385|12|779299|779458|-|3e-56	Os11g02460	11	738558	738723	-0	Os12g02385	12	779299	779458	-0	2.9999999999999999e-56	intron	GTGAGTATTAGCTAGTCCATCAGTGAATTTTGAGTCTCATGAATTGCTGAATTCAGAATTTCAGTTGAACAATTTTCACCGTTTATGATGTTACATGCTTAGAGACTCAGATTTCCAAAAAAAAAAAAATACTGCTTTGTTTTCTGAATTGTTGTGACCTATGAA	GTGAGTATTAGCTAGTCCATTAGTGAATTTTGAGTCTCATGAATTGCTGAATTCAGAATTTCAGATGCACAATTTTCACCGTTTATGATATTACATGCTTAGAGACTCAGATTTCCAAAAATTTGCCGCTTTGTTTTCTGAATTGTTGTGACCTATGAA	http://synteny.cnr.berkeley.edu/CoGe/GEvo.pl?prog=blastn&autogo=1&show_cns=1&dsgid1=11822&chr1=11&x1=738558&dr1up=15000&dr1down=15000&dsgid2=11822;chr2=12;x2=779299;dr2up=15000;dr2down=15000;num_seqs=2;hsp_overlap_limit=0;hsp_size_limit=0
Os03g28330|3|16298547|16298567|-|Os07g42490|7|25445114|25445094|+|1.2	Os03g28330	3	16298547	16298567	-0	Os07g42490	7	25445094	25445114	0	1.2	3-distal	TACTACTAACTAATATTATT	ACTACTAACTTATATTTTTA	http://synteny.cnr.berkeley.edu/CoGe/GEvo.pl?prog=blastn&autogo=1&show_cns=1&dsgid1=11822&chr1=3&x1=16298547&dr1up=15000&dr1down=15000&dsgid2=11822;chr2=7;x2=25445094;dr2up=15000;dr2down=15000;num_seqs=2;hsp_overlap_limit=0;hsp_size_limit=0
Os11g03160|11|1138662|1138922|-|Os12g02910|12|1072576|1072836|-|7e-131	Os11g03160	11	1138662	1138922	-0	Os12g02910	12	1072576	1072836	-0	7.0000000000000004e-131	intron	CATGTTAGGGGTGTAACATATGCATTAGTAGTTTTGTACTAAATGTATTGTGTTACAAATTAATATCAAGTAGATGAATCAGCTCGTATGCGATATGGTTTACACTGCTGCCTAAACTTATTTTGAATGTGCACTGCTATTGAAATGAATCACCCATGCCATTTTGATATTTGCTTGGTTACAATAATCTTTAAGAGCTTGCTCCACTGACCTCTCAAATGATTCCTATTATTTTGGCTAATCTCCTTTTCGTGAAACCA	CATGTTGGGGGTGTAACATATGGATTAGCAGTTTTGTACTAAATGTATTGTATTACAAATTAATACCAAGTAGATGAATCAGCTCGTATGCGATATGGTTTACACTGCTGCCTAAACTTATTTTGAATGTGCACTGCTATTGAAATGAATCACCCATGCCATTTTGATATTTGCTTGGTTACAATAATCTTTAAGAGCTTGCTCCACTGACCTCTCAAATGATTCCTATTATTTTGGCTAATCTCCTTTTTGTGGAACCA	http://synteny.cnr.berkeley.edu/CoGe/GEvo.pl?prog=blastn&autogo=1&show_cns=1&dsgid1=11822&chr1=11&x1=1138662&dr1up=15000&dr1down=15000&dsgid2=11822;chr2=12;x2=1072576;dr2up=15000;dr2down=15000;num_seqs=2;hsp_overlap_limit=0;hsp_size_limit=0
Os02g10660|2|5614782|5614803|-|Os06g40490|6|24122184|24122163|+|0.25	Os02g10660	2	5614782	5614803	-0	Os06g40490	6	24122163	24122184	0	0.25	5-proximal	TGTGAAATTCATACATTTCAA	GTAAAATTCATGCATTTCAAA	http://synteny.cnr.berkeley.edu/CoGe/GEvo.pl?prog=blastn&autogo=1&show_cns=1&dsgid1=11822&chr1=2&x1=5614782&dr1up=15000&dr1down=15000&dsgid2=11822;chr2=6;x2=24122163;dr2up=15000;dr2down=15000;num_seqs=2;hsp_overlap_limit=0;hsp_size_limit=0
Os02g09170|2|4700583|4700598|+|Os06g43630|6|26258379|26258364|-|0.36	Os02g09170	2	4700583	4700598	0	Os06g43630	6	26258364	26258379	-0	0.36	5-distal	TTCATAAAATTTATA	TTTCATAAAATTTAT	http://synteny.cnr.berkeley.edu/CoGe/GEvo.pl?prog=blastn&autogo=1&show_cns=1&dsgid1=11822&chr1=2&x1=4700583&dr1up=15000&dr1down=15000&dsgid2=11822;chr2=6;x2=26258364;dr2up=15000;dr2down=15000;num_seqs=2;hsp_overlap_limit=0;hsp_size_limit=0
Os10g39980|10|21351082|21351108|+|Os03g01700|3|427635|427609|-|0.017	Os10g39980	10	21351082	21351108	0	Os03g01700	3	427609	427635	-0	0.017	3-distal	TGCTAACTACACCACAATAAAGCTAT	ATGCTAACTGCACCACCATAAAACTA	http://synteny.cnr.berkeley.edu/CoGe/GEvo.pl?prog=blastn&autogo=1&show_cns=1&dsgid1=11822&chr1=10&x1=21351082&dr1up=15000&dr1down=15000&dsgid2=11822;chr2=3;x2=427609;dr2up=15000;dr2down=15000;num_seqs=2;hsp_overlap_limit=0;hsp_size_limit=0
Os11g01880|11|480905|481142|-|Os12g01940|12|558999|559217|-|1e-58	Os11g01880	11	480905	481142	-0	Os12g01940	12	558999	559217	-0	1e-58	intron	ATTAGTGTGAAATAAATTCTGCCACTCCTGTGCTAACGCAAGATTGAACAGACCAATGATTTTCTTTATGGGTTACAACCTTTAGTGTGAGGAGACATATTTTTCGCTCTTCATTTGTCATTCATACCAATGTCATGAATGTTTGAATCATGAATTAGTTATGTGCATAAGGCTCAAACATAGCGAGAACTTTTGCTCCAGCACTAGTTTTGATGGGCATGTTTTTTCTGATGAGCA	ATTAGTGTGAAATAAATTCTGCCACTCCTGTGCTAACGGAAAATTGAACAGAACAGTGTTTTTTTTATGGGTTACAACTTTTAGTGCGAGGAAACATTTTTTGTCTTCAATTGTCATGAATGTTTTAATCGTGAATTAGTTATGTGCATAAGGCTCAAACAGAGCGAGAACTTTTGCTCCAGCACTAGTTTTGATGGGCTCGTCTTTTCTGATGAGCA	http://synteny.cnr.berkeley.edu/CoGe/GEvo.pl?prog=blastn&autogo=1&show_cns=1&dsgid1=11822&chr1=11&x1=480905&dr1up=15000&dr1down=15000&dsgid2=11822;chr2=12;x2=558999;dr2up=15000;dr2down=15000;num_seqs=2;hsp_overlap_limit=0;hsp_size_limit=0
Os08g08360|8|4821906|4822701|+|Os08g08650|8|4996173|4995378|-|0.0	Os08g08360	8	4821906	4822701	0	Os08g08650	8	4995378	4996173	-0	0	3-distal	CTCCGTTTTGCGTACGGGTGGGATTAGTTCCCAACCCCATATGCCGAACTCAGCTTTAGTATGACAGCTATTTGCTACAGCTAGTATAGCTTCCTGAAACAACAAGTTTCCGAGAGAGAACTAAAGAAAGGATACATGCATAGTATTATTTGTCAAATTGAAGAAAGTATGCCGAAAGAAGGATTGTCTAGGAAGATTAGTAAAACAGGACATTTACTCGATACAGTACAGGAAACTACTGCTAGTAAAACAAAACTAATCTTCCCTCAATCGACCAGCCATGATTCCCGCCCAAATTAATATACTATGACCAGTTTCTTCCTCCACTCTGCAATGCAGTGAACAAAAATAAACAACAATTGTAACGACAGTTAGCCGAAATCATCGCAAATGGAAACC…	ACTCCGTTTTGCGTACGGGTGGGATTAGTTACCAACCCCATATGCCGAACTCAGCCTTAGTATGACAGCTATTTGCTACAGCTAGTATAGCTTCCTGAAATAACAAGTTTCCGAGAGAGAACTAAAGAAAGGATACATGCATAGTATTATTTGTCAAATTGAAGAAAGTATGCCGAAAGAAGGATTGTCTAGGAAGATTAGTAAAACAGGACATTTACTCGATACAGTACAGGAAACTACTGCTAGTAAAACAAAACTAATCTTCCCTCAATCGACCAGCCATGATTCCCGCCCAAATTAATATACTATGACCAGTTTCTTCCTCCACTCTGCAATGCAGTGAACAAAAATAAACAACAATTGTAACGACAGTTAGCCGAAATCATCGCAAATGGAAAC…	http://synteny.cnr.berkeley.edu/CoGe/GEvo.pl?prog=blastn&autogo=1&show_cns=1&dsgid1=11822&chr1=8&x1=4821906&dr1up=15000&dr1down=15000&dsgid2=11822;chr2=8;x2=4995378;dr2up=15000;dr2down=15000;num_seqs=2;hsp_overlap_limit=0;hsp_size_limit=0
Os04g25160|4|14531593|14531689|-|Os04g26220|4|15278476|15278380|+|4e-43	Os04g25160	4	14531593	14531689	-0	Os04g26220	4	15278380	15278476	0	4.0000000000000003e-43	3-distal	TACTACGTGTATAGATACACCGGTCAGACCGGCGGTACAGCAGAGGTCAGACCAGTGGTATAACTATTTTGGAGTATAGACTCGGGAACATCAGAT	ACTACATGTATAGATACACCGGTCAGACCGGCGGTACAGCAGCGGTCAGACCAGTGGTACAACTATTTTGGAGTATAGACTCGGGAACATCAGATC	http://synteny.cnr.berkeley.edu/CoGe/GEvo.pl?prog=blastn&autogo=1&show_cns=1&dsgid1=11822&chr1=4&x1=14531593&dr1up=15000&dr1down=15000&dsgid2=11822;chr2=4;x2=15278380;dr2up=15000;dr2down=15000;num_seqs=2;hsp_overlap_limit=0;hsp_size_limit=0
Os03g38710|3|21483970|21484125|-|Os09g14580|9|8630647|8630802|-|9e-71	Os03g38710	3	21483970	21484125	-0	Os09g14580	9	8630647	8630802	-0	9.0000000000000004e-71	intron	GTACTCTCTCTGCACATATTATTCAACGTTTCAAGAAGATCTGGTTTTCCCAGGACAAGTTTTTTTTTTGAAGCAATCCCAGGACAAGTTTGAATTGCAAACAATATGCCATTATATTGCACAGTCCTATACTCAGTATGTCTTGATCCTTTGCA	GTACTCTCTCTGCACATATTATTCAACGTTTCAAGAAGATCTGGTTTTCCCAGGACAAGTTTTTTTTTTGAAGCAATCCCAGGACAAGTTTGAATTGCAAACAATATGCCATTATATTGCACAGTCCTATACTCAGTATGTCTTGATCCTTTGCA	http://synteny.cnr.berkeley.edu/CoGe/GEvo.pl?prog=blastn&autogo=1&show_cns=1&dsgid1=11822&chr1=3&x1=21483970&dr1up=15000&dr1down=15000&dsgid2=11822;chr2=9;x2=8630647;dr2up=15000;dr2down=15000;num_seqs=2;hsp_overlap_limit=0;hsp_size_limit=0
Os04g16852|4|9159509|9159556|+|Os08g15298|8|9271750|9271797|+|6e-20	Os04g16852	4	9159509	9159556	0	Os08g15298	8	9271750	9271797	0	6.0000000000000006e-20	3-proximal	TGAAGTAAGAAGTCTCCCAGATGGGGAGACTTCTTACTTCAATTAAA	TGAAGTAAGAAGTCTCCCAGATGGGGAGACTTCTTACTTCAATTAAA	http://synteny.cnr.berkeley.edu/CoGe/GEvo.pl?prog=blastn&autogo=1&show_cns=1&dsgid1=11822&chr1=4&x1=9159509&dr1up=15000&dr1down=15000&dsgid2=11822;chr2=8;x2=9271750;dr2up=15000;dr2down=15000;num_seqs=2;hsp_overlap_limit=0;hsp_size_limit=0
Os01g50470|1|28968696|28968714|+|Os05g46740|5|27002188|27002170|-|0.3	Os01g50470	1	28968696	28968714	0	Os05g46740	5	27002170	27002188	-0	0.3	5-distal	GATTTTTAAAATCCTAAA	TGATTTTTAAAATCTTAA	http://synteny.cnr.berkeley.edu/CoGe/GEvo.pl?prog=blastn&autogo=1&show_cns=1&dsgid1=11822&chr1=1&x1=28968696&dr1up=15000&dr1down=15000&dsgid2=11822;chr2=5;x2=27002170;dr2up=15000;dr2down=15000;num_seqs=2;hsp_overlap_limit=0;hsp_size_limit=0
Os11g02750|11|896673|896824|-|Os12g02720|12|955048|955199|-|2e-71	Os11g02750	11	896673	896824	-0	Os12g02720	12	955048	955199	-0	1.9999999999999998e-71	5-proximal	TATATATTTTTCAGTACTTACATACAAACAAGTTACTCCGTATATTATAAGTTAATTACATACTATAGAATTATCATTCCGATCCCTAATTACCACGCTCCATTCGGATCCTACGTGCCGCTCGCGCGTTGCATGCCACATGGAAACAACA	TATATATTTTTCAGTACTTACATACAAACAAGTTACTTCGTATATTATAAGTTAATTATATACTATAGAATTATCATTCCGATCCCTAATTACCACGATCCATTCAGATCCTACGTGGCGCTCGCGCGTTGCATGCCACATGGAAACAACA	http://synteny.cnr.berkeley.edu/CoGe/GEvo.pl?prog=blastn&autogo=1&show_cns=1&dsgid1=11822&chr1=11&x1=896673&dr1up=15000&dr1down=15000&dsgid2=11822;chr2=12;x2=955048;dr2up=15000;dr2down=15000;num_seqs=2;hsp_overlap_limit=0;hsp_size_limit=0
Os11g01880|11|480744|480815|-|Os12g01940|12|558836|558909|-|2e-16	Os11g01880	11	480744	480815	-0	Os12g01940	12	558836	558909	-0	2e-16	intron	TCTGATTGACATGTGTTTACTATGGTACATTCTTCTGTGGTGATCTTTTCTGAGCATTCCTTTTTACATCA	TCTGATTGATGTGTGTTTACTATGGTATATTCTTCTGTGGGGATATTTTCTGAACATTCTCTTTTTTACATCA	http://synteny.cnr.berkeley.edu/CoGe/GEvo.pl?prog=blastn&autogo=1&show_cns=1&dsgid1=11822&chr1=11&x1=480744&dr1up=15000&dr1down=15000&dsgid2=11822;chr2=12;x2=558836;dr2up=15000;dr2down=15000;num_seqs=2;hsp_overlap_limit=0;hsp_size_limit=0
Os11g02440|11|719235|719374|-|Os12g02370|12|756968|757098|-|7e-42	Os11g02440	11	719235	719374	-0	Os12g02370	12	756968	757098	-0	7.0000000000000004e-42	3-distal	GGAGAAAATTACATTTGTAGTTTTTTCAAAAATAATTAAGCTAATACCAATTAATTTTTGTGAAAATACTACTCCCTCCATCTCAGTTCTCACTGAATAAGACACACACGTATTCTAATATTCAATTGTTTAAATATCT	GGAGAAAATTACATTTGTAGTTTTTCAAAAATAATTAAGCTAATACCAATTATTTTTGTGAAAATACTACTCCCTCCATCTCATTGAATAAGACACGCATGTATTCTAATATTCATTTGTTTAAATATCT	http://synteny.cnr.berkeley.edu/CoGe/GEvo.pl?prog=blastn&autogo=1&show_cns=1&dsgid1=11822&chr1=11&x1=719235&dr1up=15000&dr1down=15000&dsgid2=11822;chr2=12;x2=756968;dr2up=15000;dr2down=15000;num_seqs=2;hsp_overlap_limit=0;hsp_size_limit=0
Os03g55590|3|31629732|31629752|+|Os07g02800|7|1036766|1036786|+|0.017	Os03g55590	3	31629732	31629752	0	Os07g02800	7	1036766	1036786	0	0.017	5-distal	GTGAGTGTTGGCCGCGTCAC	GTGAGTGTTTGCCGCGTCAC	http://synteny.cnr.berkeley.edu/CoGe/GEvo.pl?prog=blastn&autogo=1&show_cns=1&dsgid1=11822&chr1=3&x1=31629732&dr1up=15000&dr1down=15000&dsgid2=11822;chr2=7;x2=1036766;dr2up=15000;dr2down=15000;num_seqs=2;hsp_overlap_limit=0;hsp_size_limit=0
Os11g05480|11|2463181|2463199|-|Os12g05680|12|2609810|2609828|-|0.32	Os11g05480	11	2463181	2463199	-0	Os12g05680	12	2609810	2609828	-0	0.32	intron	CCTTGTGATCCCAATGCA	CCTTGTGATCCCAGTGCA	http://synteny.cnr.berkeley.edu/CoGe/GEvo.pl?prog=blastn&autogo=1&show_cns=1&dsgid1=11822&chr1=11&x1=2463181&dr1up=15000&dr1down=15000&dsgid2=11822;chr2=12;x2=2609810;dr2up=15000;dr2down=15000;num_seqs=2;hsp_overlap_limit=0;hsp_size_limit=0
Os03g25550|3|14605205|14605223|-|Os07g44090|7|26353613|26353595|+|0.004	Os03g25550	3	14605205	14605223	-0	Os07g44090	7	26353595	26353613	0	0.004	5-distal	ATTAATTGTTAATTAATT	TTAATTGTTAATTAATTA	http://synteny.cnr.berkeley.edu/CoGe/GEvo.pl?prog=blastn&autogo=1&show_cns=1&dsgid1=11822&chr1=3&x1=14605205&dr1up=15000&dr1down=15000&dsgid2=11822;chr2=7;x2=26353595;dr2up=15000;dr2down=15000;num_seqs=2;hsp_overlap_limit=0;hsp_size_limit=0
Os08g39490|8|24985835|24985860|+|Os09g31230|9|18783785|18783760|-|0.001	Os08g39490	8	24985835	24985860	0	Os09g31230	9	18783760	18783785	-0	0.001	intron	GTTGTCAATTTTCTGAAGAACGTTT	TGTTGTCAATTTTCTGAAGGATGTT	http://synteny.cnr.berkeley.edu/CoGe/GEvo.pl?prog=blastn&autogo=1&show_cns=1&dsgid1=11822&chr1=8&x1=24985835&dr1up=15000&dr1down=15000&dsgid2=11822;chr2=9;x2=18783760;dr2up=15000;dr2down=15000;num_seqs=2;hsp_overlap_limit=0;hsp_size_limit=0
Os11g03410|11|1291246|1291439|-|Os12g03100|12|1174695|1174890|-|2e-27	Os11g03410	11	1291246	1291439	-0	Os12g03100	12	1174695	1174890	-0	2.0000000000000001e-27	5-UTR	AAACATATGGGCCGACTGCTTATGGGCCTCCAAACGGCCCATGAGTCTGCTCGCAACAGTCTTCCTTCCCTTCCTTTCCTTCTCATCCATGGCTACTCCAGCCTAGGGGGAGTAGGGAGATCGATCCGCCTCCGCCTCCGCCTCCGCCATGCTCCCTCCTACTCCACCAATCCGGCCATGACCAGGGCTCGCC	AAATATATGGGCCGAATGCTTATGGGCCTTCACACGGCCCATGAGTCTGCTCTCGTCGCAACCAAAAGTCTTCTTCTTCTTCCCCTTCCTTTCCCTTCTCATCCATGGCTACTCCAGCCTAGGGAGTAGGGAGATCGATCCACCTCCGCCATGCTCCTTCCTACTCCACCAATCCGGCCATGACCGGAGCTCGCC	http://synteny.cnr.berkeley.edu/CoGe/GEvo.pl?prog=blastn&autogo=1&show_cns=1&dsgid1=11822&chr1=11&x1=1291246&dr1up=15000&dr1down=15000&dsgid2=11822;chr2=12;x2=1174695;dr2up=15000;dr2down=15000;num_seqs=2;hsp_overlap_limit=0;hsp_size_limit=0
Os11g05800|11|2682221|2682238|+|Os12g06180|12|2932155|2932172|+|1.1	Os11g05800	11	2682221	2682238	0	Os12g06180	12	2932155	2932172	0	1.1	intron	CCCTCTCATTGCTCCCA	CCCTCTCATTGCCCCCA	http://synteny.cnr.berkeley.edu/CoGe/GEvo.pl?prog=blastn&autogo=1&show_cns=1&dsgid1=11822&chr1=11&x1=2682221&dr1up=15000&dr1down=15000&dsgid2=11822;chr2=12;x2=2932155;dr2up=15000;dr2down=15000;num_seqs=2;hsp_overlap_limit=0;hsp_size_limit=0
Os11g05160|11|2264583|2264604|+|Os12g05200|12|2299058|2299079|+|0.26	Os11g05160	11	2264583	2264604	0	Os12g05200	12	2299058	2299079	0	0.26	5-distal	TGCACAAATTTTGCTCCAGCT	TGCAGAAAATTTGCTCCAGCT	http://synteny.cnr.berkeley.edu/CoGe/GEvo.pl?prog=blastn&autogo=1&show_cns=1&dsgid1=11822&chr1=11&x1=2264583&dr1up=15000&dr1down=15000&dsgid2=11822;chr2=12;x2=2299058;dr2up=15000;dr2down=15000;num_seqs=2;hsp_overlap_limit=0;hsp_size_limit=0
Os01g61900|1|35828852|35828872|-|Os05g38990|5|22814151|22814171|-|0.016	Os01g61900	1	35828852	35828872	-0	Os05g38990	5	22814151	22814171	-0	0.016	5-distal	GTTGGAGCATATTCCCTAGC	GTTGGAGCATATTCCTTAGC	http://synteny.cnr.berkeley.edu/CoGe/GEvo.pl?prog=blastn&autogo=1&show_cns=1&dsgid1=11822&chr1=1&x1=35828852&dr1up=15000&dr1down=15000&dsgid2=11822;chr2=5;x2=22814151;dr2up=15000;dr2down=15000;num_seqs=2;hsp_overlap_limit=0;hsp_size_limit=0
Os03g38720|3|21493699|21494555|+|Os09g14590|9|8640342|8641200|+|0.0	Os03g38720	3	21493699	21494555	0	Os09g14590	9	8640342	8641200	0	0	3-proximal	GTCGGTGCAGCAGTGGCCACGTGCCTACGAAGGATGGCCGGTGGTGAAGGAATGGAGCATAGCTATGGATCGATAGGGGTGAGAGGTAGGTGTAAAATCTAGCTTGGTCTTAACGGCTTGGGAAAAACACAAGGGTTAACGTGCTCAAGTGAATTAATTATACTTCTATCTCTCGATAATTCAACTGAACTGTTGTCTTCCTTGTAAAATCAAACTTAGTTATGCTACTTTCTCCATTTTAAAATATAAAAATCTAGTACCGAATGATATATTTTCTATTACTATGAATATGTATCTATAGAAAATGTTTTATTTAAATTTAGGTTATTATATTTTAAGACGTAGGTGACATCTAAATACCGTTAGTATGGATTTATTGCTTGAAGTTGCCAACGTGTG…	GTCGGTGCAGCAGTGGCCACGTGCCTACGAAGGATGGCCAGTGGTGAAGGAATGGAGCATAGCTATGGATCGATAGGGGTGAGAGGTAGGTGTAAAATCTAGCTTGGTCTTAACGGCCTGGGAAAAACACAAGGGTTAACGTGCTCAAGTGAATTAATTATACTTCTATCTCTCGATAATTCAACTGAACTGTTGTCTTCCTTGTAAAATCAAACTTAGTTATGCTACTTCCTCTATCTTAAAATATAAAAATCTAGTACCGAATGATATATTTCCTATTGCTATGAATATGTATCTATAGAAAATGTTTCATTCAAATTTAGGTTATTATATTTTAAGACGTAGGTGACATCTAAATACCGTTAGTATGGATTTATTGCTTGAAGTTGCCAACGTGTG…	http://synteny.cnr.berkeley.edu/CoGe/GEvo.pl?prog=blastn&autogo=1&show_cns=1&dsgid1=11822&chr1=3&x1=21493699&dr1up=15000&dr1down=15000&dsgid2=11822;chr2=9;x2=8640342;dr2up=15000;dr2down=15000;num_seqs=2;hsp_overlap_limit=0;hsp_size_limit=0
Os11g02110|11|577130|577502|-|Os12g02070|12|619306|619664|-|4e-117	Os11g02110	11	577130	577502	-0	Os12g02070	12	619306	619664	-0	4.0000000000000001e-117	5-distal	ATACGTATCATTATTGTTGAACTTGCCGTCCAGTGACACAGCAGCTCGGATCTTAAGATGGACGCATCATCGAACCTATCTGTTATCGTGGTAGCAGTTAATGCCTTAATGGCATCGACTAATCGCTTGCTTAATGGACTCCTAGAGGAAGGAGTAGTAAATTAAGTTAGTCCTTACTACGGAAAGGACGAGCAAGATACATAAGGCCGGTCGATAAAGGAAGTACATTATGAAATTAACTAGCAGGACAACATCGTTAGGTGGAGTGTCAGAATTAAGAATCAATTAGGCAAAGCAAGCAGCTGATGCAGTACAAATATTCGATATGGATCGTACTCACCAAACCTAAAACTCAACGTAGTACGTGTACTC	ATACGTGTCATCATTGTTGAACTTGCCGTCTAATTGACACAGCAGCTCCAACCTTAAGATGGACGCATCATCGAACCTATCTGTTATCGTGGTAGCAGTTAACGCCTTAATGGCATCGACTATAATCGCTTGCTTATAAGTGACTAGTAGTAAATATCCTTACTACGGAAAGGACGAGCAAGATATATAAGGCCGGTCGATATAGGAAGTACATTATGAAATTAACTAGCAGTACAGGATTGTTAGATGGAGTGTCGGAATTAAGAATCAATTAGGCAAAGCAAGCAGCTGATGCAGTACAAAGATTCGATTTGGATCGTACTCAGCAAACCTAAAACTCAACGTCGTACGTGTACTC	http://synteny.cnr.berkeley.edu/CoGe/GEvo.pl?prog=blastn&autogo=1&show_cns=1&dsgid1=11822&chr1=11&x1=577130&dr1up=15000&dr1down=15000&dsgid2=11822;chr2=12;x2=619306;dr2up=15000;dr2down=15000;num_seqs=2;hsp_overlap_limit=0;hsp_size_limit=0
Os11g02110|11|571879|572726|-|Os12g02070|12|614852|615721|-|0.0	Os11g02110	11	571879	572726	-0	Os12g02070	12	614852	615721	-0	0	3-UTR	TTTGAGTTGTCAACTCTGTTGTATAGGACTGGTTTGCTCTACACAATGGATAAACAAAACCTTCCCAATCGTTTTAGTGGGAAACCTCCTGTGGGAAACAATATATTTTGTTGAAAATATTTGTCTACCTCAGAAAATAAATATTGGTTCTAAGGAGAAATCTCGATCTACTATATGACAAATTGTATACTCTTGACTATATTGTCAACTTTTTCACTTTGCTATTGAATATGACGATATATTCATGATATGATATATTACTAGCTTTTCCTTGTTGCTGATATAGGCTCTTGCATATCTGCATATCAAGTGCAGATAGTAGGAAAATATCTAATGCTCAAATTTTCCTTTTCAAATAAGCATGATTGCCGCATTTCTTAATGTTCATTTTGATCATCC…	TTTGAGTTGTCAACTCTGTTGTATAGGACTGGCTTGCTCTACACAATTGAAAAACAAAACCTTCCCAATCATTTTACTGGGAAACCTTCCGTGGGAAACAATATATTTTGTTGCAAATATTTGTCTACCTCAGAAAATAAATATTGGTTCTAAGGAGAAATCTCCATCTACTATATGACAAATTGTCAATGTTTTCACTTTGTTATTGAATATGACTATATGATATTATCTAAAACAAAATCATGATATGATATATTATTAGCTTTTCCTTGTTGCTGATATAGGCACTTGCATATCTGCATATCAAGTGCAGACGGTAGGAAAATATCTAATGTTCAAATTTTCCTTTTCAAATAAGCATGATTGCCACATTTCTTAATGGTGATTTTAATCATCCTG…	http://synteny.cnr.berkeley.edu/CoGe/GEvo.pl?prog=blastn&autogo=1&show_cns=1&dsgid1=11822&chr1=11&x1=571879&dr1up=15000&dr1down=15000&dsgid2=11822;chr2=12;x2=614852;dr2up=15000;dr2down=15000;num_seqs=2;hsp_overlap_limit=0;hsp_size_limit=0
Os11g01530|11|304832|304941|-|Os12g01530|12|320264|320373|-|3e-52	Os11g01530	11	304832	304941	-0	Os12g01530	12	320264	320373	-0	3e-52	3-UTR	GTTATGCAGTAATGCTGAACATGGATTTAGAATGTGTTGTATAATTCTCAACACTATTTTGAAAAGAAATATATGGTGAAACTTGAAAATGTGTTGCTGTGAATCAACA	GTTATGCAGTAATGCTGAACATGGATTTAGAATGCGTTGTATAATTCTCAACACTATTTTGAAAAGAAATATATGGTGAAACTTGAAAATGTGTTGCCGTGAATCAACA	http://synteny.cnr.berkeley.edu/CoGe/GEvo.pl?prog=blastn&autogo=1&show_cns=1&dsgid1=11822&chr1=11&x1=304832&dr1up=15000&dr1down=15000&dsgid2=11822;chr2=12;x2=320264;dr2up=15000;dr2down=15000;num_seqs=2;hsp_overlap_limit=0;hsp_size_limit=0
Os11g02190|11|611372|612630|+|Os12g02130|12|647120|648389|+|0.0	Os11g02190	11	611372	612630	0	Os12g02130	12	647120	648389	0	0	intron	AAGTATGTTGTGACATTCTTGTACCGCTTTCAGTATTTTCTGCAGCAATGAAGCATTTGCTTCCATTATAGACAACAATTCGATAACCTTGGTTTGAGCTAGAAACATGGTCATAACTTACAACAGAATTACCCTACCCCACACTTTGATTATGTGAGCATAATTTTCATTTAGGTCATAAAAAATCATTACGAATGTAGCTTCGTGTATCAATACACATAAGGACCAAATGAGATCAAATTCACAGAGTATTCTTACAAGGAATAATCATATGCCATAGGGGACTCCTAAATTTCTTTTGTCATAATGACTAGGATGGGTGCTACCACTTTATCTATAAAAAATGGGGCAAGAGTGATACCAGTTAAGAGCAAACAATACACTCTGAGTCTCCAATTT…	AAGTATGTTGTGACATTCTTGTACCGCTTTCAGTATTTTCTGCGGCGATGAAGCATTTGATTCCATTATAGACAACAATTTGATAACCTTGGTTTGAGCTAGAAACATGGTCATAACTTACAACAGAATTACCCTACCCCATACTTTGATTATGTGAGCATAATTTTCATTTAGGTCATAAAAAATCATTACTAATGTAGCTTCATGTATCAATACACATAAGGACCAAATGAGATCAAATTCACATAGTATTCTTACAAGGAATAATCATATGCCATAGGGGACTCCTAAATTTCTTTTGTCATAATGACTAGGATGGGTGCTACCACTTTATCTATAAAAAATGGGGCAAGAGTGATACCAGTTAAGAGCAAACAATACACTCTGAATCTCCAATTT…	http://synteny.cnr.berkeley.edu/CoGe/GEvo.pl?prog=blastn&autogo=1&show_cns=1&dsgid1=11822&chr1=11&x1=611372&dr1up=15000&dr1down=15000&dsgid2=11822;chr2=12;x2=647120;dr2up=15000;dr2down=15000;num_seqs=2;hsp_overlap_limit=0;hsp_size_limit=0
Os11g01060|11|24321|25506|-|Os12g01050|12|22720|23905|-|0.0	Os11g01060	11	24321	25506	-0	Os12g01050	12	22720	23905	-0	0	3-distal	TACCCTACGTAACATAATGCTTCGCTTGTTCTCACAATCAGGGTTGAAAATAAGCCTATAGATTGTACTAACTGAATTACTAGCTCCTTTGTGGTTTTCAGTCAACAAGCTAATTAATTAAGCTAGGAGTTTTCTTCCCATTTCAGTTACCAATTCAACCGTCTGAAGCAAAAAAGAAGTAGCAACAGGACTCCTTCATTGTTGGACTCTTAATTATTTCGTTTTGACTACCCAGATTACATTGAATTGTCAACACATCGATTGCTAAATAGTCATATTTTATTCTCTGTATGAGACTGATTCTTAATTGCCGTTACTTAAAAGGAGTTGTAAGGGCATATACAATAATGATTAATAGTAGACTATTAAAGTTCTTAACCAAATAAGTTTACTGACTAA…	TACCCTACGTAACATAATGCTTCGCTTGTTCTCACAATCAGGGTTGAAAATAAGCCTATAGATTGTACTAACTGAATTACTAGCTCCTTTGTGGTTTTCAGTCAACAAGCTAATTAATTAAGCTAGGAGTTTTCTTCCCATTTCAGTTACCAATTCAACCGTCTGAAGCAAAAAAGAAGTAGCAACAGGACTCCTTCATTGTTGGACTCTTAATTATTTCGTTTTGACTACCCAGATTACATTGAATTGTCAACACATCGATTGCTAAATAGTCATATTTTATTCTCTGTATGAGACTGATTCTTAATTGCCGTTACTTAAAAGGAGTTGTAAGGGCATATACAATAATGATTAATAGTAGACTATTAAAGTTCTTAACCAAATAAGTTTACTGACTAA…	http://synteny.cnr.berkeley.edu/CoGe/GEvo.pl?prog=blastn&autogo=1&show_cns=1&dsgid1=11822&chr1=11&x1=24321&dr1up=15000&dr1down=15000&dsgid2=11822;chr2=12;x2=22720;dr2up=15000;dr2down=15000;num_seqs=2;hsp_overlap_limit=0;hsp_size_limit=0
Os08g35600|8|22408360|22408377|-|Os09g26860|9|16315135|16315152|-|0.9	Os08g35600	8	22408360	22408377	-0	Os09g26860	9	16315135	16315152	-0	0.9	3-distal	GCACCGCCACCACCGCC	GCACCGCCACCACCACC	http://synteny.cnr.berkeley.edu/CoGe/GEvo.pl?prog=blastn&autogo=1&show_cns=1&dsgid1=11822&chr1=8&x1=22408360&dr1up=15000&dr1down=15000&dsgid2=11822;chr2=9;x2=16315135;dr2up=15000;dr2down=15000;num_seqs=2;hsp_overlap_limit=0;hsp_size_limit=0
Os04g05650|4|2885357|2885400|-|Os04g06520|4|3406394|3406437|-|2e-05	Os04g05650	4	2885357	2885400	-0	Os04g06520	4	3406394	3406437	-0	2.0000000000000002e-05	3-UTR	AAAGCTGCATTATTGAGAACCATTTTCTGGTACTGAAAGTCTG	AAAGCTGCATTATTAGGAACCGTTTTGTTCTACTGAATGTCTG	http://synteny.cnr.berkeley.edu/CoGe/GEvo.pl?prog=blastn&autogo=1&show_cns=1&dsgid1=11822&chr1=4&x1=2885357&dr1up=15000&dr1down=15000&dsgid2=11822;chr2=4;x2=3406394;dr2up=15000;dr2down=15000;num_seqs=2;hsp_overlap_limit=0;hsp_size_limit=0
Os11g03710|11|1443664|1443902|-|Os12g03460|12|1356040|1356278|-|4e-103	Os11g03710	11	1443664	1443902	-0	Os12g03460	12	1356040	1356278	-0	3.9999999999999998e-103	5-UTR	AAAAATCTTTAATCTCTTCACTTTGCTTAGGTTGGCTCCGGTTGACAGTGACACGGGGAAAGGCAATCGGACGCGGTTGAGGGCCGCTTTCGCAAACGGTATTGGGCCAGAATGTAAAAAAAGCCCATAGCCCATTTTTGTCGATCTGATTTCTAAACGAAGCCCATAGCCCATTAACGAAAAGAGCCCACGGCCTCTTCTCTTCTTTCTTCCTCCTCTGCAAGCCGCCGACGAGGCA	AAAAATCTTTAATCTCTTCACTTTGCTTAGGTTGGCTCCGGTTGACAGTGACACGGGGAAAGGCAATTGGATGCGGTTGAGGGCCGCTTTCGCAAACGGTATTGGGCCAGAATGTAAAAAAAAGTCCATAGCCCATTTTTATCGATCTGATTTCTAAAAAAGCCCATAGCCCATTAACGAAAAGAGCCCACGGCCTCTTCTCTCCTTTCTTCCTCCTCTGCAAGCCGCCGACGAGGCA	http://synteny.cnr.berkeley.edu/CoGe/GEvo.pl?prog=blastn&autogo=1&show_cns=1&dsgid1=11822&chr1=11&x1=1443664&dr1up=15000&dr1down=15000&dsgid2=11822;chr2=12;x2=1356040;dr2up=15000;dr2down=15000;num_seqs=2;hsp_overlap_limit=0;hsp_size_limit=0
Os11g01790|11|424671|424692|+|Os12g01770|12|472177|472198|+|0.005	Os11g01790	11	424671	424692	0	Os12g01770	12	472177	472198	0	0.005	3-proximal	CGAGTTTTCATTCCGTCGATG	CGAGTATTCATTCCGTCGATG	http://synteny.cnr.berkeley.edu/CoGe/GEvo.pl?prog=blastn&autogo=1&show_cns=1&dsgid1=11822&chr1=11&x1=424671&dr1up=15000&dr1down=15000&dsgid2=11822;chr2=12;x2=472177;dr2up=15000;dr2down=15000;num_seqs=2;hsp_overlap_limit=0;hsp_size_limit=0
Os11g02080|11|560655|561201|-|Os12g02040|12|604672|605219|-|0.0	Os11g02080	11	560655	561201	-0	Os12g02040	12	604672	605219	-0	0	3-proximal	GCAAAATGGATTGTTTAAATCATCATATCTAGTTTTCTGGTATATCATGCTTTGTTATAGTATCAAACACAGGCCGTTGGGTGAGGAGTGGGAGGGAAGTGGTTAGCTTGTTAACACATTAGCCAAGGCCGTGCCACCCTCCATGCCTCCGGCCAACTCCTACTTCCTACCTAAAGTCTCTTATAAGGTTGGAAAGTCCTTATCAACCTTCTCCCTATGATTCCTTCACGCATTATATAATCATGAATTCATCATTTTGTCTGAGTTAATTTCAGATTATGTTCTTCTGAGGTCTACTTATATCTTGAGAGGAAAAGACAGTATTGTCCCCTCAACTATATTGGTCATGTGTTCCTTTCCTTGGTAATATGCATAGTATTCATTTTAAAACAGAGTTTT…	GCAAAATGGATTGTTTAAATCATCATATCTAGTTCTCTGGTATATCATATCATACTTTTCTGCTTTGTTATAGTATCGAACACAGGCCGTTGGGTGAGGAGTGGGAGGGAAGTGGTTAGCTTGTTAACACATTAGCCAAGGCCGTGCCACCCTCCATGCCTCCGGCCAACTCCTACTTCATACCTAAAGTCTCTTATAAGGTTGGAAAGTCCTTATCAACCTTCTCCCTATGATTCCTTCACGCATTATATAATCATGAATTCATCATTTTGTCTGAGTTAATTTCAGATTATGTTCTTCTGAGGTCTACTTATATCTTGAGAGGAAAAGACAGTATTGTCCCCTCAACTATATTGGTCAGGTGTTCCTTTCCTTGGTAATATGCATAGTATTCATATT…	http://synteny.cnr.berkeley.edu/CoGe/GEvo.pl?prog=blastn&autogo=1&show_cns=1&dsgid1=11822&chr1=11&x1=560655&dr1up=15000&dr1down=15000&dsgid2=11822;chr2=12;x2=604672;dr2up=15000;dr2down=15000;num_seqs=2;hsp_overlap_limit=0;hsp_size_limit=0
Os10g41692|10|22375694|22375942|-|Os02g24636|2|14281767|14282015|-|3e-136	Os10g41692	10	22375694	22375942	-0	Os02g24636	2	14281767	14282015	-0	2.9999999999999998e-136	3-proximal	GAATCATGGAATAATCCTGAATTCCAATGTTTATTTCTATAGTATAAGAAAAACTAATTGAATCAAATTCATGGATTTACCACGACCTCGGCTGTGACCCCATAGATAAAAATGCAAAATTTCTATCTTCGAGACCATTGAAAAAAGGCATTGAACGAGAAAAAATCGTCCACAGATAATCTATCGTATGCCTTGGAAGTGATATAAGGTGCTCGGAAATGGTTGAAGTAATTGAATAGGAGGATCAC	GAATCATGGAATAATCCTGAATTCCAATGTTTATTTCTATAGTATAAGAAAAACTAATTGAATCAAATTCATGGATTTACCACGACCTCGGCTGTGACCCCATAGATAAAAATGCAAAATTTCTATCTTCGAGACCATTGAAAAAAGGCATTGAACGAGAAAAAATCGTCCACAGATAATCTATCGTATGCCTTGGAAGTGATATAAGGTGCTCGGAAATGGTTGAAGTAATTGAATAGGAGGATCAC	http://synteny.cnr.berkeley.edu/CoGe/GEvo.pl?prog=blastn&autogo=1&show_cns=1&dsgid1=11822&chr1=10&x1=22375694&dr1up=15000&dr1down=15000&dsgid2=11822;chr2=2;x2=14281767;dr2up=15000;dr2down=15000;num_seqs=2;hsp_overlap_limit=0;hsp_size_limit=0
Os11g03070|11|1089907|1090225|+|Os12g02840|12|1023292|1023602|+|1e-132	Os11g03070	11	1089907	1090225	0	Os12g02840	12	1023292	1023602	0	9.9999999999999999e-133	3-distal	TAGCTAGATCGTTCTTGGCAGGAAGAGTTTACATGGGTGGAGACATGAAGCACGCAGTGTCACATGGTGGCAGGCAGGTACAAGTACTATGGTACACAGAGCGCAAGACGATCGATATTATTCCAAAGGGCAAAGCAAGTATACAAGGGGAAAGCTGCAGAGGAGAGCTCATACCAAGGTGGTGTGGACTAGCAACGGACAAGGGGAACACGATGCATGTACGCCAAGCGTCGCTGGCATGCGACTCACATCAGATCAGTGGATCGAGAATTAACTACCCATCTACTGCTGCCTGCCTGCCTAACCAGCAACAACATA	TATCTAGATCGATCTTGGCAGGAAGAGTTTACACGGGTGGAGACATGAAGCACGCAGTGTCACATGGTGGCAGGCAGGTACAAGTACTATGTTACACAGAGCGCAAGACGATCGATATTATTCCAGTGGGCAAAGCAAGTATACAAGGGGAAAGCAGCAGAGGAGAGCTCGTATCAAGGTGGTGTGGACTAGCAACGGACAAAGGGAACACGATGCATATACGCCAAGCGTCGCTGGCACGCGACTCACATCAGATCAGTGGCGAATTAACTAGCCATCTACTGCTGCCTGCCTAACCAGCAACAACATA	http://synteny.cnr.berkeley.edu/CoGe/GEvo.pl?prog=blastn&autogo=1&show_cns=1&dsgid1=11822&chr1=11&x1=1089907&dr1up=15000&dr1down=15000&dsgid2=11822;chr2=12;x2=1023292;dr2up=15000;dr2down=15000;num_seqs=2;hsp_overlap_limit=0;hsp_size_limit=0
6_14595151_14595306_cns_rna|6|14592957|14593154|-|8_485971_486120_cns_rna|8|483686|483884|-|4e-85	6_14595151_14595306_cns_rna	6	14592957	14593154	-0	8_485971_486120_cns_rna	8	483686	483884	-0	3.9999999999999999e-85	3-distal	CAATTTTACCAAAAAAAATAGTATGGTTAAAAATGATATCAATCTAAACAGCCCCCAAGGCAAGGGGAGAAGGAGAGAACCAGATGGGCCGAAAGTGGAGAAGGATAGCAAGCCGAACTGGCCTGGAAAGAATTAGGCCGCCTGGATTTAGAAGGGAAATAGAGGAGACTTGGGCCGGGTGGTGTTGGGCTGAAAAC	CAATTTTACCAAAAAAAAATGGTATGGTTGAAAATGACATCAATCTAAACAGCCCCCAAAGCAAGGGGAGAAGGAGAGAACCAAATGTGCCGAAAGTGGAGAAGGATAGCAGGCCGAGCTGGCCTGGAAAGAATTAGGCCGCCTGGATTTAGAAGGGAAAGAGAGGAGACTTGGGCCGGGCGGTGTTGGGCTGAAAAC	http://synteny.cnr.berkeley.edu/CoGe/GEvo.pl?prog=blastn&autogo=1&show_cns=1&dsgid1=11822&chr1=6&x1=14592957&dr1up=15000&dr1down=15000&dsgid2=11822;chr2=8;x2=483686;dr2up=15000;dr2down=15000;num_seqs=2;hsp_overlap_limit=0;hsp_size_limit=0
Os11g02450|11|733613|733644|+|Os12g02380|12|775950|775981|+|1e-10	Os11g02450	11	733613	733644	0	Os12g02380	12	775950	775981	0	1e-10	intron	TCGTAATCGTATCCACTCACAATCTCATCTT	TCGTAATCGTATCCACTCACAATCTCATCTT	http://synteny.cnr.berkeley.edu/CoGe/GEvo.pl?prog=blastn&autogo=1&show_cns=1&dsgid1=11822&chr1=11&x1=733613&dr1up=15000&dr1down=15000&dsgid2=11822;chr2=12;x2=775950;dr2up=15000;dr2down=15000;num_seqs=2;hsp_overlap_limit=0;hsp_size_limit=0
Os11g05480|11|2460443|2460466|-|Os12g05680|12|2606596|2606619|-|1.2	Os11g05480	11	2460443	2460466	-0	Os12g05680	12	2606596	2606619	-0	1.2	intron	AAATCTGAGCTCATCTTTCAAGT	AAATCTGACCTCATCTTCTAAGT	http://synteny.cnr.berkeley.edu/CoGe/GEvo.pl?prog=blastn&autogo=1&show_cns=1&dsgid1=11822&chr1=11&x1=2460443&dr1up=15000&dr1down=15000&dsgid2=11822;chr2=12;x2=2606596;dr2up=15000;dr2down=15000;num_seqs=2;hsp_overlap_limit=0;hsp_size_limit=0
Os11g03130|11|1129301|1130698|+|Os12g02880|12|1052808|1054188|+|0.0	Os11g03130	11	1129301	1130698	0	Os12g02880	12	1052808	1054188	0	0	3-UTR	ACCAGGATTGGATTGTCTCTACTGTTGTTACTTGATAATGTACTCTTTACTTGTAGAATTGATAGAAAAAAACACATGATCAAGTCATTGAAGGGGCATTTATAAAAAAAAACAACATCAACCTAACAAAAGCTTGCATACTTACTGTAGATAAATGGAAACGATTTATATTCACAGAAATCAGAAACCACTTACAGATTTAGCTTGATCCTTACTGGAGATAAATGTGAGCTTTCAGATTTAGGCGTTCTTATCTACCGTATGAAATTTTTACACAAGATGTGTTATTAGAGCAATCCAAAAGCCACAATGCCCTGCTTATAGTGAAAGGGGACAAGGCACAAGCAGTGTTGCCATCTGAGTGCTTAAATTCCTTGCAAACAAAAACATATTGGAATA…	ACCTGGATTGGATTTTCTCTACTGTTGTTACTTGATAATGTACTCTTTACTTGTAGAATCGATAGAAAAATACACATGATCCAGTCATTGAAGGGGCATTTATAAAAAAAACAACATCAACCTAACAAAAGCTTGCATAATTACTGTAGATAAATGGAAACGATTTATATTCACAGAAATCAGAAACCACTTACAGATTTAGCTTGATCCTTACTGGAGATAAATGTGAGCTTTCAGATTTATGCGTTCTTATCTACCGTATGAAATTTTTACACAAGATGTGTTCTTAGAGCAATCCAAAAGCCACAATGCCCTGCTTATAGTGAAAGGGGACAAGGCACAAGCAGTGTTGCCATCTGAGTGCTTAAATTCCTTGCAAACAAAAACATATTGGAATAT…	http://synteny.cnr.berkeley.edu/CoGe/GEvo.pl?prog=blastn&autogo=1&show_cns=1&dsgid1=11822&chr1=11&x1=1129301&dr1up=15000&dr1down=15000&dsgid2=11822;chr2=12;x2=1052808;dr2up=15000;dr2down=15000;num_seqs=2;hsp_overlap_limit=0;hsp_size_limit=0
Os11g01610|11|357971|358003|+|Os12g01690|12|416922|416954|+|9e-08	Os11g01610	11	357971	358003	0	Os12g01690	12	416922	416954	0	8.9999999999999999e-08	3-distal	AGTCCATCCCACCCGTTGCTTTGGCTTCTCTC	AGTCCATCCTACCCGTTGCTTCGGCTTCTCTC	http://synteny.cnr.berkeley.edu/CoGe/GEvo.pl?prog=blastn&autogo=1&show_cns=1&dsgid1=11822&chr1=11&x1=357971&dr1up=15000&dr1down=15000&dsgid2=11822;chr2=12;x2=416922;dr2up=15000;dr2down=15000;num_seqs=2;hsp_overlap_limit=0;hsp_size_limit=0
Os11g04850|11|2062476|2062533|-|Os12g04860|12|2089103|2089160|-|7e-24	Os11g04850	11	2062476	2062533	-0	Os12g04860	12	2089103	2089160	-0	6.9999999999999993e-24	5-UTR	TGAAAAATACAAGGGAAAATTGTGTACCAGTGTAACCTCGGCCCAAGCATATATAAC	TGAAAAATACAAGGGAAAATTGTGTACCAGTGTAACCTCGGCCCAAGCCTATATAAC	http://synteny.cnr.berkeley.edu/CoGe/GEvo.pl?prog=blastn&autogo=1&show_cns=1&dsgid1=11822&chr1=11&x1=2062476&dr1up=15000&dr1down=15000&dsgid2=11822;chr2=12;x2=2089103;dr2up=15000;dr2down=15000;num_seqs=2;hsp_overlap_limit=0;hsp_size_limit=0
Os11g03640|11|1415035|1415064|-|Os12g03410|12|1327672|1327701|-|0.017	Os11g03640	11	1415035	1415064	-0	Os12g03410	12	1327672	1327701	-0	0.017	5-distal	TCCCAATCTCGTCCGGAGTCTGAATATTT	TCCAAATTTCTTCCAGAGTCTGAATATTT	http://synteny.cnr.berkeley.edu/CoGe/GEvo.pl?prog=blastn&autogo=1&show_cns=1&dsgid1=11822&chr1=11&x1=1415035&dr1up=15000&dr1down=15000&dsgid2=11822;chr2=12;x2=1327672;dr2up=15000;dr2down=15000;num_seqs=2;hsp_overlap_limit=0;hsp_size_limit=0
Os11g01875|11|478151|478531|-|Os12g01930|12|556040|556427|-|8e-123	Os11g01875	11	478151	478531	-0	Os12g01930	12	556040	556427	-0	8.0000000000000005e-123	intron	GTACAGACTGCTTTTGCATTTGGTTTTTCGTCTTGTCCTGTGAATTCTAATCAAACAAATAGGTGATAGTGTGACACAAGCTGCAAATACCATATCATCACTATATCATGAATAAACTATGCATGCTTGAACTTTATGAAGTGTTAAGTGCACTTGTTAAGTTGTTATGCAATTGACATCTATTGGAACTGACTCTTTTTTTAGTGCACACACTTCTATTTTATGCACTGTACCAAATAATCAAGTCAATAGGTGTGCATGAAAACACGTGTCATTTGATGTCCATTAAGAGTAAATTGGAATATAAAATTTAGCTTTCGTGGATGAGGTGTTCTTTTATAAGATGTTCTGGTGTTGGGAGGACTAGTCTTTGATATCCT	GTACAGACTGCTTTTGCATTTGTCTTTTCGTCTCCTATGAATTCTAATCAAACAAATAGGTGATAGTGTGACACAAGCTGCAAATAACATATCATCACTTATCATGAATAAACTACGCATGCTTGAACTTTATGAAGTGTTAAGTGCACTTGTTATGCAATTGCCATCTATTGGAACTGGCTCTTTTTTTAGTGCACACACTTCTATTTTATGCACTGTGCCAAATAATCAATTCAATAGGTGTGCATCTAAAAGAACTTGTGCATGAAAACACGTGTCATTTTGATGTCCATTAAGAATAAATTGCAATATAAAATTTAGCTTTCGTGGATGAGGTGTTCTTTTATAAGATGTTCCGGTGTTGGGAGGACTAATCTTTGGTATCCT	http://synteny.cnr.berkeley.edu/CoGe/GEvo.pl?prog=blastn&autogo=1&show_cns=1&dsgid1=11822&chr1=11&x1=478151&dr1up=15000&dr1down=15000&dsgid2=11822;chr2=12;x2=556040;dr2up=15000;dr2down=15000;num_seqs=2;hsp_overlap_limit=0;hsp_size_limit=0
Os11g01074|11|35334|35392|+|Os12g01060|12|33747|33805|+|4e-26	Os11g01074	11	35334	35392	0	Os12g01060	12	33747	33805	0	4.0000000000000002e-26	5-UTR	CCAATTTATCAATTCCTATCATTTTTGTATTCCATATGTTTGAGATGTTGGCATTTTG	CCAATTTATCAATTCCTATCATTTTTGTATTCCATATGTTTGAGATGTTGGCATTTTG	http://synteny.cnr.berkeley.edu/CoGe/GEvo.pl?prog=blastn&autogo=1&show_cns=1&dsgid1=11822&chr1=11&x1=35334&dr1up=15000&dr1down=15000&dsgid2=11822;chr2=12;x2=33747;dr2up=15000;dr2down=15000;num_seqs=2;hsp_overlap_limit=0;hsp_size_limit=0
Os11g02240|11|634046|634084|-|Os12g02200|12|682588|682626|-|1e-07	Os11g02240	11	634046	634084	-0	Os12g02200	12	682588	682626	-0	9.9999999999999995e-08	5-distal	ACGTGTCTATGTTTGTAGAGGTGAATGTACGCTTGTTG	ACGTGTCTACGTTTGTAAAGGTGAATATACGCTCGTTG	http://synteny.cnr.berkeley.edu/CoGe/GEvo.pl?prog=blastn&autogo=1&show_cns=1&dsgid1=11822&chr1=11&x1=634046&dr1up=15000&dr1down=15000&dsgid2=11822;chr2=12;x2=682588;dr2up=15000;dr2down=15000;num_seqs=2;hsp_overlap_limit=0;hsp_size_limit=0
rice_v6_8_4805790_4806007|8|4809016|4809127|-|rice_v6_8_5009007_5009213|8|5006064|5005953|+|5e-57	rice_v6_8_4805790_4806007	8	4809016	4809127	-0	rice_v6_8_5009007_5009213	8	5005953	5006064	0	5.0000000000000002e-57	5-distal	GAAGATATCAAGCGCGAAAGTCGGTTTCATACATTATCTATTTTCGTTCGTGAAATAGAGCTACTTCGTTTGTTTAACTCCATCCATCCCCAAACTATTTTGTAGCATAAT	AAGATATCAAGCGCGAAAGTCGGTTTCATACATTATCTATTTTCGTTCGTGAAATAGAGCTACTTCGTTTGTTTAACTCCATCCATCCCCAAACTATTTTGTAGCATAATC	http://synteny.cnr.berkeley.edu/CoGe/GEvo.pl?prog=blastn&autogo=1&show_cns=1&dsgid1=11822&chr1=8&x1=4809016&dr1up=15000&dr1down=15000&dsgid2=11822;chr2=8;x2=5005953;dr2up=15000;dr2down=15000;num_seqs=2;hsp_overlap_limit=0;hsp_size_limit=0
Os12g01870|12|507940|507969|+|Os07g17140|7|10073594|10073565|-|0.02	Os12g01870	12	507940	507969	0	Os07g17140	7	10073565	10073594	-0	0.02	intron	GAGAACGTGAACGAGAACGAGCGAACGAA	CGAGAGCGAGAACGAGAACGATCGATCGA	http://synteny.cnr.berkeley.edu/CoGe/GEvo.pl?prog=blastn&autogo=1&show_cns=1&dsgid1=11822&chr1=12&x1=507940&dr1up=15000&dr1down=15000&dsgid2=11822;chr2=7;x2=10073565;dr2up=15000;dr2down=15000;num_seqs=2;hsp_overlap_limit=0;hsp_size_limit=0
Os11g01550|11|312773|313699|+|Os12g01550|12|329174|330097|+|0.0	Os11g01550	11	312773	313699	0	Os12g01550	12	329174	330097	0	0	5-UTR	TTATGATCGACATATATAAAAACAGATCGATGACTGGGAGAGGTGATGAGATCTGGTGAGGTGTCCAAAGTTGCTAATGTCCAATTGCTAGAGCTTATAAGAAGCTACAATTAATATTTTTGCTGGTACTGTCAGTTGTTTGTTTTACGTGGATTGTGATGAATACTAGTACTGTCTAGCAATTAAACCAGAAGTTAAAATGCAAGCGTTACATCTCAAGGTCAACTCTGAGAACGTGCGTAGGAACTAACATTAACAGTCCAGTATACCAAAGGTCATTCAAACTGCACTAGAGTCCACATTTATTTATATAAGATATACTAGTGCATAGGAGTAGTAACTTGATCACCAGCTGTCGTCGTAGTCGTAGCTAGTTAGGATCCAACTCATTTTTGTCGA…	TTATGATCGACATATATAAAAAGAGAACGATGACTGGGAGAGGTGATGAGATCTGGTGAGGTGTCCAAAGTTGCTAATGTCCAATTGCTAGAGCTTAGAAGAAGCTACAATTAATATTTTTGCTGGTACTGTCAGTTGTTTGTTTTACGTGGATTGTGATGAATACTAGTACTGTCTAGCAATTAAACCAGAAGTTAACATGCAAGTGTTGCATCTCAAGGTCAACTCTGAGAACGTGCGCAGGAACTAACATTAACAGTTCAGTAACCAAAGGTCAAACAAACTGCACTAGAGTCCACATTTACTAGTGTGTAGTAGTAGTACGTTTGAACGAACTTGATTACCAGCTGTCGTCGTAGTCGTAGCTAGTTAGGGTCCAACTCATTTTTGTCGATCGCG…	http://synteny.cnr.berkeley.edu/CoGe/GEvo.pl?prog=blastn&autogo=1&show_cns=1&dsgid1=11822&chr1=11&x1=312773&dr1up=15000&dr1down=15000&dsgid2=11822;chr2=12;x2=329174;dr2up=15000;dr2down=15000;num_seqs=2;hsp_overlap_limit=0;hsp_size_limit=0
Os03g38730|3|21494511|21494527|+|Os09g14600|9|8641428|8641444|+|0.063	Os03g38730	3	21494511	21494527	0	Os09g14600	9	8641428	8641444	0	0.063	5-distal	CCGCGACTCTCTCCTT	CCGCGACTCTCTCCTT	http://synteny.cnr.berkeley.edu/CoGe/GEvo.pl?prog=blastn&autogo=1&show_cns=1&dsgid1=11822&chr1=3&x1=21494511&dr1up=15000&dr1down=15000&dsgid2=11822;chr2=9;x2=8641428;dr2up=15000;dr2down=15000;num_seqs=2;hsp_overlap_limit=0;hsp_size_limit=0
Os02g40070|2|24260365|24260398|+|Os04g42570|4|25001443|25001475|+|2e-05	Os02g40070	2	24260365	24260398	0	Os04g42570	4	25001443	25001475	0	2.0000000000000002e-05	3-UTR	TTGCTGTTAGTTTTGGGTATAGTTTCAGAAGGA	TTGCTGTTAGTTTTGGGAAAGTTTCAGAAGGA	http://synteny.cnr.berkeley.edu/CoGe/GEvo.pl?prog=blastn&autogo=1&show_cns=1&dsgid1=11822&chr1=2&x1=24260365&dr1up=15000&dr1down=15000&dsgid2=11822;chr2=4;x2=25001443;dr2up=15000;dr2down=15000;num_seqs=2;hsp_overlap_limit=0;hsp_size_limit=0
Os04g53540|4|31722139|31722153|-|Os08g08820|8|5105796|5105782|+|1.3	Os04g53540	4	31722139	31722153	-0	Os08g08820	8	5105782	5105796	0	1.3	5-proximal	AATTGAAAGTTGAA	ATTGAAAGTTGAAA	http://synteny.cnr.berkeley.edu/CoGe/GEvo.pl?prog=blastn&autogo=1&show_cns=1&dsgid1=11822&chr1=4&x1=31722139&dr1up=15000&dr1down=15000&dsgid2=11822;chr2=8;x2=5105782;dr2up=15000;dr2down=15000;num_seqs=2;hsp_overlap_limit=0;hsp_size_limit=0
Os11g01020|11|3543|3597|+|Os12g01010|12|1937|1991|+|4e-19	Os11g01020	11	3543	3597	0	Os12g01010	12	1937	1991	0	3.9999999999999999e-19	intron	ATAGTTTCTCTTTCTTTTTCTTGATTTGTCGCCCGACCCGACGACCACGATCTA	ATAGTTTCTCTTTCTTTTTCTTGATTTCTCGCCTGACCCAACGACCACGATCTA	http://synteny.cnr.berkeley.edu/CoGe/GEvo.pl?prog=blastn&autogo=1&show_cns=1&dsgid1=11822&chr1=11&x1=3543&dr1up=15000&dr1down=15000&dsgid2=11822;chr2=12;x2=1937;dr2up=15000;dr2down=15000;num_seqs=2;hsp_overlap_limit=0;hsp_size_limit=0
Os01g44430|1|25487883|25487897|-|Os05g50310|5|28769899|28769885|+|0.98	Os01g44430	1	25487883	25487897	-0	Os05g50310	5	28769885	28769899	0	0.98	5-distal	ATTTTTCATCCATC	TTTTTCATCCATCT	http://synteny.cnr.berkeley.edu/CoGe/GEvo.pl?prog=blastn&autogo=1&show_cns=1&dsgid1=11822&chr1=1&x1=25487883&dr1up=15000&dr1down=15000&dsgid2=11822;chr2=5;x2=28769885;dr2up=15000;dr2down=15000;num_seqs=2;hsp_overlap_limit=0;hsp_size_limit=0
Os11g04990|11|2143020|2143048|+|Os12g05000|12|2172498|2172526|+|4e-07	Os11g04990	11	2143020	2143048	0	Os12g05000	12	2172498	2172526	0	3.9999999999999998e-07	intron	CATACATCTAAGATCTAGAATATTCCTT	CATACATCTAACATCTAGAATATTCCTT	http://synteny.cnr.berkeley.edu/CoGe/GEvo.pl?prog=blastn&autogo=1&show_cns=1&dsgid1=11822&chr1=11&x1=2143020&dr1up=15000&dr1down=15000&dsgid2=11822;chr2=12;x2=2172498;dr2up=15000;dr2down=15000;num_seqs=2;hsp_overlap_limit=0;hsp_size_limit=0
Os11g05320|11|2351145|2351160|+|Os12g05394|12|2439862|2439877|+|0.28	Os11g05320	11	2351145	2351160	0	Os12g05394	12	2439862	2439877	0	0.28	5-distal	CAAACCAATAAAAAA	CAAACCAATAAAAAA	http://synteny.cnr.berkeley.edu/CoGe/GEvo.pl?prog=blastn&autogo=1&show_cns=1&dsgid1=11822&chr1=11&x1=2351145&dr1up=15000&dr1down=15000&dsgid2=11822;chr2=12;x2=2439862;dr2up=15000;dr2down=15000;num_seqs=2;hsp_overlap_limit=0;hsp_size_limit=0
Os08g36380|8|22938678|22938695|-|Os09g27590|9|16759618|16759601|+|0.91	Os08g36380	8	22938678	22938695	-0	Os09g27590	9	16759601	16759618	0	0.91	5-distal	AAATTATTTCTAAAATT	AATTAATTCTAAAATTA	http://synteny.cnr.berkeley.edu/CoGe/GEvo.pl?prog=blastn&autogo=1&show_cns=1&dsgid1=11822&chr1=8&x1=22938678&dr1up=15000&dr1down=15000&dsgid2=11822;chr2=9;x2=16759601;dr2up=15000;dr2down=15000;num_seqs=2;hsp_overlap_limit=0;hsp_size_limit=0
Os03g54860|3|31182553|31182596|-|Os07g01870|7|523243|523286|-|0.001	Os03g54860	3	31182553	31182596	-0	Os07g01870	7	523243	523286	-0	0.001	intron	ATGATTTTAACAACCAGCTACTTCTGACAGATCATGACATTTC	ATGATGTTTACAACCAGCTACTTCTGACCAACTGTGCCATTTC	http://synteny.cnr.berkeley.edu/CoGe/GEvo.pl?prog=blastn&autogo=1&show_cns=1&dsgid1=11822&chr1=3&x1=31182553&dr1up=15000&dr1down=15000&dsgid2=11822;chr2=7;x2=523243;dr2up=15000;dr2down=15000;num_seqs=2;hsp_overlap_limit=0;hsp_size_limit=0
Os11g03710|11|1449384|1449486|-|Os12g03460|12|1356334|1356436|-|6e-50	Os11g03710	11	1449384	1449486	-0	Os12g03460	12	1356334	1356436	-0	5.9999999999999998e-50	5-distal	GAAGAAGAAGTTGCATTGCTTGCAAGATATATATGCGACAGTAATCGTCACATCTGTCCTGGAGAATATAATGCACAAGTGTTCATTGCAGTTCCACTACTC	GAAGAAGAAGTTGCATTGCTTGCAAGATATATATGCGACAGTAATCGTCACATCTGTCCTGGAGAATATAATGCACAAGTGTTCATTCCAGTTCCACTACTC	http://synteny.cnr.berkeley.edu/CoGe/GEvo.pl?prog=blastn&autogo=1&show_cns=1&dsgid1=11822&chr1=11&x1=1449384&dr1up=15000&dr1down=15000&dsgid2=11822;chr2=12;x2=1356334;dr2up=15000;dr2down=15000;num_seqs=2;hsp_overlap_limit=0;hsp_size_limit=0
Os01g52880|1|30405437|30405451|+|Os05g45430|5|26298124|26298110|-|0.85	Os01g52880	1	30405437	30405451	0	Os05g45430	5	26298110	26298124	-0	0.85	5-proximal	ACGGAGGGAGTAGT	GACGGAGGGAGTAG	http://synteny.cnr.berkeley.edu/CoGe/GEvo.pl?prog=blastn&autogo=1&show_cns=1&dsgid1=11822&chr1=1&x1=30405437&dr1up=15000&dr1down=15000&dsgid2=11822;chr2=5;x2=26298110;dr2up=15000;dr2down=15000;num_seqs=2;hsp_overlap_limit=0;hsp_size_limit=0
Os01g61120|1|35379717|35379749|-|Os05g39680|5|23243236|23243204|+|1.3	Os01g61120	1	35379717	35379749	-0	Os05g39680	5	23243204	23243236	0	1.3	3-distal	CGAACCCTGCATGGCCCAGAGAACATGATGCA	GAAGCCTGCAAGTCCAACGGAACATGATGCAC	http://synteny.cnr.berkeley.edu/CoGe/GEvo.pl?prog=blastn&autogo=1&show_cns=1&dsgid1=11822&chr1=1&x1=35379717&dr1up=15000&dr1down=15000&dsgid2=11822;chr2=5;x2=23243204;dr2up=15000;dr2down=15000;num_seqs=2;hsp_overlap_limit=0;hsp_size_limit=0
Os11g02190|11|625800|625857|+|Os12g02130|12|661804|661865|+|4e-11	Os11g02190	11	625800	625857	0	Os12g02130	12	661804	661865	0	3.9999999999999998e-11	3-distal	TTGCTTCAAATACCAAAGTGAAATTAGGGCACATATGCTAGCTGCTTGATAGCAAAA	TTGCTTCAAATATCAAAATGAAATTAGGGCACATATTCTAGATAGCTGCTTGATAGTAAAA	http://synteny.cnr.berkeley.edu/CoGe/GEvo.pl?prog=blastn&autogo=1&show_cns=1&dsgid1=11822&chr1=11&x1=625800&dr1up=15000&dr1down=15000&dsgid2=11822;chr2=12;x2=661804;dr2up=15000;dr2down=15000;num_seqs=2;hsp_overlap_limit=0;hsp_size_limit=0
Os02g50960|2|31158862|31158876|-|Os06g12610|6|6857749|6857735|+|0.95	Os02g50960	2	31158862	31158876	-0	Os06g12610	6	6857735	6857749	0	0.95	5-distal	CCGGGAAACAGGCT	CGGGAAACAGGCTT	http://synteny.cnr.berkeley.edu/CoGe/GEvo.pl?prog=blastn&autogo=1&show_cns=1&dsgid1=11822&chr1=2&x1=31158862&dr1up=15000&dr1down=15000&dsgid2=11822;chr2=6;x2=6857735;dr2up=15000;dr2down=15000;num_seqs=2;hsp_overlap_limit=0;hsp_size_limit=0
Os11g02190|11|612851|614036|+|Os12g02130|12|648614|649788|+|0.0	Os11g02190	11	612851	614036	0	Os12g02130	12	648614	649788	0	0	intron	GGCATAAGACCAAGCATCAGGTCCAAGATAATGAAAACTTAACAGGGTTTGCTTTTATACTTCGGTGTTTTTTTGTGGAGTAGGTCTCTGACATACAGAACTGTTGCCATGTAAATAGAGCAGGCATGATAGATTGATGTAATGTTGGCAACTTGGCAGAGCAATCAGTTATGCGCTCACTGTTCAGTTTCTCTAGCAATTTGTAGCTATCTTCCATGTTATCAATACACAAGCTTTTGTGATTAGACTGCCATTTGTTTTTCTTTTAAAAGCAAAAAAAATGCTTGTTTTCTAACCGGGTTGATTTTCGGGGGTTTAAGGTACCCTGTTGAACTGTAAACAAATAATTGAAAGTCACTAAGGACGTTCCTTTGGAAACCAGGTGCAAAGATTTTCTCA…	GGCATAAGACCAAGCATCAGGTCCAAGATAATGAAAACTTAACAGGGTTTGCTTTTATACTTCGGTGTTTTTTTGTGGAGTTGGTCTGACATACAGAACTGTTGCCATGTAAATAGAGCAGGCATGATAGATTGATGTAATGTTGGCAACTTGGCAGAGAAATCAGTTATGGGCTCACTGTTCAGTTTCTCTAGCAATTTGTAGCTATCTTTATCAATACACAAGCTTTTGTGATTAGACTGCCATTTGTTTTTCTTTTAAAAGCAAAAAAAATGCTTGTTTTCTAACCGGGTTGATTTTCGGGGGTTTAAGGTACCCTGTTGAACTGTAAACAAATAATTGAAAGCCACTAAGGACGTTCCTTTGGAAACCAGGTGCAAAGATTTTCTCACTAGTTAT…	http://synteny.cnr.berkeley.edu/CoGe/GEvo.pl?prog=blastn&autogo=1&show_cns=1&dsgid1=11822&chr1=11&x1=612851&dr1up=15000&dr1down=15000&dsgid2=11822;chr2=12;x2=648614;dr2up=15000;dr2down=15000;num_seqs=2;hsp_overlap_limit=0;hsp_size_limit=0
Os02g46090|2|28098240|28098260|+|Os04g49510|4|29353429|29353449|+|1.1	Os02g46090	2	28098240	28098260	0	Os04g49510	4	29353429	29353449	0	1.1	3-distal	GAGGAGGAGGCGACGACGGC	GAGGAGGAGGAGACGGCGGC	http://synteny.cnr.berkeley.edu/CoGe/GEvo.pl?prog=blastn&autogo=1&show_cns=1&dsgid1=11822&chr1=2&x1=28098240&dr1up=15000&dr1down=15000&dsgid2=11822;chr2=4;x2=29353429;dr2up=15000;dr2down=15000;num_seqs=2;hsp_overlap_limit=0;hsp_size_limit=0
Os02g51320|2|31419965|31419985|-|Os06g12210|6|6554205|6554185|+|0.015	Os02g51320	2	31419965	31419985	-0	Os06g12210	6	6554185	6554205	0	0.015	5-proximal	GGGCACGTGGCAAGTGGTGG	GGCACGTGGCAAGTGGAGGG	http://synteny.cnr.berkeley.edu/CoGe/GEvo.pl?prog=blastn&autogo=1&show_cns=1&dsgid1=11822&chr1=2&x1=31419965&dr1up=15000&dr1down=15000&dsgid2=11822;chr2=6;x2=6554185;dr2up=15000;dr2down=15000;num_seqs=2;hsp_overlap_limit=0;hsp_size_limit=0
11_17958_20161_cns_rna|11|22534|22657|-|12_16365_18568_cns_rna|12|20934|21057|-|5e-54	11_17958_20161_cns_rna	11	22534	22657	-0	12_16365_18568_cns_rna	12	20934	21057	-0	5.0000000000000002e-54	5-distal	TTAGAATATATTAAAATATAGATGACATAGCATGTTTGCATGAGAATTATGATGTAATAATTGCTAATGGATGATGGTATGGTTTTTTTAATATTTTGAGTTTTAGGATGCAGTTGGTTAGAT	TTAGAATATATTAAAATATAGATGACATAGCATGTTTGCATGAGAATTATGATGTAATAATTGCTAATGGATGATGATATGGTTTTTTTAATATTTTGAGTTTTAGGATGCAGTTGGTTAGAT	http://synteny.cnr.berkeley.edu/CoGe/GEvo.pl?prog=blastn&autogo=1&show_cns=1&dsgid1=11822&chr1=11&x1=22534&dr1up=15000&dr1down=15000&dsgid2=11822;chr2=12;x2=20934;dr2up=15000;dr2down=15000;num_seqs=2;hsp_overlap_limit=0;hsp_size_limit=0
Os11g05180|11|2276907|2276925|+|Os12g05230|12|2322308|2322326|+|0.25	Os11g05180	11	2276907	2276925	0	Os12g05230	12	2322308	2322326	0	0.25	3-UTR	TCAGCAGAGCCCTTCTTT	TCAGCAGAGCTCTTCTTT	http://synteny.cnr.berkeley.edu/CoGe/GEvo.pl?prog=blastn&autogo=1&show_cns=1&dsgid1=11822&chr1=11&x1=2276907&dr1up=15000&dr1down=15000&dsgid2=11822;chr2=12;x2=2322308;dr2up=15000;dr2down=15000;num_seqs=2;hsp_overlap_limit=0;hsp_size_limit=0
Os01g60060|1|34744449|34744465|+|Os05g40770|5|23835539|23835523|-|0.08	Os01g60060	1	34744449	34744465	0	Os05g40770	5	23835523	23835539	-0	0.08	3-distal	CATGTACTGATGTACA	ACATGTACTGATGTAC	http://synteny.cnr.berkeley.edu/CoGe/GEvo.pl?prog=blastn&autogo=1&show_cns=1&dsgid1=11822&chr1=1&x1=34744449&dr1up=15000&dr1down=15000&dsgid2=11822;chr2=5;x2=23835523;dr2up=15000;dr2down=15000;num_seqs=2;hsp_overlap_limit=0;hsp_size_limit=0
Os01g51630|1|29642692|29642718|-|Os05g46030|5|26649567|26649541|+|1.5	Os01g51630	1	29642692	29642718	-0	Os05g46030	5	26649541	26649567	0	1.5	3-distal	TTTTTCTATAGGAAATTGCTTTAAAA	TTTTCTATAGAAAATTCTTGTAAAAA	http://synteny.cnr.berkeley.edu/CoGe/GEvo.pl?prog=blastn&autogo=1&show_cns=1&dsgid1=11822&chr1=1&x1=29642692&dr1up=15000&dr1down=15000&dsgid2=11822;chr2=5;x2=26649541;dr2up=15000;dr2down=15000;num_seqs=2;hsp_overlap_limit=0;hsp_size_limit=0
Os03g54160|3|31036942|31036956|-|Os07g01820|7|483818|483832|-|1.4	Os03g54160	3	31036942	31036956	-0	Os07g01820	7	483818	483832	-0	1.4	5-distal	TTTTTGAAAAAAGA	TTTTTGAAAAAAGA	http://synteny.cnr.berkeley.edu/CoGe/GEvo.pl?prog=blastn&autogo=1&show_cns=1&dsgid1=11822&chr1=3&x1=31036942&dr1up=15000&dr1down=15000&dsgid2=11822;chr2=7;x2=483818;dr2up=15000;dr2down=15000;num_seqs=2;hsp_overlap_limit=0;hsp_size_limit=0
Os11g04980|11|2133689|2133717|-|Os12g04990|12|2165157|2165185|-|1e-08	Os11g04980	11	2133689	2133717	-0	Os12g04990	12	2165157	2165185	-0	1e-08	intron	TTTCTTATGGACACACATAGTATGTGCA	TTTCTTATGGACACACATAGTATGTGCA	http://synteny.cnr.berkeley.edu/CoGe/GEvo.pl?prog=blastn&autogo=1&show_cns=1&dsgid1=11822&chr1=11&x1=2133689&dr1up=15000&dr1down=15000&dsgid2=11822;chr2=12;x2=2165157;dr2up=15000;dr2down=15000;num_seqs=2;hsp_overlap_limit=0;hsp_size_limit=0
Os11g04710|11|2007356|2007419|-|Os12g04480|12|1912824|1912887|-|8e-05	Os11g04710	11	2007356	2007419	-0	Os12g04480	12	1912824	1912887	-0	8.0000000000000007e-05	5-distal	ATGGGCCTCACGTACACCACAGTCCCGTTCCGGCCCATCTTATATGGGCCACACGTACGCCAC	ATGGGCCTCAGATACATTCCAGTCCAGTTCAGGCTCAAACTATATGGGCCGCACCTACACCAC	http://synteny.cnr.berkeley.edu/CoGe/GEvo.pl?prog=blastn&autogo=1&show_cns=1&dsgid1=11822&chr1=11&x1=2007356&dr1up=15000&dr1down=15000&dsgid2=11822;chr2=12;x2=1912824;dr2up=15000;dr2down=15000;num_seqs=2;hsp_overlap_limit=0;hsp_size_limit=0
Os11g05470|11|2450549|2450600|-|Os12g05590|12|2566092|2566142|-|4e-07	Os11g05470	11	2450549	2450600	-0	Os12g05590	12	2566092	2566142	-0	3.9999999999999998e-07	5-proximal	TCAGCAACGTAATCTTCATAGATCCACTTGCCTCAAGGTTTCTTATGTTTC	TCAGCAACATAATCTTCAGAGATCTCCTTGCCTGAAGTGTCTTATGTTTC	http://synteny.cnr.berkeley.edu/CoGe/GEvo.pl?prog=blastn&autogo=1&show_cns=1&dsgid1=11822&chr1=11&x1=2450549&dr1up=15000&dr1down=15000&dsgid2=11822;chr2=12;x2=2566092;dr2up=15000;dr2down=15000;num_seqs=2;hsp_overlap_limit=0;hsp_size_limit=0
Os11g05280|11|2331156|2331218|+|Os12g05360|12|2407052|2407111|+|0.004	Os11g05280	11	2331156	2331218	0	Os12g05360	12	2407052	2407111	0	0.004	5-distal	CAAGACAATGCCAGTTTATGTTACTCCCCTACTCGGTAATTGTGGGTGCGTCAACTTGATTT	CAAGACAATGCCAGTGTGTGTCACTCTAGTCTATAATAGTGGGTGATGCAACTTGATTT	http://synteny.cnr.berkeley.edu/CoGe/GEvo.pl?prog=blastn&autogo=1&show_cns=1&dsgid1=11822&chr1=11&x1=2331156&dr1up=15000&dr1down=15000&dsgid2=11822;chr2=12;x2=2407052;dr2up=15000;dr2down=15000;num_seqs=2;hsp_overlap_limit=0;hsp_size_limit=0
Os11g02110|11|575321|576007|-|Os12g02070|12|617991|618687|-|0.0	Os11g02110	11	575321	576007	-0	Os12g02070	12	617991	618687	-0	0	5-distal	TTAGCCAACCGAATTCAGTGCTAGATGACTGCTGAATGCATCCGGTCATGCAGGTTTATTTGCTTTTGTAGCGCAATCAATGGAAGTTTTGGCTGACCAAACAGGACCAAATCTGCATACATGTCTAGTACTCTAGTCTACTGCAGAAGGAAAACAGAGACCATGCATCTGCAGTATATTAACAAGTCAATAGCCTACAGTGTGGTAGCTAGTTAAGCTACTTAGCTAGACCAGACAGGACGGCTAACATTAACAAAAGTTAAAGAGCTGTTAAGATGTAAAGAGACTGGTCAACAATCAAAAGATGGAGATTGGGCAACAAGGCTAATACTAAGTTCCATCATGCATTCTTGTTAAGATAAAAAACAGATATGATATGGAGTTGCATCTGAAAAGATT…	TTAGTCAACCGAATTCAGTGCTACATGGCTGCCGAATGCATTCGATCATGCAGGTAGTGGGTTTATCTGCTTTTGGACCGCAATCAATGGAGGTTTTGGCTGATCAAACAAGACCAAATCTGCATGCATGTCTAGTACTCTAGTATACTGCAGAAGGAAAACAGAGACCATGCATCTACAGTATATTAACAAGTCAATGGCCTACAGTGTGCTAGCTAGTTAAGCTACTTAGCTTGACAAGACATCATTAACAAAAGTTAAAGAGCTGTTAAGATGTAAAGAGACTGGTCAACAATCAAAAGATGGAGATTGGGCAACAAGGCTAATACTAAGTTCCATCATGCATTCTTGTCAAGATAAAAGACACATGATAAGGAGTTGCATCTGAAAAGATTTGGC…	http://synteny.cnr.berkeley.edu/CoGe/GEvo.pl?prog=blastn&autogo=1&show_cns=1&dsgid1=11822&chr1=11&x1=575321&dr1up=15000&dr1down=15000&dsgid2=11822;chr2=12;x2=617991;dr2up=15000;dr2down=15000;num_seqs=2;hsp_overlap_limit=0;hsp_size_limit=0
Os08g36700|8|23162257|23162274|-|Os09g28354|9|17219703|17219686|+|1.0	Os08g36700	8	23162257	23162274	-0	Os09g28354	9	17219686	17219703	0	1	5-distal	TACACAGTATACGTGAC	ACACAGTATACATGACT	http://synteny.cnr.berkeley.edu/CoGe/GEvo.pl?prog=blastn&autogo=1&show_cns=1&dsgid1=11822&chr1=8&x1=23162257&dr1up=15000&dr1down=15000&dsgid2=11822;chr2=9;x2=17219686;dr2up=15000;dr2down=15000;num_seqs=2;hsp_overlap_limit=0;hsp_size_limit=0
Os06g44780|6|27053995|27054122|+|Os08g34630|8|21760796|21760923|+|4e-21	Os06g44780	6	27053995	27054122	0	Os08g34630	8	21760796	21760923	0	3.9999999999999996e-21	3-proximal	GCGTGGAGACTGGCCGGCGGGGGGCACCGGTGCAGTGGTGCCCACACGCCTACGGAGGTTCAGXXXXXXXXXXXXXXATGGTGCATCAGTGGTAGATCAGCAGGTGGTGGACGGCAGGTGAAAACCC	GCATGGAGACTGGCTGGCGGGGGCCGCCGGTGCAGTGGTGCCCACGCGCTAGCGGAGGTTCAGATGGCGGTGGAGCAATGGTGCATCAGTAGTAGACTGGCAAGCGGTGGACGACGGGTGAAAACCC	http://synteny.cnr.berkeley.edu/CoGe/GEvo.pl?prog=blastn&autogo=1&show_cns=1&dsgid1=11822&chr1=6&x1=27053995&dr1up=15000&dr1down=15000&dsgid2=11822;chr2=8;x2=21760796;dr2up=15000;dr2down=15000;num_seqs=2;hsp_overlap_limit=0;hsp_size_limit=0
Os11g03420|11|1301471|1301609|+|Os12g03110|12|1183350|1183485|+|3e-59	Os11g03420	11	1301471	1301609	0	Os12g03110	12	1183350	1183485	0	3.0000000000000001e-59	3-distal	TGCATTAAGGATCATGCATGTCGATATTCAAAACATCATCCATTAATTTGAGAAATAAGGCAGTACATATATGCCTAAATAAAGAAAATACACACCTTCATATGAAGCAAGAACATGCATGCTAATTGCAACTTATAT	TGCATTAAGGATCATGCATGTCGATATTCAAAACATCATCCATTAATTTGAGAAATAAGGCAGTACATATAGGCCTAAATAAAGACAATTCACACCTTCATAAGCAAGAACATGCATGCTAATTGCAACTTATAT	http://synteny.cnr.berkeley.edu/CoGe/GEvo.pl?prog=blastn&autogo=1&show_cns=1&dsgid1=11822&chr1=11&x1=1301471&dr1up=15000&dr1down=15000&dsgid2=11822;chr2=12;x2=1183350;dr2up=15000;dr2down=15000;num_seqs=2;hsp_overlap_limit=0;hsp_size_limit=0
Os02g39910|2|24116273|24116287|-|Os04g42310|4|24841620|24841634|-|1.0	Os02g39910	2	24116273	24116287	-0	Os04g42310	4	24841620	24841634	-0	1	3-distal	TAGCTAGCTAGCTA	TAGCTAGCTAGCTA	http://synteny.cnr.berkeley.edu/CoGe/GEvo.pl?prog=blastn&autogo=1&show_cns=1&dsgid1=11822&chr1=2&x1=24116273&dr1up=15000&dr1down=15000&dsgid2=11822;chr2=4;x2=24841620;dr2up=15000;dr2down=15000;num_seqs=2;hsp_overlap_limit=0;hsp_size_limit=0
Os08g38310|8|24260503|24260520|+|Os09g30070|9|18280576|18280593|+|1.2	Os08g38310	8	24260503	24260520	0	Os09g30070	9	18280576	18280593	0	1.2	5-UTR	TGACCAAACCCTAGCCC	TGCCCAAACCCTAGCCC	http://synteny.cnr.berkeley.edu/CoGe/GEvo.pl?prog=blastn&autogo=1&show_cns=1&dsgid1=11822&chr1=8&x1=24260503&dr1up=15000&dr1down=15000&dsgid2=11822;chr2=9;x2=18280576;dr2up=15000;dr2down=15000;num_seqs=2;hsp_overlap_limit=0;hsp_size_limit=0
Os02g08000|2|4190808|4190826|-|Os06g44930|6|27162406|27162424|-|0.21	Os02g08000	2	4190808	4190826	-0	Os06g44930	6	27162406	27162424	-0	0.21	5-proximal	TCATTCCTCTCACAATCA	TCATTCCTCCCACAATCA	http://synteny.cnr.berkeley.edu/CoGe/GEvo.pl?prog=blastn&autogo=1&show_cns=1&dsgid1=11822&chr1=2&x1=4190808&dr1up=15000&dr1down=15000&dsgid2=11822;chr2=6;x2=27162406;dr2up=15000;dr2down=15000;num_seqs=2;hsp_overlap_limit=0;hsp_size_limit=0
Os11g02159|11|598562|598779|+|Os12g02100|12|635528|635745|+|2e-90	Os11g02159	11	598562	598779	0	Os12g02100	12	635528	635745	0	2e-90	intron	AAAAGATATGCGGCTACCTATTTGAATTTAGTGACCAATAAGAAACGAAAGAATACATTTGCTTGAATGCGATAGATGAGTTGTGCCAGTAGTACACATCATCATTCACCGCAGAGAACTAACAAAATTTCTAATCCCTGGATTGCTCACCAATTTTCATCAATTTGCATTGTGTTATACATGTCTCTGGTAGATATCAAACATATACACATCAACA	AAAAGATATGTCATTACCTGTTTGAGTTTAGTGACCAATAAGAAACGAAATAATACATTTGCTTGAATGCAATAGATGAGTTGTGTCAGTAGTACACATTATCATGCACCACAGAGAACTAACAAAATTTCTAATCCCTGGATTGCTCATCAATTTTCATCAATTTGCATTGTGTTATAGATGTCTCCGGTAGATATCAAGCATATACACATCAACA	http://synteny.cnr.berkeley.edu/CoGe/GEvo.pl?prog=blastn&autogo=1&show_cns=1&dsgid1=11822&chr1=11&x1=598562&dr1up=15000&dr1down=15000&dsgid2=11822;chr2=12;x2=635528;dr2up=15000;dr2down=15000;num_seqs=2;hsp_overlap_limit=0;hsp_size_limit=0
Os11g01200|11|120498|120697|-|Os12g01200|12|116280|116479|-|3e-104	Os11g01200	11	120498	120697	-0	Os12g01200	12	116280	116479	-0	3.0000000000000002e-104	intron	GTATGTGTAGCTTTTTCTTTAAGCATAGCTTAATCATTTGATATGAGCAGTGCATACTTTTGTGCCTATATGAACTCCAGTGTGGCTTAGCAAGGTTCATTTACCTTCGATGAAAGTATATATTTGTTTCCCATGTAAATCGAGTACCTAACTTGTGCATAGGATTGTGCTGTTTGTTCTGATCTGTTACCTGTATGCA	GTATGTGTAGCTTTTTCTTTAAGCATAGCTTAATCATTTGATATGAGCAGTGCATACTTTTGTGCCTATATGAACTCCAGTGTGGCTTAGCAAGCTTCATTTACCTTCGATGAAAGTATATATTTGTTTCCCATGTAAATCGAGTACCTAACTTGTGCATAGGATTGTGCTGTTTGTTCTGATCTGTTACCCGTATGCA	http://synteny.cnr.berkeley.edu/CoGe/GEvo.pl?prog=blastn&autogo=1&show_cns=1&dsgid1=11822&chr1=11&x1=120498&dr1up=15000&dr1down=15000&dsgid2=11822;chr2=12;x2=116280;dr2up=15000;dr2down=15000;num_seqs=2;hsp_overlap_limit=0;hsp_size_limit=0
Os10g23090|10|11963646|11963660|+|Os03g08960|3|4649607|4649621|+|0.86	Os10g23090	10	11963646	11963660	0	Os03g08960	3	4649607	4649621	0	0.86	5-distal	TTAAGTTTTTCTTT	TTAAGTTTTTCTTT	http://synteny.cnr.berkeley.edu/CoGe/GEvo.pl?prog=blastn&autogo=1&show_cns=1&dsgid1=11822&chr1=10&x1=11963646&dr1up=15000&dr1down=15000&dsgid2=11822;chr2=3;x2=4649607;dr2up=15000;dr2down=15000;num_seqs=2;hsp_overlap_limit=0;hsp_size_limit=0
Os11g01600|11|352535|352599|+|Os12g01680|12|410992|411056|+|4e-14	Os11g01600	11	352535	352599	0	Os12g01680	12	410992	411056	0	4e-14	intron	AACTAAAATGCTTATAAGCCATGACTTTTTCAACCACTTACTGAAAATTTTACTTTTTCCAAGA	AACTAAAATGCTTGTAAGCTGTGACATCTTCAACCACTTACTCCAGATTTTACTTTTTCAAAGA	http://synteny.cnr.berkeley.edu/CoGe/GEvo.pl?prog=blastn&autogo=1&show_cns=1&dsgid1=11822&chr1=11&x1=352535&dr1up=15000&dr1down=15000&dsgid2=11822;chr2=12;x2=410992;dr2up=15000;dr2down=15000;num_seqs=2;hsp_overlap_limit=0;hsp_size_limit=0
Os02g45390|2|27596563|27596590|+|Os04g48310|4|28603611|28603638|+|0.26	Os02g45390	2	27596563	27596590	0	Os04g48310	4	28603611	28603638	0	0.26	5-UTR	GCCGCAGCGGCAGCGTCCTGCTCGAGC	GCCGCAGCGGCGGCCGCCTGTTCGAGC	http://synteny.cnr.berkeley.edu/CoGe/GEvo.pl?prog=blastn&autogo=1&show_cns=1&dsgid1=11822&chr1=2&x1=27596563&dr1up=15000&dr1down=15000&dsgid2=11822;chr2=4;x2=28603611;dr2up=15000;dr2down=15000;num_seqs=2;hsp_overlap_limit=0;hsp_size_limit=0
Os02g33820|2|20161537|20161559|-|Os04g34600|4|20767400|20767422|-|0.057	Os02g33820	2	20161537	20161559	-0	Os04g34600	4	20767400	20767422	-0	0.057	5-proximal	AAAGGTAGAACAACAAGTAATT	AAAGGTAGAACATCAAATAATT	http://synteny.cnr.berkeley.edu/CoGe/GEvo.pl?prog=blastn&autogo=1&show_cns=1&dsgid1=11822&chr1=2&x1=20161537&dr1up=15000&dr1down=15000&dsgid2=11822;chr2=4;x2=20767400;dr2up=15000;dr2down=15000;num_seqs=2;hsp_overlap_limit=0;hsp_size_limit=0
Os11g03050|11|1076201|1076255|-|Os12g02820|12|1010442|1010496|-|4e-15	Os11g03050	11	1076201	1076255	-0	Os12g02820	12	1010442	1010496	-0	4.0000000000000003e-15	5-proximal	CTGGCTGCAACTGAAGCAGCATATGGGCAGCATATCCAACGTCCTAATCAATCA	CTGGCTGCAACTGAAGCAGCATATATTGAGCATATCCAACGTCATAATCAATCA	http://synteny.cnr.berkeley.edu/CoGe/GEvo.pl?prog=blastn&autogo=1&show_cns=1&dsgid1=11822&chr1=11&x1=1076201&dr1up=15000&dr1down=15000&dsgid2=11822;chr2=12;x2=1010442;dr2up=15000;dr2down=15000;num_seqs=2;hsp_overlap_limit=0;hsp_size_limit=0
1_33541597_33541668_cns_protein|1|33542375|33542426|-|10_10730937_10731008_cns_protein|10|10731765|10731816|+|2e-20	1_33541597_33541668_cns_protein	1	33542375	33542426	-0	10_10730937_10731008_cns_protein	10	10731765	10731816	0	1.9999999999999999e-20	5-proximal	ATCTTGAAAGTGAATCGTATTCCATGAATATGATATCTATCTAATGTGATA	TATCACATTAGATAGATATCATATTCATGGAATATGATTCACTTTCAAGAT	http://synteny.cnr.berkeley.edu/CoGe/GEvo.pl?prog=blastn&autogo=1&show_cns=1&dsgid1=11822&chr1=1&x1=33542375&dr1up=15000&dr1down=15000&dsgid2=11822;chr2=10;x2=10731765;dr2up=15000;dr2down=15000;num_seqs=2;hsp_overlap_limit=0;hsp_size_limit=0
Os04g25390|4|14687073|14687441|-|Os04g25960|4|15096290|15095923|+|0.0	Os04g25390	4	14687073	14687441	-0	Os04g25960	4	15095923	15096290	0	0	intron	GTGAGCTGAATAACATCGATTTTACTTCATTTTTCAAGTCAAACTGTAACATATCTTAAGTCTTGTAGGATTCATTGAGAAGGGTTGATGCTACATGTAATGTACAACAGGGGGTAGAAAAAGATGTGGACAATCACAATTGTACCAAGCAACCAAAAATGACAAAAAAAAACGTTGTGGAGAAACAACAAGCAATCATGCCACAAGTAAACGCTCTAAAGTTCCAACTGTGATCACTCAAATTGCTGCTGAAGTTTGTATATGGATATATGGTATTTATTTGGAACGCACTATATTACCACCATGCATTTGTGTTGCTTAATGCATGCTAATAGGTTGACAACAGTAACATCTTCTATTGTGTAACA	TGAGCTGAATAACATCGATTTTACTTCATTTTTCAAGTCAAACTGTAACATATCTTAAGTCTTGTAGGATTCATTGAGAAGGGTTGATGCTACATGTAATGTACAACAGGGGGTAGAAAAAGATGTGGACAATCACAATTGTACCAAGCAACCAAGAATGACAAAAAAAACGTTGTGGAGAAACAACAAGCAATCATGCCACAAGTAAACGCTCTAAAGTTCCAACTGTGATCACTCAAAATGCTGCTGAAGTTTGTATATGGATATATGGTATTTATTTGGAACGCACTATATTACCACCATGCATTTCTGTTGCTTAATGCATGCTAATAGGTTGACAACAGTAACATCTTCTATTGTGTAACAG	http://synteny.cnr.berkeley.edu/CoGe/GEvo.pl?prog=blastn&autogo=1&show_cns=1&dsgid1=11822&chr1=4&x1=14687073&dr1up=15000&dr1down=15000&dsgid2=11822;chr2=4;x2=15095923;dr2up=15000;dr2down=15000;num_seqs=2;hsp_overlap_limit=0;hsp_size_limit=0
11_1354898_1356276_cns_protein|11|1353850|1354869|+|12_1259555_1260955_cns_protein|12|1257800|1258819|+|0.0	11_1354898_1356276_cns_protein	11	1353850	1354869	0	12_1259555_1260955_cns_protein	12	1257800	1258819	0	0	3-distal	ATCTCTATGGAGTGCGACATGCCATCTTCTTTCGTCAAGCAACCAATCGTCCTACCGAATTGGCTCGTCATCTATCACGCCTTCCATTCCTCGTCAAATCCTATTACATTAATGCTTAGATTTTTTTTAAGAAAATCCTATTAAATCATCAATTAATTAATTAATCAATGTGCCATTAACTAAGAACGTTTAATTGTTAATATGTCTATCGGGATGGGAGATGATCTCACTCGATTTTTTACATTTTAACTCTTTTTAAAAACTTATTTTATAAGTAGACCCTTAAACAAAAGACAACTTCGACGTTGGGCAACCGCGGGCGCAACTATGACCTCCAAATTTGTATTAGTCCACTCTATACTCTGAGTAGGCCCACATTCACATAGCACTCTATTTATA…	ATCTCTGTGGAGTGCGACACGCCATCTTCTTTCGTCAAGCAACCAATCGTCCTACCGAATTGGCTCATCATCTATCACGCCTTCCATTCCTCGTCAAATCCTATTAAATTAATGCTTAGATTTTTTTTAAGAAAATCCTATTAAATCATCATTATCATCAATTAATTAATTAATTAATCAATGTGCCATTAACTAAGAACGTTTAATTGTTAATATGTCTGTCCGGGACGGGAGATGATCTCACTTGATTTTTTACATTTTAACTCTTTTTAAAAACTTATTTTATAAATAGACACTTAAACAAAAGACAACTTCGACATTGGGCAACCGCGGGCGCAACTATGACGTCCAAATCTGTATTAGTCCCACTCTATACTCTGAGTAGGCCTTCCATGCCCT…	http://synteny.cnr.berkeley.edu/CoGe/GEvo.pl?prog=blastn&autogo=1&show_cns=1&dsgid1=11822&chr1=11&x1=1353850&dr1up=15000&dr1down=15000&dsgid2=11822;chr2=12;x2=1257800;dr2up=15000;dr2down=15000;num_seqs=2;hsp_overlap_limit=0;hsp_size_limit=0
Os11g01140|11|83396|83504|+|Os12g01140|12|79369|79480|+|1e-34	Os11g01140	11	83396	83504	0	Os12g01140	12	79369	79480	0	9.9999999999999993e-35	intron	CTTGCCGCCGCCACTCCTCGTCGTCGTCGTCACCAGGGCCGGCGCCGGCTCGCCGTCTCGACTTTCGCCGCCTCTCCCTGTGGTGGATCCGTGGAGGAGAGGAGAAGA	CTTGCAGCCGCCACTCCTCGTCGTCGTCGTCGTCACCAGGGCCGGCGCCGGCTCGACGTCTCGCCTTTTGCTACCTCTCCCTATGGTGGATCCTTGGAGGAGAGGAGAAGA	http://synteny.cnr.berkeley.edu/CoGe/GEvo.pl?prog=blastn&autogo=1&show_cns=1&dsgid1=11822&chr1=11&x1=83396&dr1up=15000&dr1down=15000&dsgid2=11822;chr2=12;x2=79369;dr2up=15000;dr2down=15000;num_seqs=2;hsp_overlap_limit=0;hsp_size_limit=0
Os11g05100|11|2233681|2233705|+|Os12g05100|12|2243134|2243158|+|0.26	Os11g05100	11	2233681	2233705	0	Os12g05100	12	2243134	2243158	0	0.26	intron	AACATGCCTTCTGTTGGTTGCACA	AACATGCTTTCTGCTGGTTTCACA	http://synteny.cnr.berkeley.edu/CoGe/GEvo.pl?prog=blastn&autogo=1&show_cns=1&dsgid1=11822&chr1=11&x1=2233681&dr1up=15000&dr1down=15000&dsgid2=11822;chr2=12;x2=2243134;dr2up=15000;dr2down=15000;num_seqs=2;hsp_overlap_limit=0;hsp_size_limit=0
Os10g33760|10|17766935|17766949|+|Os03g01870|3|517425|517439|+|0.86	Os10g33760	10	17766935	17766949	0	Os03g01870	3	517425	517439	0	0.86	5-distal	ATCCAATCATGGAG	ATCCAATCATGGAG	http://synteny.cnr.berkeley.edu/CoGe/GEvo.pl?prog=blastn&autogo=1&show_cns=1&dsgid1=11822&chr1=10&x1=17766935&dr1up=15000&dr1down=15000&dsgid2=11822;chr2=3;x2=517425;dr2up=15000;dr2down=15000;num_seqs=2;hsp_overlap_limit=0;hsp_size_limit=0
Os02g32040|2|18923863|18923914|-|Os04g32790|4|19611245|19611194|+|4e-10	Os02g32040	2	18923863	18923914	-0	Os04g32790	4	19611194	19611245	0	4.0000000000000001e-10	5-distal	TCTCCTCTTCTCATCATTAGAAGGTTCGTTTGCATCAGGGGGCAATCATAA	CTCTTCCTCCCATCATTAGAAGCTTCATTCGCATCAGAGGGCAATCATAAG	http://synteny.cnr.berkeley.edu/CoGe/GEvo.pl?prog=blastn&autogo=1&show_cns=1&dsgid1=11822&chr1=2&x1=18923863&dr1up=15000&dr1down=15000&dsgid2=11822;chr2=4;x2=19611194;dr2up=15000;dr2down=15000;num_seqs=2;hsp_overlap_limit=0;hsp_size_limit=0
Os04g05550|4|2798267|2798481|-|Os04g06530|4|3403392|3403606|-|2e-104	Os04g05550	4	2798267	2798481	-0	Os04g06530	4	3403392	3403606	-0	1.9999999999999999e-104	intron	GTAATCTACTATCTAATATTCAATCTCAATGGTGAATCCAAGGTTTATTTTGACTTCACAATTATTCAATTGTTCTGTGGTAATCACGATGTATTTAAGAAACATATCTTTCAGAGTACAATTTGTGTTTCCAATTTTCTTATGGACATCCATCTTCACATATCCATGTATTGCATACGGTTTTTCTTTATCTTTCATGCTTTCCTAGTAAAAT	GTAATCTACTATCTAATATTGAATCTCAATGGTGAATCCAAGGTTTATTTTGATTTCACAATTATTCAATTCTTCTGTGGTAATCACGATGTATTAAAGAAACATATCTTTCATAGTAAAATTTGTGTTTCCAATTTTCTTCTGGACATCCATCTTCACATATCCATGTATTGCATACGGTTTTTCTTTATCTTTCATGCTTTCCTAGTAAAAT	http://synteny.cnr.berkeley.edu/CoGe/GEvo.pl?prog=blastn&autogo=1&show_cns=1&dsgid1=11822&chr1=4&x1=2798267&dr1up=15000&dr1down=15000&dsgid2=11822;chr2=4;x2=3403392;dr2up=15000;dr2down=15000;num_seqs=2;hsp_overlap_limit=0;hsp_size_limit=0
Os08g41880|8|26432894|26432914|+|Os09g32830|9|19576407|19576427|+|1.1	Os08g41880	8	26432894	26432914	0	Os09g32830	9	19576407	19576427	0	1.1	5-distal	GATAGTGAAACGTTGGACAC	GATAGTCAAATGTTGGACAC	http://synteny.cnr.berkeley.edu/CoGe/GEvo.pl?prog=blastn&autogo=1&show_cns=1&dsgid1=11822&chr1=8&x1=26432894&dr1up=15000&dr1down=15000&dsgid2=11822;chr2=9;x2=19576407;dr2up=15000;dr2down=15000;num_seqs=2;hsp_overlap_limit=0;hsp_size_limit=0
Os11g05320|11|2356770|2356795|+|Os12g05394|12|2444618|2444644|+|0.28	Os11g05320	11	2356770	2356795	0	Os12g05394	12	2444618	2444644	0	0.28	3-UTR	CCGCCATTGCCGGCGCACGTGGTGG	CCGCCATTGGCCAGCGCACGTGGTGG	http://synteny.cnr.berkeley.edu/CoGe/GEvo.pl?prog=blastn&autogo=1&show_cns=1&dsgid1=11822&chr1=11&x1=2356770&dr1up=15000&dr1down=15000&dsgid2=11822;chr2=12;x2=2444618;dr2up=15000;dr2down=15000;num_seqs=2;hsp_overlap_limit=0;hsp_size_limit=0
Os02g52140|2|31912473|31912512|-|Os06g11620|6|6157265|6157226|+|0.005	Os02g52140	2	31912473	31912512	-0	Os06g11620	6	6157226	6157265	0	0.005	intron	TGGTGCATTGATTGAATAATGGTGATGGCCGCAGGGTAG	GGTGCATTGATTGAGCGATGGCAATGCTCGCAGGGTAGT	http://synteny.cnr.berkeley.edu/CoGe/GEvo.pl?prog=blastn&autogo=1&show_cns=1&dsgid1=11822&chr1=2&x1=31912473&dr1up=15000&dr1down=15000&dsgid2=11822;chr2=6;x2=6157226;dr2up=15000;dr2down=15000;num_seqs=2;hsp_overlap_limit=0;hsp_size_limit=0
Os11g05280|11|2334669|2334694|+|Os12g05360|12|2415448|2415473|+|0.057	Os11g05280	11	2334669	2334694	0	Os12g05360	12	2415448	2415473	0	0.057	5-proximal	CTCGTGACTGCAGCTGGATGGCGAC	CTCGTGACTGCACCCGGATTGCGAC	http://synteny.cnr.berkeley.edu/CoGe/GEvo.pl?prog=blastn&autogo=1&show_cns=1&dsgid1=11822&chr1=11&x1=2334669&dr1up=15000&dr1down=15000&dsgid2=11822;chr2=12;x2=2415448;dr2up=15000;dr2down=15000;num_seqs=2;hsp_overlap_limit=0;hsp_size_limit=0
Os11g03990|11|1623778|1623865|-|Os12g03822|12|1577107|1577202|-|5e-14	Os11g03990	11	1623778	1623865	-0	Os12g03822	12	1577107	1577202	-0	5.0000000000000002e-14	5-distal	GAGGCAGAACTGGGTGGCACACTTCATGCATGCTTCTGAACACAAGAGCAAGATGATGATGCATCGATGGTGCTGTATACATCAGCA	GAGGCCGAACTGGGTGGCACACTTCATGCATGCTGCCGAACTCAAGCACATTGCAAGCTGATGATGATCCATCGATGGTGCTGTATCCATCATCA	http://synteny.cnr.berkeley.edu/CoGe/GEvo.pl?prog=blastn&autogo=1&show_cns=1&dsgid1=11822&chr1=11&x1=1623778&dr1up=15000&dr1down=15000&dsgid2=11822;chr2=12;x2=1577107;dr2up=15000;dr2down=15000;num_seqs=2;hsp_overlap_limit=0;hsp_size_limit=0
Os06g04590|6|1988142|1988157|+|Os08g02520|8|1033018|1033033|+|0.2	Os06g04590	6	1988142	1988157	0	Os08g02520	8	1033018	1033033	0	0.2	5-distal	CGCCGGCGCCGTCGT	CGCCGGCGCCGTCGT	http://synteny.cnr.berkeley.edu/CoGe/GEvo.pl?prog=blastn&autogo=1&show_cns=1&dsgid1=11822&chr1=6&x1=1988142&dr1up=15000&dr1down=15000&dsgid2=11822;chr2=8;x2=1033018;dr2up=15000;dr2down=15000;num_seqs=2;hsp_overlap_limit=0;hsp_size_limit=0
Os01g49440|1|28431779|28431809|+|Os05g47810|5|27341220|27341190|-|0.22	Os01g49440	1	28431779	28431809	0	Os05g47810	5	27341190	27341220	-0	0.22	intron	AAGCCCAATTCCCCATTCTACCCCTCACCC	TAAGGCGAATTCCCCACACTACCCCTCCCC	http://synteny.cnr.berkeley.edu/CoGe/GEvo.pl?prog=blastn&autogo=1&show_cns=1&dsgid1=11822&chr1=1&x1=28431779&dr1up=15000&dr1down=15000&dsgid2=11822;chr2=5;x2=27341190;dr2up=15000;dr2down=15000;num_seqs=2;hsp_overlap_limit=0;hsp_size_limit=0
Os01g09620|1|4948664|4948687|-|Os05g10670|5|5846603|5846626|-|0.88	Os01g09620	1	4948664	4948687	-0	Os05g10670	5	5846603	5846626	-0	0.88	3-UTR	TCCCATGTGAATATTCATGGTTG	TCCTATGTGAATATTCTTGGATG	http://synteny.cnr.berkeley.edu/CoGe/GEvo.pl?prog=blastn&autogo=1&show_cns=1&dsgid1=11822&chr1=1&x1=4948664&dr1up=15000&dr1down=15000&dsgid2=11822;chr2=5;x2=5846603;dr2up=15000;dr2down=15000;num_seqs=2;hsp_overlap_limit=0;hsp_size_limit=0
Os02g05692|2|2790333|2790350|+|Os06g48040|6|29063931|29063914|-|1.0	Os02g05692	2	2790333	2790350	0	Os06g48040	6	29063914	29063931	-0	1	5-proximal	ATATTTTACCATGCATG	CATAGTTTACCATGCAT	http://synteny.cnr.berkeley.edu/CoGe/GEvo.pl?prog=blastn&autogo=1&show_cns=1&dsgid1=11822&chr1=2&x1=2790333&dr1up=15000&dr1down=15000&dsgid2=11822;chr2=6;x2=29063914;dr2up=15000;dr2down=15000;num_seqs=2;hsp_overlap_limit=0;hsp_size_limit=0
Os11g05300|11|2339411|2339465|-|Os12g05370|12|2424702|2424757|-|6e-06	Os11g05300	11	2339411	2339465	-0	Os12g05370	12	2424702	2424757	-0	6.0000000000000002e-06	3-distal	TTTTCCTTTTCGGTGTTAATGATGGAGTGACAGATTCCTAAATAGTTTTTATGA	TTTTTCTTTTCGGTCTTAATGATGGGTTTAACTAATTCCTAAACAGTTTTTATGA	http://synteny.cnr.berkeley.edu/CoGe/GEvo.pl?prog=blastn&autogo=1&show_cns=1&dsgid1=11822&chr1=11&x1=2339411&dr1up=15000&dr1down=15000&dsgid2=11822;chr2=12;x2=2424702;dr2up=15000;dr2down=15000;num_seqs=2;hsp_overlap_limit=0;hsp_size_limit=0
Os11g04830|11|2055101|2055132|+|Os12g04690|12|1988496|1988527|+|0.065	Os11g04830	11	2055101	2055132	0	Os12g04690	12	1988496	1988527	0	0.065	3-UTR	TTGTTTTTTAGTAACATCTTGTAACTTAACT	TTCTTTTTGAATAATATCTTGTAACATAACT	http://synteny.cnr.berkeley.edu/CoGe/GEvo.pl?prog=blastn&autogo=1&show_cns=1&dsgid1=11822&chr1=11&x1=2055101&dr1up=15000&dr1down=15000&dsgid2=11822;chr2=12;x2=1988496;dr2up=15000;dr2down=15000;num_seqs=2;hsp_overlap_limit=0;hsp_size_limit=0
Os01g47560|1|27210412|27210437|-|Os05g49100|5|28086977|28086952|+|0.07	Os01g47560	1	27210412	27210437	-0	Os05g49100	5	28086952	28086977	0	0.07	5-distal	GGCTAGTCATTCCGATGGAGCCTAA	GCTACTCATTCCGATGAACCCTAAC	http://synteny.cnr.berkeley.edu/CoGe/GEvo.pl?prog=blastn&autogo=1&show_cns=1&dsgid1=11822&chr1=1&x1=27210412&dr1up=15000&dr1down=15000&dsgid2=11822;chr2=5;x2=28086952;dr2up=15000;dr2down=15000;num_seqs=2;hsp_overlap_limit=0;hsp_size_limit=0
Os11g06800|11|3327324|3327354|+|Os12g06420|12|3079827|3079797|-|0.22	Os11g06800	11	3327324	3327354	0	Os12g06420	12	3079797	3079827	-0	0.22	3-proximal	TTTGGTGTTATGTGTTGTTGGTTGGCTTAT	TTTTGGTTTTATCTGTTGCTAGTTGGCCTA	http://synteny.cnr.berkeley.edu/CoGe/GEvo.pl?prog=blastn&autogo=1&show_cns=1&dsgid1=11822&chr1=11&x1=3327324&dr1up=15000&dr1down=15000&dsgid2=11822;chr2=12;x2=3079797;dr2up=15000;dr2down=15000;num_seqs=2;hsp_overlap_limit=0;hsp_size_limit=0
Os12g41200|12|25513511|25513528|-|Os03g43684|3|24439486|24439503|-|1.4	Os12g41200	12	25513511	25513528	-0	Os03g43684	3	24439486	24439503	-0	1.4	5-distal	TACACACCTTTGACAAT	TACACACCTTTGACCAT	http://synteny.cnr.berkeley.edu/CoGe/GEvo.pl?prog=blastn&autogo=1&show_cns=1&dsgid1=11822&chr1=12&x1=25513511&dr1up=15000&dr1down=15000&dsgid2=11822;chr2=3;x2=24439486;dr2up=15000;dr2down=15000;num_seqs=2;hsp_overlap_limit=0;hsp_size_limit=0
Os01g61810|1|35755589|35755607|-|Os05g38820|5|22707750|22707768|-|0.25	Os01g61810	1	35755589	35755607	-0	Os05g38820	5	22707750	22707768	-0	0.25	intron	TGCTTCACAGATGTAAAT	TGCTTCTCAGATGTAAAT	http://synteny.cnr.berkeley.edu/CoGe/GEvo.pl?prog=blastn&autogo=1&show_cns=1&dsgid1=11822&chr1=1&x1=35755589&dr1up=15000&dr1down=15000&dsgid2=11822;chr2=5;x2=22707750;dr2up=15000;dr2down=15000;num_seqs=2;hsp_overlap_limit=0;hsp_size_limit=0
Os11g04460|11|1858629|1858735|+|Os12g04220|12|1782876|1782984|+|3e-08	Os11g04460	11	1858629	1858735	0	Os12g04220	12	1782876	1782984	0	2.9999999999999997e-08	intron	CGTGAGTCGATTTGCCTAGCAAGAACAACACTTTGATTAAAAAAAAAACAAACTGCTTTTGGTTTGGGCATGTTCAGTATTCAGTAACCGTTGTTGGTCTTGTCTT	CGTGGGTCGATTTGCCTAGCAAGAACAACATTTAGCTAACAAAAAAGAACTGCTTTTGGTTTGTGTGTTCATTGTTCAGTATTCAGTAACCGTTGTATGTCCTGTCTT	http://synteny.cnr.berkeley.edu/CoGe/GEvo.pl?prog=blastn&autogo=1&show_cns=1&dsgid1=11822&chr1=11&x1=1858629&dr1up=15000&dr1down=15000&dsgid2=11822;chr2=12;x2=1782876;dr2up=15000;dr2down=15000;num_seqs=2;hsp_overlap_limit=0;hsp_size_limit=0
Os11g01510|11|298228|299134|-|Os12g01520|12|315193|316099|-|0.0	Os11g01510	11	298228	299134	-0	Os12g01520	12	315193	316099	-0	0	intron	GTATGTGAGCATGCAGTTGATTTGTGATCTCCTTCCTTGCTGTTTGTTTCTTCTACTTCATCGTGTATGCCTGTTAATCTTAGATTTCAAGTAGTCGTTTCGCTTGTACTTCAGTCCATGTGAGCTGCAAGTCTGTGACTACAGGCTGTGCATCTTGTTATTTGATCTTAGTCTAGGAATTGTTGCTACTCTTCATAGAAAGTATGGAAATTCTTTTAGGCAATACAGTGCGGTTTCACAATTTACTAAATATATGTTTGAATGAAGAAATAAAGTCAACAATTATGTATAAGGAAGTGCACAATCAAGGTATGCAAAATAGTATTTACACACCAAATTTCATGGAGTTTAGGATTAACTATGCATGTGTATCACTACTAGCTTCCTCAAATTCCTCTT…	GTATGTGAGCATGCAGTTGATTTGTGATCTCCTTCCTTGCTGTTTGTTTCTTCTACTTCATCGTGTATGCCTGTTAATCTTAGATTTCAAGTAGTCGTTTCACTTGTACTTCAGTCCATGTGAGCTGCAAGTCTGTGACTACAGGCTGTGCATCTTTTATTTGATCTTAGTCTAGGAATTGTTGCTACTCTTCATAGAAAGTATGGAAATTCTTTATAGGCAATACAGTGCGGTTTCACAATTTACTAAATATATGTTTGAATGAAGAAATAAAGTCAACAATTATGTATAAGGAAGTGCACAATCAAGGTATGCAAAATAGTATTTACACACCAAATTTCATGGAGTTTAGGATTAACTATGCATGTGTATCACTACTAGCTTCCTCAAATTCCTCTT…	http://synteny.cnr.berkeley.edu/CoGe/GEvo.pl?prog=blastn&autogo=1&show_cns=1&dsgid1=11822&chr1=11&x1=298228&dr1up=15000&dr1down=15000&dsgid2=11822;chr2=12;x2=315193;dr2up=15000;dr2down=15000;num_seqs=2;hsp_overlap_limit=0;hsp_size_limit=0
Os12g41890|12|25917662|25917686|-|Os03g43970|3|24680315|24680339|-|0.004	Os12g41890	12	25917662	25917686	-0	Os03g43970	3	24680315	24680339	-0	0.004	3-distal	AAAAGTGACATGAGCTCTTATCAT	AAAAGTAACATGAGCTCTCATCAT	http://synteny.cnr.berkeley.edu/CoGe/GEvo.pl?prog=blastn&autogo=1&show_cns=1&dsgid1=11822&chr1=12&x1=25917662&dr1up=15000&dr1down=15000&dsgid2=11822;chr2=3;x2=24680315;dr2up=15000;dr2down=15000;num_seqs=2;hsp_overlap_limit=0;hsp_size_limit=0
Os11g01370|11|222545|222597|+|Os12g01380|12|237583|237635|+|6e-21	Os11g01370	11	222545	222597	0	Os12g01380	12	237583	237635	0	5.9999999999999998e-21	5-distal	TAAAAGAGCTCGATCATATCGACCAAGATACAAAATACACGAAAATCTCATA	TAAAAGAGCTCGATCACATCGACCAAGATACAAAATACACGAAAATCTCATA	http://synteny.cnr.berkeley.edu/CoGe/GEvo.pl?prog=blastn&autogo=1&show_cns=1&dsgid1=11822&chr1=11&x1=222545&dr1up=15000&dr1down=15000&dsgid2=11822;chr2=12;x2=237583;dr2up=15000;dr2down=15000;num_seqs=2;hsp_overlap_limit=0;hsp_size_limit=0
Os02g40010|2|24220793|24220807|+|Os04g42520|4|24984486|24984500|+|1.1	Os02g40010	2	24220793	24220807	0	Os04g42520	4	24984486	24984500	0	1.1	intron	AAGATATGTCCTAT	AAGATATGTCCTAT	http://synteny.cnr.berkeley.edu/CoGe/GEvo.pl?prog=blastn&autogo=1&show_cns=1&dsgid1=11822&chr1=2&x1=24220793&dr1up=15000&dr1down=15000&dsgid2=11822;chr2=4;x2=24984486;dr2up=15000;dr2down=15000;num_seqs=2;hsp_overlap_limit=0;hsp_size_limit=0
Os01g53930|1|31008853|31008898|-|Os05g44760|5|25959502|25959457|+|1e-11	Os01g53930	1	31008853	31008898	-0	Os05g44760	5	25959457	25959502	0	9.9999999999999994e-12	3-UTR	AGTGCCTGTGCAGCGGGATGTAGCTAGTATGGCGCCAAAGAGTTT	GTGCCTCTGCAGCGGGATATAGCTAGTATAGCGCCAATGAGTTTG	http://synteny.cnr.berkeley.edu/CoGe/GEvo.pl?prog=blastn&autogo=1&show_cns=1&dsgid1=11822&chr1=1&x1=31008853&dr1up=15000&dr1down=15000&dsgid2=11822;chr2=5;x2=25959457;dr2up=15000;dr2down=15000;num_seqs=2;hsp_overlap_limit=0;hsp_size_limit=0
rice_v6_12_5635900_5636862|12|5635761|5635899|+|Os06g39738|6|23582296|23582158|-|1e-72	rice_v6_12_5635900_5636862	12	5635761	5635899	0	Os06g39738	6	23582158	23582296	-0	9.9999999999999997e-73	5-proximal	TATTTCTACCTGCTCAAGGTATTCATCATTCCAGTACAACTGTTGCAGTAGAATGACAACAGATTCGTGTATAGGGAACTAGATTAGCTTAGCTACCTATCTAATTTATTGTAGAAATTCCGGGATCTGTGATTGGAC	CTATTTCTACCTGCTCAAGGTATTCATCATTCCAGTACAACTGTTGCAGTAGAATGACAACAGATTCGTGTATAGGGAACTAGATTAGCTTAGCTACCTATCTAATTTATTGTAGAAATTCCGGGATCTGTGATTGGA	http://synteny.cnr.berkeley.edu/CoGe/GEvo.pl?prog=blastn&autogo=1&show_cns=1&dsgid1=11822&chr1=12&x1=5635761&dr1up=15000&dr1down=15000&dsgid2=11822;chr2=6;x2=23582158;dr2up=15000;dr2down=15000;num_seqs=2;hsp_overlap_limit=0;hsp_size_limit=0
Os11g01510|11|295647|295827|-|Os12g01520|12|312749|312929|-|3e-93	Os11g01510	11	295647	295827	-0	Os12g01520	12	312749	312929	-0	3.0000000000000001e-93	intron	GTTAGTTTCAATTTTTTTCCCTGATAAGTTCGAGAGAGTAAATGTGATTTTGTTTTCCTTAGCTTTTCCTTTGTAGCCAACCATGCACCTCTAGGATGAACACCCTTGTGACCCTAAAGAGTTTCACAAATTGTGTTAGCTTTGAGAGTTGGTTTTCTAAGCCGCATTCATGTACGTGCA	GTTAGTTTCAATTTTTTTCCCTGATAAGTTCGAGAGAGTAAATGTGATTTTGTTTTCCTTAGCTTTTCCTTTGTAGCCAATCATGCACCTCTAGGATGAACACCCTTATGACCCTAAAGAGTTTCACAAATTGTGTTAGCTTTGAGAGTTGGTTTTCTAAGCCGCATTCATGTACGTGCA	http://synteny.cnr.berkeley.edu/CoGe/GEvo.pl?prog=blastn&autogo=1&show_cns=1&dsgid1=11822&chr1=11&x1=295647&dr1up=15000&dr1down=15000&dsgid2=11822;chr2=12;x2=312749;dr2up=15000;dr2down=15000;num_seqs=2;hsp_overlap_limit=0;hsp_size_limit=0
Os04g25080|4|14461924|14461974|+|Os04g25660|4|14863725|14863775|+|8e-20	Os04g25080	4	14461924	14461974	0	Os04g25660	4	14863725	14863775	0	7.9999999999999996e-20	3-proximal	CCGAAGGATAACATATGTATATCCAGGGTTCCTCATGTCTCCCAGTCCTA	CCAAAGGATAACATATGTATATCCAGGGTTCCTCATGTCTCCCAGTCCTA	http://synteny.cnr.berkeley.edu/CoGe/GEvo.pl?prog=blastn&autogo=1&show_cns=1&dsgid1=11822&chr1=4&x1=14461924&dr1up=15000&dr1down=15000&dsgid2=11822;chr2=4;x2=14863725;dr2up=15000;dr2down=15000;num_seqs=2;hsp_overlap_limit=0;hsp_size_limit=0
Os11g04600|11|1955575|1956681|+|Os12g04410|12|1874047|1875170|+|0.0	Os11g04600	11	1955575	1956681	0	Os12g04410	12	1874047	1875170	0	0	3-distal	GCGTGGCAAGGATATTATTTGCATTACTAGTTTTATTTATTTCTCTCTTTACAGATCATCCGTAGTAAACCAAAAATGTACCGATACATTCATTACATTTGTATATATGCATGTGGTGGTATACATTTCAGATGGCTTTTCCCATCTGAAGAAATGAATATAAAAAAAAGGTACATTAAGTGAACTAATTCTATTAGGGAACTCACTCTATTTATACGACCCAAGTTAGCCACCAATTATTAAAGGAATATATTAATTTTGAACTTAGCATGTTTTTATAATTCAGTTTACAGCACGGCACATATTTTCTCAAACCGAATTAGGTTCCTACTGTTGATTCATAAAGCGTGCATTTTTTTATTTAACTTTAGTAATTAAGTACGACATATATATCCTCAA…	GCGTAGCAAGGATATTATTTACATTACTAGTTTTATTTATTTCTCTCTTTACAGATCATCCGTAGTAAACCAAAAATGTATCGATACATTCATTACATTTGTATATATGCATGTGGTGGTATACATTTCAGATGGCTTTTCTCATCTGAAGAAATGAATATAAAAAAAAGGTACATTAAGTGAACTAATTCTATTAGGGAACTCACTCTATTTATGCGACCCAAGTTAGCCACCAATTATTAAAGGAATATATTATTTTGAACTTAGCATGTTTTTATAATTCAATTTACAGCACGGCACATATTTTCTCAAACCGAATTAGGTTCCTACTGCTGATTCATAAAGCGTGCATTTTTTATTTAATTTTAGTAATTAAGTACGACATATATATCCTCAAAG…	http://synteny.cnr.berkeley.edu/CoGe/GEvo.pl?prog=blastn&autogo=1&show_cns=1&dsgid1=11822&chr1=11&x1=1955575&dr1up=15000&dr1down=15000&dsgid2=11822;chr2=12;x2=1874047;dr2up=15000;dr2down=15000;num_seqs=2;hsp_overlap_limit=0;hsp_size_limit=0
Os08g11599|8|6804243|6804466|+|Os08g12059|8|7101358|7101581|+|8e-122	Os08g11599	8	6804243	6804466	0	Os08g12059	8	7101358	7101581	0	8.0000000000000005e-122	intron	AAGCAGGCAGGATGTTAGGACTACCTCGATGGCCAATGGTGGGAAGCACAGCAGGCGGTAGTAAGCGGTGATTTTTTGTTTCCTTCTGTGTCGATCTGTTGCACATAAATCAAATTTCACACTTTTCTGGTTGCTTAAACTTACTGTATGAATCTGCAACTATTAATGTTATGAAAATTTATTTATTATTTGTTTGAAACATTCCTTAAATGTTGATTTTGTA	AAGCAGGCAGGATGTTAGGACTACCTCGATGGCCAATGGTGGGAAGCACAGCAGGCGGTAGTAAGCGGTGATTTTTTGTTTCCTTCTGTGTCGATCTGTTGCACATAAATCAAATTTCACACTTTTCTGGTTGCTTAAACTTACTGTATGAATCTGCAACTATTAATGTTATGAAAATTTATTTATTATTTGTTTGAAACATTCCTTAAATGTTGATTTTGTA	http://synteny.cnr.berkeley.edu/CoGe/GEvo.pl?prog=blastn&autogo=1&show_cns=1&dsgid1=11822&chr1=8&x1=6804243&dr1up=15000&dr1down=15000&dsgid2=11822;chr2=8;x2=7101358;dr2up=15000;dr2down=15000;num_seqs=2;hsp_overlap_limit=0;hsp_size_limit=0
Os11g04140|11|1677589|1677717|+|Os12g03920|12|1624292|1624425|+|3e-37	Os11g04140	11	1677589	1677717	0	Os12g03920	12	1624292	1624425	0	3e-37	intron	TCGGATGCATGCATATTTAACTATTTACCAAAAAAAATCTGAGCTGTTCTTGCATGCTTGTCTACATTGATTCACAGCTGCAATTGCTGACAAATCGGGGTCTCTAATCCTTGTCTATTGACTGTGTA	TCGGATGCATGCATATTTAATTATTTACCAAAAAAAATTCTGAGCTGTTCTTGCATGCTTGTCTACATCGATCCACAGCTGCAATTGCTGACACATTTATCGGGGTCTCTACTCCTTGTCTATTGACTGTGTA	http://synteny.cnr.berkeley.edu/CoGe/GEvo.pl?prog=blastn&autogo=1&show_cns=1&dsgid1=11822&chr1=11&x1=1677589&dr1up=15000&dr1down=15000&dsgid2=11822;chr2=12;x2=1624292;dr2up=15000;dr2down=15000;num_seqs=2;hsp_overlap_limit=0;hsp_size_limit=0
Os02g38840|2|23463008|23463029|+|Os04g40874|4|24075968|24075989|+|0.32	Os02g38840	2	23463008	23463029	0	Os04g40874	4	24075968	24075989	0	0.32	5-distal	GAAATTTACTAAGATCAAATT	GAAATTTACAGAGATCAAATT	http://synteny.cnr.berkeley.edu/CoGe/GEvo.pl?prog=blastn&autogo=1&show_cns=1&dsgid1=11822&chr1=2&x1=23463008&dr1up=15000&dr1down=15000&dsgid2=11822;chr2=4;x2=24075968;dr2up=15000;dr2down=15000;num_seqs=2;hsp_overlap_limit=0;hsp_size_limit=0
Os11g06750|11|3280019|3280039|+|Os12g07010|12|3417514|3417534|+|0.93	Os11g06750	11	3280019	3280039	0	Os12g07010	12	3417514	3417534	0	0.93	5-distal	CCCCCGTTTTAAAATATAAG	CCTCCGTTTTAAAATGTAAG	http://synteny.cnr.berkeley.edu/CoGe/GEvo.pl?prog=blastn&autogo=1&show_cns=1&dsgid1=11822&chr1=11&x1=3280019&dr1up=15000&dr1down=15000&dsgid2=11822;chr2=12;x2=3417514;dr2up=15000;dr2down=15000;num_seqs=2;hsp_overlap_limit=0;hsp_size_limit=0
Os11g01340|11|211590|211649|-|Os12g01370|12|232699|232755|-|6e-10	Os11g01340	11	211590	211649	-0	Os12g01370	12	232699	232755	-0	6e-10	5-distal	TGACGTTTTAGCCATCATGTAAGCAGGCCGCTCAAGTGTGATTCTCGGTTATGTATGTA	TGAAGTTTTAGCCATCACGTAGGCAGGCTCAAGTGTGATTCTCGGTTAGTTATGTA	http://synteny.cnr.berkeley.edu/CoGe/GEvo.pl?prog=blastn&autogo=1&show_cns=1&dsgid1=11822&chr1=11&x1=211590&dr1up=15000&dr1down=15000&dsgid2=11822;chr2=12;x2=232699;dr2up=15000;dr2down=15000;num_seqs=2;hsp_overlap_limit=0;hsp_size_limit=0
Os11g02550|11|803842|804473|-|Os12g02490|12|846514|847153|-|0.0	Os11g02550	11	803842	804473	-0	Os12g02490	12	846514	847153	-0	0	5-UTR	GTGCGCCCCGCCCCCACGAAAATCCACTTCTTTTCCTCACCTTGCCACTGTCGGTTCTTGCCTCTTTCTTTGAGGACTCGCCCGCCCAACAGAAGGAGGCAAAGGATGATCCAGTCTTGAATGACCAGTTCCGGAGGATCTGCGCAAGAAAGGTGCGATTTTTCCCCCTTCTTTCTCGCATCTTCTTTCATTCCCCCCTGAACCTCAAATAACACTTCCTCTAGATCTCCAACTGTTCCAGCAACTTAATTAATCCATGTATTGCCTATCTTAGCGGTTGCAAAATGCTTGGTGATTTCTGGCCTCCGTTGACAATCATTATTGATCCGTCAACTTAATCTAGATTAGTTTCTGTGGACTAATTGATCCCCCAAATATTTTTTTTTAAAAAAAATCTAG…	GTGCGCCCCGCCCCCACGAAAATCCACTTCTTTTCCTCACCTTGCCACTGTCGGTTCTTGCCTCTTTCTTTGAGGACTCGCCCGCCCAACAGAAGGAGGCAAAGGATGATCCAGTCTTGAATGACCAGTTCCGGAGGATCTGCGCAAGAAAGGTGCGATTCCCCCCCCCCCTTCTTTCTCGCATCTGCTTTCATCCCCCCTGAACCTCAAATAACACTTCCTCTAGATCTTTCCATCAACTTAATTAATCCATGTATTGCCTATCTTTGCGGTTGCGAAATGCTTGCTGATTTCTGGCCTCAGTTGACAATCATTATTGATCCGTCAACTTAATCTAGATTAGTTTCTGTGGACTAATTGATCCCCCAAAATATTTGTTTTTATTTTGTTTTATTTTCT…	http://synteny.cnr.berkeley.edu/CoGe/GEvo.pl?prog=blastn&autogo=1&show_cns=1&dsgid1=11822&chr1=11&x1=803842&dr1up=15000&dr1down=15000&dsgid2=11822;chr2=12;x2=846514;dr2up=15000;dr2down=15000;num_seqs=2;hsp_overlap_limit=0;hsp_size_limit=0
Os11g02320|11|668354|669714|-|Os12g02260|12|711949|713307|-|0.0	Os11g02320	11	668354	669714	-0	Os12g02260	12	711949	713307	-0	0	intron	GATAGCGCCAAACTGATGTACAAGTTCATATAAATACAAATACTTCCCGCGGCCAGGGTCGCAGGTGTTAAATGTTTATTCCCTATGAATGTTTTGATATCCCTTGTCATAACTGGGCTTGATTTTCAGCAGCATAAATCTGATAATCTAATTATGCAAAACAATAATATATCGACACATGTTAATGTCCTGCATTTAACGACAGTTAACTTGCAGGTACTGGGTTGGAGAGTTGGGTATATGGTATATGCACTTTAGTGTCCTTTTTTATGACCTGGGTCTCCATAGCTTGCTCATCTTGTATGCTCCTTTTGGATAAGTGCCTCTTCTCTACTATATCTGTGCTCACAAGAAAATGGAATAGGGAAAAGTCTACTGTAACACCTCCAGACCGTGGCG…	GATAGCGCCAAACTGATGTACAAGTTCATATAAATACAAATACTTTCCGCGGCCAGGGTCACAGGTGTTAAATGTTTATTCCCTATGAATGTTTTGATATCCCTTGTCATAACTGGGCTTGATTTTCAGCAGCATAAATCTGATAATCTACTTATGCAAACAATAATATATCGACACATGTTAATGTCCTGCATTTAACGACAGTTAACTTGCCGGTTCTGGGTTGGAGAGTTGGGTATATGGCATATGCACTTTAGTATCCTTTTTTATGACCTGGGTCTCCATAGCTTGCTCATCTTGTATGCTCCTTATGGATAAGTACCTCTTCTCTACCATATCTGTGCTTACAAGAAAATGGAATAGGGAAAAGTCTACTGTAACACCTCCAGACCGTGGCTG…	http://synteny.cnr.berkeley.edu/CoGe/GEvo.pl?prog=blastn&autogo=1&show_cns=1&dsgid1=11822&chr1=11&x1=668354&dr1up=15000&dr1down=15000&dsgid2=11822;chr2=12;x2=711949;dr2up=15000;dr2down=15000;num_seqs=2;hsp_overlap_limit=0;hsp_size_limit=0
Os11g04190|11|1701643|1701965|-|Os12g04000|12|1657602|1657923|-|7e-134	Os11g04190	11	1701643	1701965	-0	Os12g04000	12	1657602	1657923	-0	6.9999999999999997e-134	intron	GTATGATCTCTTTACCATCTTTTCTTTTTCAGTATTGGAAAAATGTCCCCATTTTGAGGTTTCTTTTCTTTTATACCCAGAAATCTCTCGCCCTGTTTCCCGGTTCCCTTTTCCATTGTATCACATATGCCATGCACTGAATTTTCTGAAAAGGGGCGCATCTTGCAGCTTTTGATGATTCCTAATCATATTGTTTTAGACTAAGAAAGCCATTTTACTCATGATTTATCATCCACAAAGGCAGAGTCCATAACACTACCATTAACCATAATTGTATGCTCATGATTTTGTATCTGACATGACCATGAACTCTTGTTCTGCA	GTATGATCTCTTTACCACCATTTTTTTCAGTATTGGAGAAATGTCCCCATTTTGAGGTTTCTTTTCTTTTATGCCCTGAAATCTCTCGCCCTGTTTCCCGGTTCCCTTTTCCATTGTATCACAAACGCCATGCACTGAATTTTCTGAAAAGGGGCGCATCTTGCAGCTTTTGATGATTCCTAATCATATTGTTTTAGACTAAGAAATCCATTTTTACTCATGATTTATCATCCACAAAGGCAGAGTCCATAACAATACCATTAACCATGATTCTATAACACTATCATTGTATCTGACATGACCATGAACTCTTGTTCTGCA	http://synteny.cnr.berkeley.edu/CoGe/GEvo.pl?prog=blastn&autogo=1&show_cns=1&dsgid1=11822&chr1=11&x1=1701643&dr1up=15000&dr1down=15000&dsgid2=11822;chr2=12;x2=1657602;dr2up=15000;dr2down=15000;num_seqs=2;hsp_overlap_limit=0;hsp_size_limit=0
Os11g03070|11|1094320|1094470|+|Os12g02840|12|1030550|1030682|+|7e-31	Os11g03070	11	1094320	1094470	0	Os12g02840	12	1030550	1030682	0	6.9999999999999997e-31	3-distal	TATGGATACTCTCGTGATCAAGTCGTTTGTTTCGTAGCAACTAGCAACTCCAGTTTGTATGTTTGGTCTGATATATATGATCGTACATGTATGCTGATTGCTGGATCTGATCCCATTTGCCCCTTTCAAGCCTTTTCCATGTACTGTACC	TATGGATACACTCGTGATCAAGTCGTTTGTTTCGTAGCTAGTTTGTATGTTTGCTCTGATATATATGGTCGTACATGTATGCTGATTGCTGGATCCCATTTGCCCCTTTAAGCTTTTTCCATGTACTGTACC	http://synteny.cnr.berkeley.edu/CoGe/GEvo.pl?prog=blastn&autogo=1&show_cns=1&dsgid1=11822&chr1=11&x1=1094320&dr1up=15000&dr1down=15000&dsgid2=11822;chr2=12;x2=1030550;dr2up=15000;dr2down=15000;num_seqs=2;hsp_overlap_limit=0;hsp_size_limit=0
Os11g01050|11|22790|24244|-|Os12g01040|12|21190|22643|-|0.0	Os11g01050	11	22790	24244	-0	Os12g01040	12	21190	22643	-0	0	3-distal	GTTACAGTGCAGTCACACAATAGTTACAATGTAGTTACACTGTAGTTGTAACTAGGGTGTAACTGGAGTATAACTAAAATGTAACTCATTTAACTTTTCAAATACATGCAGCAGATCAAGTGACTAGCACGCATGGCTTCCAGGATGGAGACCCTGGGTTCGAGCCCCTGCAAGCACACGCGTACAGATTTTTTTTTCAAATCTCGTGTGGATCGCACGGCCAGAAAATCATCTCGCGCGGATCGTACGGCCAGAAAACTAGACTAGAAAAGAGAGTATGGCCCGAATGGCATGGCCAAAATGGTAAGTCCCACTGGTATAGAACCGGGCATCAAAGTCGTTCGCACATCACTCACCAACACGGTTGATTGCGCATCAGCCATGAAAAAAATCATCTCG…	GTTACAGTGCAGTCACACAATAGTTACAATGTAGTTACACTGTAGTTGTAACTAGGGTGTAACTGGAGTATAACTAAAATGTAACTCATTTAACTTTTCAAATACATGCAGCAGATCAAGTGACTAGCACGCATGGCTTCCAGGATGGAGACCCTGGGTTCGAGCCCCTGCAAGCACACGCGTACAGATTTTTTTTCCAAATCTCGTGTGGATCGCACGGCCAGAAAATCATCTCGCGCGGATCGTACGGCCAGAAAACTAGACTAGAAAAGAGAGTATGGCCCGAATGGCACGGCCAAAAATGGTAAGTCCCACTGGTATAGAACCGGGCATCAAAGTCGTTCGCACATCACTCACCAACACGGTTGATTGCGCATCAGCCATGAAAAAAATCATCTC…	http://synteny.cnr.berkeley.edu/CoGe/GEvo.pl?prog=blastn&autogo=1&show_cns=1&dsgid1=11822&chr1=11&x1=22790&dr1up=15000&dr1down=15000&dsgid2=11822;chr2=12;x2=21190;dr2up=15000;dr2down=15000;num_seqs=2;hsp_overlap_limit=0;hsp_size_limit=0
rice_v6_1_33579621_33579956|1|33579957|33579999|+|rice_v6_10_10726526_10726861|10|10726525|10726483|-|5e-17	rice_v6_1_33579621_33579956	1	33579957	33579999	0	rice_v6_10_10726526_10726861	10	10726483	10726525	-0	4.9999999999999999e-17	3-proximal	ATTTCTATATATTAGTATTAGTTAGTAGTACTATTCTATTAG	TATTTCTATATATTAGTATTAGTTAGTAGTACTATTCTATTA	http://synteny.cnr.berkeley.edu/CoGe/GEvo.pl?prog=blastn&autogo=1&show_cns=1&dsgid1=11822&chr1=1&x1=33579957&dr1up=15000&dr1down=15000&dsgid2=11822;chr2=10;x2=10726483;dr2up=15000;dr2down=15000;num_seqs=2;hsp_overlap_limit=0;hsp_size_limit=0
Os11g02180|11|607199|608146|-|Os12g02120|12|642940|643895|-|0.0	Os11g02180	11	607199	608146	-0	Os12g02120	12	642940	643895	-0	0	5-UTR	AGAGATCAAGAAAAGAATGTGAAGTACTGTAGTTCTCCCTATGTGTATAACTAAAAGTGAGTACATGTTTGTTCTTCTCTTAATTTAAGAGTATAGTATTTACATAGTAGTGTATTACAAGTCAGTGAAAAGAATATATAAAAATAGGATTCATCTCCTACACCAAGAAAGAAATAAGGCTGCCAGTTAAGATCTTGTTTATAAATGCAATATTTGGATATCATCATATTTTTAAGTGTATCATACTACCATGGTCCTAAATATTGTTTTAATTATATTAACATCCATAGTATTAATGTATTATAACACCTATTGAGTAATTAAGCACATGCTTTCTAAAAGTGTACACAAAATGTTCACTTTCCATTGTTAAATCAAAGTGTTTGTCAAATACTATGG…	AGAGATCAAGAAAAGAATGGTGAAGTATTGTAGTTCTCCCTATGTGTATAACTAAAAGTGAGTACATGTTTGTTCTTCTCTTAATTTAAGAGTATAGTATTTACATAGTAGTGTATTACAAGTCGGTGAAAAGAATATATAAAAATAGGATTCATCTCCTACACCAAGAAAGAAATAAGGCTGCCAGTTAAGATCTTGTTTATAAATGCAATATTTGGATATCATCATATTTTTAAGTGTATCATACTACCATGGTCCTAAATATTATTTTAATTATATTAACATCCATAGTATTAATGTATTATAACACCTATTGAGTAATTAAGCACATGCTTTCTAAAAGTGTACACAAAATGTTCACTTTCCATTGTTAAATCAAAGTGTTTGTCAAATACTATG…	http://synteny.cnr.berkeley.edu/CoGe/GEvo.pl?prog=blastn&autogo=1&show_cns=1&dsgid1=11822&chr1=11&x1=607199&dr1up=15000&dr1down=15000&dsgid2=11822;chr2=12;x2=642940;dr2up=15000;dr2down=15000;num_seqs=2;hsp_overlap_limit=0;hsp_size_limit=0
Os08g38780|8|24521422|24521444|+|Os09g30310|9|18460596|18460618|+|0.055	Os08g38780	8	24521422	24521444	0	Os09g30310	9	18460596	18460618	0	0.055	3-distal	TACTACCTCCGTCCCATAAAAA	TACTCCTTCCGTCCCATAAAAA	http://synteny.cnr.berkeley.edu/CoGe/GEvo.pl?prog=blastn&autogo=1&show_cns=1&dsgid1=11822&chr1=8&x1=24521422&dr1up=15000&dr1down=15000&dsgid2=11822;chr2=9;x2=18460596;dr2up=15000;dr2down=15000;num_seqs=2;hsp_overlap_limit=0;hsp_size_limit=0
Os01g54210|1|31184587|31184612|-|Os05g44400|5|25767244|25767219|+|0.001	Os01g54210	1	31184587	31184612	-0	Os05g44400	5	25767219	25767244	0	0.001	5-distal	CCCGAGGCCAATCTACATCGGGATC	CCGAGGCCAATCCACCTCGGGATCG	http://synteny.cnr.berkeley.edu/CoGe/GEvo.pl?prog=blastn&autogo=1&show_cns=1&dsgid1=11822&chr1=1&x1=31184587&dr1up=15000&dr1down=15000&dsgid2=11822;chr2=5;x2=25767219;dr2up=15000;dr2down=15000;num_seqs=2;hsp_overlap_limit=0;hsp_size_limit=0
Os11g02620|11|833686|833790|-|Os12g02540|12|870486|870590|-|2e-42	Os11g02620	11	833686	833790	-0	Os12g02540	12	870486	870590	-0	2.0000000000000001e-42	5-distal	CGATTTTCTCCTATACACGTGCGGTACTGCATGAACGACTGCACTACACACAAAAGAACTATATATAATCTCAGATCCCAAGCTACACAAAAGTACAATTAATC	CGATTTTCTCCTATACACGCGCGGTACTGCATGAACGACTGCACTACATACAGAAGAATAATATATAATCTCAGATCCCGAGCTACACAAAAGTACAATTAATC	http://synteny.cnr.berkeley.edu/CoGe/GEvo.pl?prog=blastn&autogo=1&show_cns=1&dsgid1=11822&chr1=11&x1=833686&dr1up=15000&dr1down=15000&dsgid2=11822;chr2=12;x2=870486;dr2up=15000;dr2down=15000;num_seqs=2;hsp_overlap_limit=0;hsp_size_limit=0
Os11g03230|11|1175892|1176021|+|Os12g02980|12|1107371|1107500|+|5e-54	Os11g03230	11	1175892	1176021	0	Os12g02980	12	1107371	1107500	0	5.0000000000000002e-54	intron	ACGTGCAATTCCACAATGATATACATCATATCATACAATTTTTTTAACTCAAAACCATTTCTTGCTTTGATTCTTAATAAATTTTTATTCTTAATAATCTCTTTAATTAGTACTCTGGGTCTTAATACA	ACGTGCAATTCCACAATGATATACATCATATCATACAAAATTTTTAACTCAAAACCATTTCTTGCTTTGATTCTTAATAACTTTTTGTTCTTAATAATCCCTTTAATTAGTACTCTGGGTCTTAATACA	http://synteny.cnr.berkeley.edu/CoGe/GEvo.pl?prog=blastn&autogo=1&show_cns=1&dsgid1=11822&chr1=11&x1=1175892&dr1up=15000&dr1down=15000&dsgid2=11822;chr2=12;x2=1107371;dr2up=15000;dr2down=15000;num_seqs=2;hsp_overlap_limit=0;hsp_size_limit=0
Os11g03550|11|1376194|1376208|-|Os12g03320|12|1285917|1285931|-|0.91	Os11g03550	11	1376194	1376208	-0	Os12g03320	12	1285917	1285931	-0	0.91	5-distal	TGGGATTCTCTTTA	TGGGATTCTCTTTA	http://synteny.cnr.berkeley.edu/CoGe/GEvo.pl?prog=blastn&autogo=1&show_cns=1&dsgid1=11822&chr1=11&x1=1376194&dr1up=15000&dr1down=15000&dsgid2=11822;chr2=12;x2=1285917;dr2up=15000;dr2down=15000;num_seqs=2;hsp_overlap_limit=0;hsp_size_limit=0
Os11g01550|11|312057|312559|+|Os12g01550|12|328284|328786|+|0.0	Os11g01550	11	312057	312559	0	Os12g01550	12	328284	328786	0	0	5-proximal	TTTGGCAACAATGGCATGTGCAAGCACGAATACGGCTGTAAGAACACTGATCCATTGTACTCTATTTCAAAGGTTTTGAAGCAAATGAGGGCAGAATCCTCGTTCCGCTAATGTATTCTACACAAGCTAGACAAAATCAACGCAAGAGGTAGAATTTTGTGTCTTTTGTGTGACGACTAATCGAGAACAATATTATCTTTGTTTGCTAGCATTGCTCCAACATGATTTTATTCTGTCATCCACATTGGAAACAAAATCTGGGAAAAATGACAATATAAGGGATTAAGGGATGTCGTTATGGACTCTGCATCTATCATAATTAAGCTGCAAAATGCATTGCATGGGGCATGGGTGTTTGTAGTACATGTCACTCACCACCTGATTCAGACTGAAACCACA…	TTTGGCAACAATGGCATGTGCAAGCACGCATACGGCTGTAAGAACACTGATCCATTGTACTCTATTTCAAAGGGTTTTGCAGCAAATGAGGGCAGAGTCCTCGTTCCGCTAATGTAGTCTACACAAGCTAGACAAAATCAACGCAAGAGGTAGAATTTTGTGTCTTTTGTGTGTCGACTGATCGAACAATGTTATTTTTGTTTGCTAGCATCGCTCCAACATGATTTTGTTCTGTCATCCACATTGGAAACAAAATCTGGGAAAAATAACAATATAAGGGATTAAGGGATGTCGTTGTGGACTCTGCATCTATCATAATTAAGCTGCGAAATGCATTGCATGGGAGCATGGGTGTTTGTAGTACATGTCACTCACCACCTGACTCAGACTGAAACCACA…	http://synteny.cnr.berkeley.edu/CoGe/GEvo.pl?prog=blastn&autogo=1&show_cns=1&dsgid1=11822&chr1=11&x1=312057&dr1up=15000&dr1down=15000&dsgid2=11822;chr2=12;x2=328284;dr2up=15000;dr2down=15000;num_seqs=2;hsp_overlap_limit=0;hsp_size_limit=0
Os10g39130|10|20787940|20787958|+|Os03g03070|3|1282220|1282202|-|0.006	Os10g39130	10	20787940	20787958	0	Os03g03070	3	1282202	1282220	-0	0.006	5-distal	AGTGACGCATATCTACAC	AAGTGACGCATATCTACA	http://synteny.cnr.berkeley.edu/CoGe/GEvo.pl?prog=blastn&autogo=1&show_cns=1&dsgid1=11822&chr1=10&x1=20787940&dr1up=15000&dr1down=15000&dsgid2=11822;chr2=3;x2=1282202;dr2up=15000;dr2down=15000;num_seqs=2;hsp_overlap_limit=0;hsp_size_limit=0
Os08g33700|8|21043606|21043623|+|Os09g24640|9|14669555|14669572|+|0.93	Os08g33700	8	21043606	21043623	0	Os09g24640	9	14669555	14669572	0	0.93	3-UTR	CGATCTCTACAATGACT	CGATCTCAACAATGACT	http://synteny.cnr.berkeley.edu/CoGe/GEvo.pl?prog=blastn&autogo=1&show_cns=1&dsgid1=11822&chr1=8&x1=21043606&dr1up=15000&dr1down=15000&dsgid2=11822;chr2=9;x2=14669555;dr2up=15000;dr2down=15000;num_seqs=2;hsp_overlap_limit=0;hsp_size_limit=0
Os01g43320|1|24749260|24749277|-|Os05g50920|5|29171062|29171045|+|1.0	Os01g43320	1	24749260	24749277	-0	Os05g50920	5	29171045	29171062	0	1	3-distal	GGCTCGGCTCGGCTCGT	GCTCGGCTCGGCGCGTG	http://synteny.cnr.berkeley.edu/CoGe/GEvo.pl?prog=blastn&autogo=1&show_cns=1&dsgid1=11822&chr1=1&x1=24749260&dr1up=15000&dr1down=15000&dsgid2=11822;chr2=5;x2=29171045;dr2up=15000;dr2down=15000;num_seqs=2;hsp_overlap_limit=0;hsp_size_limit=0
Os01g09246|1|4686114|4686132|+|Os05g09360|5|5250502|5250520|+|0.43	Os01g09246	1	4686114	4686132	0	Os05g09360	5	5250502	5250520	0	0.43	3-distal	TTTAGCAATTTGAGGAAA	TTTAGCAATTTGAGAAAA	http://synteny.cnr.berkeley.edu/CoGe/GEvo.pl?prog=blastn&autogo=1&show_cns=1&dsgid1=11822&chr1=1&x1=4686114&dr1up=15000&dr1down=15000&dsgid2=11822;chr2=5;x2=5250502;dr2up=15000;dr2down=15000;num_seqs=2;hsp_overlap_limit=0;hsp_size_limit=0
Os08g33050|8|20527375|20527405|+|Os09g23200|9|13759622|13759652|+|2e-06	Os08g33050	8	20527375	20527405	0	Os09g23200	9	13759622	13759652	0	1.9999999999999999e-06	intron	AAAGTTGCCATCATTATGCAATAATGCATT	AAAGTTGCCATCATTACACAATAATGCATT	http://synteny.cnr.berkeley.edu/CoGe/GEvo.pl?prog=blastn&autogo=1&show_cns=1&dsgid1=11822&chr1=8&x1=20527375&dr1up=15000&dr1down=15000&dsgid2=11822;chr2=9;x2=13759622;dr2up=15000;dr2down=15000;num_seqs=2;hsp_overlap_limit=0;hsp_size_limit=0
Os02g37120|2|22435041|22435088|-|Os04g39240|4|23151789|23151836|-|0.02	Os02g37120	2	22435041	22435088	-0	Os04g39240	4	23151789	23151836	-0	0.02	5-UTR	AATTTATTGCACAGCTCTGCGCCCTCATGCCTTTTATTTAAGTGTCC	AATTTATTGCACTGAGCTGCCTCTTCATGCCGCTTATTAAAGTCTCC	http://synteny.cnr.berkeley.edu/CoGe/GEvo.pl?prog=blastn&autogo=1&show_cns=1&dsgid1=11822&chr1=2&x1=22435041&dr1up=15000&dr1down=15000&dsgid2=11822;chr2=4;x2=23151789;dr2up=15000;dr2down=15000;num_seqs=2;hsp_overlap_limit=0;hsp_size_limit=0
Os11g01790|11|422699|422932|+|Os12g01770|12|469788|470021|+|8e-97	Os11g01790	11	422699	422932	0	Os12g01770	12	469788	470021	0	8.0000000000000003e-97	intron	ACTAGTGCTACAACTATGCAAACTTGCAACATTTTTTTGTATTGCCAATAGTCTTGCCTATGCACTAGAAATACACCGTTTCTGCCTAAAAAACAAGCTTCTGAAACCATCAGATGCAACAAAGAAACTTGCCGAATTTTATGCGTATGTTACAGCTATACTTGTGCCTAAATACAGAACTCTCAAACTCGTAATCATTCTGATTAAATTCCCAAATACTATTCTTATGCACA	ACTAGTACTACAACTATGCAAAATTGCAACATTTTTTTGTATTGCCAATAGTCTTGCCTATGTACTAGAAATACACCATTTCTGCCTAAAAAACAAGCTTCTGAAACCCTCAGATGCAACAAAGATACTTGCCGAATTTTATGTGTATGTTACAGCTATACTTGTGCCTAAATACAGAACTCTCAAACTCGTAATCATTCTGTTTAAATTCTCAGCTACTGTTCTTATACACA	http://synteny.cnr.berkeley.edu/CoGe/GEvo.pl?prog=blastn&autogo=1&show_cns=1&dsgid1=11822&chr1=11&x1=422699&dr1up=15000&dr1down=15000&dsgid2=11822;chr2=12;x2=469788;dr2up=15000;dr2down=15000;num_seqs=2;hsp_overlap_limit=0;hsp_size_limit=0
Os02g34940|2|20942310|20942330|-|Os04g35600|4|21517229|21517249|-|1.0	Os02g34940	2	20942310	20942330	-0	Os04g35600	4	21517229	21517249	-0	1	3-distal	CCACGTGGGCCCCACATGTC	CCATGTGGGCCCCACGTGTC	http://synteny.cnr.berkeley.edu/CoGe/GEvo.pl?prog=blastn&autogo=1&show_cns=1&dsgid1=11822&chr1=2&x1=20942310&dr1up=15000&dr1down=15000&dsgid2=11822;chr2=4;x2=21517229;dr2up=15000;dr2down=15000;num_seqs=2;hsp_overlap_limit=0;hsp_size_limit=0
Os08g42530|8|26877596|26877611|-|Os09g33600|9|19833347|19833362|-|0.35	Os08g42530	8	26877596	26877611	-0	Os09g33600	9	19833347	19833362	-0	0.35	5-proximal	TAAAAGAAAAGCACA	TAAAAGAAAAGCACA	http://synteny.cnr.berkeley.edu/CoGe/GEvo.pl?prog=blastn&autogo=1&show_cns=1&dsgid1=11822&chr1=8&x1=26877596&dr1up=15000&dr1down=15000&dsgid2=11822;chr2=9;x2=19833347;dr2up=15000;dr2down=15000;num_seqs=2;hsp_overlap_limit=0;hsp_size_limit=0
Os11g01780|11|411698|411862|+|Os12g01760|12|459796|459965|+|4e-55	Os11g01780	11	411698	411862	0	Os12g01760	12	459796	459965	0	4e-55	5-distal	CCGCTTCAAACTGGCGACTCATTCCGCCAACATGCAGCTAATTATGGCATAATTACCTTGTATACATATATACGTACATTGGTTCGTACGGCCGGATGAACACATGCACCGGCAATTATATTATTTAAGTCCAGCTTTCATGCTTGGTTAACAATGACGTTATT	CCGCTTCAAACTGGCGACTCATTCCGGCCAACATGCAGCTAATTATGGCATAATTACCTTGTACTGTACATATATACGTACATTGGTTCGTACGGCCGGATGAACACATGCACCGGCAATTAGTAGTAATTATTTAAGTCCAGCTTGCTTGATTAACAATGACGTTATT	http://synteny.cnr.berkeley.edu/CoGe/GEvo.pl?prog=blastn&autogo=1&show_cns=1&dsgid1=11822&chr1=11&x1=411698&dr1up=15000&dr1down=15000&dsgid2=11822;chr2=12;x2=459796;dr2up=15000;dr2down=15000;num_seqs=2;hsp_overlap_limit=0;hsp_size_limit=0
Os03g22370|3|12805639|12805663|+|Os07g47530|7|28418653|28418677|+|0.006	Os03g22370	3	12805639	12805663	0	Os07g47530	7	28418653	28418677	0	0.006	5-distal	CCCAGAATATAAGGGATTTTGATT	CCCATAATATAAGAGATTTTGATT	http://synteny.cnr.berkeley.edu/CoGe/GEvo.pl?prog=blastn&autogo=1&show_cns=1&dsgid1=11822&chr1=3&x1=12805639&dr1up=15000&dr1down=15000&dsgid2=11822;chr2=7;x2=28418653;dr2up=15000;dr2down=15000;num_seqs=2;hsp_overlap_limit=0;hsp_size_limit=0
rice_v6_8_6617340_6617451|8|6617890|6618276|+|rice_v6_8_6850414_6850525|8|6849975|6849604|-|2e-159	rice_v6_8_6617340_6617451	8	6617890	6618276	0	rice_v6_8_6850414_6850525	8	6849604	6849975	-0	2e-159	3-proximal	TCGCCGGTTGTTAGAGTCTGTCAGGCTCCCGGGGATCTTTAGTCCCGGTTGGTGCTACCAACCAGGTATAAAGATCAAGTTTGATCTTTATACCCGGTTGGTAGTACCAACTGGTACTAAAGTTAGCATGCCCGTATATGTTCTTCTTACTCCTCCAGCCTGAGCAGGGTTTCATTTTTTGAAGAGGAGGAGGGCAGATGCTGCTCAATTTTTTTTGTGAATTTGGTTTGGTGATAATACACAATTTTGAGGTGTCTAAAAGGTTAGCAACTTGATCCTCTTCTATTTTTTTGCTTAGCATTTATATTTAGATATATGTTTTCTACACATTTTTGCCTCTAGAATTGAGTGGAAGATGATGAGAGAGAAAGTATATAGAAAGTAGG	TTCGCCGGTTGTTAGAGTCTGTCAGGCTCCAGGGGATCTTTAGTCCCGGTTGGTGCTACCAACCAGGTATAAAGATCAAACGGTTGGTAGCACCAACTGGTACTAAAGTTAGCATGCCCGTATATGTTCTTCTTACTCCTCTAGCCCGAGCAGGGTTTCATTTTTTGAAGAGGAGGAGGGCAGGTGCTGCTCAATTTTTTTTGTGAATTTGGTTTGGTGATAATACACAATTTTGAGGTGTCTAAAAGGTTAGCAACTTGATCCTCTTCTATTTTTTTGCTTAGCATTTATATTTAGATATATGTTTTCTACACATTTTTGCCTCTAGAATTGAGTGGAAGATGATGAGAGAGAAAGTATATAGAAAGTAG	http://synteny.cnr.berkeley.edu/CoGe/GEvo.pl?prog=blastn&autogo=1&show_cns=1&dsgid1=11822&chr1=8&x1=6617890&dr1up=15000&dr1down=15000&dsgid2=11822;chr2=8;x2=6849604;dr2up=15000;dr2down=15000;num_seqs=2;hsp_overlap_limit=0;hsp_size_limit=0
Os11g02159|11|597549|598052|+|Os12g02100|12|634527|635019|+|0.0	Os11g02159	11	597549	598052	0	Os12g02100	12	634527	635019	0	0	intron	CAATTAGAAAGCTCAGCTTCATTTCTAACATCTATTTGAGCATGCATGCGTATCCCCAGAGTGCTTATATTTTCTCATACAACTTTGAACTTATTATTTAGTGATATCTTCCTTTGTTCTTTTGAAGACAAGAATGTGTAAAAATTTCAATAGTTTTTCCTTCTGAATTCTGATATAATTCTCATACACGCATATGTTCTTCAGTTTGACAATTCAGAGCTAATTCGCATCTCATGTCATCAAAAGAAGGGAATAGTTCATTACAATGTAGTCAAAATGATGTAGTGCATGTCTACATCACTACATTCCAAGTACTGAGCAACTTATTAGCATTGACAAAAACAATATAATTTAAAAATATGTCCTAACCAACACGTTGCTAGAAAACTGCAATAACGG…	CAATTAGAAAGCTCAGCTTCATTTCTAACATCTATTTGATCATGCATGCGTATCCCCAAAGTGCTTATTTTTCTCATACAACATTGAACTTATTATTTAGTGATATCTTCCTTTGTTCTTTTGAAGACAAGAATGTGTCAAAATTTCAATAGATTTTCCTTCTGAATTCTGATGTAATTCTGATACACGCATATGTTCCTCAGTTTGACAATTAAGAGATAATTCGCATCTCATATCGTCAAAAGAAGGGAAGAGTTCATTACGATGTAGTCAAAATGATGTATTGCATGTCTACATCACTACATTCCAAGTACTGAGCAACTTATTAGCATTGGCAAAAACAATATAATTTAAAAATGTCCTAACCAACAAGTTGTTAGAAAACTGCAATGACTGAGG…	http://synteny.cnr.berkeley.edu/CoGe/GEvo.pl?prog=blastn&autogo=1&show_cns=1&dsgid1=11822&chr1=11&x1=597549&dr1up=15000&dr1down=15000&dsgid2=11822;chr2=12;x2=634527;dr2up=15000;dr2down=15000;num_seqs=2;hsp_overlap_limit=0;hsp_size_limit=0
rice_v6_1_33562536_33562872|1|33562379|33562535|+|rice_v6_10_10780769_10781306|10|10781868|10781712|-|6e-75	rice_v6_1_33562536_33562872	1	33562379	33562535	0	rice_v6_10_10780769_10781306	10	10781712	10781868	-0	5.9999999999999997e-75	5-proximal	CTATCTAACTTTATTTTATGAAGTTCTAGTATTTTTTTCTAAGTAGAACTTCCAATTTCGAACTAGTTAATAGCTAAGATTAATAATTAAGATCTGACATTTTACGGATTTCCTATACTATACATATTTCTATTTGTTACACTATTTCTGTTATGT	TCTATCTAACTTTATTTTATGAAGTTCTAGTATTTTTTTCTAAGTAGAACTTCCAATTTCGAACTAGTTAATAGCTAAGATTAATAATTAAGATCTGACATTTTACGGATTTCCTATACTATACATATTTCTATTTGTTACACTATTTCTGTTATG	http://synteny.cnr.berkeley.edu/CoGe/GEvo.pl?prog=blastn&autogo=1&show_cns=1&dsgid1=11822&chr1=1&x1=33562379&dr1up=15000&dr1down=15000&dsgid2=11822;chr2=10;x2=10781712;dr2up=15000;dr2down=15000;num_seqs=2;hsp_overlap_limit=0;hsp_size_limit=0
Os11g02054|11|551672|551883|+|Os12g02020|12|598798|599007|+|5e-47	Os11g02054	11	551672	551883	0	Os12g02020	12	598798	599007	0	5.0000000000000001e-47	intron	TAACTTAATTTGTATCCATGTTATTATTATTGTTATTATATATGTTTCGGTATCTCCATATCAATTTGAGAATAAGATGAGCTATATTAACTTATATCTACATTGGTTACTTCTAATTTTCCTATTGCAAAAATCGATCTTTTTTCAATGCATCCTCACCTATCTTTTCTCCTAAACTGGAATTTTATAAAGACCGAGCTTAAAACCTAAA	TAACTTAATTAGTATCCATGTTATAATTACTACATATGCATGGTTCGGTATCTCTCGATCAATTTGAGAATATATAAAATGAGCTATATTGACTTCTATCTACATTGGTTACTTCTAATTTTTCCTATTGCAATAATCGATATGTTTTCACCCTCACCTATCTTTTCTCCTAAACTGGAATTTTAAAAAGACCGGGCTTAAAACCCAAA	http://synteny.cnr.berkeley.edu/CoGe/GEvo.pl?prog=blastn&autogo=1&show_cns=1&dsgid1=11822&chr1=11&x1=551672&dr1up=15000&dr1down=15000&dsgid2=11822;chr2=12;x2=598798;dr2up=15000;dr2down=15000;num_seqs=2;hsp_overlap_limit=0;hsp_size_limit=0
Os11g03670|11|1431236|1431366|-|Os12g03430|12|1338006|1338135|-|2e-49	Os11g03670	11	1431236	1431366	-0	Os12g03430	12	1338006	1338135	-0	1.9999999999999999e-49	intron	GTAAGTCCAATTCCGCCTCTTCCTGATTCCTGGTGCCTCCTGCGGCCAAGCACTGCCCATGTTCATTTGCCTCGCTTTTTGCCATACTCATATCTAAATGCAAAATTACTGAAATGCGCCATGATTTGCA	GTAAATCCAATTCCGCCTCTTCCTGATTCCCGGTGCCTCCTGCGGCCAAGCACTGACATGGTCTTGTGCCTCGCTTTTTGCAATACTCTTATCTAAATGCAAAATTACTGAAATGCGCCATGATTTGCA	http://synteny.cnr.berkeley.edu/CoGe/GEvo.pl?prog=blastn&autogo=1&show_cns=1&dsgid1=11822&chr1=11&x1=1431236&dr1up=15000&dr1down=15000&dsgid2=11822;chr2=12;x2=1338006;dr2up=15000;dr2down=15000;num_seqs=2;hsp_overlap_limit=0;hsp_size_limit=0
Os11g01590|11|337423|337984|+|Os12g01570|12|343032|343609|+|9e-97	Os11g01590	11	337423	337984	0	Os12g01570	12	343032	343609	0	9.0000000000000002e-97	5-distal	AGTTTGATCATCGCTTAAGACTAAAATGTCTTCTCAAAATTTCTGTCGGTGTAACTCTACACAATATGCAATCCGCAGAATATGAATTGATAAAGCACATTGCTCGATGAGAATTAATTTCAGAACCATGGAGGTTTTGTTACGATTGATCATAACATCATTTGCCTAGGTAATGATCAAACATGGATGAAGGAATAAAAGATTGAGATTGTATGTATTAATTATCAAATTAAGATGATAACACATCAATACTAAGTGACAAATAAATAAAGAACACCATGTCGGTGTTTTAAATTCTTTTTATATAATGAAAATGGATTATGTCGGTGTCTTCAATTAATAACAAATTAATAAAAAAGAGAAAAGAATGGAGGTAGTAACTAATGATTCATATACATA…	AGTTTGATCATCACTTAAGACTAAAATGTCTTCTCAAAATTTCTGCTGGTGCAACTCTACATAATATTTAAAGCGTGCAGATGCAATCCGCATAATACGAAGTGACAGAGCATATTAATTAATCGATGAGAATCAATTTCATAATCATGGAGGTTTTGTTATGACTGATCAGAACATTATTTGCCTAAATGATGATCAAACATGGATGAAGGAGATTGTATATAATAATTATCAAATTAAGATGTTGTCACATCAATGTCCTAAGTGACAAATAAAAAAATAAGAACACCATGTCGGTGTTTGTAATTCATTTTATATAATGAAAATGGATTATGTCGGTGTCTTCAATTAATAACAAGTAAAAAGGAGAAAAGAATGGAGGTAGTAACTAATTAATTG…	http://synteny.cnr.berkeley.edu/CoGe/GEvo.pl?prog=blastn&autogo=1&show_cns=1&dsgid1=11822&chr1=11&x1=337423&dr1up=15000&dr1down=15000&dsgid2=11822;chr2=12;x2=343032;dr2up=15000;dr2down=15000;num_seqs=2;hsp_overlap_limit=0;hsp_size_limit=0
Os04g25080|4|14460151|14460465|+|Os04g25660|4|14861933|14862247|+|1e-165	Os04g25080	4	14460151	14460465	0	Os04g25660	4	14861933	14862247	0	1e-165	intron	GCACACGAGCTGCAGAAGGAGAAAGCGATAGCAACGGACAGCTATTCGGCACAGCGTGAGAAGAGGAGGGATGATGATGACGCTCGCGCGGGGGAAAAGGCTGAGCGTATCATGGCACTCAGTAGGGAGTGCTGGGTCACAGAGGCGACTCCACACTTGTGGGTTGCCATGTTCAAGATGCTCAAGGATCGAGATGCCATCAATGTCTTTGAGCTGTCCAATCCTGAAGGAAGAAAGGCCCTCCTTGAGCACCTCGCACGGGTCGACAACTAGACCTTCTAATGCTTGCTTAACATGTTAATGTATCAGCCTTA	GCACACGAGCTGCAGAAGGAGAAAGCGATAGCAATGGACAGCTATTCGGCACAGCGTGAGAAGAGGAGGGATGATGATGACTCTCGCGCGGGGGAAAAGGCTGAGCGCATCATGGCACTCAGTAGGGAGTGCTGGGTCACAGAGGCGACTCCACACTTGTGGGTTGCCATGTTCAAGATGCTCAAGGATCGAGATGCCGTCAATGTCTTTGAGCTGTCCAATCCTGAAGGAAGAAAGGCCCTCCTTGAGCACCTCGCACGGGTCGACAACTAGACCTTTTAATGCTTGCTTAACATGTTAATGTATCAGCCTTA	http://synteny.cnr.berkeley.edu/CoGe/GEvo.pl?prog=blastn&autogo=1&show_cns=1&dsgid1=11822&chr1=4&x1=14460151&dr1up=15000&dr1down=15000&dsgid2=11822;chr2=4;x2=14861933;dr2up=15000;dr2down=15000;num_seqs=2;hsp_overlap_limit=0;hsp_size_limit=0
Os11g03240|11|1183818|1184071|+|Os12g03200|12|1233271|1233027|-|6e-87	Os11g03240	11	1183818	1184071	0	Os12g03200	12	1233027	1233271	-0	6.0000000000000003e-87	5-distal	GTGCTTGCCCTCCTTGCCACACGATCCAACTGTTAATTCCTGTTAATTTGATCACTCGTTGTCGGAGAATCCTAATCAGGGGTCACTGTTACTTACAAGGTAGTACAACTAATTTCCCCCTCTGTCATCCCTACCTACCCGCCATCTGCAGAACCATATATAATTTAGGGGCAATCTCACAGCAGGTTGTGTTAGAGAGAAGAGTATTAGAGAGGACTGAAAATATGCGCAAAACAAAACAAGTCACAAACAC	CGTGCTTGCCCTCCTTGCCACACGATCCAACTGTTAATTCCTGTTAATTTGATCCCTCGTTGTCCGAGAATCCTGATCAGGAGTTACTTACATAGTACAGCTAATTTCCCCCTCTGCCATCCCTACCTACCCGCCATCTGCAGAACCATATAATTTAAGGGCAATCTCTCACAGCAGGTTGTGTTAGAGAGAAGAGTATTAGAGAAGGCTGAAAATATGCGCAAAACAAAACAAGTCGCTAACA	http://synteny.cnr.berkeley.edu/CoGe/GEvo.pl?prog=blastn&autogo=1&show_cns=1&dsgid1=11822&chr1=11&x1=1183818&dr1up=15000&dr1down=15000&dsgid2=11822;chr2=12;x2=1233027;dr2up=15000;dr2down=15000;num_seqs=2;hsp_overlap_limit=0;hsp_size_limit=0
Os02g39970|2|24171554|24171582|-|Os04g42470|4|24954693|24954721|-|0.002	Os02g39970	2	24171554	24171582	-0	Os04g42470	4	24954693	24954721	-0	0.002	5-distal	ATTTTTAATACATAATGTCATTAACTTT	ATTTTTAATAGATAATATCGTTAACTTT	http://synteny.cnr.berkeley.edu/CoGe/GEvo.pl?prog=blastn&autogo=1&show_cns=1&dsgid1=11822&chr1=2&x1=24171554&dr1up=15000&dr1down=15000&dsgid2=11822;chr2=4;x2=24954693;dr2up=15000;dr2down=15000;num_seqs=2;hsp_overlap_limit=0;hsp_size_limit=0
Os03g58790|3|33474541|33474564|+|Os07g09420|7|4968108|4968131|+|0.016	Os03g58790	3	33474541	33474564	0	Os07g09420	7	4968108	4968131	0	0.016	5-proximal	TAGCTAATACTTAATTAATCACA	TAGCAAATATTTAATTAATCACA	http://synteny.cnr.berkeley.edu/CoGe/GEvo.pl?prog=blastn&autogo=1&show_cns=1&dsgid1=11822&chr1=3&x1=33474541&dr1up=15000&dr1down=15000&dsgid2=11822;chr2=7;x2=4968108;dr2up=15000;dr2down=15000;num_seqs=2;hsp_overlap_limit=0;hsp_size_limit=0
Os03g58600|3|33352265|33352285|-|Os07g09020|7|4700393|4700413|-|1.4	Os03g58600	3	33352265	33352285	-0	Os07g09020	7	4700393	4700413	-0	1.4	3-distal	ATCGCTATAGTTTTCATGAA	ATCGCTATTGTTTTCATAAA	http://synteny.cnr.berkeley.edu/CoGe/GEvo.pl?prog=blastn&autogo=1&show_cns=1&dsgid1=11822&chr1=3&x1=33352265&dr1up=15000&dr1down=15000&dsgid2=11822;chr2=7;x2=4700393;dr2up=15000;dr2down=15000;num_seqs=2;hsp_overlap_limit=0;hsp_size_limit=0
Os11g03460|11|1327181|1327571|-|Os12g03180|12|1214469|1214860|-|2e-175	Os11g03460	11	1327181	1327571	-0	Os12g03180	12	1214469	1214860	-0	2e-175	intron	GTCAGCCACCTTCTTCTACATCCACCTATCCGCCATATGCTTCCTTTCCTTTTTACTGATGTTGTCATATATAGTGGATTTCATTTCATTGGGGATCTGTTGAGATAGCCTGAGGTTCATTTGGTTGCAGTTCCACACCAAAATCGATTTGTTTGGGGCTCGAGCTTTGCCCTGTGCTAATTGAATCTGCAATAGTTCGATAGCGATTTCAATCTGATGTCTTCATTTCGTACTATTGTTTGCTTGCTCATACTATAACTTGTATGTTACTCACAACATAAATCTTTTGATAAGAATATTTTCTTAGCTTATTATCTAGGCTTTGTTACGCACAACAGAGATCTTTTGATATGAATATTTTCTTGGACTGAAAGGTCCTATTGTGATATT	GTCAGCCACCTTCTTCTACATCCAGCCATCCGCCATATGCTTCCTTTCCTTTTTACTGATGTTGTCATATATAGTGGATTTCATTTCGTTGGGGATCTGTTGAGATAGCCTGAGAGGTTCATTGGCTGCAGTTCCATACCAAAATCAATTTGTTTGGGGCTCGAGCTTTGCCCTGTGCCAATTGAATCTACAGTAGTTCGATAGTGATTTCAATCCGATGTCCTCATTTCATACTATTGTTTGCTTGCTCATACTATAACTTGCATGTTACTCACAGCATGAATCTTTTGATAAGAATATTTTCTTATCTTATTATCTAGGCTTTGTTACGCACAACAGAGATCTTTTGATATGAATATTTTCTTGGACTGAAAGGTCCTAATGTGATCTT	http://synteny.cnr.berkeley.edu/CoGe/GEvo.pl?prog=blastn&autogo=1&show_cns=1&dsgid1=11822&chr1=11&x1=1327181&dr1up=15000&dr1down=15000&dsgid2=11822;chr2=12;x2=1214469;dr2up=15000;dr2down=15000;num_seqs=2;hsp_overlap_limit=0;hsp_size_limit=0
Os03g57210|3|32614710|32614740|+|Os07g05810|7|2792465|2792495|+|0.25	Os03g57210	3	32614710	32614740	0	Os07g05810	7	2792465	2792495	0	0.25	5-distal	TCAGTTTAATTTATTTATTGCTACATCCGT	TCAATTTAACTTATTTAATACTACATTCGT	http://synteny.cnr.berkeley.edu/CoGe/GEvo.pl?prog=blastn&autogo=1&show_cns=1&dsgid1=11822&chr1=3&x1=32614710&dr1up=15000&dr1down=15000&dsgid2=11822;chr2=7;x2=2792465;dr2up=15000;dr2down=15000;num_seqs=2;hsp_overlap_limit=0;hsp_size_limit=0
Os02g45054|2|27309856|27309890|+|Os04g47860|4|28223358|28223393|+|0.36	Os02g45054	2	27309856	27309890	0	Os04g47860	4	28223358	28223393	0	0.36	5-proximal	TGGACCCAATCCACAGCCGCTTGACGACACCGGC	TGGACCCCATCGCTCAGACGCTTCACGACACCGGC	http://synteny.cnr.berkeley.edu/CoGe/GEvo.pl?prog=blastn&autogo=1&show_cns=1&dsgid1=11822&chr1=2&x1=27309856&dr1up=15000&dr1down=15000&dsgid2=11822;chr2=4;x2=28223358;dr2up=15000;dr2down=15000;num_seqs=2;hsp_overlap_limit=0;hsp_size_limit=0
Os10g37240|10|19856674|19856694|-|Os03g02240|3|749998|750018|-|1.1	Os10g37240	10	19856674	19856694	-0	Os03g02240	3	749998	750018	-0	1.1	3-proximal	GCAAGCATACAAAATTAGTT	GCAACCCTACAAAATTAGTT	http://synteny.cnr.berkeley.edu/CoGe/GEvo.pl?prog=blastn&autogo=1&show_cns=1&dsgid1=11822&chr1=10&x1=19856674&dr1up=15000&dr1down=15000&dsgid2=11822;chr2=3;x2=749998;dr2up=15000;dr2down=15000;num_seqs=2;hsp_overlap_limit=0;hsp_size_limit=0
Os03g38689|3|21479301|21479502|-|Os09g14560|9|8625957|8626158|-|3e-107	Os03g38689	3	21479301	21479502	-0	Os09g14560	9	8625957	8626158	-0	2.9999999999999997e-107	5-proximal	TGGCCAAGTTTACAAGACCGAGGACAGTACTAGGAAGCAGTACATGGCGCAAAGGGCATGCGCGCAGACAAGAATTCAGCATCCGTTTCCAAAATTACATTAGTCATTCGCAGCTGATCGAGCAGCTCGCGTTCGAACCCCGGAACAGAAAGCAGCTAGCGTGCAGTGCATTTGCAAAATCAAGCGGGTAGTAGTACAGAC	TGGCCAAGTTTACAAGACCGAGGACAGTACTAGGAAGCAGTACATGGCGCAAAGGGCATGCGCGCAGACAAGAATTCAGCATCCGTTTCCAAAATTACATTAGTCATTCGCAGCTGATCGAGCAGCTCGCGTTCGAACCCCGGAACAGAAAGCAGCTAGCGTGTAGTGCATTTGCAAAATCAAGCGGGTAGTAGTACAGAC	http://synteny.cnr.berkeley.edu/CoGe/GEvo.pl?prog=blastn&autogo=1&show_cns=1&dsgid1=11822&chr1=3&x1=21479301&dr1up=15000&dr1down=15000&dsgid2=11822;chr2=9;x2=8625957;dr2up=15000;dr2down=15000;num_seqs=2;hsp_overlap_limit=0;hsp_size_limit=0
Os01g60940|1|35240749|35240773|+|Os05g39830|5|23349810|23349786|-|0.21	Os01g60940	1	35240749	35240773	0	Os05g39830	5	23349786	23349810	-0	0.21	5-distal	AAATTAAGTTTTAAAAATTTAAAT	AAAATTAAGCTTTTAGAATTTAAA	http://synteny.cnr.berkeley.edu/CoGe/GEvo.pl?prog=blastn&autogo=1&show_cns=1&dsgid1=11822&chr1=1&x1=35240749&dr1up=15000&dr1down=15000&dsgid2=11822;chr2=5;x2=23349786;dr2up=15000;dr2down=15000;num_seqs=2;hsp_overlap_limit=0;hsp_size_limit=0
Os02g20300|2|11955208|11955520|-|Os08g42259|8|26678407|26678719|-|2e-159	Os02g20300	2	11955208	11955520	-0	Os08g42259	8	26678407	26678719	-0	2e-159	3-distal	TGTGGTAAGTAGCATTAGTTTATGGTGCACATTATACTTAAGGTCTATCACAAACAAAATTAAAATATTTTTATCTCTCTCATTCACCTCATAAACAAGAGCTGAAGTATTTTTTTTTCTATCTCATGTGGCCCTATCTTATGGTTACTTAAATCCTAGCCATAGCAATAGCATTGTGCGAATTGCTTTAACATTATCCCACTATTTATGGGCTCACTCCTAAGATTACATCACACCACACAAACATTGAGCTTGTCTTTGTGTAGCATATCCCTATATCTATCAGCTGCCTGTATTTGGTCCATTTGATAT	TGTGGTAAGTAGCATTAGTTTATGGTGCACATTATACTTAAGGTCTATCACAAACAAAATTAAAATATTTTTATCTCTCTCATTCACCTCATAAACAAGAGCTGAAGTATTTTTTTTTCTATCTCATGTGGCCCTATCTTATGGTTACTTAAATCCTAGCCATAGCAATAGCATTGTGCGAATTGCTTTAACATTATCCCACTATTCATGGGCTCACTCCTAAGATTACATCACACCACACAAACATTGAGCTTGTCTTTGTGTAGCATATCCCTATATCTATCAGCTGCCTCTATTTGGTCCATTTGATAT	http://synteny.cnr.berkeley.edu/CoGe/GEvo.pl?prog=blastn&autogo=1&show_cns=1&dsgid1=11822&chr1=2&x1=11955208&dr1up=15000&dr1down=15000&dsgid2=11822;chr2=8;x2=26678407;dr2up=15000;dr2down=15000;num_seqs=2;hsp_overlap_limit=0;hsp_size_limit=0
Os12g41140|12|25452655|25452679|-|Os03g43510|3|24267613|24267637|-|0.006	Os12g41140	12	25452655	25452679	-0	Os03g43510	3	24267613	24267637	-0	0.006	3-distal	CTTTTCGGTGCTCGAGATTGGTGA	CTTTTCCATGCTCGAGATTGGTGA	http://synteny.cnr.berkeley.edu/CoGe/GEvo.pl?prog=blastn&autogo=1&show_cns=1&dsgid1=11822&chr1=12&x1=25452655&dr1up=15000&dr1down=15000&dsgid2=11822;chr2=3;x2=24267613;dr2up=15000;dr2down=15000;num_seqs=2;hsp_overlap_limit=0;hsp_size_limit=0
Os02g50930|2|31134712|31134726|+|Os06g12680|6|6924052|6924038|-|0.85	Os02g50930	2	31134712	31134726	0	Os06g12680	6	6924038	6924052	-0	0.85	5-proximal	CGGCCGAAAGCGAC	GCGGCCGAAAGCGA	http://synteny.cnr.berkeley.edu/CoGe/GEvo.pl?prog=blastn&autogo=1&show_cns=1&dsgid1=11822&chr1=2&x1=31134712&dr1up=15000&dr1down=15000&dsgid2=11822;chr2=6;x2=6924038;dr2up=15000;dr2down=15000;num_seqs=2;hsp_overlap_limit=0;hsp_size_limit=0
Os08g43410|8|27468613|27468627|-|Os09g36160|9|20850377|20850391|-|0.86	Os08g43410	8	27468613	27468627	-0	Os09g36160	9	20850377	20850391	-0	0.86	5-distal	CTTATATTTTAGAA	CTTATATTTTAGAA	http://synteny.cnr.berkeley.edu/CoGe/GEvo.pl?prog=blastn&autogo=1&show_cns=1&dsgid1=11822&chr1=8&x1=27468613&dr1up=15000&dr1down=15000&dsgid2=11822;chr2=9;x2=20850377;dr2up=15000;dr2down=15000;num_seqs=2;hsp_overlap_limit=0;hsp_size_limit=0
Os02g45930|2|27978203|27978224|-|Os04g49370|4|29269257|29269278|-|0.22	Os02g45930	2	27978203	27978224	-0	Os04g49370	4	29269257	29269278	-0	0.22	3-distal	ACTGAAACAAAAAGGTATTCT	ACTGCAACAAAAATGTATTCT	http://synteny.cnr.berkeley.edu/CoGe/GEvo.pl?prog=blastn&autogo=1&show_cns=1&dsgid1=11822&chr1=2&x1=27978203&dr1up=15000&dr1down=15000&dsgid2=11822;chr2=4;x2=29269257;dr2up=15000;dr2down=15000;num_seqs=2;hsp_overlap_limit=0;hsp_size_limit=0
Os10g42910|10|23063445|23063747|+|Os03g63990|3|36161209|36161511|+|7e-157	Os10g42910	10	23063445	23063747	0	Os03g63990	3	36161209	36161511	0	7.0000000000000004e-157	intron	CACAAAAGCCGAACAATACAAATTCAGAGCCGGTCATGCAAAATAGATACTCGCTATGCCACGAACTAGGCCATAAGAAAACTAGGTGCCCGAAGCGAGACATGTCTAAGGATCGACCGAAAAAGCGCCGTAGGACGGGGGGAGGTGGTGAGGGTAGCACACAGGTGGGATTGGATGTCATTCATTTGTTAAGTTCATATTGTTGCTTCAATGTTTACTTTCTGTTGTCCTCCTTTCCGTTCTCATTGTGATTTTTCCATTTAATATTTTTTCAATTACTAATGATTCCATTTTCATTTGCA	CACAAAAGCCGAACAATACAAATTCAGAGCCGGTCATGCAAAATAGATGCTCGCTATGCCACGAACTAGGCCATAAGAAAACTAGGTGCCCGAAGCGAGACAAGTCTAAGGATCGACCGAAAAAGCGCCGTACGACAGGGGGAGGTGGTGAGGGTAGCACACAGGTGGGATTGGATGACATTCATTTGCTAAGTTCATATTGTTGCTTCAATGTTTACTTTCTGTTGTCCTCCTTTCCGTTCTCATTGTGATTTTTCCATTTAATATTTTTTCAATTACTAATGATTCCATTTTCATTTGCA	http://synteny.cnr.berkeley.edu/CoGe/GEvo.pl?prog=blastn&autogo=1&show_cns=1&dsgid1=11822&chr1=10&x1=23063445&dr1up=15000&dr1down=15000&dsgid2=11822;chr2=3;x2=36161209;dr2up=15000;dr2down=15000;num_seqs=2;hsp_overlap_limit=0;hsp_size_limit=0
Os11g03160|11|1140411|1140442|-|Os12g02910|12|1074299|1074330|-|5e-07	Os11g03160	11	1140411	1140442	-0	Os12g02910	12	1074299	1074330	-0	4.9999999999999998e-07	5-UTR	AGCGCAAGAACGCGCTTTGCTCATTAACACA	AGCACAAGAACGCGCTTTGCTCAATAACACA	http://synteny.cnr.berkeley.edu/CoGe/GEvo.pl?prog=blastn&autogo=1&show_cns=1&dsgid1=11822&chr1=11&x1=1140411&dr1up=15000&dr1down=15000&dsgid2=11822;chr2=12;x2=1074299;dr2up=15000;dr2down=15000;num_seqs=2;hsp_overlap_limit=0;hsp_size_limit=0
Os01g01800|1|431020|431049|+|Os05g01060|5|70110|70081|-|1.4	Os01g01800	1	431020	431049	0	Os05g01060	5	70081	70110	-0	1.4	3-proximal	AAAAATTTTTATTTCACGAACTAAACAGG	CAAAAATTTTCATTCCACCAACTGAATAG	http://synteny.cnr.berkeley.edu/CoGe/GEvo.pl?prog=blastn&autogo=1&show_cns=1&dsgid1=11822&chr1=1&x1=431020&dr1up=15000&dr1down=15000&dsgid2=11822;chr2=5;x2=70081;dr2up=15000;dr2down=15000;num_seqs=2;hsp_overlap_limit=0;hsp_size_limit=0
Os11g04370|11|1814700|1814717|-|Os12g04160|12|1748252|1748269|-|0.94	Os11g04370	11	1814700	1814717	-0	Os12g04160	12	1748252	1748269	-0	0.94	intron	CAAACATAGTTTATGAC	CAAACATAGCTTATGAC	http://synteny.cnr.berkeley.edu/CoGe/GEvo.pl?prog=blastn&autogo=1&show_cns=1&dsgid1=11822&chr1=11&x1=1814700&dr1up=15000&dr1down=15000&dsgid2=11822;chr2=12;x2=1748252;dr2up=15000;dr2down=15000;num_seqs=2;hsp_overlap_limit=0;hsp_size_limit=0
Os11g01872|11|466955|467086|-|Os12g01922|12|545336|545467|-|3e-68	Os11g01872	11	466955	467086	-0	Os12g01922	12	545336	545467	-0	3e-68	intron	GTGCTATTAACCGTCTTTGCTTTTTTTGAATGATCTAATACTTTGGACATCAACATTTTGTTGGCATTGTTATGTTGTTTGAGAATTATCACTTCAGTACCATCACTTTGTTCATTTCCTTACTCAAACCA	GTGCTATTAACCGTCTTTGCTTTTTTTGAATGATCTAATACTTTGGACATCAACATTTTGTTGGCATTGTTATGTTGTTTGAGAATTATCACTTCAGTACCATCACTTTGTTCATTTCCTTACTCAAACCA	http://synteny.cnr.berkeley.edu/CoGe/GEvo.pl?prog=blastn&autogo=1&show_cns=1&dsgid1=11822&chr1=11&x1=466955&dr1up=15000&dr1down=15000&dsgid2=11822;chr2=12;x2=545336;dr2up=15000;dr2down=15000;num_seqs=2;hsp_overlap_limit=0;hsp_size_limit=0
Os02g20320|2|11976914|11977067|-|Os08g42198|8|26662113|26662266|-|3e-81	Os02g20320	2	11976914	11977067	-0	Os08g42198	8	26662113	26662266	-0	2.9999999999999999e-81	5-distal	TTCGATCATTTTCTAGTGTGATCGATCCGTGCCACGCATGCACCTGTGTCCCATATAGGAGTAGTAGCGTAGTACTATGTAGCTGTACTAATTGTGTGTGTTCGTGTCATGTTCAATTTAGTGAGGTTGGAGAGAGCTAGCTAAGGTTCGTTT	TTCGATCATTTTCTAGTGTGATCGATCCGTGCCACGCATGCACCTGTGTCCCATATAGGAGTAGTAGCGTAGTACTATGTAGCTGTACTAATTGTGTGTGTTCGTGTCATGTTCAATTTAGTGAGGTTGGAGAGAGCTAGCTAAGGTTCGTTT	http://synteny.cnr.berkeley.edu/CoGe/GEvo.pl?prog=blastn&autogo=1&show_cns=1&dsgid1=11822&chr1=2&x1=11976914&dr1up=15000&dr1down=15000&dsgid2=11822;chr2=8;x2=26662113;dr2up=15000;dr2down=15000;num_seqs=2;hsp_overlap_limit=0;hsp_size_limit=0
Os04g24900|4|14333375|14334197|-|Os04g25740|4|14921412|14920590|+|0.0	Os04g24900	4	14333375	14334197	-0	Os04g25740	4	14920590	14921412	0	0	3-distal	TACACACACACACTAATTAATGTTACTGGACTCGGTCTGAAAAGTGTATTTACTTCATTTTGTTGATCAAACAACAGAAGCAACCGCGTCATGCATGGAACATATGGCAAATTACTATGATAGCAGCAATGGTTTTTTTAATACTATCCCAAATATTGTCGCACCAAGCCAAATACATTACTAAAAACTAATTTTGTAGACTGATGATTACCAATTTATACAAGTCTTTAATAAACCACCTGTGACCTAGGCCTGTAAAAATTAATCAACAATTTCCTTATGCATTTAGAAGGAACCGCATGTGACAATCACATTTTCACAGACATCTCTCTTAACGAAATACCTGTCAAAATGAATTCTAGTGTTAGTTTGTTTCTGATAATCACAAGTCATGCGAGA…	ACACACACACACTAATTAATGTTACTGGACTCGGTCTGAAAAGTGTATTTACTTCATTTTGTTGATCAAACAACAGAAGCAACCGCGTCATGCATGGAACATATGGCAAATTACTATGATAGCAGCAATGGTTTTTTTAATACTATCCCAAATATTGTCGCACCAAGCCAAATACATTACTAAAAACTAATTTTGTAGACTGATGATTACCAATTTATACAAGTCTTTAATAAACCACCTGTGACCTAGGCCTGTAAAAATTAATCAACAATTTCCTTATGCATTTAGAAGGAACCGCATGTGACAATCACATTTTCACAGACATCTCTCTTAACGAAATACCTGTCAAAATGAATTCTAGTGTTAGTTTGTTTCTGATAATCACAAGTCATGCGAGAA…	http://synteny.cnr.berkeley.edu/CoGe/GEvo.pl?prog=blastn&autogo=1&show_cns=1&dsgid1=11822&chr1=4&x1=14333375&dr1up=15000&dr1down=15000&dsgid2=11822;chr2=4;x2=14920590;dr2up=15000;dr2down=15000;num_seqs=2;hsp_overlap_limit=0;hsp_size_limit=0
Os08g38850|8|24550302|24550337|+|Os09g30330|9|18452127|18452162|+|0.019	Os08g38850	8	24550302	24550337	0	Os09g30330	9	18452127	18452162	0	0.019	5-distal	CCAAAATCCCTTATATCATGGAACGGAGAGAGTAT	CCAAAATCCCTTATATTTGTGGACGGAGTGAGTAT	http://synteny.cnr.berkeley.edu/CoGe/GEvo.pl?prog=blastn&autogo=1&show_cns=1&dsgid1=11822&chr1=8&x1=24550302&dr1up=15000&dr1down=15000&dsgid2=11822;chr2=9;x2=18452127;dr2up=15000;dr2down=15000;num_seqs=2;hsp_overlap_limit=0;hsp_size_limit=0
Os10g01470|10|279462|279478|-|Os03g12860|3|6939403|6939387|+|0.06	Os10g01470	10	279462	279478	-0	Os03g12860	3	6939387	6939403	0	0.06	3-distal	AGGCGGCGGATCCGGC	GGCGGCGGATCCGGCG	http://synteny.cnr.berkeley.edu/CoGe/GEvo.pl?prog=blastn&autogo=1&show_cns=1&dsgid1=11822&chr1=10&x1=279462&dr1up=15000&dr1down=15000&dsgid2=11822;chr2=3;x2=6939387;dr2up=15000;dr2down=15000;num_seqs=2;hsp_overlap_limit=0;hsp_size_limit=0
Os11g04980|11|2131910|2131930|-|Os12g04990|12|2163455|2163475|-|1.4	Os11g04980	11	2131910	2131930	-0	Os12g04990	12	2163455	2163475	-0	1.4	intron	CAGCTCCTACATGTTTTCTG	CAGTTCCTACATGCTTTCTG	http://synteny.cnr.berkeley.edu/CoGe/GEvo.pl?prog=blastn&autogo=1&show_cns=1&dsgid1=11822&chr1=11&x1=2131910&dr1up=15000&dr1down=15000&dsgid2=11822;chr2=12;x2=2163455;dr2up=15000;dr2down=15000;num_seqs=2;hsp_overlap_limit=0;hsp_size_limit=0
Os02g10190|2|5331215|5331232|+|Os06g41020|6|24500409|24500392|-|1.1	Os02g10190	2	5331215	5331232	0	Os06g41020	6	24500392	24500409	-0	1.1	5-distal	TAATAATAGCGTAGAGT	ATAATTATAGCGTAGAG	http://synteny.cnr.berkeley.edu/CoGe/GEvo.pl?prog=blastn&autogo=1&show_cns=1&dsgid1=11822&chr1=2&x1=5331215&dr1up=15000&dr1down=15000&dsgid2=11822;chr2=6;x2=24500392;dr2up=15000;dr2down=15000;num_seqs=2;hsp_overlap_limit=0;hsp_size_limit=0
rice_v6_12_5635900_5636862|12|5636864|5637081|+|Os06g39738|6|23581193|23580976|-|7e-86	rice_v6_12_5635900_5636862	12	5636864	5637081	0	Os06g39738	6	23580976	23581193	-0	7.0000000000000004e-86	3-proximal	CCCGGGATTTCTTACCATCAAGTTGGTAAAAAGCCGCGATTTATTGGCGATTGCTAGAATTCTCTATGATCCATTTTGGAAATCTTTTTTTTGTTTAGACTATTTTTTGTTTGCGAGATGTCTTGTCTGCAATTCCTTATTTCTATCATCTCATGCAAAACGAGGAGAATGCAAGGCAAGGGCGAGAACAATAAAAGGAACAAATCCTTTTAGGAGG	TCCCGGGATTTCTTACCATCAAGTTGGTAAAAAGCCGCGATTTATTGGCGATTGCTAGAATTCTCTATGATCCATTTTGGAAATCTTTTTTTTGTTTAGACTATTTTTTGTTTGCGAGATGTCTTGTCTGCAATTCCTTATTTCTATCATCTCATGCAAAACGAGGAGAATGCAAGGCAAGGGCGAGAACAATAAAAGGAACAAATCCTTTTAGGAG	http://synteny.cnr.berkeley.edu/CoGe/GEvo.pl?prog=blastn&autogo=1&show_cns=1&dsgid1=11822&chr1=12&x1=5636864&dr1up=15000&dr1down=15000&dsgid2=11822;chr2=6;x2=23580976;dr2up=15000;dr2down=15000;num_seqs=2;hsp_overlap_limit=0;hsp_size_limit=0
Os11g05480|11|2464495|2464542|-|Os12g05680|12|2611351|2611398|-|7e-06	Os11g05480	11	2464495	2464542	-0	Os12g05680	12	2611351	2611398	-0	6.9999999999999999e-06	5-UTR	AGGAAGGACAACATCTTTCTCTGAACTGTGGGATTAGTACGCCCAAG	AGGAAGGACAAGATCTTTCCATCAACTGTGTGATTAGCATGCCCCAG	http://synteny.cnr.berkeley.edu/CoGe/GEvo.pl?prog=blastn&autogo=1&show_cns=1&dsgid1=11822&chr1=11&x1=2464495&dr1up=15000&dr1down=15000&dsgid2=11822;chr2=12;x2=2611351;dr2up=15000;dr2down=15000;num_seqs=2;hsp_overlap_limit=0;hsp_size_limit=0
Os03g58830|3|33505275|33505289|-|Os07g09590|7|5093178|5093192|-|0.97	Os03g58830	3	33505275	33505289	-0	Os07g09590	7	5093178	5093192	-0	0.97	5-distal	CCAACTTAATTAAT	CCAACTTAATTAAT	http://synteny.cnr.berkeley.edu/CoGe/GEvo.pl?prog=blastn&autogo=1&show_cns=1&dsgid1=11822&chr1=3&x1=33505275&dr1up=15000&dr1down=15000&dsgid2=11822;chr2=7;x2=5093178;dr2up=15000;dr2down=15000;num_seqs=2;hsp_overlap_limit=0;hsp_size_limit=0
Os11g01880|11|481455|481537|-|Os12g01940|12|559485|559567|-|1e-29	Os11g01880	11	481455	481537	-0	Os12g01940	12	559485	559567	-0	9.9999999999999994e-30	intron	AAGTTTTTCCTTGTGAGATTTATTAGTTCTTCCAAAAACGAAATGTTGTACTGTTTCATGGTTCTTATCGTGTTTCTCTTCA	AAGGTTTTCCTTGTGAGATTTATTAGTTCTTCCAAAATCGAAATGTTGTACTGTTTCATGGTTCTTACGATCTTTCTCTTCA	http://synteny.cnr.berkeley.edu/CoGe/GEvo.pl?prog=blastn&autogo=1&show_cns=1&dsgid1=11822&chr1=11&x1=481455&dr1up=15000&dr1down=15000&dsgid2=11822;chr2=12;x2=559485;dr2up=15000;dr2down=15000;num_seqs=2;hsp_overlap_limit=0;hsp_size_limit=0
Os03g25120|3|14354130|14354153|-|Os07g44690|7|26662737|26662714|+|0.0003	Os03g25120	3	14354130	14354153	-0	Os07g44690	7	26662714	26662737	0	0.0003	5-distal	GCTTTTAGAAAACTCCTAATCTT	CTTTTAGAAAACTCCTCATCTTT	http://synteny.cnr.berkeley.edu/CoGe/GEvo.pl?prog=blastn&autogo=1&show_cns=1&dsgid1=11822&chr1=3&x1=14354130&dr1up=15000&dr1down=15000&dsgid2=11822;chr2=7;x2=26662714;dr2up=15000;dr2down=15000;num_seqs=2;hsp_overlap_limit=0;hsp_size_limit=0
Os04g17680|4|9679214|9679992|+|Os04g24414|4|13995212|13994434|-|0.0	Os04g17680	4	9679214	9679992	0	Os04g24414	4	13994434	13995212	-0	0	3-UTR	GATCGAGGTCCTAATGGATGCCAGTGGTGATGGCGCCACAGGAATGCTGTCTTGTTCGCCGTCCTTAATCTGGCCTGAAATGCATGAACTGAACTGTAGGTGGGCGGTCTGATTCAGATGCTTTTCCAGTGGCGATGCACTCTAGTTAGTTAAAGGAACTAACAGCAATTATGTAATTAGCCTGTGCAAGGGGCTGGGCTCATATCAGTAGATTTTTTTCCATTGTCTTTTTATTTGTGATTGTCTTTTTCTAATATTTTTACTGTACGATGGTGAAATGCGCAAAATACCCTGTTGTGCCCTGTGTCACGACTCACGCCTCTCTGCAGCACCTTCTCGCCGACATGGTCGCAGCAAGGAAGCGGATACACTTGAGCACAAGGTGCGGGACAGATACGA…	TGATCGAGGTCCTAATGGATGCCAGTGGTGATGGCGCCACAGGAATGCTGTCTTGTTCGCCGTCCTTAATCTGGCCTGAAATGCATGAACTGAACTGTAGGTAGGCGGTCTGATTCAGATGCTTTTCCAGTGGCGATGCACTCTAGTTAGTTAAAGGAACTAACAGCAATTATGTAATTAGCCTGTGCAAGGGGCTGGGCTCATATCAGTAGATTTTTTTCCATTGTCTTTTTATTTGTGATTGTCTTTTTCTAATATTTTTACTGTACGATGGTGAAATGCGCAAAATACCCTGTTGTGCCCTGTGTCACGACTCACGCCTCTCTGCAGCACCTTCTCGCCGACATGGTCGCAGCAAGGAAGCGGATACACTTGAGCACAAGGTGCGGGACAGATACG…	http://synteny.cnr.berkeley.edu/CoGe/GEvo.pl?prog=blastn&autogo=1&show_cns=1&dsgid1=11822&chr1=4&x1=9679214&dr1up=15000&dr1down=15000&dsgid2=11822;chr2=4;x2=13994434;dr2up=15000;dr2down=15000;num_seqs=2;hsp_overlap_limit=0;hsp_size_limit=0
Os11g03710|11|1451786|1452144|-|Os12g03460|12|1357884|1358238|-|3e-144	Os11g03710	11	1451786	1452144	-0	Os12g03460	12	1357884	1358238	-0	2.9999999999999999e-144	5-distal	CATGATTGGTGTCTAAAATAAAACAAAAATATCTCAACAGAGTAGAGCCTGGATTCAAATGCGATATTTGTCGTGGTCCTTATCGAGCTGGCTGTATTCAACCATAATTGGCCAAAGATTAAAAAAAATTTGAAACTTTTTAACAAAATTTATCTGACTTTCATCGGTTTTTGGCAATAACGTTAACGACGAGAGTTATCAATGGAAACGCTAGGGAGGGATTTCAGCTATCGATCACATTTTGAAATCATAAACAGAGCACACCAATACAAAAGAGGATCGGTTCTTCATGGTTCCTTGCTATCGCAAGGGATGAGGCAGTTGTGCCTCCGTCAAAGTTTGTATTAGTACTTCCTCG	CATGATTGGTGTCCAAAAGAAAACAAAAATATCTCAACAGAGCAGAGCCTGGATTCAAATACGATATATGTCATGGTTCCTATTGAGCTGGCTGTATTTAACCATAATTGGCCAAAGATTAAAAAAATGAAACTTTCTAACCAAATTTATCTGACTTTCATCGGTTTTTGGCAATAACGTTAACGACTAGAGTTATCAATGGAAACGGTAGGGAGCGATTTCAGCTATCGATCACATACGAAATCATACACAGAGCACACCAATACAAAAGAGGATCGGTTCTTCATGGTTCCTTGCTATCACAAGGGATGAGGCAGTTGCGCCTCCGTCAAAGTTTGTATTAGTACTTCCTCG	http://synteny.cnr.berkeley.edu/CoGe/GEvo.pl?prog=blastn&autogo=1&show_cns=1&dsgid1=11822&chr1=11&x1=1451786&dr1up=15000&dr1down=15000&dsgid2=11822;chr2=12;x2=1357884;dr2up=15000;dr2down=15000;num_seqs=2;hsp_overlap_limit=0;hsp_size_limit=0
Os01g73990|1|42857231|42857254|+|Os05g01820|5|492049|492072|+|0.87	Os01g73990	1	42857231	42857254	0	Os05g01820	5	492049	492072	0	0.87	5-proximal	ATATTATGGGACGGAGGGAGTAG	ATATTAGGGGACGGAGCTAGTAG	http://synteny.cnr.berkeley.edu/CoGe/GEvo.pl?prog=blastn&autogo=1&show_cns=1&dsgid1=11822&chr1=1&x1=42857231&dr1up=15000&dr1down=15000&dsgid2=11822;chr2=5;x2=492049;dr2up=15000;dr2down=15000;num_seqs=2;hsp_overlap_limit=0;hsp_size_limit=0
Os04g25320|4|14625077|14625400|+|Os04g26090|4|15179925|15179602|-|5e-171	Os04g25320	4	14625077	14625400	0	Os04g26090	4	15179602	15179925	-0	4.9999999999999999e-171	5-distal	ATGCAATGCAGAGTATTATAGTCAGACCAAAAAGAAGCTCACTCCTCTTTGCTAAACTTTTTCACGTTTGCTATGCTAAATTTCCTAGTATACGCGAGCTCGCTCTCTAACTCTTAGCAACTTCTTGCTACTGAAAATAATGAAGCCTCCAAGTACTCAAATATGTGCCGCTGCTCTCCTCTATTGCCCGCAGAAACTAGCATGACCAAACCTAGTACTAGATTTCTCTGCAATATCGTCCCTTCCATGGAGTAGTTCCAGCTCACACAGGCCTCTGCGTCTCTTGACCACATACAACCAGCCTGCTGTCTTGGATGAGGTAT	TATGCAATGCAGAGTATTATAGTCAGACCAAAAAGAAGCTCACTCCCCTTTGCTAAACTTTTTCACGTTTGCCATGCTAAATTTCCTAGTATACGCGAGCTCGCTCTCTAACTCTTAGCAACTTCTTGCTGCTAAAAATAATGAAGCCTCCAAGTACTCAAATATGTGCCGCTGCTCTCCTCTATTGCCCGCAGAAACTAGCATGACCAAACCTAGTACTAGATTTCTCTGCAATATCGTCCCTTTCATGGAGTAGTTCCAGCTCACACAGGCCTCTGCGTCTCTTGACCACATACAACCAGCCTGCTGTCTTGGATGAGGTA	http://synteny.cnr.berkeley.edu/CoGe/GEvo.pl?prog=blastn&autogo=1&show_cns=1&dsgid1=11822&chr1=4&x1=14625077&dr1up=15000&dr1down=15000&dsgid2=11822;chr2=4;x2=15179602;dr2up=15000;dr2down=15000;num_seqs=2;hsp_overlap_limit=0;hsp_size_limit=0
Os04g17680|4|9675954|9676133|+|Os04g24414|4|13998452|13998273|-|2e-94	Os04g17680	4	9675954	9676133	0	Os04g24414	4	13998273	13998452	-0	1.9999999999999999e-94	5-distal	GAATCCCATAAGAAAAGTAGTATATACTGCTTCAACAAGTGATTCAGTATACTGGATCGATATACTTGAAAAATGCAGTAAATACTACCTAACCGAGAGAATTAATATATACTGGTACTTGAAAATTCAGTACATATTCCTTAACCAATCGATTCCGTTGGAACAGGATACCCTTCTAT	CGAATCCCATAAGAAAAGTAGTATATACTGCTTCAACAAGTGATTCAGTATACTGGATCGATATACTTGAAAAATGCAGTAAATACTACCTAACCGAGAGAATTAATATATACTGGTACTTGAAAATTCAGTACATATTCCTTAACCAATCGATTCCGTTGGAACGGGATACCCTTCTA	http://synteny.cnr.berkeley.edu/CoGe/GEvo.pl?prog=blastn&autogo=1&show_cns=1&dsgid1=11822&chr1=4&x1=9675954&dr1up=15000&dr1down=15000&dsgid2=11822;chr2=4;x2=13998273;dr2up=15000;dr2down=15000;num_seqs=2;hsp_overlap_limit=0;hsp_size_limit=0
Os11g04460|11|1862446|1862517|+|Os12g04220|12|1787009|1787080|+|6e-25	Os11g04460	11	1862446	1862517	0	Os12g04220	12	1787009	1787080	0	5.9999999999999995e-25	intron	TCATAATGTTTTCCTCAGTCTATATGTTTACTCAAATATTGACCAAACTTAATATCTGGAAATATTTTGCA	TCATAATGTTTTCCTCAGTCTATGCGTTTACTAAAATCTTGACCAAACTTTATATCTGGAAATATTTTGCA	http://synteny.cnr.berkeley.edu/CoGe/GEvo.pl?prog=blastn&autogo=1&show_cns=1&dsgid1=11822&chr1=11&x1=1862446&dr1up=15000&dr1down=15000&dsgid2=11822;chr2=12;x2=1787009;dr2up=15000;dr2down=15000;num_seqs=2;hsp_overlap_limit=0;hsp_size_limit=0
Os02g10350|2|5450878|5450892|+|Os06g40790|6|24330090|24330076|-|1.1	Os02g10350	2	5450878	5450892	0	Os06g40790	6	24330076	24330090	-0	1.1	3-distal	TAGCTAGCTTAGCT	CTAGCTAGCTTAGC	http://synteny.cnr.berkeley.edu/CoGe/GEvo.pl?prog=blastn&autogo=1&show_cns=1&dsgid1=11822&chr1=2&x1=5450878&dr1up=15000&dr1down=15000&dsgid2=11822;chr2=6;x2=24330076;dr2up=15000;dr2down=15000;num_seqs=2;hsp_overlap_limit=0;hsp_size_limit=0
Os11g02660|11|850841|850914|+|Os12g02589|12|893973|894046|+|4e-26	Os11g02660	11	850841	850914	0	Os12g02589	12	893973	894046	0	4.0000000000000002e-26	5-UTR	ACTCCTGCCACTAATCTCCTCTGCACTCGATTCAACTCATTCCCAACTAATAGTTGCTGTTCATAACTGTGTA	ACTCCTGCCACTAATCTCCTCTGCACTCGATTCAACTCATTCCCAACTGATAGCTGGTGTTCGTAACTATGTA	http://synteny.cnr.berkeley.edu/CoGe/GEvo.pl?prog=blastn&autogo=1&show_cns=1&dsgid1=11822&chr1=11&x1=850841&dr1up=15000&dr1down=15000&dsgid2=11822;chr2=12;x2=893973;dr2up=15000;dr2down=15000;num_seqs=2;hsp_overlap_limit=0;hsp_size_limit=0
Os11g03640|11|1415301|1415432|-|Os12g03410|12|1327953|1328087|-|7e-35	Os11g03640	11	1415301	1415432	-0	Os12g03410	12	1327953	1328087	-0	6.9999999999999999e-35	5-distal	CTTTGTCAAAACGTTATGCAGTTACTCCACCGGTCTGTGTTATGAACAGCGGTGTGACTGTACTTGTTCATCCCTTCCTGTTTGTGTTTCTGTCAGGATATCGAACAAGTTCTGAATCACATTGGTACTGA	CTTTGCCAAAACGTAATGCAATCACTCTACCTGTTTCTGTTATGAACAGTAGTGTGTGACTGTACTTGTTCCATCCCTTGCTGTTTGTGTTTCTGTCAGGATACAGAGCAAGTTCTGAATCACATTGGTACTGA	http://synteny.cnr.berkeley.edu/CoGe/GEvo.pl?prog=blastn&autogo=1&show_cns=1&dsgid1=11822&chr1=11&x1=1415301&dr1up=15000&dr1down=15000&dsgid2=11822;chr2=12;x2=1327953;dr2up=15000;dr2down=15000;num_seqs=2;hsp_overlap_limit=0;hsp_size_limit=0
Os01g47740|1|27306402|27306419|-|Os05g48970|5|28026684|28026667|+|1.3	Os01g47740	1	27306402	27306419	-0	Os05g48970	5	28026667	28026684	0	1.3	5-UTR	AGGTGATGATAAATCAT	GGTGATGATAAAGCATA	http://synteny.cnr.berkeley.edu/CoGe/GEvo.pl?prog=blastn&autogo=1&show_cns=1&dsgid1=11822&chr1=1&x1=27306402&dr1up=15000&dr1down=15000&dsgid2=11822;chr2=5;x2=28026667;dr2up=15000;dr2down=15000;num_seqs=2;hsp_overlap_limit=0;hsp_size_limit=0
Os11g05100|11|2233261|2233371|+|Os12g05100|12|2242706|2242820|+|2e-06	Os11g05100	11	2233261	2233371	0	Os12g05100	12	2242706	2242820	0	1.9999999999999999e-06	intron	TTTTGCTTGATTTCAGTATACGTATGTGCACTTAATGTTTCTGTTTGCCATTACCTTCTGCCCTTGTTTCCATGAGTCATGACATGATCTTGATTGGGTTATTGAAATTT	TTTTTCTTTGTTTCAGTATACAATATGTGCAGTTAATCTTGCAGTTTACCATTCTACCTTCTGCTTCTTGTTTTCGTGGGTCATAATGCGATCTTTCTTGGGTTATTAAATTTT	http://synteny.cnr.berkeley.edu/CoGe/GEvo.pl?prog=blastn&autogo=1&show_cns=1&dsgid1=11822&chr1=11&x1=2233261&dr1up=15000&dr1down=15000&dsgid2=11822;chr2=12;x2=2242706;dr2up=15000;dr2down=15000;num_seqs=2;hsp_overlap_limit=0;hsp_size_limit=0
1_38494534_38494614_cns_rna|1|38494534|38494614|+|5_20530709_20530629_cns_rna|5|20530709|20530629|-|2e-35	1_38494534_38494614_cns_rna	1	38494534	38494614	0	5_20530709_20530629_cns_rna	5	20530629	20530709	-0	2e-35	intron	AAAAATGGTCCCGGCGGGGCTCGAACCCGCGACCTTCGGCTCATAAGACCAACGCTCTAACCGACTGAGCTACGGGACCG	AAAAATTGGTCCCGGCGGGGCTCGAACCCGCGACCTTCGGCTCATAAGACCAACGCTCTAACCAACTGAGCTACGGGACC	http://synteny.cnr.berkeley.edu/CoGe/GEvo.pl?prog=blastn&autogo=1&show_cns=1&dsgid1=11822&chr1=1&x1=38494534&dr1up=15000&dr1down=15000&dsgid2=11822;chr2=5;x2=20530629;dr2up=15000;dr2down=15000;num_seqs=2;hsp_overlap_limit=0;hsp_size_limit=0
Os11g01780|11|408487|408623|+|Os12g01760|12|454859|454995|+|6e-61	Os11g01780	11	408487	408623	0	Os12g01760	12	454859	454995	0	6.0000000000000002e-61	5-distal	CCGCTAGTTCGGCTTAGCTTGGTGCGGCTCGGTTCGATCTTTGTCTTGGGTGTATAAAACCCACAAAACCCGCAAAACCCATGGAGGCCCTTCGCCACCTAATGGGCCAGCCCGGGAAGACCACCTCAGGGCCCAT	CCGCTAGTTCGGCTCAGCTTGGTGCGGCTCGGTTCGGTCTTGGTCTTGGGTGTATAAAACCCACAAAACCTGCAAAACCCATGGAGGCCCTTCGTCACCTAATGGGCCGGCCCGGGAAGACCACCTCAGGGCCCAT	http://synteny.cnr.berkeley.edu/CoGe/GEvo.pl?prog=blastn&autogo=1&show_cns=1&dsgid1=11822&chr1=11&x1=408487&dr1up=15000&dr1down=15000&dsgid2=11822;chr2=12;x2=454859;dr2up=15000;dr2down=15000;num_seqs=2;hsp_overlap_limit=0;hsp_size_limit=0
Os11g04140|11|1672788|1673300|+|Os12g03920|12|1620412|1620932|+|0.0	Os11g04140	11	1672788	1673300	0	Os12g03920	12	1620412	1620932	0	0	5-distal	AGACATCTATCAATTCCCTTAATTTTTCGATAGAAAGTTTTAAATTTTACATGGAAGTTTATTTCACATATAGATTTCTTTTCAATATGTAAGTAAACAAAATCTTTTTCTTAATTATCATTATTATTCTAAACTAACTTGGTTAGTTATGGGAGAAGAAAAAATGCATGCCACCACTCTATTAGTTACGGGAGAGGAGAAAACGCAGGGCACCACTCGGTTAGTTACGAATAGGCATCTGCATGGCACGGTCAGCCATGGAGCATCGGTCTTCTCGAGCTGGCCGCCGCCGAATCCGTCAATGTACACTCGAAGTGGGTCTCCTATTTGTGGAGACTAAAAATAGCAGATTGTGTGGATCTGGCGTGCTGATCAGTTACCCAAAATCAAAGCTACATT…	AGACATCTAGCAAATCCCTTAATTTTTCGATAGAAAGTTTTAAATTTTACTTGAAAGTTTATTTCATATATAGATTTCTTTTCAATCTGTTAGTAAGCAAAATCTAAAAAAGAATATTTTCTTAATTATCGTTATTATTCTAAACTAACCTAGTTAGTTATGGGAGAAGAAAAAAATGCATGCCACCACTCTGTTAGTTACGGGAGAGGAGAAAACGCAGGCCACCACTCGGTTAGTTACGAACAGGCATCTGCATGGCACGGTCAGCCACGGAGCGTCGGTCCTCTCGAGCTGGCCGCCGCCGAATCCGCCAATGTACACTCGAAGTGGGTCTCCTATCTGTGGAGACTAAAAATAGCAGATTGTGTGGATCTGGCGTGTTGATCAGTTACCCAAAAT…	http://synteny.cnr.berkeley.edu/CoGe/GEvo.pl?prog=blastn&autogo=1&show_cns=1&dsgid1=11822&chr1=11&x1=1672788&dr1up=15000&dr1down=15000&dsgid2=11822;chr2=12;x2=1620412;dr2up=15000;dr2down=15000;num_seqs=2;hsp_overlap_limit=0;hsp_size_limit=0
Os02g39200|2|23676414|23676455|+|Os04g41320|4|24330640|24330599|-|0.021	Os02g39200	2	23676414	23676455	0	Os04g41320	4	24330599	24330640	-0	0.021	3-UTR	TTGTTTCTGCAGGTAGTGTAGAGGACAATTCTTTTTGCCAT	TTTGATTCTGCAGGTAGGTATAGAAGAAATTCTTTTTGCCA	http://synteny.cnr.berkeley.edu/CoGe/GEvo.pl?prog=blastn&autogo=1&show_cns=1&dsgid1=11822&chr1=2&x1=23676414&dr1up=15000&dr1down=15000&dsgid2=11822;chr2=4;x2=24330599;dr2up=15000;dr2down=15000;num_seqs=2;hsp_overlap_limit=0;hsp_size_limit=0
Os02g39910|2|24117209|24117223|-|Os04g42310|4|24847074|24847088|-|1.0	Os02g39910	2	24117209	24117223	-0	Os04g42310	4	24847074	24847088	-0	1	3-distal	TCTATGTCATGTAT	TCTATGTCATGTAT	http://synteny.cnr.berkeley.edu/CoGe/GEvo.pl?prog=blastn&autogo=1&show_cns=1&dsgid1=11822&chr1=2&x1=24117209&dr1up=15000&dr1down=15000&dsgid2=11822;chr2=4;x2=24847074;dr2up=15000;dr2down=15000;num_seqs=2;hsp_overlap_limit=0;hsp_size_limit=0
4_14258246_14260568_cns_protein|4|14265300|14265912|-|4_15014790_15012469_cns_protein|4|15007728|15007116|+|0.0	4_14258246_14260568_cns_protein	4	14265300	14265912	-0	4_15014790_15012469_cns_protein	4	15007116	15007728	0	0	5-distal	GTATTTTCTCCGATTTAAGAGAACGACATAATATCTTAGAAGCATTTATAAGATGCGCACTTTTTACTGTGTTACAATGTTGGGGTGGGGCTATTTTTTTAATATTACTCATAGTTCTGTTCATTTTACTTTTATTAGATATAATTTAACTATTATCAAGTTATATACGATGACAAAAATATATATCATTAATTTTTATAGTTTTAAAATTGCTTAAATGACACGCAAAAGTCAGAAAATGTAGCCCCCATTAATGTGACATTTCTCTCTTTACAGGTGAATTAAAGAGGACATGAGTTTTAAAATGTAAAATATCTAAAGACATTAGCGAATCGAATATTAGCATTATAATTTAGATGCTGCATTTGCTTAATTGTTTGGCATACCATTTTTGCTTTT…	TATTTTCTCTGATTTAAGAGAACGACATAATATCTTAGAAGCATTTATAAGATGCGCACTTTTTACTGTGTTACAATGTTGGGGTGGGGCTATTTTTTTAATATTACTCATAGTTCTGTTCATTTTACTTTTATTAGATATAATTTAACTATTATCAAGTTATATACGATGACAAAAATATATATCATTAATTTTTATAGTTTTAAAATTGCTTAAATGACACGCAAAAGTCAGAAAATGTAGCCCCAATTAATGTGACATTTCTCTCTTTACAGGTGAATTAAAGAGGACATGAGTTTTAAAATGTAAAATATCTAAAGACATAAGCAAATCAAATATTAGCATTATAATTTAGATGCTGCATTTGCTTAATTGTTTGGCATACAATTTTTGCTTTTC…	http://synteny.cnr.berkeley.edu/CoGe/GEvo.pl?prog=blastn&autogo=1&show_cns=1&dsgid1=11822&chr1=4&x1=14265300&dr1up=15000&dr1down=15000&dsgid2=11822;chr2=4;x2=15007116;dr2up=15000;dr2down=15000;num_seqs=2;hsp_overlap_limit=0;hsp_size_limit=0
11_2101032_2101112_cns_rna|11|2100778|2101002|+|12_2121581_2121661_cns_rna|12|2121093|2121311|+|7e-68	11_2101032_2101112_cns_rna	11	2100778	2101002	0	12_2121581_2121661_cns_rna	12	2121093	2121311	0	7.0000000000000003e-68	5-proximal	ATAAACTGGTGGTAGATTGCCAGCCAGGAAAACAACACACGCTACTTTTCACAAAACAACTTGGTATGAACTAGCAATTTCACAAATAATAAGATTCTCTATGTAATAACAAGGATGCGTGTTTCATGATGTTATATGGAATACTTGGAGTAATGTAGAATTTGTACCAATTACGGAATTACCGGTAGTAGATTTACATAGATAAAGTGATTTAGGATCCAGGA	ATAGACTAGTGGTAGATTGTCAGCCAGGAAAACAACAAATGCTATTTTTCATGAAACAACTTGGTATGAACTAGCAATTTCACAGATAAAATTCTGTGTAATAACAAGGATGCAGGTTTCATGATGTTATATGCAATACTTGGCATAATGTAGAATTTGTACCAATTACGGAATTACCAGTAGTAGATTTTCATTTTAAAGTGATTTAGGATTCAGGA	http://synteny.cnr.berkeley.edu/CoGe/GEvo.pl?prog=blastn&autogo=1&show_cns=1&dsgid1=11822&chr1=11&x1=2100778&dr1up=15000&dr1down=15000&dsgid2=11822;chr2=12;x2=2121093;dr2up=15000;dr2down=15000;num_seqs=2;hsp_overlap_limit=0;hsp_size_limit=0
Os10g39550|10|21067022|21067050|-|Os03g03760|3|1677197|1677225|-|5e-07	Os10g39550	10	21067022	21067050	-0	Os03g03760	3	1677197	1677225	-0	4.9999999999999998e-07	5-proximal	TTTGTCTCCAACCTTTTGTCTCTTGCTG	TTTGTCTCCAACCTTTTGTCTCTTCCTG	http://synteny.cnr.berkeley.edu/CoGe/GEvo.pl?prog=blastn&autogo=1&show_cns=1&dsgid1=11822&chr1=10&x1=21067022&dr1up=15000&dr1down=15000&dsgid2=11822;chr2=3;x2=1677197;dr2up=15000;dr2down=15000;num_seqs=2;hsp_overlap_limit=0;hsp_size_limit=0
Os02g08544|2|4624692|4624718|+|Os06g43860|6|26414216|26414190|-|0.018	Os02g08544	2	4624692	4624718	0	Os06g43860	6	26414190	26414216	-0	0.018	5-proximal	AATTTAATCAAACTTGAAGAAGTTTA	AAATTTAAGCAAACTTAATGAAGTTT	http://synteny.cnr.berkeley.edu/CoGe/GEvo.pl?prog=blastn&autogo=1&show_cns=1&dsgid1=11822&chr1=2&x1=4624692&dr1up=15000&dr1down=15000&dsgid2=11822;chr2=6;x2=26414190;dr2up=15000;dr2down=15000;num_seqs=2;hsp_overlap_limit=0;hsp_size_limit=0
Os04g16814|4|9149484|9149553|+|Os08g15262|8|9261770|9261837|+|1e-14	Os04g16814	4	9149484	9149553	0	Os08g15262	8	9261770	9261837	0	1e-14	3-proximal	TGAATTCAGAATAGAAAGATTCAAAATAAAAAAAAAAAAGAAATAGGTAAGCGGGGAATAACCTTATTT	TGAATTCAGAATAGAAAGATTCAAAATAAAAAAAAAAGAAATAGGTAAGCGGGGAATAACCTTATTT	http://synteny.cnr.berkeley.edu/CoGe/GEvo.pl?prog=blastn&autogo=1&show_cns=1&dsgid1=11822&chr1=4&x1=9149484&dr1up=15000&dr1down=15000&dsgid2=11822;chr2=8;x2=9261770;dr2up=15000;dr2down=15000;num_seqs=2;hsp_overlap_limit=0;hsp_size_limit=0
Os11g04510|11|1892047|1892144|+|Os12g04280|12|1815929|1816026|+|4e-33	Os11g04510	11	1892047	1892144	0	Os12g04280	12	1815929	1816026	0	4.0000000000000002e-33	3-proximal	TCTTTCATCTGATTAATATGTTAACCATAAGTGAATTCACAACTTTCAAGGGTTAATACCAGATTCATCACATAGTGTTCTTCACACTTTCCTTAAA	TCTTTCATCTGATTAATTTGTTAACCATAAGCGTACTCGCAACTGTCAAGGGTTAATACTAGATTCATCACAAAGTGTTTTTCACACTTTCCTTAAA	http://synteny.cnr.berkeley.edu/CoGe/GEvo.pl?prog=blastn&autogo=1&show_cns=1&dsgid1=11822&chr1=11&x1=1892047&dr1up=15000&dr1down=15000&dsgid2=11822;chr2=12;x2=1815929;dr2up=15000;dr2down=15000;num_seqs=2;hsp_overlap_limit=0;hsp_size_limit=0
Os04g25250|4|14588500|14588718|-|Os04g26120|4|15206474|15206692|-|1e-95	Os04g25250	4	14588500	14588718	-0	Os04g26120	4	15206474	15206692	-0	9.9999999999999999e-96	5-distal	AAGGGAACTTTTTGATCTTTATAACCGGAACTAAAGATCATTTTTAGTTCCAGTTTAAAAAGTCATCCGTCCCCACTATCTTTAGTCCGGTTTAAAGATATATATTTAGTCCCGGTTGTTTATACCAACTGGGACCACAATTGAAAAAAAATACAGCCGCACACCTTCACTCTCGAGACACTATCTTCTCGTCCACCGCGCATGTCTTATCCCTTCGC	AAGGGAACTTTTTGATCTTTATAACCAGGACTAAAGATCATTTTTAGTCCCAGTTTAAAAAGTCATCCGGCCCCACTATCTTTAGTCCGGTTTAAAGATATATATTTAGTCCCGGTTGTTTATACCAACTAGGACCACATTTGAAAAAAAATATAGCCGCACACCTTCACTCTCGAGACACTATCTTCTCGTCCACCGCGCACGTCTTATCCCTTCGC	http://synteny.cnr.berkeley.edu/CoGe/GEvo.pl?prog=blastn&autogo=1&show_cns=1&dsgid1=11822&chr1=4&x1=14588500&dr1up=15000&dr1down=15000&dsgid2=11822;chr2=4;x2=15206474;dr2up=15000;dr2down=15000;num_seqs=2;hsp_overlap_limit=0;hsp_size_limit=0
Os11g05490|11|2481340|2481362|-|Os12g05690|12|2626694|2626716|-|0.001	Os11g05490	11	2481340	2481362	-0	Os12g05690	12	2626694	2626716	-0	0.001	5-distal	TGCGGCGGCGCCGCCCCACTAG	TGCGGCGGTGCCGCCCCACTAG	http://synteny.cnr.berkeley.edu/CoGe/GEvo.pl?prog=blastn&autogo=1&show_cns=1&dsgid1=11822&chr1=11&x1=2481340&dr1up=15000&dr1down=15000&dsgid2=11822;chr2=12;x2=2626694;dr2up=15000;dr2down=15000;num_seqs=2;hsp_overlap_limit=0;hsp_size_limit=0
rice_v6_8_21278008_21278157|8|21280202|21280222|+|Os09g24810|9|14794100|14794120|+|0.77	rice_v6_8_21278008_21278157	8	21280202	21280222	0	Os09g24810	9	14794100	14794120	0	0.77	3-distal	CAACAATAATAACATTAATT	CAACAATTATAACAGTAATT	http://synteny.cnr.berkeley.edu/CoGe/GEvo.pl?prog=blastn&autogo=1&show_cns=1&dsgid1=11822&chr1=8&x1=21280202&dr1up=15000&dr1down=15000&dsgid2=11822;chr2=9;x2=14794100;dr2up=15000;dr2down=15000;num_seqs=2;hsp_overlap_limit=0;hsp_size_limit=0
Os11g01200|11|124000|124739|-|Os12g01200|12|122523|123267|-|0.0	Os11g01200	11	124000	124739	-0	Os12g01200	12	122523	123267	-0	0	5-proximal	TAATTGTTAGGAGGGTAGTAGCTTTGTTTCCTTCCTTAATCTTCTCGTCCCCTGCAGATCGACTCGAGTGAGTTGTGTGTTCATTATATATCTCTTTTTCACACACATGTACGTAGTATGATATACATGTATATATACTCCATCTGTTACTGTTAGCACAATATCGTACCAGCAGCTAGCTGCATGCATGCATGATCCAAGTAGGTTGTCCTTTTTCTTTCTTCATTCATTCTTTTAGAATTGCATATATATAATTGATAGTTTGGTCAACCTCTTCCAGCTTAGCTTTTTAGCTGCATTGATGATCTATATATGTGGGTCCTCTGGCTACTGACTTTAGGAAAAAACCCAAATTGAGCCCTGTCCCAGTCTCACACCGAATCCATGCATATATTGCAT…	TAATTGTTAGGAGAGTAGTAGCTTTTCTTTCCTTACTTAACCTTCTCGTCCTGCAGATCGACTCGAGTGAGTAGTGTGTTCATTATATATCTTTTTTTTCACACACATGTACGTAGTATGATATACATGTATATATACTCCATTTGTTACTGTTAGCACAATATCGTACCAGCAGCTAGCTTAGCTGCATGCACGCATGATCCAAGTTGGTCGTCCTTTTTCTTTCTTCATTCATTCTTTTAGAATTGATAGTTTGGTCAACCTCTTGCAGCTTAGCTTTTTAGCTGCATCGATGATTTATATATGTGGGTCCTCTGGCTACTGACTTTGGGAAAAAGCCCAAATTAATTAAGCCTTGTCCCGGTCTCACACCGAATCCATGCATATATTGCATTTTCT…	http://synteny.cnr.berkeley.edu/CoGe/GEvo.pl?prog=blastn&autogo=1&show_cns=1&dsgid1=11822&chr1=11&x1=124000&dr1up=15000&dr1down=15000&dsgid2=11822;chr2=12;x2=122523;dr2up=15000;dr2down=15000;num_seqs=2;hsp_overlap_limit=0;hsp_size_limit=0
Os04g25080|4|14457321|14458582|+|Os04g25660|4|14858893|14860154|+|0.0	Os04g25080	4	14457321	14458582	0	Os04g25660	4	14858893	14860154	0	0	5-proximal	GGGTAATTCGTACTTTTTTCCTATGGTCTCTAAATGTCTCTGTATTCATCTGGAAAAGTAACCACATGATAGAAAAGGAGGCAAGACGCTTGAGCGAACTGTATGCAGCACGAACGCTGCCATGAATCAGAGGTGTCGAGTCGAAAATAGCCGTGTGCAACAAAAGAAAACTAGCAGAGCAAAGCTCCTCTGGTCTTATGCGATTCGGACTGTCACTGCCACGAAAATCATTGAAGACTTTCTTCGATGCCCTGTAAAAGCCCTCTTACACACGGCTAAATGACGTTTCAAGAGACAGTTCGCTAAATGACATCTAACAAAAGGCCTATGGAAATAATATATTTGTGTAGAATAGTAAATGGAGAAAAATACTACGAAATATTAGACATGTACGTATTA…	GGGTAATTCGTACCTTTTCCTATGGTCTCTAAATGTCTCTGTATTCATCTGGAAAAGTAACCACATGATAGAAAAGGAGGCAAGACGCTTGAGCGAACTGTATGCAGCACGAACGCTGCCATGAATCAGAGGTGTCGAGTCGAAAATAGCCGTGTGCAACAAAAGAAAACTAGCAGAGCAAAGCTCCTCTGGTCTTGTGCGATTCGGACTGTCACTGCCACGAAAATCATTGAAGACTTTCTTCGATGCCCTGTAAAAGCCCTCTTACACACGGCTAAATGACGTTTCAAGAGACAGTTCGCTAAATGACATCTAACAAAAGGCCTATGGAAATAATATATTTGTGTAGAATAGTAAACGGAGAAAAATACTACGAAATATTACACATGTACGTATTAA…	http://synteny.cnr.berkeley.edu/CoGe/GEvo.pl?prog=blastn&autogo=1&show_cns=1&dsgid1=11822&chr1=4&x1=14457321&dr1up=15000&dr1down=15000&dsgid2=11822;chr2=4;x2=14858893;dr2up=15000;dr2down=15000;num_seqs=2;hsp_overlap_limit=0;hsp_size_limit=0
Os11g01590|11|336705|337092|+|Os12g01570|12|342225|342609|+|9e-130	Os11g01590	11	336705	337092	0	Os12g01570	12	342225	342609	0	9e-130	5-distal	AGCTTTTCTTTAGCGTTTGAGTTGCAAATGAAAATGGGGAGCATCCATCCAGAGTAGTCCATGTGTGTCACGCATGCAAGTATTCCATCGGATTCCCCTGCCTGCAGACTTGCAGATACAGTTGAGCGTACAAATAAAACATCAATAAATTGGTCCTTATTGCGCATGCTGCTGCCTGCATCAATTAATCGATCGATCAATCATGTGCAGTGCAGACCAACACGAATGATCCACGGTACAGATCGAGACAGCCGCCCCCATGCACCTGGTTTTTTCAATTCGTCATTATTTGTTCAATGTTCACATATTCGTGTACATGTACATGACAAATTGACAACCAGTACTTCATTTTACAGGTAGTACGTACTGCACTAGTAGACGCTATTA	AGCTTTTCTTTAGCGTTTGAGATGCAAATGAAAATGGGGAGCATCCATCCAGAGTAGTCCATGTGTGTCACGCATTCGTGTATTCCATCGGATTCCCCTGCCTGCAGACTTGCAGATACAGTTGAGCGTACAAATAAACCATCAACAAAATGGTCCTTATTGCGCATGCTGCTTCCTGCATCAATTCTCGATCGATCAATCATCGTGCAGATCAACACGAATGGTCCACGGTACAGAGACAGCCGCCCCCATGCACCTGGTTTTTTCAACTCTGGTTTTCAATTCGTCATTTGTTCATTGTTCACATGTTCGTGTACATGTACATGACAAATTGACAACCAGTACTTCATTGTACAGGTACTACTGTACTAGCAGACGCTATTA	http://synteny.cnr.berkeley.edu/CoGe/GEvo.pl?prog=blastn&autogo=1&show_cns=1&dsgid1=11822&chr1=11&x1=336705&dr1up=15000&dr1down=15000&dsgid2=11822;chr2=12;x2=342225;dr2up=15000;dr2down=15000;num_seqs=2;hsp_overlap_limit=0;hsp_size_limit=0
Os11g03794|11|1493712|1493879|-|Os12g03540|12|1406744|1406906|-|9e-53	Os11g03794	11	1493712	1493879	-0	Os12g03540	12	1406744	1406906	-0	8.9999999999999997e-53	intron	ATATCCTTTATAAGTTTTCAGTGTAGCATTTAATCATTGGTATCATTGATTTCCATCTCTGTTATTTGAAAAATAAAGAAATGTAACCTAAAACAAATAATATGTCTTCATTTGCAAACACAAAAATTACCAGTGACTCTAGACAATTTTCCTTGACACATATCTCC	ATATCCTTTATAAGTTTTCAGTATAGCATTTAATCATAAGTATCATTCATCTCTTTTATTTGAAAAATAAAAAAAATGTAACCTAAAACAAATAATATGTCTTCACTTGCAAACAGAAAAAATATCAGTGACTCTAGACAATATTCCTTGACATATATCTCC	http://synteny.cnr.berkeley.edu/CoGe/GEvo.pl?prog=blastn&autogo=1&show_cns=1&dsgid1=11822&chr1=11&x1=1493712&dr1up=15000&dr1down=15000&dsgid2=11822;chr2=12;x2=1406744;dr2up=15000;dr2down=15000;num_seqs=2;hsp_overlap_limit=0;hsp_size_limit=0
Os12g42610|12|26463658|26463728|+|Os03g44710|3|25212654|25212724|+|3e-05	Os12g42610	12	26463658	26463728	0	Os03g44710	3	25212654	25212724	0	3.0000000000000001e-05	3-distal	TTTTGCAAGTTGGTGTTTAAGATTTTTGGTATTGCAGTTTAGGGATGCCAATTAAATCCGGCGTAAAGAT	TTTTGTAAGTAGGCGTCCTAGATTTTTCGTATTATGATTTAGGAATGCTAATTAAAATCGACGTAAAGAT	http://synteny.cnr.berkeley.edu/CoGe/GEvo.pl?prog=blastn&autogo=1&show_cns=1&dsgid1=11822&chr1=12&x1=26463658&dr1up=15000&dr1down=15000&dsgid2=11822;chr2=3;x2=25212654;dr2up=15000;dr2down=15000;num_seqs=2;hsp_overlap_limit=0;hsp_size_limit=0
Os01g47430|1|27108939|27109004|-|Os05g49180|5|28157539|28157469|+|8e-06	Os01g47430	1	27108939	27109004	-0	Os05g49180	5	28157469	28157539	0	7.9999999999999996e-06	5-UTR	AGCTATATAAAGGTAGGCGAGGCGGAGGCAGGGAGGGTTTTGGAATTTTCGGCCGCCGTTGCGTG	GCTATATAAAGCTCGGCGCAGCGGAGGGAGGGGAGGAAGGGTTTTGGAATTAGAAGCCGCCGTTGCGTGG	http://synteny.cnr.berkeley.edu/CoGe/GEvo.pl?prog=blastn&autogo=1&show_cns=1&dsgid1=11822&chr1=1&x1=27108939&dr1up=15000&dr1down=15000&dsgid2=11822;chr2=5;x2=28157469;dr2up=15000;dr2down=15000;num_seqs=2;hsp_overlap_limit=0;hsp_size_limit=0
Os11g04200|11|1709514|1709597|-|Os12g04010|12|1665610|1665693|-|6e-32	Os11g04200	11	1709514	1709597	-0	Os12g04010	12	1665610	1665693	-0	6.0000000000000001e-32	intron	GTTAGTCAAGTACTAGACTTAATTACTTCAATATAAACAAGTGAGGCACATGTATATTATCAACATATTCTTCCAATTCTGCA	GTTAGTCAAGTACTACACTTACTCACTTCAATATAAACAAGTTAGGCACATGTATATTATCAGCATATTCTTCCAATTCTGCA	http://synteny.cnr.berkeley.edu/CoGe/GEvo.pl?prog=blastn&autogo=1&show_cns=1&dsgid1=11822&chr1=11&x1=1709514&dr1up=15000&dr1down=15000&dsgid2=11822;chr2=12;x2=1665610;dr2up=15000;dr2down=15000;num_seqs=2;hsp_overlap_limit=0;hsp_size_limit=0
Os11g04520|11|1896726|1896776|+|Os12g04290|12|1819543|1819594|+|8e-14	Os11g04520	11	1896726	1896776	0	Os12g04290	12	1819543	1819594	0	8e-14	intron	ATGCTTTAAAATACTACTACATACCTGGCTGAAACTGCACTGCTTCTTTT	ATGCTTTAAAATACTGCTACGTACCTGGCTGAAAACTGCACTGCTTCTTTT	http://synteny.cnr.berkeley.edu/CoGe/GEvo.pl?prog=blastn&autogo=1&show_cns=1&dsgid1=11822&chr1=11&x1=1896726&dr1up=15000&dr1down=15000&dsgid2=11822;chr2=12;x2=1819543;dr2up=15000;dr2down=15000;num_seqs=2;hsp_overlap_limit=0;hsp_size_limit=0
Os02g50600|2|30894107|30894121|-|Os06g13760|6|7629923|7629909|+|0.87	Os02g50600	2	30894107	30894121	-0	Os06g13760	6	7629909	7629923	0	0.87	3-UTR	ACACAATAATTCTT	CACAATAATTCTTT	http://synteny.cnr.berkeley.edu/CoGe/GEvo.pl?prog=blastn&autogo=1&show_cns=1&dsgid1=11822&chr1=2&x1=30894107&dr1up=15000&dr1down=15000&dsgid2=11822;chr2=6;x2=7629909;dr2up=15000;dr2down=15000;num_seqs=2;hsp_overlap_limit=0;hsp_size_limit=0
Os11g05160|11|2267618|2267633|+|Os12g05200|12|2305113|2305128|+|0.26	Os11g05160	11	2267618	2267633	0	Os12g05200	12	2305113	2305128	0	0.26	intron	GTCAATAACCGTTAG	GTCAATAACCGTTAG	http://synteny.cnr.berkeley.edu/CoGe/GEvo.pl?prog=blastn&autogo=1&show_cns=1&dsgid1=11822&chr1=11&x1=2267618&dr1up=15000&dr1down=15000&dsgid2=11822;chr2=12;x2=2305113;dr2up=15000;dr2down=15000;num_seqs=2;hsp_overlap_limit=0;hsp_size_limit=0
Os11g01780|11|409332|409361|+|Os12g01760|12|455657|455686|+|0.0003	Os11g01780	11	409332	409361	0	Os12g01760	12	455657	455686	0	0.0003	5-distal	TACATGGGCCCACATGTCAGCTGCACATA	TACATAGGCGCACATGCCAGCTGCACATA	http://synteny.cnr.berkeley.edu/CoGe/GEvo.pl?prog=blastn&autogo=1&show_cns=1&dsgid1=11822&chr1=11&x1=409332&dr1up=15000&dr1down=15000&dsgid2=11822;chr2=12;x2=455657;dr2up=15000;dr2down=15000;num_seqs=2;hsp_overlap_limit=0;hsp_size_limit=0
Os11g04370|11|1804277|1804316|-|Os12g04160|12|1735240|1735279|-|0.005	Os11g04370	11	1804277	1804316	-0	Os12g04160	12	1735240	1735279	-0	0.005	3-distal	TCTCGCCTTCTCCCGCGTTGGCCATCGCCGGCCACCGCC	TCTCCCCTTCTTGCGCATCGGCCATCGCCGGCCGCAGCC	http://synteny.cnr.berkeley.edu/CoGe/GEvo.pl?prog=blastn&autogo=1&show_cns=1&dsgid1=11822&chr1=11&x1=1804277&dr1up=15000&dr1down=15000&dsgid2=11822;chr2=12;x2=1735240;dr2up=15000;dr2down=15000;num_seqs=2;hsp_overlap_limit=0;hsp_size_limit=0
Os01g74200|1|42985511|42985534|-|Os05g02020|5|582696|582719|-|0.98	Os01g74200	1	42985511	42985534	-0	Os05g02020	5	582696	582719	-0	0.98	5-distal	ATATGTATAAATGGAGATATATA	ATATGTATATATGTATATATATA	http://synteny.cnr.berkeley.edu/CoGe/GEvo.pl?prog=blastn&autogo=1&show_cns=1&dsgid1=11822&chr1=1&x1=42985511&dr1up=15000&dr1down=15000&dsgid2=11822;chr2=5;x2=582696;dr2up=15000;dr2down=15000;num_seqs=2;hsp_overlap_limit=0;hsp_size_limit=0
Os11g03890|11|1544245|1544559|+|Os12g03710|12|1489489|1489803|+|7e-119	Os11g03890	11	1544245	1544559	0	Os12g03710	12	1489489	1489803	0	6.9999999999999997e-119	5-distal	ATAGATAATTACTAGTCGATCTATACACTCAAATGTTTGGCTACATAGATTGGATCACACTCGTGTCTGGATTAAATAATAGATGCATCCCAGACATGAAGATTGTTGGATTTAATCAATCATTTAGAAAACAAAAGGTTCTTTGATTACACAAATATATTTCATTAGTCCTAATCCTCAAAACTCTACACCCTCCCATTTGGAACTATCATTGACCATTATCACTCTTTATCTCTCTATACCATTCATCAATGTTCTCCTTATTTTGCAATTATTGCCTAATCGATCTCTCCTAGTCTCCACACCACATCCGT	ATAAATAATTGCTAGTGGATCTATACACTCAAATGTTTGGCTACGTGGATTGGATCACACTCATGTCTGAATTAAATAATAGATGCATCCCAGACAAAGAGATTGTTGGATTTCATGAATCATTTAGAAAAGAAAAGGTTATGTGATTACATAAATATATTTCATTAGTCCGAATCCTCAAAACTCTACACCCTCCCGTTCGGAACTATCATTGACCATTATCACTCTTTATCTCTCTACACCACTCATCACTGTTTTTCTTATTTAGCAGCTATTGTCTAATCGATCTCATCTAGTCTCCGCGCCACATCCGT	http://synteny.cnr.berkeley.edu/CoGe/GEvo.pl?prog=blastn&autogo=1&show_cns=1&dsgid1=11822&chr1=11&x1=1544245&dr1up=15000&dr1down=15000&dsgid2=11822;chr2=12;x2=1489489;dr2up=15000;dr2down=15000;num_seqs=2;hsp_overlap_limit=0;hsp_size_limit=0
Os11g02159|11|598889|599130|+|Os12g02100|12|636042|636282|+|8e-112	Os11g02159	11	598889	599130	0	Os12g02100	12	636042	636282	0	7.9999999999999996e-112	intron	GGCTCTGTTTTGAATTCACCTAGACACATCAGAGTTAGCCTTGTCTCTTAAAATGGAGAGTGGGTGATTAACAGCGAAATTTGAAGTTGAATTTCCAGATTAAGTAGGCTATCAATAGAAAAATAGTCAGTTTTGCAGTTGCCTTCTTAGTCTTATATTTGAAATCATATTAAATACGTGTTCACAAATGTATGACCAATTTCAGTTTTGACTATTTAACTAATGAATATAAATTCTAATA	GGCTCTGTTTTGAATTCACCTAGGCACATCAGAGTTAGCCTTGTCTCTTAAAATGGAGAGTGGGTGATTAGCAGCGAAATTTGAAGTTGAATTTCCAGATTAAGTAGGCTATTGTAGAAAAATAGTCAGTTTTTCAGTTGCCTTCTTAGTCTTATATTTAAAATCATCTTAAATACGTGTTCACAAATGTATGACCCATTTCAGTTTTGACTATTTAACTAATGAATATGAATTCTAATA	http://synteny.cnr.berkeley.edu/CoGe/GEvo.pl?prog=blastn&autogo=1&show_cns=1&dsgid1=11822&chr1=11&x1=598889&dr1up=15000&dr1down=15000&dsgid2=11822;chr2=12;x2=636042;dr2up=15000;dr2down=15000;num_seqs=2;hsp_overlap_limit=0;hsp_size_limit=0
Os10g38834|10|20599283|20599305|+|Os03g03540|3|1538539|1538517|-|0.001	Os10g38834	10	20599283	20599305	0	Os03g03540	3	1538517	1538539	-0	0.001	5-proximal	TCTTTGCTTGACAAAAAAGAAA	TTCTTTGCTTGACGAAAAAGAA	http://synteny.cnr.berkeley.edu/CoGe/GEvo.pl?prog=blastn&autogo=1&show_cns=1&dsgid1=11822&chr1=10&x1=20599283&dr1up=15000&dr1down=15000&dsgid2=11822;chr2=3;x2=1538517;dr2up=15000;dr2down=15000;num_seqs=2;hsp_overlap_limit=0;hsp_size_limit=0
Os08g10790|8|6361855|6361876|+|Os08g11880|8|6960230|6960209|-|0.004	Os08g10790	8	6361855	6361876	0	Os08g11880	8	6960209	6960230	-0	0.004	3-distal	CACCCTGATTTTCGTTTCAGG	ACACCCTGATTTTTGTTTCAG	http://synteny.cnr.berkeley.edu/CoGe/GEvo.pl?prog=blastn&autogo=1&show_cns=1&dsgid1=11822&chr1=8&x1=6361855&dr1up=15000&dr1down=15000&dsgid2=11822;chr2=8;x2=6960209;dr2up=15000;dr2down=15000;num_seqs=2;hsp_overlap_limit=0;hsp_size_limit=0
Os11g02150|11|593473|593616|+|Os12g02094|12|629755|629899|+|5e-43	Os11g02150	11	593473	593616	0	Os12g02094	12	629755	629899	0	5.0000000000000002e-43	3-UTR	GTAGTAGGAAGCGTGCGTACACGAATCAAGTTGTGGTAGGCATGGAGAAGACGAAGTGATGGCAGCTTGTACATATGGTTATTATTAATGAAATATTAGGCAATACACTATGTGAAGGGGATGATACGATAATTATGTGCACA	GTAGTAGGAAGCGTGCATACACGAATCAAGTTGTGGTAGGCATGGAGAAGACGAAGAAGTGATGGCAGCTTGTACATATGGTTGTTATTAATGATATAGGCAATACTACTCTGTGAAGGGGATAATCCGATAATTGTATGCACA	http://synteny.cnr.berkeley.edu/CoGe/GEvo.pl?prog=blastn&autogo=1&show_cns=1&dsgid1=11822&chr1=11&x1=593473&dr1up=15000&dr1down=15000&dsgid2=11822;chr2=12;x2=629755;dr2up=15000;dr2down=15000;num_seqs=2;hsp_overlap_limit=0;hsp_size_limit=0
Os11g07020|11|3484558|3484586|-|Os12g07210|12|3543867|3543839|+|0.064	Os11g07020	11	3484558	3484586	-0	Os12g07210	12	3543839	3543867	0	0.064	3-UTR	TGGTTACTGCAAAGTTTTGCGTATATAT	GGTTGCTGCAAAATTTTGCATGTATATA	http://synteny.cnr.berkeley.edu/CoGe/GEvo.pl?prog=blastn&autogo=1&show_cns=1&dsgid1=11822&chr1=11&x1=3484558&dr1up=15000&dr1down=15000&dsgid2=11822;chr2=12;x2=3543839;dr2up=15000;dr2down=15000;num_seqs=2;hsp_overlap_limit=0;hsp_size_limit=0
Os04g17700|4|9693141|9693797|+|Os04g24410|4|13980969|13980315|-|0.0	Os04g17700	4	9693141	9693797	0	Os04g24410	4	13980315	13980969	-0	0	intron	ATTCTCTACACTTGTTTAAACTTTTCATTGTACTATTTTACTCGACATATAAGATATTTGCTTAGTCAACAGTTAGATAAGATGGTGATGATCCGTTTGGCATCACATAATACTCTTGTATAATCACCTTAATAGTGTTTTTTTTAGAATACATGCATAATTGGTGTTTTCTAAATAAACTAAAATTTTGCCTGTAATATCTAGAAAAGCTTCACTGGAATGTAGCAAGTTGGAACCCCATTGTAGGGCAGCCATAGGTCTGCTAGTTAGTGGAAGGCAATTGCATAGTTGTAAAGGAGATCAGTAAACTGAATTAGTACCAACACAAACTGACTAAAATAAAAGAGATCAGGCCATCCTTTTTGTTTTCTTTTTCTGAATTGCCTAATTGATAATTTT…	TATTCTCTACACTTGTTTAAACTTTTCATTGTACTATTTTACTCGACATATAAGATATTTGCTTAGTCAACAGTTAGATAAGATGGTGATGATCCGTTTGGCATCACATAATACTCTTGTATAATCACCTTAATAGTGTTTTTTTTAGAATACATGCATAATTGGTGTTTTCTAAATAAACTAAAATTTTGCCTGTAATATCTAGAAAAGCTTCACTGGAATGTAGCAAGTTGGAACCCCATTGTAGGGCAGCCATAGGTCTGCTAGTTAGTGGAAGGCAATTGCATAGTTGTAAAGGAGATCAGTAAACTGAATTAGTACCAACACAAACTGACTAAAATAAAAGAGATCAGGCCATCCTTTTTGTTTTCTTTTTCTGAATTGCCTAATTGATAATTT…	http://synteny.cnr.berkeley.edu/CoGe/GEvo.pl?prog=blastn&autogo=1&show_cns=1&dsgid1=11822&chr1=4&x1=9693141&dr1up=15000&dr1down=15000&dsgid2=11822;chr2=4;x2=13980315;dr2up=15000;dr2down=15000;num_seqs=2;hsp_overlap_limit=0;hsp_size_limit=0
Os02g39920|2|24140985|24141002|-|Os04g42320|4|24860800|24860817|-|1.2	Os02g39920	2	24140985	24141002	-0	Os04g42320	4	24860800	24860817	-0	1.2	5-proximal	AGGCCCAACCCCAACCC	AGGCCCAACCCAAACCC	http://synteny.cnr.berkeley.edu/CoGe/GEvo.pl?prog=blastn&autogo=1&show_cns=1&dsgid1=11822&chr1=2&x1=24140985&dr1up=15000&dr1down=15000&dsgid2=11822;chr2=4;x2=24860800;dr2up=15000;dr2down=15000;num_seqs=2;hsp_overlap_limit=0;hsp_size_limit=0
Os01g61980|1|35876954|35876969|+|Os05g38690|5|22643493|22643478|-|0.22	Os01g61980	1	35876954	35876969	0	Os05g38690	5	22643478	22643493	-0	0.22	5-distal	ACACCTCGAGCTTTG	AACACCTCGAGCTTT	http://synteny.cnr.berkeley.edu/CoGe/GEvo.pl?prog=blastn&autogo=1&show_cns=1&dsgid1=11822&chr1=1&x1=35876954&dr1up=15000&dr1down=15000&dsgid2=11822;chr2=5;x2=22643478;dr2up=15000;dr2down=15000;num_seqs=2;hsp_overlap_limit=0;hsp_size_limit=0
Os11g03070|11|1096498|1096559|+|Os12g02840|12|1031725|1031785|+|2e-16	Os11g03070	11	1096498	1096559	0	Os12g02840	12	1031725	1031785	0	2e-16	3-distal	TATATCCGAAGCTTTTTAGATCGAGTCAAACGCTCACCTAAAAGGCTACTGACTACATCCT	TATATCCGAAGCTTTCTAGATCGAGTCAAGTCTCACCTAAAAGGCTACTGACTACTTCCT	http://synteny.cnr.berkeley.edu/CoGe/GEvo.pl?prog=blastn&autogo=1&show_cns=1&dsgid1=11822&chr1=11&x1=1096498&dr1up=15000&dr1down=15000&dsgid2=11822;chr2=12;x2=1031725;dr2up=15000;dr2down=15000;num_seqs=2;hsp_overlap_limit=0;hsp_size_limit=0
Os01g42110|1|23867183|23867203|+|Os05g51090|5|29262621|29262601|-|0.89	Os01g42110	1	23867183	23867203	0	Os05g51090	5	29262601	29262621	-0	0.89	5-distal	TGAGAATGGCATGTGGGGCC	GTGAGGCTGGCATGTGGGGC	http://synteny.cnr.berkeley.edu/CoGe/GEvo.pl?prog=blastn&autogo=1&show_cns=1&dsgid1=11822&chr1=1&x1=23867183&dr1up=15000&dr1down=15000&dsgid2=11822;chr2=5;x2=29262601;dr2up=15000;dr2down=15000;num_seqs=2;hsp_overlap_limit=0;hsp_size_limit=0
Os11g04670|11|1990644|1991088|+|Os12g04440|12|1893597|1894022|+|0.0	Os11g04670	11	1990644	1991088	0	Os12g04440	12	1893597	1894022	0	0	3-UTR	GTTTTCATATCCGATGGTTCTATGTTTCACATTCCCAGCAAGGAGTATGTGCTTGTTGAAACATGGTTTTTCCGTCCAGAAAAAACATGGTTCCGTTTAGTGCATCTGGAGGATGTTCTGGGTTTCTTGGTGGAGCCTGACTTAAGGTTGAACATCCAGGACGTTTTGGGATATGCAGTGTATAATTCATATTTGAAAACCGTATTTACAATAAGACAATAATAAATAATTGTTTGACATATGAGTATTGCAAAACTATTACTGTAAGAAATTAATCGTGAGACCAACCTACGGTTGTACAGTACCGAGAACTTCTGAATTGAAGGTCAGCATTTCGAGTTGAACTAAAAGAGTGATCAGCAGCAGGGACGCAGCGCCAAGTGGCCAGAATAGAAGCCA…	GTTTTCATATCGGATGGTTCTATGTTTCACATTCCCAGCAAGGAGTATGTGCTTGTTGAAACATGGTTTTTCCGTTTAGTGCATCTGGAGGATGTTCTGGGTTTCTTTGGTGGAGCCTGACTTAAGGTTGAACATCCAGGAAGTTTTGGGGTATGTAGTGTATAATTCATATTTGAAAATTGTATTTCCAATAAGACAATAATAAATAATTGTTTGACATATGAGTATTGCAAAACTATTACTGTAAGAAATTAATCGTGAGACCAACCTACGGTTGTACAGTATCGAGAACTTCTGAATTGAGGGTCAGCATTTCGAGTTGAACTAAAAGAGTGATCAGCAGCAGGGACGCAGCGCCAAGTGGCCAGAATAGAAGCCAGAAGGAACGAATCCGAGGGG…	http://synteny.cnr.berkeley.edu/CoGe/GEvo.pl?prog=blastn&autogo=1&show_cns=1&dsgid1=11822&chr1=11&x1=1990644&dr1up=15000&dr1down=15000&dsgid2=11822;chr2=12;x2=1893597;dr2up=15000;dr2down=15000;num_seqs=2;hsp_overlap_limit=0;hsp_size_limit=0
Os08g11550|8|6765427|6765444|-|Os08g11980|8|7026139|7026156|-|1.1	Os08g11550	8	6765427	6765444	-0	Os08g11980	8	7026139	7026156	-0	1.1	3-distal	TCCCGCCGTCGCCGTCG	TCCAGCCGTCGCCGTCG	http://synteny.cnr.berkeley.edu/CoGe/GEvo.pl?prog=blastn&autogo=1&show_cns=1&dsgid1=11822&chr1=8&x1=6765427&dr1up=15000&dr1down=15000&dsgid2=11822;chr2=8;x2=7026139;dr2up=15000;dr2down=15000;num_seqs=2;hsp_overlap_limit=0;hsp_size_limit=0
Os11g04720|11|2009466|2009541|+|Os12g04500|12|1915095|1915170|+|1e-32	Os11g04720	11	2009466	2009541	0	Os12g04500	12	1915095	1915170	0	1.0000000000000001e-32	intron	ATTACAAGATTTTTCTTTTGTGCTTGCAGACTCTTTTCTTCTCTCGGTTGCTGTATGAATTGGCATCTGATGGTA	ATTACAAGATTTTTCTTTTGTGCTTGCAGACTCTTTTCTTCTCTCAGTTGCTGTATGAATTGGCACCTGATGGTA	http://synteny.cnr.berkeley.edu/CoGe/GEvo.pl?prog=blastn&autogo=1&show_cns=1&dsgid1=11822&chr1=11&x1=2009466&dr1up=15000&dr1down=15000&dsgid2=11822;chr2=12;x2=1915095;dr2up=15000;dr2down=15000;num_seqs=2;hsp_overlap_limit=0;hsp_size_limit=0
Os04g25080|4|14459304|14459446|+|Os04g25660|4|14860858|14861000|+|2e-71	Os04g25080	4	14459304	14459446	0	Os04g25660	4	14860858	14861000	0	1.9999999999999998e-71	intron	TAAGGACGTTTTTAGGTTTTGCAATGTGTGGATTCCCATTTCATTTGAGGTTAACAAGTGGTTCATCTGATTAGTTGCTACATACTACAGTTGTTGTAACTTGTCAAGTACAGCTAGTACAATACTTGCGAAATGTATTACA	TAAGGACGTTTTTAGGTGTTGCAATGTGTGGATTCCCATTTCATTTGAGGTTAACAAGTGGTTCATCTGATTAGTTGCTACGTACTACAGTTGTTGTAACTTGTCAAGTACAGCTAGTACAATACTTGCGAAATGTATTACA	http://synteny.cnr.berkeley.edu/CoGe/GEvo.pl?prog=blastn&autogo=1&show_cns=1&dsgid1=11822&chr1=4&x1=14459304&dr1up=15000&dr1down=15000&dsgid2=11822;chr2=4;x2=14860858;dr2up=15000;dr2down=15000;num_seqs=2;hsp_overlap_limit=0;hsp_size_limit=0
Os01g13030|1|7253169|7253205|+|Os05g14180|5|7954718|7954754|+|9e-05	Os01g13030	1	7253169	7253205	0	Os05g14180	5	7954718	7954754	0	9.0000000000000006e-05	3-UTR	TTCCCATTGCTAGTGTCTGCTAGTTGGTGTGCATGT	TTCTCCTTACTAGTGTCTGTTAGTTGGTATGCATGT	http://synteny.cnr.berkeley.edu/CoGe/GEvo.pl?prog=blastn&autogo=1&show_cns=1&dsgid1=11822&chr1=1&x1=7253169&dr1up=15000&dr1down=15000&dsgid2=11822;chr2=5;x2=7954718;dr2up=15000;dr2down=15000;num_seqs=2;hsp_overlap_limit=0;hsp_size_limit=0
Os11g03780|11|1486759|1486827|+|Os12g03530|12|1399868|1399943|+|6e-07	Os11g03780	11	1486759	1486827	0	Os12g03530	12	1399868	1399943	0	5.9999999999999997e-07	intron	CTAAATCATTGCTGGGATAGGAACAAGCATTAATAATCAAGACTCTAGAGTAAAGCATTAAAAAGTTG	CTAAACCAATTCTGGGATACTAACAAGCATAAATAATTAAGAAATAATACTCTAGAGTAAAGCATCAAAAAGTTG	http://synteny.cnr.berkeley.edu/CoGe/GEvo.pl?prog=blastn&autogo=1&show_cns=1&dsgid1=11822&chr1=11&x1=1486759&dr1up=15000&dr1down=15000&dsgid2=11822;chr2=12;x2=1399868;dr2up=15000;dr2down=15000;num_seqs=2;hsp_overlap_limit=0;hsp_size_limit=0
Os11g02190|11|608546|608957|+|Os12g02130|12|644294|644705|+|0.0	Os11g02190	11	608546	608957	0	Os12g02130	12	644294	644705	0	0	5-UTR	GCTGGCAGCAGCTGCGTCGAGACGCTTTATCCCTTGCCTCGCGAGAACAGAAAAAAGAAAAAAAAAGAAGAGGAAGAGGGGAAGGCAATCCGAAAGGAAATTAGGCTAGGGTTTTCGCCATGGCTACCACCCACCACCTCGAGCTCCCCCTCTCCATTCCCAATCTCTCCGACTCCTCCTAATTAATCCCGTATTCCCACCCCCCAAGCCAAGGACAGCATCTCGCATCCGCGTCCTTCAATTGATTTGATTGGGTTCCCCCCCTCCATTTCAGGGTTTCGTTTCGCATCGCAGCAATCTTCCCGACCCAGCAAGCTTCTTCTTCCCTTGGGTCCGTTAGGGTTTGAGATTGAGAGGGGCGGCGCTGGCGATCGAGATTGGTACGGCGGCGGAGGCGGA…	GCTGGCAGCAGCTGCGTCGAGACGCTTTATCCCTTGCCTCGCGAGAACAGAAAAAAGAAAAAAAAAGAAGAGGAAGAGGGGAAGGCAATCCGAAAGGAAATTAGGCTAGGGTTTTCGCCATGGCTACCACCCACCACCTCGAGCTCCCCCTCTCCATTCCCAATCTCTCCGACTCCTCCTAATTAATCCCGTATTCCCACCCCCCAAGCCAAGGACAGCATCTCGCATCCGCGTCCTTCAATTGATTTGATTGGGTTCCCCCCCTCCATTTCAGGGTTTCGTTTCGCATCGCAGCAATCTTCCCGACCCAGCAAGCTTCTTCTTCCCTTGGGTCCGTTAGGGTTTGAGATTGAGAGGGGCGGCGCTGGCGATCGAGATTGGTACGGCGGCGGAGGCGGA…	http://synteny.cnr.berkeley.edu/CoGe/GEvo.pl?prog=blastn&autogo=1&show_cns=1&dsgid1=11822&chr1=11&x1=608546&dr1up=15000&dr1down=15000&dsgid2=11822;chr2=12;x2=644294;dr2up=15000;dr2down=15000;num_seqs=2;hsp_overlap_limit=0;hsp_size_limit=0
Os08g41710|8|26320729|26320753|+|Os09g32750|9|19527557|19527581|+|0.005	Os08g41710	8	26320729	26320753	0	Os09g32750	9	19527557	19527581	0	0.005	5-distal	ACTTCCTCCGTCCCAAAATATAAA	ACTACCTCCATCCCAAAATATAAA	http://synteny.cnr.berkeley.edu/CoGe/GEvo.pl?prog=blastn&autogo=1&show_cns=1&dsgid1=11822&chr1=8&x1=26320729&dr1up=15000&dr1down=15000&dsgid2=11822;chr2=9;x2=19527557;dr2up=15000;dr2down=15000;num_seqs=2;hsp_overlap_limit=0;hsp_size_limit=0
Os10g21244|10|10772590|10772731|-|Os04g16745|4|9121286|9121427|-|2e-74	Os10g21244	10	10772590	10772731	-0	Os04g16745	4	9121286	9121427	-0	1.9999999999999999e-74	5-proximal	TTAATTTTGTTGTACTGTATCAGCACCTAGTTCATTACTCTTGATGGAGGGGGAGGATCCGCCTTCTTAGATTTCTTTTTCTATTTATTTTTCCATCTAGGATTAGAACCGTATACTTGGTAGATAGTAGGAACGGCACAT	TTAATTTTGTTGTACTGTATCAGCACCTAGTTCATTACTCTTGATGGAGGGGGAGGATCCGCCTTCTTAGATTTCTTTTTCTATTTATTTTTCCATCTAGGATTAGAACCGTATACTTGGTAGATAGTAGGAACGGCACAT	http://synteny.cnr.berkeley.edu/CoGe/GEvo.pl?prog=blastn&autogo=1&show_cns=1&dsgid1=11822&chr1=10&x1=10772590&dr1up=15000&dr1down=15000&dsgid2=11822;chr2=4;x2=9121286;dr2up=15000;dr2down=15000;num_seqs=2;hsp_overlap_limit=0;hsp_size_limit=0
Os11g01370|11|225149|225197|+|Os12g01380|12|240661|240710|+|1.0	Os11g01370	11	225149	225197	0	Os12g01380	12	240661	240710	0	1	5-distal	GCATCCACCATCTAGATCTGACCATTCACGAGGTGACTTGAGCACCGA	GCATGCACGATTTAGATCTGGAGCAGTGGCGAGGTGGCTCGAGCACCGA	http://synteny.cnr.berkeley.edu/CoGe/GEvo.pl?prog=blastn&autogo=1&show_cns=1&dsgid1=11822&chr1=11&x1=225149&dr1up=15000&dr1down=15000&dsgid2=11822;chr2=12;x2=240661;dr2up=15000;dr2down=15000;num_seqs=2;hsp_overlap_limit=0;hsp_size_limit=0
Os04g54474|4|32220333|32220367|+|Os08g07970|8|4514004|4513969|-|2e-06	Os04g54474	4	32220333	32220367	0	Os08g07970	8	4513969	4514004	-0	1.9999999999999999e-06	5-UTR	AGTTTACGAAAAGAATAATTAGTGCATCCTAAGC	TAGTTTACTAAAAGGAATAATTAGTGCATCCTAAG	http://synteny.cnr.berkeley.edu/CoGe/GEvo.pl?prog=blastn&autogo=1&show_cns=1&dsgid1=11822&chr1=4&x1=32220333&dr1up=15000&dr1down=15000&dsgid2=11822;chr2=8;x2=4513969;dr2up=15000;dr2down=15000;num_seqs=2;hsp_overlap_limit=0;hsp_size_limit=0
Os11g03940|11|1572977|1573012|-|Os12g03790|12|1542704|1542739|-|3e-09	Os11g03940	11	1572977	1573012	-0	Os12g03790	12	1542704	1542739	-0	3e-09	intron	GTAAGATCAATTAGTTCACCCTAAAACTAATTACT	GTAAGATCAATCAGTTCACCCTACAACTAATTACT	http://synteny.cnr.berkeley.edu/CoGe/GEvo.pl?prog=blastn&autogo=1&show_cns=1&dsgid1=11822&chr1=11&x1=1572977&dr1up=15000&dr1down=15000&dsgid2=11822;chr2=12;x2=1542704;dr2up=15000;dr2down=15000;num_seqs=2;hsp_overlap_limit=0;hsp_size_limit=0
Os10g33780|10|17815807|17815822|-|Os02g41460|2|24822381|24822396|-|0.22	Os10g33780	10	17815807	17815822	-0	Os02g41460	2	24822381	24822396	-0	0.22	3-distal	AGATAATGAATTTAG	AGATAATGAATTTAG	http://synteny.cnr.berkeley.edu/CoGe/GEvo.pl?prog=blastn&autogo=1&show_cns=1&dsgid1=11822&chr1=10&x1=17815807&dr1up=15000&dr1down=15000&dsgid2=11822;chr2=2;x2=24822381;dr2up=15000;dr2down=15000;num_seqs=2;hsp_overlap_limit=0;hsp_size_limit=0
rice_v6_10_20380327_20380662|10|20380273|20380326|+|rice_v6_2_813442_813776|2|813830|813777|-|1e-21	rice_v6_10_20380327_20380662	10	20380273	20380326	0	rice_v6_2_813442_813776	2	813777	813830	-0	9.9999999999999991e-22	5-proximal	CTCTTCCTCTATCCCTATCCTCTAGGTACAGCGTTTGCATCAATAGAGAACCT	CCTCTTCCTCTATCCCTATCCTCTAGGTACAACGTTTGCATCAATAGAGAACC	http://synteny.cnr.berkeley.edu/CoGe/GEvo.pl?prog=blastn&autogo=1&show_cns=1&dsgid1=11822&chr1=10&x1=20380273&dr1up=15000&dr1down=15000&dsgid2=11822;chr2=2;x2=813777;dr2up=15000;dr2down=15000;num_seqs=2;hsp_overlap_limit=0;hsp_size_limit=0
Os03g27990|3|16077597|16077622|-|Os07g42626|7|25507028|25507003|+|0.083	Os03g27990	3	16077597	16077622	-0	Os07g42626	7	25507003	25507028	0	0.083	5-proximal	TTTTTTCTAGACGGAGGGAGTAGTA	TTTTTTTGGACGGAGGGAGTACTAT	http://synteny.cnr.berkeley.edu/CoGe/GEvo.pl?prog=blastn&autogo=1&show_cns=1&dsgid1=11822&chr1=3&x1=16077597&dr1up=15000&dr1down=15000&dsgid2=11822;chr2=7;x2=25507003;dr2up=15000;dr2down=15000;num_seqs=2;hsp_overlap_limit=0;hsp_size_limit=0
Os11g01270|11|145254|145716|-|Os12g01240|12|137384|137846|-|7e-171	Os11g01270	11	145254	145716	-0	Os12g01240	12	137384	137846	-0	6.9999999999999999e-171	intron	GTACACAAACTTGTTACCTTTTAACCCTTTTAGTGCAAACAACTTAACCGATAGCACTGATTCAGCAGTGCGTTCACTTGATGGCATTTGTTAGAAGAGGATGTCTTAATGACAGAGCGAATAAAATCCAACACACTAAAATTTAGATAATTATGACAAACCCCATCTGCTTCTAGCAGGTTCCATGGGAATATCATGGGATGCAATCAAATAGAAATTTATACAAAGCATACTACTGGCAGGAGCTTTTTATTTCTACTATTTCTTTTTTCAGTTTTTCCTCTATGAATGATCTCCCTTCACTCAAGGCATTACCTGCAATGGACTTGCCTTACTTTTTTTAGAAAGTCGATAATCAATTTACTTGCTAGATTTTGTGCTAATGGATTTTTTTTTGCT…	GTACACAAACTTGTTACTTTTTAACCCTTTTAGTGTAAACAACTTAACCGATAGCACTGATTCAACAGTGTGTTCACTTGATGGCATTTGTTAGAAGAGGATGTCTTAATGACAGAGCAAATAAAATCCAACATACTAAATTTTAGATAATTATGACAAACACCATCTGCTTCTAGCAGGTTCCATGGGAATATCATGGGATGCAATCAAATAGAAATTTATACAAAGCATACTACTGGCAGGAGCTTTTTATTTGTACTATTTCTTTTTCCAGTTTTTCCTCTATGAATGATCGCCCTTCACTCAAGGCATTACCTACAATGAACTTGCCTTACTTTTTTTAGAAAGTCGATAATGAATTTACTTGCTAGATTTTATGCTAATGGATTTTTTTTTTGC…	http://synteny.cnr.berkeley.edu/CoGe/GEvo.pl?prog=blastn&autogo=1&show_cns=1&dsgid1=11822&chr1=11&x1=145254&dr1up=15000&dr1down=15000&dsgid2=11822;chr2=12;x2=137384;dr2up=15000;dr2down=15000;num_seqs=2;hsp_overlap_limit=0;hsp_size_limit=0
Os01g57966|1|33525982|33526581|-|Os10g21254|10|10777220|10777819|-|0.0	Os01g57966	1	33525982	33526581	-0	Os10g21254	10	10777220	10777819	-0	0	3-proximal	GACCACTCTCCTTTTTCAGAAAATGGGGGTTTGGTTGTTGATCCATTAATCAAATAAATTAGGTCGGAAGATCGAATCAAGAATTTCATTATATCTCTTTCCTCTGCCTTCTATTTTATATTATATTTCATAAGGATAAACGATAGGGTCTAGAATAGAAGTAATAAAGCGAATAAAAAGGGGCAATATAAATATTGCTAATATATCAGGACCATCTTATTAATAATTCTAATGAGTTATCTTGGAATTTGGAATCGAATAAAAAAATCTATATTATGCTCAAGGAAAGTAGATATAGATAGGGACTTATACTCTTAAAAAAAATAGACTAGCTTTTTAAATTAAAAAAAGGTTTTTTTGTTACGTGGAGAAATCCAAGATAAAAAAAGTCCGTTAGGC…	GACCACTCTCCTTTTTCAGAAAATGGGGGTTTGGTTGTTGATCCATTAATCAAATAAATTAGGTCGGAAGATCGAATCAAGAATTTCATTATATCTCTTTCCTCTGCCTTCTATTTTATATTATATTTCATAAGGATAAACGATAGGGTCTAGAATAGAAGTAATAAAGCGAATAAAAAGGGGCAATATAAATATTGCTAATATATCAGGACCATCTTATTAATAATTCTAATGAGTTATCTTGGAATTTGGAATCGAATAAAAAAATCTATATTATGCTCAAGGAAAGTAGATATAGATAGGGACTTATACTCTTAAAAAAAATAGACTAGCTTTTTAAATTAAAAAAAGGTTTTTTTGTTACGTGGAGAAATCCAAGATAAAAAAAGTCCGTTAGGC…	http://synteny.cnr.berkeley.edu/CoGe/GEvo.pl?prog=blastn&autogo=1&show_cns=1&dsgid1=11822&chr1=1&x1=33525982&dr1up=15000&dr1down=15000&dsgid2=11822;chr2=10;x2=10777220;dr2up=15000;dr2down=15000;num_seqs=2;hsp_overlap_limit=0;hsp_size_limit=0
Os11g05600|11|2538382|2538427|+|Os12g05980|12|2754202|2754247|+|2e-08	Os11g05600	11	2538382	2538427	0	Os12g05980	12	2754202	2754247	0	2e-08	3-distal	GACCACAAATTATTTAATGGGCACATGTGATGTCCAGCTCATACT	GACCATAAATTATTTAGTGAGCATGTGTGATGTCTAGCTCATACT	http://synteny.cnr.berkeley.edu/CoGe/GEvo.pl?prog=blastn&autogo=1&show_cns=1&dsgid1=11822&chr1=11&x1=2538382&dr1up=15000&dr1down=15000&dsgid2=11822;chr2=12;x2=2754202;dr2up=15000;dr2down=15000;num_seqs=2;hsp_overlap_limit=0;hsp_size_limit=0
Os11g03450|11|1319963|1320012|+|Os12g03170|12|1207313|1207362|+|1e-10	Os11g03450	11	1319963	1320012	0	Os12g03170	12	1207313	1207362	0	1e-10	5-distal	ATCCCCTCTATTCGTGGTGTAAAATGGACCAGCGTGCTTGAGATATACT	ATCCCCTCTGTACGTGGTCTAAAATGGAACAACGTGTTTGAGATATACT	http://synteny.cnr.berkeley.edu/CoGe/GEvo.pl?prog=blastn&autogo=1&show_cns=1&dsgid1=11822&chr1=11&x1=1319963&dr1up=15000&dr1down=15000&dsgid2=11822;chr2=12;x2=1207313;dr2up=15000;dr2down=15000;num_seqs=2;hsp_overlap_limit=0;hsp_size_limit=0
Os03g22050|3|12620649|12620676|-|Os07g48100|7|28718251|28718278|-|9e-05	Os03g22050	3	12620649	12620676	-0	Os07g48100	7	28718251	28718278	-0	9.0000000000000006e-05	3-distal	ATTAACATATAATTAATTAAATTTTAA	ATTAGCATATAATTAATTAAATATTAA	http://synteny.cnr.berkeley.edu/CoGe/GEvo.pl?prog=blastn&autogo=1&show_cns=1&dsgid1=11822&chr1=3&x1=12620649&dr1up=15000&dr1down=15000&dsgid2=11822;chr2=7;x2=28718251;dr2up=15000;dr2down=15000;num_seqs=2;hsp_overlap_limit=0;hsp_size_limit=0
Os11g04990|11|2141493|2141658|+|Os12g05000|12|2171101|2171262|+|9e-38	Os11g04990	11	2141493	2141658	0	Os12g05000	12	2171101	2171262	0	9.0000000000000002e-38	intron	TATGATTGAATGAAATTATGGTTTGATCCCTGTTATGAGAAATGGATGATGATCTATGGAATAGCAGCTCAGAAAAAAAAACCCTGTTATATTTGATACAGTATGTTGTTATCTTTGACATTAAGAATATGCGGGTTGATGGTTTATAGATTGCAATGTTGCACA	TATGATTAAATGAAATTATGGTTTCATCCCTGTTGCAAAGAAATGGATAGTGATCTACGGAATAGCAGCTAAAAATAATCTGTTATATTTGATACAGTATGTTGTTATATTTGACATTAGGAATATGCAGGTTGATGGTTTACAGATTGTAATGTTACACA	http://synteny.cnr.berkeley.edu/CoGe/GEvo.pl?prog=blastn&autogo=1&show_cns=1&dsgid1=11822&chr1=11&x1=2141493&dr1up=15000&dr1down=15000&dsgid2=11822;chr2=12;x2=2171101;dr2up=15000;dr2down=15000;num_seqs=2;hsp_overlap_limit=0;hsp_size_limit=0
Os01g57966|1|33528561|33529036|-|Os10g21254|10|10779799|10780273|-|0.0	Os01g57966	1	33528561	33529036	-0	Os10g21254	10	10779799	10780273	-0	0	5-proximal	TCTAAGTGGACGGGTCCAGGATTTTTTTACTAGGAATTCCGCTCCCTCGAAAAGTTTTAGTTTGGGTTTTCCCCAAACCAAAGAAAAAGAGAATGGAAGAATTCTTCTTATTCGATAAAAAAGGAACCCTAGAATTCTGTTTGCATAAGGTATCCTACCCCATACAATCAAATAGAAAATAGGGTATGGGACGATTAATGACTTTGAAAATGCGAAATAGTTGATGAGAGAAGTTGTTGTTGAGAAAAGAAATAGGAAAGTGGAATGAAATCCAATCTTAGTCAAATATTTTCTATCTCTTCTTGTTCAAACAGAAGGAAAAAGAGAGAATTTGGGCTGAGCAGAAATACCTCTCTTATCCATTTGGAGCATAGGGATCGATTTATAAGAATTGAATGG…	TCTAAGTGGACGGGTCCAGGATTTTTTTACTAGGAAGTCCGCTCCCTCGAAAAGTTTTAGTTTGGGTTTTCCCCAAACCAAAGAAAAAGAGAATGGAAGAATTCTTCTTATTCGATAAAAAAGGAACCCTAGAATTCTGTTTGCATAAGGTATCCTACCCCATACAATCAAATAGAAAATAGGGTATGGGACGATTAATGACTTTGAAAATGCGAAATAGTTGATGAGAGAAGTTGTTGTTGAGAAAAGAAATAGGAAAGTGGAATGAAATCCAATCTTAGTCAAATATTTTCTATCTCTTCTTGTTCAAACAGAAGGAAAAAGAGAGAATTTGGGCTGAGCAGAAATACCTCTCTTATCCATTTGGAGCATAGGGATCGATTTATAAGAATTGAATGG…	http://synteny.cnr.berkeley.edu/CoGe/GEvo.pl?prog=blastn&autogo=1&show_cns=1&dsgid1=11822&chr1=1&x1=33528561&dr1up=15000&dr1down=15000&dsgid2=11822;chr2=10;x2=10779799;dr2up=15000;dr2down=15000;num_seqs=2;hsp_overlap_limit=0;hsp_size_limit=0
Os10g30450|10|15748688|15748707|+|Os03g05750|3|2874983|2874964|-|0.06	Os10g30450	10	15748688	15748707	0	Os03g05750	3	2874964	2874983	-0	0.06	5-distal	TTCGAAATTTCCCCTTTTT	CTTAGAAATTTCCCCTTTT	http://synteny.cnr.berkeley.edu/CoGe/GEvo.pl?prog=blastn&autogo=1&show_cns=1&dsgid1=11822&chr1=10&x1=15748688&dr1up=15000&dr1down=15000&dsgid2=11822;chr2=3;x2=2874964;dr2up=15000;dr2down=15000;num_seqs=2;hsp_overlap_limit=0;hsp_size_limit=0
Os01g18240|1|10225539|10225559|-|Os05g04820|5|2305961|2305941|+|0.96	Os01g18240	1	10225539	10225559	-0	Os05g04820	5	2305941	2305961	0	0.96	5-distal	TTTTGAAACATTAGTTATTA	TTTGAAACATTGGTTTTTAA	http://synteny.cnr.berkeley.edu/CoGe/GEvo.pl?prog=blastn&autogo=1&show_cns=1&dsgid1=11822&chr1=1&x1=10225539&dr1up=15000&dr1down=15000&dsgid2=11822;chr2=5;x2=2305941;dr2up=15000;dr2down=15000;num_seqs=2;hsp_overlap_limit=0;hsp_size_limit=0
Os02g32990|2|19607971|19607999|+|Os04g33610|4|20186332|20186360|+|0.057	Os02g32990	2	19607971	19607999	0	Os04g33610	4	20186332	20186360	0	0.057	5-proximal	CATCAACCCACTGGCCCTGCGGCGGCCA	CATCAACCCATTGGCCCTCCTGCGTCCA	http://synteny.cnr.berkeley.edu/CoGe/GEvo.pl?prog=blastn&autogo=1&show_cns=1&dsgid1=11822&chr1=2&x1=19607971&dr1up=15000&dr1down=15000&dsgid2=11822;chr2=4;x2=20186332;dr2up=15000;dr2down=15000;num_seqs=2;hsp_overlap_limit=0;hsp_size_limit=0
Os06g24870|6|14583599|14583731|+|Os08g01794|8|475203|475334|+|2e-50	Os06g24870	6	14583599	14583731	0	Os08g01794	8	475203	475334	0	2e-50	5-UTR	CGTGGTCCTTCACCTCCCTGTGCGAGGGCGCCAGGATAGGAAGGAGAAGGTACCCTACTTTCAACCCTAGAAAAATAATTTCGTTTTCGAAATCTCAGGAATTGGATCGATGAATAAGATTGGGAGCGGCGA	CGTGGTCCTTCACCTCCCAGCGTGAGGGCACCAGGAGAGGAAGGAGAAGGTACCCTACTTTCAACCCTAGAAAATAATTTCGTTTTCGAAATCTCAGGAATTGGATCGATGAATAAATTTAGGAGCGGCGA	http://synteny.cnr.berkeley.edu/CoGe/GEvo.pl?prog=blastn&autogo=1&show_cns=1&dsgid1=11822&chr1=6&x1=14583599&dr1up=15000&dr1down=15000&dsgid2=11822;chr2=8;x2=475203;dr2up=15000;dr2down=15000;num_seqs=2;hsp_overlap_limit=0;hsp_size_limit=0
Os11g01780|11|411270|411694|+|Os12g01760|12|457466|457903|+|0.0	Os11g01780	11	411270	411694	0	Os12g01760	12	457466	457903	0	0	5-distal	GGGAGCAAATGAGTACTCCATTTTAATTTACATACAATGCGTATCGTTTTAAGATGCAAATTTACTCGAGTGCCGCCGGTTTGCTACTCCACCTACAAATATAATGTACGGATGGCAGCCAAAGTTGACTAGTACTCCAAACTGCTCCAGCTCATAGAAAATGTCAACTATAATTAACTTGGAATTGGAATTATCTATCCGATAGATGATCCCGGTTCAACGCCGTAGCACGTTCGTACGTACGGCATGAATGATGATATGGATCAACACATGAAAAGTCAATATACTTGCATGATGTCAGCATCTAGCTCAACAAGAAAGCAACATATATATGCCATGTACTCTTACCCTTTCTCTTTCAACTAACTTTATGTACGTCTTCTTGCATAAATCAGCCAA…	GGGAGTATATGAGTACACCATTTTAATTTACATACAAGGCGTATCGTTTTAAGATGCAAATTTATTCGAGTGGCGCTGGTTTGCTACTCCACCTAGTACAAATATAATGTACGGATGGCAGCCAAAGTTGACTAGTACTCCAAACTGCTCCAGCTCATAGAAAATGTCAACTATAATTAACTTGGAATTGGATTTATCTAGCCGATAGATGATCCCGGTTCAACGCCGTAGCACGTTCGTACGTACGGTATGAATGATGATGGATCAACACATGAAAAGTCAATATACTTGCATGATGTCAGCATCTAGCTCAACAAGAAAGCAACATATATATATATATATATATGCCATGTACTCTTACCCTTTCTCTTTCAACAAACTGCATGTACGTCTTCTTGC…	http://synteny.cnr.berkeley.edu/CoGe/GEvo.pl?prog=blastn&autogo=1&show_cns=1&dsgid1=11822&chr1=11&x1=411270&dr1up=15000&dr1down=15000&dsgid2=11822;chr2=12;x2=457466;dr2up=15000;dr2down=15000;num_seqs=2;hsp_overlap_limit=0;hsp_size_limit=0
11_751851_751875_cns_rna|11|754456|754562|-|12_791612_791636_cns_rna|12|798721|798827|-|8e-35	11_751851_751875_cns_rna	11	754456	754562	-0	12_791612_791636_cns_rna	12	798721	798827	-0	8.0000000000000001e-35	5-distal	GTCAATCGTGTTTCAACTCGGTTGATAATCAACGGAGGAGTGATGTAGTGATTTTGAGAGGTTTGATCATCCTGATTGAAGCTTTATGATCATCAACGTCGAGTCT	GTCAATCGTGTTTCAGCTCGATTGATAACCAACCAAGGAGTGATGCAGTGGTTGTGAGAGGTTTGATCGTCCTGATTGAAGCTTTATAATCATCAACGCCGAGTCT	http://synteny.cnr.berkeley.edu/CoGe/GEvo.pl?prog=blastn&autogo=1&show_cns=1&dsgid1=11822&chr1=11&x1=754456&dr1up=15000&dr1down=15000&dsgid2=11822;chr2=12;x2=798721;dr2up=15000;dr2down=15000;num_seqs=2;hsp_overlap_limit=0;hsp_size_limit=0
Os08g38210|8|24225763|24225786|+|Os09g29930|9|18213669|18213692|+|0.023	Os08g38210	8	24225763	24225786	0	Os09g29930	9	18213669	18213692	0	0.023	3-UTR	TTCTTTCATTTAATCACTTCGCC	TTCTTTCATTCAATCACTTGGCC	http://synteny.cnr.berkeley.edu/CoGe/GEvo.pl?prog=blastn&autogo=1&show_cns=1&dsgid1=11822&chr1=8&x1=24225763&dr1up=15000&dr1down=15000&dsgid2=11822;chr2=9;x2=18213669;dr2up=15000;dr2down=15000;num_seqs=2;hsp_overlap_limit=0;hsp_size_limit=0
Os01g12030|1|6538550|6538576|-|Os05g12150|5|6933070|6933096|-|0.91	Os01g12030	1	6538550	6538576	-0	Os05g12150	5	6933070	6933096	-0	0.91	3-distal	AGGAGGAGGAGGCAGAGCAGCCATGG	AGGAGGAGGAGGAGGTGCAGGCATGG	http://synteny.cnr.berkeley.edu/CoGe/GEvo.pl?prog=blastn&autogo=1&show_cns=1&dsgid1=11822&chr1=1&x1=6538550&dr1up=15000&dr1down=15000&dsgid2=11822;chr2=5;x2=6933070;dr2up=15000;dr2down=15000;num_seqs=2;hsp_overlap_limit=0;hsp_size_limit=0
Os08g31660|8|19617372|19617390|+|Os09g20460|9|12323134|12323152|+|0.23	Os08g31660	8	19617372	19617390	0	Os09g20460	9	12323134	12323152	0	0.23	3-distal	CATATAATTTCGGGCCAA	CATATAATTTCGAGCCAA	http://synteny.cnr.berkeley.edu/CoGe/GEvo.pl?prog=blastn&autogo=1&show_cns=1&dsgid1=11822&chr1=8&x1=19617372&dr1up=15000&dr1down=15000&dsgid2=11822;chr2=9;x2=12323134;dr2up=15000;dr2down=15000;num_seqs=2;hsp_overlap_limit=0;hsp_size_limit=0
Os12g42876|12|26607085|26607100|+|Os03g45340|3|25608617|25608602|-|0.24	Os12g42876	12	26607085	26607100	0	Os03g45340	3	25608602	25608617	-0	0.24	5-distal	CGGCGGCGGCGGCGG	CCGGCGGCGGCGGCG	http://synteny.cnr.berkeley.edu/CoGe/GEvo.pl?prog=blastn&autogo=1&show_cns=1&dsgid1=11822&chr1=12&x1=26607085&dr1up=15000&dr1down=15000&dsgid2=11822;chr2=3;x2=25608602;dr2up=15000;dr2down=15000;num_seqs=2;hsp_overlap_limit=0;hsp_size_limit=0
Os11g01170|11|100774|101088|+|Os12g01170|12|96583|96897|+|2e-174	Os11g01170	11	100774	101088	0	Os12g01170	12	96583	96897	0	2e-174	intron	TTGCCTTCTTTTCTACCCAGAAGTTCAGATTGTTTCCCATGCTGCTTCAAAAATAATTTATCTCATATGTATGATTCTCTAGATTCCTTTTTTGGAGATTTGTTTTCATACCATTCTGTGAATTTGCAGCTTGCCAAAATGCCACCATTGTGCCAAAGTAGCATCTTTATTCGCTTCATCTTTCTCTTCTACGCTTATGAAAGAACCTTTTTTCTATCCTGCTGATGATTAGTTAGTCTTTGCCTTTCATTTCTGCTGCATAGTTTCTTCTTCGGTTATAATTGATTTACGTCGAACATTTTCTACTGCTCTCA	TTGCCTTCTTTTCTACCCAGAAGTTCAGATTGTTTCCCATGCTGCTTCAAAAATAATTTATCTCATATGTATGATTCTCTAGATTCCTTTTTTGGAGATTTGTTTTCATACCATTCTGTGAATTTGCAGCTTGCCAAAATGCCACCATTGTGCCAAAGTAGCATCTTTATTCGCTTCATCTTTCTCTTCTACGCTTATGAAAGAACCTTTTTTCTATCCTGCTGATGATTAGTTAGTCTTTGCCTTTCATTTCTGCTGCATAGTTTCTTCTTCGGTTATAATTGATTTACGTCGAACATTTTCTACTGCTCTCA	http://synteny.cnr.berkeley.edu/CoGe/GEvo.pl?prog=blastn&autogo=1&show_cns=1&dsgid1=11822&chr1=11&x1=100774&dr1up=15000&dr1down=15000&dsgid2=11822;chr2=12;x2=96583;dr2up=15000;dr2down=15000;num_seqs=2;hsp_overlap_limit=0;hsp_size_limit=0
Os11g05190|11|2287680|2287721|+|Os12g05260|12|2337439|2337481|+|6e-09	Os11g05190	11	2287680	2287721	0	Os12g05260	12	2337439	2337481	0	6e-09	intron	AGCTGATTAGACAAGAATTGATGAAGAAGCAATTAGTGGTA	AGCTGATTATACAAGAATTGATCGAAGAAGCAACTAGTGGTA	http://synteny.cnr.berkeley.edu/CoGe/GEvo.pl?prog=blastn&autogo=1&show_cns=1&dsgid1=11822&chr1=11&x1=2287680&dr1up=15000&dr1down=15000&dsgid2=11822;chr2=12;x2=2337439;dr2up=15000;dr2down=15000;num_seqs=2;hsp_overlap_limit=0;hsp_size_limit=0
Os12g41140|12|25458468|25458497|-|Os03g43510|3|24273790|24273819|-|0.0004	Os12g41140	12	25458468	25458497	-0	Os03g43510	3	24273790	24273819	-0	0.0004	intron	TGGGACAAAAACACCAGCCTTGCAGCTTT	TGGGACAAAGAGACCAGCCTTGCAGCCTT	http://synteny.cnr.berkeley.edu/CoGe/GEvo.pl?prog=blastn&autogo=1&show_cns=1&dsgid1=11822&chr1=12&x1=25458468&dr1up=15000&dr1down=15000&dsgid2=11822;chr2=3;x2=24273790;dr2up=15000;dr2down=15000;num_seqs=2;hsp_overlap_limit=0;hsp_size_limit=0
Os08g32600|8|20186371|20186389|-|Os09g21510|9|13011620|13011602|+|0.31	Os08g32600	8	20186371	20186389	-0	Os09g21510	9	13011602	13011620	0	0.31	intron	CTCTCTCTCTCTCTCTCT	TCTCTCTCTCTTTCTCTC	http://synteny.cnr.berkeley.edu/CoGe/GEvo.pl?prog=blastn&autogo=1&show_cns=1&dsgid1=11822&chr1=8&x1=20186371&dr1up=15000&dr1down=15000&dsgid2=11822;chr2=9;x2=13011602;dr2up=15000;dr2down=15000;num_seqs=2;hsp_overlap_limit=0;hsp_size_limit=0
Os10g39220|10|20853637|20853651|+|Os02g45870|2|27946430|27946444|+|0.98	Os10g39220	10	20853637	20853651	0	Os02g45870	2	27946430	27946444	0	0.98	5-distal	CCGTGAGGCCGTGA	CCGTGAGGCCGTGA	http://synteny.cnr.berkeley.edu/CoGe/GEvo.pl?prog=blastn&autogo=1&show_cns=1&dsgid1=11822&chr1=10&x1=20853637&dr1up=15000&dr1down=15000&dsgid2=11822;chr2=2;x2=27946430;dr2up=15000;dr2down=15000;num_seqs=2;hsp_overlap_limit=0;hsp_size_limit=0
Os11g01109|11|60266|60286|-|Os12g01110|12|56396|56416|-|0.0003	Os11g01109	11	60266	60286	-0	Os12g01110	12	56396	56416	-0	0.0003	5-distal	AAAATTAGGCCTTTCTTAAC	AAAATTAGGCCTTTCTTAAC	http://synteny.cnr.berkeley.edu/CoGe/GEvo.pl?prog=blastn&autogo=1&show_cns=1&dsgid1=11822&chr1=11&x1=60266&dr1up=15000&dr1down=15000&dsgid2=11822;chr2=12;x2=56396;dr2up=15000;dr2down=15000;num_seqs=2;hsp_overlap_limit=0;hsp_size_limit=0
Os12g41962|12|25977132|25977155|+|Os03g44010|3|24713779|24713802|+|1.1	Os12g41962	12	25977132	25977155	0	Os03g44010	3	24713779	24713802	0	1.1	5-distal	GATCGGGAGATGGACGGCGTGGA	GATCTGGAGATGGTCGGCGGGGA	http://synteny.cnr.berkeley.edu/CoGe/GEvo.pl?prog=blastn&autogo=1&show_cns=1&dsgid1=11822&chr1=12&x1=25977132&dr1up=15000&dr1down=15000&dsgid2=11822;chr2=3;x2=24713779;dr2up=15000;dr2down=15000;num_seqs=2;hsp_overlap_limit=0;hsp_size_limit=0
Os11g02054|11|547504|547541|+|Os12g02020|12|594751|594788|+|3e-12	Os11g02054	11	547504	547541	0	Os12g02020	12	594751	594788	0	3.0000000000000001e-12	5-distal	TTAGAGTGGTCACACGTCTGTAAACTCTATCCGGCTG	TTAGAGTGGTCAGACGTCTGTAAACTCTATCCGGCTG	http://synteny.cnr.berkeley.edu/CoGe/GEvo.pl?prog=blastn&autogo=1&show_cns=1&dsgid1=11822&chr1=11&x1=547504&dr1up=15000&dr1down=15000&dsgid2=11822;chr2=12;x2=594751;dr2up=15000;dr2down=15000;num_seqs=2;hsp_overlap_limit=0;hsp_size_limit=0
Os02g39950|2|24157004|24157020|+|Os04g42430|4|24929857|24929873|+|0.072	Os02g39950	2	24157004	24157020	0	Os04g42430	4	24929857	24929873	0	0.072	3-UTR	GATTTTGCTGTAAATA	GATTTTGCTGTAAATA	http://synteny.cnr.berkeley.edu/CoGe/GEvo.pl?prog=blastn&autogo=1&show_cns=1&dsgid1=11822&chr1=2&x1=24157004&dr1up=15000&dr1down=15000&dsgid2=11822;chr2=4;x2=24929857;dr2up=15000;dr2down=15000;num_seqs=2;hsp_overlap_limit=0;hsp_size_limit=0
Os02g34970|2|20967841|20967869|+|Os04g35660|4|21562588|21562616|+|0.057	Os02g34970	2	20967841	20967869	0	Os04g35660	4	21562588	21562616	0	0.057	3-UTR	AGGTCCTATGCCTATCAAACCATTTGAT	AGGTCCTTCACCTATCAAAACATTTGAT	http://synteny.cnr.berkeley.edu/CoGe/GEvo.pl?prog=blastn&autogo=1&show_cns=1&dsgid1=11822&chr1=2&x1=20967841&dr1up=15000&dr1down=15000&dsgid2=11822;chr2=4;x2=21562588;dr2up=15000;dr2down=15000;num_seqs=2;hsp_overlap_limit=0;hsp_size_limit=0
Os04g34670|4|20800851|20801629|+|Os06g20500|6|11781148|11780371|-|0.0	Os04g34670	4	20800851	20801629	0	Os06g20500	6	11780371	11781148	-0	0	3-UTR	CATTCACTACCACATAGAGGTATGTAGAAGAGCAACATTTGTTTAGGTGGACTTGGATGCTGGACCCCAGCCACAGCCAGGGCCTTTAGTTGAGCCTTCGAATTACAAATTCAGTGCCGTGATTCTTTGCTATTTCGGGTGCGAGAGGTGGCTGAATGCCTGAGTTCATAGTTGCAGGCATAGCTACATCTTATGTTTTAAGTTATGTATGTATACAAAGCCCCTTGCACCAAAAGAGCTGAAAACTGCTCAACTGGCTTTAATTTGTCTGCGGCTATAATTTTGCACGGCAGTTGTGCATATTGTTCCAAAAAAAGAAGTGTTGCTCTAGGCTGTGGCAGTCTGATGGCATTTTCTTTGGTGTTCGTAGGTAAGTGTGTAACCAGTGATTTATCTCAT…	CCATTCACTACCACATAGAGGTATGTAGAAGAGCAACATTTGTTTAGGTGGACTTGGATGCTGGACCCCAGCCACAGCCAGGGCCTTTAGTTGAGCCTTCGAATTACAAATTCAGTGCCGTGATTCTTTGCTATTTCGGGTGCGAGAGGTGGCTGAATGCCTGAGTTCATAGTTGCAGGCATAGCTACATCTTATGTTTTAAGTTATGTATGTATACAAAGCCCCTTGCACCAAAAGAGCTGAAAACTGCTCAACTGGCTTTAATTTGTCTGCGGCTATAATTTTGCACGGCAGTTGTGCATATTGTTCCAAAAAAAGAAGGTTGCTCTAGGCTGTGGCAGTCTGATGGCATTTTCTTTGGTGTTCGTAGGTAAGTGTGTAACCAGTGATTTATCTCAT…	http://synteny.cnr.berkeley.edu/CoGe/GEvo.pl?prog=blastn&autogo=1&show_cns=1&dsgid1=11822&chr1=4&x1=20800851&dr1up=15000&dr1down=15000&dsgid2=11822;chr2=6;x2=11780371;dr2up=15000;dr2down=15000;num_seqs=2;hsp_overlap_limit=0;hsp_size_limit=0
Os01g72490|1|42035961|42035981|-|Os05g32070|5|18631061|18631081|-|0.016	Os01g72490	1	42035961	42035981	-0	Os05g32070	5	18631061	18631081	-0	0.016	3-proximal	GAGCTGAAAAGTTTGACTCT	GAGCGGAAAAGTTTGACTCT	http://synteny.cnr.berkeley.edu/CoGe/GEvo.pl?prog=blastn&autogo=1&show_cns=1&dsgid1=11822&chr1=1&x1=42035961&dr1up=15000&dr1down=15000&dsgid2=11822;chr2=5;x2=18631061;dr2up=15000;dr2down=15000;num_seqs=2;hsp_overlap_limit=0;hsp_size_limit=0
Os11g01610|11|357844|357913|+|Os12g01690|12|416808|416877|+|4e-10	Os11g01610	11	357844	357913	0	Os12g01690	12	416808	416877	0	4.0000000000000001e-10	3-distal	TAATTTGGTGGGGCAGAAGCCCCTGGACTATTTATGTTCTGTAAATCCAACAAGCTGGACAAGATCGGA	TAATTTGGTGGGGGCAGAAGCACCTGGAGTGTTTATGTGTGCAAGTCCAAGAAGCTGGACAAGATGGGA	http://synteny.cnr.berkeley.edu/CoGe/GEvo.pl?prog=blastn&autogo=1&show_cns=1&dsgid1=11822&chr1=11&x1=357844&dr1up=15000&dr1down=15000&dsgid2=11822;chr2=12;x2=416808;dr2up=15000;dr2down=15000;num_seqs=2;hsp_overlap_limit=0;hsp_size_limit=0
Os02g32504|2|19208378|19208397|-|Os04g33200|4|19901704|19901723|-|0.098	Os02g32504	2	19208378	19208397	-0	Os04g33200	4	19901704	19901723	-0	0.098	3-distal	AGATGCATGCAACAGCAAT	AGATGCATGCAACGGCAAT	http://synteny.cnr.berkeley.edu/CoGe/GEvo.pl?prog=blastn&autogo=1&show_cns=1&dsgid1=11822&chr1=2&x1=19208378&dr1up=15000&dr1down=15000&dsgid2=11822;chr2=4;x2=19901704;dr2up=15000;dr2down=15000;num_seqs=2;hsp_overlap_limit=0;hsp_size_limit=0
Os08g30770|8|18983836|18983870|+|Os09g19680|9|11773759|11773793|+|0.083	Os08g30770	8	18983836	18983870	0	Os09g19680	9	11773759	11773793	0	0.083	5-distal	TGGCTAGCCACGGATCCGCCCTCCCCGTGGTGGC	TGGCCGGCAACGGATCAGGCCTCCCCGTGGCGGC	http://synteny.cnr.berkeley.edu/CoGe/GEvo.pl?prog=blastn&autogo=1&show_cns=1&dsgid1=11822&chr1=8&x1=18983836&dr1up=15000&dr1down=15000&dsgid2=11822;chr2=9;x2=11773759;dr2up=15000;dr2down=15000;num_seqs=2;hsp_overlap_limit=0;hsp_size_limit=0
Os01g63050|1|36523554|36523589|+|Os05g37930|5|22182936|22182901|-|0.91	Os01g63050	1	36523554	36523589	0	Os05g37930	5	22182901	22182936	-0	0.91	5-distal	TGGGAGCCTGCGGGCTTGCTTGGAGACAAATGCCA	GTGGGAGCGTGCAGGCCGGTCTGGAGACAAACGCC	http://synteny.cnr.berkeley.edu/CoGe/GEvo.pl?prog=blastn&autogo=1&show_cns=1&dsgid1=11822&chr1=1&x1=36523554&dr1up=15000&dr1down=15000&dsgid2=11822;chr2=5;x2=22182901;dr2up=15000;dr2down=15000;num_seqs=2;hsp_overlap_limit=0;hsp_size_limit=0
rice_v6_12_20616065_20616358|12|20615684|20616064|-|rice_v6_4_32692800_32693093|4|32693473|32693094|+|0.0	rice_v6_12_20616065_20616358	12	20615684	20616064	-0	rice_v6_4_32692800_32693093	4	32693094	32693473	0	0	3-proximal	AGAAAGAACCAATGGAATAGTTGCGAATAGATCAGTCAAACCTCATCAAGTCCAGGTTTTGTAGGCAGGTATCCGGATAGGTTTATGGTTGGAAGAGATAGACACGAACGGATAGCCTTGTATGTATCGGTATGAACAGGTGTTCAGGTTTAGGAAGAGTAATTTGAACAGAAGGGCTAGCTGCGCTTATTCCGACAAGGCTGAACATGAGTTGCTCTCAAAGGACTTGACTTCTGAAATCTCTATTCTACGTTTTTCAACTAATCCACACGAGAAAATCCTATCTTTCAAGCTTTCTCTCACTAACTTCGCCAATTGTCCTTCGCTCCAGATGGTCAATGTCTTCAGACTAGCCATCAGCCCTTGGCTTCTGTACCCTT	GAAAGAACCAATGGAATAGTTGCGAATAGATCAGTCAAACCTCATCAAGTCCAGGTTTTGTAGGCAGGTATCCGGATAGGTTTATGGTTGGAAGAGATAGACACGAACGGATAGCCTTGTATGTATCGGTATGAACAGTGTTCAGGTTTAGGAAGAGTAATTTGAACAGAAGGGCTAGCTGTGCTTATTCTGACAAGGCTGAACATGAGTTGCTCTCAAAGGACTTGACTTCTGAAATCTCTATTCTACGTTTTTCAACTAATCCACACGAGAAAATCCTATCTTTCAAGCTTTCTCTCACTAACTTCGCCAATTGTCCTTCGCTCCAGATGGTCAATGTCTTCAGACTAGCCATCAGCCCTTGGCTTCTGTACCCTTC	http://synteny.cnr.berkeley.edu/CoGe/GEvo.pl?prog=blastn&autogo=1&show_cns=1&dsgid1=11822&chr1=12&x1=20615684&dr1up=15000&dr1down=15000&dsgid2=11822;chr2=4;x2=32693094;dr2up=15000;dr2down=15000;num_seqs=2;hsp_overlap_limit=0;hsp_size_limit=0
Os11g04490|11|1880899|1881501|+|Os12g04260|12|1804246|1804847|+|0.0	Os11g04490	11	1880899	1881501	0	Os12g04260	12	1804246	1804847	0	0	3-UTR	GCTGTGTTCTCGAGGTGAGGTTGGGAACTCACCTCATGCACACGCAAAATTAATTATTTACTTTTTTTGAAAAAATGGATTAATAXXXXXXXXXXXXXXXXXXXXTGTATAGAAAATTTTTGCCTGTGTGTTTTAGAAGTACTAGTTCCTTCCAAGGCTTCAAGCTATTTCCAGAGTTAACTGCATACTCTTTCAAGCTGTGGCCAGAACAGGTATTTGAATGCCAGTTTTAAAATATTTGTTCAGCCAATTTTTCTTCAGTTTTTTAAAATAATTTACTTTCTAAACTTTGATTTGATCAATTATAAGATTTGATTTTATCACTTCTTCAAAAAGGGAGCGAAGTATGGACCATGTAACTCTCAATATAGCCATCGATTTCCACAAAATATTGGTCCA…	GCTGTGTTCTGGAGGTGAGGTTGGGAACTCACTTCATGCACCCGCAAAATTAATTATTTACTTTTTTTTTTGAAAAAATGTATTAATATGATTTTTTAAAGCAACTTTTGTATAGAAATTTTTTGCCTGTGTGTTTTAGAAGTACTAGTTTCTTCCAAGGCTCCAAGCTATTTCCAGAGTTAACTGCATACTCTTTCAAGCTGTGGCCAGAATAGGTATTTGAATGCCAGTTTTAAAATATTTGTTCAGCCAATTTTTCTTCAGTTTTTTAAAATAATTTACTTTCTAAACTTTGATTTGATCAATTATAAGATTGATTTTATCACTTCTTCAAAAAGGGAGCGAAGTATGGACCATGTAACTCTCAATAGCCATCGATTTCCACAAAATATTGGTACA…	http://synteny.cnr.berkeley.edu/CoGe/GEvo.pl?prog=blastn&autogo=1&show_cns=1&dsgid1=11822&chr1=11&x1=1880899&dr1up=15000&dr1down=15000&dsgid2=11822;chr2=12;x2=1804246;dr2up=15000;dr2down=15000;num_seqs=2;hsp_overlap_limit=0;hsp_size_limit=0
Os08g39460|8|24966620|24966636|+|Os09g31210|9|18774602|18774618|+|0.059	Os08g39460	8	24966620	24966636	0	Os09g31210	9	18774602	18774618	0	0.059	3-distal	AAGAGCAAGTTTAATA	AAGAGCAAGTTTAATA	http://synteny.cnr.berkeley.edu/CoGe/GEvo.pl?prog=blastn&autogo=1&show_cns=1&dsgid1=11822&chr1=8&x1=24966620&dr1up=15000&dr1down=15000&dsgid2=11822;chr2=9;x2=18774602;dr2up=15000;dr2down=15000;num_seqs=2;hsp_overlap_limit=0;hsp_size_limit=0
Os08g43600|8|27571157|27571174|+|Os09g36910|9|21288362|21288379|+|0.82	Os08g43600	8	27571157	27571174	0	Os09g36910	9	21288362	21288379	0	0.82	5-distal	TGTATATATAAGTATGT	TGTATATATATGTATGT	http://synteny.cnr.berkeley.edu/CoGe/GEvo.pl?prog=blastn&autogo=1&show_cns=1&dsgid1=11822&chr1=8&x1=27571157&dr1up=15000&dr1down=15000&dsgid2=11822;chr2=9;x2=21288362;dr2up=15000;dr2down=15000;num_seqs=2;hsp_overlap_limit=0;hsp_size_limit=0
Os04g25250|4|14582977|14583064|-|Os04g26120|4|15200497|15200584|-|2e-39	Os04g25250	4	14582977	14583064	-0	Os04g26120	4	15200497	15200584	-0	1.9999999999999999e-39	intron	GTAAATATATGTTGGGACTTTTTAGTGAGTGGCTGTTATTTTGAATTATCTCAGCTCATTTAAATGATGATATATGTTGTATTGTTA	GTAAATATATGTTGGGACTTTTTAGTGAGTGGCTGTCATTTTGAATTATCTCAGCTCATTTAAATGATGATATATATTGTATTGTTA	http://synteny.cnr.berkeley.edu/CoGe/GEvo.pl?prog=blastn&autogo=1&show_cns=1&dsgid1=11822&chr1=4&x1=14582977&dr1up=15000&dr1down=15000&dsgid2=11822;chr2=4;x2=15200497;dr2up=15000;dr2down=15000;num_seqs=2;hsp_overlap_limit=0;hsp_size_limit=0
Os01g53260|1|30603158|30603175|+|rice_v6_5_26189879_26190055|5|26195369|26195352|-|0.87	Os01g53260	1	30603158	30603175	0	rice_v6_5_26189879_26190055	5	26195352	26195369	-0	0.87	5-proximal	GCGTGCACGCTTGCCCA	AGCTTGCACGCTTGCCC	http://synteny.cnr.berkeley.edu/CoGe/GEvo.pl?prog=blastn&autogo=1&show_cns=1&dsgid1=11822&chr1=1&x1=30603158&dr1up=15000&dr1down=15000&dsgid2=11822;chr2=5;x2=26195352;dr2up=15000;dr2down=15000;num_seqs=2;hsp_overlap_limit=0;hsp_size_limit=0
Os02g20290|2|11950904|11950979|-|Os08g42220|8|26662419|26662494|-|3e-34	Os02g20290	2	11950904	11950979	-0	Os08g42220	8	26662419	26662494	-0	3e-34	intron	GCATTATTGCCATAGCTTCAATTGCTTACTTGATTATTGCATGCATTAATTGCTGTAAAATTAATAAACTTTGCA	GCATTATTGCCATAGCTTCAATTGCTTACTTGATTATTGCATGCATTAATTGCTGTAAAGTTAATAAACTTTGCA	http://synteny.cnr.berkeley.edu/CoGe/GEvo.pl?prog=blastn&autogo=1&show_cns=1&dsgid1=11822&chr1=2&x1=11950904&dr1up=15000&dr1down=15000&dsgid2=11822;chr2=8;x2=26662419;dr2up=15000;dr2down=15000;num_seqs=2;hsp_overlap_limit=0;hsp_size_limit=0
Os03g60110|3|34183397|34183430|+|Os07g12490|7|7125190|7125223|+|0.29	Os03g60110	3	34183397	34183430	0	Os07g12490	7	7125190	7125223	0	0.29	3-UTR	CATTTGTTTTATTTGTTATTGACTGTTAACCCT	CATTCATTTTGTTCTTTATCGACTGTTAACCCT	http://synteny.cnr.berkeley.edu/CoGe/GEvo.pl?prog=blastn&autogo=1&show_cns=1&dsgid1=11822&chr1=3&x1=34183397&dr1up=15000&dr1down=15000&dsgid2=11822;chr2=7;x2=7125190;dr2up=15000;dr2down=15000;num_seqs=2;hsp_overlap_limit=0;hsp_size_limit=0
Os01g63290|1|36680289|36680305|-|Os05g37820|5|22097255|22097239|+|0.08	Os01g63290	1	36680289	36680305	-0	Os05g37820	5	22097239	22097255	0	0.08	3-distal	CAGGTGTTCGACGAAA	AGGTGTTCGACGAAAT	http://synteny.cnr.berkeley.edu/CoGe/GEvo.pl?prog=blastn&autogo=1&show_cns=1&dsgid1=11822&chr1=1&x1=36680289&dr1up=15000&dr1down=15000&dsgid2=11822;chr2=5;x2=22097239;dr2up=15000;dr2down=15000;num_seqs=2;hsp_overlap_limit=0;hsp_size_limit=0
Os11g04140|11|1678863|1678994|+|Os12g03920|12|1625598|1625729|+|9e-60	Os11g04140	11	1678863	1678994	0	Os12g03920	12	1625598	1625729	0	9e-60	3-proximal	TCCTATAGTTCACTTCGACTAAATATAGTCGGCAATCCACTGAGGGGGATAACCACGATGGTAGATTAACTACGTGGAGGGACGTGCATGATCAGAACTAGATGATGAACACGAAGAGCAGGGACACGAAG	TCCTATAGTTCACTTTGACTAAATATGGTCGGCAGTCCACTGAGGGGGATAACCACGATGGTAGATTAACTACGTGGAGGGACGTGCATGATCAGAACCAGATGATGAACACGAAGAGCAGGGACATGAAG	http://synteny.cnr.berkeley.edu/CoGe/GEvo.pl?prog=blastn&autogo=1&show_cns=1&dsgid1=11822&chr1=11&x1=1678863&dr1up=15000&dr1down=15000&dsgid2=11822;chr2=12;x2=1625598;dr2up=15000;dr2down=15000;num_seqs=2;hsp_overlap_limit=0;hsp_size_limit=0
Os11g02730|11|880052|880748|-|Os12g02700|12|938097|938753|-|7e-141	Os11g02730	11	880052	880748	-0	Os12g02700	12	938097	938753	-0	7.0000000000000006e-141	3-distal	TAATGGTTGTGATCACTCTGAAATTTATAGGTGCAAATAATCATAAACTAAGTGGGTTTGATGTGTATACTACGTTGAGGGCTTGAGGCCAGTTTGCAGGTTATCAAAGACCATAATGATTAAGAGACAGTTAATTTTCTATTTTTCTTGTTTACTGGAATTTATCTATTGCAAGCAAAATACCCAAGTTTCTTGCAATACCTAAGTTTCACGACGGGTGAAGATCACAATTATAACTTTACATACCTTGTTCCGCCATTCATCTCTTCGTATGAAACGCGTCAATGAGGCCAAAGAATAAACATACGTTTGTTCTGTCATTTATCTCTTCATATGAAACACACAAGTGAGGTTAAAGAATAATCCTGTGAGATTTTGATACCTAATTCTACCAGTATA…	TAATGGTCGTGATTATTTAGAAATCTATAGGTGCAAATAATCATTAAATGAGTGGGTTTCATGTGTATACTATGTTGAGGCTAGTTTGCGGGTTATCGAAGATCATAATGATTAAGAGACAGTTAATTTTATGTTTTCCTGGTTTAATGGAATTTATCTATTGCAAGCAAAATACCTGTGTTTCATGACCAGTGAAGAAAATTATAACTTTACATACCTTGTTTTGCCATTCATCTCTCCATATGAAACACACCTGTGATACCTTTGTTCCGTCATTTATGTATTCGTATGAAACACGCCAGTCAGGTTAAAGAATAAGCCTGTGAGACTTTGATACTCAATTTTAACAGTACAGAGAAGTTTATGTGAAAATACATATAAACTCAAGGCATGCATTAA…	http://synteny.cnr.berkeley.edu/CoGe/GEvo.pl?prog=blastn&autogo=1&show_cns=1&dsgid1=11822&chr1=11&x1=880052&dr1up=15000&dr1down=15000&dsgid2=11822;chr2=12;x2=938097;dr2up=15000;dr2down=15000;num_seqs=2;hsp_overlap_limit=0;hsp_size_limit=0
Os11g02550|11|794729|794764|-|Os12g02490|12|838032|838070|-|0.005	Os11g02550	11	794729	794764	-0	Os12g02490	12	838032	838070	-0	0.005	3-distal	ATGCAGCTGCCTGCCTGCAGCCACGTGAGGAACGA	ATGCAGCTGCCTGCAGACACCAGCCACGTGAGGAACGA	http://synteny.cnr.berkeley.edu/CoGe/GEvo.pl?prog=blastn&autogo=1&show_cns=1&dsgid1=11822&chr1=11&x1=794729&dr1up=15000&dr1down=15000&dsgid2=11822;chr2=12;x2=838032;dr2up=15000;dr2down=15000;num_seqs=2;hsp_overlap_limit=0;hsp_size_limit=0
Os04g58820|4|34799783|34799816|+|Os08g01190|8|129098|129131|+|0.22	Os04g58820	4	34799783	34799816	0	Os08g01190	8	129098	129131	0	0.22	5-distal	ATGTGGGTTGTTTGTACTACATGTAAGAGACAA	ATGTAGGATGTCTGTACTTCACATAAGAGACAA	http://synteny.cnr.berkeley.edu/CoGe/GEvo.pl?prog=blastn&autogo=1&show_cns=1&dsgid1=11822&chr1=4&x1=34799783&dr1up=15000&dr1down=15000&dsgid2=11822;chr2=8;x2=129098;dr2up=15000;dr2down=15000;num_seqs=2;hsp_overlap_limit=0;hsp_size_limit=0
Os08g11220|8|6593315|6593646|+|Os08g11720|8|6874540|6874209|-|0.0	Os08g11220	8	6593315	6593646	0	Os08g11720	8	6874209	6874540	-0	0	5-distal	ATACATTAAACAAAATTAATGTACTGTCAAGAGCACTATGAAATCTACATACATGAAAAGCTCTAAGTCAAGGAAGGCTATTTGTTGTCTCAATTTTCAGCATAAAGCCAATTTCGGTTCACAAATATTTTGCAACATATTTAAGGAAAACATTTGCAAAGAGTAAAGCATATTTATATAACATGGCATGGAGATCAATATAGATAAGTATAAATCCTTACTACCCAACCGGTAGCAAGGCCACAACTCACACATATCATTGTCATTTCAAATCATTCATTTCCAAAAGCATTTGTAAAACATAAAAGTATACCTACATCACAACACTATG	AATACATTAAACAAAATTAATGTACTGTCAAGAGCACTATGAAATCTACATACATGAAAAGCTCTAAGTCAAGGAAGGCTATTTGTTGTCTCAATTTTCAGCATAAAGCCAATTTCGGTTCACAAATATTTTGCAACATATTTAAGGAAAACATTTGCAAAGAGTAAAGCATATTTATATAACATGGCATGGAGATCAATATAGATAAGTATAAATCCTTACTACCCAACCGGTAGCAAGGCCACAACTCACACATATCATTGTCATTTCAAATCATTCATTTCCAAAAGCATTTGTAAAACATAAAAGTATACCTACATTACAACACTAT	http://synteny.cnr.berkeley.edu/CoGe/GEvo.pl?prog=blastn&autogo=1&show_cns=1&dsgid1=11822&chr1=8&x1=6593315&dr1up=15000&dr1down=15000&dsgid2=11822;chr2=8;x2=6874209;dr2up=15000;dr2down=15000;num_seqs=2;hsp_overlap_limit=0;hsp_size_limit=0
Os11g05480|11|2461588|2461612|-|Os12g05680|12|2608284|2608308|-|0.0001	Os11g05480	11	2461588	2461612	-0	Os12g05680	12	2608284	2608308	-0	0.0001	intron	TTGTTCATGTCCACTTGGCATGCA	TTGTTCATGTCCACATGGCATGCA	http://synteny.cnr.berkeley.edu/CoGe/GEvo.pl?prog=blastn&autogo=1&show_cns=1&dsgid1=11822&chr1=11&x1=2461588&dr1up=15000&dr1down=15000&dsgid2=11822;chr2=12;x2=2608284;dr2up=15000;dr2down=15000;num_seqs=2;hsp_overlap_limit=0;hsp_size_limit=0
Os02g38050|2|22981720|22981738|-|Os04g40090|4|23686924|23686942|-|0.29	Os02g38050	2	22981720	22981738	-0	Os04g40090	4	23686924	23686942	-0	0.29	5-UTR	TTCGCATCGAAGGAAACG	TTCCCATCGAAGGAAACG	http://synteny.cnr.berkeley.edu/CoGe/GEvo.pl?prog=blastn&autogo=1&show_cns=1&dsgid1=11822&chr1=2&x1=22981720&dr1up=15000&dr1down=15000&dsgid2=11822;chr2=4;x2=23686924;dr2up=15000;dr2down=15000;num_seqs=2;hsp_overlap_limit=0;hsp_size_limit=0
Os11g01780|11|406036|406730|+|Os12g01760|12|452191|452875|+|0.0	Os11g01780	11	406036	406730	0	Os12g01760	12	452191	452875	0	0	5-distal	ATTAACAAAAACACTGTGATTTAAGAGCTAGCGTGCACGGCCGGGCGGATTCCATAACTAGCAGTTTTGATCAACAGTGCGCAATGCAAACAAATCAAATCAGAGCGAGCGAAACATTAAATGAACCTATCCAGGCAATCAGATCATTATCGATCGAACAAAAACGAATATAATGCGCTAATTCACAAAATAAAACACCAACCAACTAACTAGTTGTGCAAGCGGCAAGTCGGTCGATCGTGGATGCATGGATTATAGTATATTGAATTAACAGCAACGCGAACAAAACACATTAAAACAACTGAACTAGCATCAACGCGAGAGAAAATAACAAGGCAGGAAGGCGTGGCAGTAGGCGATCGATCGAAGCGAGTCGGCGAGAAATCAAATATCTAAACA…	ATTAACAAAAACACTGCGATTTAAGAGCGTGCACGGCCGGGCAGATTCCATAACTTGCAGTTTTGATCAACAGTGCGCAATGCAAACAAATCAAATCAGAGCTAGCGAAACATTAAACGAACCTATCCAGGCAATCAGATCATTATCGATCGAACGAAAACGAATATAATGCGCTAATTCACAAAATAAAACACCAACCAACTAACTAGTTGTGCAAGCGGCAAGTCGGTCGATCATGGATGCATTGATTATAATATATTGAATTAATAGCAACGCGAGCAAAACACACTAAAACAACCGAACTAGCATCAACGCGAGAGAAAATAACAAGGCAGGCAGGCATGGCAGTAGGCGATCGATCGAAGCGAGTCGGCGAGAAATCAAATATCTAAACAAGCA…	http://synteny.cnr.berkeley.edu/CoGe/GEvo.pl?prog=blastn&autogo=1&show_cns=1&dsgid1=11822&chr1=11&x1=406036&dr1up=15000&dr1down=15000&dsgid2=11822;chr2=12;x2=452191;dr2up=15000;dr2down=15000;num_seqs=2;hsp_overlap_limit=0;hsp_size_limit=0
Os02g44230|2|26764226|26764243|-|Os04g46760|4|27543185|27543202|-|0.95	Os02g44230	2	26764226	26764243	-0	Os04g46760	4	27543185	27543202	-0	0.95	5-UTR	GTTTTTCATCGACAAGA	GTTTTTCATTGACAAGA	http://synteny.cnr.berkeley.edu/CoGe/GEvo.pl?prog=blastn&autogo=1&show_cns=1&dsgid1=11822&chr1=2&x1=26764226&dr1up=15000&dr1down=15000&dsgid2=11822;chr2=4;x2=27543185;dr2up=15000;dr2down=15000;num_seqs=2;hsp_overlap_limit=0;hsp_size_limit=0
Os11g04980|11|2135026|2135090|-|Os12g04990|12|2167007|2167071|-|7e-14	Os11g04980	11	2135026	2135090	-0	Os12g04990	12	2167007	2167071	-0	7.0000000000000005e-14	intron	GTATGCACTATTCACCAAATGATCATCTATATCCTTATCATTCATCTAGCAACAATATTTATGT	GTATGCACTCATCACATAATGATCATCTATCTCCTTTTCATTTATCTAGCAACAAGTTTTATGT	http://synteny.cnr.berkeley.edu/CoGe/GEvo.pl?prog=blastn&autogo=1&show_cns=1&dsgid1=11822&chr1=11&x1=2135026&dr1up=15000&dr1down=15000&dsgid2=11822;chr2=12;x2=2167007;dr2up=15000;dr2down=15000;num_seqs=2;hsp_overlap_limit=0;hsp_size_limit=0
Os11g03410|11|1292980|1293023|-|Os12g03100|12|1174905|1174949|-|2e-06	Os11g03410	11	1292980	1293023	-0	Os12g03100	12	1174905	1174949	-0	1.9999999999999999e-06	5-distal	TGATATGCAGCCCGGAGGAAATTAACGGGCCTGCTAGTACTTA	TGAGATGCAGCCCACGAGGGAATTAACGGGCCTCCTAGTACTTA	http://synteny.cnr.berkeley.edu/CoGe/GEvo.pl?prog=blastn&autogo=1&show_cns=1&dsgid1=11822&chr1=11&x1=1292980&dr1up=15000&dr1down=15000&dsgid2=11822;chr2=12;x2=1174905;dr2up=15000;dr2down=15000;num_seqs=2;hsp_overlap_limit=0;hsp_size_limit=0
Os01g63050|1|36528642|36528691|+|Os05g37930|5|22177140|22177089|-|0.001	Os01g63050	1	36528642	36528691	0	Os05g37930	5	22177089	22177140	-0	0.001	3-UTR	GTAGCATCAGTGTTAGGTGTTCTTTTGTATGGTGATATATTGGTTATTT	AGTATCATCAGCGTTAGGTTTGTTTGTTTGATTGGTGATATATTGGTTTTT	http://synteny.cnr.berkeley.edu/CoGe/GEvo.pl?prog=blastn&autogo=1&show_cns=1&dsgid1=11822&chr1=1&x1=36528642&dr1up=15000&dr1down=15000&dsgid2=11822;chr2=5;x2=22177089;dr2up=15000;dr2down=15000;num_seqs=2;hsp_overlap_limit=0;hsp_size_limit=0
Os02g32950|2|19563478|19563515|-|Os04g33570|4|20149750|20149787|-|2e-05	Os02g32950	2	19563478	19563515	-0	Os04g33570	4	20149750	20149787	-0	2.0000000000000002e-05	5-proximal	TATGGATGGCAAGGGCCTTTTCTTCTTTTGACAAATG	TATAGATGGCAAGACACTTTTCTTCTTTTGAGAAATG	http://synteny.cnr.berkeley.edu/CoGe/GEvo.pl?prog=blastn&autogo=1&show_cns=1&dsgid1=11822&chr1=2&x1=19563478&dr1up=15000&dr1down=15000&dsgid2=11822;chr2=4;x2=20149750;dr2up=15000;dr2down=15000;num_seqs=2;hsp_overlap_limit=0;hsp_size_limit=0
Os01g18744|1|10555420|10555437|-|Os05g04584|5|2159942|2159925|+|1.1	Os01g18744	1	10555420	10555437	-0	Os05g04584	5	2159925	2159942	0	1.1	3-distal	TTTTTTTAAAAAAAAAA	TTTTTTAAAAAATAAAT	http://synteny.cnr.berkeley.edu/CoGe/GEvo.pl?prog=blastn&autogo=1&show_cns=1&dsgid1=11822&chr1=1&x1=10555420&dr1up=15000&dr1down=15000&dsgid2=11822;chr2=5;x2=2159925;dr2up=15000;dr2down=15000;num_seqs=2;hsp_overlap_limit=0;hsp_size_limit=0
Os11g04220|11|1722152|1722287|-|rice_v6_12_1683273_1684075|12|1679221|1679356|-|5e-67	Os11g04220	11	1722152	1722287	-0	rice_v6_12_1683273_1684075	12	1679221	1679356	-0	4.9999999999999999e-67	intron	GTATACTCATTGTCAAATTCAAAAAAAGTTATCTGCATTAACATTTTAGTGGCAATTTTTTGCTCCACTGTAATTTTCTTTATGTATGCTGCTGTCATGAATTGAATTACACGAACTAACTGCCCGATGTTCACA	GTATACTCATTGTCAAATTCAAAAAAAGTTATCTGCATTAACATTTTAGTGGCAATTTTTTGCTCCACTGTAATTTTCTTTATGTATGCTGCTGTCATGAATTGAATGACATGAACTAACTGCCCGATGTTCACA	http://synteny.cnr.berkeley.edu/CoGe/GEvo.pl?prog=blastn&autogo=1&show_cns=1&dsgid1=11822&chr1=11&x1=1722152&dr1up=15000&dr1down=15000&dsgid2=11822;chr2=12;x2=1679221;dr2up=15000;dr2down=15000;num_seqs=2;hsp_overlap_limit=0;hsp_size_limit=0
Os11g02450|11|735014|735406|+|Os12g02380|12|777485|777877|+|0.0	Os11g02450	11	735014	735406	0	Os12g02380	12	777485	777877	0	0	intron	ACATGTTTCAGTTTTTCATTCAAACATATCATGAAAAGAGTAGTCGCTAGCTGTCTGTATGCTTCAGTAATCAGTATGCAATGGAACACCCATGTTTGAAATTTAAGCACGTGCTAACCATATGGAATATGGTACTATAGAAACATATGAATTGAACTCGCTGATTTCTACAATGTAGAAACTACTGGTAGAAGTATCGTTTAAAGTTTTATGGACAGTCGGAAGTTTTACAGACAGACAGTCAAGTTTTAGAAACATATGAATTAAACTTGCCGATTCCTTTTGTTTTCAGCAAACTGCTGCCAAAAAAGAAGGCAAAGAGAATGAATGGTTCTTTTATGGTGTGTTCCCCAAGTGCATAATGTTACTTATCTTTATAATTTTCCTTTCCA	ACATGTTTCAGTTTTTCATTCAAACATATCATGAAAAGAGTAGTCGCTAGCTGTCTGTATGCTTCAGTAATCAGTATGCAATGGAACACCCATGTTTGAAATTTAAGCACGTGCTAACCATATGGTATATGGTACTATAGAAACATATGAATTGAACTCGCTGATTTCTACAATGTAGAAACTACTGGTAGAAGTATCGTTTAAAGTTTTACGGACAGTCGGAAGTTTTACAGACAGACAGTCAAGTTTTAGAAACATATGAATTAAACTTGCCGATTCCTTTTGTTTGCAGCAAACTGCTGCCAACAAAGAAGGCAAAGAGAATGAATGGTTCTTTTATGGTGTGTTCCCCAAGTGCATAATGTTACTTATCTTTATAATTTTCCTTTCCA	http://synteny.cnr.berkeley.edu/CoGe/GEvo.pl?prog=blastn&autogo=1&show_cns=1&dsgid1=11822&chr1=11&x1=735014&dr1up=15000&dr1down=15000&dsgid2=11822;chr2=12;x2=777485;dr2up=15000;dr2down=15000;num_seqs=2;hsp_overlap_limit=0;hsp_size_limit=0
Os03g55420|3|31519459|31519479|+|Os07g02440|7|832275|832295|+|0.94	Os03g55420	3	31519459	31519479	0	Os07g02440	7	832275	832295	0	0.94	5-distal	TTCTCATTTTCTTTTTCTTT	TTTTCTTTTTCTTTTTCTTT	http://synteny.cnr.berkeley.edu/CoGe/GEvo.pl?prog=blastn&autogo=1&show_cns=1&dsgid1=11822&chr1=3&x1=31519459&dr1up=15000&dr1down=15000&dsgid2=11822;chr2=7;x2=832275;dr2up=15000;dr2down=15000;num_seqs=2;hsp_overlap_limit=0;hsp_size_limit=0
Os03g25120|3|14350713|14350749|-|Os07g44690|7|26666481|26666445|+|1e-11	Os03g25120	3	14350713	14350749	-0	Os07g44690	7	26666445	26666481	0	9.9999999999999994e-12	5-distal	AGAAGGAAATGTTCTCTGAAAAGCTTCCTTTGGCTA	GAAGGAAATGTTCTCTGAAAAGCTTCCTTTGTCTAG	http://synteny.cnr.berkeley.edu/CoGe/GEvo.pl?prog=blastn&autogo=1&show_cns=1&dsgid1=11822&chr1=3&x1=14350713&dr1up=15000&dr1down=15000&dsgid2=11822;chr2=7;x2=26666445;dr2up=15000;dr2down=15000;num_seqs=2;hsp_overlap_limit=0;hsp_size_limit=0
Os03g27010|3|15459913|15459930|+|Os07g43070|7|25806260|25806243|-|0.93	Os03g27010	3	15459913	15459930	0	Os07g43070	7	25806243	25806260	-0	0.93	intron	GTGTGTTTGTGTGTGTT	TGTGTGTGTGTGTGTGT	http://synteny.cnr.berkeley.edu/CoGe/GEvo.pl?prog=blastn&autogo=1&show_cns=1&dsgid1=11822&chr1=3&x1=15459913&dr1up=15000&dr1down=15000&dsgid2=11822;chr2=7;x2=25806243;dr2up=15000;dr2down=15000;num_seqs=2;hsp_overlap_limit=0;hsp_size_limit=0
Os11g04330|11|1796951|1796966|+|Os12g04130|12|1730199|1730214|+|0.23	Os11g04330	11	1796951	1796966	0	Os12g04130	12	1730199	1730214	0	0.23	5-distal	CAAAATATTTTTTAT	CAAAATATTTTTTAT	http://synteny.cnr.berkeley.edu/CoGe/GEvo.pl?prog=blastn&autogo=1&show_cns=1&dsgid1=11822&chr1=11&x1=1796951&dr1up=15000&dr1down=15000&dsgid2=11822;chr2=12;x2=1730199;dr2up=15000;dr2down=15000;num_seqs=2;hsp_overlap_limit=0;hsp_size_limit=0
Os03g61580|3|34910646|34910660|+|Os07g14310|7|8168252|8168238|-|1.0	Os03g61580	3	34910646	34910660	0	Os07g14310	7	8168238	8168252	-0	1	5-proximal	CTTCTATTATTTGA	TCTTCTATTATTTG	http://synteny.cnr.berkeley.edu/CoGe/GEvo.pl?prog=blastn&autogo=1&show_cns=1&dsgid1=11822&chr1=3&x1=34910646&dr1up=15000&dr1down=15000&dsgid2=11822;chr2=7;x2=8168238;dr2up=15000;dr2down=15000;num_seqs=2;hsp_overlap_limit=0;hsp_size_limit=0
Os11g01610|11|357013|357062|+|Os12g01690|12|415638|415687|+|6e-09	Os11g01610	11	357013	357062	0	Os12g01690	12	415638	415687	0	6e-09	3-proximal	CCTGAAATCTTGTAATCCATTGGTCATTTTTCGGATGGCTCAGATTGCG	CCTGAAATCTTGTAATCCGTTCATCACTTTTTGGATGGTTCAGATCGCG	http://synteny.cnr.berkeley.edu/CoGe/GEvo.pl?prog=blastn&autogo=1&show_cns=1&dsgid1=11822&chr1=11&x1=357013&dr1up=15000&dr1down=15000&dsgid2=11822;chr2=12;x2=415638;dr2up=15000;dr2down=15000;num_seqs=2;hsp_overlap_limit=0;hsp_size_limit=0
Os11g04600|11|1951892|1952235|+|Os12g04410|12|1869805|1870144|+|3e-155	Os11g04600	11	1951892	1952235	0	Os12g04410	12	1869805	1870144	0	2.9999999999999998e-155	intron	TCCCCATGCTTGCTTTCCTGATTTCTTAATTCGCATCATTTCGGCATTTCCATTGCTAGGGTTTCTTGGAGATCCAACCCGGGGTGGCCACTTCGATCCTAACTAGCATCATTTCCAAAAATAATTCTTAGTGTACAGCATGCATGCTGTGTTCTAAGCAAAGTACAGTTAAGCTCATCATACATTTTTGCATATCTCTCTGAACAGAACTGAAGAAAGTACTACTACTACATGCTAAGAACAACATTTCATGCTGCTAATTAGCTGTCGTGCATTTGAGGGTGATTAATTAAGCATCTTAATTGAACTAATGGCGAGTTGCACAATGCAATGTGTTAATGCA	TCCCCATGCTTGCTTTCCTGATTTCTTAATTCGCATCATTTCGGCATTTCCATTGCTAGGGTTTCTTGGAGATCCAACCCGGGGTGGCCACTTCGATCCTAACTAGCATCATTTCCAAAAATAATTCTTAATGTACAGCATGCATGCTGTGTTCTAAGCAAAAAGTACAGTTAAGCATCATCATACATGTTTGCATATCTCTCTGAACAGAACTGAAGAAAGTACTACATGCTAAGAACAACATTTCATGCTGCTAATTAGCTGCCGTGCATTTGGGGTGATTAATTAAGCATCTTAATTGAACTAACGGCGAGTTGCACAATGCAATGTGTTGATGCA	http://synteny.cnr.berkeley.edu/CoGe/GEvo.pl?prog=blastn&autogo=1&show_cns=1&dsgid1=11822&chr1=11&x1=1951892&dr1up=15000&dr1down=15000&dsgid2=11822;chr2=12;x2=1869805;dr2up=15000;dr2down=15000;num_seqs=2;hsp_overlap_limit=0;hsp_size_limit=0
Os11g02760|11|907759|908767|+|Os12g02730|12|966832|967849|+|0.0	Os11g02760	11	907759	908767	0	Os12g02730	12	966832	967849	0	0	3-proximal	TTAAGGGACTGTTCCATCAATCCCATTTAATCTAATGTTATTAGAACATAAGAGGCTCTGATTTTGATTAGTCTCCAGTGTTAACTCTTGTGCTTGCTTTACGCATATACATTCTGGAAGATAGCTCAAGTAAAGTAACTGGTTAGCTCTTAATCTCTTTTTGCTGATTTTTTTTTCTGGGACTTGAGCACCTTTGGTCATTTTCATCTTTGCATCATGCTTGCTAAGAGGGCCATTGAGATGATAAGATGCACTGAACAGAATAATTGATTATGCATATATGCCATAAGTTGCAATTTTGATACGCCTGTAGCTACCTTTGACAAGTGGTAAAGAACAATTTGATTGGCAATTTGGCTGGTTGTGTTCTGAAGTGGGATGTGACTGTTGCACCAGACC…	TTAAGGGACTGTTCCATCAATCCCATTTAATCTAATGTTATTAGAACATAAGAGGCTCTGATTTTGATTAGTCTCCATTGTTAACTCTTGTGCTTGCTTTACGCATATACATTCTGGAAGATAGCTCAAATAACTGGTTAGATCTTAATCTCTTTTTGCTGATTTTTTTTCTGGGACTTGAGCACTTTTGGTCATTTTCATCTTTGCATCATGCTTGCTATCAAGAGGGCCATTGAGATGATAAGATGCACTGAACAGAATTATTGATTATGCATATATGCCATAAGTTGCAATTTTGATACGCCTGTAGCTACCTTTGACAAGTGGTAAAGAACAATTTGATTGGCAATTTGGCTGGTTGTGTTCTGAAGTGGGATGTGACTGTTGCACCAGACCTGA…	http://synteny.cnr.berkeley.edu/CoGe/GEvo.pl?prog=blastn&autogo=1&show_cns=1&dsgid1=11822&chr1=11&x1=907759&dr1up=15000&dr1down=15000&dsgid2=11822;chr2=12;x2=966832;dr2up=15000;dr2down=15000;num_seqs=2;hsp_overlap_limit=0;hsp_size_limit=0
Os11g03200|11|1163343|1163371|-|Os12g02950|12|1095073|1095101|-|7e-09	Os11g03200	11	1163343	1163371	-0	Os12g02950	12	1095073	1095101	-0	6.9999999999999998e-09	intron	TTGTTATTGATCCAACATGCATTCTTAA	TTGTTATTGATCCAACATGCATTCTTAA	http://synteny.cnr.berkeley.edu/CoGe/GEvo.pl?prog=blastn&autogo=1&show_cns=1&dsgid1=11822&chr1=11&x1=1163343&dr1up=15000&dr1down=15000&dsgid2=11822;chr2=12;x2=1095073;dr2up=15000;dr2down=15000;num_seqs=2;hsp_overlap_limit=0;hsp_size_limit=0
Os11g01830|11|440426|440460|+|Os12g01830|12|496213|496247|+|3e-12	Os11g01830	11	440426	440460	0	Os12g01830	12	496213	496247	0	3.0000000000000001e-12	intron	ACGGTGTGATCAACTATTACAACTATTCTGAATA	ACGGTGTGATCAACTATTACAACTATTCTGAATA	http://synteny.cnr.berkeley.edu/CoGe/GEvo.pl?prog=blastn&autogo=1&show_cns=1&dsgid1=11822&chr1=11&x1=440426&dr1up=15000&dr1down=15000&dsgid2=11822;chr2=12;x2=496213;dr2up=15000;dr2down=15000;num_seqs=2;hsp_overlap_limit=0;hsp_size_limit=0
rice_v6_2_28127282_28127484|2|28127011|28127027|-|Os04g49620|4|29403400|29403416|-|0.057	rice_v6_2_28127282_28127484	2	28127011	28127027	-0	Os04g49620	4	29403400	29403416	-0	0.057	3-UTR	GGGTTTGTGTTTTTGT	GGGTTTGTGTTTTTGT	http://synteny.cnr.berkeley.edu/CoGe/GEvo.pl?prog=blastn&autogo=1&show_cns=1&dsgid1=11822&chr1=2&x1=28127011&dr1up=15000&dr1down=15000&dsgid2=11822;chr2=4;x2=29403400;dr2up=15000;dr2down=15000;num_seqs=2;hsp_overlap_limit=0;hsp_size_limit=0
Os02g44370|2|26852715|26852752|+|Os04g46860|4|27584461|27584498|+|0.065	Os02g44370	2	26852715	26852752	0	Os04g46860	4	27584461	27584498	0	0.065	3-distal	TTTTTCTCGAAGCATGCGTACAAATCTATGATTTGAA	TTTCTCTTGAAGCTTGCAAACAAATCTTGGATTTGAA	http://synteny.cnr.berkeley.edu/CoGe/GEvo.pl?prog=blastn&autogo=1&show_cns=1&dsgid1=11822&chr1=2&x1=26852715&dr1up=15000&dr1down=15000&dsgid2=11822;chr2=4;x2=27584461;dr2up=15000;dr2down=15000;num_seqs=2;hsp_overlap_limit=0;hsp_size_limit=0
Os08g43450|8|27488388|27488422|-|Os09g36250|9|20922764|20922798|-|0.001	Os08g43450	8	27488388	27488422	-0	Os09g36250	9	20922764	20922798	-0	0.001	5-distal	TGGAAGGCAGGATGGAATAGACCAACCGACTAGA	TGGAAGACAGGATGGAATTGACCTACCACCTAGA	http://synteny.cnr.berkeley.edu/CoGe/GEvo.pl?prog=blastn&autogo=1&show_cns=1&dsgid1=11822&chr1=8&x1=27488388&dr1up=15000&dr1down=15000&dsgid2=11822;chr2=9;x2=20922764;dr2up=15000;dr2down=15000;num_seqs=2;hsp_overlap_limit=0;hsp_size_limit=0
Os11g04950|11|2109458|2109520|-|Os12g04940|12|2128970|2129035|-|1e-18	Os11g04950	11	2109458	2109520	-0	Os12g04940	12	2128970	2129035	-0	1.0000000000000001e-18	intron	ACCTTCTACTGAAATAGCCATTTATTAGCTTGTTCTATTCTTGACCTGTATTTCCTAAAAGT	ACCTTCTACTGAAATAGCCATTAATTATTAGTATGTTCTATTCTTGACCTGTATTTCCTAAAAGT	http://synteny.cnr.berkeley.edu/CoGe/GEvo.pl?prog=blastn&autogo=1&show_cns=1&dsgid1=11822&chr1=11&x1=2109458&dr1up=15000&dr1down=15000&dsgid2=11822;chr2=12;x2=2128970;dr2up=15000;dr2down=15000;num_seqs=2;hsp_overlap_limit=0;hsp_size_limit=0
Os11g04600|11|1954503|1954581|+|Os12g04410|12|1872396|1872472|+|5e-21	Os11g04600	11	1954503	1954581	0	Os12g04410	12	1872396	1872472	0	4.9999999999999997e-21	3-proximal	GACTCCTCTTCCAATATATATTTTTATTAGTTCTGAATTTCTGTTGTTTGTAAATTGTATTTCTATAATGACTCTAAA	GACTCCTCTTCCAATATTTTTTTTTTAATTCAGAATTTCTATTATTTGTAAATTGTATTTCTATAATGACTCTAAA	http://synteny.cnr.berkeley.edu/CoGe/GEvo.pl?prog=blastn&autogo=1&show_cns=1&dsgid1=11822&chr1=11&x1=1954503&dr1up=15000&dr1down=15000&dsgid2=11822;chr2=12;x2=1872396;dr2up=15000;dr2down=15000;num_seqs=2;hsp_overlap_limit=0;hsp_size_limit=0
Os02g32660|2|19344270|19344286|-|Os04g33460|4|20067404|20067420|-|0.088	Os02g32660	2	19344270	19344286	-0	Os04g33460	4	20067404	20067420	-0	0.088	3-distal	TACTCCCTCCATCCTA	TACTCCCTCCATCCTA	http://synteny.cnr.berkeley.edu/CoGe/GEvo.pl?prog=blastn&autogo=1&show_cns=1&dsgid1=11822&chr1=2&x1=19344270&dr1up=15000&dr1down=15000&dsgid2=11822;chr2=4;x2=20067404;dr2up=15000;dr2down=15000;num_seqs=2;hsp_overlap_limit=0;hsp_size_limit=0
Os01g71320|1|41292971|41292988|-|Os05g31110|5|18013147|18013164|-|1.3	Os01g71320	1	41292971	41292988	-0	Os05g31110	5	18013147	18013164	-0	1.3	3-distal	CGGCGGTGGTGGCCGGC	CGGCGGCGGTGGCCGGC	http://synteny.cnr.berkeley.edu/CoGe/GEvo.pl?prog=blastn&autogo=1&show_cns=1&dsgid1=11822&chr1=1&x1=41292971&dr1up=15000&dr1down=15000&dsgid2=11822;chr2=5;x2=18013147;dr2up=15000;dr2down=15000;num_seqs=2;hsp_overlap_limit=0;hsp_size_limit=0
Os04g17700|4|9685742|9685825|+|Os04g24410|4|13988361|13988278|-|2e-40	Os04g17700	4	9685742	9685825	0	Os04g24410	4	13988278	13988361	-0	1.9999999999999999e-40	5-UTR	CCCGTCGTAGGCCTTCTACCAAGTAGATAAGCCCACTACCAACCCGTCCAAAACCGCAGAAAATCAGCAGTCCTCACCACCCT	CCCCGTCGTAGGCCTTCTACCAAGTAGATAAGCCCACTACCAACCCGTCCAAAACCGCAGAAAATCAGCAGTCCTCACCACCC	http://synteny.cnr.berkeley.edu/CoGe/GEvo.pl?prog=blastn&autogo=1&show_cns=1&dsgid1=11822&chr1=4&x1=9685742&dr1up=15000&dr1down=15000&dsgid2=11822;chr2=4;x2=13988278;dr2up=15000;dr2down=15000;num_seqs=2;hsp_overlap_limit=0;hsp_size_limit=0
Os11g05320|11|2353312|2353356|+|Os12g05394|12|2441487|2441531|+|7e-06	Os11g05320	11	2353312	2353356	0	Os12g05394	12	2441487	2441531	0	6.9999999999999999e-06	intron	GTGTTCCATCATAACAACATGGATAATGCTGTTTGATGATAGCT	GTGTTCAATCATGAAAACATACATAATGCTATTTGATGGTAGCT	http://synteny.cnr.berkeley.edu/CoGe/GEvo.pl?prog=blastn&autogo=1&show_cns=1&dsgid1=11822&chr1=11&x1=2353312&dr1up=15000&dr1down=15000&dsgid2=11822;chr2=12;x2=2441487;dr2up=15000;dr2down=15000;num_seqs=2;hsp_overlap_limit=0;hsp_size_limit=0
Os11g01439|11|258821|259132|-|Os12g01449|12|279544|279840|-|5e-73	Os11g01439	11	258821	259132	-0	Os12g01449	12	279544	279840	-0	4.9999999999999998e-73	intron	GTATGATATTAGTATCATTTTCACTCAGCAATTATATGCTTCTAAAGCCTCACATTTGCATGGCATCATTTGCAGCAGCAGCAATTGTTTTTAATGTTGACATATTTTTTTTCATGATTTATGTGGCATGCAGACAGCTGGCTGCTGTCCTACATTTTTACCCCCTCTATCCTCATTTTCACATTAAGAAAAATAGGCACAAAATGATAGGATTTTTTTTTCTTTTTGTAGTTTCCCCTTGGGATTTCATCAATCAATTTCATGACAAGGACTCAGAATTTAGACTTATCTCTCACATTATCAACACTGAA	GTATGATATTAGTATCATTTTCACTCAGCAATTATATGCTTCTAAAGCCTCACATTTGCGTGGCATCATTTGCAGCAGCAACAGTTGTTTTTAATGTTGACATATTTTTTTCATGATTTATGTGGCATGCAGACAGCTGGTTGCTGTCCTACATTTTCACATTAAGAAAAATAGGCACAAAATGATAGGCTTTATTTTTTTTTCTTCTTCTTTTAATTTTCCCTTGGGATTCCATCAATCAATTTCATGACAAGGACTCAGAATTTAGACTTTCCTCTCACATTATCAACACTGAA	http://synteny.cnr.berkeley.edu/CoGe/GEvo.pl?prog=blastn&autogo=1&show_cns=1&dsgid1=11822&chr1=11&x1=258821&dr1up=15000&dr1down=15000&dsgid2=11822;chr2=12;x2=279544;dr2up=15000;dr2down=15000;num_seqs=2;hsp_overlap_limit=0;hsp_size_limit=0
Os11g01370|11|220923|221103|+|Os12g01380|12|236966|237146|+|2e-65	Os11g01370	11	220923	221103	0	Os12g01380	12	236966	237146	0	1.9999999999999998e-65	5-distal	CTCTAGCTGGTAGGAGTAGTAGTACGAAGAAATGATGAATTAATAAAGCAGAAGCTGCATTCCGCGAGAAAACTGGACAGCGAGATGTCATCCACAACAAACTTTGCTAACGATTGACATCTTCTCTTAATTAGCAGAGTGGAATAATGTTGATTAGTTTAAGCTTGAGCCTCAGATGGA	CTCCAGCCGGTAGGAGTAGTGTAGTACGAAGAAAAGATGAAATAATAAAGCAGAAGCTGCATTCTGCGAGAAAACGGGACAGCGAGATGTCATCCACAAAAAAGCTTTGCTAACTGCCATCTTCTCTTAATTAGCAGAGTGGAATAATGTTGATTAGTTTAAGCTTGAGCCTCAGATGGA	http://synteny.cnr.berkeley.edu/CoGe/GEvo.pl?prog=blastn&autogo=1&show_cns=1&dsgid1=11822&chr1=11&x1=220923&dr1up=15000&dr1down=15000&dsgid2=11822;chr2=12;x2=236966;dr2up=15000;dr2down=15000;num_seqs=2;hsp_overlap_limit=0;hsp_size_limit=0
Os11g04160|11|1688109|1688200|+|Os12g03960|12|1641679|1641770|+|1e-36	Os11g04160	11	1688109	1688200	0	Os12g03960	12	1641679	1641770	0	9.9999999999999994e-37	5-proximal	TTCGCGTGGCATGGGATTGGTCAGAGTAAACTGATCGCGTGGGGGTGGGTGAACGCGAGCGCTCGTCCATTAGCTTTTTCGAATATAACAT	TTCGTGTGGCATGGGATTGGTCAGAGTAAATTGATCGCGTGGGGGCAGGTGAACGCGAGCGCTCGTCCATTAGCTTTTTCGAACATAACAT	http://synteny.cnr.berkeley.edu/CoGe/GEvo.pl?prog=blastn&autogo=1&show_cns=1&dsgid1=11822&chr1=11&x1=1688109&dr1up=15000&dr1down=15000&dsgid2=11822;chr2=12;x2=1641679;dr2up=15000;dr2down=15000;num_seqs=2;hsp_overlap_limit=0;hsp_size_limit=0
Os11g04560|11|1928875|1928974|+|Os12g04360|12|1849674|1849773|+|7e-38	Os11g04560	11	1928875	1928974	0	Os12g04360	12	1849674	1849773	0	7.0000000000000003e-38	5-distal	CCCCGGATATCGGGTAGCTTGTCTATTTTCTGTTGTTATAGTCATATTAACCATTATATTACTCAATAATTAGATTATATGTATATCTAGAACCTCACT	CCCCGAATATCGGGTAGCTTATCTATTTTCTGTTGTTTTAGTCATATTAACCATTATATCACTCAATAATTAGACTATAAGTATATCGAGAACCTCACT	http://synteny.cnr.berkeley.edu/CoGe/GEvo.pl?prog=blastn&autogo=1&show_cns=1&dsgid1=11822&chr1=11&x1=1928875&dr1up=15000&dr1down=15000&dsgid2=11822;chr2=12;x2=1849674;dr2up=15000;dr2down=15000;num_seqs=2;hsp_overlap_limit=0;hsp_size_limit=0
11_1833437_1833474_cns_rna|11|1833698|1833747|+|12_1770456_1770492_cns_rna|12|1770640|1770690|+|3e-08	11_1833437_1833474_cns_rna	11	1833698	1833747	0	12_1770456_1770492_cns_rna	12	1770640	1770690	0	2.9999999999999997e-08	3-proximal	CACATAAGAAAAATGATGCAACAAAACAAACCTAAGGACCAAATTCAAA	CACACAAGAAAAATGATGCAACAAAACAAGTCTTAAGGACAAAATTGAAA	http://synteny.cnr.berkeley.edu/CoGe/GEvo.pl?prog=blastn&autogo=1&show_cns=1&dsgid1=11822&chr1=11&x1=1833698&dr1up=15000&dr1down=15000&dsgid2=11822;chr2=12;x2=1770640;dr2up=15000;dr2down=15000;num_seqs=2;hsp_overlap_limit=0;hsp_size_limit=0
Os03g60110|3|34176367|34176383|+|Os07g12490|7|7119787|7119803|+|0.076	Os03g60110	3	34176367	34176383	0	Os07g12490	7	7119787	7119803	0	0.076	5-UTR	TCTCCTCCTCCTCCTC	TCTCCTCCTCCTCCTC	http://synteny.cnr.berkeley.edu/CoGe/GEvo.pl?prog=blastn&autogo=1&show_cns=1&dsgid1=11822&chr1=3&x1=34176367&dr1up=15000&dr1down=15000&dsgid2=11822;chr2=7;x2=7119787;dr2up=15000;dr2down=15000;num_seqs=2;hsp_overlap_limit=0;hsp_size_limit=0
Os04g24830|4|14266976|14267950|+|Os04g25830|4|15006048|15005076|-|0.0	Os04g24830	4	14266976	14267950	0	Os04g25830	4	15005076	15006048	-0	0	5-distal	TTTGATAGTTAGATTTATCTTCACGAGAAAACAAAATCTCCCTCCATCCACGTACGCCTCCACAATGTACGACTATCCATTTTTAGAGCAACGTACGTATGATCCATCCGTTTCCCTTTTTCCTTTTTTTAATATCCATAATAATAATAAGGATTAAAAAAATACGGGTCTAAAACGCCCATCAACCTACTAGCTAGCGTCTCCTAATAAGTACATTAAACATCATATAAATATTTCTAAACATATCGCACTCTAAAGTTAGAGAAAATATAAAAATACTAAAACATTTGACCATCTTTTTACATTATTTTAGGTTATTAGATATTTCTTTTTCTTACGGAAAAAAAATCCCAAACTTCCTCTACGCTCCCATATGGCGTTAAAACCCATTAACTATCC…	ATTTGATAGTTAGATTTATCTTCACGAGAAAACAAAATCTCCCTCCATCCACGTACGCCTCCACAATGTACGACTATCCATTTTTAGAGCAACGTACGTATGATCCATCCGTTTCCCTTTTTCCTTTTTTTAATATCCATAATAATAATAAGGATTAAAAAAATACGGGTCTAAAACGCCCATCAACCTACTAGCTAGCGTCTCCTAATAAGTACATTAAACATCATATAAATATTTCTAAACATATCGCACTCTAAAGTTAGAGAAAATATAAAAATACTAAAACATTTGACCATCTTTTTACATTATTTTAGGTTATTAGATATTTCTTTTTCTTACGGAAAAAAATCCCAAACTTCCTCTACGCTCCCATATGGCGTTAAAACCCATTAACTATCC…	http://synteny.cnr.berkeley.edu/CoGe/GEvo.pl?prog=blastn&autogo=1&show_cns=1&dsgid1=11822&chr1=4&x1=14266976&dr1up=15000&dr1down=15000&dsgid2=11822;chr2=4;x2=15005076;dr2up=15000;dr2down=15000;num_seqs=2;hsp_overlap_limit=0;hsp_size_limit=0
Os08g11220|8|6591471|6591568|+|Os08g11720|8|6876384|6876287|-|5e-47	Os08g11220	8	6591471	6591568	0	Os08g11720	8	6876287	6876384	-0	5.0000000000000001e-47	5-distal	ACAGATATAGATGTGAAAGACATCCGAACTTAACATTATATTTGTCAATTAAAGTGAACAATTCAAATCAAGTAGCAAGCATAATATAGAATCCAAA	TACAGATACAGATGTGAAAGACATCCGAACTTAACATTATATTTGTCAATTAAAGTGAACAATTCAAATCAAGTAGCAAGCATAATATAGAATCCAA	http://synteny.cnr.berkeley.edu/CoGe/GEvo.pl?prog=blastn&autogo=1&show_cns=1&dsgid1=11822&chr1=8&x1=6591471&dr1up=15000&dr1down=15000&dsgid2=11822;chr2=8;x2=6876287;dr2up=15000;dr2down=15000;num_seqs=2;hsp_overlap_limit=0;hsp_size_limit=0
Os08g44050|8|27743808|27743822|-|Os09g38340|9|22074742|22074756|-|1.2	Os08g44050	8	27743808	27743822	-0	Os09g38340	9	22074742	22074756	-0	1.2	5-distal	CATGCATGCAGCAT	CATGCATGCAGCAT	http://synteny.cnr.berkeley.edu/CoGe/GEvo.pl?prog=blastn&autogo=1&show_cns=1&dsgid1=11822&chr1=8&x1=27743808&dr1up=15000&dr1down=15000&dsgid2=11822;chr2=9;x2=22074742;dr2up=15000;dr2down=15000;num_seqs=2;hsp_overlap_limit=0;hsp_size_limit=0
Os11g03794|11|1493417|1493476|-|Os12g03540|12|1406449|1406508|-|8e-20	Os11g03794	11	1493417	1493476	-0	Os12g03540	12	1406449	1406508	-0	7.9999999999999996e-20	intron	GTATGAACTTCAACTTTAGTTATTTTCATTACTCATAGCATTTGAGGATTTATATAGTT	GTATGAACTTCAACTTTAGTTATTTTCATTGCTCATACCTTTTGAAGATTTATATAGTT	http://synteny.cnr.berkeley.edu/CoGe/GEvo.pl?prog=blastn&autogo=1&show_cns=1&dsgid1=11822&chr1=11&x1=1493417&dr1up=15000&dr1down=15000&dsgid2=11822;chr2=12;x2=1406449;dr2up=15000;dr2down=15000;num_seqs=2;hsp_overlap_limit=0;hsp_size_limit=0
Os12g42900|12|26633684|26633704|-|Os03g45340|3|25598906|25598926|-|0.84	Os12g42900	12	26633684	26633704	-0	Os03g45340	3	25598906	25598926	-0	0.84	5-distal	CTATCACAGGTGACTATATA	CTATCACTGATGACTATATA	http://synteny.cnr.berkeley.edu/CoGe/GEvo.pl?prog=blastn&autogo=1&show_cns=1&dsgid1=11822&chr1=12&x1=26633684&dr1up=15000&dr1down=15000&dsgid2=11822;chr2=3;x2=25598906;dr2up=15000;dr2down=15000;num_seqs=2;hsp_overlap_limit=0;hsp_size_limit=0
Os02g31940|2|18857714|18857732|-|Os04g32920|4|19727427|19727409|+|0.31	Os02g31940	2	18857714	18857732	-0	Os04g32920	4	19727409	19727427	0	0.31	3-distal	GATAAAAATGAATTTGTA	ATAAAAATGGATTTGTAG	http://synteny.cnr.berkeley.edu/CoGe/GEvo.pl?prog=blastn&autogo=1&show_cns=1&dsgid1=11822&chr1=2&x1=18857714&dr1up=15000&dr1down=15000&dsgid2=11822;chr2=4;x2=19727409;dr2up=15000;dr2down=15000;num_seqs=2;hsp_overlap_limit=0;hsp_size_limit=0
Os11g03460|11|1326688|1326998|-|Os12g03180|12|1213978|1214288|-|6e-142	Os11g03460	11	1326688	1326998	-0	Os12g03180	12	1213978	1214288	-0	6.0000000000000002e-142	intron	GTAAGATTTTTACCACCATTGTTGTTGCTGGTACCATATTTTTGCGGTTATCATTGCTTAAAATTTAGTTCAACAGCTACATCTAATATGTCCTAAAGGAAACATCTGATATGTAATGACACATAAAAAAAAGTTCATGTACTCAATTCAATTGTCAATGGACGTATCTTAGATCCGCCTACTGCAAACCAATGGAGTAACAAATCCTTGGATTGCAGTTTGCAAGTGAAACCTCACAATAAAATTAATATCAATACGAAGTACCTTGCAAATTAAAGGTACCACTTACCATTTATCAATGTATTCAATA	GTAAGATTTTTACCACCATTTTAGTTGCTGGTACCATATTTTGCGGTTATCATTGCTTAAAATTTAGTTCAACAGCTACATCTCATATGTCCTAAAGGAAACATCTGATATGTAAGGACACATAAAAAAAATTTCATGTACTCAATTCAATTGTCAATGGACGTATCTTAGATCCGCCTACTGCAAACCAATGGAGTAACAAATCCTTGGATTGCAGTTTGCAAGTGAAACCTCACAATAAAATTAATATCAATACGAAGTACCTTGCAAATTAAAGGTAGGTACTTACCATTTATCAATGTATTCAATA	http://synteny.cnr.berkeley.edu/CoGe/GEvo.pl?prog=blastn&autogo=1&show_cns=1&dsgid1=11822&chr1=11&x1=1326688&dr1up=15000&dr1down=15000&dsgid2=11822;chr2=12;x2=1213978;dr2up=15000;dr2down=15000;num_seqs=2;hsp_overlap_limit=0;hsp_size_limit=0
Os01g09640|1|4970658|4970672|-|Os05g10690|5|5872077|5872091|-|0.95	Os01g09640	1	4970658	4970672	-0	Os05g10690	5	5872077	5872091	-0	0.95	3-UTR	AGAGAAGAAGAAGA	AGAGAAGAAGAAGA	http://synteny.cnr.berkeley.edu/CoGe/GEvo.pl?prog=blastn&autogo=1&show_cns=1&dsgid1=11822&chr1=1&x1=4970658&dr1up=15000&dr1down=15000&dsgid2=11822;chr2=5;x2=5872077;dr2up=15000;dr2down=15000;num_seqs=2;hsp_overlap_limit=0;hsp_size_limit=0
Os08g38970|8|24630933|24630954|+|Os09g30380|9|18490440|18490461|+|0.005	Os08g38970	8	24630933	24630954	0	Os09g30380	9	18490440	18490461	0	0.005	5-UTR	TCTGTGGCATTGGATTCCTGA	TCTGTGGCATTGGATTCTTGA	http://synteny.cnr.berkeley.edu/CoGe/GEvo.pl?prog=blastn&autogo=1&show_cns=1&dsgid1=11822&chr1=8&x1=24630933&dr1up=15000&dr1down=15000&dsgid2=11822;chr2=9;x2=18490440;dr2up=15000;dr2down=15000;num_seqs=2;hsp_overlap_limit=0;hsp_size_limit=0
Os02g49770|2|30422799|30422836|+|Os06g15820|6|8979569|8979532|-|0.071	Os02g49770	2	30422799	30422836	0	Os06g15820	6	8979532	8979569	-0	0.071	intron	TGATTGCGATGTGTTTGTTAGCTTTCAGTTTGCGATT	TTGATTGCGAAATGTTTGTTAGTTTCTTGTTTGCAAT	http://synteny.cnr.berkeley.edu/CoGe/GEvo.pl?prog=blastn&autogo=1&show_cns=1&dsgid1=11822&chr1=2&x1=30422799&dr1up=15000&dr1down=15000&dsgid2=11822;chr2=6;x2=8979532;dr2up=15000;dr2down=15000;num_seqs=2;hsp_overlap_limit=0;hsp_size_limit=0
Os11g01040|11|13146|13420|-|Os12g01030|12|11531|11805|-|3e-143	Os11g01040	11	13146	13420	-0	Os12g01030	12	11531	11805	-0	2.9999999999999999e-143	3-UTR	TGATCACCTACCTACTATATAATATGGCTAGCTAGCTGCTATACTTACTAGCATGTATGTCTTTACTATACTACATATATCCTTTTAAAAAAATATATAATGCTATTGACTTTTAGACTTAGTCTTGTTTGATCATTGTCCCACATGTCGGTCAAATTGAGCCAAAGTTTCTTGATTAAGGTTTTGCCTAGCTACACTCTATATGCCTTGTCATACTTACAATAAAGTAAGCCACTAACCAGCTAGACCTTAAGCTAGTTAAGGTCCTAAATTT	TGATCACCTACCTACTATATAATATGGCTAGCTAGCTGCTATACTTACTAGCATGTATGTCTTTACTATACTACATATATCCTTTTAAAAAAATATATAATGCTATTGACTTTTAGACTTAGTCTTGTTTGATCATTGTCCCACATGTCGGTCAAATTGAGCCAAAGTTTCTTGATTAAGGTTTTGCCTAGCTACACTCTATATGCCTTGTCATACTTACAATAAAGTAAGCCACTAACCAGCTAGACCTTAAGCTAGTTAAGGTCCTAAATTT	http://synteny.cnr.berkeley.edu/CoGe/GEvo.pl?prog=blastn&autogo=1&show_cns=1&dsgid1=11822&chr1=11&x1=13146&dr1up=15000&dr1down=15000&dsgid2=11822;chr2=12;x2=11531;dr2up=15000;dr2down=15000;num_seqs=2;hsp_overlap_limit=0;hsp_size_limit=0
Os03g18680|3|10459048|10459067|+|Os07g49200|7|29453217|29453198|-|0.06	Os03g18680	3	10459048	10459067	0	Os07g49200	7	29453198	29453217	-0	0.06	3-proximal	TGATTATAAATGTAATTAG	ATGATTATAAATGTTATTA	http://synteny.cnr.berkeley.edu/CoGe/GEvo.pl?prog=blastn&autogo=1&show_cns=1&dsgid1=11822&chr1=3&x1=10459048&dr1up=15000&dr1down=15000&dsgid2=11822;chr2=7;x2=29453198;dr2up=15000;dr2down=15000;num_seqs=2;hsp_overlap_limit=0;hsp_size_limit=0
Os11g03900|11|1558765|1559020|-|Os12g03720|12|1504553|1504804|-|3e-96	Os11g03900	11	1558765	1559020	-0	Os12g03720	12	1504553	1504804	-0	3.0000000000000001e-96	5-UTR	CACCTAGATTTCCATTTTTCCTTCCGAAGAGCTGTGCGCTACAGTAGCCGTCCGATCCAAATCGTGCGGCTACTGGGTCACAGGCTACACGTCAGCCTGTCTTGTTGTACTCGATCAGCTATAAAATTTGGGCTTTGACTCCCCCACCCAAATACGCGGCCTTCTCCTATCAAAAAATAAGAAAAAAACGCGGCCTTTTTCTCCTCTTCTTCCTCCGCCTCGGCCGGCGACTCCTCGCCGCCGACGTAACCGCGT	CACCTAGATTTCCATTTTTCCTTTCGAAGAGCTGTGCGCTACAGTAGCCGTCCGATCCAAATCGTGCGGCTACTGGGTCACAGGCTACACGTCAGCCTGTCCTGCTGTACTCGATCAGTATAAAATTTGGGCTTTGACTCCGCGTACCCAAATACGCGGCCTTCTCCTATCAAAAAAAAAAAAACGCGGCCTTTTTCTCCTCTTCTTCCTCCGCCTCGGCCGGCGACTCCTCGCCGCCGTCGTAACCGCGT	http://synteny.cnr.berkeley.edu/CoGe/GEvo.pl?prog=blastn&autogo=1&show_cns=1&dsgid1=11822&chr1=11&x1=1558765&dr1up=15000&dr1down=15000&dsgid2=11822;chr2=12;x2=1504553;dr2up=15000;dr2down=15000;num_seqs=2;hsp_overlap_limit=0;hsp_size_limit=0
Os12g32950|12|19881504|19881518|-|Os03g10100|3|5108935|5108921|+|0.92	Os12g32950	12	19881504	19881518	-0	Os03g10100	3	5108921	5108935	0	0.92	5-distal	AAATTTAACAAATG	AATTTAACAAATGT	http://synteny.cnr.berkeley.edu/CoGe/GEvo.pl?prog=blastn&autogo=1&show_cns=1&dsgid1=11822&chr1=12&x1=19881504&dr1up=15000&dr1down=15000&dsgid2=11822;chr2=3;x2=5108921;dr2up=15000;dr2down=15000;num_seqs=2;hsp_overlap_limit=0;hsp_size_limit=0
Os10g06180|10|3165848|3165901|+|Os06g31050|6|18059803|18059751|-|9e-12	Os10g06180	10	3165848	3165901	0	Os06g31050	6	18059751	18059803	-0	8.9999999999999996e-12	3-proximal	CGGGCAGCGGCGGCTTGGGCCGGCGTGGGCCGCGCGCGTGGAGAGAGAGGAAA	GCGGGCGGCAGCGGCTTGGGCCGGCGTGGGCCGCGCGCGGAAGAGAGAGAAA	http://synteny.cnr.berkeley.edu/CoGe/GEvo.pl?prog=blastn&autogo=1&show_cns=1&dsgid1=11822&chr1=10&x1=3165848&dr1up=15000&dr1down=15000&dsgid2=11822;chr2=6;x2=18059751;dr2up=15000;dr2down=15000;num_seqs=2;hsp_overlap_limit=0;hsp_size_limit=0
rice_v6_1_20444776_20444919|1|20444920|20445024|-|rice_v6_1_33558067_33558210|1|33558211|33558315|-|3e-51	rice_v6_1_20444776_20444919	1	20444920	20445024	-0	rice_v6_1_33558067_33558210	1	33558211	33558315	-0	3e-51	5-proximal	GAGAAAGAAAGAGAGCAGTAAGAATTCTCTTATCCCCATTTGGAAGGATACCATCCTTATAACTATCCATGACTGTTTTTGTCTCTAGCATGACCACTTGATAA	GAGAAAGAAAGAGAGTAGTAAGAATTCTCTTATCCCCATTTGGAAGGATACCATCCTTATAACTATCCATGACTGTTTTTGTCTCTAGCATGACCACTTGATAA	http://synteny.cnr.berkeley.edu/CoGe/GEvo.pl?prog=blastn&autogo=1&show_cns=1&dsgid1=11822&chr1=1&x1=20444920&dr1up=15000&dr1down=15000&dsgid2=11822;chr2=1;x2=33558211;dr2up=15000;dr2down=15000;num_seqs=2;hsp_overlap_limit=0;hsp_size_limit=0
Os11g05000|11|2154535|2154558|-|Os12g04750|12|2021778|2021801|-|1.0	Os11g05000	11	2154535	2154558	-0	Os12g04750	12	2021778	2021801	-0	1	5-UTR	GCGGCGATCTCCACCACCGGGAG	GCGCCGATCTCCATCATCGGGAG	http://synteny.cnr.berkeley.edu/CoGe/GEvo.pl?prog=blastn&autogo=1&show_cns=1&dsgid1=11822&chr1=11&x1=2154535&dr1up=15000&dr1down=15000&dsgid2=11822;chr2=12;x2=2021778;dr2up=15000;dr2down=15000;num_seqs=2;hsp_overlap_limit=0;hsp_size_limit=0
Os04g25290|4|14607620|14607654|+|Os04g26170|4|15262005|15261971|-|3e-07	Os04g25290	4	14607620	14607654	0	Os04g26170	4	15261971	15262005	-0	2.9999999999999999e-07	5-distal	ACATTCTCCACTTCCATCACATGATTTATCTTTG	CACATTCCCCTCTTCCATCACATTATTTATCTTT	http://synteny.cnr.berkeley.edu/CoGe/GEvo.pl?prog=blastn&autogo=1&show_cns=1&dsgid1=11822&chr1=4&x1=14607620&dr1up=15000&dr1down=15000&dsgid2=11822;chr2=4;x2=15261971;dr2up=15000;dr2down=15000;num_seqs=2;hsp_overlap_limit=0;hsp_size_limit=0
Os08g35510|8|22375210|22375225|-|Os09g26960|9|16379785|16379770|+|0.23	Os08g35510	8	22375210	22375225	-0	Os09g26960	9	16379770	16379785	0	0.23	5-distal	GAGAGGAGAGGAAGA	AGAGGAGAGGAAGAG	http://synteny.cnr.berkeley.edu/CoGe/GEvo.pl?prog=blastn&autogo=1&show_cns=1&dsgid1=11822&chr1=8&x1=22375210&dr1up=15000&dr1down=15000&dsgid2=11822;chr2=9;x2=16379770;dr2up=15000;dr2down=15000;num_seqs=2;hsp_overlap_limit=0;hsp_size_limit=0
Os03g38010|3|21102000|21102089|-|Os08g06600|8|3722765|3722854|-|1e-40	Os03g38010	3	21102000	21102089	-0	Os08g06600	8	3722765	3722854	-0	9.9999999999999993e-41	intron	TGGACATCTGCAATGCTAGTTTTTCATTATGGAGTTGGCTTAATCTTAAGATGAAACCCTACTAACTCTCTTATTTATTATTGCTGTTA	TGGACATCTGCAATGCTAGTTTTTCATTATGGAGTTGGATTAATCTTAAGATGAAACCCTAGTAACTCTCTTATTTATTATTGCTGTTA	http://synteny.cnr.berkeley.edu/CoGe/GEvo.pl?prog=blastn&autogo=1&show_cns=1&dsgid1=11822&chr1=3&x1=21102000&dr1up=15000&dr1down=15000&dsgid2=11822;chr2=8;x2=3722765;dr2up=15000;dr2down=15000;num_seqs=2;hsp_overlap_limit=0;hsp_size_limit=0
Os11g04230|11|1740890|1740931|+|Os12g04060|12|1710259|1710300|+|0.017	Os11g04230	11	1740890	1740931	0	Os12g04060	12	1710259	1710300	0	0.017	3-UTR	AATGCTACAATTTCTGAGGATCAGTAGCGAATGATACACTG	AATACTACAGTTGCTGATGATCAATATTGAATGATAGACTG	http://synteny.cnr.berkeley.edu/CoGe/GEvo.pl?prog=blastn&autogo=1&show_cns=1&dsgid1=11822&chr1=11&x1=1740890&dr1up=15000&dr1down=15000&dsgid2=11822;chr2=12;x2=1710259;dr2up=15000;dr2down=15000;num_seqs=2;hsp_overlap_limit=0;hsp_size_limit=0
Os11g02150|11|590848|591007|+|Os12g02094|12|627135|627294|+|6e-83	Os11g02150	11	590848	591007	0	Os12g02094	12	627135	627294	0	6.0000000000000002e-83	5-UTR	TCTTTTTATTCCTTCAGTATCAATGGGCCTTTGTTTTTTACTCACTCCTTGAGTGGGCCGGCCTTAATTTCTATTGGGCCGCATCTCATTTCATACAGCTGAAGCCCACAGTTGTGTCGAAATCCAACTTCCAACCGCATGAACTAATCCAATCACTGT	TCTTTTTATTCCTTCAGTATCAATGGGCCTTTGTTTTTTACTCACTCCTTGAGTGGGCCGGCCTTAATTTCTATTGGGCCGCATCTCATTTCATACAGCTGAAGCCCACAGTTGTGTCGAAATCCAACTTCCAACCGCATGAGCTAATCCAATCACTGT	http://synteny.cnr.berkeley.edu/CoGe/GEvo.pl?prog=blastn&autogo=1&show_cns=1&dsgid1=11822&chr1=11&x1=590848&dr1up=15000&dr1down=15000&dsgid2=11822;chr2=12;x2=627135;dr2up=15000;dr2down=15000;num_seqs=2;hsp_overlap_limit=0;hsp_size_limit=0
Os01g58850|1|33994600|33994620|+|Os05g41490|5|24234047|24234027|-|0.83	Os01g58850	1	33994600	33994620	0	Os05g41490	5	24234027	24234047	-0	0.83	5-distal	GCTCCAATCCAAAATTAATA	CGCTCCATTCCAAAATAAAT	http://synteny.cnr.berkeley.edu/CoGe/GEvo.pl?prog=blastn&autogo=1&show_cns=1&dsgid1=11822&chr1=1&x1=33994600&dr1up=15000&dr1down=15000&dsgid2=11822;chr2=5;x2=24234027;dr2up=15000;dr2down=15000;num_seqs=2;hsp_overlap_limit=0;hsp_size_limit=0
Os11g02750|11|898658|899014|-|Os12g02720|12|955791|956145|-|2e-178	Os11g02750	11	898658	899014	-0	Os12g02720	12	955791	956145	-0	1.9999999999999999e-178	5-distal	TAAACAAAACCGACATATTTATAGTCTTAAAAATATCATAATTTTTAATTATGGCTAAAATATAATGAATTTAAGATTAAGACTTTAGATGTAACACTATTTAAGTATTTCTTCTTTATTTTTTCACATTTGTTAGTTAGTTTACACGTGAAACTAATATACACATGATGTGTTTCCGGTTTAAATATGGTTATTTGTACAAATCAAGGTAGATCTTAATCGGCAACGAGAATGAAGATTAGAAGGTCTAAATATAAATTAGTACAAATTATGTGCTTAGCGAATAGCAATTAATTAAGAGAAATCAACATGTTATCAGAATATAGCAATATATTTGTAAAGGCTTAAAATATTAT	TAAACAAAACTGACATATTTAGTCTTAAAAATATCAGAATTTTTAATCATGGCTAAAATATAATGAATTTAAGATTAAGACTTTAGATGTAACACTATTGAAGTATTTCTTCTTTATTTTTTGACATTTGTTAGTTAGTTTACACGTGAAACTAATATACACATGATGTGTTTCCGGTTTAAATATGGTCATTTGTACAAATAAAGGTAGATCTTAATCGGCAACGAGAATGAAGATTAGAAGGTCTAAATATAAATTAGTACAAATTATGTGCTTAGCGAATAGCAATTAATTAAGAGAAATCAACATGTTATCAGAATATAGCAATATATTTGTAAAGGCTTAAAAGATTAT	http://synteny.cnr.berkeley.edu/CoGe/GEvo.pl?prog=blastn&autogo=1&show_cns=1&dsgid1=11822&chr1=11&x1=898658&dr1up=15000&dr1down=15000&dsgid2=11822;chr2=12;x2=955791;dr2up=15000;dr2down=15000;num_seqs=2;hsp_overlap_limit=0;hsp_size_limit=0
rice_v6_10_10825272_10825515|10|10825516|10825566|+|rice_v6_4_9140522_9140765|4|9140521|9140471|-|1e-21	rice_v6_10_10825272_10825515	10	10825516	10825566	0	rice_v6_4_9140522_9140765	4	9140471	9140521	-0	9.9999999999999991e-22	3-proximal	TTTCGAGTTTCCATTTCTTCATTTGGAATCTGGGCTCTTCTATCTTCGAC	TTTTCGAGTTTCCATTTCTTCATTTGGAATCTGGGCTCTTCTATCTTCGA	http://synteny.cnr.berkeley.edu/CoGe/GEvo.pl?prog=blastn&autogo=1&show_cns=1&dsgid1=11822&chr1=10&x1=10825516&dr1up=15000&dr1down=15000&dsgid2=11822;chr2=4;x2=9140471;dr2up=15000;dr2down=15000;num_seqs=2;hsp_overlap_limit=0;hsp_size_limit=0
Os03g22340|3|12809627|12809657|-|Os07g47710|7|28493402|28493372|+|0.22	Os03g22340	3	12809627	12809657	-0	Os07g47710	7	28493372	28493402	0	0.22	5-distal	ATGAGACTTTCTAGCAAAACAAATTTGAAT	TGACACATTCTAGCATAATAAATTTAAATA	http://synteny.cnr.berkeley.edu/CoGe/GEvo.pl?prog=blastn&autogo=1&show_cns=1&dsgid1=11822&chr1=3&x1=12809627&dr1up=15000&dr1down=15000&dsgid2=11822;chr2=7;x2=28493372;dr2up=15000;dr2down=15000;num_seqs=2;hsp_overlap_limit=0;hsp_size_limit=0
Os04g25160|4|14530800|14531418|-|Os04g26220|4|15279259|15278643|+|0.0	Os04g25160	4	14530800	14531418	-0	Os04g26220	4	15278643	15279259	0	0	3-distal	ATATGTATTATCCGTAACCATAACACTCTCTTATTTAAATTTGTCTTATTTTTGCGTTCCTTCCTAATCTCTAAAGAAACTTGACATCCCATATATTTAAGGATGTACAGGTGAATATAAATATAAGAAGAATAATAAAAGTAGATCAAATATAGATAAAAAAGTTAGACTATGCAAATTGATGGAATACTACTTGAATTGTACGAGGCTACCACACTATGGACCTTTCTAAATGCCAGAAAAATTTGTAAAAGCAAATAGATGGAACACTTTTATGAATTATGGGTACGATGACAACGGATTGGCTTCTTAGGTGCAAGCAAACTTGTCGATCAATTTTAAATCAAACATCTGAACATCAAAAATATATATCGTAAGGTGATGACGTAGGTTAACACT…	TATGCCTTATCCGTAACCATAACACTCTCTTATTTAAATTTGTCTTATTTTTGCGTTCCTTCCTAATCTCTAAAGAAACTTGACATCCCATATATTTAAGGATGTACAGGTGAATATAAATATAAGAAGAATAATAAAAGTAGATCAAATATAGATAAAAAAGTTAGACTATGCAAATTGATGGAATACTACTTGAATTGTACGAGGCTACCACACTATGGACCTTTCTAAATGCCAGAAAAATTTGTAAAAGCAAATAGATGGAACACTTTTATGAATTATGGGTACGATGACAACGGATTGGCTTCTTAGGTGCAAGCAAACTTGTCGATCAATTTTAAATCAAACATCTGAACATCAAAAAAATATATATGGTAAGGTGATGACGTAGGTTAACAC…	http://synteny.cnr.berkeley.edu/CoGe/GEvo.pl?prog=blastn&autogo=1&show_cns=1&dsgid1=11822&chr1=4&x1=14530800&dr1up=15000&dr1down=15000&dsgid2=11822;chr2=4;x2=15278643;dr2up=15000;dr2down=15000;num_seqs=2;hsp_overlap_limit=0;hsp_size_limit=0
Os01g60770|1|35144287|35144311|+|Os05g39990|5|23435235|23435211|-|0.004	Os01g60770	1	35144287	35144311	0	Os05g39990	5	23435211	23435235	-0	0.004	5-proximal	CTGATTTGTATGTGTTAACCGCCG	CCTGATTTGTATGTATTAACTGCC	http://synteny.cnr.berkeley.edu/CoGe/GEvo.pl?prog=blastn&autogo=1&show_cns=1&dsgid1=11822&chr1=1&x1=35144287&dr1up=15000&dr1down=15000&dsgid2=11822;chr2=5;x2=23435211;dr2up=15000;dr2down=15000;num_seqs=2;hsp_overlap_limit=0;hsp_size_limit=0
Os11g01380|11|235483|235570|+|Os12g01390|12|250864|250951|+|8e-43	Os11g01380	11	235483	235570	0	Os12g01390	12	250864	250951	0	8.0000000000000006e-43	intron	AATGTCCGGTACTCCAGTTATATTTGTGCTGGTTACATATTCTTTGTTCTACTATTTGCCAAATTTTCCTTTTATTTTTCCTCCACA	AATGTCCGGTACTCCAGTTATATTTGTGCTGGTTACATATTCTTTGTTCTACTATTTGCCAAATTTTCCTTTTATTTTTCCTCCACA	http://synteny.cnr.berkeley.edu/CoGe/GEvo.pl?prog=blastn&autogo=1&show_cns=1&dsgid1=11822&chr1=11&x1=235483&dr1up=15000&dr1down=15000&dsgid2=11822;chr2=12;x2=250864;dr2up=15000;dr2down=15000;num_seqs=2;hsp_overlap_limit=0;hsp_size_limit=0
Os02g53520|2|32743316|32743333|-|Os06g10480|6|5384911|5384894|+|1.6	Os02g53520	2	32743316	32743333	-0	Os06g10480	6	5384894	5384911	0	1.6	5-distal	ATATGTGACTTGTTCTT	TATGTGACTAGTTCTTT	http://synteny.cnr.berkeley.edu/CoGe/GEvo.pl?prog=blastn&autogo=1&show_cns=1&dsgid1=11822&chr1=2&x1=32743316&dr1up=15000&dr1down=15000&dsgid2=11822;chr2=6;x2=5384894;dr2up=15000;dr2down=15000;num_seqs=2;hsp_overlap_limit=0;hsp_size_limit=0
Os11g02010|11|536010|536045|-|Os12g01990|12|580603|580638|-|0.0003	Os11g02010	11	536010	536045	-0	Os12g01990	12	580603	580638	-0	0.0003	3-UTR	TTGAAATGAAATCTTTGAAGACATTTTCAGCGCCG	TTGAAATGAGATTTTTGAAAGCATTTTCAGCGGCG	http://synteny.cnr.berkeley.edu/CoGe/GEvo.pl?prog=blastn&autogo=1&show_cns=1&dsgid1=11822&chr1=11&x1=536010&dr1up=15000&dr1down=15000&dsgid2=11822;chr2=12;x2=580603;dr2up=15000;dr2down=15000;num_seqs=2;hsp_overlap_limit=0;hsp_size_limit=0
Os11g06010|11|2833422|2833459|+|Os12g06330|12|3028283|3028320|+|0.079	Os11g06010	11	2833422	2833459	0	Os12g06330	12	3028283	3028320	0	0.079	3-UTR	GAATGTTCATTAGGCAGTGTTTAGCCTGTATAATCTT	GAATGATCCTTGGGCCATGTTTTGCTTGTATAATCTT	http://synteny.cnr.berkeley.edu/CoGe/GEvo.pl?prog=blastn&autogo=1&show_cns=1&dsgid1=11822&chr1=11&x1=2833422&dr1up=15000&dr1down=15000&dsgid2=11822;chr2=12;x2=3028283;dr2up=15000;dr2down=15000;num_seqs=2;hsp_overlap_limit=0;hsp_size_limit=0
Os10g06430|10|3308706|3308724|-|Os06g31350|6|18237714|18237696|+|0.31	Os10g06430	10	3308706	3308724	-0	Os06g31350	6	18237696	18237714	0	0.31	5-distal	GCCCCCGCGCCGCCGTCG	CCGCCGCGCCGCCGTCGT	http://synteny.cnr.berkeley.edu/CoGe/GEvo.pl?prog=blastn&autogo=1&show_cns=1&dsgid1=11822&chr1=10&x1=3308706&dr1up=15000&dr1down=15000&dsgid2=11822;chr2=6;x2=18237696;dr2up=15000;dr2down=15000;num_seqs=2;hsp_overlap_limit=0;hsp_size_limit=0
Os11g01790|11|426743|426831|+|Os12g01770|12|482385|482473|+|1e-29	Os11g01790	11	426743	426831	0	Os12g01770	12	482385	482473	0	9.9999999999999994e-30	3-distal	GCGGAGGAGAGGGAGGCCAGCACGCGGTGGAGCAGCGAGAGGTTATTGCCTGAGGCGCTTCGCGGACCTTCTACAATGGTGGTAAGAG	GCGGAGGAGAGGGAGGCCGGCACGCCGCGGAGCAGCAAGAGATTGTTGCCCGAGGCGCTTCTCGGACCTTCTACAATGGTGGTAAGAG	http://synteny.cnr.berkeley.edu/CoGe/GEvo.pl?prog=blastn&autogo=1&show_cns=1&dsgid1=11822&chr1=11&x1=426743&dr1up=15000&dr1down=15000&dsgid2=11822;chr2=12;x2=482385;dr2up=15000;dr2down=15000;num_seqs=2;hsp_overlap_limit=0;hsp_size_limit=0
Os11g03200|11|1162348|1162430|-|Os12g02950|12|1093995|1094081|-|6e-13	Os11g03200	11	1162348	1162430	-0	Os12g02950	12	1093995	1094081	-0	5.9999999999999997e-13	intron	CAGCTAGTTTTCCATATTGTCTGGTTTATTGTTTGACTGCATCAAGTCTCCACGATAATTAGGTTTATAATTGCTTCCTGGT	CAGCTAGTTTTCGTATTGTCTAGTTTACTATTTGACAGCATGAAGTCTCTATGATAATTAGGTTTTGTTTATAATTGCTTCCTGGT	http://synteny.cnr.berkeley.edu/CoGe/GEvo.pl?prog=blastn&autogo=1&show_cns=1&dsgid1=11822&chr1=11&x1=1162348&dr1up=15000&dr1down=15000&dsgid2=11822;chr2=12;x2=1093995;dr2up=15000;dr2down=15000;num_seqs=2;hsp_overlap_limit=0;hsp_size_limit=0
Os11g04460|11|1863042|1863140|+|Os12g04220|12|1787584|1787682|+|7e-39	Os11g04460	11	1863042	1863140	0	Os12g04220	12	1787584	1787682	0	7e-39	intron	GAGGGCAACATTATAGTATTCATCTGATACCATGTATTTCCATTAAGTGGTTCCCCATGATCTCCAACACAGTACTAATGTTTCTCTCTTCCGTCACA	GAGGGCAACATTATAGTATTCATCTGATGCTATGTATTTCCATTAAGTGGTTCTCCATGATCTCCAAGACAGTACTAATGTTTTGCTCTTCCGTCACA	http://synteny.cnr.berkeley.edu/CoGe/GEvo.pl?prog=blastn&autogo=1&show_cns=1&dsgid1=11822&chr1=11&x1=1863042&dr1up=15000&dr1down=15000&dsgid2=11822;chr2=12;x2=1787584;dr2up=15000;dr2down=15000;num_seqs=2;hsp_overlap_limit=0;hsp_size_limit=0
Os08g35000|8|22038340|22038355|-|Os09g26390|9|15941995|15942010|-|0.35	Os08g35000	8	22038340	22038355	-0	Os09g26390	9	15941995	15942010	-0	0.35	intron	TTCTTTTTTATTGTT	TTCTTTTTTATTGTT	http://synteny.cnr.berkeley.edu/CoGe/GEvo.pl?prog=blastn&autogo=1&show_cns=1&dsgid1=11822&chr1=8&x1=22038340&dr1up=15000&dr1down=15000&dsgid2=11822;chr2=9;x2=15941995;dr2up=15000;dr2down=15000;num_seqs=2;hsp_overlap_limit=0;hsp_size_limit=0
Os03g59310|3|33768998|33769019|+|Os07g10660|7|5799608|5799629|+|0.23	Os03g59310	3	33768998	33769019	0	Os07g10660	7	5799608	5799629	0	0.23	3-distal	TACGTACGTAGGCACGCATGA	TACGTACGTACGCACGTATGA	http://synteny.cnr.berkeley.edu/CoGe/GEvo.pl?prog=blastn&autogo=1&show_cns=1&dsgid1=11822&chr1=3&x1=33768998&dr1up=15000&dr1down=15000&dsgid2=11822;chr2=7;x2=5799608;dr2up=15000;dr2down=15000;num_seqs=2;hsp_overlap_limit=0;hsp_size_limit=0
Os12g42280|12|26236863|26236883|+|Os03g44380|3|24959520|24959540|+|0.91	Os12g42280	12	26236863	26236883	0	Os03g44380	3	24959520	24959540	0	0.91	3-UTR	GGCCCAGCTTGAAGCTTTTG	GGCCCAGCTCGTAGCTTTTG	http://synteny.cnr.berkeley.edu/CoGe/GEvo.pl?prog=blastn&autogo=1&show_cns=1&dsgid1=11822&chr1=12&x1=26236863&dr1up=15000&dr1down=15000&dsgid2=11822;chr2=3;x2=24959520;dr2up=15000;dr2down=15000;num_seqs=2;hsp_overlap_limit=0;hsp_size_limit=0
Os02g38840|2|23483478|23483493|+|Os04g40874|4|24082597|24082612|+|0.32	Os02g38840	2	23483478	23483493	0	Os04g40874	4	24082597	24082612	0	0.32	3-UTR	GTGTCAGGTTTTGGG	GTGTCAGGTTTTGGG	http://synteny.cnr.berkeley.edu/CoGe/GEvo.pl?prog=blastn&autogo=1&show_cns=1&dsgid1=11822&chr1=2&x1=23483478&dr1up=15000&dr1down=15000&dsgid2=11822;chr2=4;x2=24082597;dr2up=15000;dr2down=15000;num_seqs=2;hsp_overlap_limit=0;hsp_size_limit=0
Os02g38220|2|23110432|23110455|+|Os04g40400|4|23827988|23828011|+|0.0003	Os02g38220	2	23110432	23110455	0	Os04g40400	4	23827988	23828011	0	0.0003	5-UTR	CGAGCGCCAAACCCTAGATCTCG	CGAGCACCAAACCCTAGATCTCG	http://synteny.cnr.berkeley.edu/CoGe/GEvo.pl?prog=blastn&autogo=1&show_cns=1&dsgid1=11822&chr1=2&x1=23110432&dr1up=15000&dr1down=15000&dsgid2=11822;chr2=4;x2=23827988;dr2up=15000;dr2down=15000;num_seqs=2;hsp_overlap_limit=0;hsp_size_limit=0
Os11g01480|11|282411|282440|-|Os12g01490|12|297643|297673|-|2e-05	Os11g01480	11	282411	282440	-0	Os12g01490	12	297643	297673	-0	2.0000000000000002e-05	5-UTR	TGGCCGGCCGGTGATCCTTCCTTAATTTC	TGGCCGGCCGGTGATCCTTCCTATAATTTC	http://synteny.cnr.berkeley.edu/CoGe/GEvo.pl?prog=blastn&autogo=1&show_cns=1&dsgid1=11822&chr1=11&x1=282411&dr1up=15000&dr1down=15000&dsgid2=11822;chr2=12;x2=297643;dr2up=15000;dr2down=15000;num_seqs=2;hsp_overlap_limit=0;hsp_size_limit=0
Os11g02740|11|891527|892039|-|Os12g02710|12|949500|950008|-|2e-174	Os11g02740	11	891527	892039	-0	Os12g02710	12	949500	950008	-0	2e-174	5-proximal	ATCGTAACCATCCTTTTCCCTTGTGTTTTTTGCTGACTGGTTGTGCTCTTTAATTATCACTTTGTGCGCACTTTTCTTTGATGCCTTCCACAATTAACATGCGCGCGCGATGGGTGGTTTTGTTTATATAGTACACTATTGTACCTGTATGATGGCGATACTAGTTGAGAAACAGACTTGCTTGCTCTTCATCTAGAATTGTTCTGTTTCTGCATGGAAAGCAAAGATGTTGTGGAAATGGGGTCATATGCTTGGCTAAGAGGAATTGAAGAGATAGCAATTGGGATGGTTGGTTTGGCGTCTAAATAAACCACAGCGAAATGGCCCAAAAGTCCTGGAATTGTGAGTCATGCGTGAGGCGTGATTCCTCCAGTACAGAGGAGAGAGCTGATCAAGGAA…	ATCGTAACCATCCTTTTCCCTTGTGTTTTTTGCTGACTGGTTGTGCTCTTTAATTATCACTTTATGCGCACTTTTCTTTGACGCCTTCCACAATTAACATGCGCGCGCGATGGGTGGTTTTGTTTATATAGTACTCCACACTATTGTACCCGTATGATGGCAATACTAGTCTGACTAGTGTTTGCTCTTCATCTAGAATTGTTGTGTTTCTGTACAGTAGTATGCATGGAAAGCAAAGAAGTTGTGGAAATGCGGTCATATGCTTGGCTAGGAACTGAAGAGATAGCAATTGGGATGGTTGGTTTGGCGTCTAAATAAACCACAGCGTCCTGGAATTGTGAGTCATGCGTGATGCGTGATTCCTCCAGTACAGAGGAGAGAGCTGATCAAGGAAGATAA…	http://synteny.cnr.berkeley.edu/CoGe/GEvo.pl?prog=blastn&autogo=1&show_cns=1&dsgid1=11822&chr1=11&x1=891527&dr1up=15000&dr1down=15000&dsgid2=11822;chr2=12;x2=949500;dr2up=15000;dr2down=15000;num_seqs=2;hsp_overlap_limit=0;hsp_size_limit=0
Os11g02750|11|893833|894656|-|Os12g02720|12|952525|953352|-|0.0	Os11g02750	11	893833	894656	-0	Os12g02720	12	952525	953352	-0	0	3-proximal	GATGTGAGTAGCAAACAGATCCTATCTCCAGCAATATTTTATTTTGTTTAGAAGTGGGAATCCTTTATTATTAGGCTATTCTTCTGCTAGTATCATATTGCTATACCACGCTTTGATATGACACAGATCGATGATGGATGGAGCAGAGCTTAGCTTGGAAGTGCGTAACACTTGACAGAGATGAGTAACACACATTATAAACAACAGAACATTATTCAGCTGAACATACAAGATGTTAGCAGCTAACATGCACTTGACTTGCTACTGTTAGTCCCAGACTTGTGCCAGCTGATATTTCTTGAAATTAATCCCAGTTCGTTTGTTTCAGGTCTCATTCACTGTGCTGTACTGTAGAGCCACTCGATCTGCCTTGTTCATCTCGCGGTGGAGCTAGTACTA…	GATGTGAGTAGTAAACAGATCCTATCTCCAGCAATATTTTATTTTGTTTAGAAGTGAGAATCCTTATTATTAGGCGATTCTTCTGCTAGTATCATATTGCTACCCACTCTTTGATATGACACAGATCGATGATGGATGGAGCAGAGCTTAGCTTGGAAGTGCACAACCCTTGACAGAGATGAGTAACACACATTATAAACAACAGAACATTATTCAGCTGAACATACAAGATGTTAGCAGCTAACATGCACTTGACCTGCTACTGTTAGTCCCAGACTTGTGCCAGCTGATATTTCTTGAAATTAATCCCAGTTTGTTAATTTGTTTCAGGTCTCATTCACTGTGTTGTACTGTAGAGCCACTCGATCTGCCTTGTTCATCTCGCGGTGGAGCTAGTAC…	http://synteny.cnr.berkeley.edu/CoGe/GEvo.pl?prog=blastn&autogo=1&show_cns=1&dsgid1=11822&chr1=11&x1=893833&dr1up=15000&dr1down=15000&dsgid2=11822;chr2=12;x2=952525;dr2up=15000;dr2down=15000;num_seqs=2;hsp_overlap_limit=0;hsp_size_limit=0
Os11g03050|11|1067699|1068311|-|Os12g02820|12|998687|999290|-|0.0	Os11g03050	11	1067699	1068311	-0	Os12g02820	12	998687	999290	-0	0	3-distal	CATGCACCTCATAACTCACAAAATTGGAGGGCCTAAAAGCCTCCAGCGAAGAGCTTTTTGGCGTGGATCGATCAGATTAGTTAATTATGATATCACATCAGTTAATTACTTCACTAATAATTAACGTATCCCAAGAACTCTCAAAACTTGCAACCATGTGCGGACACGCACTTGCAGGCCTAATTAATTCCTTAATCGCGTACTTGTCGCTACTAATCCATCACAAGGAGGTACGTAGCCGCTACCGTCCAATCGCTTCACACGTATCATGACCCTTCTCATTACATGTTGACATGTAGCTAACTAGCTATGCATGCATCTAGGGATGATTTATCTACAATAATCGCTGACAATCTGTCTGATCGGCTTGAGAGATGGATTCCCACATGTTTAATCATG…	CATTCACCTCATAACTCACAAAATTGGAGGGCCTAAAAGCCTCCAGCGAAGAGCTTTTTGGCGTGGATCGATCAGACTAGTTAATTATGATATCACATCAGTTAATTACTTCACTAATTAACATATCCCAAGAACTCTCAAAACTTGCAACCATGTGCAGACACGCACTTGCAGGCCTAATTAATTCCTTAATCGTGTACTTGTCGCTACTAATCCATCACAAGGAGGTACACGTAGCTGCTACCGTCCAATCGCTTCACACGTATCATGACCCTTCTCATTACATGTTGACATGTAGCTATGCATGCATCTAGGGATGATTTATCTACAATAATCGCTGACAATCTGTCTGATCGGCTTGAGAGATGGATTCCCACATGTTTAATCATGAGGTAACTA…	http://synteny.cnr.berkeley.edu/CoGe/GEvo.pl?prog=blastn&autogo=1&show_cns=1&dsgid1=11822&chr1=11&x1=1067699&dr1up=15000&dr1down=15000&dsgid2=11822;chr2=12;x2=998687;dr2up=15000;dr2down=15000;num_seqs=2;hsp_overlap_limit=0;hsp_size_limit=0
Os11g04370|11|1815560|1815620|-|Os12g04160|12|1748899|1748959|-|6e-17	Os11g04370	11	1815560	1815620	-0	Os12g04160	12	1748899	1748959	-0	6.0000000000000001e-17	5-UTR	GGAGGGGGAACCCAAGAGCGAGCCGCGGGCGGGGAAGAGAGGAGGGATCTAGGCGAGAGA	GGAGGGGGAGCCCAGGAGCGAGCCGCTGGCTGGGTAGAGAGGAGGGATCTAGTCGAGAGA	http://synteny.cnr.berkeley.edu/CoGe/GEvo.pl?prog=blastn&autogo=1&show_cns=1&dsgid1=11822&chr1=11&x1=1815560&dr1up=15000&dr1down=15000&dsgid2=11822;chr2=12;x2=1748899;dr2up=15000;dr2down=15000;num_seqs=2;hsp_overlap_limit=0;hsp_size_limit=0
Os11g04390|11|1822537|1823109|+|Os12g04180|12|1756317|1756900|+|0.0	Os11g04390	11	1822537	1823109	0	Os12g04180	12	1756317	1756900	0	0	intron	ATGTCTATACTGTCGCTCCATCAGTGCCATTGAGATTTTATCCTAAGATTGGTAATTGATCAAGCAAGTTCTGGACATTTTTACTACACTTTTTTCAGTTTCCAAATGTGAACTGGTAGAGAACAAAATAGTGATTTCACTTGGATATTATCATGCAATAAGCTTTCCTTTTTTTTTCAGTCTTATTGCACTTATATCTGCAGTTAACTTCTGTTGATTTTGACATAGCACAGTAATCTCACACATCAGCTGTTCTCCCTGTTTCCCTGGATATGTAGGAAGAAAGAGGGAGGGGCACACATATCTACTATACATGATCTCTAGTAATATCATGGTTTTGTAACTTCTAATATTTGGTTAAAACTACTGGATTATGCCATTAACAGGAAGCACTTGTTC…	ATGTCTATACTGTCACTCCATCAGTGCCATTGATTTTTAACCTAAGATTGGTAATTGATCAAGCAAGTTCTGGACATTTTTACTACACCTTTTGCAGTTTCCAAATGTGAACTGGTAGAGAACAAAATAGTGATTTCACTCGAATATTATCATGCAATAAGCTTTCCTTTTTTTTAATTTTTTTTCAGTCTTATTGCACTTATATCTGCAGTTGACTTCTGTTGATTTTGACATAGCACAGTAATTTCACACATCAGCTGTGCTCCCTGTTTCCCTGGATATGTAGGAAGAAAGAGGGAGGGGCACACACATATCTACTATACATGATCTCTAGTAATATCATGGTTTTGTAACGTGTAATATTTGGTTAAAACTACTGATTATGCCATTAACAGGAAA…	http://synteny.cnr.berkeley.edu/CoGe/GEvo.pl?prog=blastn&autogo=1&show_cns=1&dsgid1=11822&chr1=11&x1=1822537&dr1up=15000&dr1down=15000&dsgid2=11822;chr2=12;x2=1756317;dr2up=15000;dr2down=15000;num_seqs=2;hsp_overlap_limit=0;hsp_size_limit=0
Os11g02310|11|674151|674704|+|Os12g02280|12|720761|721335|+|0.0	Os11g02310	11	674151	674704	0	Os12g02280	12	720761	721335	0	0	3-UTR	GCTAGGCGACGTCTCTGGATGAATTAATGGATCGATCAGGTTGCTGCAGGCTGTTATAGCTCTGCACCAGGACCAAGCACTGCACATGACTGTATCTGTATGGACACACGGATGAAAGGAGAAATTTGCGAAGTAGCTGCTGATCCATCTGCCCAATCGATAGGCTACAAATAAATGAAGCTGGTAGCTTTCATTCAATAAACATGGATTCCTTCAACAGTGGAGTACCCATTGCTCTGTTTGCCCACAGATGGAATTGAAGCTGCGTGTCAAATGTCAATCTTTCTAAAGACCTGTCTTTTAATATGTATGCTTGTGAATTGTATTTTGTATATATGCCATACATAAAAATGATACTGCCATTAAGTCATTACTGTTGCAATATTCTATTCACAATGT…	GCTAGGCGACGTCTCTGGATGAATTAATGGATCGATCAGGTTGCTGCAGGCTGCTATAGCTCTGCACCAGGACCAAGCACTGCACATTACTGTATCTGTATGGTCACACTGATGAAAGGAGAAATTTGCGAAGTAGCTGCTGATCCATCTGCCCAATCGATAGGCTACAAATAAATGAAGCTGGTAGCTTTCATTCAATAAATATGGATTCCTTCAACAGTGGAGTACCCATTGCTCTGTTTGCCCACAGATGGAATTGAAGCTGCGTGTCAAATGTCAATCTTTCTAAAGACCTGTCTTTTAATATGTATGCTTGTGAATTGTATTTTGTATATACGCCATACATAAAAATGATACTGCCATTAAGTCATTACTGTTGCAATATTCTATTCACAATGT…	http://synteny.cnr.berkeley.edu/CoGe/GEvo.pl?prog=blastn&autogo=1&show_cns=1&dsgid1=11822&chr1=11&x1=674151&dr1up=15000&dr1down=15000&dsgid2=11822;chr2=12;x2=720761;dr2up=15000;dr2down=15000;num_seqs=2;hsp_overlap_limit=0;hsp_size_limit=0
Os02g47280|2|28868129|28868178|-|Os04g51190|4|30140695|30140744|-|8e-09	Os02g47280	2	28868129	28868178	-0	Os04g51190	4	30140695	30140744	-0	8.0000000000000005e-09	5-distal	GGAAGCATGCCTCCTCCCTCCCCATCACGTGCACCACCTGTCCTGCAAA	GGAGGCATGCCCCCTCCCGGGCCATCACGTGCACCAGCTGTCCAGCAAA	http://synteny.cnr.berkeley.edu/CoGe/GEvo.pl?prog=blastn&autogo=1&show_cns=1&dsgid1=11822&chr1=2&x1=28868129&dr1up=15000&dr1down=15000&dsgid2=11822;chr2=4;x2=30140695;dr2up=15000;dr2down=15000;num_seqs=2;hsp_overlap_limit=0;hsp_size_limit=0
rice_v6_10_10832628_10833523|10|10832443|10832626|-|rice_v6_4_9203158_9204053|4|9202973|9203156|-|7e-97	rice_v6_10_10832628_10833523	10	10832443	10832626	-0	rice_v6_4_9203158_9204053	4	9202973	9203156	-0	7.0000000000000004e-97	3-proximal	AGGGTCACCTTGTGTCCTTAAACCTATAACCATCTTTCGGCTAACCTAGCCTCCTCCGTCCCTCCGTACCAACAAGGGGTAGTACAGGAATATTGACCTGTTGTCCATCGACTACGCCTTTCGGCCTGATCTTAGGCCCTGACTCACCCTCTGTGGACGAACCTTGCGGAGGAAACCTTGGGT	AGGGTCACCTTGTGTCCTTAAACCTATAACCATCTTTCGGCTAACCTAGCCTCCTCCGTCCCTCCGTACCAACAAGGGGTAGTACAGGAATATTGACCTGTTGTCCATCGACTACGCCTTTCGGCCTGATCTTAGGCCCTGACTCACCCTCCGTGGACGAACCTTGCGGAGGAAACCTTGGGT	http://synteny.cnr.berkeley.edu/CoGe/GEvo.pl?prog=blastn&autogo=1&show_cns=1&dsgid1=11822&chr1=10&x1=10832443&dr1up=15000&dr1down=15000&dsgid2=11822;chr2=4;x2=9202973;dr2up=15000;dr2down=15000;num_seqs=2;hsp_overlap_limit=0;hsp_size_limit=0
Os11g03780|11|1489780|1489943|+|Os12g03530|12|1402802|1402958|+|4e-34	Os11g03780	11	1489780	1489943	0	Os12g03530	12	1402802	1402958	0	3.9999999999999997e-34	intron	CTAACTTGCATACCATTGCAGCAATTCATTAGCGAATTACCTAAATGTTTTGAATGATTTAGTTACAACAATATAAAGCGATATAAAACTGATTGAGCCACTGCATACTTGCACATCTGTTTGGATTTTAGAAGATATATTCATCTTCAAAAGATCTTCTGCA	CTAATTTGCATACCCTTGCAGCAATTCATTACACAAGCACCTAAATGTTTTGAATGATTTAGTTACAACGATATAAAACTGATTCAACTACTGCATACTTGGATAACATCTCTTTGGATTTTAGAACATATGTTGATCTTCAAAAGATCTTCTGCA	http://synteny.cnr.berkeley.edu/CoGe/GEvo.pl?prog=blastn&autogo=1&show_cns=1&dsgid1=11822&chr1=11&x1=1489780&dr1up=15000&dr1down=15000&dsgid2=11822;chr2=12;x2=1402802;dr2up=15000;dr2down=15000;num_seqs=2;hsp_overlap_limit=0;hsp_size_limit=0
Os11g02180|11|608202|608486|-|Os12g02120|12|643951|644234|-|2e-135	Os11g02180	11	608202	608486	-0	Os12g02120	12	643951	644234	-0	2.0000000000000001e-135	5-UTR	CTCTGGTTAATTTTGTGTCGCTCCCTCCTCATGTTTTGCTTCTCCTTACTCCGACTACTAGTACTACACAATTAAAAGAAAACACAATATATAATTTTTTTAACATAGAAGTTGTATTGAAAATTTTTCAGATTTCCTAAAAGTTTCGTATATTCTAGAGTATGCTTATGTGCTTTGTCTCAGCCTTTGACTATTAATGCAACATTTTATTCTTGTTTTAATAGTTGTTTTCAATTCAACTAATATTAGCATATACTAGGTTCTTCCAAGCTATTCATCATAGT	CTCTAGTTAATTTTGTGTCGCTCCCTCCTCATGTTTTGCTTCTCCTTACTCCGACTACTAGTACTACACAATTAAAGAAAACACAATATATAATTTTTTTAACATAGAAATTGTATTGAAAATTTTTCAGATTTCCTAAAAGTTTTGTATATTCTAGAGTATGCTTATGTGCTTTGTCTCAGCCTTTGACTATTAATGCAACATTTTATTCTTGTTTTAGTAGTTGTTTTCAATTCAACTAATATTAGCATATACTAGGTTATTCCAAGCTATTCATCATAGT	http://synteny.cnr.berkeley.edu/CoGe/GEvo.pl?prog=blastn&autogo=1&show_cns=1&dsgid1=11822&chr1=11&x1=608202&dr1up=15000&dr1down=15000&dsgid2=11822;chr2=12;x2=643951;dr2up=15000;dr2down=15000;num_seqs=2;hsp_overlap_limit=0;hsp_size_limit=0
Os11g03390|11|1280260|1280296|+|Os12g03070|12|1156951|1156987|+|3e-08	Os11g03390	11	1280260	1280296	0	Os12g03070	12	1156951	1156987	0	2.9999999999999997e-08	intron	CAGACTGTGCTTGTTCCCCTTTTGCATTGTATTGCA	CAGTCTGTGCTTGTTCCTCTTTTGCATTTTATTGCA	http://synteny.cnr.berkeley.edu/CoGe/GEvo.pl?prog=blastn&autogo=1&show_cns=1&dsgid1=11822&chr1=11&x1=1280260&dr1up=15000&dr1down=15000&dsgid2=11822;chr2=12;x2=1156951;dr2up=15000;dr2down=15000;num_seqs=2;hsp_overlap_limit=0;hsp_size_limit=0
Os01g66200|1|38458378|38458395|-|Os05g34760|5|20559159|20559142|+|1.2	Os01g66200	1	38458378	38458395	-0	Os05g34760	5	20559142	20559159	0	1.2	5-UTR	AATTTTCTCTCTCTGTC	ATTTTCTCTCTCTCTCT	http://synteny.cnr.berkeley.edu/CoGe/GEvo.pl?prog=blastn&autogo=1&show_cns=1&dsgid1=11822&chr1=1&x1=38458378&dr1up=15000&dr1down=15000&dsgid2=11822;chr2=5;x2=20559142;dr2up=15000;dr2down=15000;num_seqs=2;hsp_overlap_limit=0;hsp_size_limit=0
Os10g31040|10|16150436|16150452|+|Os03g05390|3|2666460|2666444|-|0.11	Os10g31040	10	16150436	16150452	0	Os03g05390	3	2666444	2666460	-0	0.11	5-distal	TGATAAAATAAAGCAT	ATGATAAAATAAAGCA	http://synteny.cnr.berkeley.edu/CoGe/GEvo.pl?prog=blastn&autogo=1&show_cns=1&dsgid1=11822&chr1=10&x1=16150436&dr1up=15000&dr1down=15000&dsgid2=11822;chr2=3;x2=2666444;dr2up=15000;dr2down=15000;num_seqs=2;hsp_overlap_limit=0;hsp_size_limit=0
Os02g40700|2|24682599|24682616|+|Os04g43060|4|25313766|25313783|+|0.81	Os02g40700	2	24682599	24682616	0	Os04g43060	4	25313766	25313783	0	0.81	3-distal	CAACTGCGGCGGGTCTC	CAACTGCGTCGGGTCTC	http://synteny.cnr.berkeley.edu/CoGe/GEvo.pl?prog=blastn&autogo=1&show_cns=1&dsgid1=11822&chr1=2&x1=24682599&dr1up=15000&dr1down=15000&dsgid2=11822;chr2=4;x2=25313766;dr2up=15000;dr2down=15000;num_seqs=2;hsp_overlap_limit=0;hsp_size_limit=0
Os11g01340|11|200285|200390|-|Os12g01370|12|226393|226498|-|4e-48	Os11g01340	11	200285	200390	-0	Os12g01370	12	226393	226498	-0	3.9999999999999999e-48	intron	TCCTCTGCTTTTGCTTTTAAGAAACTCCATCATATTTATGGGATATCTAACTGAAACTGTACCCAAAAGCTAGATATCTGATATGTGTTGCCTGCATTCAAAACA	TCCTCTGCTTTTGCTTCTAAGAAACTCCATCATATTTATGGGATATCTAACTGAAACTGTACCCAAAAGCTAGATATCTGATATGCGTTGTCTGCATTCAAAACA	http://synteny.cnr.berkeley.edu/CoGe/GEvo.pl?prog=blastn&autogo=1&show_cns=1&dsgid1=11822&chr1=11&x1=200285&dr1up=15000&dr1down=15000&dsgid2=11822;chr2=12;x2=226393;dr2up=15000;dr2down=15000;num_seqs=2;hsp_overlap_limit=0;hsp_size_limit=0
Os01g19610|1|11114784|11114801|-|Os05g04020|5|1812300|1812317|-|0.02	Os01g19610	1	11114784	11114801	-0	Os05g04020	5	1812300	1812317	-0	0.02	5-distal	TTCCGGCACCTATAGTG	TTCCGGCACCTATAGTG	http://synteny.cnr.berkeley.edu/CoGe/GEvo.pl?prog=blastn&autogo=1&show_cns=1&dsgid1=11822&chr1=1&x1=11114784&dr1up=15000&dr1down=15000&dsgid2=11822;chr2=5;x2=1812300;dr2up=15000;dr2down=15000;num_seqs=2;hsp_overlap_limit=0;hsp_size_limit=0
Os11g02159|11|596128|596215|+|Os12g02100|12|633184|633272|+|6e-32	Os11g02159	11	596128	596215	0	Os12g02100	12	633184	633272	0	6.0000000000000001e-32	intron	ATCATTTATAGCTGCTCTAAAACTTATTTGCAATTACTTACAACTGATTACTTTTGCTTCTGATATCCTTATTACTCTTTTAATTCA	ATCATTTACAGCTGCTCTAAAACTTATTGGCAAATTACCTACAACTGATTACTTTTGCTTCTGATATTCTTATTACTCTTTTAATTCA	http://synteny.cnr.berkeley.edu/CoGe/GEvo.pl?prog=blastn&autogo=1&show_cns=1&dsgid1=11822&chr1=11&x1=596128&dr1up=15000&dr1down=15000&dsgid2=11822;chr2=12;x2=633184;dr2up=15000;dr2down=15000;num_seqs=2;hsp_overlap_limit=0;hsp_size_limit=0
Os12g41140|12|25458190|25458205|-|Os03g43510|3|24273046|24273061|-|0.31	Os12g41140	12	25458190	25458205	-0	Os03g43510	3	24273046	24273061	-0	0.31	intron	CCCTTTTCTTCCATG	CCCTTTTCTTCCATG	http://synteny.cnr.berkeley.edu/CoGe/GEvo.pl?prog=blastn&autogo=1&show_cns=1&dsgid1=11822&chr1=12&x1=25458190&dr1up=15000&dr1down=15000&dsgid2=11822;chr2=3;x2=24273046;dr2up=15000;dr2down=15000;num_seqs=2;hsp_overlap_limit=0;hsp_size_limit=0
Os02g20290|2|11951188|11951387|-|Os08g42220|8|26662700|26662899|-|8e-108	Os02g20290	2	11951188	11951387	-0	Os08g42220	8	26662700	26662899	-0	8.0000000000000003e-108	intron	GTTTGGGAAGAGGGGTGGGGAATTAGGTTTTGGGACTTGGCTGCCTGAGTTTTATTTGATGGTTCTTGAGGCCTACTTGTCAGCGCTATTTTTCTGTGGGTCTGTGTGAAAACCTACAAAAATAACACAATTTTTCTGTGGGTATAAGTAACCCCGTCAAGAAAATTAATATTCCTGTGAGTTGGCTGTGGAACCTACA	GTTTGGGAAGAGGGGTGGGGAATTAGGTTTTGGGACTTGGCTGCCTGAGTTTTATTTGATGGTTCTTGAGGCCTACTTGTCAGCGCTATTTTTCTGTGGGTCTGTGTGAAAACCTACAAAAATAACACAATTTTTCTGTGGGTATAAGTAACCCCGTCAAGAAAATTAATATTCCTGTGAGTTGGCTGTGGAACCTACA	http://synteny.cnr.berkeley.edu/CoGe/GEvo.pl?prog=blastn&autogo=1&show_cns=1&dsgid1=11822&chr1=2&x1=11951188&dr1up=15000&dr1down=15000&dsgid2=11822;chr2=8;x2=26662700;dr2up=15000;dr2down=15000;num_seqs=2;hsp_overlap_limit=0;hsp_size_limit=0
Os11g01590|11|337095|337205|+|Os12g01570|12|342865|342980|+|2e-27	Os11g01590	11	337095	337205	0	Os12g01570	12	342865	342980	0	2.0000000000000001e-27	5-distal	TCTTAAAAATGTACATATACTATACTATACATCGATCAGTACGTGTTGCCTAGCTCGAAACCCAAAATTCAATTAGTCAATCTACTACTGCTACAATGTAAAAGGCTCAG	TCTTAAAAATGTACATATACTTAATTACATCGATCAATACGTGTTGCCTAGCTCGAAAGTCGAAACCCAAAATTCAATTAGTCAATCTACTACTACTACCTTGTAAAAGGCTCAG	http://synteny.cnr.berkeley.edu/CoGe/GEvo.pl?prog=blastn&autogo=1&show_cns=1&dsgid1=11822&chr1=11&x1=337095&dr1up=15000&dr1down=15000&dsgid2=11822;chr2=12;x2=342865;dr2up=15000;dr2down=15000;num_seqs=2;hsp_overlap_limit=0;hsp_size_limit=0
Os01g13000|1|7224405|7224442|-|Os05g14010|5|7810571|7810608|-|0.093	Os01g13000	1	7224405	7224442	-0	Os05g14010	5	7810571	7810608	-0	0.093	5-proximal	CCTTTTGCCCAGAAATTGTGTGTCGCACATAGCTTTC	CCTTTTGGTCCGGAATGGTGTGTCTCACATACCTTTC	http://synteny.cnr.berkeley.edu/CoGe/GEvo.pl?prog=blastn&autogo=1&show_cns=1&dsgid1=11822&chr1=1&x1=7224405&dr1up=15000&dr1down=15000&dsgid2=11822;chr2=5;x2=7810571;dr2up=15000;dr2down=15000;num_seqs=2;hsp_overlap_limit=0;hsp_size_limit=0
Os11g01154|11|98370|98470|+|Os12g01160|12|94228|94328|+|2e-50	Os11g01154	11	98370	98470	0	Os12g01160	12	94228	94328	0	2e-50	intron	ACGTAATGCTACTCTCTTCTTGAATTGCTGTTGGATTACACAGAATGAAACAAATGTAGGTCCTATCATATATGAGGGAGAAATGAATTGTTTTCGTACA	ACGTAATGCTACTCTCTTCTTGAATTGCTGTTGGATTACACAGAATGAAACAAATGTAGGTCCTATCATATATGAGGGAGAAATGAATTGTTTTCGTACA	http://synteny.cnr.berkeley.edu/CoGe/GEvo.pl?prog=blastn&autogo=1&show_cns=1&dsgid1=11822&chr1=11&x1=98370&dr1up=15000&dr1down=15000&dsgid2=11822;chr2=12;x2=94228;dr2up=15000;dr2down=15000;num_seqs=2;hsp_overlap_limit=0;hsp_size_limit=0
Os11g01380|11|241799|241888|+|Os12g01390|12|257195|257283|+|4e-12	Os11g01380	11	241799	241888	0	Os12g01390	12	257195	257283	0	3.9999999999999999e-12	intron	AAAGCGATTATATGATTGTACTGCTTATTGATGTTATTTTTCCTTTTTTATTTTATTTTGAATAACTAATGGCTGGAATGCCTTGATCA	AAAGCGATTAGATGATTGTACTGCTTATTGATGTTATTTTTCCTTTTTTTTTTATTTTGAATAACTAATGGCTGGAATGCCTTGATCA	http://synteny.cnr.berkeley.edu/CoGe/GEvo.pl?prog=blastn&autogo=1&show_cns=1&dsgid1=11822&chr1=11&x1=241799&dr1up=15000&dr1down=15000&dsgid2=11822;chr2=12;x2=257195;dr2up=15000;dr2down=15000;num_seqs=2;hsp_overlap_limit=0;hsp_size_limit=0
Os11g05190|11|2286985|2287017|+|Os12g05260|12|2336848|2336880|+|0.0003	Os11g05190	11	2286985	2287017	0	Os12g05260	12	2336848	2336880	0	0.0003	5-proximal	AATCTACCCGTGTTTTGTATGCATGCGGCCGA	AATCTACTCGTGTTTTGTAACCACGCGGCCGA	http://synteny.cnr.berkeley.edu/CoGe/GEvo.pl?prog=blastn&autogo=1&show_cns=1&dsgid1=11822&chr1=11&x1=2286985&dr1up=15000&dr1down=15000&dsgid2=11822;chr2=12;x2=2336848;dr2up=15000;dr2down=15000;num_seqs=2;hsp_overlap_limit=0;hsp_size_limit=0
Os11g03550|11|1370438|1370847|-|Os12g03320|12|1282396|1282786|-|1e-142	Os11g03550	11	1370438	1370847	-0	Os12g03320	12	1282396	1282786	-0	1e-142	3-proximal	CTTGCAAGCAAGCATGTTTCTGGTCTAATGAGGGAGATGTTAGATGGAAAAGCTTGGAATTTCTTTTATCTTGATTGAATATTTGAATAATCTGGCAACCTAAGATTTATCTTCACTCTAGCACCTCAAATGCAGGCAAAGTAGATGAGAAACGTGTTTAACAACCAAACCAAACATTCACCGTACCGTACTGCCTGTACTACAAGAAACATGTCTCTCTTTTTTTTTTTTTAGAATTTAGAGTTGAGAATATTCATATTTCTGCATCATGGACCACCCTATACTACATAAACCTAGTGTTAGTTGTTGTGATTGCATGTCTTACCCTGCTGATGAATGTGAACAAGCTGGACGGACATCATGGTGGTGACACAAGACGTCAGTCGGTCTAATATCGAC…	CTTGCAAGCAAGCATGTTTCTGGTCTAATGAGGGAGATGTTAGATGGAAAAGCTTGGAATTTCTTTTATCTTGATTGAATATTTGAATAATCTGGCAACCTAGGATTTATCTTCACTCTAGCACCTCAAATGCAGGCAAAGTAGATGAGAAACGTGGTTAACAACCAAACCGTACTGCCTGTACTACAAGCAACATGTCACTCTTTTTTTTTGTAGTAGAATTTAGAGTTGAGAATATTAATATTTCTGCATCATGGACCACTATATGGTACATAAACCTAGTGTTAATTGTTGTGATTGCATGTCTGTCTGCTGAGGAATGTGAACAAGCTGGACGGACATCATGGTGGTGACAGAAGACGTCAGTCGGTCTAATCGACAGTCAGTCAG	http://synteny.cnr.berkeley.edu/CoGe/GEvo.pl?prog=blastn&autogo=1&show_cns=1&dsgid1=11822&chr1=11&x1=1370438&dr1up=15000&dr1down=15000&dsgid2=11822;chr2=12;x2=1282396;dr2up=15000;dr2down=15000;num_seqs=2;hsp_overlap_limit=0;hsp_size_limit=0
Os11g05470|11|2452912|2452943|-|Os12g05590|12|2567668|2567699|-|0.001	Os11g05470	11	2452912	2452943	-0	Os12g05590	12	2567668	2567699	-0	0.001	5-distal	CCCACAATGATCCTCCCATCAACATGCATTC	CCCACAATGATCTTCCCACCAATATGAATTC	http://synteny.cnr.berkeley.edu/CoGe/GEvo.pl?prog=blastn&autogo=1&show_cns=1&dsgid1=11822&chr1=11&x1=2452912&dr1up=15000&dr1down=15000&dsgid2=11822;chr2=12;x2=2567668;dr2up=15000;dr2down=15000;num_seqs=2;hsp_overlap_limit=0;hsp_size_limit=0
Os11g01600|11|351785|351820|+|Os12g01680|12|410732|410767|+|0.017	Os11g01600	11	351785	351820	0	Os12g01680	12	410732	410767	0	0.017	intron	AGTATCAACTATGGTGATGTTCATTTGGGGATACA	AGTGTCAAATATGGTGATTTTCACATGGGAATACA	http://synteny.cnr.berkeley.edu/CoGe/GEvo.pl?prog=blastn&autogo=1&show_cns=1&dsgid1=11822&chr1=11&x1=351785&dr1up=15000&dr1down=15000&dsgid2=11822;chr2=12;x2=410732;dr2up=15000;dr2down=15000;num_seqs=2;hsp_overlap_limit=0;hsp_size_limit=0
4_14258246_14260568_cns_protein|4|14266504|14266600|-|4_15014790_15012469_cns_protein|4|15006525|15006429|+|3e-48	4_14258246_14260568_cns_protein	4	14266504	14266600	-0	4_15014790_15012469_cns_protein	4	15006429	15006525	0	2.9999999999999999e-48	5-distal	CATTCAAATAGAACTCGTAAAATGTTTGAATTTTTCTATTTACAGTGGGTTTTAAATCTAGCAACATTTGCTCAATTTCCAATTGTAAAAGCCGCC	ATTCAAATAGAACTCGTAAAATGTTTGAATTTTTCTATTTACAGTGGGTTTTAAATCTAGCAACATTTGCTCAATTTCCAATTGTAAAAGCCGCCT	http://synteny.cnr.berkeley.edu/CoGe/GEvo.pl?prog=blastn&autogo=1&show_cns=1&dsgid1=11822&chr1=4&x1=14266504&dr1up=15000&dr1down=15000&dsgid2=11822;chr2=4;x2=15006429;dr2up=15000;dr2down=15000;num_seqs=2;hsp_overlap_limit=0;hsp_size_limit=0
Os12g41140|12|25457228|25457254|-|Os03g43510|3|24272120|24272146|-|1e-07	Os12g41140	12	25457228	25457254	-0	Os03g43510	3	24272120	24272146	-0	9.9999999999999995e-08	intron	TCTCTGGGTGAAAAGCAGCAGGCTTG	TCTCTGGGTGAAAAGCAGCAGGCTTG	http://synteny.cnr.berkeley.edu/CoGe/GEvo.pl?prog=blastn&autogo=1&show_cns=1&dsgid1=11822&chr1=12&x1=25457228&dr1up=15000&dr1down=15000&dsgid2=11822;chr2=3;x2=24272120;dr2up=15000;dr2down=15000;num_seqs=2;hsp_overlap_limit=0;hsp_size_limit=0
Os11g01875|11|479744|479814|-|Os12g01930|12|557603|557677|-|2e-20	Os11g01875	11	479744	479814	-0	Os12g01930	12	557603	557677	-0	1.9999999999999999e-20	5-UTR	TGAAGTGATGATGATTGCAGGCCCAGCCCAAATAGAAGGAAGACCAGAAAAGTCTGGACTCCGGAAGAAA	TGAAGTGATGATGATTCCAGGCCCGGCCAGCCCAAATAGATGGAAGACCAGAAAAGTCTGGACTCTGGAAGAAA	http://synteny.cnr.berkeley.edu/CoGe/GEvo.pl?prog=blastn&autogo=1&show_cns=1&dsgid1=11822&chr1=11&x1=479744&dr1up=15000&dr1down=15000&dsgid2=11822;chr2=12;x2=557603;dr2up=15000;dr2down=15000;num_seqs=2;hsp_overlap_limit=0;hsp_size_limit=0
Os11g04330|11|1804230|1804316|+|Os12g04130|12|1735088|1735174|+|8e-27	Os11g04330	11	1804230	1804316	0	Os12g04130	12	1735088	1735174	0	8.0000000000000003e-27	3-distal	GGATAGGCCGGCCCATGGGCGCAAGGTGGGAGAGAGAGAGGGCGGTCGGCGGTGGCCGGCGATGGCCAACGCGGGAGAAGGCGAGA	GGGTAGGCCGGCCCACGGGCACAAGGTGGGAGAGAGGGAGGGCGGCCAGCGGTGGCCGGCGATGGCCGACGCGGGAAAAGGCAAGA	http://synteny.cnr.berkeley.edu/CoGe/GEvo.pl?prog=blastn&autogo=1&show_cns=1&dsgid1=11822&chr1=11&x1=1804230&dr1up=15000&dr1down=15000&dsgid2=11822;chr2=12;x2=1735088;dr2up=15000;dr2down=15000;num_seqs=2;hsp_overlap_limit=0;hsp_size_limit=0
Os11g05480|11|2463428|2463504|-|Os12g05680|12|2610170|2610247|-|4e-15	Os11g05480	11	2463428	2463504	-0	Os12g05680	12	2610170	2610247	-0	4.0000000000000003e-15	intron	TGAACAAGACCAAAAACACACAACCTTGTGAGGCACTTTCTGGAGAGGTTAGGGCATTGTAGTCAAAAGCAGCCAT	TGACCAAGAACAAAAGCACACAACCTAGTGAGCCAACTTTCCCAAGAGGTTAGGGCAGTGTAGTCAAAAGCAACCAT	http://synteny.cnr.berkeley.edu/CoGe/GEvo.pl?prog=blastn&autogo=1&show_cns=1&dsgid1=11822&chr1=11&x1=2463428&dr1up=15000&dr1down=15000&dsgid2=11822;chr2=12;x2=2610170;dr2up=15000;dr2down=15000;num_seqs=2;hsp_overlap_limit=0;hsp_size_limit=0
Os11g01420|11|251060|251289|-|Os12g01430|12|266248|266471|-|2e-97	Os11g01420	11	251060	251289	-0	Os12g01430	12	266248	266471	-0	2.0000000000000001e-97	3-proximal	ATAGAAAATTTCCGAAATGTTATTTCCAGTTCATATCTCAACGGTGATGATAAATAAATAGACCAAACCTTTTTTATGTCATGAATGAATATTGAAAATTTGTAAGACTCGGGCTGCCAGGCTTCATCAAGGAAACTCATTGGGGGTTACAAACTGAGATTCCTTCAACTACTATGTTGCTAAGCCCTAGAACTTGACATTTTCTCTTGTCTCCTGTCCACCAGTCAAG	ATAGAAAATTTCCGAAATGTTATTTCCAGTTCATATCTCAACGGTGATGATAAAGATAGACCAAACCTTTTTTATGTCATGAATGAATACTGAAAATTTGTAAGACTCGGGCTGCCAGGCTTCATTAAGGAAACTCATTGGGGTTACAAACTGAGATTCCTTCAACTATGTTGGTAAGCCCTAGAACTTGATATTTTCTCTTGTCTCCTGTCCACCAGTCAAG	http://synteny.cnr.berkeley.edu/CoGe/GEvo.pl?prog=blastn&autogo=1&show_cns=1&dsgid1=11822&chr1=11&x1=251060&dr1up=15000&dr1down=15000&dsgid2=11822;chr2=12;x2=266248;dr2up=15000;dr2down=15000;num_seqs=2;hsp_overlap_limit=0;hsp_size_limit=0
Os08g38320|8|24275832|24275877|+|Os09g30150|9|18343578|18343624|+|0.0003	Os08g38320	8	24275832	24275877	0	Os09g30150	9	18343578	18343624	0	0.0003	3-distal	TTTACCGTCCGTCTTATTTAAAAAAATTATAAAAAATATTAAAAA	TTGACCATCCGTCTTGTATTTAAAAAATTATGAAAAAAATTAAAAA	http://synteny.cnr.berkeley.edu/CoGe/GEvo.pl?prog=blastn&autogo=1&show_cns=1&dsgid1=11822&chr1=8&x1=24275832&dr1up=15000&dr1down=15000&dsgid2=11822;chr2=9;x2=18343578;dr2up=15000;dr2down=15000;num_seqs=2;hsp_overlap_limit=0;hsp_size_limit=0
Os01g72490|1|42035746|42035802|-|Os05g32070|5|18630820|18630876|-|1e-07	Os01g72490	1	42035746	42035802	-0	Os05g32070	5	18630820	18630876	-0	9.9999999999999995e-08	3-proximal	AGCATCTTCTGCATGCATCGGAACTTGTATCCGTGACGACAATGTGCAATGCATGT	AGCATCTTATCCATGCATTGGAACTTGTAGCCAAGAGACGAATGTGCAATGCATGT	http://synteny.cnr.berkeley.edu/CoGe/GEvo.pl?prog=blastn&autogo=1&show_cns=1&dsgid1=11822&chr1=1&x1=42035746&dr1up=15000&dr1down=15000&dsgid2=11822;chr2=5;x2=18630820;dr2up=15000;dr2down=15000;num_seqs=2;hsp_overlap_limit=0;hsp_size_limit=0
Os02g47170|2|28789993|28790019|-|Os04g51060|4|30039715|30039741|-|1e-07	Os02g47170	2	28789993	28790019	-0	Os04g51060	4	30039715	30039741	-0	9.9999999999999995e-08	3-UTR	CTGTAAAGTACTAACTTCAGCATTTT	CTGTAAAGTACTAACTTCAGCATTTT	http://synteny.cnr.berkeley.edu/CoGe/GEvo.pl?prog=blastn&autogo=1&show_cns=1&dsgid1=11822&chr1=2&x1=28789993&dr1up=15000&dr1down=15000&dsgid2=11822;chr2=4;x2=30039715;dr2up=15000;dr2down=15000;num_seqs=2;hsp_overlap_limit=0;hsp_size_limit=0
Os03g37960|3|21081820|21081865|-|Os08g06550|8|3697852|3697897|-|3e-08	Os03g37960	3	21081820	21081865	-0	Os08g06550	8	3697852	3697897	-0	2.9999999999999997e-08	intron	TCACGACGATGTTGCTTAGTATTTCCTTTTCTATAATCTTTTGAA	TCACGATGACGTTGCTAACTATTTCTTTTTCTATAATCTTCTGAA	http://synteny.cnr.berkeley.edu/CoGe/GEvo.pl?prog=blastn&autogo=1&show_cns=1&dsgid1=11822&chr1=3&x1=21081820&dr1up=15000&dr1down=15000&dsgid2=11822;chr2=8;x2=3697852;dr2up=15000;dr2down=15000;num_seqs=2;hsp_overlap_limit=0;hsp_size_limit=0
Os04g58820|4|34801011|34801032|+|Os08g01190|8|133697|133718|+|0.004	Os04g58820	4	34801011	34801032	0	Os08g01190	8	133697	133718	0	0.004	5-distal	ATGTTCCATAACAGTGGATCT	ATGTTCCACAACAGTGGATCT	http://synteny.cnr.berkeley.edu/CoGe/GEvo.pl?prog=blastn&autogo=1&show_cns=1&dsgid1=11822&chr1=4&x1=34801011&dr1up=15000&dr1down=15000&dsgid2=11822;chr2=8;x2=133697;dr2up=15000;dr2down=15000;num_seqs=2;hsp_overlap_limit=0;hsp_size_limit=0
Os03g25620|3|14669574|14669592|+|Os07g44050|7|26325587|26325569|-|0.005	Os03g25620	3	14669574	14669592	0	Os07g44050	7	26325569	26325587	-0	0.005	5-UTR	GCCGCCGCCGCCGCCGCC	CGCCGCCGCCGCCGCCGC	http://synteny.cnr.berkeley.edu/CoGe/GEvo.pl?prog=blastn&autogo=1&show_cns=1&dsgid1=11822&chr1=3&x1=14669574&dr1up=15000&dr1down=15000&dsgid2=11822;chr2=7;x2=26325569;dr2up=15000;dr2down=15000;num_seqs=2;hsp_overlap_limit=0;hsp_size_limit=0
Os04g25540|4|14796968|14797080|+|Os08g31228|8|19308734|19308845|+|1e-47	Os04g25540	4	14796968	14797080	0	Os08g31228	8	19308734	19308845	0	9.9999999999999997e-48	3-UTR	TGTGTATTAATCTATCGCTTCATTCTGTATGTAGTGTAAGTGTTCTCTACCCTAAAATGATATAAGTACGTCTTAAAACGCCATAGAAAAACTGGTTATCTTTATTACAACC	TGTGCATTACTCTATCGCTTCATTCTGTATGTAGTGGAAGTGTTCTCTACCCAAAATGATATAAGTACGTCTTAAAACGCCATAGAAAAACTGGTTATCTTTATTACAACC	http://synteny.cnr.berkeley.edu/CoGe/GEvo.pl?prog=blastn&autogo=1&show_cns=1&dsgid1=11822&chr1=4&x1=14796968&dr1up=15000&dr1down=15000&dsgid2=11822;chr2=8;x2=19308734;dr2up=15000;dr2down=15000;num_seqs=2;hsp_overlap_limit=0;hsp_size_limit=0
Os11g03550|11|1369458|1370410|-|Os12g03320|12|1281092|1282037|-|0.0	Os11g03550	11	1369458	1370410	-0	Os12g03320	12	1281092	1282037	-0	0	3-proximal	TGCAGCAGACTGTCTAGACAAAAATGTGGTCAGAAAACAGACTCGTGATAAACCATTTTGGTGAGTATGATCTACTACAAAACAAATAATTTGGCAGTCAGGCATGGGAGCTTAATTGGGATGACTAATTTACTCAAATATTGAGGTCATCACGGTCAGCCATCAAACCGTCATCCACGGTACAACACAACACACATGTTTCACATGATCTGTAGTACTCCAGTAATACAGCATGAGTAATTGCTGAATTTTCTAATTGAAGGATGCACTGTTTGTTTGATGATTCTTCATCGAAAGGGGGTCGTTGCATCGGAGCTACAGTAGATGCTTGTTGTGTACAGTAATTGACTGACTGCACACAGACACAGTAGGTTGCTCTGAATGTTGGGGACAGGTGTT…	TGCAGCAGACTGTCTAGACAAAAATGTGGTCAGAAAACAGACTCGTGATAAACCATTTTGGTGAGTATGATCTACTACAAAACAAATAATTTGGCAGTCAGGTATGGGAGCTTAATTGGGATGACTAATTTACTCAAATATTGAGGTCATCACGGTCAGCCATCAAACCATCATCCACAGTGCAACACAACACATATGTTTCACATGATCTGTACGTAGTACTACAGCATTAGTGACTGCTGAATATTTTTCCTGGTTGAAGGATGAACTGTTTGTTTGATGATTCTTCATCGAAAGGGGGTTGCTGCATTGGTAGCTACTGTAGATGCTTGTTGTGTACAGTAATTGACTGACTGCACACAGACACAGTAGGTTGCTCTGAATGTTGGGGACAGGTGT…	http://synteny.cnr.berkeley.edu/CoGe/GEvo.pl?prog=blastn&autogo=1&show_cns=1&dsgid1=11822&chr1=11&x1=1369458&dr1up=15000&dr1down=15000&dsgid2=11822;chr2=12;x2=1281092;dr2up=15000;dr2down=15000;num_seqs=2;hsp_overlap_limit=0;hsp_size_limit=0
Os02g32060|2|18930730|18930744|-|Os04g32740|4|19567445|19567431|+|0.99	Os02g32060	2	18930730	18930744	-0	Os04g32740	4	19567431	19567445	0	0.99	3-UTR	TTGGTATTGGTTGG	TGGTATTGGTTGGC	http://synteny.cnr.berkeley.edu/CoGe/GEvo.pl?prog=blastn&autogo=1&show_cns=1&dsgid1=11822&chr1=2&x1=18930730&dr1up=15000&dr1down=15000&dsgid2=11822;chr2=4;x2=19567431;dr2up=15000;dr2down=15000;num_seqs=2;hsp_overlap_limit=0;hsp_size_limit=0
Os11g02550|11|797338|797412|-|Os12g02490|12|840125|840199|-|8e-20	Os11g02550	11	797338	797412	-0	Os12g02490	12	840125	840199	-0	7.9999999999999996e-20	3-distal	ATTAGTTACATATCCTTGTGATGACATCTTGGCATTGACACATATGCACGCACACAGTAACAAATCAGCCACAG	ATTAGTTATATATTCTTGTCATGACATATTGATATTGACACATATGCATGCACACAGTAACACGTCAGCCACAG	http://synteny.cnr.berkeley.edu/CoGe/GEvo.pl?prog=blastn&autogo=1&show_cns=1&dsgid1=11822&chr1=11&x1=797338&dr1up=15000&dr1down=15000&dsgid2=11822;chr2=12;x2=840125;dr2up=15000;dr2down=15000;num_seqs=2;hsp_overlap_limit=0;hsp_size_limit=0
Os02g46340|2|28243211|28243228|+|Os04g49700|4|29463120|29463137|+|0.85	Os02g46340	2	28243211	28243228	0	Os04g49700	4	29463120	29463137	0	0.85	3-distal	CAGGCAGGGGCGGCGAC	CAGGCAAGGGCGGCGAC	http://synteny.cnr.berkeley.edu/CoGe/GEvo.pl?prog=blastn&autogo=1&show_cns=1&dsgid1=11822&chr1=2&x1=28243211&dr1up=15000&dr1down=15000&dsgid2=11822;chr2=4;x2=29463120;dr2up=15000;dr2down=15000;num_seqs=2;hsp_overlap_limit=0;hsp_size_limit=0
Os11g01610|11|356965|357013|+|Os12g01690|12|415265|415312|+|0.001	Os11g01610	11	356965	357013	0	Os12g01690	12	415265	415312	0	0.001	3-proximal	ACATCTTTAGCCCAAGTCTGTTGGCAAATGCATTACACAAGGGGATTG	ACATCTTTAGCCAGGTCTGTTGGCAAACCCATTTCAAAAGAAGATTG	http://synteny.cnr.berkeley.edu/CoGe/GEvo.pl?prog=blastn&autogo=1&show_cns=1&dsgid1=11822&chr1=11&x1=356965&dr1up=15000&dr1down=15000&dsgid2=11822;chr2=12;x2=415265;dr2up=15000;dr2down=15000;num_seqs=2;hsp_overlap_limit=0;hsp_size_limit=0
Os11g03060|11|1077482|1077566|-|Os12g02830|12|1011706|1011791|-|0.0004	Os11g03060	11	1077482	1077566	-0	Os12g02830	12	1011706	1011791	-0	0.0004	intron	GTACTGTTCATCTATCTCTTTCCCCTCTGGCGTCAATTAAAACGTGTGCAAGATGGTATTATCTAACTCGAAATAGGCATGCCA	GTACTGCTCATATTTCCTTTTCCCCTTTGGTGTCAGTTAACAAGTGGTGCAAGATCAAGTTATGTAATTCAAAATAGCCATTCCA	http://synteny.cnr.berkeley.edu/CoGe/GEvo.pl?prog=blastn&autogo=1&show_cns=1&dsgid1=11822&chr1=11&x1=1077482&dr1up=15000&dr1down=15000&dsgid2=11822;chr2=12;x2=1011706;dr2up=15000;dr2down=15000;num_seqs=2;hsp_overlap_limit=0;hsp_size_limit=0
Os02g55870|2|34197702|34197741|+|Os06g08090|6|3923889|3923849|-|0.018	Os02g55870	2	34197702	34197741	0	Os06g08090	6	3923849	3923889	-0	0.018	3-UTR	AAAATGAAGTAAACTGTAAGGCTGAAAGCTCTGTGATTT	CAAGATGAAGTAAAGCTGCAAGGCTGAAAAGTTTGTGATT	http://synteny.cnr.berkeley.edu/CoGe/GEvo.pl?prog=blastn&autogo=1&show_cns=1&dsgid1=11822&chr1=2&x1=34197702&dr1up=15000&dr1down=15000&dsgid2=11822;chr2=6;x2=3923849;dr2up=15000;dr2down=15000;num_seqs=2;hsp_overlap_limit=0;hsp_size_limit=0
Os04g17650|4|9653817|9653908|-|Os04g24430|4|14002971|14002880|+|3e-45	Os04g17650	4	9653817	9653908	-0	Os04g24430	4	14002880	14002971	0	3.0000000000000001e-45	intron	GTACTTACACAACAGAAGTAGTAACAGTTTAATTAATTGGATCAACAGAAGTAACTCAACTCTAACCTTGACCTTGCATTCGTTGACTGCA	TACTTACACAACAGAAGTAGTAACAGTTTAATTAATTGGATCAACAGAAGTAACTCAACTCTAACCTTGACCTTGCATTCGTTGACTGCAG	http://synteny.cnr.berkeley.edu/CoGe/GEvo.pl?prog=blastn&autogo=1&show_cns=1&dsgid1=11822&chr1=4&x1=9653817&dr1up=15000&dr1down=15000&dsgid2=11822;chr2=4;x2=14002880;dr2up=15000;dr2down=15000;num_seqs=2;hsp_overlap_limit=0;hsp_size_limit=0
Os11g02270|11|649417|649444|+|Os12g02230|12|694806|694833|+|0.23	Os11g02270	11	649417	649444	0	Os12g02230	12	694806	694833	0	0.23	3-distal	AATTGGCAATATTTTTGAACATATATA	AATTGACAATATTTTATAATATATATA	http://synteny.cnr.berkeley.edu/CoGe/GEvo.pl?prog=blastn&autogo=1&show_cns=1&dsgid1=11822&chr1=11&x1=649417&dr1up=15000&dr1down=15000&dsgid2=11822;chr2=12;x2=694806;dr2up=15000;dr2down=15000;num_seqs=2;hsp_overlap_limit=0;hsp_size_limit=0
Os02g41800|2|25134782|25134798|+|Os04g43910|4|25833431|25833447|+|0.064	Os02g41800	2	25134782	25134798	0	Os04g43910	4	25833431	25833447	0	0.064	3-distal	ATATTATGGGACGGAG	ATATTATGGGACGGAG	http://synteny.cnr.berkeley.edu/CoGe/GEvo.pl?prog=blastn&autogo=1&show_cns=1&dsgid1=11822&chr1=2&x1=25134782&dr1up=15000&dr1down=15000&dsgid2=11822;chr2=4;x2=25833431;dr2up=15000;dr2down=15000;num_seqs=2;hsp_overlap_limit=0;hsp_size_limit=0
Os11g03590|11|1391915|1391943|+|Os12g03360|12|1304094|1304122|+|0.001	Os11g03590	11	1391915	1391943	0	Os12g03360	12	1304094	1304122	0	0.001	5-UTR	GAGCTCGATCCTGCGGCAGGGGCAAGTC	GAGATCGATCCAGCAGCAGGGGCAAGTC	http://synteny.cnr.berkeley.edu/CoGe/GEvo.pl?prog=blastn&autogo=1&show_cns=1&dsgid1=11822&chr1=11&x1=1391915&dr1up=15000&dr1down=15000&dsgid2=11822;chr2=12;x2=1304094;dr2up=15000;dr2down=15000;num_seqs=2;hsp_overlap_limit=0;hsp_size_limit=0
Os11g04680|11|1995344|1995448|+|Os12g04450|12|1899602|1899706|+|2e-42	Os11g04680	11	1995344	1995448	0	Os12g04450	12	1899602	1899706	0	2.0000000000000001e-42	3-distal	CAGCATTGAGAGATGCAATTTCAGTTTTTGATGTAAATATGGATCTGAATGGCTGGAATTGTTCATTACACAATTATGCCATGTGAAAAGAGAATATCACGATT	CAGCATTGAGAGATGCAATTTCAGTTTTTGATGTAGATATGGATCTGAATTGCTGGCATTGTTCATTACACAATTATGCCATGTCAAAAGATAAAATCACGATT	http://synteny.cnr.berkeley.edu/CoGe/GEvo.pl?prog=blastn&autogo=1&show_cns=1&dsgid1=11822&chr1=11&x1=1995344&dr1up=15000&dr1down=15000&dsgid2=11822;chr2=12;x2=1899602;dr2up=15000;dr2down=15000;num_seqs=2;hsp_overlap_limit=0;hsp_size_limit=0
rice_v6_12_20456027_20456155|12|20456156|20458205|+|rice_v6_12_20574691_20574819|12|20574820|20576869|+|0.0	rice_v6_12_20456027_20456155	12	20456156	20458205	0	rice_v6_12_20574691_20574819	12	20574820	20576869	0	0	3-proximal	ACCAGCGTTTAGGTTCCTTGCGGCTAGGCGCGGAGGTTGGAGCTCCTGACGACTGGTACGAACTTGCTGAAAGCACGAGCGTAGAAGCGAAAGAAGAAGCGAGGGGATTCCAAGCGAAAGAAGAAGGGATGAGCGCTTTGTTGCTAAAGCGCATACGTTTTCTTGCTTGATTTTTATACGATTTTCTGAAGTGATCTGTACAACTAAGTAGAAAAGGACAGACGAGTGTGGATACACGTGGTATAGGGATGCTCGTCTCGCCGTAAGTTATTGACCAGTACCAAATGTGACAACCTTCAATTCAAGTTACAAAACCATGAATTTGAAACAGAAGTTAGCGTGCTTCATGTACAACGTTATGATCTTATTTTAGGCATTGACTGGTTGTCAAGTTTTGCT…	ACCAGCGTTTAGGTTCCTTGCGGCTAGGCGCGGAGGTTGGAGCTCCTGACGACTGGTACGAACTTGCTGAAAGCACGAGCGTAGAAGCGAAAGAAGAAGCGAGGGGATTCCAAGCGAAAGAAGAAGGGATGAGCGCTTTGTTGCTAAAGCGCATACGTTTTCTTGCTTGATTTTTATACGATTTTCTGAAGTGATCTGTACAACTAAGTAGAAAAGGACAGACGAGTGTGGATACACGTGGTATAGGGATGCTCGTCTCGCCGTAAGTTATTGACCAGTACCAAATGTGACAACCTTCAATTCAAGTTACAAAACCATGAATTTGAAACAGAAGTTAGCGTGCTTCATGTACAACGTTATGATCTTATTTTAGGCATTGACTGGTTGTCAAGTTTTGCT…	http://synteny.cnr.berkeley.edu/CoGe/GEvo.pl?prog=blastn&autogo=1&show_cns=1&dsgid1=11822&chr1=12&x1=20456156&dr1up=15000&dr1down=15000&dsgid2=11822;chr2=12;x2=20574820;dr2up=15000;dr2down=15000;num_seqs=2;hsp_overlap_limit=0;hsp_size_limit=0
Os02g39090|2|23609126|23609146|-|Os04g41100|4|24180264|24180244|+|0.99	Os02g39090	2	23609126	23609146	-0	Os04g41100	4	24180244	24180264	0	0.99	5-distal	GCGGCGGCAGCGGCGAGAGG	CGGCGGCGGCGGCGACAGGG	http://synteny.cnr.berkeley.edu/CoGe/GEvo.pl?prog=blastn&autogo=1&show_cns=1&dsgid1=11822&chr1=2&x1=23609126&dr1up=15000&dr1down=15000&dsgid2=11822;chr2=4;x2=24180244;dr2up=15000;dr2down=15000;num_seqs=2;hsp_overlap_limit=0;hsp_size_limit=0
Os08g38320|8|24274523|24274543|+|Os09g30150|9|18342504|18342524|+|0.99	Os08g38320	8	24274523	24274543	0	Os09g30150	9	18342504	18342524	0	0.99	3-UTR	ATTTTTCATTGAAGTGCTTA	ATTTTCCATTGAACTGCTTA	http://synteny.cnr.berkeley.edu/CoGe/GEvo.pl?prog=blastn&autogo=1&show_cns=1&dsgid1=11822&chr1=8&x1=24274523&dr1up=15000&dr1down=15000&dsgid2=11822;chr2=9;x2=18342504;dr2up=15000;dr2down=15000;num_seqs=2;hsp_overlap_limit=0;hsp_size_limit=0
Os02g11050|2|5935129|5935147|-|Os06g39870|6|23677881|23677863|+|0.27	Os02g11050	2	5935129	5935147	-0	Os06g39870	6	23677863	23677881	0	0.27	5-distal	ATTTTATATTATTGTTGT	TTTTATATTATTTTTGTT	http://synteny.cnr.berkeley.edu/CoGe/GEvo.pl?prog=blastn&autogo=1&show_cns=1&dsgid1=11822&chr1=2&x1=5935129&dr1up=15000&dr1down=15000&dsgid2=11822;chr2=6;x2=23677863;dr2up=15000;dr2down=15000;num_seqs=2;hsp_overlap_limit=0;hsp_size_limit=0
Os11g03130|11|1125299|1125513|+|Os12g02880|12|1050161|1050380|+|6e-79	Os11g03130	11	1125299	1125513	0	Os12g02880	12	1050161	1050380	0	6e-79	5-distal	CTGCTGGCCTGAATGCTGGAAGGGTACATTGCCTGATCAAGCTTAATCCTATTTGCAGACGGGGATGATTGGAGGATGGAATTCGGCTTTCTTGTTTCTGCTGTCTGTCTGTATGTTAGTTGGTAGCAATATTAATTGGGGGAAATGATGAGCAGAATTCAGAGGAGTTGGGTGAAGGTATTCATTTTGGTAGTAAACCTTGCCTACTCCTGCC	CTGCTGGCCTGAATGCTGGAAGGGGTTACAATTACATTGCCTGATCAAGTTTAATCCTATTAGCAGACGGGGATGAGTGGAGGATGGAACTCGGCTTTCTTGTTTCTGTCTGTCTGTCTGTGACTTGGTAGCAATATTAATTGGAGGAAATGATGAGCAGAATTAAGAGGAGTTGGGTGAAGGTATTCATTTTGGTAGTAAACCTTGCCTACCCCTGCC	http://synteny.cnr.berkeley.edu/CoGe/GEvo.pl?prog=blastn&autogo=1&show_cns=1&dsgid1=11822&chr1=11&x1=1125299&dr1up=15000&dr1down=15000&dsgid2=11822;chr2=12;x2=1050161;dr2up=15000;dr2down=15000;num_seqs=2;hsp_overlap_limit=0;hsp_size_limit=0
Os08g36380|8|22928661|22928682|-|Os09g27590|9|16762358|16762337|+|0.24	Os08g36380	8	22928661	22928682	-0	Os09g27590	9	16762337	16762358	0	0.24	5-proximal	AACAGAACGAACCACGAGAAA	ACATAACGAATCACGAGAAAG	http://synteny.cnr.berkeley.edu/CoGe/GEvo.pl?prog=blastn&autogo=1&show_cns=1&dsgid1=11822&chr1=8&x1=22928661&dr1up=15000&dr1down=15000&dsgid2=11822;chr2=9;x2=16762337;dr2up=15000;dr2down=15000;num_seqs=2;hsp_overlap_limit=0;hsp_size_limit=0
Os11g01830|11|443700|444424|+|Os12g01830|12|498093|498800|+|0.0	Os11g01830	11	443700	444424	0	Os12g01830	12	498093	498800	0	0	3-UTR	GTTGAGTCTCCAGCTCTCATTTGGCCACAAATGTGCATATATGTCTAGTTGGGTAACGTTGCTGTTGAGTAGCTTGCTGACAATGAATGTGTCAGGAACCAAAAGCCAAAATGTATGTATGGTTTGTGTTGTACAAAAGAGATTATATATCCAGGACCAGGAGTCAGCTGTGCCGTGTGAAGTAACCTGAGAATGTAGAGGTGAAATGTGGTCAATGCAAGTGAGCTTTGTTCAGAAACAAGATCAACAAGGCCGATTCTCCGCTGCAAAGCAAAGTTGAGAAGTAAGCTGTATATGCAATATTGAGCTAGCTAGCTAGCTACGGTTGTTATTTGAAGCCAAAACCGTAACTTATTCAGACAGCCCCGCTCGATCGTCAGATAAAAGGCCAGGACCAAA…	GTTGAGTCTCCAGCACTCATTTGGCCACAAATGTGCATATATGTGTAATTGGGTAACGTTGTTGTTGAGTAGCTTTGCTTGCAATGAATGTGTCAGAAACCAAAAGCCAAAATGTATGTGTGGTTTATGTTGTACGAAAGAGATTATATATCCAGGAGTCAGCTGTGCCGTGTGATGTGGAGGTGAAATGTGGTCAATGCAAGTGAGCTTTGTTCAGAAACAAGATCAACAAGGCCGATTCTCTGCTGCAAAGCAAAGTTGAGAAGTAAGCTGTATATGCAAAATTGAGCTAGCTAGCTAGCTAGCTACGGTTGTTATTTGAAGCTGAAACCGTATCTTATTCAGACAGCCTCGCTCGATCGTCAGGTAAAAGGCCATGACCAAATAAACAAGATTGAA…	http://synteny.cnr.berkeley.edu/CoGe/GEvo.pl?prog=blastn&autogo=1&show_cns=1&dsgid1=11822&chr1=11&x1=443700&dr1up=15000&dr1down=15000&dsgid2=11822;chr2=12;x2=498093;dr2up=15000;dr2down=15000;num_seqs=2;hsp_overlap_limit=0;hsp_size_limit=0
Os04g25390|4|14680957|14681467|-|Os04g25960|4|15102428|15101918|+|0.0	Os04g25390	4	14680957	14681467	-0	Os04g25960	4	15101918	15102428	0	0	3-distal	AGCAACATATTTGTTTATGATAATATCCCGGATACTCCTGGAAATCTCCTTGTACCGCAGCCTGCATTTCACTGAGTAGTGGTCTGATACTCCAATGTCCGAAATTGCTCAGTTTTTTAAACTTTGCAATTTCGAAGGCCAATTGTACAGAGCAATGAGTTCAGCTTAAAGAGGGGACGTTGCCACGGTACTGTTCGCCTTTGATCAAGAGCGCATTAATTATGATCATTAGAGTGATGGAATAGGATTCCAGTGCATTATCATGTGATGTGATACGATCGATGGGATCGTCCTCATGCATGGGCGCAAGATCTACTCCAGTATGGCATTGAATTTTGGACATCCGATCCGTATAAGTACTCATCTTATTTAAAAATTTATATAATAACAAGAAATGTA…	GCAACATATTTGTTTATGATAATATCCCGGATACTCCTGGAAATCTCCTTGTACCGCAGCCTGCATTTCACTGAGTAGTGGTCTGATACTCCAATGTCCGAAATTGCTCAGTTTTTTAAACTTTGCAATTTCGAAGGCCAATTGTACAGAGCAATGAGTTCAGCTTAAAGAGGGGACGTTGCCACGGTACTGTTCGCCTTTGATCAAGAGCGCATTAATTATGATCATTAGAGTGATGGAATAGGATTCCAGTGCATTATCATGTGATGTGATACGATCGATGGGATCGTCCTCATGCATGGGCGCAAGATCTACTCCAGTATGGCATTGAATTTTGGACATCCGATCCATATAAGTACTCATCTTATTTAAAAATTTATATAATAACAAGGAATGTAG…	http://synteny.cnr.berkeley.edu/CoGe/GEvo.pl?prog=blastn&autogo=1&show_cns=1&dsgid1=11822&chr1=4&x1=14680957&dr1up=15000&dr1down=15000&dsgid2=11822;chr2=4;x2=15101918;dr2up=15000;dr2down=15000;num_seqs=2;hsp_overlap_limit=0;hsp_size_limit=0
Os01g60730|1|35128753|35128767|-|Os05g39940|5|23416292|23416306|-|0.8	Os01g60730	1	35128753	35128767	-0	Os05g39940	5	23416292	23416306	-0	0.8	5-distal	TTTTCAGAAAATGG	TTTTCAGAAAATGG	http://synteny.cnr.berkeley.edu/CoGe/GEvo.pl?prog=blastn&autogo=1&show_cns=1&dsgid1=11822&chr1=1&x1=35128753&dr1up=15000&dr1down=15000&dsgid2=11822;chr2=5;x2=23416292;dr2up=15000;dr2down=15000;num_seqs=2;hsp_overlap_limit=0;hsp_size_limit=0
Os11g05320|11|2352239|2352257|+|Os12g05394|12|2439979|2439997|+|0.28	Os11g05320	11	2352239	2352257	0	Os12g05394	12	2439979	2439997	0	0.28	5-proximal	CCGCTTCAAATTAAAAAC	CCTCTTCAAATTAAAAAC	http://synteny.cnr.berkeley.edu/CoGe/GEvo.pl?prog=blastn&autogo=1&show_cns=1&dsgid1=11822&chr1=11&x1=2352239&dr1up=15000&dr1down=15000&dsgid2=11822;chr2=12;x2=2439979;dr2up=15000;dr2down=15000;num_seqs=2;hsp_overlap_limit=0;hsp_size_limit=0
Os11g03640|11|1410584|1410666|-|Os12g03410|12|1323209|1323291|-|1e-36	Os11g03640	11	1410584	1410666	-0	Os12g03410	12	1323209	1323291	-0	9.9999999999999994e-37	intron	GTAAAACTGTTTTTTAACCCTAAGTAATGTATTGCAATTTGCCTACTGGAAATGATAACTCAACTGAAGTTGATGTCATGCA	GTAAAACTGTTTTTTAACCCTAAGTTATGTATTGCAATTTTCCTACTGGAAATGATAACTCAACTGAAGTTGATGTCATGCA	http://synteny.cnr.berkeley.edu/CoGe/GEvo.pl?prog=blastn&autogo=1&show_cns=1&dsgid1=11822&chr1=11&x1=1410584&dr1up=15000&dr1down=15000&dsgid2=11822;chr2=12;x2=1323209;dr2up=15000;dr2down=15000;num_seqs=2;hsp_overlap_limit=0;hsp_size_limit=0
Os11g02080|11|562943|563021|-|Os12g02040|12|607169|607251|-|4e-18	Os11g02080	11	562943	563021	-0	Os12g02040	12	607169	607251	-0	4.0000000000000003e-18	5-UTR	TTCCTATAAATTCGATGCGATAGCATCCCATTTCTCATCACTCACAGTCTCACTCCCAGATCACATCCTCAGATTCAG	TTCCTATAAATTCTACGCGATAGCTTCCCATTTCTCATCACTGTCTCTCACTCTCACTCCCAAATCACATCCTCAAATTCAG	http://synteny.cnr.berkeley.edu/CoGe/GEvo.pl?prog=blastn&autogo=1&show_cns=1&dsgid1=11822&chr1=11&x1=562943&dr1up=15000&dr1down=15000&dsgid2=11822;chr2=12;x2=607169;dr2up=15000;dr2down=15000;num_seqs=2;hsp_overlap_limit=0;hsp_size_limit=0
Os01g62500|1|36179343|36179369|-|Os05g38400|5|22470623|22470597|+|7e-06	Os01g62500	1	36179343	36179369	-0	Os05g38400	5	22470597	22470623	0	6.9999999999999999e-06	3-distal	GTTGACTTTAGCCACACTCCGAAGCT	TTGACTTTAGCCACACTCCAAAGCTA	http://synteny.cnr.berkeley.edu/CoGe/GEvo.pl?prog=blastn&autogo=1&show_cns=1&dsgid1=11822&chr1=1&x1=36179343&dr1up=15000&dr1down=15000&dsgid2=11822;chr2=5;x2=22470597;dr2up=15000;dr2down=15000;num_seqs=2;hsp_overlap_limit=0;hsp_size_limit=0
Os02g30200|2|17961392|17961406|-|Os04g31070|4|18404268|18404282|-|1.1	Os02g30200	2	17961392	17961406	-0	Os04g31070	4	18404268	18404282	-0	1.1	5-distal	TTAGGGTGAGTACG	TTAGGGTGAGTACG	http://synteny.cnr.berkeley.edu/CoGe/GEvo.pl?prog=blastn&autogo=1&show_cns=1&dsgid1=11822&chr1=2&x1=17961392&dr1up=15000&dr1down=15000&dsgid2=11822;chr2=4;x2=18404268;dr2up=15000;dr2down=15000;num_seqs=2;hsp_overlap_limit=0;hsp_size_limit=0
Os04g25520|4|14792061|14792180|+|Os08g31210|8|19298773|19298892|+|1e-61	Os04g25520	4	14792061	14792180	0	Os08g31210	8	19298773	19298892	0	1e-61	intron	GTGATTTGTACACAGGATTAGCTGAGGGATTATATACCAGGTACAGATCTCCAATAAAAGAGTAAAATATTGTATTGCAATTTTGATGAATTTGCTAATCACTTTTTTTTTCTGGAGCA	GTGATTTGTACACAGGATTAGCTGAGGGATTATATACCAGGTACAGATCTCCAATAAAAGAGTAAAATATTGTATTGCAATTTTGATGAATTTGCTAATCACTTTTTTTTTCTGGAGCA	http://synteny.cnr.berkeley.edu/CoGe/GEvo.pl?prog=blastn&autogo=1&show_cns=1&dsgid1=11822&chr1=4&x1=14792061&dr1up=15000&dr1down=15000&dsgid2=11822;chr2=8;x2=19298773;dr2up=15000;dr2down=15000;num_seqs=2;hsp_overlap_limit=0;hsp_size_limit=0
Os01g50310|1|28880733|28880769|-|Os05g47470|5|27136439|27136403|+|0.22	Os01g50310	1	28880733	28880769	-0	Os05g47470	5	27136403	27136439	0	0.22	3-UTR	CTGGTGATCTGATGCACAGGAAGTTTTGCTCTGCTG	TGGTGCTGTGACGCGTAAGAAGTTTTGGTCTGCTGC	http://synteny.cnr.berkeley.edu/CoGe/GEvo.pl?prog=blastn&autogo=1&show_cns=1&dsgid1=11822&chr1=1&x1=28880733&dr1up=15000&dr1down=15000&dsgid2=11822;chr2=5;x2=27136403;dr2up=15000;dr2down=15000;num_seqs=2;hsp_overlap_limit=0;hsp_size_limit=0
Os11g05380|11|2385660|2385677|-|Os12g05440|12|2464912|2464929|-|0.85	Os11g05380	11	2385660	2385677	-0	Os12g05440	12	2464912	2464929	-0	0.85	3-proximal	TTATCAGTGTCATTGAC	TTATCTGTGTCATTGAC	http://synteny.cnr.berkeley.edu/CoGe/GEvo.pl?prog=blastn&autogo=1&show_cns=1&dsgid1=11822&chr1=11&x1=2385660&dr1up=15000&dr1down=15000&dsgid2=11822;chr2=12;x2=2464912;dr2up=15000;dr2down=15000;num_seqs=2;hsp_overlap_limit=0;hsp_size_limit=0
Os02g20290|2|11951027|11951112|-|Os08g42220|8|26662539|26662624|-|8e-42	Os02g20290	2	11951027	11951112	-0	Os08g42220	8	26662539	26662624	-0	8.0000000000000003e-42	intron	GTGAGCAAAGTCAGGGATCCTCATCATCCCAGAAGCAGCAGAGCGTGAGTGAAACACAACGAGAGAGGGAGAAACACGGTATATA	GTGAGCAAAGTCAGGGATCCTCATCATCCCAGAAGCAGCAGAGCGTGAGTGAAACACAACGAGAGAGGGAGAAACACGGTATATA	http://synteny.cnr.berkeley.edu/CoGe/GEvo.pl?prog=blastn&autogo=1&show_cns=1&dsgid1=11822&chr1=2&x1=11951027&dr1up=15000&dr1down=15000&dsgid2=11822;chr2=8;x2=26662539;dr2up=15000;dr2down=15000;num_seqs=2;hsp_overlap_limit=0;hsp_size_limit=0
Os12g41210|12|25521702|25521716|-|Os03g43730|3|24456083|24456097|-|1.1	Os12g41210	12	25521702	25521716	-0	Os03g43730	3	24456083	24456097	-0	1.1	intron	TATTTTATTTTTTA	TATTTTATTTTTTA	http://synteny.cnr.berkeley.edu/CoGe/GEvo.pl?prog=blastn&autogo=1&show_cns=1&dsgid1=11822&chr1=12&x1=25521702&dr1up=15000&dr1down=15000&dsgid2=11822;chr2=3;x2=24456083;dr2up=15000;dr2down=15000;num_seqs=2;hsp_overlap_limit=0;hsp_size_limit=0
Os10g39740|10|21168546|21168566|-|Os03g04250|3|1960666|1960686|-|0.83	Os10g39740	10	21168546	21168566	-0	Os03g04250	3	1960666	1960686	-0	0.83	5-distal	CTCTTTCTCTCTTTCTGATC	CTCTTTCTCTCTCTCTGTTC	http://synteny.cnr.berkeley.edu/CoGe/GEvo.pl?prog=blastn&autogo=1&show_cns=1&dsgid1=11822&chr1=10&x1=21168546&dr1up=15000&dr1down=15000&dsgid2=11822;chr2=3;x2=1960666;dr2up=15000;dr2down=15000;num_seqs=2;hsp_overlap_limit=0;hsp_size_limit=0
Os11g04730|11|2010990|2011492|-|Os12g04510|12|1916597|1917100|-|0.0	Os11g04730	11	2010990	2011492	-0	Os12g04510	12	1916597	1917100	-0	0	3-UTR	GGGATCCATGTGTTCCTATGGATGAAGGTTGTAGTAAGTTATTAGCTACTAGTTGTTGATCTATCATCTATGTGACTCCTCTTTGCGTGATTTACCTGAATGTAGTTGGGAAACTTGCCCTGTTGCCCATGAAAGTTGGGAAATTTACCTGAATGTAGTTGGGAAACTTGCCCATTTAAGTTGGGAACTTTACCTGAATGCAGTTGGGAAACTTGCCCATTAAAGTTGTTTGGTAGTGGTTTTAAGATATTCCTTAACAAATATGGCACAAGATGTTTTCAGTGGCCCTTAATCTCAGCAGGAATTTGAAGGCTTAACTGGCTTAAAATCACAATGTGATGAACTGAGAATCACCCATTCGAATTCAAGCAGTATCCGTTAACGGATTCCATTCTATTT…	GGGATCCATGTGTTCCTATGGATGAAGGTTGTAGTAAGTTATTAGCTACTAGTTGTTGATCTATCATCTATGTGACTCCTCTTTGCGTGATTTACCTGAATGTAGTTGGGAAACTTGCCCTGTTGCCCATGAAAGTTGGGAAATTTACCTGAATGTAGTTGGGAAACTTGCCCATTTAAGTTGGGAACTTTACCTGAATGCAGTTGGGAAACTTGCCCATTAAAGTTGTTCGGTAGTGGTTTTAAGATATTCCTTAACAAATATGGCACAAGATGTTTTCAGTGGCCCTTAATCTCAGCGGGAATTTGAAGGCTTAACTGGCTTAAAATCACAATGTGATGAACTGAGAATCACCCATTCGAATTCAAGCAGTATCCGTTAACGGATTCCATTCTATTT…	http://synteny.cnr.berkeley.edu/CoGe/GEvo.pl?prog=blastn&autogo=1&show_cns=1&dsgid1=11822&chr1=11&x1=2010990&dr1up=15000&dr1down=15000&dsgid2=11822;chr2=12;x2=1916597;dr2up=15000;dr2down=15000;num_seqs=2;hsp_overlap_limit=0;hsp_size_limit=0
Os11g03070|11|1085849|1085931|+|Os12g02840|12|1018542|1018624|+|2e-38	Os11g03070	11	1085849	1085931	0	Os12g02840	12	1018542	1018624	0	1.9999999999999999e-38	intron	AATCCATTTTAATTAATCGATCGCCATGCAGTGCATTGCATGTCGTGATTAATTAAGGGTAGGTAGCTTCTTGTGTTGTGTA	AATCCATTTTAATTAATCGATCGCCATGTAGTGCATTGCATGTCGTGATTAATTAAGGGTAGGTAGCTTCTTGTGTTGTGTA	http://synteny.cnr.berkeley.edu/CoGe/GEvo.pl?prog=blastn&autogo=1&show_cns=1&dsgid1=11822&chr1=11&x1=1085849&dr1up=15000&dr1down=15000&dsgid2=11822;chr2=12;x2=1018542;dr2up=15000;dr2down=15000;num_seqs=2;hsp_overlap_limit=0;hsp_size_limit=0
Os11g01872|11|467645|467742|-|Os12g01922|12|546026|546121|-|2e-40	Os11g01872	11	467645	467742	-0	Os12g01922	12	546026	546121	-0	1.9999999999999999e-40	intron	GTTCGTCCCCTTCTCATGTTTGATTGTTGTAGACATAGAATTTCTCATGCTGTATCTGCATCAATAATGGTCTATATTCATGTATATAAACTATTCA	GTTCGTCCCCTTCTCATGTTTGATTGTTGTAGACAGAATTTCTCATGCTGTATCTGCATCAATAATGGTTTATATTCATGTATATAAACTATTCA	http://synteny.cnr.berkeley.edu/CoGe/GEvo.pl?prog=blastn&autogo=1&show_cns=1&dsgid1=11822&chr1=11&x1=467645&dr1up=15000&dr1down=15000&dsgid2=11822;chr2=12;x2=546026;dr2up=15000;dr2down=15000;num_seqs=2;hsp_overlap_limit=0;hsp_size_limit=0
8_6673407_6673479_cns_rna|8|6673315|6673353|-|8_6824387_6824315_cns_rna|8|6824479|6824441|+|1e-14	8_6673407_6673479_cns_rna	8	6673315	6673353	-0	8_6824387_6824315_cns_rna	8	6824441	6824479	0	1e-14	3-proximal	GAGATTTAAAGTAGGAATACAATTTTGAAACAGCTGAT	AGATTTAAAGTAGGAATACAATTTTGAAACAGCTGATG	http://synteny.cnr.berkeley.edu/CoGe/GEvo.pl?prog=blastn&autogo=1&show_cns=1&dsgid1=11822&chr1=8&x1=6673315&dr1up=15000&dr1down=15000&dsgid2=11822;chr2=8;x2=6824441;dr2up=15000;dr2down=15000;num_seqs=2;hsp_overlap_limit=0;hsp_size_limit=0
Os02g09760|2|5036392|5036409|-|Os06g42754|6|25706799|25706782|+|0.84	Os02g09760	2	5036392	5036409	-0	Os06g42754	6	25706782	25706799	0	0.84	5-distal	GAAGACCGAGTTGACTG	AAGACCGAGCTGACTGT	http://synteny.cnr.berkeley.edu/CoGe/GEvo.pl?prog=blastn&autogo=1&show_cns=1&dsgid1=11822&chr1=2&x1=5036392&dr1up=15000&dr1down=15000&dsgid2=11822;chr2=6;x2=25706782;dr2up=15000;dr2down=15000;num_seqs=2;hsp_overlap_limit=0;hsp_size_limit=0
Os08g43250|8|27349242|27349256|-|Os09g35600|9|20481829|20481843|-|0.85	Os08g43250	8	27349242	27349256	-0	Os09g35600	9	20481829	20481843	-0	0.85	5-distal	TTCTTGCGTCCTGG	TTCTTGCGTCCTGG	http://synteny.cnr.berkeley.edu/CoGe/GEvo.pl?prog=blastn&autogo=1&show_cns=1&dsgid1=11822&chr1=8&x1=27349242&dr1up=15000&dr1down=15000&dsgid2=11822;chr2=9;x2=20481829;dr2up=15000;dr2down=15000;num_seqs=2;hsp_overlap_limit=0;hsp_size_limit=0
Os02g39850|2|24072210|24072224|+|Os04g42250|4|24804146|24804160|+|1.1	Os02g39850	2	24072210	24072224	0	Os04g42250	4	24804146	24804160	0	1.1	5-distal	CCGTGCGAAGCACA	CCGTGCGAAGCACA	http://synteny.cnr.berkeley.edu/CoGe/GEvo.pl?prog=blastn&autogo=1&show_cns=1&dsgid1=11822&chr1=2&x1=24072210&dr1up=15000&dr1down=15000&dsgid2=11822;chr2=4;x2=24804146;dr2up=15000;dr2down=15000;num_seqs=2;hsp_overlap_limit=0;hsp_size_limit=0
Os08g26100|8|15868744|15868776|-|rice_v6_8_16162391_16162508|8|16162823|16162791|+|0.81	Os08g26100	8	15868744	15868776	-0	rice_v6_8_16162391_16162508	8	16162791	16162823	0	0.81	3-proximal	GAAGGGGATGGAGGAAGAAAGGGAAATTCGGT	AAGGGGATGAAGGGAGAAGAGGTAATTTGGTC	http://synteny.cnr.berkeley.edu/CoGe/GEvo.pl?prog=blastn&autogo=1&show_cns=1&dsgid1=11822&chr1=8&x1=15868744&dr1up=15000&dr1down=15000&dsgid2=11822;chr2=8;x2=16162791;dr2up=15000;dr2down=15000;num_seqs=2;hsp_overlap_limit=0;hsp_size_limit=0
Os11g02320|11|653671|653817|-|Os12g02260|12|696977|697116|-|2e-43	Os11g02320	11	653671	653817	-0	Os12g02260	12	696977	697116	-0	2.0000000000000002e-43	3-distal	GTGGAAATCAACCAAAATTTTCTACCCCGAGATCATCTTGGGCTCTGGACACACTGATGTGATGACCCTACCTTCCTGGGCCACGTCCATCGATCTCTGGGCTGCAGTAATGGGCCTTCGCCCATCACCGCGCGTGTGCAATTACT	GTGGAAATCAACCAAAATTTTCTACCCAAATAATCATGGGCTCTGGACACACTGATAGCCCTCCCTTCCGGGGCCACGTCCATCGATCTCTGGGCTGCAGTATTGGGCCTTGGCCCATCACCGCGCGTGTGCAATTACT	http://synteny.cnr.berkeley.edu/CoGe/GEvo.pl?prog=blastn&autogo=1&show_cns=1&dsgid1=11822&chr1=11&x1=653671&dr1up=15000&dr1down=15000&dsgid2=11822;chr2=12;x2=696977;dr2up=15000;dr2down=15000;num_seqs=2;hsp_overlap_limit=0;hsp_size_limit=0
Os10g39190|10|20837398|20837414|-|Os03g02900|3|1164772|1164756|+|0.058	Os10g39190	10	20837398	20837414	-0	Os03g02900	3	1164756	1164772	0	0.058	3-distal	AAACATATTATATATA	AACATATTATATATAG	http://synteny.cnr.berkeley.edu/CoGe/GEvo.pl?prog=blastn&autogo=1&show_cns=1&dsgid1=11822&chr1=10&x1=20837398&dr1up=15000&dr1down=15000&dsgid2=11822;chr2=3;x2=1164756;dr2up=15000;dr2down=15000;num_seqs=2;hsp_overlap_limit=0;hsp_size_limit=0
Os08g08360|8|4819527|4820988|+|Os08g08650|8|4998550|4997089|-|0.0	Os08g08360	8	4819527	4820988	0	Os08g08650	8	4997089	4998550	-0	0	3-UTR	TCCACAAAGTTTGGTAGCTGGAAGCAGGATGACGCTGCAATTATCAATTCGTATAAGTCTTTCTAGGGACTCAAGTGCTAGTGTTGATTCATTTTGCTGTACGCTAATTTGCCTGCTACTGTGTGAGACTGAAGTTTTCAAATACTGAGTGGTAACTTTTTAAATTCTGAGTTGAAAGTTTCAATTACTGTTGGAAAGTTTTCATAATTTGAGTTGAAAGTTTTCAAAATTTTCAATTTTAAAATTAAACATTCTGTTGAAAAGTTTCACTTAAACATTCTAATCGATCATGATAAAAAATTCACCTAAACACTATATATATTTATGTACACGGATTGGCCAATTGCAATTATGAAATACTCGCACGAATTAGCGAACTCGTAATAACGTAACCTAAAT…	ATCCACAAAGTTTGGTAGCTGGAAGCAGGATGACGCTGCAATTATCAATTCGTATAAGTCTTTCTAGGGACTCAAGTGCTAGTGTTGATTCATTTTGCTGTACGCTAATTTGCCTGCTACTGTGTGAGACTGAAGTTTTCAAATACTGAGTGGTAACTTTTTAAATTCTGAGTTGAAAGTTTCAATTACTGTTGGAAAGTTTTCATAATTTGAGTTGAAAGTTTTCAAAATTTTCAATTTTAAAATTAAACATTCTGTTGAAAAGTTTCACTTAAACATTCTAATCGATCATGATAAAAAATTCACCTAAACACTATATATATTTATGTACACGGATTGGCCAATTGCAATTATGAAATACTCGCACGAATTAGCGAACTCGTAATAACGTAACCTAAA…	http://synteny.cnr.berkeley.edu/CoGe/GEvo.pl?prog=blastn&autogo=1&show_cns=1&dsgid1=11822&chr1=8&x1=4819527&dr1up=15000&dr1down=15000&dsgid2=11822;chr2=8;x2=4997089;dr2up=15000;dr2down=15000;num_seqs=2;hsp_overlap_limit=0;hsp_size_limit=0
Os01g54050|1|31091811|31091848|+|Os05g44570|5|25869112|25869075|-|0.001	Os01g54050	1	31091811	31091848	0	Os05g44570	5	25869075	25869112	-0	0.001	5-UTR	TCTGTATCTATTCAAGTCATTCTCCAAAATATGGATA	ATCTGCAGCTATTCAAGTCACTGTCTAAAATGTGGAT	http://synteny.cnr.berkeley.edu/CoGe/GEvo.pl?prog=blastn&autogo=1&show_cns=1&dsgid1=11822&chr1=1&x1=31091811&dr1up=15000&dr1down=15000&dsgid2=11822;chr2=5;x2=25869075;dr2up=15000;dr2down=15000;num_seqs=2;hsp_overlap_limit=0;hsp_size_limit=0
Os02g13310|2|7094636|7094656|+|Os06g36680|6|21572617|21572597|-|0.0003	Os02g13310	2	7094636	7094656	0	Os06g36680	6	21572597	21572617	-0	0.0003	5-distal	AGAGATTCCAGATCTTTTGG	CAGAGATTCCAGATCTTTTG	http://synteny.cnr.berkeley.edu/CoGe/GEvo.pl?prog=blastn&autogo=1&show_cns=1&dsgid1=11822&chr1=2&x1=7094636&dr1up=15000&dr1down=15000&dsgid2=11822;chr2=6;x2=21572597;dr2up=15000;dr2down=15000;num_seqs=2;hsp_overlap_limit=0;hsp_size_limit=0
Os04g25550|4|14797941|14798051|+|Os08g31240|8|19309689|19309799|+|9e-53	Os04g25550	4	14797941	14798051	0	Os08g31240	8	19309689	19309799	0	8.9999999999999997e-53	5-proximal	GGAGGCGAGCGCGAGCGCTGCGCATCCCAGATGGACGGCGGATCGGGTGCCAGCGCCAACCGCCTCGCCGAATCCAGGCCGTCCATTCCTCCGCTCGGTCGGGCGCCCCG	GGAGGCGAGCGCGAGCGCTGCGCATCCCAGATGGACGGCGGATCGGGTGCCAGCGCCACCCGCCTCGCCGAATCCGGGCCGTCCATTCCTCCGCTCGGTCGGGCGCCCCG	http://synteny.cnr.berkeley.edu/CoGe/GEvo.pl?prog=blastn&autogo=1&show_cns=1&dsgid1=11822&chr1=4&x1=14797941&dr1up=15000&dr1down=15000&dsgid2=11822;chr2=8;x2=19309689;dr2up=15000;dr2down=15000;num_seqs=2;hsp_overlap_limit=0;hsp_size_limit=0
Os10g39130|10|20788727|20788747|+|Os03g03070|3|1280985|1280965|-|1.2	Os10g39130	10	20788727	20788747	0	Os03g03070	3	1280965	1280985	-0	1.2	5-distal	CTTTATATTTGACAAAATTT	TCTTTATATTTGAGAAGATT	http://synteny.cnr.berkeley.edu/CoGe/GEvo.pl?prog=blastn&autogo=1&show_cns=1&dsgid1=11822&chr1=10&x1=20788727&dr1up=15000&dr1down=15000&dsgid2=11822;chr2=3;x2=1280965;dr2up=15000;dr2down=15000;num_seqs=2;hsp_overlap_limit=0;hsp_size_limit=0
Os11g05050|11|2207264|2207302|-|Os12g05050|12|2221963|2222001|-|0.0003	Os11g05050	11	2207264	2207302	-0	Os12g05050	12	2221963	2222001	-0	0.0003	5-distal	ATACATGGGACTATCAACATATGTCATGGCTTGCGTAA	ATAAATGTGACTATCAGCATATATCATGGCATACGTAA	http://synteny.cnr.berkeley.edu/CoGe/GEvo.pl?prog=blastn&autogo=1&show_cns=1&dsgid1=11822&chr1=11&x1=2207264&dr1up=15000&dr1down=15000&dsgid2=11822;chr2=12;x2=2221963;dr2up=15000;dr2down=15000;num_seqs=2;hsp_overlap_limit=0;hsp_size_limit=0
Os04g25360|4|14673125|14673147|+|Os04g25990|4|15110310|15110288|-|2e-05	Os04g25360	4	14673125	14673147	0	Os04g25990	4	15110288	15110310	-0	2.0000000000000002e-05	3-distal	CCAGCACGGCCGAGGCTGTGAC	CCCAGCACGGCCGAGGCTGTGA	http://synteny.cnr.berkeley.edu/CoGe/GEvo.pl?prog=blastn&autogo=1&show_cns=1&dsgid1=11822&chr1=4&x1=14673125&dr1up=15000&dr1down=15000&dsgid2=11822;chr2=4;x2=15110288;dr2up=15000;dr2down=15000;num_seqs=2;hsp_overlap_limit=0;hsp_size_limit=0
Os11g04930|11|2102703|2102756|+|Os12g04930|12|2123193|2123246|+|1e-21	Os11g04930	11	2102703	2102756	0	Os12g04930	12	2123193	2123246	0	9.9999999999999991e-22	3-UTR	GGTTTGGCCATTTGACCTTCGTGTAGCAACGCATGCCTTCAATCTTTCCCATC	GGTTTGGCCATTTGACCTTCGTGTAGCAACGCATGGCTTCAATCTTTCCCATC	http://synteny.cnr.berkeley.edu/CoGe/GEvo.pl?prog=blastn&autogo=1&show_cns=1&dsgid1=11822&chr1=11&x1=2102703&dr1up=15000&dr1down=15000&dsgid2=11822;chr2=12;x2=2123193;dr2up=15000;dr2down=15000;num_seqs=2;hsp_overlap_limit=0;hsp_size_limit=0
Os11g05320|11|2353249|2353269|+|Os12g05394|12|2441444|2441464|+|1.1	Os11g05320	11	2353249	2353269	0	Os12g05394	12	2441444	2441464	0	1.1	intron	GTCTTCTGTCAGCCATGCAT	GTCTTCTGTTAGGCATGCAT	http://synteny.cnr.berkeley.edu/CoGe/GEvo.pl?prog=blastn&autogo=1&show_cns=1&dsgid1=11822&chr1=11&x1=2353249&dr1up=15000&dr1down=15000&dsgid2=11822;chr2=12;x2=2441444;dr2up=15000;dr2down=15000;num_seqs=2;hsp_overlap_limit=0;hsp_size_limit=0
Os10g21378|10|10826355|10826415|-|Os04g16792|4|9139681|9139621|+|2e-27	Os10g21378	10	10826355	10826415	-0	Os04g16792	4	9139621	9139681	0	2.0000000000000001e-27	3-UTR	AGGAACACATACAAGAAAAAGGATAATGGTAGCCCTCCCATTAACTACTTCATTTTCATT	GGAACACATACAAGAAAAAGGATAATGGTAGCCCTCCCATTAACTACTTCATTTTCATTT	http://synteny.cnr.berkeley.edu/CoGe/GEvo.pl?prog=blastn&autogo=1&show_cns=1&dsgid1=11822&chr1=10&x1=10826355&dr1up=15000&dr1down=15000&dsgid2=11822;chr2=4;x2=9139621;dr2up=15000;dr2down=15000;num_seqs=2;hsp_overlap_limit=0;hsp_size_limit=0
Os01g61590|1|35624523|35624557|+|Os05g39090|5|22856998|22856965|-|0.0004	Os01g61590	1	35624523	35624557	0	Os05g39090	5	22856965	22856998	-0	0.0004	3-UTR	TCTCATGATTATTTTGCGTGGAAATTTAGATAGG	TTCTAATGATTATTTTGGTGGTAATTTAGATAG	http://synteny.cnr.berkeley.edu/CoGe/GEvo.pl?prog=blastn&autogo=1&show_cns=1&dsgid1=11822&chr1=1&x1=35624523&dr1up=15000&dr1down=15000&dsgid2=11822;chr2=5;x2=22856965;dr2up=15000;dr2down=15000;num_seqs=2;hsp_overlap_limit=0;hsp_size_limit=0
Os10g28660|10|14877755|14877798|+|Os03g06460|3|3228100|3228058|-|1.1	Os10g28660	10	14877755	14877798	0	Os03g06460	3	3228058	3228100	-0	1.1	3-UTR	TGAATGCATGCAATGCCCATACTCATTCCTCTGGATGGAGAAA	ATGAATGCCTGCATTGTCCATATCATTTCCATGGATGGAAAA	http://synteny.cnr.berkeley.edu/CoGe/GEvo.pl?prog=blastn&autogo=1&show_cns=1&dsgid1=11822&chr1=10&x1=14877755&dr1up=15000&dr1down=15000&dsgid2=11822;chr2=3;x2=3228058;dr2up=15000;dr2down=15000;num_seqs=2;hsp_overlap_limit=0;hsp_size_limit=0
Os08g34280|8|21505335|21505350|-|Os09g25150|9|15076586|15076601|-|0.29	Os08g34280	8	21505335	21505350	-0	Os09g25150	9	15076586	15076601	-0	0.29	intron	ATTGCTTTAGTTAAG	ATTGCTTTAGTTAAG	http://synteny.cnr.berkeley.edu/CoGe/GEvo.pl?prog=blastn&autogo=1&show_cns=1&dsgid1=11822&chr1=8&x1=21505335&dr1up=15000&dr1down=15000&dsgid2=11822;chr2=9;x2=15076586;dr2up=15000;dr2down=15000;num_seqs=2;hsp_overlap_limit=0;hsp_size_limit=0
11_1354898_1356276_cns_protein|11|1351960|1351985|+|12_1259555_1260955_cns_protein|12|1256620|1256645|+|0.001	11_1354898_1356276_cns_protein	11	1351960	1351985	0	12_1259555_1260955_cns_protein	12	1256620	1256645	0	0.001	3-distal	TAGACTTCCTCGTAAGTCCAACGAT	TAGAGTTCCTCGTAAATCCAACGAT	http://synteny.cnr.berkeley.edu/CoGe/GEvo.pl?prog=blastn&autogo=1&show_cns=1&dsgid1=11822&chr1=11&x1=1351960&dr1up=15000&dr1down=15000&dsgid2=11822;chr2=12;x2=1256620;dr2up=15000;dr2down=15000;num_seqs=2;hsp_overlap_limit=0;hsp_size_limit=0
4_31528368_31528457_cns_rna|4|31528965|31528999|-|8_5368252_5368162_cns_rna|8|5367815|5367781|+|4e-07	4_31528368_31528457_cns_rna	4	31528965	31528999	-0	8_5368252_5368162_cns_rna	8	5367781	5367815	0	3.9999999999999998e-07	5-proximal	CCAACCTCCTCTTTGTTTGGTTGTTGGCCCATTC	CAACCCCCTCTTTGTTCGGTTGTTGGCTCATTCA	http://synteny.cnr.berkeley.edu/CoGe/GEvo.pl?prog=blastn&autogo=1&show_cns=1&dsgid1=11822&chr1=4&x1=31528965&dr1up=15000&dr1down=15000&dsgid2=11822;chr2=8;x2=5367781;dr2up=15000;dr2down=15000;num_seqs=2;hsp_overlap_limit=0;hsp_size_limit=0
Os11g05050|11|2202676|2202695|-|Os12g05050|12|2217727|2217746|-|0.067	Os11g05050	11	2202676	2202695	-0	Os12g05050	12	2217727	2217746	-0	0.067	intron	AAAACATATGCTTAAAATG	AAAACATATGCTTAGAATG	http://synteny.cnr.berkeley.edu/CoGe/GEvo.pl?prog=blastn&autogo=1&show_cns=1&dsgid1=11822&chr1=11&x1=2202676&dr1up=15000&dr1down=15000&dsgid2=11822;chr2=12;x2=2217727;dr2up=15000;dr2down=15000;num_seqs=2;hsp_overlap_limit=0;hsp_size_limit=0
Os08g38210|8|24219559|24219577|+|Os09g29930|9|18206528|18206546|+|0.33	Os08g38210	8	24219559	24219577	0	Os09g29930	9	18206528	18206546	0	0.33	5-proximal	GCCGCTAACGGCCGTCAC	GCCGCTAACCGCCGTCAC	http://synteny.cnr.berkeley.edu/CoGe/GEvo.pl?prog=blastn&autogo=1&show_cns=1&dsgid1=11822&chr1=8&x1=24219559&dr1up=15000&dr1down=15000&dsgid2=11822;chr2=9;x2=18206528;dr2up=15000;dr2down=15000;num_seqs=2;hsp_overlap_limit=0;hsp_size_limit=0
rice_v6_4_9098834_9098945|4|9098946|9098979|-|rice_v6_8_9242184_9242295|8|9242183|9242150|+|8e-12	rice_v6_4_9098834_9098945	4	9098946	9098979	-0	rice_v6_8_9242184_9242295	8	9242150	9242183	0	7.9999999999999998e-12	5-proximal	GTATTTTTCTGATCAGGAAAAATAAAAAATTAT	TATTTTTCTGATCAGGAAAAATAAAAAATTATG	http://synteny.cnr.berkeley.edu/CoGe/GEvo.pl?prog=blastn&autogo=1&show_cns=1&dsgid1=11822&chr1=4&x1=9098946&dr1up=15000&dr1down=15000&dsgid2=11822;chr2=8;x2=9242150;dr2up=15000;dr2down=15000;num_seqs=2;hsp_overlap_limit=0;hsp_size_limit=0
Os02g45200|2|27428659|27428684|-|Os04g47990|4|28348408|28348433|-|2e-05	Os02g45200	2	27428659	27428684	-0	Os04g47990	4	28348408	28348433	-0	2.0000000000000002e-05	3-proximal	AAAACATTCTCCTAGGGATGCGGGG	AAAACATTCTCCTAGGGATGAGGGG	http://synteny.cnr.berkeley.edu/CoGe/GEvo.pl?prog=blastn&autogo=1&show_cns=1&dsgid1=11822&chr1=2&x1=27428659&dr1up=15000&dr1down=15000&dsgid2=11822;chr2=4;x2=28348408;dr2up=15000;dr2down=15000;num_seqs=2;hsp_overlap_limit=0;hsp_size_limit=0
Os11g03780|11|1489105|1489414|+|Os12g03530|12|1402134|1402436|+|3e-60	Os11g03780	11	1489105	1489414	0	Os12g03530	12	1402134	1402436	0	3.0000000000000002e-60	intron	GATCTCCTTCACTTCATACTTTCCTTGAATAATCTCTCTCTCCATATTCTTGGGCTAGCTGAAATGCTGAATCATGCATGCGGCTGTATTTAGATCATCCATGACTTTTCCAGGATAAATGTCAATATTGTCATGAATAATTACTAGTTTATGACCCTGTTTAGATAATTAAATTTGAATTGAGGGGATAAAAGTTTGTTTTTCAGAAATTACAAGATAACATGTACACATGTTGTAAATACTAATACTGAGCAGCAAAAATACTCTCCATCATGAATAAATTAAAAGTTTCTGTCATGTTTCTTTGCA	GATCTCTCTCACTTCTTCCTTTCTTTGGATAATCTCTCATTCCATATTCTTGGGACTAACTGAATCGTGCATGCAGCTGTATTTAGATCATTCATGACTTTTCCAGGATAAATTTCAGTATTGTCTTGGATAATTAGTAGTTTATGACCCTATTCAGATAATCACATTTGGAACAAAGGGAAAATGTCTGTTGTTCAGAAATTACAAGATAATGAATAATACACGTATTGTAAATATTAATAGTGAGCAGCAAGAATACTCTATCATGAATAAATTAAAAGTGTATGTCCTGTTTATCTGCA	http://synteny.cnr.berkeley.edu/CoGe/GEvo.pl?prog=blastn&autogo=1&show_cns=1&dsgid1=11822&chr1=11&x1=1489105&dr1up=15000&dr1down=15000&dsgid2=11822;chr2=12;x2=1402134;dr2up=15000;dr2down=15000;num_seqs=2;hsp_overlap_limit=0;hsp_size_limit=0
Os03g31880|3|18228284|18228304|-|Os07g39820|7|23877992|23877972|+|0.0003	Os03g31880	3	18228284	18228304	-0	Os07g39820	7	23877972	23877992	0	0.0003	3-distal	TAGTGGGAGCTCCTTTTTAG	AGTGGGAGCTCCTTTTTAGG	http://synteny.cnr.berkeley.edu/CoGe/GEvo.pl?prog=blastn&autogo=1&show_cns=1&dsgid1=11822&chr1=3&x1=18228284&dr1up=15000&dr1down=15000&dsgid2=11822;chr2=7;x2=23877972;dr2up=15000;dr2down=15000;num_seqs=2;hsp_overlap_limit=0;hsp_size_limit=0
Os04g52390|4|30948609|30948625|-|Os08g10550|8|6204549|6204533|+|0.077	Os04g52390	4	30948609	30948625	-0	Os08g10550	8	6204533	6204549	0	0.077	5-proximal	AACTCAAACAAAGTCA	ACTCAAACAAAGTCAA	http://synteny.cnr.berkeley.edu/CoGe/GEvo.pl?prog=blastn&autogo=1&show_cns=1&dsgid1=11822&chr1=4&x1=30948609&dr1up=15000&dr1down=15000&dsgid2=11822;chr2=8;x2=6204533;dr2up=15000;dr2down=15000;num_seqs=2;hsp_overlap_limit=0;hsp_size_limit=0
Os11g03130|11|1128764|1128832|+|Os12g02880|12|1052264|1052332|+|3e-30	Os11g03130	11	1128764	1128832	0	Os12g02880	12	1052264	1052332	0	2.9999999999999999e-30	intron	GCCTAATTGCCTGATCAATTTTTAGAACTCGGTGACACTTGTGCTATTAAACTGAAGCCTTTTTTTTT	GCCTAGTTGCCTGATCAATTTTTAGAACTCGGTGACACTTGTGCTATTAAACTGAAGCCTTTTTTTTT	http://synteny.cnr.berkeley.edu/CoGe/GEvo.pl?prog=blastn&autogo=1&show_cns=1&dsgid1=11822&chr1=11&x1=1128764&dr1up=15000&dr1down=15000&dsgid2=11822;chr2=12;x2=1052264;dr2up=15000;dr2down=15000;num_seqs=2;hsp_overlap_limit=0;hsp_size_limit=0
Os11g01020|11|4629|5531|+|Os12g01010|12|3007|3909|+|0.0	Os11g01020	11	4629	5531	0	Os12g01010	12	3007	3909	0	0	intron	GATTTAACTAAATGTTATCAATGTAATCGTAGATCCATGAATTTGTGAAGCTAGGAATACCCAACTTCTAGAAATCTTGGATCCTGAGCTGTGCCAATGAGGGCCTAAGATAAACCTGCTCTGCTTTGTAGGCATAGTCTGTAGTAGTACATAGTTTGATTATTACCTGCACAAATAAGTACCAGCTGATAATGTCTGCCAGACAGAGCTTCCCCGGTCACCAGTAAAGTTTGTACAATGGGGTTCTGACAAGACTGAACTTCAAAAGCGGTTCTTCTTGGAAAATCTTGCCGTACTTTTGAGACAAAATTTGAGTTTATGCCAAGATCTGATGGAAATATAGAAAATTTTAGACGAAGTAGATTCTCCTGGGACTCAAACTTGTGAGCTCGCATTCAG…	GATTTAACTAAATGTTATCAATGTAATCGTAGATCCATGAATTTGTGAAGCTAGGAATACCCAACTTCTAGAAATCTTGGATCCTGAGCTGTGCCAATGAGGGCCTAAGATAAACCTGCTCTGCTTTGTAGGCATAGTCTGTAGTAGTACATAGTTTGATTATTACCTGCACAAATAAGTACCAGCTGATAATGTCTGCCAGACAGAGCTTCCCCGGTCACCAGTAAAGTTTGTACAATGGGGTTCTGACAAGACTGAACTTCAAAAGCGGTTCTTCTTGGAAAATCTTGCCGTACTTTTGAGACAAAATTTGAGTTTATGCCAAGATCTGATGGAAATATAGAAAATTTTAGACGAAGTAGATTCTCCTGGGACTCAAACTTGTGAGCTCGCATTCAG…	http://synteny.cnr.berkeley.edu/CoGe/GEvo.pl?prog=blastn&autogo=1&show_cns=1&dsgid1=11822&chr1=11&x1=4629&dr1up=15000&dr1down=15000&dsgid2=11822;chr2=12;x2=3007;dr2up=15000;dr2down=15000;num_seqs=2;hsp_overlap_limit=0;hsp_size_limit=0
Os02g53380|2|32668130|32668148|-|Os06g10560|6|5446290|5446272|+|0.26	Os02g53380	2	32668130	32668148	-0	Os06g10560	6	5446272	5446290	0	0.26	5-proximal	TCAAATTCCCCGAGCGAT	CAAATTCCCCAAGCGATT	http://synteny.cnr.berkeley.edu/CoGe/GEvo.pl?prog=blastn&autogo=1&show_cns=1&dsgid1=11822&chr1=2&x1=32668130&dr1up=15000&dr1down=15000&dsgid2=11822;chr2=6;x2=5446272;dr2up=15000;dr2down=15000;num_seqs=2;hsp_overlap_limit=0;hsp_size_limit=0
Os11g01872|11|468564|468795|-|Os12g01922|12|546948|547179|-|2e-117	Os11g01872	11	468564	468795	-0	Os12g01922	12	546948	547179	-0	2.0000000000000001e-117	5-UTR	ATTTGTGAAAGCCTGAGGATTGGTTGTAGAGGATTAAAATTTCCGGGTCTGCGTTATAAGATGCCGGACCTTTAAGTTGTGGAGGATAGGGACTTGATCAATAAAATTTATTATTTGTTGATTGTTCTAGAGTGAGAAAGCTTATCTAAAATAAACATGGTGATTCATCTTTGTACTCCTAATGCGTTTGTACAGTTGCTTTGAGTTTTTCTCATAGCTCTTTCATTTATT	ATTTGTGAAAACTTGAGGATTGGTTGTAGAGGATTAAAATTTCCGGGTCTGCGTTATAAGATGCTGGACCTGTAAGTTGTGGAGGAGAGGGACTTGATCAATAAAATTTATTATTTGTTGATTGTTCTAGAGTGAGAAAGCTTATCTAAAATAAACATGGTGATTCATCTTTGTACTCCTAATGCGTTTGTACAGTTGCTTTGAGTTTTTCTCATAGCTCTTTCATTTATT	http://synteny.cnr.berkeley.edu/CoGe/GEvo.pl?prog=blastn&autogo=1&show_cns=1&dsgid1=11822&chr1=11&x1=468564&dr1up=15000&dr1down=15000&dsgid2=11822;chr2=12;x2=546948;dr2up=15000;dr2down=15000;num_seqs=2;hsp_overlap_limit=0;hsp_size_limit=0
Os04g24830|4|14287804|14287873|+|Os04g25830|4|14985225|14985156|-|1e-32	Os04g24830	4	14287804	14287873	0	Os04g25830	4	14985156	14985225	-0	1.0000000000000001e-32	3-distal	TTAGTAACATAGGATTTGACACAGACAACTGCGGATTGCTAAAGAAATTTGTTTATCATAATTAATTCT	CTTAGTAACATAGGATTTGACACAGACAACTGCGGATTGCTAAAGAAATTTGTTTATCATAATTAATTC	http://synteny.cnr.berkeley.edu/CoGe/GEvo.pl?prog=blastn&autogo=1&show_cns=1&dsgid1=11822&chr1=4&x1=14287804&dr1up=15000&dr1down=15000&dsgid2=11822;chr2=4;x2=14985156;dr2up=15000;dr2down=15000;num_seqs=2;hsp_overlap_limit=0;hsp_size_limit=0
Os02g45770|2|27876096|27876130|+|Os04g49150|4|29125113|29125147|+|0.002	Os02g45770	2	27876096	27876130	0	Os04g49150	4	29125113	29125147	0	0.002	intron	CAATTTCTGGAAATTTGTGTAGTTTAACAAAATG	CAATTTCTAGAAATTTGTATAAGTTAACAACATG	http://synteny.cnr.berkeley.edu/CoGe/GEvo.pl?prog=blastn&autogo=1&show_cns=1&dsgid1=11822&chr1=2&x1=27876096&dr1up=15000&dr1down=15000&dsgid2=11822;chr2=4;x2=29125113;dr2up=15000;dr2down=15000;num_seqs=2;hsp_overlap_limit=0;hsp_size_limit=0
Os02g44370|2|26846150|26846196|+|Os04g46860|4|27579372|27579418|+|4e-07	Os02g44370	2	26846150	26846196	0	Os04g46860	4	27579372	27579418	0	3.9999999999999998e-07	5-proximal	GGGAGAGAGAGTGACACTTTTAAACCTTTTTTATGTTGCACGCATC	GGGAGAGGGGAGTACACTTTCCAACCTTTTTTATGTTGCACGCATC	http://synteny.cnr.berkeley.edu/CoGe/GEvo.pl?prog=blastn&autogo=1&show_cns=1&dsgid1=11822&chr1=2&x1=26846150&dr1up=15000&dr1down=15000&dsgid2=11822;chr2=4;x2=27579372;dr2up=15000;dr2down=15000;num_seqs=2;hsp_overlap_limit=0;hsp_size_limit=0
Os03g21030|3|11931134|11931153|-|Os07g48550|7|29032291|29032310|-|0.06	Os03g21030	3	11931134	11931153	-0	Os07g48550	7	29032291	29032310	-0	0.06	3-distal	TTCGAGAGTTTTACAAGCA	TTCGAGAGTTTGACAAGCA	http://synteny.cnr.berkeley.edu/CoGe/GEvo.pl?prog=blastn&autogo=1&show_cns=1&dsgid1=11822&chr1=3&x1=11931134&dr1up=15000&dr1down=15000&dsgid2=11822;chr2=7;x2=29032291;dr2up=15000;dr2down=15000;num_seqs=2;hsp_overlap_limit=0;hsp_size_limit=0
Os01g62060|1|35915568|35915582|+|Os05g38680|5|22606715|22606701|-|0.82	Os01g62060	1	35915568	35915582	0	Os05g38680	5	22606701	22606715	-0	0.82	3-distal	TTTATTACAGTAAA	ATTTATTACAGTAA	http://synteny.cnr.berkeley.edu/CoGe/GEvo.pl?prog=blastn&autogo=1&show_cns=1&dsgid1=11822&chr1=1&x1=35915568&dr1up=15000&dr1down=15000&dsgid2=11822;chr2=5;x2=22606701;dr2up=15000;dr2down=15000;num_seqs=2;hsp_overlap_limit=0;hsp_size_limit=0
Os08g26129|8|15888137|15888305|+|Os08g26590|8|16177777|16177944|+|5e-43	Os08g26129	8	15888137	15888305	0	Os08g26590	8	16177777	16177944	0	5.0000000000000002e-43	5-proximal	ACTCTGAACGACCGTTGAATTGGGCTGCATGGATTTTCGTTAATAGGCTGGTGACTGACAAGGCTTTTTTTTTTTTTTTTTGCTCCCGCTAAGCCCATAAAGTCCAGGGCCCAGAGAGCAGTACATTCTCTTAGCCGATGTTGGCATAGGCCAGAGCTTTGGGATTAC	ACTCTGAAGGACCGTTGAATTGGGCTGCATGGATTTTCGTGAATAGGCTGGCCACTGACAAGGCATTTTTTTTTTTGCGCTCCCGCTAAGCCCATAAAGTCCAGGGCCCAGAGAGCAGTACATAGCCTTTTAGCCGATGCTGGCTTCCGCCAGAGCTTTGGGATTAC	http://synteny.cnr.berkeley.edu/CoGe/GEvo.pl?prog=blastn&autogo=1&show_cns=1&dsgid1=11822&chr1=8&x1=15888137&dr1up=15000&dr1down=15000&dsgid2=11822;chr2=8;x2=16177777;dr2up=15000;dr2down=15000;num_seqs=2;hsp_overlap_limit=0;hsp_size_limit=0
Os11g04460|11|1863442|1863714|+|Os12g04220|12|1787984|1788255|+|2e-112	Os11g04460	11	1863442	1863714	0	Os12g04220	12	1787984	1788255	0	1.9999999999999999e-112	intron	TAGTGCATTATGGAACACTGTAACCATGCTAGTATTTCCACAAACCACTCACATAAAATGGTGTTTCTTTTTTGGCCTTAAGACCTATGGTGAAACTGAGGTCTTTCCGAAGTCTGCCACAATATGTGTTTGGTTGGTCACAGCTTATATTTCCAATATCATGCTTAAGAATCCTGAACTGATAGATATATCTTTTTTTTAAAAAAAAATAATCATGATTTGGCAAGGGAATTTCTTGTTCTAATGATGATGTTCTGGCAAACGTTGTACCA	TAGTGCATTATGGAACACTGTAACCGTGCTAGTATTTCCACAAACCACTCACATAAAATGATGTTTCTTTTTTGGCCTTAAGACCTATGGTGAAACTGAGGTCTTTCCGAAGTCTGCCACAATATGTGTTTGGTTGGTCACAGCTTATATTTCCAATATCATGCTTAAGAATCCTGAACTGATAGAGTTATCTTTTTTTTTTAAAAAAAATCATGATTTGGCAAAGGGAATTTCTTGTTCTAATGATGATGTTCTGGCAAATGTTGTACCA	http://synteny.cnr.berkeley.edu/CoGe/GEvo.pl?prog=blastn&autogo=1&show_cns=1&dsgid1=11822&chr1=11&x1=1863442&dr1up=15000&dr1down=15000&dsgid2=11822;chr2=12;x2=1787984;dr2up=15000;dr2down=15000;num_seqs=2;hsp_overlap_limit=0;hsp_size_limit=0
Os01g65780|1|38186569|38186606|+|Os05g35200|5|20842933|20842896|-|3e-05	Os01g65780	1	38186569	38186606	0	Os05g35200	5	20842896	20842933	-0	3.0000000000000001e-05	5-distal	TTATATACGAAAATTGCTTTAAAAAATCATATTAATC	TTTATATAGAAAAGTTATTTTAAAAAATCATATTAAT	http://synteny.cnr.berkeley.edu/CoGe/GEvo.pl?prog=blastn&autogo=1&show_cns=1&dsgid1=11822&chr1=1&x1=38186569&dr1up=15000&dr1down=15000&dsgid2=11822;chr2=5;x2=20842896;dr2up=15000;dr2down=15000;num_seqs=2;hsp_overlap_limit=0;hsp_size_limit=0
Os06g11780|6|6229469|6229491|+|Os08g37970|8|24054874|24054852|-|0.058	Os06g11780	6	6229469	6229491	0	Os08g37970	8	24054852	24054874	-0	0.058	5-distal	TCTTCTTTATTAATGAAAAGAG	CTCTTCTTTATCAATGAAATGA	http://synteny.cnr.berkeley.edu/CoGe/GEvo.pl?prog=blastn&autogo=1&show_cns=1&dsgid1=11822&chr1=6&x1=6229469&dr1up=15000&dr1down=15000&dsgid2=11822;chr2=8;x2=24054852;dr2up=15000;dr2down=15000;num_seqs=2;hsp_overlap_limit=0;hsp_size_limit=0
Os11g04660|11|1978681|1979702|+|Os12g04424|12|1879823|1880828|+|0.0	Os11g04660	11	1978681	1979702	0	Os12g04424	12	1879823	1880828	0	0	5-distal	TGCCATTTCACATGAAAAGAAAATCCCCAAGTACTCAACTCAAGCAGTAATTAAACAGTAGCACTCCAGTGTTTATATAGGTCAATTAAAGGGATAAAGTATTGTTTTAGGATCCAGCGCTAGGGTAGGGTGTCGCATGGAAACCCACTCTTCGTTCACTCTTGACTGACGAGAAAACGCATGCGTTGATGGCCGGGCTACTGAAAAGCTGCTAAACTCGCATTGCTGTAAGATTAACGAACCAATAATATGCTGCAGCGGCCGCAGATAGCTGCAGGCAGGCCTTGCTGATGGCACGCACAGCAGAGGCAGAAGCCGCCCAGGACAGAGGAGTCTGGACTCAGGAGGAGGAGGTGTCACGTCAAGACAGGAGGCCCATGACTTTTTCTCTGCACTTGA…	TGCCATTTCACATGAAAAGAAAATCCCCAAGTACTCAACTCAAGCAGTAATTAAACAGTAGCACTCCAGTGTTTATATAGGTCAATTAAAGGGATAAAGTATTGTTTTAGGATCCAGAGCTAGGGTACGGTGTCGCATGGAAACCCACTCTTCGTTCACTTGACTGACGAGAAAACGCACGCGTTGATGTGGCCGGGCTACTGAAAAGCTGCTAAACTCGCATTGCTGCAAGATTAACGAACCAATAATATGCTGCAGCGGGCGCAGATAGCTGCAGGCTGGCCCTGCTGATGGCACGGCAGAGGCCGCCCAGGACAGGAGTCTGGACTCAGGAGGAGGAGGTGTCACGTCAAGACAGGAGGCCCATGACTTTTTCTCTCCACTTGATTGCTTTGCGTT…	http://synteny.cnr.berkeley.edu/CoGe/GEvo.pl?prog=blastn&autogo=1&show_cns=1&dsgid1=11822&chr1=11&x1=1978681&dr1up=15000&dr1down=15000&dsgid2=11822;chr2=12;x2=1879823;dr2up=15000;dr2down=15000;num_seqs=2;hsp_overlap_limit=0;hsp_size_limit=0
Os02g30624|2|18225638|18225653|-|Os04g31950|4|18961686|18961701|-|0.29	Os02g30624	2	18225638	18225653	-0	Os04g31950	4	18961686	18961701	-0	0.29	3-UTR	GATATGGATAAGATT	GATATGGATAAGATT	http://synteny.cnr.berkeley.edu/CoGe/GEvo.pl?prog=blastn&autogo=1&show_cns=1&dsgid1=11822&chr1=2&x1=18225638&dr1up=15000&dr1down=15000&dsgid2=11822;chr2=4;x2=18961686;dr2up=15000;dr2down=15000;num_seqs=2;hsp_overlap_limit=0;hsp_size_limit=0
Os08g42470|8|26840676|26840750|-|Os09g33580|9|19814634|19814713|-|2e-13	Os08g42470	8	26840676	26840750	-0	Os09g33580	9	19814634	19814713	-0	2.0000000000000001e-13	5-UTR	GACACAGGGGCCCTCTCTTAACACTGCACACTGCCAACTTATCCATCAATTGAGATTAATGATTTGGTCTTATC	GACACAGGGGCCCTTTCCTAACACTGCCCATTGCCAACCTATCCATCAATTAATTGATTTATAATGATTTGGTCTTATC	http://synteny.cnr.berkeley.edu/CoGe/GEvo.pl?prog=blastn&autogo=1&show_cns=1&dsgid1=11822&chr1=8&x1=26840676&dr1up=15000&dr1down=15000&dsgid2=11822;chr2=9;x2=19814634;dr2up=15000;dr2down=15000;num_seqs=2;hsp_overlap_limit=0;hsp_size_limit=0
rice_v6_8_21278008_21278157|8|21277943|21277957|+|Os09g24810|9|14793179|14793193|+|0.77	rice_v6_8_21278008_21278157	8	21277943	21277957	0	Os09g24810	9	14793179	14793193	0	0.77	5-UTR	GCCGCCGCCGCAGC	GCCGCCGCCGCAGC	http://synteny.cnr.berkeley.edu/CoGe/GEvo.pl?prog=blastn&autogo=1&show_cns=1&dsgid1=11822&chr1=8&x1=21277943&dr1up=15000&dr1down=15000&dsgid2=11822;chr2=9;x2=14793179;dr2up=15000;dr2down=15000;num_seqs=2;hsp_overlap_limit=0;hsp_size_limit=0
Os02g33330|2|19792876|19792890|-|Os04g33860|4|20336636|20336622|+|0.8	Os02g33330	2	19792876	19792890	-0	Os04g33860	4	20336622	20336636	0	0.8	5-proximal	CCCCCTATAAATAC	CCCCTATAAATACT	http://synteny.cnr.berkeley.edu/CoGe/GEvo.pl?prog=blastn&autogo=1&show_cns=1&dsgid1=11822&chr1=2&x1=19792876&dr1up=15000&dr1down=15000&dsgid2=11822;chr2=4;x2=20336622;dr2up=15000;dr2down=15000;num_seqs=2;hsp_overlap_limit=0;hsp_size_limit=0
Os01g60790|1|35152647|35152666|+|Os05g39960|5|23423197|23423178|-|0.063	Os01g60790	1	35152647	35152666	0	Os05g39960	5	23423178	23423197	-0	0.063	5-UTR	AAACCCTAGTAGAGGAGAG	CAAACCCTAGTCGAGGAGA	http://synteny.cnr.berkeley.edu/CoGe/GEvo.pl?prog=blastn&autogo=1&show_cns=1&dsgid1=11822&chr1=1&x1=35152647&dr1up=15000&dr1down=15000&dsgid2=11822;chr2=5;x2=23423178;dr2up=15000;dr2down=15000;num_seqs=2;hsp_overlap_limit=0;hsp_size_limit=0
Os11g04500|11|1885762|1886003|-|Os12g04270|12|1809451|1809691|-|4e-110	Os11g04500	11	1885762	1886003	-0	Os12g04270	12	1809451	1809691	-0	4.0000000000000002e-110	intron	GTGAGGGAGCACTATGTGCCTTCGAATTTTCTGTCCCCTTCTTGCTGATCACAAAAGATTTCGTGATGCCTGTGTCAAGTTGTGATTTTAACATGTCAAATTGTACTACTGCGTAGAAACAATTGTGAATTGTAGTCAGCAGTGTAGTTATCTGTCATAGGAAAGAGCAATATCGTATATTCCTTTTTATTACATTGTGAGGGCATATAGCTAATACATGCATAAAATTTTATTGTGATCA	GTGAGGGAGCACTATGTGCCTTCGAATTTTCTGTCCCCTTCTTGCTGATCACAAAAGAGTTCGTGATGCCTGTATCAAGTTGTGATTTTAACATGTCAAATTGTACTACTGCGTAGAAACAATAATGAATTGTAGTCAACAGTGTAGTTATCTGTCATAGGAAAGAGAATATCATATATTCCTTTTTATTACATTGTGATGGCATATAGCTAATGCGTGCATAAAATTTTATTATGATCA	http://synteny.cnr.berkeley.edu/CoGe/GEvo.pl?prog=blastn&autogo=1&show_cns=1&dsgid1=11822&chr1=11&x1=1885762&dr1up=15000&dr1down=15000&dsgid2=11822;chr2=12;x2=1809451;dr2up=15000;dr2down=15000;num_seqs=2;hsp_overlap_limit=0;hsp_size_limit=0
Os04g35240|4|21241811|21241825|+|Os04g59450|4|35156008|35156022|+|0.99	Os04g35240	4	21241811	21241825	0	Os04g59450	4	35156008	35156022	0	0.99	5-proximal	TTTTAGAGTTCATA	TTTTAGAGTTCATA	http://synteny.cnr.berkeley.edu/CoGe/GEvo.pl?prog=blastn&autogo=1&show_cns=1&dsgid1=11822&chr1=4&x1=21241811&dr1up=15000&dr1down=15000&dsgid2=11822;chr2=4;x2=35156008;dr2up=15000;dr2down=15000;num_seqs=2;hsp_overlap_limit=0;hsp_size_limit=0
Os03g20900|3|11837468|11837597|+|Os07g48596|7|29093364|29093233|-|5e-21	Os03g20900	3	11837468	11837597	0	Os07g48596	7	29093233	29093364	-0	4.9999999999999997e-21	5-proximal	GTGCAGAATCAGAATGCAAGAGTGTTCATGGAATTGACAAATAAAAAGATCAGTGTGCATAGGGTCCACAGGTACCTAAAGGAATAAGGATAATATCTCTTTTCAGTTGATGCAAAGATTGGGTCAGGC	AGTGTATAATCAGAATGGGAGAGCGTTTTTGGAATTTACAATGGAAAAGATCGGCAGAGGTTAGGGTCCACGGGCACCCTGAGAGAATAAGGATAATATCTCTTTTCAGTTGCTGCAAAGATTGGGTCAGG	http://synteny.cnr.berkeley.edu/CoGe/GEvo.pl?prog=blastn&autogo=1&show_cns=1&dsgid1=11822&chr1=3&x1=11837468&dr1up=15000&dr1down=15000&dsgid2=11822;chr2=7;x2=29093233;dr2up=15000;dr2down=15000;num_seqs=2;hsp_overlap_limit=0;hsp_size_limit=0
Os04g05550|4|2797935|2798075|-|Os04g06530|4|3403060|3403200|-|6e-53	Os04g05550	4	2797935	2798075	-0	Os04g06530	4	3403060	3403200	-0	6.0000000000000004e-53	3-proximal	TCAGCTTATCAAGCTTGTAACAGTAAAAAAATGATAATAATATTGTCCGTTGTTCTCTAATCAAGAGAATGATCAGTCTCCTCACAGATGAACATGGATTGTCCTTTTGTTTCGGGGAAAAGTATAATTGTCTTATTGAT	TCAGCTTATCAAGCCTGTAATTGTAAAGAATTGATAATAATATTGTCCGTTGTTCACCAATCAAGAGAATGATCAATCTCCTCATAGATGAACATGGTTTGTCCTTTTGTTTAGGGGAAAAGTATAACTGTCTTATTGAT	http://synteny.cnr.berkeley.edu/CoGe/GEvo.pl?prog=blastn&autogo=1&show_cns=1&dsgid1=11822&chr1=4&x1=2797935&dr1up=15000&dr1down=15000&dsgid2=11822;chr2=4;x2=3403060;dr2up=15000;dr2down=15000;num_seqs=2;hsp_overlap_limit=0;hsp_size_limit=0
Os02g53520|2|32728121|32728138|-|Os06g10480|6|5403501|5403484|+|1.6	Os02g53520	2	32728121	32728138	-0	Os06g10480	6	5403484	5403501	0	1.6	intron	TAACTAAGAGCATAATT	AACTAACAGCATAATTT	http://synteny.cnr.berkeley.edu/CoGe/GEvo.pl?prog=blastn&autogo=1&show_cns=1&dsgid1=11822&chr1=2&x1=32728121&dr1up=15000&dr1down=15000&dsgid2=11822;chr2=6;x2=5403484;dr2up=15000;dr2down=15000;num_seqs=2;hsp_overlap_limit=0;hsp_size_limit=0
Os02g09480|2|4874111|4874125|+|Os06g43090|6|25892064|25892050|-|0.84	Os02g09480	2	4874111	4874125	0	Os06g43090	6	25892050	25892064	-0	0.84	3-distal	AGGGGGAAGAGGGG	GAGGGGGAAGAGGG	http://synteny.cnr.berkeley.edu/CoGe/GEvo.pl?prog=blastn&autogo=1&show_cns=1&dsgid1=11822&chr1=2&x1=4874111&dr1up=15000&dr1down=15000&dsgid2=11822;chr2=6;x2=25892050;dr2up=15000;dr2down=15000;num_seqs=2;hsp_overlap_limit=0;hsp_size_limit=0
Os10g37240|10|19852287|19852318|-|Os03g02240|3|748494|748525|-|0.001	Os10g37240	10	19852287	19852318	-0	Os03g02240	3	748494	748525	-0	0.001	3-distal	TTAATATGCCGCCTGATAGCGACATCATGAT	TTAATATGCCGCCTGACAACGACACCATTAT	http://synteny.cnr.berkeley.edu/CoGe/GEvo.pl?prog=blastn&autogo=1&show_cns=1&dsgid1=11822&chr1=10&x1=19852287&dr1up=15000&dr1down=15000&dsgid2=11822;chr2=3;x2=748494;dr2up=15000;dr2down=15000;num_seqs=2;hsp_overlap_limit=0;hsp_size_limit=0
Os04g24830|4|14268163|14268588|+|Os04g25830|4|15004863|15004438|-|0.0	Os04g24830	4	14268163	14268588	0	Os04g25830	4	15004438	15004863	-0	0	5-distal	TTATATATATGATCTATGAATTCACTAAGAAATTCGAGAAAAATCTTTAAATGATATCTATTTTTATGTCATAATGTGTACCCCTCTAGTGTTAATTTTTCATAGACAACATTTTTAAACTATAAACGTGCTCGGTTGAAGATCATACTGATTGTACCAAACATGTGGGCTGCAGAAAGAAATCTTAGCAGTGAAACAACCATGAGGTTTCATTACCAATATATTAAGTCAATTTCATATAAGAATTAAGGACCATGTTCACTTATTCTTTTTGGTAAAACTTGCTATGCTACATGGTAAATTCCTAAGATTTAGCGTAGAATAATCTAGAAATGTGTAGTTATTATATGACCTCTATTTTAATATTCTTACTCAATTGAAGATATTTAGATCAAATCA…	ATTATATATATGATCTATGAATTCACTAAGAAATTCGAGAAAAATCTTTAAATGATATCTATTTTTATGTCATAATGTGTACCCCTCTAGTGTTAATTTTTCATAGACAACATTTTTAAACTATAAACGTGCTCGGTTGAAGATCATACTGATTGTACCAAACATGTGGGCTGCAGAAAGAAATCTTAGCAGTGAAACAACCATGAGGTTTCATTACCAATATATTAAGTCAATTTCATATAAGAATTAAGGACCATGTTCACTTATTCTTTTTGGTAAAACTTGCTATGCTACATGGTAAATTCCTAAGATTTAGCGTAGAATAATCTAGAAATGTGTAGTTATTATATGACCTCTATTTTAATATTCTTACTCAATTGAAGATATTTAGATCAAATC…	http://synteny.cnr.berkeley.edu/CoGe/GEvo.pl?prog=blastn&autogo=1&show_cns=1&dsgid1=11822&chr1=4&x1=14268163&dr1up=15000&dr1down=15000&dsgid2=11822;chr2=4;x2=15004438;dr2up=15000;dr2down=15000;num_seqs=2;hsp_overlap_limit=0;hsp_size_limit=0
Os04g24830|4|14276023|14276094|+|Os04g25830|4|14997002|14996931|-|9e-34	Os04g24830	4	14276023	14276094	0	Os04g25830	4	14996931	14997002	-0	9.0000000000000008e-34	intron	TAGTCTAGCGGCGCTCGAGGAGGCTAGCAGAGGAGGCTCGCGTTGACGCTGGTAACAGCATCACCTCCTCA	TTAGTCTAGCGGCGCTCGAGGAGGCTAGCAGAGGAGGCTCGCGTTGACGCTGGTAACAGCATCACCTCCTC	http://synteny.cnr.berkeley.edu/CoGe/GEvo.pl?prog=blastn&autogo=1&show_cns=1&dsgid1=11822&chr1=4&x1=14276023&dr1up=15000&dr1down=15000&dsgid2=11822;chr2=4;x2=14996931;dr2up=15000;dr2down=15000;num_seqs=2;hsp_overlap_limit=0;hsp_size_limit=0
Os11g03110|11|1110669|1110745|+|Os12g02870|12|1032672|1032741|+|4e-18	Os11g03110	11	1110669	1110745	0	Os12g02870	12	1032672	1032741	0	4.0000000000000003e-18	5-distal	TAGCCAATTAAACCGGCTGCTATACTGTAGTACACTGTTATTGTTAAAGCCTGCAACTTTCTTAAATAAAAGGCTG	TAGCCAATTAAACGGGCTGCTATACTGTAGTACACTGTTAAGCCTGCAACCTTCTTAAATAAAAGGCTG	http://synteny.cnr.berkeley.edu/CoGe/GEvo.pl?prog=blastn&autogo=1&show_cns=1&dsgid1=11822&chr1=11&x1=1110669&dr1up=15000&dr1down=15000&dsgid2=11822;chr2=12;x2=1032672;dr2up=15000;dr2down=15000;num_seqs=2;hsp_overlap_limit=0;hsp_size_limit=0
Os10g31030|10|16134468|16134485|+|Os03g05420|3|2678265|2678248|-|1.2	Os10g31030	10	16134468	16134485	0	Os03g05420	3	2678248	2678265	-0	1.2	intron	ATTTCTTTCATTCTTTC	TATTTGTTTCATTCTTT	http://synteny.cnr.berkeley.edu/CoGe/GEvo.pl?prog=blastn&autogo=1&show_cns=1&dsgid1=11822&chr1=10&x1=16134468&dr1up=15000&dr1down=15000&dsgid2=11822;chr2=3;x2=2678248;dr2up=15000;dr2down=15000;num_seqs=2;hsp_overlap_limit=0;hsp_size_limit=0
Os03g29760|3|16969255|16969280|+|Os07g41720|7|24995992|24995967|-|5e-07	Os03g29760	3	16969255	16969280	0	Os07g41720	7	24995967	24995992	-0	4.9999999999999998e-07	3-UTR	TGGCAATTCATCCTTGGCTTATGAA	GTGGCAATTCATCCTTGGCTTATGA	http://synteny.cnr.berkeley.edu/CoGe/GEvo.pl?prog=blastn&autogo=1&show_cns=1&dsgid1=11822&chr1=3&x1=16969255&dr1up=15000&dr1down=15000&dsgid2=11822;chr2=7;x2=24995967;dr2up=15000;dr2down=15000;num_seqs=2;hsp_overlap_limit=0;hsp_size_limit=0
Os01g66490|1|38623777|38623794|+|Os05g34600|5|20448539|20448522|-|0.92	Os01g66490	1	38623777	38623794	0	Os05g34600	5	20448522	20448539	-0	0.92	3-distal	AGGCTTTGTTTCGAGTT	CAGTCTTTGTTTCGAGT	http://synteny.cnr.berkeley.edu/CoGe/GEvo.pl?prog=blastn&autogo=1&show_cns=1&dsgid1=11822&chr1=1&x1=38623777&dr1up=15000&dr1down=15000&dsgid2=11822;chr2=5;x2=20448522;dr2up=15000;dr2down=15000;num_seqs=2;hsp_overlap_limit=0;hsp_size_limit=0
Os11g03530|11|1362905|1363703|+|Os12g03270|12|1268005|1268803|+|0.0	Os11g03530	11	1362905	1363703	0	Os12g03270	12	1268005	1268803	0	0	3-UTR	CATGTTTGTTGTTTACAGAAAGGAGTGTATCTTACTTGTCAGTAGGATCTTGTGCATACTACCGATTCTTTCATTGGTTGTACAACATGACACACTGTAAGATTATTTATCATAGAATAATAAACCCAGTATATATCTGGTACTTTGGTAAGTGTTCAATGTTTTCTGGGGTAACAATTTAAGTATTTCTCTAATGAAAATTACCTGCAACAGGTTTGCTTCTTAAAACATGTGACAAATGTAAGTAAAGTAAATATCTTTTATTAACATTGCTGATGTTTGGAATATCAATAAAAGATGCAGCATTTATGCATTCATGCCTCAACCAAGATGTATAGTATAGTTTATTCTGAAAGTTAGATAGATTTACATATTGTGATTTCTGTATAACATATGCTC…	CATGTTTGTTGTTTACAGAAAGGAGTGTATCTTACTTGTCAGTAGGATCTTGTGCATACTACCGATTCTTTCATTGGTTGTACAACATGACACACTGTAAGATTATTTATCATAGAATAATAAACCCAGTATATATCTGGTACTTTGGTAAGTGTTCAATGTTTTCTGGGGTAACAATTTAAGTATTTCTCTAATGAAAATTACCTGCAACAGGTTTGCTTCTTGAAACATGTGAAAAATGTAAGTAAAGTAAATATCTTTTATTAACATTCCTGATGTTTGGAATATCAATAAAAGATGCAGCATTTATGCATTCATGCCTCAACCAAGATGTATAGTATAGTTTATTCTGAAAGTTAGATAGATTTACATATTGTGATTTCTGTATAACATATGCTC…	http://synteny.cnr.berkeley.edu/CoGe/GEvo.pl?prog=blastn&autogo=1&show_cns=1&dsgid1=11822&chr1=11&x1=1362905&dr1up=15000&dr1down=15000&dsgid2=11822;chr2=12;x2=1268005;dr2up=15000;dr2down=15000;num_seqs=2;hsp_overlap_limit=0;hsp_size_limit=0
10_10834417_10834723_cns_rna|10|10834417|10834723|-|4_9096673_9096979_cns_rna|4|9096673|9096979|-|9e-170	10_10834417_10834723_cns_rna	10	10834417	10834723	-0	4_9096673_9096979_cns_rna	4	9096673	9096979	-0	9e-170	intron	TTCGGGTTAAGAAGATGGGAAAGCCCCTTTCTCTCTATAAGAACAGTGCGTTCCGAGGTGTGAAGTGGGAGAGAGGGGATGTGATGATTGAGGTTTTGAATAAGACGACCTTTGCATTTTGGATTTGGATCTTTTTCGTATTTCAAAATAGTGAAAAAGTCAAATAAGAGGTGTTAAGCTTTTTATCATTCTGGCATCGAGCTATTTTGCCGCAGGACCTCCCCTACAGTATCGTCACCGCAGTAGAGTTTAACCACCAAATTCGGGATGGATTGGTGTGGTTCCTCTACGCCTAGGACACCAGAA	TTCGGGTTAAGAAGATGGGAAAGCCCCTTTCTCTCTATAAGAACAGTGCGTTCCGAGGTGTGAAGTGGGAGAGAGGGGATGTGATGATTGAGGTTTTGAATAAGACGACCTTTGCATTTTGGATTTGGATCTTTTTCGTATTTCAAAATAGTGAAAAAGTCAAATAAGAGGTGTTAAGCTTTTTATCATTCTGGCATCGAGCTATTTTGCCGCAGGACCTCCCCTACAGTATCGTCACCGCAGTAGAGTTTAACCACCAAATTCGGGATGGATTGGTGTGGTTCCTCTACGCCTAGGACACCAGAA	http://synteny.cnr.berkeley.edu/CoGe/GEvo.pl?prog=blastn&autogo=1&show_cns=1&dsgid1=11822&chr1=10&x1=10834417&dr1up=15000&dr1down=15000&dsgid2=11822;chr2=4;x2=9096673;dr2up=15000;dr2down=15000;num_seqs=2;hsp_overlap_limit=0;hsp_size_limit=0
Os03g55560|3|31612303|31612329|-|Os07g02780|7|1020553|1020579|-|0.022	Os03g55560	3	31612303	31612329	-0	Os07g02780	7	1020553	1020579	-0	0.022	5-UTR	CCCAAATGGCGGGGGTCGTCGTCGTC	CCCAAATGGAGGAGGTCGCCGTCGTC	http://synteny.cnr.berkeley.edu/CoGe/GEvo.pl?prog=blastn&autogo=1&show_cns=1&dsgid1=11822&chr1=3&x1=31612303&dr1up=15000&dr1down=15000&dsgid2=11822;chr2=7;x2=1020553;dr2up=15000;dr2down=15000;num_seqs=2;hsp_overlap_limit=0;hsp_size_limit=0
Os11g03060|11|1079293|1079317|-|Os12g02830|12|1013583|1013607|-|0.28	Os11g03060	11	1079293	1079317	-0	Os12g02830	12	1013583	1013607	-0	0.28	intron	TCTAGAAGAATATACTTGGTTGAA	TCTAGAAGATTTTACTTAGTTGAA	http://synteny.cnr.berkeley.edu/CoGe/GEvo.pl?prog=blastn&autogo=1&show_cns=1&dsgid1=11822&chr1=11&x1=1079293&dr1up=15000&dr1down=15000&dsgid2=11822;chr2=12;x2=1013583;dr2up=15000;dr2down=15000;num_seqs=2;hsp_overlap_limit=0;hsp_size_limit=0
Os11g02830|11|945179|946569|-|Os12g02810|12|989154|990533|-|0.0	Os11g02830	11	945179	946569	-0	Os12g02810	12	989154	990533	-0	0	3-UTR	CTACTGAAACGTTGTCTGTCATCTGTATCTTGTTCCATGAATTGCCTACTTTCTTTGTGCATTTTTTGTTGAGCTTTACTTTCTGATATTAAATTGCTGGTGTTATGGTGTGTTTGTTTTCCTGACGTAGTGGTCATCTGTATTGCTGCTGTGAATCATTGTATAATTTGGTCCTATATACCTTATCATGATGTTATCAGTGTTTCTCGTATTCAAGGCTGCGTCAGTTTTGCACTCCAGGTGTTGTGTTTTCCCACGTCAACACTCTGTTTCACTCATTGTCTTTCTGTTCTTTTATTGTATACAGAACCAGTCATTATCTTTTCTCTTTTTTTGCTTTTGTAATTAACAAGGAGCCCTCATTGTCTTGTCATCTGTCATCCACCATGTTACTCCATT…	CTACTGAAACGTTGTCTATCATCTGTATCTTGTTCCATGAATTGCCTACTTTCTTTGTGCATTTTTTGTTGAGCTTTACTTTCTGATATTAAATTGCTGGTGTTATGTTTTCCTGACGTAGTGGTCATCTGTATTGCTGCTGTGAATCATTGTATAATTTGTTCCTATATACCTGTTCTATCATGATGCTATCAGTGTTTCTCGTATTCAAGGCTGCGTCAGTTTTGCACTCCAGGTGTTGTGTTTTCCCACGTCAACACTCTGTTTAAGATATGGAAATCACTCATTGTCTTTCTGTTATTTTATTGTATACAGAAACCAGTCATTATCTGTTCGCTCTCTTGCTTTTGTAATTAACAAGGAGCCCTCATTGTCTTATCATCTGTCATCCACCATGTT…	http://synteny.cnr.berkeley.edu/CoGe/GEvo.pl?prog=blastn&autogo=1&show_cns=1&dsgid1=11822&chr1=11&x1=945179&dr1up=15000&dr1down=15000&dsgid2=11822;chr2=12;x2=989154;dr2up=15000;dr2down=15000;num_seqs=2;hsp_overlap_limit=0;hsp_size_limit=0
Os10g38020|10|20302142|20302162|+|Os03g02660|3|995061|995081|+|1.0	Os10g38020	10	20302142	20302162	0	Os03g02660	3	995061	995081	0	1	3-distal	TGCAGTGTACTGCTGCTGCT	TGCCGTGCACTGCTGCTGCT	http://synteny.cnr.berkeley.edu/CoGe/GEvo.pl?prog=blastn&autogo=1&show_cns=1&dsgid1=11822&chr1=10&x1=20302142&dr1up=15000&dr1down=15000&dsgid2=11822;chr2=3;x2=995061;dr2up=15000;dr2down=15000;num_seqs=2;hsp_overlap_limit=0;hsp_size_limit=0
Os10g33780|10|17826280|17826297|-|Os02g41460|2|24830912|24830929|-|0.84	Os10g33780	10	17826280	17826297	-0	Os02g41460	2	24830912	24830929	-0	0.84	5-distal	GGACGGGGGGAGTACAT	GGACGGAGGGAGTACAT	http://synteny.cnr.berkeley.edu/CoGe/GEvo.pl?prog=blastn&autogo=1&show_cns=1&dsgid1=11822&chr1=10&x1=17826280&dr1up=15000&dr1down=15000&dsgid2=11822;chr2=2;x2=24830912;dr2up=15000;dr2down=15000;num_seqs=2;hsp_overlap_limit=0;hsp_size_limit=0
Os11g01730|11|394507|394551|+|Os12g01730|12|436217|436261|+|1e-14	Os11g01730	11	394507	394551	0	Os12g01730	12	436217	436261	0	1e-14	intron	CAAATCTGAGGAGTTGAGCCCTGAAACGTGTAAAATTGGTTACA	CAAATCTGAGGAGTTGAGCCCTGAAACGTGTTTAATTGGTTACA	http://synteny.cnr.berkeley.edu/CoGe/GEvo.pl?prog=blastn&autogo=1&show_cns=1&dsgid1=11822&chr1=11&x1=394507&dr1up=15000&dr1down=15000&dsgid2=11822;chr2=12;x2=436217;dr2up=15000;dr2down=15000;num_seqs=2;hsp_overlap_limit=0;hsp_size_limit=0
Os11g05000|11|2151811|2151883|-|Os12g04750|12|2018383|2018455|-|1e-25	Os11g05000	11	2151811	2151883	-0	Os12g04750	12	2018383	2018455	-0	1e-25	intron	GTATTGTGTTGTTTACTGTTTCATATTTGTACTTTGATCATAACTAACTAATGATCAAAATTATGATATTCA	GTATTGTGCTGTTTACGGTTTCATATTTGTACTCTAATCATAACTAACTAATGATCAAAATTATGATATCCA	http://synteny.cnr.berkeley.edu/CoGe/GEvo.pl?prog=blastn&autogo=1&show_cns=1&dsgid1=11822&chr1=11&x1=2151811&dr1up=15000&dr1down=15000&dsgid2=11822;chr2=12;x2=2018383;dr2up=15000;dr2down=15000;num_seqs=2;hsp_overlap_limit=0;hsp_size_limit=0
Os08g41300|8|26085394|26085415|+|Os09g32520|9|19423455|19423434|-|0.23	Os08g41300	8	26085394	26085415	0	Os09g32520	9	19423434	19423455	-0	0.23	5-distal	TACTTCATCCGTTTCATATTA	ATACTTCCTCCGTTTCATTTT	http://synteny.cnr.berkeley.edu/CoGe/GEvo.pl?prog=blastn&autogo=1&show_cns=1&dsgid1=11822&chr1=8&x1=26085394&dr1up=15000&dr1down=15000&dsgid2=11822;chr2=9;x2=19423434;dr2up=15000;dr2down=15000;num_seqs=2;hsp_overlap_limit=0;hsp_size_limit=0
Os08g43410|8|27455731|27455746|-|Os09g36160|9|20838173|20838188|-|0.23	Os08g43410	8	27455731	27455746	-0	Os09g36160	9	20838173	20838188	-0	0.23	3-UTR	TGCATAAATTGATGT	TGCATAAATTGATGT	http://synteny.cnr.berkeley.edu/CoGe/GEvo.pl?prog=blastn&autogo=1&show_cns=1&dsgid1=11822&chr1=8&x1=27455731&dr1up=15000&dr1down=15000&dsgid2=11822;chr2=9;x2=20838173;dr2up=15000;dr2down=15000;num_seqs=2;hsp_overlap_limit=0;hsp_size_limit=0
Os11g03990|11|1610357|1610528|-|Os12g03822|12|1561570|1561741|-|8e-90	Os11g03990	11	1610357	1610528	-0	Os12g03822	12	1561570	1561741	-0	8e-90	intron	GTACTGTTACCACACTTGTTTTATGTTTACTTCCTCTCATTTTCATATCATTGTGTGCACCATTCCTTGTGTAATTAAAATACATGTTTGTGGACCTCGAGATGTATTTCAAAAGTACAGACACTGTTACTGAGTGAAATCATAAATGTGATGTTGATTGTTTTATGTGCA	GTACTGTTACCACACTTGTTTTATGTTTACTTCCTCTCATTTTCATATCATTGTGTTCACCATTCCTTGTGTAATTAAAATACATGTTTGTGGACCTCGAGATGTATTTCAAAAGTACAGACACTGTTACTGAGTGAAATCATAAATGTGATGTTGATTGTTTTATGTGCA	http://synteny.cnr.berkeley.edu/CoGe/GEvo.pl?prog=blastn&autogo=1&show_cns=1&dsgid1=11822&chr1=11&x1=1610357&dr1up=15000&dr1down=15000&dsgid2=11822;chr2=12;x2=1561570;dr2up=15000;dr2down=15000;num_seqs=2;hsp_overlap_limit=0;hsp_size_limit=0
11_1833437_1833474_cns_rna|11|1833437|1833474|+|12_1770456_1770492_cns_rna|12|1770456|1770492|+|6e-06	11_1833437_1833474_cns_rna	11	1833437	1833474	0	12_1770456_1770492_cns_rna	12	1770456	1770492	0	6.0000000000000002e-06	intron	GAAACCATGCACACAAAGTTTGATGCATAAATAAAAC	GAAACCATGCACACAGAGTTGATGCACAAATAAAAC	http://synteny.cnr.berkeley.edu/CoGe/GEvo.pl?prog=blastn&autogo=1&show_cns=1&dsgid1=11822&chr1=11&x1=1833437&dr1up=15000&dr1down=15000&dsgid2=11822;chr2=12;x2=1770456;dr2up=15000;dr2down=15000;num_seqs=2;hsp_overlap_limit=0;hsp_size_limit=0
Os04g34659|4|20794653|20794736|-|Os06g20509|6|11788834|11788751|+|9e-41	Os04g34659	4	20794653	20794736	-0	Os06g20509	6	11788751	11788834	0	9.0000000000000002e-41	5-proximal	GGTAGGATAAATTAGCCTAAAGTATATAAGTCACATTTAAGGTTTCTTTAATAATAAAATATGTCACAGTAAAATAAATGATA	GTAGGATAAATTAGCCTAAAGTATATAAGTCACATTTAAGGTTTCTTTAATAATAAAATATGTCACAGTAAAATAAATGATAT	http://synteny.cnr.berkeley.edu/CoGe/GEvo.pl?prog=blastn&autogo=1&show_cns=1&dsgid1=11822&chr1=4&x1=20794653&dr1up=15000&dr1down=15000&dsgid2=11822;chr2=6;x2=11788751;dr2up=15000;dr2down=15000;num_seqs=2;hsp_overlap_limit=0;hsp_size_limit=0
Os02g35130|2|21090045|21090083|+|Os04g36030|4|21809300|21809337|+|0.28	Os02g35130	2	21090045	21090083	0	Os04g36030	4	21809300	21809337	0	0.28	3-distal	TAGTCATAAAAATATTTTAAATAAGATGGATGGTCAAA	TAATCATAAAAAAATTTAAATAAGACGAACGGTCAAA	http://synteny.cnr.berkeley.edu/CoGe/GEvo.pl?prog=blastn&autogo=1&show_cns=1&dsgid1=11822&chr1=2&x1=21090045&dr1up=15000&dr1down=15000&dsgid2=11822;chr2=4;x2=21809300;dr2up=15000;dr2down=15000;num_seqs=2;hsp_overlap_limit=0;hsp_size_limit=0
Os08g43450|8|27489174|27489237|-|Os09g36250|9|20923525|20923587|-|9e-16	Os08g43450	8	27489174	27489237	-0	Os09g36250	9	20923525	20923587	-0	9.0000000000000003e-16	5-distal	GATTACGCGTTTTCTTAGCTGGAAGGTTGGTAATCCAGGTTGTTATTCAGTGCATTTAGCTGA	GATTACGCGTTTTCCAGCTGCAAAGTTGATAATCCAGGTTGTTATTCAGTGGATTTAGCTGA	http://synteny.cnr.berkeley.edu/CoGe/GEvo.pl?prog=blastn&autogo=1&show_cns=1&dsgid1=11822&chr1=8&x1=27489174&dr1up=15000&dr1down=15000&dsgid2=11822;chr2=9;x2=20923525;dr2up=15000;dr2down=15000;num_seqs=2;hsp_overlap_limit=0;hsp_size_limit=0
Os02g56120|2|34351319|34351344|+|Os06g07040|6|3341258|3341233|-|0.063	Os02g56120	2	34351319	34351344	0	Os06g07040	6	3341233	3341258	-0	0.063	3-distal	CACATTTTAATATTATAAATTTAGA	ACACATCTTAATATTATGAATCTAG	http://synteny.cnr.berkeley.edu/CoGe/GEvo.pl?prog=blastn&autogo=1&show_cns=1&dsgid1=11822&chr1=2&x1=34351319&dr1up=15000&dr1down=15000&dsgid2=11822;chr2=6;x2=3341233;dr2up=15000;dr2down=15000;num_seqs=2;hsp_overlap_limit=0;hsp_size_limit=0
Os11g02130|11|582193|582210|+|Os12g02080|12|622680|622697|+|0.91	Os11g02130	11	582193	582210	0	Os12g02080	12	622680	622697	0	0.91	5-UTR	CTAGCTGCTTGAGCAAT	CTAGCTCCTTGAGCAAT	http://synteny.cnr.berkeley.edu/CoGe/GEvo.pl?prog=blastn&autogo=1&show_cns=1&dsgid1=11822&chr1=11&x1=582193&dr1up=15000&dr1down=15000&dsgid2=11822;chr2=12;x2=622680;dr2up=15000;dr2down=15000;num_seqs=2;hsp_overlap_limit=0;hsp_size_limit=0
Os02g48320|2|29565290|29565308|-|Os06g22100|6|12829928|12829910|+|0.24	Os02g48320	2	29565290	29565308	-0	Os06g22100	6	12829910	12829928	0	0.24	3-proximal	AAGATTCTCACCATCTGC	AGATTCTCACCATTTGCT	http://synteny.cnr.berkeley.edu/CoGe/GEvo.pl?prog=blastn&autogo=1&show_cns=1&dsgid1=11822&chr1=2&x1=29565290&dr1up=15000&dr1down=15000&dsgid2=11822;chr2=6;x2=12829910;dr2up=15000;dr2down=15000;num_seqs=2;hsp_overlap_limit=0;hsp_size_limit=0
Os04g24900|4|14327758|14327804|-|Os04g25740|4|14927029|14926983|+|3e-19	Os04g24900	4	14327758	14327804	-0	Os04g25740	4	14926983	14927029	0	2.9999999999999999e-19	3-distal	TTACCCCAAGCCACGCGATCTTTTATCTCTTCGCGCGTCGATCTGT	TACCCCAAGCCACGCGATCTTTTATCTCTTCGCGCGTCGATCTGTG	http://synteny.cnr.berkeley.edu/CoGe/GEvo.pl?prog=blastn&autogo=1&show_cns=1&dsgid1=11822&chr1=4&x1=14327758&dr1up=15000&dr1down=15000&dsgid2=11822;chr2=4;x2=14926983;dr2up=15000;dr2down=15000;num_seqs=2;hsp_overlap_limit=0;hsp_size_limit=0
Os02g15820|2|8944462|8944476|-|Os06g33320|6|19399804|19399790|+|1.1	Os02g15820	2	8944462	8944476	-0	Os06g33320	6	19399790	19399804	0	1.1	5-proximal	AAAAAAACAAGTAA	AAAAAACAAGTAAA	http://synteny.cnr.berkeley.edu/CoGe/GEvo.pl?prog=blastn&autogo=1&show_cns=1&dsgid1=11822&chr1=2&x1=8944462&dr1up=15000&dr1down=15000&dsgid2=11822;chr2=6;x2=19399790;dr2up=15000;dr2down=15000;num_seqs=2;hsp_overlap_limit=0;hsp_size_limit=0
Os10g33760|10|17783526|17783541|+|Os02g41450|2|24822179|24822194|+|0.24	Os10g33760	10	17783526	17783541	0	Os02g41450	2	24822179	24822194	0	0.24	3-distal	CCTATATTTTGAAAT	CCTATATTTTGAAAT	http://synteny.cnr.berkeley.edu/CoGe/GEvo.pl?prog=blastn&autogo=1&show_cns=1&dsgid1=11822&chr1=10&x1=17783526&dr1up=15000&dr1down=15000&dsgid2=11822;chr2=2;x2=24822179;dr2up=15000;dr2down=15000;num_seqs=2;hsp_overlap_limit=0;hsp_size_limit=0
Os12g41860|12|25893723|25893738|-|Os03g43930|3|24661690|24661705|-|0.31	Os12g41860	12	25893723	25893738	-0	Os03g43930	3	24661690	24661705	-0	0.31	5-UTR	CCAGAGAGAAGACGA	CCAGAGAGAAGACGA	http://synteny.cnr.berkeley.edu/CoGe/GEvo.pl?prog=blastn&autogo=1&show_cns=1&dsgid1=11822&chr1=12&x1=25893723&dr1up=15000&dr1down=15000&dsgid2=11822;chr2=3;x2=24661690;dr2up=15000;dr2down=15000;num_seqs=2;hsp_overlap_limit=0;hsp_size_limit=0
Os11g05110|11|2239174|2239196|-|Os12g05110|12|2248723|2248745|-|0.073	Os11g05110	11	2239174	2239196	-0	Os12g05110	12	2248723	2248745	-0	0.073	5-UTR	TTGATTCCTTGGAGAAGAAGAA	TTGATTGCTTGGAGAGGAAGAA	http://synteny.cnr.berkeley.edu/CoGe/GEvo.pl?prog=blastn&autogo=1&show_cns=1&dsgid1=11822&chr1=11&x1=2239174&dr1up=15000&dr1down=15000&dsgid2=11822;chr2=12;x2=2248723;dr2up=15000;dr2down=15000;num_seqs=2;hsp_overlap_limit=0;hsp_size_limit=0
Os02g10440|2|5482859|5482925|+|Os06g40730|6|24281351|24281284|-|2e-09	Os02g10440	2	5482859	5482925	0	Os06g40730	6	24281284	24281351	-0	2.0000000000000001e-09	5-UTR	GGAATCCGCGGCGAGCGGCGAGCGTCCCGAGCCCCGGATCGCCGGGAACCGCGCCGGATCCCGCGG	CGGAATCCGCCGGCTCGCGGCGAGCATTCCGAGCTCCGGGTCGCCCGAAACCTCGCCGGATCCGGCG	http://synteny.cnr.berkeley.edu/CoGe/GEvo.pl?prog=blastn&autogo=1&show_cns=1&dsgid1=11822&chr1=2&x1=5482859&dr1up=15000&dr1down=15000&dsgid2=11822;chr2=6;x2=24281284;dr2up=15000;dr2down=15000;num_seqs=2;hsp_overlap_limit=0;hsp_size_limit=0
Os02g42880|2|25777086|25777103|-|Os04g45070|4|26478212|26478229|-|0.017	Os02g42880	2	25777086	25777103	-0	Os04g45070	4	26478212	26478229	-0	0.017	3-distal	CCGGCTATCCGGTGCAT	CCGGCTATCCGGTGCAT	http://synteny.cnr.berkeley.edu/CoGe/GEvo.pl?prog=blastn&autogo=1&show_cns=1&dsgid1=11822&chr1=2&x1=25777086&dr1up=15000&dr1down=15000&dsgid2=11822;chr2=4;x2=26478212;dr2up=15000;dr2down=15000;num_seqs=2;hsp_overlap_limit=0;hsp_size_limit=0
Os02g39970|2|24168681|24168699|-|Os04g42470|4|24949535|24949553|-|0.34	Os02g39970	2	24168681	24168699	-0	Os04g42470	4	24949535	24949553	-0	0.34	5-proximal	CGGGGCCCACGTGTACGC	CGGGGCCCACGTGTAGGC	http://synteny.cnr.berkeley.edu/CoGe/GEvo.pl?prog=blastn&autogo=1&show_cns=1&dsgid1=11822&chr1=2&x1=24168681&dr1up=15000&dr1down=15000&dsgid2=11822;chr2=4;x2=24949535;dr2up=15000;dr2down=15000;num_seqs=2;hsp_overlap_limit=0;hsp_size_limit=0
Os10g37480|10|19988495|19988514|+|Os03g02320|3|797353|797372|+|0.002	Os10g37480	10	19988495	19988514	0	Os03g02320	3	797353	797372	0	0.002	5-proximal	CGTCCTCGGCCGTGGTACC	CGTCCTCGGCCGTGGTACC	http://synteny.cnr.berkeley.edu/CoGe/GEvo.pl?prog=blastn&autogo=1&show_cns=1&dsgid1=11822&chr1=10&x1=19988495&dr1up=15000&dr1down=15000&dsgid2=11822;chr2=3;x2=797353;dr2up=15000;dr2down=15000;num_seqs=2;hsp_overlap_limit=0;hsp_size_limit=0
Os04g26690|4|15561589|15561612|-|Os07g11540|7|6349266|6349289|-|0.0003	Os04g26690	4	15561589	15561612	-0	Os07g11540	7	6349266	6349289	-0	0.0003	3-proximal	GAAGTGCAATTACTACTGTTAGT	GAAGTGCAATTACTACTGATAGT	http://synteny.cnr.berkeley.edu/CoGe/GEvo.pl?prog=blastn&autogo=1&show_cns=1&dsgid1=11822&chr1=4&x1=15561589&dr1up=15000&dr1down=15000&dsgid2=11822;chr2=7;x2=6349266;dr2up=15000;dr2down=15000;num_seqs=2;hsp_overlap_limit=0;hsp_size_limit=0
[truncated: 5,556 more rows]
