# Supplementary material for: Automated conserved non-coding sequence (CNS) discovery reveals differences in gene content and promoter evolution among grasses
Source: Front Plant Sci. 2013 Jul 2;4:170. doi: 10.3389/fpls.2013.00170 (PMC3708275; doi:10.3389/fpls.2013.00170)
Supplement: Supplemental Data Set 1 — At-At manually annotated v2 CNS list (with genes). [file 107054_2.zip › Gina's SDS9a Sb Sb sorghum_n_sorghum_n.genelist-2012-05-11.csv]

STS9a Sb-Sb homeologous CNS Discovery Pipeline 3.0 gene list new genes or pseudogenes discovered in this process are denoted by chr. start _stop accn	seqid	start	end	ortholog	sorghum_n_cns	regional_dup_info	local_dup_info	strand	new_gene_info	link
Sb01g000200	1	2164	2829					0
sorghum_v1_1_8857_9052	1	8857	9052					0
Sb01g000210	1	11418	14814					-0
Sb01g000220	1	24840	42442					-0
sorghum_v1_1_39327_40007	1	39327	40007					0
sorghum_v1_1_50501_50664	1	50501	50664					-0
Sb01g000230	1	60122	63495					0
Sb01g000240	1	63649	69514					-0
Sb01g000245	1	76171	78960					-0
Sb01g000250	1	79810	81660					0
Sb01g000255	1	82098	107334			I	I	0
sorghum_v1_1_85097_87091	1	85097	87091			P	P	-0
sorghum_v1_1_86309_86641	1	86309	86641			sorghum_v1_1_85097_87091	sorghum_v1_1_85097_87091	-0
Sb01g000260	1	110179	112514					-0
Sb01g000270	1	112974	116051					0
Sb01g000280	1	116303	136465			I	I	-0
sorghum_v1_1_130926_131287	1	130926	131287			P	P	0
sorghum_v1_1_131964_132177	1	131964	132177			sorghum_v1_1_130926_131287	sorghum_v1_1_130926_131287	0
Sb01g000290	1	155165	155581					0
Sb01g000300	1	156091	162151					-0
Sb01g000310	1	162795	167954					-0
sorghum_v1_1_173726_174046	1	173726	174046					-0
Sb01g000320	1	180878	183719					-0
Sb01g000330	1	186074	205207					0
Sb01g000340	1	212148	213606					0
Sb01g000350	1	217569	220331					0
sorghum_v1_1_226451_226651	1	226451	226651			P	P	0
sorghum_v1_1_234628_235136	1	234628	235136			sorghum_v1_1_226451_226651	sorghum_v1_1_226451_226651	0
Sb01g000352	1	246149	247132					0
Sb01g000355	1	251508	255065					-0
sorghum_v1_1_257981_258104	1	257981	258104					-0
Sb01g000357	1	259261	259971					0
Sb01g000360	1	260203	260729					0
Sb01g000365	1	261854	264081					-0
Sb01g000370	1	272642	276458					0
Sb01g000380	1	278678	282613					0
Sb01g000390	1	282841	286296					0
Sb01g000400	1	291268	298468					0
Sb01g000410	1	298658	299952					-0
Sb01g000420	1	300949	306353					0
Sb01g000430	1	310079	311335					0
Sb01g000440	1	336344	337798					0
Sb01g000443	1	342275	343588					0
Sb01g000446	1	344303	345871					0
Sb01g000450	1	358631	360187					0
Sb01g000460	1	363231	368612					-0
Sb01g000470	1	374409	378342					-0
Sb01g000475	1	380806	381033					0
Sb01g000480	1	383146	384596					0
Sb01g000490	1	388285	398779					0
Sb01g000500	1	399040	399792					-0
Sb01g000510	1	406694	410929					0
Sb01g000520	1	411383	411989					0
Sb01g000530	1	414180	415242			P	P	-0
Sb01g000540	1	417524	418318			I	I	0
Sb01g000550	1	420864	422582			Sb01g000530	Sb01g000530	0
Sb01g000560	1	424004	427324					-0
Sb01g000570	1	429067	433590					0
Sb01g000580	1	462325	464149				P	0
Sb01g000585	1	511319	512269				I	-0
Sb01g000590	1	536037	537265				I	-0
Sb01g000600	1	537759	544382				I	-0
Sb01g000605	1	552349	552696				I	0
Sb01g000610	1	553713	555232				I	0
Sb01g000620	1	556154	562376				I	-0
Sb01g000626	1	565711	567489				I	0
Sb01g000630	1	574735	576396				I	0
Sb01g000640	1	576932	579463				I	-0
Sb01g000650	1	580090	581169			P	Sb01g000580	-0
Sb01g000660	1	583694	584782			Sb01g000650	Sb01g000580	-0
Sb01g000670	1	588180	588789					-0
Sb01g000680	1	595752	599601					-0
Sb01g000690	1	600180	601699					-0
Sb01g000693	1	664018	664329			P	P	0
sorghum_v1_1_664567_666408	1	664567	666408			Sb01g000693	Sb01g000693	0
sorghum_v1_1_666252_666474	1	666252	666474			Sb01g000693	Sb01g000693	-0
Sb01g000696	1	676390	680269					-0
Sb01g000700	1	695565	700955					0
Sb01g000705	1	703853	704602					-0
Sb01g000710	1	708380	710481					0
Sb01g000720	1	716030	722023					0
Sb01g000725	1	726216	727520					0
Sb01g000730	1	728960	732969					-0
Sb01g000740	1	734688	735239					0
Sb01g000750	1	736137	738972					-0
Sb01g000760	1	739232	741979					0
Sb01g000770	1	743488	747212					0
Sb01g000775	1	748912	749499					-0
Sb01g000780	1	750321	757442					-0
Sb01g000790	1	757682	759849			P	P	0
Sb01g000800	1	763676	767138			Sb01g000790	Sb01g000790	0
Sb01g000810	1	767891	769913					-0
Sb01g000820	1	769899	773305					0
Sb01g000830	1	777709	782029					0
Sb01g000840	1	783210	784742					-0
sorghum_v1_1_806627_807036	1	806627	807036					0
Sb01g000850	1	825951	829043					0
Sb01g000860	1	830569	832191					-0
Sb01g000870	1	833372	834689					-0
Sb01g000880	1	835277	836745					0
Sb01g000890	1	839655	841037					0
Sb01g000893	1	850828	851142					0
Sb01g000896	1	852557	856948					-0
Sb01g000900	1	858904	865339					-0
Sb01g000910	1	871175	875678					0
Sb01g000920	1	876159	877616				P	0
sorghum_v1_1_881579_881751	1	881579	881751				I	0
Sb01g000930	1	881833	882812				I	0
Sb01g000940	1	885276	891075				I	0
Sb01g000950	1	891889	892629				I	0
Sb01g000960	1	906907	909951				I	0
Sb01g000970	1	913946	916383				I	-0
Sb01g000980	1	917862	920051				Sb01g000920	-0
Sb01g000990	1	920318	922439					-0
Sb01g001000	1	927837	929704					0
Sb01g001010	1	930055	935516					-0
Sb01g001020	1	936171	938454					-0
Sb01g001030	1	942438	944166					-0
Sb01g001040	1	945221	949039					-0
Sb01g001050	1	950394	955589					0
Sb01g001060	1	958452	960898					0
Sb01g001070	1	961953	965271					-0
Sb01g001080	1	965473	969713					0
Sb01g001090	1	994657	996822					0
Sb01g001100	1	997506	999667					-0
Sb01g001110	1	1002179	1005878					0
Sb01g001120	1	1008931	1012638					0
Sb01g001130	1	1014516	1015973					0
Sb01g001140	1	1016080	1021285					-0
Sb01g001150	1	1025935	1026696					0
sorghum_v1_1_1035243_1035376	1	1035243	1035376			P	P	0
Sb01g001155	1	1036063	1036428			sorghum_v1_1_1035243_1035376	sorghum_v1_1_1035243_1035376	0
Sb01g001160	1	1042154	1044264			P	P	-0
Sb01g001170	1	1052435	1057485			I	I	0
Sb01g001180	1	1058885	1061083			Sb01g001160	Sb01g001160	-0
sorghum_v1_1_1061270_1061411	1	1061270	1061411			I	I	0
Sb01g001190	1	1126443	1128815			P	P	-0
Sb01g001200	1	1131660	1134016			Sb01g001160	Sb01g001160	-0
sorghum_v1_1_1135661_1135793	1	1135661	1135793			I	I	0
Sb01g001210	1	1157208	1160809			Sb01g001190	Sb01g001190	0
Sb01g001220	1	1161652	1163330					0
Sb01g001230	1	1178295	1179870					-0
Sb01g001240	1	1182432	1184712					-0
Sb01g001250	1	1203863	1206007			P	P	-0
Sb01g001260	1	1211869	1216237			Sb01g001250	Sb01g001250	-0
Sb01g001270	1	1223794	1229333					0
Sb01g001280	1	1229865	1232875					-0
Sb01g001290	1	1235430	1238832					0
Sb01g001300	1	1239829	1242829					-0
Sb01g001310	1	1244158	1247121					-0
Sb01g001315	1	1248560	1249086			P	P	-0
Sb01g001320	1	1249204	1251967			Sb01g001315	Sb01g001315	-0
Sb01g001330	1	1255429	1258252				P	-0
Sb01g001340	1	1258534	1260700				I	0
sorghum_v1_1_1261766_1261930	1	1261766	1261930				I	-0
Sb01g001350	1	1265799	1267974				I	0
Sb01g001360	1	1270279	1272886				I	0
Sb01g001370	1	1275671	1276611				I	-0
Sb01g001380	1	1281927	1284032				I	-0
sorghum_v1_1_1287308_1287411	1	1287308	1287411				I	-0
sorghum_v1_1_1291922_1293113	1	1291922	1293113				I	-0
Sb01g001390	1	1297890	1304843				I	-0
Sb01g001400	1	1309726	1311550				I	-0
Sb01g001410	1	1313414	1320958				I	0
Sb01g001420	1	1324941	1328051				Sb01g001330	0
Sb01g001430	1	1329405	1331260					0
Sb01g001440	1	1333771	1337497					0
Sb01g001445	1	1340655	1341443					0
Sb01g001450	1	1341848	1344048					0
sorghum_v1_1_1344251_1344406	1	1344251	1347666					0
Sb01g001460	1	1350134	1353275					0
Sb01g001470	1	1354612	1356228					0
Sb01g001480	1	1356813	1359998					0
Sb01g001490	1	1361692	1362609					0
Sb01g001500	1	1365384	1378197					0
sorghum_v1_1_1370517_1370623	1	1370517	1370623					-0
Sb01g001510	1	1378953	1379249					-0
Sb01g001520	1	1380082	1388807					0
Sb01g001530	1	1389200	1389562	Sb02g009110	0			-0		http://coge.iplantcollaborative.org/CoGe/GEvo.pl?prog=blastn&dsgid1=11821&dsgid2=11821&accn1=Sb02g009110&accn2=Sb01g001530&num_seqs=2&autogo=1&show_cns=1
Sb01g001540	1	1392180	1395199					0
Sb01g001550	1	1395611	1398506	Sb02g008950	1			-0		http://coge.iplantcollaborative.org/CoGe/GEvo.pl?prog=blastn&dsgid1=11821&dsgid2=11821&accn1=Sb02g008950&accn2=Sb01g001550&num_seqs=2&autogo=1&show_cns=1
Sb01g001560	1	1411308	1414886					0
Sb01g001565	1	1415502	1416243			P	P	-0
Sb01g001570	1	1417195	1419407			Sb01g001565	Sb01g001565	-0
Sb01g001580	1	1419886	1426529			P	P	0
Sb01g001585	1	1428110	1430729			Sb01g001565	Sb01g001565	-0
Sb01g001590	1	1431272	1435540			Sb01g001580	Sb01g001580	0
Sb01g001600	1	1436370	1439032			P	P	0
Sb01g001610	1	1440789	1443137			Sb01g001600	Sb01g001600	0
Sb01g001615	1	1445646	1448310					-0
Sb01g001620	1	1449269	1456672					-0
Sb01g001630	1	1459295	1459909					0
Sb01g001640	1	1475109	1480625					0
Sb01g001650	1	1480756	1482162					-0
Sb01g001660	1	1484757	1487567	Sb02g008820	1			0		http://coge.iplantcollaborative.org/CoGe/GEvo.pl?prog=blastn&dsgid1=11821&dsgid2=11821&accn1=Sb02g008820&accn2=Sb01g001660&num_seqs=2&autogo=1&show_cns=1
Sb01g001670	1	1488230	1493550					0
Sb01g001680	1	1494602	1498213					-0
Sb01g001690	1	1501173	1501956	Sb02g008786	1			0		http://coge.iplantcollaborative.org/CoGe/GEvo.pl?prog=blastn&dsgid1=11821&dsgid2=11821&accn1=Sb02g008786&accn2=Sb01g001690&num_seqs=2&autogo=1&show_cns=1
Sb01g001700	1	1502825	1504511					0
Sb01g001710	1	1505437	1510678					-0
Sb01g001720	1	1511125	1519059					0
Sb01g001730	1	1520475	1522530					-0
Sb01g001740	1	1523174	1525386					-0
Sb01g001750	1	1526850	1531809					0
sorghum_v1_1_1532041_1532170	1	1532041	1532170					0
Sb01g001760	1	1533346	1539424					0
Sb01g001770	1	1539915	1542434	Sb02g008640	0			0		http://coge.iplantcollaborative.org/CoGe/GEvo.pl?prog=blastn&dsgid1=11821&dsgid2=11821&accn1=Sb02g008640&accn2=Sb01g001770&num_seqs=2&autogo=1&show_cns=1
Sb01g001780	1	1546049	1547635			P	P	0
Sb01g001790	1	1549069	1550199			P	P	0
Sb01g001800	1	1554078	1554740			I	I	0
Sb01g001810	1	1560620	1564110			I	I	-0
Sb01g001820	1	1566669	1568213			Sb01g001780	Sb01g001780	-0
Sb01g001830	1	1570285	1571547			Sb01g001790	Sb01g001790	-0
Sb01g001840	1	1574594	1576310					0
Sb01g001850	1	1579645	1582123					0
sorghum_v1_1_1585701_1585807	1	1585701	1585807			P	P	-0
sorghum_v1_1_1586161_1586667	1	1586161	1586667			I	I	-0
sorghum_v1_1_1586919_1587662	1	1586919	1587662			P	P	-0
Sb01g001853	1	1587666	1588280			sorghum_v1_1_1586919_1587662	sorghum_v1_1_1586919_1587662	-0
Sb01g001856	1	1591200	1591526			sorghum_v1_1_1585701_1585807	sorghum_v1_1_1585701_1585807	0
Sb01g001860	1	1592079	1592678	Sb02g007680	1			0		http://coge.iplantcollaborative.org/CoGe/GEvo.pl?prog=blastn&dsgid1=11821&dsgid2=11821&accn1=Sb02g007680&accn2=Sb01g001860&num_seqs=2&autogo=1&show_cns=1
Sb01g001870	1	1595165	1598817					0
Sb01g001880	1	1599001	1601381					-0
Sb01g001890	1	1618364	1623273				P	0
Sb01g001893	1	1624492	1624785				I	-0
Sb01g001896	1	1630747	1631433				I	-0
Sb01g001900	1	1647335	1650494				I	-0
Sb01g001905	1	1652610	1657771				I	0
Sb01g001910	1	1658234	1664332				I	0
Sb01g001920	1	1664872	1667590				I	0
Sb01g001930	1	1669079	1678310				I	-0
Sb01g001940	1	1679237	1680577				I	0
Sb01g001950	1	1681383	1682184				I	-0
sorghum_v1_1_1682346_1682488	1	1682346	1682488				I	-0
Sb01g001960	1	1688491	1689043				I	-0
Sb01g001970	1	1689233	1693195				I	-0
Sb01g001980	1	1708946	1712333				Sb01g001890	0
Sb01g001990	1	1713076	1717885					-0
Sb01g001995	1	1721650	1723883					0
Sb01g002000	1	1724510	1727040	Sb02g007850	1			0		http://coge.iplantcollaborative.org/CoGe/GEvo.pl?prog=blastn&dsgid1=11821&dsgid2=11821&accn1=Sb02g007850&accn2=Sb01g002000&num_seqs=2&autogo=1&show_cns=1
Sb01g002010	1	1727815	1728579			P	P	-0
sorghum_v1_1_1734439_1734540	1	1734439	1734540			Sb01g002010	Sb01g002010	-0
Sb01g002020	1	1735828	1743988					-0
Sb01g002030	1	1744752	1746990					-0
sorghum_v1_1_1749169_1749273	1	1749169	1749273			P	P	-0
Sb01g002040	1	1752114	1756675			sorghum_v1_1_1749169_1749273	sorghum_v1_1_1749169_1749273	-0
Sb01g002050	1	1764441	1770436	Sb02g007810	3			-0		http://coge.iplantcollaborative.org/CoGe/GEvo.pl?prog=blastn&dsgid1=11821&dsgid2=11821&accn1=Sb02g007810&accn2=Sb01g002050&num_seqs=2&autogo=1&show_cns=1
Sb01g002060	1	1775727	1779775					-0
Sb01g002070	1	1782923	1787187	Sb02g007770	2			0		http://coge.iplantcollaborative.org/CoGe/GEvo.pl?prog=blastn&dsgid1=11821&dsgid2=11821&accn1=Sb02g007770&accn2=Sb01g002070&num_seqs=2&autogo=1&show_cns=1
Sb01g002080	1	1787330	1790722	Sb02g007710	0	P	P	-0		http://coge.iplantcollaborative.org/CoGe/GEvo.pl?prog=blastn&dsgid1=11821&dsgid2=11821&accn1=Sb02g007710&accn2=Sb01g002080&num_seqs=2&autogo=1&show_cns=1
Sb01g002090	1	1793789	1796863			Sb01g002080	Sb01g002080	-0
Sb01g002100	1	1797151	1799864	Sb02g007690	0			0		http://coge.iplantcollaborative.org/CoGe/GEvo.pl?prog=blastn&dsgid1=11821&dsgid2=11821&accn1=Sb02g007690&accn2=Sb01g002100&num_seqs=2&autogo=1&show_cns=1
Sb01g002110	1	1800521	1800904	Sb02g007680	1	P	P	-0		http://coge.iplantcollaborative.org/CoGe/GEvo.pl?prog=blastn&dsgid1=11821&dsgid2=11821&accn1=Sb02g007680&accn2=Sb01g002110&num_seqs=2&autogo=1&show_cns=1
Sb01g002120	1	1802717	1804453			I	I	-0
Sb01g002130	1	1806789	1807754			Sb01g002110	Sb01g002110	-0
Sb01g002140	1	1808763	1817527					-0
Sb01g002150	1	1817828	1820111					0
Sb01g002160	1	1821501	1823464					-0
Sb01g002170	1	1829471	1833048					0
Sb01g002180	1	1834104	1836795					-0
Sb01g002190	1	1838311	1844713					-0
Sb01g002200	1	1845098	1850967					0
Sb01g002210	1	1851978	1855046					-0
Sb01g002220	1	1860123	1860658					0
Sb01g002230	1	1861768	1866624					-0
Sb01g002240	1	1868708	1872432					-0
Sb01g002250	1	1878740	1881411					-0
Sb01g002260	1	1882523	1887117	Sb02g007530	1			-0		http://coge.iplantcollaborative.org/CoGe/GEvo.pl?prog=blastn&dsgid1=11821&dsgid2=11821&accn1=Sb02g007530&accn2=Sb01g002260&num_seqs=2&autogo=1&show_cns=1
Sb01g002270	1	1893474	1894559					-0
Sb01g002280	1	1897252	1903135					0
Sb01g002290	1	1905810	1907621					-0
Sb01g002300	1	1913767	1918879					0
Sb01g002310	1	1920066	1921943					0
Sb01g002320	1	1923192	1923755					0
Sb01g002325	1	1924738	1927029					-0
Sb01g002330	1	1928990	1929577	Sb02g007550	1			0		http://coge.iplantcollaborative.org/CoGe/GEvo.pl?prog=blastn&dsgid1=11821&dsgid2=11821&accn1=Sb02g007550&accn2=Sb01g002330&num_seqs=2&autogo=1&show_cns=1
Sb01g002335	1	1930925	1931245					0
Sb01g002340	1	1932483	1933562			P	P	0
Sb01g002350	1	1937186	1938020			Sb01g002340	Sb01g002340	0
Sb01g002360	1	1940535	1941159			Sb01g002340	Sb01g002340	0
Sb01g002370	1	1943471	1944008			Sb01g002340	Sb01g002340	0
Sb01g002380	1	1945542	1946264					0
Sb01g002385	1	1948154	1949112	Sb02g007675	0			-0		http://coge.iplantcollaborative.org/CoGe/GEvo.pl?prog=blastn&dsgid1=11821&dsgid2=11821&accn1=Sb02g007675&accn2=Sb01g002385&num_seqs=2&autogo=1&show_cns=1
Sb01g002390	1	1949933	1953403					-0
Sb01g002400	1	1960232	1965330	Sb02g007580	0	P	P	0		http://coge.iplantcollaborative.org/CoGe/GEvo.pl?prog=blastn&dsgid1=11821&dsgid2=11821&accn1=Sb02g007580&accn2=Sb01g002400&num_seqs=2&autogo=1&show_cns=1
Sb01g002410	1	1965862	1968700			Sb01g002400	Sb01g002400	0
Sb01g002420	1	1975985	1978374					-0
Sb01g002430	1	1980470	1984054	Sb02g007480	2			-0		http://coge.iplantcollaborative.org/CoGe/GEvo.pl?prog=blastn&dsgid1=11821&dsgid2=11821&accn1=Sb02g007480&accn2=Sb01g002430&num_seqs=2&autogo=1&show_cns=1
Sb01g002440	1	1985573	1989049					-0
Sb01g002450	1	1991811	1994857					0
Sb01g002460	1	1998022	2001114					0
Sb01g002470	1	2002979	2008996					0
Sb01g002480	1	2011643	2016961					0
Sb01g002490	1	2023953	2027194					0
Sb01g002500	1	2029104	2031412					-0
sorghum_v1_1_2031536_2031944	1	2031536	2033684					-0
Sb01g002510	1	2041180	2042267					0
Sb01g002520	1	2043093	2045974					0
Sb01g002530	1	2045981	2052205					-0
sorghum_v1_1_2050373_2050529	1	2050373	2050529					0
Sb01g002540	1	2076018	2078262					0
Sb01g002550	1	2088915	2091624	Sb02g007470	0			0		http://coge.iplantcollaborative.org/CoGe/GEvo.pl?prog=blastn&dsgid1=11821&dsgid2=11821&accn1=Sb02g007470&accn2=Sb01g002550&num_seqs=2&autogo=1&show_cns=1
sorghum_v1_1_2092571_2092949	1	2092571	2092949	Sb02g007460	1	P	P	-0		http://coge.iplantcollaborative.org/CoGe/GEvo.pl?prog=blastn&dsgid1=11821&dsgid2=11821&accn1=Sb02g007460&accn2=sorghum_v1_1_2092571_2092949&num_seqs=2&autogo=1&show_cns=1
Sb01g002560	1	2093561	2093891			sorghum_v1_1_2092571_2092949	sorghum_v1_1_2092571_2092949	-0
Sb01g002570	1	2104635	2105030					-0
Sb01g002580	1	2110079	2117299					0
Sb01g002590	1	2119766	2121194			P	P	0
Sb01g002595	1	2122614	2125714			P	P	0
Sb01g002600	1	2126253	2127893			Sb01g002590	Sb01g002590	0
Sb01g002610	1	2128415	2130430			Sb01g002595	Sb01g002595	0
Sb01g002620	1	2132399	2132743					0
Sb01g002630	1	2136555	2139282					0
Sb01g002640	1	2144315	2149695					0
Sb01g002650	1	2160516	2161536					-0
Sb01g002660	1	2169962	2176738					-0
sorghum_v1_1_2178903_2182639	1	2178903	2182639			P	P	-0
Sb01g002670	1	2191210	2194365			sorghum_v1_1_2178903_2182639	sorghum_v1_1_2178903_2182639	-0
sorghum_v1_1_2203667_2207350	1	2203667	2207350					-0
Sb01g002680	1	2230321	2234081	Sb02g007330	1			0		http://coge.iplantcollaborative.org/CoGe/GEvo.pl?prog=blastn&dsgid1=11821&dsgid2=11821&accn1=Sb02g007330&accn2=Sb01g002680&num_seqs=2&autogo=1&show_cns=1
Sb01g002690	1	2235112	2237901					-0
Sb01g002700	1	2239091	2240110			P	P	0
Sb01g002710	1	2240980	2243493			I	I	-0
Sb01g002720	1	2244253	2245387			Sb01g002700	Sb01g002700	-0
Sb01g002723	1	2249041	2250853					0
Sb01g002726	1	2251401	2251894					0
Sb01g002730	1	2253438	2254634					0
Sb01g002740	1	2259441	2260082					-0
Sb01g002750	1	2262707	2265582					-0
Sb01g002760	1	2272023	2277198					0
Sb01g002770	1	2280279	2282517					-0
Sb01g002775	1	2286254	2289248					0
Sb01g002780	1	2290085	2290462	Sb02g007280	1			-0		http://coge.iplantcollaborative.org/CoGe/GEvo.pl?prog=blastn&dsgid1=11821&dsgid2=11821&accn1=Sb02g007280&accn2=Sb01g002780&num_seqs=2&autogo=1&show_cns=1
Sb01g002785	1	2295412	2297951					0
Sb01g002790	1	2301057	2304032					-0
Sb01g002800	1	2305712	2308143				P	0
Sb01g002810	1	2308209	2315871				I	-0
Sb01g002820	1	2319774	2321281				I	0
Sb01g002830	1	2323078	2325424				I	-0
Sb01g002840	1	2325741	2327731	Sb02g007270	0		I	0		http://coge.iplantcollaborative.org/CoGe/GEvo.pl?prog=blastn&dsgid1=11821&dsgid2=11821&accn1=Sb02g007270&accn2=Sb01g002840&num_seqs=2&autogo=1&show_cns=1
sorghum_v1_1_2333490_2333596	1	2333490	2333596				I	-0
Sb01g002850	1	2333625	2338249				Sb01g002800	-0
Sb01g002860	1	2352378	2353909			P	P	0
Sb01g002870	1	2357872	2359400			Sb01g002860	Sb01g002860	-0
Sb01g002880	1	2360852	2362686			I	I	0
Sb01g002890	1	2371345	2372839			Sb01g002860	Sb01g002860	0
Sb01g002900	1	2374388	2375692				I	-0
Sb01g002910	1	2376848	2379525				I	-0
Sb01g002920	1	2381230	2383287				I	-0
Sb01g002930	1	2383768	2388209				I	0
Sb01g002940	1	2388497	2389294				I	0
Sb01g002950	1	2392714	2396476				I	0
Sb01g002960	1	2400526	2403746				I	0
Sb01g002970	1	2408275	2408643				I	0
Sb01g002980	1	2414021	2416789				I	0
Sb01g002990	1	2426553	2429064				I	0
Sb01g003000	1	2433810	2436043				I	0
sorghum_v1_1_2438120_2438276	1	2438120	2438276				I	0
Sb01g003005	1	2439604	2440694			P	P	0
sorghum_v1_1_2441778_2441932	1	2441778	2441932			I	I	0
Sb01g003010	1	2441937	2444540			Sb01g003005	Sb01g003005	0
Sb01g003020	1	2449772	2451851			P	Sb01g002800	0
Sb01g003030	1	2458096	2460192			Sb01g003020	Sb01g002800	0
Sb01g003040	1	2460822	2463740				I	-0
Sb01g003050	1	2466904	2468916			P	P	0
Sb01g003060	1	2469731	2472656			Sb01g003050	Sb01g003050	-0
Sb01g003070	1	2473672	2476504	Sb01g039780	0		I	-0		http://coge.iplantcollaborative.org/CoGe/GEvo.pl?prog=blastn&dsgid1=11821&dsgid2=11821&accn1=Sb01g039780&accn2=Sb01g003070&num_seqs=2&autogo=1&show_cns=1
Sb01g003080	1	2478358	2478639				I	-0
Sb01g003090	1	2481196	2488825				I	-0
Sb01g003100	1	2489119	2491362				I	0
Sb01g003110	1	2491822	2493818	Sb01g039670	0		I	-0		http://coge.iplantcollaborative.org/CoGe/GEvo.pl?prog=blastn&dsgid1=11821&dsgid2=11821&accn1=Sb01g039670&accn2=Sb01g003110&num_seqs=2&autogo=1&show_cns=1
Sb01g003115	1	2503351	2504296				I	-0
Sb01g003120	1	2515095	2519371				I	0
Sb01g003130	1	2520631	2524618				Sb01g002800	-0
Sb01g003140	1	2528507	2533806				I	0
Sb01g003150	1	2534073	2535896				I	0
Sb01g003160	1	2539160	2540212			P	P	-0
Sb01g003165	1	2542059	2542457			Sb01g003160	Sb01g003160	-0
Sb01g003170	1	2548707	2549900			P	Sb01g003050	-0
Sb01g003180	1	2553549	2555065			Sb01g003170	Sb01g003050	-0
Sb01g003185	1	2556433	2556769			Sb01g003170	Sb01g003050	-0
Sb01g003190	1	2581548	2584791	Sb01g039615	2			0		http://coge.iplantcollaborative.org/CoGe/GEvo.pl?prog=blastn&dsgid1=11821&dsgid2=11821&accn1=Sb01g039615&accn2=Sb01g003190&num_seqs=2&autogo=1&show_cns=1
Sb01g003200	1	2586589	2588075					0
Sb01g003210	1	2605733	2607377	Sb01g039550	0			-0		http://coge.iplantcollaborative.org/CoGe/GEvo.pl?prog=blastn&dsgid1=11821&dsgid2=11821&accn1=Sb01g039550&accn2=Sb01g003210&num_seqs=2&autogo=1&show_cns=1
Sb01g003220	1	2612658	2613943					-0
Sb01g003230	1	2614920	2621046					0
Sb01g003240	1	2622701	2625591					0
Sb01g003250	1	2626620	2628778	Sb01g039300	0	P	P	-0		http://coge.iplantcollaborative.org/CoGe/GEvo.pl?prog=blastn&dsgid1=11821&dsgid2=11821&accn1=Sb01g039300&accn2=Sb01g003250&num_seqs=2&autogo=1&show_cns=1
Sb01g003260	1	2629618	2630509			Sb01g003250	Sb01g003250	-0
Sb01g003270	1	2632850	2633678	Sb01g039190	1	P	P	-0		http://coge.iplantcollaborative.org/CoGe/GEvo.pl?prog=blastn&dsgid1=11821&dsgid2=11821&accn1=Sb01g039190&accn2=Sb01g003270&num_seqs=2&autogo=1&show_cns=1
Sb01g003280	1	2636905	2637456			Sb01g003270	Sb01g003270	-0
Sb01g003290	1	2643399	2652117			I	I	-0
Sb01g003300	1	2653583	2654023			Sb01g003270	Sb01g003270	0
Sb01g003310	1	2654973	2658361	Sb02g007030	0			-0		http://coge.iplantcollaborative.org/CoGe/GEvo.pl?prog=blastn&dsgid1=11821&dsgid2=11821&accn1=Sb02g007030&accn2=Sb01g003310&num_seqs=2&autogo=1&show_cns=1
Sb01g003320	1	2663722	2667043	Sb01g039070	0			0		http://coge.iplantcollaborative.org/CoGe/GEvo.pl?prog=blastn&dsgid1=11821&dsgid2=11821&accn1=Sb01g039070&accn2=Sb01g003320&num_seqs=2&autogo=1&show_cns=1
Sb01g003330	1	2669008	2670703					0
Sb01g003340	1	2679611	2681513					0
Sb01g003350	1	2685440	2689204					-0
Sb01g003360	1	2690803	2692372					0
sorghum_v1_1_2694008_2694366	1	2694008	2697710					0
Sb01g003370	1	2699853	2701360					-0
Sb01g003380	1	2702042	2709923					-0
Sb01g003385	1	2713276	2713885					-0
Sb01g003390	1	2715520	2718039					-0
Sb01g003395	1	2723902	2724207					-0
Sb01g003400	1	2731122	2735193	Sb02g007000	1			-0		http://coge.iplantcollaborative.org/CoGe/GEvo.pl?prog=blastn&dsgid1=11821&dsgid2=11821&accn1=Sb02g007000&accn2=Sb01g003400&num_seqs=2&autogo=1&show_cns=1
Sb01g003410	1	2737940	2739951					0
Sb01g003420	1	2741618	2745295	Sb02g006980	1			0		http://coge.iplantcollaborative.org/CoGe/GEvo.pl?prog=blastn&dsgid1=11821&dsgid2=11821&accn1=Sb02g006980&accn2=Sb01g003420&num_seqs=2&autogo=1&show_cns=1
Sb01g003422	1	2748989	2750823					0
Sb01g003424	1	2753202	2754938					0
Sb01g003426	1	2755001	2755183					0
Sb01g003428	1	2755337	2755707					0
sorghum_v1_1_2755792_2758014	1	2755792	2762333					0
Sb01g003430	1	2763031	2773768					0
Sb01g003435	1	2779596	2779907					0
Sb01g003440	1	2782693	2787044					0
Sb01g003450	1	2789158	2796180					0
Sb01g003455	1	2798983	2799111			P	P	0
Sb01g003460	1	2808966	2810618			Sb01g003455	Sb01g003455	0
Sb01g003470	1	2810843	2813315			P	P	-0
Sb01g003480	1	2813705	2815878			Sb01g003470	Sb01g003470	-0
Sb01g003490	1	2816500	2821730					-0
sorghum_v1_1_2823592_2823753	1	2823592	2823753					-0
Sb01g003500	1	2824545	2828938					-0
Sb01g003510	1	2833876	2837854			P	P	0
Sb01g003520	1	2845404	2848873			Sb01g003510	Sb01g003510	0
Sb01g003530	1	2852990	2854694			Sb01g003510	Sb01g003510	0
Sb01g003540	1	2876969	2878880	Sb02g006930	0			-0		http://coge.iplantcollaborative.org/CoGe/GEvo.pl?prog=blastn&dsgid1=11821&dsgid2=11821&accn1=Sb02g006930&accn2=Sb01g003540&num_seqs=2&autogo=1&show_cns=1
1_2877055_2877081_cns_rna	1	2877055	2877081	2_8897492_8897518_cns_rna	0			-0	0.0001|	http://coge.iplantcollaborative.org/CoGe/GEvo.pl?prog=blastn&dsgid1=11821&dsgid2=11821&accn1=2_8897492_8897518_cns_rna&accn2=1_2877055_2877081_cns_rna&num_seqs=2&autogo=1&show_cns=1
Sb01g003550	1	2885800	2886238					-0
1_2889159_2889179_cns_rna	1	2889159	2889179	2_8905140_8905160_cns_rna	0			-0	0.0008|	http://coge.iplantcollaborative.org/CoGe/GEvo.pl?prog=blastn&dsgid1=11821&dsgid2=11821&accn1=2_8905140_8905160_cns_rna&accn2=1_2889159_2889179_cns_rna&num_seqs=2&autogo=1&show_cns=1
Sb01g003560	1	2893109	2894418					0
Sb01g003570	1	2894446	2904075					-0
sorghum_v1_1_2904076_2904186	1	2904076	2904186					-0
Sb01g003580	1	2908164	2909008	Sb02g006883	0	P	P	0		http://coge.iplantcollaborative.org/CoGe/GEvo.pl?prog=blastn&dsgid1=11821&dsgid2=11821&accn1=Sb02g006883&accn2=Sb01g003580&num_seqs=2&autogo=1&show_cns=1
Sb01g003590	1	2910716	2911477			Sb01g003580	Sb01g003580	0
Sb01g003600	1	2912049	2914460					-0
Sb01g003610	1	2917737	2918162	Sb02g006880	0			-0		http://coge.iplantcollaborative.org/CoGe/GEvo.pl?prog=blastn&dsgid1=11821&dsgid2=11821&accn1=Sb02g006880&accn2=Sb01g003610&num_seqs=2&autogo=1&show_cns=1
sorghum_v1_1_2921593_2921720	1	2921593	2921720					0
Sb01g003620	1	2926989	2931489					0
Sb01g003630	1	2932526	2935029					-0
Sb01g003640	1	2941399	2945685					0
Sb01g003650	1	2946427	2949876					0
Sb01g003660	1	2950449	2953477					0
Sb01g003670	1	2957590	2958737	Sb02g006780	1			0		http://coge.iplantcollaborative.org/CoGe/GEvo.pl?prog=blastn&dsgid1=11821&dsgid2=11821&accn1=Sb02g006780&accn2=Sb01g003670&num_seqs=2&autogo=1&show_cns=1
Sb01g003680	1	2960855	2964672	Sb02g006770	2			-0		http://coge.iplantcollaborative.org/CoGe/GEvo.pl?prog=blastn&dsgid1=11821&dsgid2=11821&accn1=Sb02g006770&accn2=Sb01g003680&num_seqs=2&autogo=1&show_cns=1
Sb01g003690	1	2971880	2974178					-0
Sb01g003700	1	2975795	2981369					0
Sb01g003710	1	2981848	2983430	Sb02g006680	1			-0		http://coge.iplantcollaborative.org/CoGe/GEvo.pl?prog=blastn&dsgid1=11821&dsgid2=11821&accn1=Sb02g006680&accn2=Sb01g003710&num_seqs=2&autogo=1&show_cns=1
Sb01g003715	1	2992325	2992447					0
Sb01g003720	1	2999576	3002470					-0
Sb01g003730	1	3006742	3007425	Sb02g006630	0			-0		http://coge.iplantcollaborative.org/CoGe/GEvo.pl?prog=blastn&dsgid1=11821&dsgid2=11821&accn1=Sb02g006630&accn2=Sb01g003730&num_seqs=2&autogo=1&show_cns=1
Sb01g003740	1	3010861	3013787					-0
Sb01g003750	1	3019470	3031368			P	P	0
sorghum_v1_1_3031389_3031497	1	3031389	3031497			Sb01g003750	Sb01g003750	0
Sb01g003760	1	3031498	3033577			Sb01g003750	Sb01g003750	0
Sb01g003770	1	3034453	3037078	Sb02g006540	0			-0		http://coge.iplantcollaborative.org/CoGe/GEvo.pl?prog=blastn&dsgid1=11821&dsgid2=11821&accn1=Sb02g006540&accn2=Sb01g003770&num_seqs=2&autogo=1&show_cns=1
sorghum_v1_1_3040562_3042536	1	3040562	3042536					0
Sb01g003775	1	3044173	3046112					0
Sb01g003780	1	3048038	3049672					0
Sb01g003790	1	3050119	3051515					-0
Sb01g003800	1	3051791	3055291					0
Sb01g003810	1	3055623	3056567					0
Sb01g003820	1	3071094	3074942					0
Sb01g003830	1	3095263	3096583					-0
Sb01g003840	1	3097876	3100100					-0
sorghum_v1_1_3102759_3102925	1	3102759	3102925					-0
Sb01g003850	1	3109637	3113506					-0
Sb01g003860	1	3114774	3124068					-0
Sb01g003870	1	3127652	3131443					0
Sb01g003880	1	3131484	3133196					-0
Sb01g003890	1	3137613	3138320					-0
Sb01g003900	1	3143996	3151010					0
Sb01g003905	1	3156729	3158061					-0
Sb01g003910	1	3162015	3163110					0
Sb01g003920	1	3170934	3172010			P	P	-0
Sb01g003930	1	3175364	3176983			Sb01g003920	Sb01g003920	0
Sb01g003940	1	3186555	3190220	Sb02g006440	0			0		http://coge.iplantcollaborative.org/CoGe/GEvo.pl?prog=blastn&dsgid1=11821&dsgid2=11821&accn1=Sb02g006440&accn2=Sb01g003940&num_seqs=2&autogo=1&show_cns=1
1_3191114_3191206_cns_rna	1	3191114	3191206	2_8064393_8064298_cns_rna	0			0	4e-14|tRNA-Met (anticodon: CAT)	http://coge.iplantcollaborative.org/CoGe/GEvo.pl?prog=blastn&dsgid1=11821&dsgid2=11821&accn1=2_8064393_8064298_cns_rna&accn2=1_3191114_3191206_cns_rna&num_seqs=2&autogo=1&show_cns=1
sorghum_v1_1_3195232_3195949	1	3195232	3195949					-0
Sb01g003950	1	3220062	3221072	Sb02g006400	0			-0		http://coge.iplantcollaborative.org/CoGe/GEvo.pl?prog=blastn&dsgid1=11821&dsgid2=11821&accn1=Sb02g006400&accn2=Sb01g003950&num_seqs=2&autogo=1&show_cns=1
Sb01g003960	1	3225965	3227616					-0
Sb01g003970	1	3230100	3238092					0
Sb01g003980	1	3241903	3244113					0
Sb01g003990	1	3247007	3249705			P	P	0
Sb01g003995	1	3249839	3250154			Sb01g003990	Sb01g003990	0
Sb01g004000	1	3250916	3258357					-0
Sb01g004010	1	3261602	3265980					-0
Sb01g004013	1	3267258	3269315					0
Sb01g004016	1	3270567	3272988					0
sorghum_v1_1_3273927_3274089	1	3273927	3274089					0
Sb01g004020	1	3276511	3281093					0
Sb01g004030	1	3281959	3287477					0
Sb01g004040	1	3288502	3290646					-0
sorghum_v1_1_3292727_3293035	1	3292727	3293035					-0
Sb01g004050	1	3295706	3296923					-0
Sb01g004060	1	3299028	3301616					0
Sb01g004070	1	3302963	3304103					0
Sb01g004080	1	3304490	3307002	Sb02g006350	0			-0		http://coge.iplantcollaborative.org/CoGe/GEvo.pl?prog=blastn&dsgid1=11821&dsgid2=11821&accn1=Sb02g006350&accn2=Sb01g004080&num_seqs=2&autogo=1&show_cns=1
Sb01g004090	1	3310786	3312790					0
sorghum_v1_1_3316235_3316364	1	3316235	3316364	Sb02g006340	0	P	P	0		http://coge.iplantcollaborative.org/CoGe/GEvo.pl?prog=blastn&dsgid1=11821&dsgid2=11821&accn1=Sb02g006340&accn2=sorghum_v1_1_3316235_3316364&num_seqs=2&autogo=1&show_cns=1
Sb01g004100	1	3316366	3318406			sorghum_v1_1_3316235_3316364	sorghum_v1_1_3316235_3316364	0
Sb01g004110	1	3319006	3320520					0
Sb01g004120	1	3326638	3327186					0
Sb01g004130	1	3327321	3332332	Sb02g006320	2			-0		http://coge.iplantcollaborative.org/CoGe/GEvo.pl?prog=blastn&dsgid1=11821&dsgid2=11821&accn1=Sb02g006320&accn2=Sb01g004130&num_seqs=2&autogo=1&show_cns=1
Sb01g004140	1	3336716	3341456					-0
Sb01g004150	1	3344432	3348438					-0
Sb01g004160	1	3356299	3357587					0
Sb01g004170	1	3358165	3360106					-0
Sb01g004180	1	3360775	3362611					0
Sb01g004190	1	3363318	3364904			P	P	-0
Sb01g004195	1	3367363	3368529			I	I	0
Sb01g004200	1	3379367	3381567			I	I	0
Sb01g004210	1	3385947	3391819	Sb02g006290	0	I	I	0		http://coge.iplantcollaborative.org/CoGe/GEvo.pl?prog=blastn&dsgid1=11821&dsgid2=11821&accn1=Sb02g006290&accn2=Sb01g004210&num_seqs=2&autogo=1&show_cns=1
Sb01g004220	1	3393808	3395771			Sb01g004190	Sb01g004190	-0
Sb01g004230	1	3401564	3403064			Sb01g004190	Sb01g004190	0
Sb01g004240	1	3403669	3404860					-0
Sb01g004250	1	3405904	3407725			P	Sb01g004260	-0
Sb01g004260	1	3416190	3418384	Sb02g006200	2	Sb01g004250	P	-0		http://coge.iplantcollaborative.org/CoGe/GEvo.pl?prog=blastn&dsgid1=11821&dsgid2=11821&accn1=Sb02g006200&accn2=Sb01g004260&num_seqs=2&autogo=1&show_cns=1
Sb01g004270	1	3419689	3422032					-0
Sb01g004280	1	3431853	3434732			P	P	0
Sb01g004290	1	3434835	3436775			Sb01g004280	Sb01g004280	0
Sb01g004295	1	3443251	3443956			Sb01g004280	Sb01g004280	0
Sb01g004300	1	3444059	3445441			Sb01g004280	Sb01g004280	0
Sb01g004305	1	3453081	3453245			I	I	-0
Sb01g004310	1	3459397	3460374			Sb01g004280	Sb01g004280	0
Sb01g004320	1	3460823	3463382					-0
Sb01g004330	1	3467032	3467994					-0
Sb01g004340	1	3470769	3473239					0
Sb01g004350	1	3473783	3478436					0
Sb01g004360	1	3481234	3485337	Sb02g006130	1			-0		http://coge.iplantcollaborative.org/CoGe/GEvo.pl?prog=blastn&dsgid1=11821&dsgid2=11821&accn1=Sb02g006130&accn2=Sb01g004360&num_seqs=2&autogo=1&show_cns=1
Sb01g004370	1	3492979	3496209					-0
Sb01g004375	1	3498363	3507111					-0
Sb01g004380	1	3514952	3515302					-0
Sb01g004390	1	3515894	3518747	Sb02g006115	2			-0		http://coge.iplantcollaborative.org/CoGe/GEvo.pl?prog=blastn&dsgid1=11821&dsgid2=11821&accn1=Sb02g006115&accn2=Sb01g004390&num_seqs=2&autogo=1&show_cns=1
Sb01g004400	1	3521842	3522898					-0
Sb01g004410	1	3535462	3536504	Sb02g006070	0			-0		http://coge.iplantcollaborative.org/CoGe/GEvo.pl?prog=blastn&dsgid1=11821&dsgid2=11821&accn1=Sb02g006070&accn2=Sb01g004410&num_seqs=2&autogo=1&show_cns=1
Sb01g004420	1	3538469	3541785					-0
Sb01g004430	1	3542571	3550435					0
Sb01g004440	1	3550546	3553033			P	P	-0
sorghum_v1_1_3554935_3555196	1	3554935	3555196			Sb01g004440	Sb01g004440	-0
Sb01g004450	1	3557127	3559349			Sb01g004440	Sb01g004440	-0
Sb01g004460	1	3563544	3570151					0
Sb01g004470	1	3571423	3574160			P	P	0
Sb01g004480	1	3574873	3577250			Sb01g004470	Sb01g004470	0
Sb01g004490	1	3581215	3583344					0
Sb01g004500	1	3589472	3591257			P	P	-0
Sb01g004505	1	3603357	3604099			Sb01g004500	Sb01g004500	-0
Sb01g004510	1	3607475	3612579					0
Sb01g004520	1	3614819	3618019					0
Sb01g004530	1	3618894	3623287					-0
Sb01g004540	1	3625876	3630837	Sb02g005950	1			0		http://coge.iplantcollaborative.org/CoGe/GEvo.pl?prog=blastn&dsgid1=11821&dsgid2=11821&accn1=Sb02g005950&accn2=Sb01g004540&num_seqs=2&autogo=1&show_cns=1
Sb01g004550	1	3631242	3637745					-0
Sb01g004560	1	3639903	3641479	Sb02g005913	0	P	P	0		http://coge.iplantcollaborative.org/CoGe/GEvo.pl?prog=blastn&dsgid1=11821&dsgid2=11821&accn1=Sb02g005913&accn2=Sb01g004560&num_seqs=2&autogo=1&show_cns=1
Sb01g004563	1	3652963	3657415			I	I	0
Sb01g004566	1	3657540	3661229			I	I	0
Sb01g004570	1	3665361	3666836			Sb01g004560	Sb01g004560	0
sorghum_v1_1_3673345_3673466	1	3673345	3673466			I	I	-0
sorghum_v1_1_3674183_3674318	1	3674183	3674318			I	I	-0
Sb01g004580	1	3675732	3676214			Sb01g004560	Sb01g004560	0
Sb01g004590	1	3678380	3679397					-0
Sb01g004600	1	3680068	3685443	Sb02g005910	1			-0		http://coge.iplantcollaborative.org/CoGe/GEvo.pl?prog=blastn&dsgid1=11821&dsgid2=11821&accn1=Sb02g005910&accn2=Sb01g004600&num_seqs=2&autogo=1&show_cns=1
Sb01g004610	1	3687366	3689943	Sb02g005900	0			-0		http://coge.iplantcollaborative.org/CoGe/GEvo.pl?prog=blastn&dsgid1=11821&dsgid2=11821&accn1=Sb02g005900&accn2=Sb01g004610&num_seqs=2&autogo=1&show_cns=1
Sb01g004620	1	3695384	3697749					-0
Sb01g004630	1	3702739	3707122			P	Sb01g004660	0
Sb01g004640	1	3709298	3722300			I	I	0
Sb01g004650	1	3725881	3729438			I	I	0
Sb01g004660	1	3731273	3735132	Sb02g005780	3	Sb01g004630	P	0		http://coge.iplantcollaborative.org/CoGe/GEvo.pl?prog=blastn&dsgid1=11821&dsgid2=11821&accn1=Sb02g005780&accn2=Sb01g004660&num_seqs=2&autogo=1&show_cns=1
Sb01g004670	1	3738111	3740162	Sb02g005760	0			0		http://coge.iplantcollaborative.org/CoGe/GEvo.pl?prog=blastn&dsgid1=11821&dsgid2=11821&accn1=Sb02g005760&accn2=Sb01g004670&num_seqs=2&autogo=1&show_cns=1
Sb01g004680	1	3751705	3752922	Sb02g005745	5			0		http://coge.iplantcollaborative.org/CoGe/GEvo.pl?prog=blastn&dsgid1=11821&dsgid2=11821&accn1=Sb02g005745&accn2=Sb01g004680&num_seqs=2&autogo=1&show_cns=1
Sb01g004690	1	3758347	3758928					0
Sb01g004700	1	3775931	3778748	Sb02g005730	2			-0		http://coge.iplantcollaborative.org/CoGe/GEvo.pl?prog=blastn&dsgid1=11821&dsgid2=11821&accn1=Sb02g005730&accn2=Sb01g004700&num_seqs=2&autogo=1&show_cns=1
Sb01g004710	1	3783408	3786904	Sb02g005713	1			0		http://coge.iplantcollaborative.org/CoGe/GEvo.pl?prog=blastn&dsgid1=11821&dsgid2=11821&accn1=Sb02g005713&accn2=Sb01g004710&num_seqs=2&autogo=1&show_cns=1
Sb01g004720	1	3787168	3794007	Sb02g005710	0			0		http://coge.iplantcollaborative.org/CoGe/GEvo.pl?prog=blastn&dsgid1=11821&dsgid2=11821&accn1=Sb02g005710&accn2=Sb01g004720&num_seqs=2&autogo=1&show_cns=1
Sb01g004730	1	3795389	3800240					0
Sb01g004740	1	3801783	3803681	Sb02g005625	1			-0		http://coge.iplantcollaborative.org/CoGe/GEvo.pl?prog=blastn&dsgid1=11821&dsgid2=11821&accn1=Sb02g005625&accn2=Sb01g004740&num_seqs=2&autogo=1&show_cns=1
Sb01g004750	1	3807846	3815279					0
Sb01g004760	1	3817776	3818712	Sb02g005570	0			-0		http://coge.iplantcollaborative.org/CoGe/GEvo.pl?prog=blastn&dsgid1=11821&dsgid2=11821&accn1=Sb02g005570&accn2=Sb01g004760&num_seqs=2&autogo=1&show_cns=1
Sb01g004763	1	3825297	3825629					0
Sb01g004766	1	3833910	3835710					0
Sb01g004770	1	3846987	3848600					-0
Sb01g004780	1	3850186	3852366					-0
Sb01g004790	1	3859609	3862726	Sb02g005560	1			-0		http://coge.iplantcollaborative.org/CoGe/GEvo.pl?prog=blastn&dsgid1=11821&dsgid2=11821&accn1=Sb02g005560&accn2=Sb01g004790&num_seqs=2&autogo=1&show_cns=1
Sb01g004800	1	3865964	3873753					-0
Sb01g004810	1	3875443	3877393					0
Sb01g004820	1	3878664	3878956					0
sorghum_v1_1_3881605_3882127	1	3881605	3882127					0
Sb01g004830	1	3882129	3882368					0
Sb01g004840	1	3883377	3892825					-0
Sb01g004850	1	3896402	3897917			P	P	0
Sb01g004855	1	3897947	3902470			Sb01g004850	Sb01g004850	0
Sb01g004860	1	3906604	3909142	Sb02g004850	1			0		http://coge.iplantcollaborative.org/CoGe/GEvo.pl?prog=blastn&dsgid1=11821&dsgid2=11821&accn1=Sb02g004850&accn2=Sb01g004860&num_seqs=2&autogo=1&show_cns=1
Sb01g004870	1	3909925	3912258					0
Sb01g004875	1	3916246	3916857			P	P	-0
Sb01g004880	1	3929349	3936009			Sb01g004875	Sb01g004875	-0
Sb01g004890	1	3944097	3944983				I	-0
Sb01g004895	1	3950252	3950380			P	Sb01g004920	-0
sorghum_v1_1_3951690_3954855	1	3951690	3954855			Sb01g004895	Sb01g004920	-0
Sb01g004900	1	3957917	3958552			Sb01g004895	Sb01g004920	-0
sorghum_v1_1_3971925_3972083	1	3971925	3972083			I	I	0
Sb01g004910	1	3975405	3976583			I	Sb01g004875	0
Sb01g004915	1	4004289	4005999			I	I	0
Sb01g004920	1	4014713	4023793	Sb02g005150	1	Sb01g004895	P	0		http://coge.iplantcollaborative.org/CoGe/GEvo.pl?prog=blastn&dsgid1=11821&dsgid2=11821&accn1=Sb02g005150&accn2=Sb01g004920&num_seqs=2&autogo=1&show_cns=1
Sb01g004930	1	4025132	4030964					-0
Sb01g004940	1	4032781	4035206	Sb02g005120	0			-0		http://coge.iplantcollaborative.org/CoGe/GEvo.pl?prog=blastn&dsgid1=11821&dsgid2=11821&accn1=Sb02g005120&accn2=Sb01g004940&num_seqs=2&autogo=1&show_cns=1
Sb01g004950	1	4045407	4048980	Sb02g005080	0			-0		http://coge.iplantcollaborative.org/CoGe/GEvo.pl?prog=blastn&dsgid1=11821&dsgid2=11821&accn1=Sb02g005080&accn2=Sb01g004950&num_seqs=2&autogo=1&show_cns=1
Sb01g004960	1	4050457	4054657					-0
Sb01g004970	1	4055998	4057549					-0
Sb01g004980	1	4061511	4061840	Sb02g004840	0			0		http://coge.iplantcollaborative.org/CoGe/GEvo.pl?prog=blastn&dsgid1=11821&dsgid2=11821&accn1=Sb02g004840&accn2=Sb01g004980&num_seqs=2&autogo=1&show_cns=1
Sb01g004985	1	4067460	4067777					-0
Sb01g004990	1	4071790	4074084					-0
Sb01g005000	1	4075933	4080668	Sb02g004800	1			-0		http://coge.iplantcollaborative.org/CoGe/GEvo.pl?prog=blastn&dsgid1=11821&dsgid2=11821&accn1=Sb02g004800&accn2=Sb01g005000&num_seqs=2&autogo=1&show_cns=1
Sb01g005010	1	4084027	4085414	Sb02g004730	0			-0		http://coge.iplantcollaborative.org/CoGe/GEvo.pl?prog=blastn&dsgid1=11821&dsgid2=11821&accn1=Sb02g004730&accn2=Sb01g005010&num_seqs=2&autogo=1&show_cns=1
Sb01g005015	1	4098426	4101440					-0
Sb01g005020	1	4115477	4118155	Sb02g004720	0			0		http://coge.iplantcollaborative.org/CoGe/GEvo.pl?prog=blastn&dsgid1=11821&dsgid2=11821&accn1=Sb02g004720&accn2=Sb01g005020&num_seqs=2&autogo=1&show_cns=1
Sb01g005030	1	4118837	4120126			P	P	-0
Sb01g005035	1	4121866	4122993			P	P	0
Sb01g005040	1	4124787	4131784			Sb01g005030	Sb01g005030	-0
Sb01g005050	1	4135363	4136676			Sb01g005035	Sb01g005035	-0
Sb01g005060	1	4140711	4141811			Sb01g005030	Sb01g005030	0
Sb01g005070	1	4145185	4147259					-0
Sb01g005080	1	4153849	4154523					0
Sb01g005082	1	4155422	4156469	Sb02g004680	1	P	P	-0		http://coge.iplantcollaborative.org/CoGe/GEvo.pl?prog=blastn&dsgid1=11821&dsgid2=11821&accn1=Sb02g004680&accn2=Sb01g005082&num_seqs=2&autogo=1&show_cns=1
sorghum_v1_1_4156471_4157200	1	4156471	4157200			Sb01g005082	Sb01g005082	-0
Sb01g005084	1	4157584	4163283			Sb01g005082	Sb01g005082	-0
Sb01g005086	1	4177439	4180430					-0
Sb01g005088	1	4180744	4181067					0
Sb01g005090	1	4188503	4193502	Sb02g004666	0			-0		http://coge.iplantcollaborative.org/CoGe/GEvo.pl?prog=blastn&dsgid1=11821&dsgid2=11821&accn1=Sb02g004666&accn2=Sb01g005090&num_seqs=2&autogo=1&show_cns=1
Sb01g005100	1	4195661	4197391					0
Sb01g005110	1	4202487	4203807	Sb02g004670	1			0		http://coge.iplantcollaborative.org/CoGe/GEvo.pl?prog=blastn&dsgid1=11821&dsgid2=11821&accn1=Sb02g004670&accn2=Sb01g005110&num_seqs=2&autogo=1&show_cns=1
Sb01g005120	1	4205368	4210264					-0
sorghum_v1_1_4220573_4220680	1	4220573	4220680					0
sorghum_v1_1_4220685_4220839	1	4220685	4220839					-0
sorghum_v1_1_4221364_4221492	1	4221364	4221492					-0
Sb01g005130	1	4224222	4228455	sorghum_v1_2_5243602_5243773	0			-0		http://coge.iplantcollaborative.org/CoGe/GEvo.pl?prog=blastn&dsgid1=11821&dsgid2=11821&accn1=sorghum_v1_2_5243602_5243773&accn2=Sb01g005130&num_seqs=2&autogo=1&show_cns=1
Sb01g005140	1	4235602	4237257			P	Sb01g005150	0
Sb01g005150	1	4246939	4248701	Sb02g004580	1	Sb01g005140	P	0		http://coge.iplantcollaborative.org/CoGe/GEvo.pl?prog=blastn&dsgid1=11821&dsgid2=11821&accn1=Sb02g004580&accn2=Sb01g005150&num_seqs=2&autogo=1&show_cns=1
Sb01g005155	1	4268795	4269323			I	I	-0
Sb01g005160	1	4271171	4272800			Sb01g005140	Sb01g005150	0
Sb01g005170	1	4275514	4279485	Sb02g004590	0			0		http://coge.iplantcollaborative.org/CoGe/GEvo.pl?prog=blastn&dsgid1=11821&dsgid2=11821&accn1=Sb02g004590&accn2=Sb01g005170&num_seqs=2&autogo=1&show_cns=1
Sb01g005180	1	4279791	4286634	Sb02g004623	0			-0		http://coge.iplantcollaborative.org/CoGe/GEvo.pl?prog=blastn&dsgid1=11821&dsgid2=11821&accn1=Sb02g004623&accn2=Sb01g005180&num_seqs=2&autogo=1&show_cns=1
Sb01g005190	1	4299735	4302038	Sb02g004630	0			-0		http://coge.iplantcollaborative.org/CoGe/GEvo.pl?prog=blastn&dsgid1=11821&dsgid2=11821&accn1=Sb02g004630&accn2=Sb01g005190&num_seqs=2&autogo=1&show_cns=1
Sb01g005200	1	4319632	4325298	Sb02g004550	2			-0		http://coge.iplantcollaborative.org/CoGe/GEvo.pl?prog=blastn&dsgid1=11821&dsgid2=11821&accn1=Sb02g004550&accn2=Sb01g005200&num_seqs=2&autogo=1&show_cns=1
Sb01g005210	1	4327800	4330263	Sb02g004510	0			0		http://coge.iplantcollaborative.org/CoGe/GEvo.pl?prog=blastn&dsgid1=11821&dsgid2=11821&accn1=Sb02g004510&accn2=Sb01g005210&num_seqs=2&autogo=1&show_cns=1
Sb01g005220	1	4332558	4337037	Sb02g004450	1			0		http://coge.iplantcollaborative.org/CoGe/GEvo.pl?prog=blastn&dsgid1=11821&dsgid2=11821&accn1=Sb02g004450&accn2=Sb01g005220&num_seqs=2&autogo=1&show_cns=1
Sb01g005230	1	4342412	4342921					0
Sb01g005240	1	4363299	4365934					-0
Sb01g005250	1	4367108	4370666	Sb02g004370	1			-0		http://coge.iplantcollaborative.org/CoGe/GEvo.pl?prog=blastn&dsgid1=11821&dsgid2=11821&accn1=Sb02g004370&accn2=Sb01g005250&num_seqs=2&autogo=1&show_cns=1
Sb01g005260	1	4370981	4373360	Sb02g004350	1	P	P	0		http://coge.iplantcollaborative.org/CoGe/GEvo.pl?prog=blastn&dsgid1=11821&dsgid2=11821&accn1=Sb02g004350&accn2=Sb01g005260&num_seqs=2&autogo=1&show_cns=1
Sb01g005270	1	4380255	4381138			Sb01g005260	Sb01g005260	0
Sb01g005280	1	4381355	4385055					-0
Sb01g005290	1	4391928	4394027					-0
Sb01g005300	1	4401463	4403034	Sb02g004260	0			0		http://coge.iplantcollaborative.org/CoGe/GEvo.pl?prog=blastn&dsgid1=11821&dsgid2=11821&accn1=Sb02g004260&accn2=Sb01g005300&num_seqs=2&autogo=1&show_cns=1
Sb01g005310	1	4405219	4407039					-0
Sb01g005320	1	4413666	4415764	Sb02g004060	0			0		http://coge.iplantcollaborative.org/CoGe/GEvo.pl?prog=blastn&dsgid1=11821&dsgid2=11821&accn1=Sb02g004060&accn2=Sb01g005320&num_seqs=2&autogo=1&show_cns=1
Sb01g005330	1	4416363	4421033	Sb02g004070	0			0		http://coge.iplantcollaborative.org/CoGe/GEvo.pl?prog=blastn&dsgid1=11821&dsgid2=11821&accn1=Sb02g004070&accn2=Sb01g005330&num_seqs=2&autogo=1&show_cns=1
Sb01g005340	1	4422592	4432368					-0
Sb01g005350	1	4436948	4438482					0
Sb01g005360	1	4440378	4442183	Sb02g004110	0			0		http://coge.iplantcollaborative.org/CoGe/GEvo.pl?prog=blastn&dsgid1=11821&dsgid2=11821&accn1=Sb02g004110&accn2=Sb01g005360&num_seqs=2&autogo=1&show_cns=1
Sb01g005370	1	4444286	4450647					0
Sb01g005375	1	4450818	4451357			P	P	-0
Sb01g005380	1	4451553	4453974			I	P	0
Sb01g005385	1	4454695	4454823			Sb01g005375	Sb01g005375	-0
Sb01g005390	1	4454856	4455449			Sb01g005375	Sb01g005375	-0
Sb01g005400	1	4455816	4456438			Sb01g005375	Sb01g005375	-0
Sb01g005410	1	4457113	4457857			P	Sb01g005430	-0
sorghum_v1_1_4459390_4459552	1	4459390	4459552			I	I	-0
Sb01g005420	1	4460355	4461248	Sb02g004210	0	I	I	0		http://coge.iplantcollaborative.org/CoGe/GEvo.pl?prog=blastn&dsgid1=11821&dsgid2=11821&accn1=Sb02g004210&accn2=Sb01g005420&num_seqs=2&autogo=1&show_cns=1
Sb01g005430	1	4463665	4464105	Sb02g004220	2	Sb01g005410	P	0		http://coge.iplantcollaborative.org/CoGe/GEvo.pl?prog=blastn&dsgid1=11821&dsgid2=11821&accn1=Sb02g004220&accn2=Sb01g005430&num_seqs=2&autogo=1&show_cns=1
Sb01g005440	1	4466054	4468148				I	-0
Sb01g005450	1	4486805	4490212	Sb02g004230	1		I	-0		http://coge.iplantcollaborative.org/CoGe/GEvo.pl?prog=blastn&dsgid1=11821&dsgid2=11821&accn1=Sb02g004230&accn2=Sb01g005450&num_seqs=2&autogo=1&show_cns=1
Sb01g005460	1	4503175	4511350	Sb02g004030	2		I	-0		http://coge.iplantcollaborative.org/CoGe/GEvo.pl?prog=blastn&dsgid1=11821&dsgid2=11821&accn1=Sb02g004030&accn2=Sb01g005460&num_seqs=2&autogo=1&show_cns=1
Sb01g005470	1	4513544	4516563				I	-0
Sb01g005480	1	4520732	4521872			P	Sb01g005380	-0
Sb01g005490	1	4522051	4522224			Sb01g005480	Sb01g005380	-0
sorghum_v1_1_4522244_4522434	1	4522244	4522434			Sb01g005480	Sb01g005380	-0
Sb01g005500	1	4523610	4528153	Sb02g003990	3			0		http://coge.iplantcollaborative.org/CoGe/GEvo.pl?prog=blastn&dsgid1=11821&dsgid2=11821&accn1=Sb02g003990&accn2=Sb01g005500&num_seqs=2&autogo=1&show_cns=1
Sb01g005510	1	4528662	4529747			P	P	-0
Sb01g005520	1	4535386	4536390			Sb01g005510	Sb01g005510	-0
Sb01g005530	1	4536795	4537371			P	P	-0
Sb01g005540	1	4538876	4539511			Sb01g005530	Sb01g005530	-0
Sb01g005545	1	4540532	4540939				I	0
Sb01g005550	1	4542395	4545843				I	-0
Sb01g005560	1	4553156	4556472	Sb02g003860	1		I	0		http://coge.iplantcollaborative.org/CoGe/GEvo.pl?prog=blastn&dsgid1=11821&dsgid2=11821&accn1=Sb02g003860&accn2=Sb01g005560&num_seqs=2&autogo=1&show_cns=1
Sb01g005570	1	4556531	4560645	Sb02g003870	0		I	-0		http://coge.iplantcollaborative.org/CoGe/GEvo.pl?prog=blastn&dsgid1=11821&dsgid2=11821&accn1=Sb02g003870&accn2=Sb01g005570&num_seqs=2&autogo=1&show_cns=1
Sb01g005580	1	4562672	4568352				I	0
Sb01g005590	1	4568840	4572361	Sb02g003880	1		I	0		http://coge.iplantcollaborative.org/CoGe/GEvo.pl?prog=blastn&dsgid1=11821&dsgid2=11821&accn1=Sb02g003880&accn2=Sb01g005590&num_seqs=2&autogo=1&show_cns=1
Sb01g005600	1	4572575	4577190				I	-0
1_4578878_4578952_cns_rna	1	4578878	4578952	2_4340743_4340817_cns_rna	0		I	0	2e-31|tRNA-Gly (anticodon: GCC)	http://coge.iplantcollaborative.org/CoGe/GEvo.pl?prog=blastn&dsgid1=11821&dsgid2=11821&accn1=2_4340743_4340817_cns_rna&accn2=1_4578878_4578952_cns_rna&num_seqs=2&autogo=1&show_cns=1
Sb01g005610	1	4581252	4583579	Sb02g003910	1		I	0		http://coge.iplantcollaborative.org/CoGe/GEvo.pl?prog=blastn&dsgid1=11821&dsgid2=11821&accn1=Sb02g003910&accn2=Sb01g005610&num_seqs=2&autogo=1&show_cns=1
Sb01g005620	1	4589442	4589954			P	Sb01g005530	-0
Sb01g005630	1	4591077	4591600			Sb01g005620	Sb01g005530	-0
Sb01g005640	1	4593603	4594145	Sb02g003915	1			-0		http://coge.iplantcollaborative.org/CoGe/GEvo.pl?prog=blastn&dsgid1=11821&dsgid2=11821&accn1=Sb02g003915&accn2=Sb01g005640&num_seqs=2&autogo=1&show_cns=1
Sb01g005650	1	4620645	4627469	Sb02g003720	1	P	P	0		http://coge.iplantcollaborative.org/CoGe/GEvo.pl?prog=blastn&dsgid1=11821&dsgid2=11821&accn1=Sb02g003720&accn2=Sb01g005650&num_seqs=2&autogo=1&show_cns=1
Sb01g005660	1	4640916	4655862			P	P	-0
Sb01g005663	1	4656840	4657367			Sb01g005660	Sb01g005660	-0
Sb01g005666	1	4658138	4660111			I	I	-0
Sb01g005670	1	4661698	4669143			Sb01g005650	Sb01g005650	0
Sb01g005675	1	4672715	4673686			I	I	0
Sb01g005680	1	4675588	4682084			Sb01g005650	Sb01g005650	0
Sb01g005690	1	4692744	4694153					0
Sb01g005700	1	4698206	4699126					-0
Sb01g005710	1	4701084	4707057					-0
Sb01g005720	1	4711297	4712750	Sb02g003630	2			0		http://coge.iplantcollaborative.org/CoGe/GEvo.pl?prog=blastn&dsgid1=11821&dsgid2=11821&accn1=Sb02g003630&accn2=Sb01g005720&num_seqs=2&autogo=1&show_cns=1
Sb01g005730	1	4714425	4716994					0
Sb01g005740	1	4718476	4719380	Sb02g003505	0			-0		http://coge.iplantcollaborative.org/CoGe/GEvo.pl?prog=blastn&dsgid1=11821&dsgid2=11821&accn1=Sb02g003505&accn2=Sb01g005740&num_seqs=2&autogo=1&show_cns=1
Sb01g005750	1	4722615	4726021	Sb02g003500	1	P	P	0		http://coge.iplantcollaborative.org/CoGe/GEvo.pl?prog=blastn&dsgid1=11821&dsgid2=11821&accn1=Sb02g003500&accn2=Sb01g005750&num_seqs=2&autogo=1&show_cns=1
1_4727308_4727379_cns_rna	1	4727308	4727379	2_3940554_3940483_cns_rna	1	I	I	0	6e-34|tRNA-Cys (anticodon: GCA)	http://coge.iplantcollaborative.org/CoGe/GEvo.pl?prog=blastn&dsgid1=11821&dsgid2=11821&accn1=2_3940554_3940483_cns_rna&accn2=1_4727308_4727379_cns_rna&num_seqs=2&autogo=1&show_cns=1
1_4727325_4727386_cns_rna	1	4727325	4727386	2_3938388_3938327_cns_rna	0	I	I	0	7e-24|tRNA-Cys (anticodon: GCA)	http://coge.iplantcollaborative.org/CoGe/GEvo.pl?prog=blastn&dsgid1=11821&dsgid2=11821&accn1=2_3938388_3938327_cns_rna&accn2=1_4727325_4727386_cns_rna&num_seqs=2&autogo=1&show_cns=1
Sb01g005760	1	4727999	4730994	Sb02g003480	1	I	I	0		http://coge.iplantcollaborative.org/CoGe/GEvo.pl?prog=blastn&dsgid1=11821&dsgid2=11821&accn1=Sb02g003480&accn2=Sb01g005760&num_seqs=2&autogo=1&show_cns=1
Sb01g005770	1	4763330	4766955	Sb02g003410	0	I	I	0		http://coge.iplantcollaborative.org/CoGe/GEvo.pl?prog=blastn&dsgid1=11821&dsgid2=11821&accn1=Sb02g003410&accn2=Sb01g005770&num_seqs=2&autogo=1&show_cns=1
Sb01g005780	1	4771888	4775943			Sb01g005750	Sb01g005750	-0
Sb01g005790	1	4776757	4785223					-0
Sb01g005800	1	4787020	4790098	Sb02g003360	0			-0		http://coge.iplantcollaborative.org/CoGe/GEvo.pl?prog=blastn&dsgid1=11821&dsgid2=11821&accn1=Sb02g003360&accn2=Sb01g005800&num_seqs=2&autogo=1&show_cns=1
Sb01g005810	1	4792583	4793173	Sb02g003340	1			-0		http://coge.iplantcollaborative.org/CoGe/GEvo.pl?prog=blastn&dsgid1=11821&dsgid2=11821&accn1=Sb02g003340&accn2=Sb01g005810&num_seqs=2&autogo=1&show_cns=1
Sb01g005820	1	4802853	4806027			P	P	-0
Sb01g005830	1	4808257	4808733			I	I	0
Sb01g005835	1	4831228	4833073			I	I	-0
Sb01g005840	1	4833775	4834786			I	I	-0
Sb01g005845	1	4869397	4870796			Sb01g005820	Sb01g005820	-0
Sb01g005850	1	4871757	4873472					0
Sb01g005860	1	4879390	4883121					-0
Sb01g005870	1	4888604	4893566					0
Sb01g005880	1	4893961	4897291					-0
Sb01g005890	1	4899107	4901570					0
Sb01g005900	1	4902730	4904088					-0
Sb01g005910	1	4906979	4922927					-0
Sb01g005920	1	4926353	4934348					-0
Sb01g005930	1	4937368	4938519					0
Sb01g005940	1	4943696	4949378					0
Sb01g005950	1	4958049	4959178	Sb02g003170	1			0		http://coge.iplantcollaborative.org/CoGe/GEvo.pl?prog=blastn&dsgid1=11821&dsgid2=11821&accn1=Sb02g003170&accn2=Sb01g005950&num_seqs=2&autogo=1&show_cns=1
Sb01g005955	1	4966133	4967341					0
Sb01g005960	1	4989413	4991859	Sb02g003120	2			-0		http://coge.iplantcollaborative.org/CoGe/GEvo.pl?prog=blastn&dsgid1=11821&dsgid2=11821&accn1=Sb02g003120&accn2=Sb01g005960&num_seqs=2&autogo=1&show_cns=1
Sb01g005970	1	4994176	4998051	Sb02g003110	1			-0		http://coge.iplantcollaborative.org/CoGe/GEvo.pl?prog=blastn&dsgid1=11821&dsgid2=11821&accn1=Sb02g003110&accn2=Sb01g005970&num_seqs=2&autogo=1&show_cns=1
Sb01g005980	1	5003090	5006464					0
Sb01g005990	1	5012234	5013582			P	P	0
sorghum_v1_1_5015564_5015672	1	5015564	5015672			I	I	0
Sb01g006000	1	5019252	5019919			Sb01g005990	Sb01g005990	-0
Sb01g006010	1	5021760	5022585			Sb01g005990	Sb01g005990	0
Sb01g006020	1	5025674	5026843	Sb02g003070	1			-0		http://coge.iplantcollaborative.org/CoGe/GEvo.pl?prog=blastn&dsgid1=11821&dsgid2=11821&accn1=Sb02g003070&accn2=Sb01g006020&num_seqs=2&autogo=1&show_cns=1
Sb01g006030	1	5036646	5039998					-0
Sb01g006040	1	5040251	5055498	Sb02g003020	0	P	P	0		http://coge.iplantcollaborative.org/CoGe/GEvo.pl?prog=blastn&dsgid1=11821&dsgid2=11821&accn1=Sb02g003020&accn2=Sb01g006040&num_seqs=2&autogo=1&show_cns=1
sorghum_v1_1_5056356_5057765	1	5056356	5057765			Sb01g006040	Sb01g006040	0
Sb01g006050	1	5057892	5062304			Sb01g006040	Sb01g006040	0
Sb01g006060	1	5064588	5067480					0
Sb01g006070	1	5068555	5069917					-0
Sb01g006080	1	5070285	5074018					-0
Sb01g006090	1	5077133	5081552	Sb02g002910	0			0		http://coge.iplantcollaborative.org/CoGe/GEvo.pl?prog=blastn&dsgid1=11821&dsgid2=11821&accn1=Sb02g002910&accn2=Sb01g006090&num_seqs=2&autogo=1&show_cns=1
Sb01g006100	1	5082067	5085448	Sb02g002900	0			0		http://coge.iplantcollaborative.org/CoGe/GEvo.pl?prog=blastn&dsgid1=11821&dsgid2=11821&accn1=Sb02g002900&accn2=Sb01g006100&num_seqs=2&autogo=1&show_cns=1
Sb01g006110	1	5086687	5089989	Sb02g002890	0			0		http://coge.iplantcollaborative.org/CoGe/GEvo.pl?prog=blastn&dsgid1=11821&dsgid2=11821&accn1=Sb02g002890&accn2=Sb01g006110&num_seqs=2&autogo=1&show_cns=1
Sb01g006120	1	5091093	5094497					0
Sb01g006130	1	5095313	5098154					0
Sb01g006140	1	5105602	5107076	Sb02g002800	0			0		http://coge.iplantcollaborative.org/CoGe/GEvo.pl?prog=blastn&dsgid1=11821&dsgid2=11821&accn1=Sb02g002800&accn2=Sb01g006140&num_seqs=2&autogo=1&show_cns=1
Sb01g006150	1	5112436	5112831					0
Sb01g006160	1	5116027	5117368					-0
sorghum_v1_1_5123975_5125343	1	5123975	5125343					-0
Sb01g006170	1	5127981	5131745					0
sorghum_v1_1_5136120_5136312	1	5136120	5136312					-0
Sb01g006175	1	5142282	5143286					-0
sorghum_v1_1_5147023_5147476	1	5147023	5147476					0
Sb01g006180	1	5155734	5159376					0
Sb01g006185	1	5182728	5184398					-0
1_5226327_5226407_cns_rna	1	5226327	5226407	2_2877638_2877558_cns_rna	1			-0	1e-35|tRNA-Val (anticodon: AAC)	http://coge.iplantcollaborative.org/CoGe/GEvo.pl?prog=blastn&dsgid1=11821&dsgid2=11821&accn1=2_2877638_2877558_cns_rna&accn2=1_5226327_5226407_cns_rna&num_seqs=2&autogo=1&show_cns=1
Sb01g006190	1	5228081	5231041	Sb02g002760	0			-0		http://coge.iplantcollaborative.org/CoGe/GEvo.pl?prog=blastn&dsgid1=11821&dsgid2=11821&accn1=Sb02g002760&accn2=Sb01g006190&num_seqs=2&autogo=1&show_cns=1
Sb01g006200	1	5238341	5238811	Sb02g002540	Sb02g002720	2			-0		http://coge.iplantcollaborative.org/CoGe/GEvo.pl?prog=blastn&dsgid1=11821&dsgid2=11821&accn1=Sb02g002540&accn2=Sb01g006200&num_seqs=2&autogo=1&show_cns=1
Sb01g006210	1	5242205	5243024					-0
Sb01g006220	1	5248603	5251092	Sb02g002706	0			0		http://coge.iplantcollaborative.org/CoGe/GEvo.pl?prog=blastn&dsgid1=11821&dsgid2=11821&accn1=Sb02g002706&accn2=Sb01g006220&num_seqs=2&autogo=1&show_cns=1
Sb01g006230	1	5251673	5252287					0
sorghum_v1_1_5253169_5253408	1	5253169	5253408					0
Sb01g006240	1	5255125	5256866					0
Sb01g006250	1	5270502	5271287					0
Sb01g006260	1	5272630	5275218					-0
Sb01g006270	1	5278092	5280392					-0
Sb01g006280	1	5282117	5285330					0
Sb01g006290	1	5288292	5290441					0
Sb01g006300	1	5291669	5294479					-0
Sb01g006310	1	5295358	5298595					-0
Sb01g006320	1	5301533	5306109	Sb02g002640	0			-0		http://coge.iplantcollaborative.org/CoGe/GEvo.pl?prog=blastn&dsgid1=11821&dsgid2=11821&accn1=Sb02g002640&accn2=Sb01g006320&num_seqs=2&autogo=1&show_cns=1
Sb01g006330	1	5308932	5311249					0
Sb01g006340	1	5312959	5313240					-0
Sb01g006350	1	5317133	5317360					0
Sb01g006360	1	5319688	5320320					-0
Sb01g006370	1	5372958	5374296					0
Sb01g006380	1	5376660	5382143					0
Sb01g006383	1	5382575	5387035					-0
Sb01g006386	1	5391811	5393432					-0
Sb01g006390	1	5398268	5400918					0
Sb01g006400	1	5402114	5404952					0
Sb01g006410	1	5406070	5407909	Sb02g002620	1			-0		http://coge.iplantcollaborative.org/CoGe/GEvo.pl?prog=blastn&dsgid1=11821&dsgid2=11821&accn1=Sb02g002620&accn2=Sb01g006410&num_seqs=2&autogo=1&show_cns=1
Sb01g006420	1	5418435	5419988					-0
Sb01g006425	1	5420677	5422854					-0
Sb01g006430	1	5424313	5425668					0
Sb01g006440	1	5430716	5440387					0
Sb01g006450	1	5441866	5444958					0
Sb01g006460	1	5447215	5453457	Sb02g002600	1			-0		http://coge.iplantcollaborative.org/CoGe/GEvo.pl?prog=blastn&dsgid1=11821&dsgid2=11821&accn1=Sb02g002600&accn2=Sb01g006460&num_seqs=2&autogo=1&show_cns=1
Sb01g006470	1	5456847	5459721					0
Sb01g006480	1	5459706	5466682					-0
sorghum_v1_1_5471592_5471700	1	5471592	5471700					0
Sb01g006490	1	5475409	5481138	sorghum_v1_2_2662395_2662525	0			0		http://coge.iplantcollaborative.org/CoGe/GEvo.pl?prog=blastn&dsgid1=11821&dsgid2=11821&accn1=sorghum_v1_2_2662395_2662525&accn2=Sb01g006490&num_seqs=2&autogo=1&show_cns=1
Sb01g006500	1	5481338	5482618					-0
Sb01g006510	1	5490226	5493060					-0
Sb01g006520	1	5500717	5516501					-0
Sb01g006525	1	5519163	5519600					0
Sb01g006530	1	5520941	5524505					-0
Sb01g006540	1	5525940	5529818					-0
Sb01g006550	1	5531245	5533448					-0
Sb01g006560	1	5533720	5536131					0
sorghum_v1_1_5538368_5538646	1	5538368	5538646			P	P	0
Sb01g006565	1	5538647	5539155			sorghum_v1_1_5538368_5538646	sorghum_v1_1_5538368_5538646	0
sorghum_v1_1_5539772_5540052	1	5539772	5540052			sorghum_v1_1_5538368_5538646	sorghum_v1_1_5538368_5538646	0
Sb01g006570	1	5540868	5542216					-0
Sb01g006580	1	5547298	5547699					0
Sb01g006590	1	5548912	5554024					-0
Sb01g006600	1	5554841	5558999					-0
Sb01g006610	1	5565329	5567563					0
Sb01g006620	1	5568090	5569915					-0
Sb01g006630	1	5573481	5591096					0
Sb01g006640	1	5593301	5596326					0
Sb01g006650	1	5598690	5601730					-0
Sb01g006655	1	5607394	5607903			P	P	0
Sb01g006660	1	5609059	5610097			Sb01g006655	Sb01g006655	0
Sb01g006670	1	5613095	5615468	Sb02g002020	0	P	P	-0		http://coge.iplantcollaborative.org/CoGe/GEvo.pl?prog=blastn&dsgid1=11821&dsgid2=11821&accn1=Sb02g002020&accn2=Sb01g006670&num_seqs=2&autogo=1&show_cns=1
Sb01g006680	1	5618950	5628847			I	I	0
Sb01g006690	1	5637302	5641217			Sb01g006670	Sb01g006670	-0
Sb01g006700	1	5648729	5656060			I	I	-0
Sb01g006710	1	5664503	5668702			Sb01g006670	Sb01g006670	0
Sb01g006720	1	5673919	5675279				I	0
Sb01g006730	1	5681080	5682777	Sb02g002380	2		I	0		http://coge.iplantcollaborative.org/CoGe/GEvo.pl?prog=blastn&dsgid1=11821&dsgid2=11821&accn1=Sb02g002380&accn2=Sb01g006730&num_seqs=2&autogo=1&show_cns=1
Sb01g006740	1	5690711	5691475				I	0
Sb01g006750	1	5691844	5694726				I	-0
Sb01g006760	1	5698026	5699960			P	Sb01g006670	0
Sb01g006770	1	5700310	5702349			Sb01g006760	Sb01g006670	-0
Sb01g006780	1	5704660	5707101			Sb01g006760	Sb01g006670	-0
Sb01g006790	1	5711520	5721678	Sb02g002200	0		I	-0		http://coge.iplantcollaborative.org/CoGe/GEvo.pl?prog=blastn&dsgid1=11821&dsgid2=11821&accn1=Sb02g002200&accn2=Sb01g006790&num_seqs=2&autogo=1&show_cns=1
sorghum_v1_1_5714120_5715818	1	5714120	5716991				Sb01g006655	0
1_5723601_5723645_cns_rna	1	5723601	5723645	2_2266424_2266380_cns_rna	1			-0	0.0002|	http://coge.iplantcollaborative.org/CoGe/GEvo.pl?prog=blastn&dsgid1=11821&dsgid2=11821&accn1=2_2266424_2266380_cns_rna&accn2=1_5723601_5723645_cns_rna&num_seqs=2&autogo=1&show_cns=1
Sb01g006800	1	5729963	5731337					0
Sb01g006810	1	5745375	5748469					0
Sb01g006820	1	5761602	5765387	Sb02g002090	0			0		http://coge.iplantcollaborative.org/CoGe/GEvo.pl?prog=blastn&dsgid1=11821&dsgid2=11821&accn1=Sb02g002090&accn2=Sb01g006820&num_seqs=2&autogo=1&show_cns=1
Sb01g006830	1	5768728	5772327	Sb02g002080	1			-0		http://coge.iplantcollaborative.org/CoGe/GEvo.pl?prog=blastn&dsgid1=11821&dsgid2=11821&accn1=Sb02g002080&accn2=Sb01g006830&num_seqs=2&autogo=1&show_cns=1
Sb01g006840	1	5809337	5811799	Sb02g002070	4			-0		http://coge.iplantcollaborative.org/CoGe/GEvo.pl?prog=blastn&dsgid1=11821&dsgid2=11821&accn1=Sb02g002070&accn2=Sb01g006840&num_seqs=2&autogo=1&show_cns=1
Sb01g006850	1	5814004	5814603	Sb02g001970	0			-0		http://coge.iplantcollaborative.org/CoGe/GEvo.pl?prog=blastn&dsgid1=11821&dsgid2=11821&accn1=Sb02g001970&accn2=Sb01g006850&num_seqs=2&autogo=1&show_cns=1
Sb01g006860	1	5839176	5840549	Sb02g001945	0			-0		http://coge.iplantcollaborative.org/CoGe/GEvo.pl?prog=blastn&dsgid1=11821&dsgid2=11821&accn1=Sb02g001945&accn2=Sb01g006860&num_seqs=2&autogo=1&show_cns=1
Sb01g006870	1	5852334	5852807	Sb02g001930	2			-0		http://coge.iplantcollaborative.org/CoGe/GEvo.pl?prog=blastn&dsgid1=11821&dsgid2=11821&accn1=Sb02g001930&accn2=Sb01g006870&num_seqs=2&autogo=1&show_cns=1
1_5854732_5854771_cns_rna	1	5854732	5854771	2_1934564_1934602_cns_rna	1			-0	5e-05|	http://coge.iplantcollaborative.org/CoGe/GEvo.pl?prog=blastn&dsgid1=11821&dsgid2=11821&accn1=2_1934564_1934602_cns_rna&accn2=1_5854732_5854771_cns_rna&num_seqs=2&autogo=1&show_cns=1
Sb01g006880	1	5861513	5864092					0
Sb01g006890	1	5865377	5865919					0
Sb01g006900	1	5866682	5870257	Sb02g001910	0			-0		http://coge.iplantcollaborative.org/CoGe/GEvo.pl?prog=blastn&dsgid1=11821&dsgid2=11821&accn1=Sb02g001910&accn2=Sb01g006900&num_seqs=2&autogo=1&show_cns=1
1_5876611_5876688_cns_rna	1	5876611	5876688	2_1948083_1948160_cns_rna	0			-0	1e-16|tRNA-Glu (anticodon: TTC)	http://coge.iplantcollaborative.org/CoGe/GEvo.pl?prog=blastn&dsgid1=11821&dsgid2=11821&accn1=2_1948083_1948160_cns_rna&accn2=1_5876611_5876688_cns_rna&num_seqs=2&autogo=1&show_cns=1
Sb01g006910	1	5878636	5881248					0
Sb01g006920	1	5881810	5885185					0
Sb01g006930	1	5892527	5896318	Sb02g001900	2			0		http://coge.iplantcollaborative.org/CoGe/GEvo.pl?prog=blastn&dsgid1=11821&dsgid2=11821&accn1=Sb02g001900&accn2=Sb01g006930&num_seqs=2&autogo=1&show_cns=1
Sb01g006940	1	5899648	5900674	Sb02g001880	1			-0		http://coge.iplantcollaborative.org/CoGe/GEvo.pl?prog=blastn&dsgid1=11821&dsgid2=11821&accn1=Sb02g001880&accn2=Sb01g006940&num_seqs=2&autogo=1&show_cns=1
Sb01g006950	1	5910018	5911065					-0
Sb01g006960	1	5911838	5914380					-0
Sb01g006970	1	5916026	5916940					0
Sb01g006980	1	5917267	5919767					-0
Sb01g006990	1	5927696	5931369					0
Sb01g007000	1	5934716	5936810					0
Sb01g007010	1	5939412	5941421					-0
Sb01g007020	1	5944461	5944772					-0
Sb01g007030	1	5945813	5952018				Sb01g007130	-0
Sb01g007040	1	5960874	5965585				I	0
Sb01g007050	1	5965688	5966446				I	-0
sorghum_v1_1_5970574_5970709	1	5970574	5970709				I	-0
Sb01g007060	1	5970965	5973757				I	-0
Sb01g007070	1	5985783	5987809				I	0
Sb01g007075	1	5989393	5990274				I	0
Sb01g007080	1	6006430	6009659				I	0
Sb01g007090	1	6010554	6013637				I	-0
Sb01g007100	1	6014988	6018128			P	P	-0
Sb01g007110	1	6030838	6032260			I	I	0
Sb01g007120	1	6040033	6047051			Sb01g007100	Sb01g007100	-0
Sb01g007130	1	6054669	6056711	Sb02g001600	3		P	-0		http://coge.iplantcollaborative.org/CoGe/GEvo.pl?prog=blastn&dsgid1=11821&dsgid2=11821&accn1=Sb02g001600&accn2=Sb01g007130&num_seqs=2&autogo=1&show_cns=1
Sb01g007140	1	6067483	6073681					-0
Sb01g007150	1	6081308	6090466	Sb02g001590	2			0		http://coge.iplantcollaborative.org/CoGe/GEvo.pl?prog=blastn&dsgid1=11821&dsgid2=11821&accn1=Sb02g001590&accn2=Sb01g007150&num_seqs=2&autogo=1&show_cns=1
Sb01g007160	1	6093408	6094709	Sb01g043570	0			-0		http://coge.iplantcollaborative.org/CoGe/GEvo.pl?prog=blastn&dsgid1=11821&dsgid2=11821&accn1=Sb01g043570&accn2=Sb01g007160&num_seqs=2&autogo=1&show_cns=1
Sb01g007170	1	6098841	6100222					0
Sb01g007180	1	6111426	6113273	Sb01g043530	1			-0		http://coge.iplantcollaborative.org/CoGe/GEvo.pl?prog=blastn&dsgid1=11821&dsgid2=11821&accn1=Sb01g043530&accn2=Sb01g007180&num_seqs=2&autogo=1&show_cns=1
Sb01g007185	1	6131487	6131687					0
sorghum_v1_1_6135599_6136723	1	6135599	6136723			P	P	-0
Sb01g007190	1	6136724	6138996			sorghum_v1_1_6135599_6136723	sorghum_v1_1_6135599_6136723	-0
Sb01g007195	1	6144618	6146694				I	0
Sb01g007200	1	6152031	6154988	Sb01g043520	0		I	-0		http://coge.iplantcollaborative.org/CoGe/GEvo.pl?prog=blastn&dsgid1=11821&dsgid2=11821&accn1=Sb01g043520&accn2=Sb01g007200&num_seqs=2&autogo=1&show_cns=1
Sb01g007210	1	6163968	6165662				I	0
Sb01g007220	1	6170452	6170898	Sb01g043490	0		I	-0		http://coge.iplantcollaborative.org/CoGe/GEvo.pl?prog=blastn&dsgid1=11821&dsgid2=11821&accn1=Sb01g043490&accn2=Sb01g007220&num_seqs=2&autogo=1&show_cns=1
Sb01g007230	1	6181093	6184339			P	P	-0
Sb01g007240	1	6189705	6191143			Sb01g007230	Sb01g007230	-0
Sb01g007245	1	6197938	6202302				I	-0
Sb01g007250	1	6213161	6215929				I	0
Sb01g007260	1	6224258	6225765				I	0
Sb01g007270	1	6227929	6235174				sorghum_v1_1_6135599_6136723	0
Sb01g007280	1	6236249	6240404					-0
Sb01g007290	1	6243512	6246189					-0
Sb01g007300	1	6254566	6258587					0
Sb01g007310	1	6266111	6268674					0
Sb01g007313	1	6278696	6279019			P	P	0
Sb01g007316	1	6286303	6288371			Sb01g007313	Sb01g007313	0
Sb01g007320	1	6296668	6297076					0
Sb01g007330	1	6303337	6303582					0
Sb01g007340	1	6305964	6308707	Sb01g043430	0			0		http://coge.iplantcollaborative.org/CoGe/GEvo.pl?prog=blastn&dsgid1=11821&dsgid2=11821&accn1=Sb01g043430&accn2=Sb01g007340&num_seqs=2&autogo=1&show_cns=1
Sb01g007350	1	6309031	6311727					0
Sb01g007360	1	6314894	6315749					0
Sb01g007370	1	6317297	6320330					-0
Sb01g007380	1	6322657	6328751					0
Sb01g007390	1	6330067	6333125					0
Sb01g007395	1	6333799	6334231			P	P	-0
Sb01g007400	1	6337660	6339550			Sb01g007395	Sb01g007395	-0
Sb01g007410	1	6359214	6361113			Sb01g007395	Sb01g007395	-0
Sb01g007420	1	6364190	6366393			Sb01g007395	Sb01g007395	-0
Sb01g007430	1	6375714	6378421			Sb01g007395	Sb01g007395	0
Sb01g007440	1	6379597	6382876					-0
Sb01g007450	1	6404709	6407228					0
Sb01g007460	1	6409224	6411141					-0
Sb01g007470	1	6417288	6419828					0
Sb01g007480	1	6420226	6422321				Sb01g007570	-0
Sb01g007490	1	6424415	6427036				I	-0
Sb01g007500	1	6455050	6457514	Sb02g000830	0		I	-0		http://coge.iplantcollaborative.org/CoGe/GEvo.pl?prog=blastn&dsgid1=11821&dsgid2=11821&accn1=Sb02g000830&accn2=Sb01g007500&num_seqs=2&autogo=1&show_cns=1
Sb01g007510	1	6460350	6464796				I	-0
Sb01g007520	1	6467873	6472119				I	-0
Sb01g007530	1	6489392	6490478	Sb02g000840	0		I	0		http://coge.iplantcollaborative.org/CoGe/GEvo.pl?prog=blastn&dsgid1=11821&dsgid2=11821&accn1=Sb02g000840&accn2=Sb01g007530&num_seqs=2&autogo=1&show_cns=1
Sb01g007540	1	6494135	6497866				I	-0
Sb01g007550	1	6499561	6504760				I	-0
Sb01g007560	1	6509017	6515545				I	0
Sb01g007570	1	6524859	6527473	Sb02g000960	1		P	0		http://coge.iplantcollaborative.org/CoGe/GEvo.pl?prog=blastn&dsgid1=11821&dsgid2=11821&accn1=Sb02g000960&accn2=Sb01g007570&num_seqs=2&autogo=1&show_cns=1
Sb01g007580	1	6532009	6536889	Sb02g000970	0			-0		http://coge.iplantcollaborative.org/CoGe/GEvo.pl?prog=blastn&dsgid1=11821&dsgid2=11821&accn1=Sb02g000970&accn2=Sb01g007580&num_seqs=2&autogo=1&show_cns=1
Sb01g007590	1	6542514	6543196			P	P	-0
Sb01g007600	1	6544420	6545981			Sb01g007590	Sb01g007590	-0
Sb01g007610	1	6546946	6548439			Sb01g007590	Sb01g007590	-0
Sb01g007620	1	6551549	6552946			Sb01g007590	Sb01g007590	-0
Sb01g007630	1	6554511	6556093			Sb01g007590	Sb01g007590	-0
Sb01g007640	1	6560681	6562719			Sb01g007590	Sb01g007590	-0
Sb01g007650	1	6572858	6577692					-0
Sb01g007655	1	6578560	6581624					0
Sb01g007660	1	6584679	6587639					0
Sb01g007670	1	6589330	6591674					0
Sb01g007680	1	6595308	6600044	Sb02g001070	0			0		http://coge.iplantcollaborative.org/CoGe/GEvo.pl?prog=blastn&dsgid1=11821&dsgid2=11821&accn1=Sb02g001070&accn2=Sb01g007680&num_seqs=2&autogo=1&show_cns=1
Sb01g007690	1	6601819	6603679					-0
Sb01g007695	1	6622772	6623176					-0
Sb01g007700	1	6624519	6625767					-0
Sb01g007705	1	6627678	6627962					-0
Sb01g007710	1	6629720	6635569					-0
Sb01g007720	1	6639517	6655181					-0
Sb01g007730	1	6656189	6660168					-0
Sb01g007740	1	6660826	6664616					-0
Sb01g007750	1	6674726	6678107			P	P	0
Sb01g007760	1	6681822	6685239			Sb01g007750	Sb01g007750	0
Sb01g007770	1	6686649	6687919					-0
Sb01g007780	1	6694707	6701002	Sb02g001090	2	P	P	0		http://coge.iplantcollaborative.org/CoGe/GEvo.pl?prog=blastn&dsgid1=11821&dsgid2=11821&accn1=Sb02g001090&accn2=Sb01g007780&num_seqs=2&autogo=1&show_cns=1
Sb01g007790	1	6714690	6722437			Sb01g007780	Sb01g007780	0
Sb01g007800	1	6723109	6726652					-0
Sb01g007810	1	6730076	6731789					0
Sb01g007820	1	6744344	6746227					-0
Sb01g007830	1	6755728	6756883					0
Sb01g007840	1	6757370	6762142					-0
Sb01g007850	1	6762743	6767650					-0
Sb01g007855	1	6775764	6777673					0
Sb01g007860	1	6779012	6787684					-0
Sb01g007870	1	6788571	6790262					-0
Sb01g007872	1	6800104	6800364					-0
Sb01g007874	1	6806820	6807347					-0
Sb01g007876	1	6808118	6809920					-0
Sb01g007878	1	6817060	6840554					-0
Sb01g007880	1	6853582	6857734			P	P	0
Sb01g007890	1	6858545	6861168			P	P	-0
sorghum_v1_1_6871346_6871509	1	6871346	6871509			Sb01g007880	Sb01g007880	0
Sb01g007900	1	6871532	6872824			Sb01g007880	Sb01g007880	0
Sb01g007910	1	6874007	6877264			Sb01g007890	Sb01g007890	-0
Sb01g007920	1	6877692	6879062					-0
Sb01g007930	1	6881665	6882718					-0
Sb01g007940	1	6885407	6888219					0
Sb01g007950	1	6889558	6896185					0
Sb01g007960	1	6899335	6902323					0
Sb01g007965	1	6904892	6905215					-0
Sb01g007970	1	6906269	6915573					-0
Sb01g007980	1	6921062	6923851					0
Sb01g007990	1	6924735	6925457					0
Sb01g008000	1	6926248	6929081					-0
Sb01g008010	1	6930403	6932890					-0
Sb01g008020	1	6933504	6942229					0
Sb01g008030	1	6942819	6947951			P	P	-0
Sb01g008040	1	6957503	6963067			Sb01g008030	Sb01g008030	-0
Sb01g008050	1	6972348	6974973			Sb01g008030	Sb01g008030	-0
Sb01g008060	1	6978013	6979495					-0
Sb01g008070	1	6980304	6984307					-0
Sb01g008080	1	6987235	6993335					0
Sb01g008090	1	6999093	7001493					0
sorghum_v1_1_7003067_7003187	1	7003067	7003187					-0
Sb01g008100	1	7006208	7008626					0
Sb01g008110	1	7010537	7011738					0
Sb01g008120	1	7014693	7016236					-0
Sb01g008130	1	7016653	7020853					-0
Sb01g008140	1	7025590	7027735					0
Sb01g008150	1	7027813	7034944					-0
Sb01g008160	1	7038271	7042328					-0
Sb01g008170	1	7044144	7051056					-0
Sb01g008180	1	7057755	7066246					-0
Sb01g008190	1	7068318	7069101					0
Sb01g008195	1	7069266	7077879					-0
Sb01g008200	1	7094963	7095733			P	P	0
Sb01g008210	1	7096495	7097684			Sb01g008200	Sb01g008200	0
Sb01g008220	1	7104324	7107566					-0
Sb01g008230	1	7122457	7128959					0
Sb01g008240	1	7129927	7131307					-0
Sb01g008250	1	7135044	7135457					-0
Sb01g008260	1	7141502	7143211			P	P	0
Sb01g008270	1	7144569	7147117			Sb01g008260	Sb01g008260	-0
Sb01g008280	1	7147352	7150785					0
Sb01g008290	1	7157207	7158750					0
Sb01g008300	1	7160586	7162903					-0
Sb01g008310	1	7164203	7171765					0
Sb01g008320	1	7174321	7174866					-0
sorghum_v1_1_7174885_7175798	1	7174885	7175798					-0
Sb01g008330	1	7176324	7176637					-0
Sb01g008340	1	7182130	7185915					-0
Sb01g008350	1	7190256	7191424					-0
Sb01g008353	1	7195312	7195539					0
Sb01g008356	1	7200543	7201324					0
Sb01g008360	1	7205523	7207534					0
Sb01g008370	1	7208400	7209740					0
Sb01g008380	1	7214131	7215744					0
Sb01g008390	1	7217837	7222366					0
Sb01g008400	1	7223027	7226214					-0
sorghum_v1_1_7233837_7233993	1	7233837	7233993					-0
Sb01g008410	1	7238668	7255507					0
Sb01g008420	1	7257689	7260845					0
Sb01g008425	1	7263617	7266148					0
Sb01g008430	1	7266744	7270841					0
Sb01g008440	1	7273553	7275124					-0
Sb01g008450	1	7287008	7290664					0
Sb01g008460	1	7291253	7296443					-0
Sb01g008465	1	7300559	7302400					-0
Sb01g008470	1	7305943	7306921					0
Sb01g008480	1	7321142	7323941					0
sorghum_v1_1_7323713_7324087	1	7323713	7333750					-0
Sb01g008500	1	7348276	7354063					0
Sb01g008510	1	7354695	7355691					-0
Sb01g008520	1	7362663	7367592					0
Sb01g008530	1	7369716	7371007					-0
sorghum_v1_1_7374235_7374338	1	7374235	7374338			P	P	0
Sb01g008535	1	7375968	7376750			sorghum_v1_1_7374235_7374338	sorghum_v1_1_7374235_7374338	0
Sb01g008540	1	7377657	7377977					0
Sb01g008550	1	7382814	7385101					-0
sorghum_v1_1_7395515_7395635	1	7395515	7395635					0
Sb01g008560	1	7396848	7399156					-0
Sb01g008570	1	7406660	7409367					-0
Sb01g008580	1	7414422	7414992					-0
Sb01g008590	1	7420135	7422935					-0
Sb01g008600	1	7429609	7433318					-0
Sb01g008610	1	7437019	7439201					-0
Sb01g008620	1	7439436	7441315					0
Sb01g008630	1	7441835	7446247					-0
Sb01g008640	1	7454533	7454757					-0
sorghum_v1_1_7454765_7454868	1	7454765	7454868					-0
Sb01g008643	1	7464392	7465891			P	P	0
Sb01g008646	1	7467273	7467548			Sb01g008643	Sb01g008643	0
Sb01g008650	1	7468334	7469662					-0
Sb01g008655	1	7478910	7479509					0
Sb01g008660	1	7485123	7486455					-0
Sb01g008670	1	7490706	7492951					-0
Sb01g008680	1	7498895	7500776					-0
Sb01g008690	1	7501782	7507320					-0
Sb01g008695	1	7513398	7514407					-0
Sb01g008700	1	7515027	7532549					-0
Sb01g008710	1	7538006	7541701					-0
Sb01g008720	1	7541987	7545301					0
Sb01g008730	1	7548376	7551620					0
Sb01g008740	1	7555280	7565823					-0
Sb01g008750	1	7568025	7570815					0
Sb01g008760	1	7571419	7576316					-0
Sb01g008770	1	7576741	7579356					0
Sb01g008772	1	7582789	7583232			P	P	0
Sb01g008775	1	7583685	7584268			Sb01g008772	Sb01g008772	0
Sb01g008777	1	7584587	7584997			Sb01g008772	Sb01g008772	0
Sb01g008780	1	7587447	7587749					0
sorghum_v1_1_7589614_7590525	1	7589614	7598011					0
Sb01g008800	1	7601414	7606511					0
Sb01g008810	1	7607682	7608839					-0
Sb01g008820	1	7613408	7616521					0
Sb01g008830	1	7615002	7616503					-0
Sb01g008840	1	7618488	7619630					-0
Sb01g008850	1	7620155	7624884					0
Sb01g008860	1	7628771	7632321					0
Sb01g008870	1	7633129	7634681					-0
Sb01g008880	1	7641738	7643379					0
Sb01g008885	1	7649220	7651128					0
Sb01g008890	1	7659040	7660828			P	P	0
Sb01g008900	1	7662785	7664577			Sb01g008890	Sb01g008890	0
Sb01g008910	1	7666488	7668746					-0
Sb01g008920	1	7677119	7680126					0
Sb01g008930	1	7683439	7688913					-0
Sb01g008940	1	7692180	7697923					0
Sb01g008945	1	7698632	7699224					-0
Sb01g008950	1	7699409	7702731					-0
Sb01g008960	1	7706303	7706685					0
Sb01g008970	1	7709457	7709957					-0
Sb01g008980	1	7711843	7712266			P	P	-0
Sb01g008990	1	7714256	7714815			Sb01g008980	Sb01g008980	-0
Sb01g009000	1	7717778	7718194				P	0
Sb01g009010	1	7721667	7726299			P	P	-0
Sb01g009020	1	7727242	7733788			P	P	-0
Sb01g009025	1	7745998	7763739			Sb01g009020	Sb01g009020	0
Sb01g009030	1	7768591	7773513			Sb01g009010	Sb01g009010	0
Sb01g009040	1	7776125	7776652			P	Sb01g009000	-0
Sb01g009050	1	7779156	7779511			Sb01g009040	Sb01g009000	-0
Sb01g009060	1	7780908	7781556			Sb01g009040	Sb01g009000	-0
Sb01g009070	1	7789286	7793640					0
Sb01g009080	1	7824690	7828301					0
Sb01g009085	1	7829633	7829782			P	P	0
Sb01g009090	1	7832270	7834582			Sb01g009085	Sb01g009085	0
Sb01g009100	1	7836746	7837643					0
Sb01g009110	1	7840524	7841213					-0
sorghum_v1_1_7845726_7845865	1	7845726	7845865					0
Sb01g009120	1	7851061	7852540					0
Sb01g009130	1	7857937	7868309					-0
Sb01g009135	1	7891454	7891993			P	P	0
Sb01g009140	1	7893910	7897658			Sb01g009135	Sb01g009135	0
Sb01g009150	1	7898275	7899572					-0
sorghum_v1_1_7901237_7901361	1	7901237	7901361					-0
Sb01g009161	1	7904388	7904642					0
Sb01g009170	1	7911787	7925701					-0
Sb01g009180	1	7928222	7929622					-0
Sb01g009190	1	7931006	7932207					0
Sb01g009200	1	7932609	7935846			P	P	-0
Sb01g009210	1	7937253	7939130			Sb01g009200	Sb01g009200	-0
Sb01g009220	1	7942181	7945168			Sb01g009200	Sb01g009200	-0
Sb01g009225	1	7950077	7967230					0
Sb01g009230	1	7975647	7977392					0
Sb01g009240	1	7992067	7994148			P	P	-0
Sb01g009250	1	7994569	7996673			Sb01g009240	Sb01g009240	0
Sb01g009260	1	8000616	8000921					-0
Sb01g009270	1	8003159	8004598					0
Sb01g009280	1	8011976	8017672					0
Sb01g009290	1	8020129	8024991					0
Sb01g009300	1	8025573	8027689					-0
Sb01g009310	1	8036684	8039895					-0
Sb01g009320	1	8040621	8041385					-0
Sb01g009330	1	8044882	8046768					-0
Sb01g009340	1	8064521	8066028			P	P	0
Sb01g009350	1	8066606	8069037			Sb01g009340	Sb01g009340	0
Sb01g009360	1	8070702	8074071					0
Sb01g009370	1	8076631	8078997					0
Sb01g009380	1	8087677	8089365					0
Sb01g009390	1	8090196	8094448					-0
Sb01g009400	1	8094865	8102353					-0
Sb01g009410	1	8102612	8105026					0
Sb01g009420	1	8107317	8109104					-0
Sb01g009430	1	8110609	8114751					-0
Sb01g009431	1	8119310	8120046					-0
Sb01g009433	1	8120708	8121943					0
Sb01g009434	1	8125143	8128270					0
Sb01g009436	1	8130115	8134580					0
Sb01g009438	1	8135568	8137746					0
Sb01g009440	1	8141148	8142593					-0
Sb01g009450	1	8160818	8162623					0
Sb01g009460	1	8186199	8192342			P	P	0
Sb01g009470	1	8195670	8198306			I	I	-0
Sb01g009475	1	8203679	8219004			I	I	-0
Sb01g009480	1	8222577	8230046			Sb01g009460	Sb01g009460	0
Sb01g009490	1	8231641	8234293					0
Sb01g009500	1	8235287	8239570					0
Sb01g009510	1	8241812	8242447					0
Sb01g009520	1	8267569	8273481					0
Sb01g009530	1	8278029	8280721					-0
Sb01g009540	1	8290156	8294520					0
Sb01g009550	1	8295963	8302412	Sb01g042010	0			-0		http://coge.iplantcollaborative.org/CoGe/GEvo.pl?prog=blastn&dsgid1=11821&dsgid2=11821&accn1=Sb01g042010&accn2=Sb01g009550&num_seqs=2&autogo=1&show_cns=1
Sb01g009555	1	8304387	8305479					0
Sb01g009560	1	8308021	8310971			P	P	-0
Sb01g009570	1	8313970	8316548			Sb01g009560	Sb01g009560	-0
Sb01g009580	1	8323197	8328451					0
Sb01g009590	1	8369244	8371829					0
Sb01g009600	1	8373763	8377040					-0
Sb01g009605	1	8378238	8378624					0
Sb01g009610	1	8379575	8383728					-0
Sb01g009615	1	8388236	8388922					-0
Sb01g009620	1	8390281	8390882					-0
Sb01g009630	1	8395249	8405615					-0
Sb01g009640	1	8409587	8411313	Sb01g041990	2			-0		http://coge.iplantcollaborative.org/CoGe/GEvo.pl?prog=blastn&dsgid1=11821&dsgid2=11821&accn1=Sb01g041990&accn2=Sb01g009640&num_seqs=2&autogo=1&show_cns=1
Sb01g009650	1	8412454	8414089					0
Sb01g009660	1	8415416	8417062					0
Sb01g009663	1	8437572	8437907			P	P	-0
Sb01g009666	1	8439184	8439544			Sb01g009663	Sb01g009663	-0
Sb01g009670	1	8447161	8451387					0
Sb01g009680	1	8453483	8457242			P	P	-0
Sb01g009685	1	8465814	8469369			Sb01g009680	Sb01g009680	-0
sorghum_v1_1_8472471_8472639	1	8472471	8472639			I	I	0
Sb01g009690	1	8473050	8474753			Sb01g009680	Sb01g009680	-0
Sb01g009700	1	8482372	8483178					0
Sb01g009710	1	8483890	8488828					-0
Sb01g009720	1	8492428	8493487			P	P	-0
Sb01g009730	1	8502005	8503090			I	I	-0
Sb01g009740	1	8512462	8514141			I	I	-0
Sb01g009750	1	8527890	8531590			Sb01g009720	Sb01g009720	-0
Sb01g009760	1	8537255	8542708					0
Sb01g009770	1	8542794	8545233	Sb01g041880	0			-0		http://coge.iplantcollaborative.org/CoGe/GEvo.pl?prog=blastn&dsgid1=11821&dsgid2=11821&accn1=Sb01g041880&accn2=Sb01g009770&num_seqs=2&autogo=1&show_cns=1
Sb01g009780	1	8546352	8548489					0
Sb01g009790	1	8551640	8558210					-0
Sb01g009800	1	8561977	8567673					-0
sorghum_v1_1_8569101_8569576	1	8569101	8569576			P	P	-0
sorghum_v1_1_8569456_8569576	1	8569456	8569576			sorghum_v1_1_8569101_8569576	sorghum_v1_1_8569101_8569576	0
Sb01g009810	1	8570482	8571489					0
Sb01g009820	1	8574102	8574623					-0
Sb01g009830	1	8578132	8580310					0
sorghum_v1_1_8597461_8597618	1	8597461	8597618					0
Sb01g009835	1	8599598	8600147					-0
Sb01g009840	1	8602772	8605993					0
Sb01g009850	1	8608741	8610639					0
Sb01g009860	1	8610822	8633074					-0
Sb01g009863	1	8647780	8648138			P	P	0
Sb01g009866	1	8648303	8648476			Sb01g009863	Sb01g009863	0
Sb01g009870	1	8655623	8657270					-0
Sb01g009880	1	8668192	8676040	Sb01g041700	1			-0		http://coge.iplantcollaborative.org/CoGe/GEvo.pl?prog=blastn&dsgid1=11821&dsgid2=11821&accn1=Sb01g041700&accn2=Sb01g009880&num_seqs=2&autogo=1&show_cns=1
Sb01g009890	1	8705732	8709731	Sb01g041710	2	P	P	0		http://coge.iplantcollaborative.org/CoGe/GEvo.pl?prog=blastn&dsgid1=11821&dsgid2=11821&accn1=Sb01g041710&accn2=Sb01g009890&num_seqs=2&autogo=1&show_cns=1
Sb01g009900	1	8713379	8720739			Sb01g009890	Sb01g009890	0
Sb01g009910	1	8722474	8724215					0
Sb01g009920	1	8729578	8737076			P	P	0
Sb01g009930	1	8754916	8758749			Sb01g009920	Sb01g009920	0
Sb01g009933	1	8768316	8768591					0
Sb01g009936	1	8768700	8770309					0
sorghum_v1_1_8770315_8770584	1	8770315	8770584					0
Sb01g009940	1	8770589	8774365					0
Sb01g009950	1	8780502	8784451					0
Sb01g009960	1	8786880	8795064			P	P	0
Sb01g009965	1	8795868	8796284			I	I	-0
sorghum_v1_1_8803438_8803553	1	8803438	8805433			Sb01g009960	Sb01g009960	0
Sb01g009970	1	8809752	8811642			Sb01g009960	Sb01g009960	0
Sb01g009980	1	8816934	8820745	Sb01g041610	1			0		http://coge.iplantcollaborative.org/CoGe/GEvo.pl?prog=blastn&dsgid1=11821&dsgid2=11821&accn1=Sb01g041610&accn2=Sb01g009980&num_seqs=2&autogo=1&show_cns=1
Sb01g009990	1	8823195	8823572					-0
Sb01g009995	1	8839547	8841073					-0
Sb01g010000	1	8842030	8844327					0
Sb01g010010	1	8847331	8852042					0
Sb01g010020	1	8856724	8857428					-0
Sb01g010025	1	8873297	8873923					-0
Sb01g010030	1	8879131	8881628					-0
Sb01g010040	1	8883644	8887874					0
Sb01g010045	1	8891765	8892265					0
Sb01g010050	1	8892569	8895304					-0
Sb01g010060	1	8897957	8904628					0
Sb01g010070	1	8909041	8916433					-0
Sb01g010080	1	8933437	8933706					0
Sb01g010090	1	8933968	8938545					-0
Sb01g010095	1	8940919	8941119					0
Sb01g010100	1	8945582	8947622					-0
Sb01g010110	1	8954614	8958780				P	0
sorghum_v1_1_8966766_8966991	1	8966766	8966991				I	-0
Sb01g010120	1	8969020	8972195				I	0
Sb01g010130	1	8973847	8985124				I	0
Sb01g010133	1	8986266	8987560				I	-0
sorghum_v1_1_8988587_8988948	1	8988587	8988948				I	-0
Sb01g010136	1	8990047	8994377				I	-0
Sb01g010140	1	8997979	9002634				I	0
Sb01g010150	1	9003551	9007937				I	-0
Sb01g010160	1	9018337	9019025				I	-0
sorghum_v1_1_9022116_9022219	1	9022116	9022219				I	0
Sb01g010165	1	9031252	9033645				I	-0
sorghum_v1_1_9033796_9033981	1	9033796	9033981				I	-0
Sb01g010170	1	9036469	9041000				I	0
Sb01g010180	1	9051911	9052891			P	Sb01g010110	-0
Sb01g010190	1	9055934	9061685			I	I	-0
Sb01g010200	1	9066624	9067634			Sb01g010180	Sb01g010110	-0
Sb01g010210	1	9071452	9075197				I	0
Sb01g010220	1	9075762	9076612				I	0
Sb01g010230	1	9077414	9078177				I	0
Sb01g010240	1	9078366	9085255				I	-0
Sb01g010250	1	9086684	9091468				I	-0
Sb01g010260	1	9098241	9101892				I	-0
Sb01g010270	1	9110891	9113720				I	0
Sb01g010280	1	9114382	9120676				I	-0
sorghum_v1_1_9129566_9129708	1	9129566	9129708				I	0
Sb01g010290	1	9132398	9135788				Sb01g010110	0
Sb01g010300	1	9141177	9146276					-0
Sb01g010310	1	9149502	9152265					-0
Sb01g010320	1	9153354	9154994					-0
Sb01g010325	1	9157531	9159463					-0
Sb01g010330	1	9166091	9175649					0
sorghum_v1_1_9177870_9178124	1	9177870	9178124					0
Sb01g010335	1	9178705	9178923			P	P	-0
Sb01g010340	1	9178975	9180979			Sb01g010335	Sb01g010335	-0
Sb01g010350	1	9181648	9183149					-0
Sb01g010360	1	9186633	9188845					-0
Sb01g010370	1	9191167	9192919					0
Sb01g010380	1	9195524	9197113					-0
Sb01g010390	1	9202513	9207356					-0
Sb01g010400	1	9208468	9216528					0
Sb01g010410	1	9223676	9242939					0
Sb01g010420	1	9244438	9245891					-0
Sb01g010430	1	9249830	9257929					-0
Sb01g010440	1	9262972	9265023					0
sorghum_v1_1_9268323_9268447	1	9268323	9268447					-0
Sb01g010450	1	9274376	9275918					0
Sb01g010460	1	9277164	9279463					-0
Sb01g010470	1	9282585	9286115					0
Sb01g010480	1	9287455	9290053					0
Sb01g010490	1	9293833	9295424	Sb01g040620	1			-0		http://coge.iplantcollaborative.org/CoGe/GEvo.pl?prog=blastn&dsgid1=11821&dsgid2=11821&accn1=Sb01g040620&accn2=Sb01g010490&num_seqs=2&autogo=1&show_cns=1
Sb01g010500	1	9307659	9308657	Sb01g040540	0	P	P	0		http://coge.iplantcollaborative.org/CoGe/GEvo.pl?prog=blastn&dsgid1=11821&dsgid2=11821&accn1=Sb01g040540&accn2=Sb01g010500&num_seqs=2&autogo=1&show_cns=1
Sb01g010510	1	9311549	9312372			Sb01g010500	Sb01g010500	0
Sb01g010520	1	9314107	9314631			Sb01g010500	Sb01g010500	0
Sb01g010530	1	9318038	9322043					0
Sb01g010540	1	9322351	9325748			P	P	0
Sb01g010550	1	9328214	9329520			Sb01g010540	Sb01g010540	0
Sb01g010560	1	9330267	9334354					-0
Sb01g010570	1	9336138	9337268			P	P	0
Sb01g010575	1	9339138	9339296			Sb01g010570	Sb01g010570	0
Sb01g010580	1	9354679	9359739	Sb01g040510	0			0		http://coge.iplantcollaborative.org/CoGe/GEvo.pl?prog=blastn&dsgid1=11821&dsgid2=11821&accn1=Sb01g040510&accn2=Sb01g010580&num_seqs=2&autogo=1&show_cns=1
Sb01g010590	1	9361874	9364490					0
Sb01g010600	1	9366243	9367419					0
Sb01g010610	1	9367422	9371701					-0
Sb01g010620	1	9373460	9375040					-0
Sb01g010630	1	9377448	9380991					0
Sb01g010640	1	9381817	9382685	Sb01g040430	0			-0		http://coge.iplantcollaborative.org/CoGe/GEvo.pl?prog=blastn&dsgid1=11821&dsgid2=11821&accn1=Sb01g040430&accn2=Sb01g010640&num_seqs=2&autogo=1&show_cns=1
Sb01g010650	1	9389669	9402483					0
Sb01g010660	1	9419975	9422628					-0
Sb01g010670	1	9454427	9457360					-0
Sb01g010675	1	9462161	9463350					-0
Sb01g010680	1	9471685	9478938					0
sorghum_v1_1_9478945_9479125	1	9478945	9479125					0
sorghum_v1_1_9495139_9495352	1	9495139	9495352					0
sorghum_v1_1_9495369_9495596	1	9495369	9495596					-0
Sb01g010690	1	9506057	9507199					-0
Sb01g010700	1	9540936	9543021	Sb01g040410	2			-0		http://coge.iplantcollaborative.org/CoGe/GEvo.pl?prog=blastn&dsgid1=11821&dsgid2=11821&accn1=Sb01g040410&accn2=Sb01g010700&num_seqs=2&autogo=1&show_cns=1
Sb01g010710	1	9588081	9592201	Sb01g040390	0			0		http://coge.iplantcollaborative.org/CoGe/GEvo.pl?prog=blastn&dsgid1=11821&dsgid2=11821&accn1=Sb01g040390&accn2=Sb01g010710&num_seqs=2&autogo=1&show_cns=1
Sb01g010720	1	9611991	9622431					-0
Sb01g010730	1	9645372	9650086					-0
Sb01g010740	1	9651114	9656511					0
Sb01g010750	1	9656782	9659493					-0
Sb01g010760	1	9660097	9661815					-0
Sb01g010770	1	9665616	9669615					-0
Sb01g010780	1	9688545	9689797					0
Sb01g010790	1	9689982	9693135					-0
Sb01g010800	1	9697910	9703218	Sb01g040360	1			0		http://coge.iplantcollaborative.org/CoGe/GEvo.pl?prog=blastn&dsgid1=11821&dsgid2=11821&accn1=Sb01g040360&accn2=Sb01g010800&num_seqs=2&autogo=1&show_cns=1
Sb01g010810	1	9705909	9711243					0
Sb01g010820	1	9715143	9720702					0
Sb01g010825	1	9721346	9725643			P	P	0
Sb01g010830	1	9726512	9730028			Sb01g010825	Sb01g010825	0
Sb01g010840	1	9731553	9735142			Sb01g010825	Sb01g010825	0
Sb01g010850	1	9747581	9748240					0
Sb01g010860	1	9748544	9751370					-0
Sb01g010870	1	9754468	9760300					-0
sorghum_v1_1_9761299_9761508	1	9761299	9761508					0
Sb01g010880	1	9772398	9773027					0
Sb01g010890	1	9776513	9777337					0
Sb01g010900	1	9780441	9781820					-0
Sb01g010910	1	9785518	9788960					0
Sb01g010920	1	9791278	9796261			P	P	-0
sorghum_v1_1_9796493_9797266	1	9796493	9797266			Sb01g010920	Sb01g010920	-0
sorghum_v1_1_9821517_9821633	1	9821517	9821633					-0
Sb01g010930	1	9822384	9827452					0
sorghum_v1_1_9824847_9824984	1	9824847	9824984					-0
Sb01g010940	1	9828063	9831002					0
Sb01g010950	1	9832302	9832808					0
Sb01g010960	1	9834266	9835397					0
Sb01g010970	1	9836573	9837450					-0
Sb01g010975	1	9840633	9842888					-0
Sb01g010980	1	9843228	9845381					-0
sorghum_v1_1_9850929_9851042	1	9850929	9851042					0
Sb01g010990	1	9853849	9857467					-0
Sb01g011000	1	9858443	9861339					0
Sb01g011010	1	9862200	9872886					-0
Sb01g011020	1	9883625	9886673			P	P	-0
sorghum_v1_1_9896924_9897375	1	9896924	9901320			Sb01g011020	Sb01g011020	-0
Sb01g011025	1	9902952	9908713			Sb01g011020	Sb01g011020	-0
Sb01g011030	1	9916989	9920932			P	P	-0
Sb01g011040	1	9923147	9930173			Sb01g011030	Sb01g011030	-0
Sb01g011050	1	9936792	9941610			Sb01g011030	Sb01g011030	-0
Sb01g011060	1	9949684	9953070					-0
Sb01g011070	1	9953470	9955848					0
Sb01g011080	1	9956529	9959881					-0
Sb01g011090	1	9962025	9966156					0
Sb01g011100	1	9966806	9973410					-0
Sb01g011110	1	9980550	9984131					0
Sb01g011120	1	9985106	9987502					0
Sb01g011130	1	9989215	9990606					-0
Sb01g011135	1	9991858	9992349					0
Sb01g011140	1	9992543	9996304			P	P	0
sorghum_v1_1_10003548_10003800	1	10003548	10006970			Sb01g011140	Sb01g011140	0
Sb01g011150	1	10009063	10012269					-0
Sb01g011160	1	10022755	10025534					-0
Sb01g011170	1	10029307	10033610					0
sorghum_v1_1_10033873_10034037	1	10033873	10034037					0
Sb01g011180	1	10048913	10050241					-0
Sb01g011190	1	10061232	10062941					-0
Sb01g011200	1	10069729	10074376					-0
Sb01g011210	1	10074596	10076817					-0
Sb01g011215	1	10083486	10084220					-0
Sb01g011220	1	10087964	10094537					-0
Sb01g011225	1	10103654	10104025					0
Sb01g011230	1	10105088	10108837					-0
Sb01g011240	1	10113449	10114411					0
sorghum_v1_1_10117022_10117412	1	10117022	10125132			P	P	0
Sb01g011250	1	10125684	10128391			sorghum_v1_1_10117022_10117412	sorghum_v1_1_10117022_10117412	0
Sb01g011260	1	10128608	10131396					0
Sb01g011270	1	10136364	10136986					-0
Sb01g011280	1	10137617	10141747					-0
Sb01g011290	1	10144382	10145397					0
Sb01g011300	1	10159943	10161631					0
Sb01g011305	1	10164616	10165129			P	P	-0
sorghum_v1_1_10165155_10165303	1	10165155	10165303			Sb01g011305	Sb01g011305	-0
Sb01g011310	1	10165306	10172213			Sb01g011305	Sb01g011305	-0
Sb01g011320	1	10182181	10183122				P	-0
Sb01g011330	1	10186791	10187135				I	-0
sorghum_v1_1_10188325_10188460	1	10188325	10188460				I	-0
Sb01g011340	1	10190138	10193131				I	0
Sb01g011350	1	10197451	10198569				I	0
Sb01g011360	1	10198932	10202222				I	-0
Sb01g011370	1	10219731	10220892				I	0
Sb01g011380	1	10222760	10223713				Sb01g011320	-0
Sb01g011385	1	10225092	10226165					-0
Sb01g011390	1	10226524	10228282					-0
Sb01g011400	1	10231468	10234430					0
Sb01g011410	1	10235009	10237916					-0
Sb01g011420	1	10248751	10254379					0
Sb01g011430	1	10258207	10259590					0
Sb01g011440	1	10263469	10267327					0
sorghum_v1_1_10271025_10271326	1	10271025	10271326					-0
Sb01g011450	1	10280488	10284822					0
Sb01g011460	1	10293931	10297227					0
Sb01g011470	1	10298593	10299429			P	P	-0
Sb01g011480	1	10311267	10321403	Sb08g023170	2	I	I	-0		http://coge.iplantcollaborative.org/CoGe/GEvo.pl?prog=blastn&dsgid1=11821&dsgid2=11821&accn1=Sb08g023170&accn2=Sb01g011480&num_seqs=2&autogo=1&show_cns=1
Sb01g011490	1	10323504	10328777	Sb08g023160	0	I	I	-0		http://coge.iplantcollaborative.org/CoGe/GEvo.pl?prog=blastn&dsgid1=11821&dsgid2=11821&accn1=Sb08g023160&accn2=Sb01g011490&num_seqs=2&autogo=1&show_cns=1
Sb01g011500	1	10333503	10334467			Sb01g011470	Sb01g011470	0
Sb01g011510	1	10334851	10337976					-0
Sb01g011520	1	10339836	10345427	Sb08g023110	0			0		http://coge.iplantcollaborative.org/CoGe/GEvo.pl?prog=blastn&dsgid1=11821&dsgid2=11821&accn1=Sb08g023110&accn2=Sb01g011520&num_seqs=2&autogo=1&show_cns=1
Sb01g011530	1	10369346	10371273					-0
Sb01g011540	1	10373426	10376786					0
sorghum_v1_1_10376801_10377055	1	10376801	10377055					0
Sb01g011550	1	10380569	10386678					-0
Sb01g011560	1	10387274	10391855					-0
Sb01g011570	1	10398525	10401645					0
Sb01g011580	1	10402213	10406484					-0
Sb01g011590	1	10409990	10416003					0
Sb01g011595	1	10416882	10422041					0
Sb01g011600	1	10423969	10428278					0
Sb01g011610	1	10430260	10439085	Sb08g023070	0			-0		http://coge.iplantcollaborative.org/CoGe/GEvo.pl?prog=blastn&dsgid1=11821&dsgid2=11821&accn1=Sb08g023070&accn2=Sb01g011610&num_seqs=2&autogo=1&show_cns=1
Sb01g011620	1	10447306	10471214					-0
Sb01g011630	1	10484678	10488479					-0
Sb01g011640	1	10491841	10498018					-0
Sb01g011650	1	10500608	10502825					0
Sb01g011660	1	10504898	10505998					0
Sb01g011670	1	10508817	10510398			P	P	-0
Sb01g011680	1	10536963	10537433			P	P	-0
Sb01g011690	1	10537633	10539460			Sb01g011680	Sb01g011680	-0
Sb01g011693	1	10550300	10554830			Sb01g011670	Sb01g011670	-0
Sb01g011696	1	10560551	10561009			Sb01g011670	Sb01g011670	-0
Sb01g011700	1	10583348	10589889				I	0
Sb01g011710	1	10590198	10595573				I	-0
Sb01g011720	1	10598100	10601702				I	-0
Sb01g011730	1	10607544	10608037				I	-0
sorghum_v1_1_10608048_10608686	1	10608048	10608686				I	0
sorghum_v1_1_10615241_10618350	1	10615241	10618350				I	-0
Sb01g011740	1	10623060	10626499				I	0
Sb01g011750	1	10629875	10633877				I	-0
Sb01g011760	1	10651575	10653279				I	-0
Sb01g011770	1	10654056	10657380				I	-0
Sb01g011780	1	10661139	10664611				I	0
Sb01g011790	1	10664878	10667538				I	-0
Sb01g011800	1	10669061	10670538				Sb01g011670	0
Sb01g011810	1	10671540	10677057					-0
Sb01g011820	1	10678281	10680347					-0
Sb01g011830	1	10681137	10686834					0
Sb01g011840	1	10689674	10694076					0
Sb01g011845	1	10695999	10704819					0
Sb01g011850	1	10705125	10709131					-0
Sb01g011855	1	10710716	10710991					-0
Sb01g011860	1	10732323	10733705					-0
Sb01g011870	1	10761650	10768577			P	P	0
Sb01g011880	1	10774347	10780713			Sb01g011870	Sb01g011870	0
Sb01g011890	1	10812799	10814742	Sb08g023130	2			0		http://coge.iplantcollaborative.org/CoGe/GEvo.pl?prog=blastn&dsgid1=11821&dsgid2=11821&accn1=Sb08g023130&accn2=Sb01g011890&num_seqs=2&autogo=1&show_cns=1
Sb01g011900	1	10818949	10819986			P	P	0
Sb01g011903	1	10821526	10821891			I	I	-0
Sb01g011906	1	10822296	10822418			Sb01g011900	Sb01g011900	0
Sb01g011910	1	10824355	10829198					0
Sb01g011920	1	10830923	10837832					0
Sb01g011930	1	10840691	10845055					-0
Sb01g011940	1	10847649	10850752	Sb08g022990	0			0		http://coge.iplantcollaborative.org/CoGe/GEvo.pl?prog=blastn&dsgid1=11821&dsgid2=11821&accn1=Sb08g022990&accn2=Sb01g011940&num_seqs=2&autogo=1&show_cns=1
Sb01g011950	1	10851355	10877699					-0
Sb01g011960	1	10896947	10902344	Sb08g022960	4	P	P	0		http://coge.iplantcollaborative.org/CoGe/GEvo.pl?prog=blastn&dsgid1=11821&dsgid2=11821&accn1=Sb08g022960&accn2=Sb01g011960&num_seqs=2&autogo=1&show_cns=1
Sb01g011970	1	10906731	10908103			Sb01g011960	Sb01g011960	0
Sb01g011980	1	10917720	10919586			P	P	0
sorghum_v1_1_10919740_10920080	1	10919740	10920080			Sb01g011980	Sb01g011980	0
Sb01g011990	1	10921650	10922240			Sb01g011980	Sb01g011980	0
Sb01g012000	1	10924504	10931084			P	P	-0
Sb01g012010	1	10938191	10943912			Sb01g012000	Sb01g012000	-0
Sb01g012020	1	10946220	10951295			Sb01g012000	Sb01g012000	-0
Sb01g012030	1	10955428	10956409			I	I	0
Sb01g012040	1	10959623	10966324			Sb01g012000	Sb01g012000	-0
Sb01g012045	1	10975000	10976460					0
sorghum_v1_1_10979213_10979366	1	10979213	10979366					-0
Sb01g012050	1	10979379	10984012					-0
Sb01g012060	1	10990391	10991637					-0
Sb01g012070	1	11003526	11006007	Sb08g022940	0			-0		http://coge.iplantcollaborative.org/CoGe/GEvo.pl?prog=blastn&dsgid1=11821&dsgid2=11821&accn1=Sb08g022940&accn2=Sb01g012070&num_seqs=2&autogo=1&show_cns=1
Sb01g012080	1	11012281	11017646					-0
Sb01g012090	1	11028496	11028864					-0
Sb01g012100	1	11045082	11045903	Sb08g022890	1			0		http://coge.iplantcollaborative.org/CoGe/GEvo.pl?prog=blastn&dsgid1=11821&dsgid2=11821&accn1=Sb08g022890&accn2=Sb01g012100&num_seqs=2&autogo=1&show_cns=1
Sb01g012110	1	11048275	11049215	Sb08g022880	0			-0		http://coge.iplantcollaborative.org/CoGe/GEvo.pl?prog=blastn&dsgid1=11821&dsgid2=11821&accn1=Sb08g022880&accn2=Sb01g012110&num_seqs=2&autogo=1&show_cns=1
Sb01g012120	1	11052225	11055621					-0
Sb01g012130	1	11073904	11074329					0
Sb01g012140	1	11084759	11085184					0
Sb01g012150	1	11109376	11111026					0
Sb01g012160	1	11129941	11130477	Sb08g022860	0			-0		http://coge.iplantcollaborative.org/CoGe/GEvo.pl?prog=blastn&dsgid1=11821&dsgid2=11821&accn1=Sb08g022860&accn2=Sb01g012160&num_seqs=2&autogo=1&show_cns=1
Sb01g012170	1	11141179	11143876					-0
Sb01g012180	1	11154152	11159514					-0
Sb01g012185	1	11161676	11162417					-0
sorghum_v1_1_11162052_11162175	1	11162052	11162175					0
Sb01g012190	1	11178487	11186045	Sb08g022840	1			0		http://coge.iplantcollaborative.org/CoGe/GEvo.pl?prog=blastn&dsgid1=11821&dsgid2=11821&accn1=Sb08g022840&accn2=Sb01g012190&num_seqs=2&autogo=1&show_cns=1
sorghum_v1_1_11180576_11180922	1	11180576	11180922					-0
Sb01g012195	1	11188494	11188718					-0
Sb01g012200	1	11212188	11217178					0
Sb01g012210	1	11219754	11222687					-0
Sb01g012220	1	11227645	11228122					0
Sb01g012230	1	11244033	11246659					0
Sb01g012240	1	11249512	11254055					0
Sb01g012250	1	11259304	11262053	Sb08g022760	2	P	P	-0		http://coge.iplantcollaborative.org/CoGe/GEvo.pl?prog=blastn&dsgid1=11821&dsgid2=11821&accn1=Sb08g022760&accn2=Sb01g012250&num_seqs=2&autogo=1&show_cns=1
Sb01g012260	1	11287512	11290825			Sb01g012250	Sb01g012250	-0
Sb01g012270	1	11331058	11331267			I	I	0
Sb01g012275	1	11335958	11336542			I	I	0
Sb01g012280	1	11344208	11345259			Sb01g012250	Sb01g012250	-0
Sb01g012290	1	11357827	11360752					0
Sb01g012300	1	11362384	11363490			P	P	-0
Sb01g012305	1	11373611	11374060			I	I	-0
Sb01g012310	1	11375471	11378660			I	I	0
Sb01g012320	1	11399160	11400851			I	I	0
Sb01g012330	1	11404705	11407150			Sb01g012300	Sb01g012300	0
Sb01g012340	1	11412471	11415802			Sb01g012300	Sb01g012300	0
Sb01g012345	1	11419588	11421976			I	I	0
Sb01g012350	1	11422197	11423294			Sb01g012300	Sb01g012300	0
Sb01g012360	1	11425646	11426371				I	-0
Sb01g012370	1	11427495	11433733				I	-0
Sb01g012380	1	11437049	11439968				I	-0
Sb01g012390	1	11446058	11447202				I	0
Sb01g012395	1	11448472	11448717				I	0
Sb01g012400	1	11450789	11451874				Sb01g012300	0
Sb01g012410	1	11455014	11456575			P	P	-0
Sb01g012420	1	11460636	11462061			Sb01g012410	Sb01g012410	-0
Sb01g012430	1	11475422	11479874			P	P	0
Sb01g012440	1	11482662	11483872			Sb01g012430	Sb01g012430	0
Sb01g012450	1	11489255	11493082					0
Sb01g012460	1	11494360	11494929					-0
Sb01g012470	1	11506074	11510500					0
Sb01g012480	1	11510731	11514690	Sb08g022680	2			-0		http://coge.iplantcollaborative.org/CoGe/GEvo.pl?prog=blastn&dsgid1=11821&dsgid2=11821&accn1=Sb08g022680&accn2=Sb01g012480&num_seqs=2&autogo=1&show_cns=1
Sb01g012490	1	11525801	11526983					-0
Sb01g012500	1	11532855	11537158					0
Sb01g012510	1	11537671	11541177			P	P	-0
Sb01g012520	1	11542915	11544207			Sb01g012510	Sb01g012510	-0
Sb01g012530	1	11550616	11552523					0
Sb01g012540	1	11555411	11556637			P	P	0
Sb01g012545	1	11571260	11571553			Sb01g012540	Sb01g012540	0
Sb01g012550	1	11573448	11577713					-0
Sb01g012560	1	11579901	11580248					-0
Sb01g012570	1	11604755	11607763					0
Sb01g012580	1	11609756	11610666			P	P	-0
Sb01g012590	1	11610980	11611729			Sb01g012580	Sb01g012580	-0
Sb01g012600	1	11616457	11616855					0
Sb01g012610	1	11618856	11622800					0
Sb01g012620	1	11623001	11623904			P	P	-0
Sb01g012630	1	11627412	11628237			Sb01g012620	Sb01g012620	-0
Sb01g012640	1	11631883	11634199					0
Sb01g012650	1	11635128	11640213					-0
Sb01g012660	1	11645237	11646322					-0
Sb01g012670	1	11649232	11652294					-0
Sb01g012680	1	11668933	11677301					0
Sb01g012690	1	11681609	11687148					0
Sb01g012700	1	11690231	11691169			P	P	-0
Sb01g012703	1	11691757	11692539			I	I	-0
Sb01g012706	1	11693952	11694311			Sb01g012700	Sb01g012700	-0
Sb01g012710	1	11697029	11698183			Sb01g012700	Sb01g012700	-0
Sb01g012720	1	11702299	11702565					0
Sb01g012730	1	11709667	11710947	Sb08g022350	1			-0		http://coge.iplantcollaborative.org/CoGe/GEvo.pl?prog=blastn&dsgid1=11821&dsgid2=11821&accn1=Sb08g022350&accn2=Sb01g012730&num_seqs=2&autogo=1&show_cns=1
Sb01g012735	1	11730149	11730289					-0
Sb01g012740	1	11730337	11733690					-0
Sb01g012750	1	11768127	11769895					0
Sb01g012760	1	11776407	11778269					0
Sb01g012770	1	11779836	11780255			P	P	-0
Sb01g012780	1	11790359	11790673			Sb01g012770	Sb01g012770	-0
Sb01g012785	1	11810432	11812685					-0
Sb01g012790	1	11824575	11832198					0
Sb01g012800	1	11834618	11837872					0
Sb01g012810	1	11838516	11840611					-0
Sb01g012820	1	11846939	11850810					-0
Sb01g012830	1	11852609	11856778	Sb08g022295	0			0		http://coge.iplantcollaborative.org/CoGe/GEvo.pl?prog=blastn&dsgid1=11821&dsgid2=11821&accn1=Sb08g022295&accn2=Sb01g012830&num_seqs=2&autogo=1&show_cns=1
Sb01g012840	1	11857895	11860557					0
Sb01g012850	1	11860831	11861280					-0
Sb01g012852	1	11891697	11892731					0
Sb01g012855	1	11914083	11916760					0
Sb01g012857	1	11922129	11922425					-0
Sb01g012860	1	11929479	11932709					0
Sb01g012870	1	11944441	11945284					0
Sb01g012880	1	11946166	11951075	Sb08g022273	1			-0		http://coge.iplantcollaborative.org/CoGe/GEvo.pl?prog=blastn&dsgid1=11821&dsgid2=11821&accn1=Sb08g022273&accn2=Sb01g012880&num_seqs=2&autogo=1&show_cns=1
Sb01g012890	1	11953280	11957029					-0
Sb01g012900	1	11957671	11960587					-0
1_11966144_11966217_cns_rna	1	11966144	11966217	8_54047255_54047182_cns_rna	0			-0	6e-34|tRNA-Gly (anticodon: GCC)	http://coge.iplantcollaborative.org/CoGe/GEvo.pl?prog=blastn&dsgid1=11821&dsgid2=11821&accn1=8_54047255_54047182_cns_rna&accn2=1_11966144_11966217_cns_rna&num_seqs=2&autogo=1&show_cns=1
Sb01g012910	1	11968709	11970895	Sb08g022240	0			-0		http://coge.iplantcollaborative.org/CoGe/GEvo.pl?prog=blastn&dsgid1=11821&dsgid2=11821&accn1=Sb08g022240&accn2=Sb01g012910&num_seqs=2&autogo=1&show_cns=1
Sb01g012920	1	11976420	11979479					0
Sb01g012930	1	11980898	11982237	Sb08g022220	2			0		http://coge.iplantcollaborative.org/CoGe/GEvo.pl?prog=blastn&dsgid1=11821&dsgid2=11821&accn1=Sb08g022220&accn2=Sb01g012930&num_seqs=2&autogo=1&show_cns=1
Sb01g012940	1	11982977	11983779					0
Sb01g012950	1	11986555	11987405					0
Sb01g012960	1	11987498	11992902	Sb08g022210	1			-0		http://coge.iplantcollaborative.org/CoGe/GEvo.pl?prog=blastn&dsgid1=11821&dsgid2=11821&accn1=Sb08g022210&accn2=Sb01g012960&num_seqs=2&autogo=1&show_cns=1
Sb01g012970	1	11996541	12002173					-0
Sb01g012973	1	12005071	12006798			P	P	0
sorghum_v1_1_12006799_12007411	1	12006799	12007411			Sb01g012973	Sb01g012973	0
Sb01g012976	1	12011882	12013664					0
Sb01g012980	1	12014563	12015729					-0
Sb01g012990	1	12017413	12019086					-0
Sb01g013000	1	12028506	12029337					-0
Sb01g013010	1	12033664	12035739					-0
Sb01g013020	1	12038067	12041591					0
sorghum_v1_1_12043484_12043630	1	12043484	12043630					-0
Sb01g013030	1	12044541	12047433	Sb08g022140	0		P	0		http://coge.iplantcollaborative.org/CoGe/GEvo.pl?prog=blastn&dsgid1=11821&dsgid2=11821&accn1=Sb08g022140&accn2=Sb01g013030&num_seqs=2&autogo=1&show_cns=1
Sb01g013040	1	12064428	12067484				I	0
Sb01g013045	1	12067627	12070872				I	0
Sb01g013050	1	12077576	12077845				I	0
Sb01g013060	1	12079734	12082168				I	0
Sb01g013065	1	12083736	12083879				I	0
Sb01g013070	1	12086000	12087287				Sb01g013030	0
Sb01g013075	1	12097846	12098793					0
Sb01g013080	1	12109925	12117727					0
Sb01g013085	1	12119617	12120210			P	P	-0
sorghum_v1_1_12120306_12120497	1	12120306	12120497			Sb01g013085	Sb01g013085	-0
Sb01g013090	1	12120928	12126428					0
Sb01g013100	1	12135530	12140561	Sb08g022100	1			0		http://coge.iplantcollaborative.org/CoGe/GEvo.pl?prog=blastn&dsgid1=11821&dsgid2=11821&accn1=Sb08g022100&accn2=Sb01g013100&num_seqs=2&autogo=1&show_cns=1
Sb01g013110	1	12143305	12153428					0
Sb01g013120	1	12156971	12160156					0
Sb01g013130	1	12166454	12168784			P	P	0
Sb01g013140	1	12169021	12172551			Sb01g013130	Sb01g013130	-0
Sb01g013150	1	12173388	12175066					-0
Sb01g013160	1	12183889	12187720					0
Sb01g013170	1	12190146	12196701					0
Sb01g013180	1	12197242	12199697					-0
Sb01g013190	1	12202743	12205064					0
Sb01g013200	1	12206135	12209704					-0
Sb01g013210	1	12221656	12224991					-0
Sb01g013215	1	12227359	12233648	Sb08g022080	0			-0		http://coge.iplantcollaborative.org/CoGe/GEvo.pl?prog=blastn&dsgid1=11821&dsgid2=11821&accn1=Sb08g022080&accn2=Sb01g013215&num_seqs=2&autogo=1&show_cns=1
Sb01g013220	1	12239089	12241521			P	P	-0
Sb01g013225	1	12242572	12246704			I	I	-0
Sb01g013230	1	12261750	12264353			P	P	-0
sorghum_v1_1_12269183_12269317	1	12269183	12269317			Sb01g013230	Sb01g013230	-0
Sb01g013240	1	12269556	12271865			Sb01g013220	Sb01g013220	0
Sb01g013245	1	12274295	12275503					0
Sb01g013250	1	12276722	12278062					0
Sb01g013260	1	12281369	12282497	Sb08g022040	0			0		http://coge.iplantcollaborative.org/CoGe/GEvo.pl?prog=blastn&dsgid1=11821&dsgid2=11821&accn1=Sb08g022040&accn2=Sb01g013260&num_seqs=2&autogo=1&show_cns=1
Sb01g013270	1	12285545	12287480	Sb08g022030	1			-0		http://coge.iplantcollaborative.org/CoGe/GEvo.pl?prog=blastn&dsgid1=11821&dsgid2=11821&accn1=Sb08g022030&accn2=Sb01g013270&num_seqs=2&autogo=1&show_cns=1
Sb01g013280	1	12299946	12301700					-0
Sb01g013290	1	12317509	12321325					0
Sb01g013300	1	12333929	12340181	Sb08g022010	2			0		http://coge.iplantcollaborative.org/CoGe/GEvo.pl?prog=blastn&dsgid1=11821&dsgid2=11821&accn1=Sb08g022010&accn2=Sb01g013300&num_seqs=2&autogo=1&show_cns=1
Sb01g013310	1	12341269	12345015					-0
Sb01g013320	1	12348735	12353821	Sb08g022000	1			0		http://coge.iplantcollaborative.org/CoGe/GEvo.pl?prog=blastn&dsgid1=11821&dsgid2=11821&accn1=Sb08g022000&accn2=Sb01g013320&num_seqs=2&autogo=1&show_cns=1
Sb01g013330	1	12354465	12355535					0
Sb01g013340	1	12361724	12367344					0
Sb01g013350	1	12369016	12369513			P	P	-0
Sb01g013360	1	12380238	12382734			I	I	0
Sb01g013370	1	12383193	12383693			Sb01g013350	Sb01g013350	-0
Sb01g013380	1	12384432	12384899					0
Sb01g013390	1	12385036	12389195					-0
Sb01g013400	1	12394160	12401477	Sb08g021930	2			0		http://coge.iplantcollaborative.org/CoGe/GEvo.pl?prog=blastn&dsgid1=11821&dsgid2=11821&accn1=Sb08g021930&accn2=Sb01g013400&num_seqs=2&autogo=1&show_cns=1
Sb01g013410	1	12408833	12411182	Sb08g021920	0			0		http://coge.iplantcollaborative.org/CoGe/GEvo.pl?prog=blastn&dsgid1=11821&dsgid2=11821&accn1=Sb08g021920&accn2=Sb01g013410&num_seqs=2&autogo=1&show_cns=1
Sb01g013420	1	12414824	12419780					0
Sb01g013430	1	12427726	12431856	Sb08g021910	0			0		http://coge.iplantcollaborative.org/CoGe/GEvo.pl?prog=blastn&dsgid1=11821&dsgid2=11821&accn1=Sb08g021910&accn2=Sb01g013430&num_seqs=2&autogo=1&show_cns=1
Sb01g013440	1	12434235	12434903					-0
Sb01g013450	1	12442095	12444206					-0
Sb01g013460	1	12453895	12463020	Sb08g021850	1			0		http://coge.iplantcollaborative.org/CoGe/GEvo.pl?prog=blastn&dsgid1=11821&dsgid2=11821&accn1=Sb08g021850&accn2=Sb01g013460&num_seqs=2&autogo=1&show_cns=1
Sb01g013470	1	12464091	12472125					-0
Sb01g013490	1	12539370	12541941					-0
Sb01g013500	1	12558455	12560584	Sb08g021830	0			-0		http://coge.iplantcollaborative.org/CoGe/GEvo.pl?prog=blastn&dsgid1=11821&dsgid2=11821&accn1=Sb08g021830&accn2=Sb01g013500&num_seqs=2&autogo=1&show_cns=1
sorghum_v1_1_12561275_12561606	1	12561275	12561606					0
Sb01g013510	1	12561620	12562811					0
Sb01g013520	1	12577208	12579043					-0
Sb01g013530	1	12602542	12607594	Sb08g021810	1			0		http://coge.iplantcollaborative.org/CoGe/GEvo.pl?prog=blastn&dsgid1=11821&dsgid2=11821&accn1=Sb08g021810&accn2=Sb01g013530&num_seqs=2&autogo=1&show_cns=1
Sb01g013540	1	12608186	12611371	Sb08g021770	0			-0		http://coge.iplantcollaborative.org/CoGe/GEvo.pl?prog=blastn&dsgid1=11821&dsgid2=11821&accn1=Sb08g021770&accn2=Sb01g013540&num_seqs=2&autogo=1&show_cns=1
Sb01g013550	1	12611930	12613163			P	P	-0
Sb01g013560	1	12617257	12621412			Sb01g013550	Sb01g013550	-0
Sb01g013570	1	12624498	12626006				Sb01g013650	-0
Sb01g013580	1	12636917	12638049	Sb08g021750	1		I	0		http://coge.iplantcollaborative.org/CoGe/GEvo.pl?prog=blastn&dsgid1=11821&dsgid2=11821&accn1=Sb08g021750&accn2=Sb01g013580&num_seqs=2&autogo=1&show_cns=1
Sb01g013590	1	12640190	12640995				I	0
Sb01g013600	1	12643456	12648751				I	0
Sb01g013610	1	12650591	12651088	sorghum_v1_8_53325899_53326158	1		I	0		http://coge.iplantcollaborative.org/CoGe/GEvo.pl?prog=blastn&dsgid1=11821&dsgid2=11821&accn1=sorghum_v1_8_53325899_53326158&accn2=Sb01g013610&num_seqs=2&autogo=1&show_cns=1
Sb01g013620	1	12654483	12657837				I	-0
Sb01g013625	1	12661166	12661342			P	P	-0
Sb01g013630	1	12661344	12662591			Sb01g013625	Sb01g013625	-0
Sb01g013640	1	12681103	12682755			P	Sb01g013650	-0
Sb01g013650	1	12693028	12695442	Sb08g021520	1	Sb01g013640	P	-0		http://coge.iplantcollaborative.org/CoGe/GEvo.pl?prog=blastn&dsgid1=11821&dsgid2=11821&accn1=Sb08g021520&accn2=Sb01g013650&num_seqs=2&autogo=1&show_cns=1
Sb01g013660	1	12703920	12705472					-0
Sb01g013670	1	12709172	12715493					0
sorghum_v1_1_12712253_12712354	1	12712253	12712354					-0
sorghum_v1_1_12714886_12714996	1	12714886	12714996					-0
Sb01g013680	1	12721072	12725986					0
Sb01g013690	1	12732747	12737009	Sb08g021380	0			0		http://coge.iplantcollaborative.org/CoGe/GEvo.pl?prog=blastn&dsgid1=11821&dsgid2=11821&accn1=Sb08g021380&accn2=Sb01g013690&num_seqs=2&autogo=1&show_cns=1
Sb01g013700	1	12738071	12748209					0
Sb01g013710	1	12771371	12776852	Sb08g021350	2			0		http://coge.iplantcollaborative.org/CoGe/GEvo.pl?prog=blastn&dsgid1=11821&dsgid2=11821&accn1=Sb08g021350&accn2=Sb01g013710&num_seqs=2&autogo=1&show_cns=1
Sb01g013720	1	12785126	12788281					0
Sb01g013730	1	12793536	12801939					0
Sb01g013740	1	12805272	12806846			P	P	0
Sb01g013750	1	12808801	12814279			I	I	0
Sb01g013760	1	12820790	12822127			Sb01g013740	Sb01g013740	-0
Sb01g013770	1	12832232	12837052			I	I	0
Sb01g013780	1	12839320	12840405			I	I	0
Sb01g013790	1	12843332	12844660			Sb01g013740	Sb01g013740	-0
sorghum_v1_1_12852261_12852478	1	12852261	12852478					-0
Sb01g013800	1	12854827	12858122					0
Sb01g013810	1	12858893	12865009					-0
Sb01g013820	1	12868132	12871613					0
sorghum_v1_1_12877015_12877219	1	12877015	12880118					0
Sb01g013830	1	12881018	12883179					0
Sb01g013840	1	12931274	12938052					0
Sb01g013843	1	12946309	12953676					-0
Sb01g013846	1	12965076	12965354					0
Sb01g013850	1	12977046	12977759					-0
Sb01g013860	1	12981826	12984231			P	P	0
sorghum_v1_1_12986377_12986505	1	12986377	12986505			Sb01g013860	Sb01g013860	-0
Sb01g013870	1	12989510	12993304				I	-0
Sb01g013880	1	13018470	13019445				I	0
Sb01g013890	1	13033100	13037529	Sb08g020820	0		I	-0		http://coge.iplantcollaborative.org/CoGe/GEvo.pl?prog=blastn&dsgid1=11821&dsgid2=11821&accn1=Sb08g020820&accn2=Sb01g013890&num_seqs=2&autogo=1&show_cns=1
Sb01g013900	1	13043965	13048476	Sb08g020800	2		I	0		http://coge.iplantcollaborative.org/CoGe/GEvo.pl?prog=blastn&dsgid1=11821&dsgid2=11821&accn1=Sb08g020800&accn2=Sb01g013900&num_seqs=2&autogo=1&show_cns=1
Sb01g013910	1	13049447	13053913			P	P	-0
Sb01g013920	1	13056683	13061538			Sb01g013910	Sb01g013910	-0
Sb01g013930	1	13084996	13089912	Sb08g020780	1		I	0		http://coge.iplantcollaborative.org/CoGe/GEvo.pl?prog=blastn&dsgid1=11821&dsgid2=11821&accn1=Sb08g020780&accn2=Sb01g013930&num_seqs=2&autogo=1&show_cns=1
Sb01g013940	1	13096349	13097580				Sb01g013860	0
Sb01g013950	1	13113587	13117689	Sb08g020750	1			0		http://coge.iplantcollaborative.org/CoGe/GEvo.pl?prog=blastn&dsgid1=11821&dsgid2=11821&accn1=Sb08g020750&accn2=Sb01g013950&num_seqs=2&autogo=1&show_cns=1
Sb01g013960	1	13122585	13124327					-0
Sb01g013970	1	13136003	13138297					0
Sb01g013980	1	13144778	13150527					0
Sb01g013990	1	13152626	13154089					-0
Sb01g013993	1	13154461	13155162					0
Sb01g013996	1	13157088	13157402					0
sorghum_v1_1_13171727_13171977	1	13171727	13171977	Sb08g020730	0			0		http://coge.iplantcollaborative.org/CoGe/GEvo.pl?prog=blastn&dsgid1=11821&dsgid2=11821&accn1=Sb08g020730&accn2=sorghum_v1_1_13171727_13171977&num_seqs=2&autogo=1&show_cns=1
sorghum_v1_1_13172723_13172840	1	13172723	13172840	sorghum_v1_8_51984155_51984273	1			0		http://coge.iplantcollaborative.org/CoGe/GEvo.pl?prog=blastn&dsgid1=11821&dsgid2=11821&accn1=sorghum_v1_8_51984155_51984273&accn2=sorghum_v1_1_13172723_13172840&num_seqs=2&autogo=1&show_cns=1
Sb01g014000	1	13175611	13177549	Sb08g020725	2			0		http://coge.iplantcollaborative.org/CoGe/GEvo.pl?prog=blastn&dsgid1=11821&dsgid2=11821&accn1=Sb08g020725&accn2=Sb01g014000&num_seqs=2&autogo=1&show_cns=1
Sb01g014010	1	13184632	13188251			P	P	-0
sorghum_v1_1_13205633_13205774	1	13205633	13205774			I	I	-0
Sb01g014020	1	13208557	13210834			I	I	-0
Sb01g014030	1	13217197	13218627			P	P	-0
Sb01g014035	1	13236861	13237742			Sb01g014010	Sb01g014010	-0
Sb01g014040	1	13237743	13238184			Sb01g014010	Sb01g014010	-0
Sb01g014050	1	13248958	13253181			Sb01g014010	Sb01g014010	0
Sb01g014055	1	13255902	13257317			Sb01g014030	Sb01g014030	0
Sb01g014060	1	13259929	13263131					0
Sb01g014070	1	13264186	13265751					0
sorghum_v1_1_13282477_13282998	1	13282477	13282998			P	P	0
Sb01g014080	1	13282601	13282774			sorghum_v1_1_13282477_13282998	sorghum_v1_1_13282477_13282998	-0
sorghum_v1_1_13283167_13283290	1	13283167	13283290					-0
sorghum_v1_1_13283379_13283573	1	13283379	13283573					-0
Sb01g014090	1	13284602	13286286	Sb08g020690	0			0		http://coge.iplantcollaborative.org/CoGe/GEvo.pl?prog=blastn&dsgid1=11821&dsgid2=11821&accn1=Sb08g020690&accn2=Sb01g014090&num_seqs=2&autogo=1&show_cns=1
Sb01g014100	1	13289278	13290916					0
Sb01g014110	1	13292962	13297444					0
Sb01g014120	1	13299571	13300755	Sb08g020590	2	P	P	-0		http://coge.iplantcollaborative.org/CoGe/GEvo.pl?prog=blastn&dsgid1=11821&dsgid2=11821&accn1=Sb08g020590&accn2=Sb01g014120&num_seqs=2&autogo=1&show_cns=1
Sb01g014130	1	13320178	13322855			Sb01g014120	Sb01g014120	0
Sb01g014140	1	13326105	13333996					-0
Sb01g014150	1	13340116	13346723	Sb08g020560	2			-0		http://coge.iplantcollaborative.org/CoGe/GEvo.pl?prog=blastn&dsgid1=11821&dsgid2=11821&accn1=Sb08g020560&accn2=Sb01g014150&num_seqs=2&autogo=1&show_cns=1
Sb01g014160	1	13358722	13363802	Sb08g020500	0			0		http://coge.iplantcollaborative.org/CoGe/GEvo.pl?prog=blastn&dsgid1=11821&dsgid2=11821&accn1=Sb08g020500&accn2=Sb01g014160&num_seqs=2&autogo=1&show_cns=1
Sb01g014170	1	13364627	13367006					0
Sb01g014180	1	13370277	13372707	Sb08g020270	0			0		http://coge.iplantcollaborative.org/CoGe/GEvo.pl?prog=blastn&dsgid1=11821&dsgid2=11821&accn1=Sb08g020270&accn2=Sb01g014180&num_seqs=2&autogo=1&show_cns=1
Sb01g014190	1	13376811	13385378			P	P	-0
Sb01g014193	1	13396707	13397591			I	I	0
Sb01g014196	1	13404557	13405018			P	Sb01g014200	-0
Sb01g014200	1	13405019	13411009	Sb08g020260	3	Sb01g014196	P	-0		http://coge.iplantcollaborative.org/CoGe/GEvo.pl?prog=blastn&dsgid1=11821&dsgid2=11821&accn1=Sb08g020260&accn2=Sb01g014200&num_seqs=2&autogo=1&show_cns=1
Sb01g014210	1	13415490	13423510			Sb01g014190	Sb01g014190	0
Sb01g014220	1	13425720	13430384	Sb08g020170	1			-0		http://coge.iplantcollaborative.org/CoGe/GEvo.pl?prog=blastn&dsgid1=11821&dsgid2=11821&accn1=Sb08g020170&accn2=Sb01g014220&num_seqs=2&autogo=1&show_cns=1
Sb01g014230	1	13435504	13437442					-0
Sb01g014240	1	13441843	13445232					-0
Sb01g014250	1	13446902	13451789			P	P	-0
Sb01g014260	1	13457393	13458113			I	I	-0
Sb01g014270	1	13459624	13461750			I	P	-0
Sb01g014280	1	13468065	13471360			Sb01g014250	Sb01g014250	-0
Sb01g014290	1	13476623	13488197				I	0
Sb01g014300	1	13492656	13494836	Sb08g020020	0		I	-0		http://coge.iplantcollaborative.org/CoGe/GEvo.pl?prog=blastn&dsgid1=11821&dsgid2=11821&accn1=Sb08g020020&accn2=Sb01g014300&num_seqs=2&autogo=1&show_cns=1
Sb01g014305	1	13524858	13525458				I	0
Sb01g014310	1	13554887	13556755				I	-0
sorghum_v1_1_13560175_13560310	1	13560175	13560310				I	-0
Sb01g014320	1	13562878	13563560				I	0
Sb01g014330	1	13573690	13573935			P	P	0
Sb01g014340	1	13575477	13578284			Sb01g014330	Sb01g014330	0
Sb01g014350	1	13591183	13597106			Sb01g014330	Sb01g014330	0
Sb01g014351	1	13608272	13608938				I	-0
Sb01g014353	1	13613818	13614303				I	-0
Sb01g014354	1	13622707	13624434	Sb08g019940	3		I	-0		http://coge.iplantcollaborative.org/CoGe/GEvo.pl?prog=blastn&dsgid1=11821&dsgid2=11821&accn1=Sb08g019940&accn2=Sb01g014354&num_seqs=2&autogo=1&show_cns=1
Sb01g014358	1	13629777	13630908				I	-0
Sb01g014360	1	13638743	13639116				I	0
Sb01g014370	1	13642313	13643968				P	-0
Sb01g014380	1	13649308	13651449				Sb01g014270	0
Sb01g014383	1	13667242	13667794				I	-0
Sb01g014386	1	13684066	13686006				I	-0
Sb01g014390	1	13687622	13689136				I	-0
Sb01g014400	1	13690671	13694235			P	Sb01g014370	-0
Sb01g014410	1	13719589	13721495			Sb01g014400	Sb01g014370	-0
Sb01g014420	1	13724205	13726237			Sb01g014400	Sb01g014370	-0
Sb01g014430	1	13737718	13739520			Sb01g014400	Sb01g014370	-0
Sb01g014440	1	13744439	13746440			Sb01g014400	Sb01g014370	-0
Sb01g014450	1	13756089	13758697			Sb01g014400	Sb01g014370	-0
Sb01g014455	1	13767922	13768161			Sb01g014400	Sb01g014370	-0
sorghum_v1_1_13768895_13769099	1	13768895	13769099			I	I	-0
Sb01g014460	1	13770459	13773171			Sb01g014400	Sb01g014370	-0
Sb01g014470	1	13782823	13783551			I	I	-0
Sb01g014480	1	13786852	13790451			Sb01g014400	Sb01g014370	-0
Sb01g014490	1	13791843	13793490			Sb01g014400	Sb01g014370	-0
Sb01g014500	1	13802886	13805556			Sb01g014400	Sb01g014370	-0
Sb01g014510	1	13824327	13828512			Sb01g014400	Sb01g014370	-0
sorghum_v1_1_13827763_13827917	1	13827763	13827917			I	I	0
Sb01g014520	1	13829248	13830605			Sb01g014400	Sb01g014370	-0
sorghum_v1_1_13841063_13841315	1	13841063	13841315				I	0
Sb01g014530	1	13845517	13846572	Sb08g019830	0		I	0		http://coge.iplantcollaborative.org/CoGe/GEvo.pl?prog=blastn&dsgid1=11821&dsgid2=11821&accn1=Sb08g019830&accn2=Sb01g014530&num_seqs=2&autogo=1&show_cns=1
Sb01g014540	1	13847708	13849185			P	P	0
Sb01g014550	1	13853361	13854813			Sb01g014540	Sb01g014540	0
Sb01g014560	1	13856707	13857949			Sb01g014540	Sb01g014540	0
Sb01g014570	1	13859189	13864319				I	0
Sb01g014580	1	13869109	13870388	Sb08g019780	3		I	0		http://coge.iplantcollaborative.org/CoGe/GEvo.pl?prog=blastn&dsgid1=11821&dsgid2=11821&accn1=Sb08g019780&accn2=Sb01g014580&num_seqs=2&autogo=1&show_cns=1
Sb01g014590	1	13904743	13906239	Sb08g019760	1		I	0		http://coge.iplantcollaborative.org/CoGe/GEvo.pl?prog=blastn&dsgid1=11821&dsgid2=11821&accn1=Sb08g019760&accn2=Sb01g014590&num_seqs=2&autogo=1&show_cns=1
Sb01g014595	1	13915309	13918806			P	Sb01g014370	0
Sb01g014600	1	13919185	13919625			Sb01g014595	Sb01g014370	0
Sb01g014610	1	13921006	13925896					0
Sb01g014620	1	13926528	13931352	Sb08g019740	0			-0		http://coge.iplantcollaborative.org/CoGe/GEvo.pl?prog=blastn&dsgid1=11821&dsgid2=11821&accn1=Sb08g019740&accn2=Sb01g014620&num_seqs=2&autogo=1&show_cns=1
Sb01g014630	1	13932283	13937936					-0
Sb01g014640	1	13957114	13962372					0
Sb01g014650	1	13968102	13969604					-0
Sb01g014660	1	13977208	13979517					-0
sorghum_v1_1_13981793_13981893	1	13981793	13981893					0
Sb01g014670	1	13987668	13988720					0
Sb01g014680	1	13989001	14004814			P	P	-0
Sb01g014690	1	14004978	14008336			P	P	0
Sb01g014700	1	14010452	14014172			Sb01g014690	Sb01g014690	0
Sb01g014710	1	14016470	14033606			Sb01g014680	Sb01g014680	-0
Sb01g014720	1	14035941	14038920	Sb08g019700	0			0		http://coge.iplantcollaborative.org/CoGe/GEvo.pl?prog=blastn&dsgid1=11821&dsgid2=11821&accn1=Sb08g019700&accn2=Sb01g014720&num_seqs=2&autogo=1&show_cns=1
Sb01g014730	1	14039204	14041291			P	P	-0
Sb01g014740	1	14043129	14045820			Sb01g014730	Sb01g014730	-0
Sb01g014750	1	14048127	14051705					0
sorghum_v1_1_14073998_14074106	1	14073998	14074106					0
Sb01g014760	1	14074561	14078491	Sb08g019560	1			0		http://coge.iplantcollaborative.org/CoGe/GEvo.pl?prog=blastn&dsgid1=11821&dsgid2=11821&accn1=Sb08g019560&accn2=Sb01g014760&num_seqs=2&autogo=1&show_cns=1
Sb01g014770	1	14081002	14087713					0
Sb01g014780	1	14089146	14089643					-0
Sb01g014790	1	14091278	14093426					0
Sb01g014800	1	14097900	14100279					0
Sb01g014810	1	14105841	14107193	Sb08g019530	0			-0		http://coge.iplantcollaborative.org/CoGe/GEvo.pl?prog=blastn&dsgid1=11821&dsgid2=11821&accn1=Sb08g019530&accn2=Sb01g014810&num_seqs=2&autogo=1&show_cns=1
Sb01g014815	1	14114976	14115329					0
Sb01g014820	1	14130365	14131405					0
Sb01g014825	1	14138148	14138501					-0
Sb01g014830	1	14156422	14159091					0
Sb01g014840	1	14166285	14167457	Sb08g019420	5			0		http://coge.iplantcollaborative.org/CoGe/GEvo.pl?prog=blastn&dsgid1=11821&dsgid2=11821&accn1=Sb08g019420&accn2=Sb01g014840&num_seqs=2&autogo=1&show_cns=1
Sb01g014850	1	14171662	14173387	Sb08g019410	0			-0		http://coge.iplantcollaborative.org/CoGe/GEvo.pl?prog=blastn&dsgid1=11821&dsgid2=11821&accn1=Sb08g019410&accn2=Sb01g014850&num_seqs=2&autogo=1&show_cns=1
Sb01g014860	1	14190788	14197145					-0
Sb01g014870	1	14200045	14202277	Sb08g019400	0			0		http://coge.iplantcollaborative.org/CoGe/GEvo.pl?prog=blastn&dsgid1=11821&dsgid2=11821&accn1=Sb08g019400&accn2=Sb01g014870&num_seqs=2&autogo=1&show_cns=1
Sb01g014880	1	14205743	14217128					0
Sb01g014890	1	14218521	14218999					0
Sb01g014900	1	14223254	14223802					0
Sb01g014905	1	14234627	14235145					-0
Sb01g014910	1	14250521	14253485	Sb08g019390	3			0		http://coge.iplantcollaborative.org/CoGe/GEvo.pl?prog=blastn&dsgid1=11821&dsgid2=11821&accn1=Sb08g019390&accn2=Sb01g014910&num_seqs=2&autogo=1&show_cns=1
Sb01g014920	1	14260870	14262446					-0
Sb01g014930	1	14268675	14271394					-0
sorghum_v1_1_14280396_14280512	1	14280396	14280512					-0
Sb01g014935	1	14283158	14283413					-0
Sb01g014940	1	14289577	14293802					0
Sb01g014950	1	14295485	14296054	Sb08g019350	3			-0		http://coge.iplantcollaborative.org/CoGe/GEvo.pl?prog=blastn&dsgid1=11821&dsgid2=11821&accn1=Sb08g019350&accn2=Sb01g014950&num_seqs=2&autogo=1&show_cns=1
Sb01g014960	1	14306982	14308644			P	P	0
Sb01g014965	1	14312893	14314618			Sb01g014960	Sb01g014960	0
Sb01g014970	1	14325184	14327686					0
Sb01g014980	1	14328101	14329723					-0
Sb01g014990	1	14333988	14335554					-0
Sb01g014995	1	14337613	14341682				P	-0
sorghum_v1_1_14353616_14354193	1	14353616	14354193			P	P	0
sorghum_v1_1_14361180_14361291	1	14361180	14361291			sorghum_v1_1_14353616_14354193	sorghum_v1_1_14353616_14354193	0
Sb01g015000	1	14376228	14379144				I	-0
Sb01g015010	1	14380995	14383178				I	-0
Sb01g015020	1	14394684	14398081				I	0
Sb01g015022	1	14426788	14427169			P	P	0
sorghum_v1_1_14427179_14427516	1	14427179	14427516			Sb01g015022	Sb01g015022	0
Sb01g015025	1	14428119	14428758			P	P	0
Sb01g015027	1	14428759	14429820			Sb01g015025	Sb01g015025	0
Sb01g015030	1	14437165	14441197				I	-0
Sb01g015040	1	14445086	14448949				I	-0
Sb01g015050	1	14489534	14492806				Sb01g014995	-0
Sb01g015060	1	14496936	14501174					0
Sb01g015070	1	14522577	14526308					-0
Sb01g015080	1	14527980	14531661					-0
Sb01g015090	1	14561881	14564453					0
Sb01g015100	1	14565589	14570397					-0
Sb01g015110	1	14571649	14574056					0
Sb01g015120	1	14574588	14576445					-0
Sb01g015130	1	14596870	14613563					0
Sb01g015140	1	14616811	14618120					0
Sb01g015150	1	14621919	14629226					0
Sb01g015160	1	14631231	14634680					-0
Sb01g015165	1	14654930	14658664			P	P	-0
Sb01g015170	1	14663696	14665807			Sb01g015165	Sb01g015165	-0
sorghum_v1_1_14669225_14670243	1	14669225	14670243			Sb01g015165	Sb01g015165	-0
Sb01g015180	1	14679585	14681645			Sb01g015165	Sb01g015165	-0
Sb01g015190	1	14688465	14690049					0
Sb01g015195	1	14693033	14698735					0
Sb01g015200	1	14700886	14707861			P	P	0
Sb01g015210	1	14710170	14716631			I	I	-0
Sb01g015220	1	14729427	14737180			Sb01g015200	Sb01g015200	0
Sb01g015230	1	14737873	14738631					-0
Sb01g015240	1	14742767	14745170					0
Sb01g015250	1	14745987	14750842					0
Sb01g015260	1	14753607	14758279					0
Sb01g015270	1	14758635	14759469					0
Sb01g015280	1	14760468	14762232					-0
Sb01g015290	1	14763431	14763997			P	P	0
Sb01g015300	1	14765359	14766957			Sb01g015290	Sb01g015290	-0
Sb01g015310	1	14787158	14789429			Sb01g015290	Sb01g015290	-0
Sb01g015320	1	14791207	14795844			I	I	-0
sorghum_v1_1_14793851_14793953	1	14793851	14793953			I	I	0
Sb01g015330	1	14799947	14802602			Sb01g015290	Sb01g015290	-0
Sb01g015340	1	14835799	14836520			Sb01g015290	Sb01g015290	-0
Sb01g015350	1	14838847	14839835			Sb01g015290	Sb01g015290	-0
Sb01g015360	1	14860279	14862898			Sb01g015290	Sb01g015290	-0
sorghum_v1_1_14866325_14866458	1	14866325	14866458					-0
Sb01g015370	1	14875129	14887484					0
Sb01g015380	1	14885791	14886192					-0
sorghum_v1_1_14894761_14894892	1	14894761	14894892					0
Sb01g015390	1	14898643	14899943					-0
Sb01g015400	1	14902224	14903466					-0
Sb01g015405	1	14906251	14908050					0
Sb01g015410	1	14921035	14925952					0
Sb01g015420	1	14927084	14930662			P	P	0
Sb01g015430	1	14931439	14936893			Sb01g015420	Sb01g015420	-0
Sb01g015440	1	14941884	14945480			Sb01g015420	Sb01g015420	-0
Sb01g015445	1	14956630	14957696			I	I	-0
Sb01g015450	1	14985973	14987365			I	P	-0
Sb01g015460	1	14991438	14994863			Sb01g015420	Sb01g015420	-0
Sb01g015470	1	14998042	15000208				I	-0
Sb01g015480	1	15005746	15008564				I	-0
Sb01g015490	1	15012506	15018221				I	0
Sb01g015500	1	15018428	15020059				I	-0
Sb01g015510	1	15021305	15024002				I	-0
sorghum_v1_1_15025920_15026630	1	15025920	15026630				I	0
Sb01g015520	1	15029823	15036730				I	-0
Sb01g015530	1	15037104	15044823				I	0
Sb01g015535	1	15048842	15049117				I	-0
Sb01g015540	1	15055069	15066712				I	0
Sb01g015550	1	15067399	15072418				I	0
Sb01g015560	1	15099308	15099907				Sb01g015450	0
Sb01g015570	1	15169730	15173276				I	0
Sb01g015580	1	15173788	15175807				I	-0
Sb01g015590	1	15179650	15185056				I	0
Sb01g015600	1	15185767	15186255				I	0
Sb01g015610	1	15187874	15189031				I	0
Sb01g015620	1	15194089	15195950				I	0
Sb01g015630	1	15200304	15201629				Sb01g015450	0
Sb01g015640	1	15219557	15224068			P	P	0
sorghum_v1_1_15225643_15225765	1	15225643	15225765			Sb01g015640	Sb01g015640	-0
Sb01g015650	1	15239128	15246125			Sb01g015640	Sb01g015640	0
Sb01g015660	1	15249201	15254488					-0
Sb01g015663	1	15260650	15262068			P	P	0
Sb01g015666	1	15262791	15266958			Sb01g015663	Sb01g015663	0
Sb01g015670	1	15275142	15291284			Sb01g015663	Sb01g015663	0
Sb01g015680	1	15295327	15298319					-0
Sb01g015690	1	15307055	15308230					-0
sorghum_v1_1_15316617_15316738	1	15316617	15316738			P	P	0
Sb01g015700	1	15317010	15317471			sorghum_v1_1_15316617_15316738	sorghum_v1_1_15316617_15316738	0
Sb01g015710	1	15318256	15318744			I	I	0
sorghum_v1_1_15328996_15329147	1	15328996	15329147			sorghum_v1_1_15316617_15316738	sorghum_v1_1_15316617_15316738	0
Sb01g015720	1	15329215	15329955			sorghum_v1_1_15316617_15316738	sorghum_v1_1_15316617_15316738	0
Sb01g015730	1	15363928	15370434			P	P	0
Sb01g015740	1	15371235	15374940			Sb01g015730	Sb01g015730	0
Sb01g015750	1	15376871	15377347					0
Sb01g015760	1	15380625	15382379					0
sorghum_v1_1_15386834_15386977	1	15386834	15386977			P	P	-0
Sb01g015770	1	15387568	15389664			sorghum_v1_1_15386834_15386977	sorghum_v1_1_15386834_15386977	-0
Sb01g015780	1	15393542	15397530					-0
Sb01g015790	1	15400122	15408242					-0
Sb01g015800	1	15412525	15414836					-0
Sb01g015803	1	15416184	15416492					0
Sb01g015806	1	15416940	15418067			P	P	0
Sb01g015810	1	15421717	15422893			Sb01g015806	Sb01g015806	0
Sb01g015820	1	15424808	15425596			Sb01g015806	Sb01g015806	0
Sb01g015830	1	15428745	15430737					-0
Sb01g015835	1	15436769	15437626			P	P	-0
Sb01g015840	1	15438051	15440565			Sb01g015835	Sb01g015835	-0
sorghum_v1_1_15446631_15446788	1	15446631	15446788			P	P	0
Sb01g015850	1	15447221	15448212			sorghum_v1_1_15446631_15446788	sorghum_v1_1_15446631_15446788	0
Sb01g015855	1	15449621	15449854			I	I	0
Sb01g015860	1	15453129	15454881			sorghum_v1_1_15446631_15446788	sorghum_v1_1_15446631_15446788	0
sorghum_v1_1_15459145_15459329	1	15459145	15459329			I	I	0
sorghum_v1_1_15465364_15465523	1	15465364	15465523			sorghum_v1_1_15446631_15446788	sorghum_v1_1_15446631_15446788	0
Sb01g015870	1	15466200	15466994			sorghum_v1_1_15446631_15446788	sorghum_v1_1_15446631_15446788	0
Sb01g015875	1	15471605	15471742			sorghum_v1_1_15446631_15446788	sorghum_v1_1_15446631_15446788	0
Sb01g015880	1	15479154	15481884			I	I	-0
Sb01g015890	1	15483503	15487176			sorghum_v1_1_15446631_15446788	sorghum_v1_1_15446631_15446788	0
Sb01g015893	1	15489415	15491306			P	P	-0
Sb01g015896	1	15491871	15492657			Sb01g015893	Sb01g015893	-0
Sb01g015900	1	15497697	15502019			Sb01g015893	Sb01g015893	-0
Sb01g015910	1	15507776	15509446				I	0
Sb01g015920	1	15525210	15526448				I	-0
Sb01g015930	1	15551708	15554338			P	P	-0
Sb01g015940	1	15568066	15571073			Sb01g015930	Sb01g015930	-0
Sb01g015950	1	15601983	15602330				I	-0
Sb01g015960	1	15643217	15647574				I	0
Sb01g015970	1	15677177	15681042			P	Sb01g015990	0
Sb01g015975	1	15714347	15720592			I	I	0
Sb01g015980	1	15720621	15721738			P	P	-0
sorghum_v1_1_15721812_15722110	1	15721812	15722110			Sb01g015980	Sb01g015980	-0
Sb01g015990	1	15740764	15745062	Sb02g000340	3	Sb01g015970	P	0		http://coge.iplantcollaborative.org/CoGe/GEvo.pl?prog=blastn&dsgid1=11821&dsgid2=11821&accn1=Sb02g000340&accn2=Sb01g015990&num_seqs=2&autogo=1&show_cns=1
Sb01g016000	1	15773049	15777477			Sb01g015970	Sb01g015990	0
Sb01g016010	1	15798191	15802894			Sb01g015970	Sb01g015990	0
Sb01g016020	1	15807284	15807733			P	P	-0
Sb01g016030	1	15813563	15813994			Sb01g016020	Sb01g016020	0
Sb01g016035	1	15815824	15816099			Sb01g016020	Sb01g016020	-0
Sb01g016040	1	15817435	15817869			Sb01g016020	Sb01g016020	0
Sb01g016050	1	15826797	15827051				I	0
Sb01g016055	1	15832312	15833625				I	-0
Sb01g016060	1	15835204	15838983				Sb01g015893	-0
Sb01g016070	1	15847109	15847684			P	P	0
Sb01g016080	1	15858948	15859553			Sb01g016070	Sb01g016070	0
Sb01g016090	1	15869205	15869846			Sb01g016070	Sb01g016070	0
[truncated: 36,821 more rows]
[truncated: 1 more columns]
