# Supplementary material for: Automated conserved non-coding sequence (CNS) discovery reveals differences in gene content and promoter evolution among grasses
Source: Front Plant Sci. 2013 Jul 2;4:170. doi: 10.3389/fpls.2013.00170 (PMC3708275; doi:10.3389/fpls.2013.00170)
Supplement: Supplemental Data Set 1 — At-At manually annotated v2 CNS list (with genes). [file 107054_2.zip › Gina's SDS9b Sb Sb sorghum_n_sorghum_n.cnslist-2012-05-30.csv]

SDS9b Sb-Sb homeologous CNS Discovery Pipeline 3.0 Sb-Sb CNS lsit turco et al, 2012 (Freeling lab) Parse this column for genes and positions. Note that some CNSs are associated with newly discovered “genes" #cns_id	qaccn	qchr	qstart	qstop	qstrand	saccn	schr	sstart	sstop	sstrand	eval	postion	qfasta	sfasta	link
Sb03g039030|3|66831652|66831666|-|Sb09g022880|9|52541033|52541047|-|1.4	Sb03g039030	3	66831652	66831666	-0	Sb09g022880	9	52541033	52541047	-0	1.4	5-distal	aggccttgtttaga	aggccttgtttaga	http://synteny.cnr.berkeley.edu/CoGe/GEvo.pl?prog=blastn&autogo=1&show_cns=1&dsgid1=11821&chr1=3&x1=66831652&dr1up=15000&dr1down=15000&dsgid2=11821;chr2=9;x2=52541033;dr2up=15000;dr2down=15000;num_seqs=2;hsp_overlap_limit=0;hsp_size_limit=0
Sb01g033740|1|57025501|57025526|-|Sb02g039760|2|73798077|73798102|-|0.069	Sb01g033740	1	57025501	57025526	-0	Sb02g039760	2	73798077	73798102	-0	0.069	5-proximal	ACAGGGACCCCGCACCTTCCTGCCA	ACAGCGACCCCTCACCTTCCTTCCA	http://synteny.cnr.berkeley.edu/CoGe/GEvo.pl?prog=blastn&autogo=1&show_cns=1&dsgid1=11821&chr1=1&x1=57025501&dr1up=15000&dr1down=15000&dsgid2=11821;chr2=2;x2=73798077;dr2up=15000;dr2down=15000;num_seqs=2;hsp_overlap_limit=0;hsp_size_limit=0
Sb05g000240|5|63210|63253|-|Sb08g000250|8|56218|56261|-|0.082	Sb05g000240	5	63210	63253	-0	Sb08g000250	8	56218	56261	-0	0.082	intron	TATCATTTATTTTACTTACTACTCATCGATTCAGCCTCACTGC	TATCATTAGTTTCACTCACCGCTCATGAATTCAACCTCACTGC	http://synteny.cnr.berkeley.edu/CoGe/GEvo.pl?prog=blastn&autogo=1&show_cns=1&dsgid1=11821&chr1=5&x1=63210&dr1up=15000&dr1down=15000&dsgid2=11821;chr2=8;x2=56218;dr2up=15000;dr2down=15000;num_seqs=2;hsp_overlap_limit=0;hsp_size_limit=0
Sb03g003830|3|4087764|4087780|+|Sb09g005480|9|7074864|7074848|-|0.059	Sb03g003830	3	4087764	4087780	0	Sb09g005480	9	7074848	7074864	-0	0.059	3-UTR	GGATTGGTATTGGATT	GGGATTGGTATTGGAT	http://synteny.cnr.berkeley.edu/CoGe/GEvo.pl?prog=blastn&autogo=1&show_cns=1&dsgid1=11821&chr1=3&x1=4087764&dr1up=15000&dr1down=15000&dsgid2=11821;chr2=9;x2=7074848;dr2up=15000;dr2down=15000;num_seqs=2;hsp_overlap_limit=0;hsp_size_limit=0
Sb10g023590|10|52228631|52228645|-|Sb04g006990|4|7088995|7088981|+|0.98	Sb10g023590	10	52228631	52228645	-0	Sb04g006990	4	7088981	7088995	0	0.98	5-distal	aggccttgtttagt	ggccttgtttagtt	http://synteny.cnr.berkeley.edu/CoGe/GEvo.pl?prog=blastn&autogo=1&show_cns=1&dsgid1=11821&chr1=10&x1=52228631&dr1up=15000&dr1down=15000&dsgid2=11821;chr2=4;x2=7088981;dr2up=15000;dr2down=15000;num_seqs=2;hsp_overlap_limit=0;hsp_size_limit=0
Sb05g001540|5|1609834|1609848|-|Sb08g001980|8|2014195|2014181|+|1.0	Sb05g001540	5	1609834	1609848	-0	Sb08g001980	8	2014181	2014195	0	1	3-proximal	CTGCTGGGACCAGA	TGCTGGGACCAGAG	http://synteny.cnr.berkeley.edu/CoGe/GEvo.pl?prog=blastn&autogo=1&show_cns=1&dsgid1=11821&chr1=5&x1=1609834&dr1up=15000&dr1down=15000&dsgid2=11821;chr2=8;x2=2014181;dr2up=15000;dr2down=15000;num_seqs=2;hsp_overlap_limit=0;hsp_size_limit=0
Sb03g005166|3|5403453|5403688|-|Sb03g009470|3|10193148|10193383|-|2e-113	Sb03g005166	3	5403453	5403688	-0	Sb03g009470	3	10193148	10193383	-0	2e-113	intron	atttatttatttatttatttattcaaTCAATGTCCTGGACTGTGATGTTGGCACATTAGTGGAGACATATGTCGTGGTGTTCTAATGGGATATAGAGATGTAAGAATTTAGAGTCATGGCTTGATTGGAGAATTTGATGCATGGTTTAGAGtattttctcttttttttttctctgaaTGTGCTTCTGCCCTTTTATATGTGGAGATTGTTGTGACAACTGTGTGATTCTTTGTCA	atttatttatttatttatttattcaaTCAATGTCCTGGACTGTGATGTTGGCACATTAGTGGAGACATATGTCGTGGTGTTCTAATGGGATATAAAGATGTAAGAATTTAGAGTCATGGCTTGATTGGAGAATTTGATACATGGTTTAGAGtattttctcttttttttttctctgaaTGTGCTTCTGCCCTTTTATATGTGGAGATTGTTGTGACAACTGTGTGATTCTTTGTCA	http://synteny.cnr.berkeley.edu/CoGe/GEvo.pl?prog=blastn&autogo=1&show_cns=1&dsgid1=11821&chr1=3&x1=5403453&dr1up=15000&dr1down=15000&dsgid2=11821;chr2=3;x2=10193148;dr2up=15000;dr2down=15000;num_seqs=2;hsp_overlap_limit=0;hsp_size_limit=0
Sb05g002755|5|2945939|2945990|-|Sb08g001030|8|964687|964640|+|3e-05	Sb05g002755	5	2945939	2945990	-0	Sb08g001030	8	964640	964687	0	3.0000000000000001e-05	intron	ATCTTATGAACTGCTGTTTGATTTACATTCCATTTCCAATTCATGCTTTAA	TCTTATGAGCTGCTATTTGATATTCCATTTCCACTTTATGCTTTAAG	http://synteny.cnr.berkeley.edu/CoGe/GEvo.pl?prog=blastn&autogo=1&show_cns=1&dsgid1=11821&chr1=5&x1=2945939&dr1up=15000&dr1down=15000&dsgid2=11821;chr2=8;x2=964640;dr2up=15000;dr2down=15000;num_seqs=2;hsp_overlap_limit=0;hsp_size_limit=0
Sb05g003240|5|3608273|3608316|-|Sb08g003260|8|3601195|3601238|-|3e-12	Sb05g003240	5	3608273	3608316	-0	Sb08g003260	8	3601195	3601238	-0	3.0000000000000001e-12	5-proximal	AGGGGAGAACAAAATCACAGTACAAAAGCAGGCTACAAGGACA	AGGGAAGAACAAAATCACAGTACAAAAGCAGGCTATGAGGACA	http://synteny.cnr.berkeley.edu/CoGe/GEvo.pl?prog=blastn&autogo=1&show_cns=1&dsgid1=11821&chr1=5&x1=3608273&dr1up=15000&dr1down=15000&dsgid2=11821;chr2=8;x2=3601195;dr2up=15000;dr2down=15000;num_seqs=2;hsp_overlap_limit=0;hsp_size_limit=0
Sb03g027110|3|54395676|54395691|-|Sb09g030400|9|58927086|58927071|+|0.26	Sb03g027110	3	54395676	54395691	-0	Sb09g030400	9	58927071	58927086	0	0.26	5-UTR	tggcggctagggttt	ggcggctagggtttt	http://synteny.cnr.berkeley.edu/CoGe/GEvo.pl?prog=blastn&autogo=1&show_cns=1&dsgid1=11821&chr1=3&x1=54395676&dr1up=15000&dr1down=15000&dsgid2=11821;chr2=9;x2=58927071;dr2up=15000;dr2down=15000;num_seqs=2;hsp_overlap_limit=0;hsp_size_limit=0
Sb05g001450|5|1531562|1531600|-|Sb08g002100|8|2218524|2218486|+|1e-07	Sb05g001450	5	1531562	1531600	-0	Sb08g002100	8	2218486	2218524	0	9.9999999999999995e-08	5-distal	aaCGCATCCCAAGGAGTCTTAAAACTTGTAACCATGTG	ACGTATCCCGAGGTGTCTTTAAACTTGTAACCATGTGC	http://synteny.cnr.berkeley.edu/CoGe/GEvo.pl?prog=blastn&autogo=1&show_cns=1&dsgid1=11821&chr1=5&x1=1531562&dr1up=15000&dr1down=15000&dsgid2=11821;chr2=8;x2=2218486;dr2up=15000;dr2down=15000;num_seqs=2;hsp_overlap_limit=0;hsp_size_limit=0
sorghum_v1_5_288459_289488|5|282742|282870|+|sorghum_v1_8_387020_388074|8|381869|381995|+|1e-32	sorghum_v1_5_288459_289488	5	282742	282870	0	sorghum_v1_8_387020_388074	8	381869	381995	0	1.0000000000000001e-32	5-distal	TTTTCTTTGGGTAAAGAACCATAGCCCCATGATAACAATACAATACGTGATTTTGTGTTGGATGATCAATGGTTTCACAACTTTGTCATAACTATGTGGCAtgtcactttattttgaAACATACATTT	TTTTCTTTGGGTCAAGAACCATAGCCCCATGATAACAATGCAATACATGATTTTGCATTGGATGATTAATGGCTTAATAGCTTTCACAACTACGTGTCAtgtcactttattttgaGACAAACGTTT	http://synteny.cnr.berkeley.edu/CoGe/GEvo.pl?prog=blastn&autogo=1&show_cns=1&dsgid1=11821&chr1=5&x1=282742&dr1up=15000&dr1down=15000&dsgid2=11821;chr2=8;x2=381869;dr2up=15000;dr2down=15000;num_seqs=2;hsp_overlap_limit=0;hsp_size_limit=0
sorghum_v1_3_21277616_21279398|3|21287896|21287933|+|Sb08g007583|8|13540937|13540974|+|2e-05	sorghum_v1_3_21277616_21279398	3	21287896	21287933	0	Sb08g007583	8	13540937	13540974	0	2.0000000000000002e-05	3-distal	TTTGCGAAAAAATTGATATGTTtgttctcttttcttt	ttttctaaataattGACATATTTGTTCTCTTTTCTTT	http://synteny.cnr.berkeley.edu/CoGe/GEvo.pl?prog=blastn&autogo=1&show_cns=1&dsgid1=11821&chr1=3&x1=21287896&dr1up=15000&dr1down=15000&dsgid2=11821;chr2=8;x2=13540937;dr2up=15000;dr2down=15000;num_seqs=2;hsp_overlap_limit=0;hsp_size_limit=0
Sb02g025530|2|60447350|60447364|+|Sb07g022265|7|56712040|56712054|+|0.87	Sb02g025530	2	60447350	60447364	0	Sb07g022265	7	56712040	56712054	0	0.87	5-distal	aaataaaagttgtc	aaataaaagttgtC	http://synteny.cnr.berkeley.edu/CoGe/GEvo.pl?prog=blastn&autogo=1&show_cns=1&dsgid1=11821&chr1=2&x1=60447350&dr1up=15000&dr1down=15000&dsgid2=11821;chr2=7;x2=56712040;dr2up=15000;dr2down=15000;num_seqs=2;hsp_overlap_limit=0;hsp_size_limit=0
Sb02g040310|2|74295771|74296064|-|Sb08g015370|8|40638864|40638571|+|1e-153	Sb02g040310	2	74295771	74296064	-0	Sb08g015370	8	40638571	40638864	0	1e-153	3-proximal	tcctcctcatgcatgcatatatgtcGtgcagcattagagtagtcatgtgCTGTGTTTTTATTAATGTCTGTTGTGTAGCACTTGTAGAGAGTCCGAGGGATGCAGTATGgtattgtatcaggtttgttgaacctttaTTTCATGAATGAtatttgaatcttatttTCACTTGGCCTGCCGATTAGTGATTAACAGTTCGAAAGACTTTTTTGGGGTGCGCTGCATGAAGTCATTTGTATGCCTGAATTTGAACtcatttgtttgttgttgttgttcacatGAACAGACACCGG	cctcctcatgcatgcatatatgtcGtgcagcattagagtagtcatgtgttgtgttttTATTAATGTTTGTTGTGTAGCACTTGTAGTGAGTCCGAGGGATGCAGTATGgtattgtatcaggtttgttgaacctttaTTTCATGAATGAtatttgaatcttatttTCACTTGGCCTACCGATTGGTGATTAACAGTTCGAAAGACTTTTTTGGGGTGCGCTGCATGAAGTCATTTGTATGCCTGAATTTGAACtcatttgtttgttgttgttgttcacatGAACAGACACCGGG	http://synteny.cnr.berkeley.edu/CoGe/GEvo.pl?prog=blastn&autogo=1&show_cns=1&dsgid1=11821&chr1=2&x1=74295771&dr1up=15000&dr1down=15000&dsgid2=11821;chr2=8;x2=40638571;dr2up=15000;dr2down=15000;num_seqs=2;hsp_overlap_limit=0;hsp_size_limit=0
Sb01g033800|1|57153387|57153401|-|Sb02g039790|2|73871900|73871886|+|0.91	Sb01g033800	1	57153387	57153401	-0	Sb02g039790	2	73871886	73871900	0	0.91	3-distal	gacgacgacgacgc	acgacgacgacgcg	http://synteny.cnr.berkeley.edu/CoGe/GEvo.pl?prog=blastn&autogo=1&show_cns=1&dsgid1=11821&chr1=1&x1=57153387&dr1up=15000&dr1down=15000&dsgid2=11821;chr2=2;x2=73871886;dr2up=15000;dr2down=15000;num_seqs=2;hsp_overlap_limit=0;hsp_size_limit=0
Sb03g030750|3|58997959|58997976|-|Sb09g028430|9|57323836|57323819|+|0.92	Sb03g030750	3	58997959	58997976	-0	Sb09g028430	9	57323819	57323836	0	0.92	intron	TGAATGCATGCTTGCAT	gaatgcatgcatgcatc	http://synteny.cnr.berkeley.edu/CoGe/GEvo.pl?prog=blastn&autogo=1&show_cns=1&dsgid1=11821&chr1=3&x1=58997959&dr1up=15000&dr1down=15000&dsgid2=11821;chr2=9;x2=57323819;dr2up=15000;dr2down=15000;num_seqs=2;hsp_overlap_limit=0;hsp_size_limit=0
Sb05g000740|5|627733|627762|+|Sb08g000800|8|717455|717482|+|0.26	Sb05g000740	5	627733	627762	0	Sb08g000800	8	717455	717482	0	0.26	3-proximal	CATTGCATCTGTGTCCCCTGTTTGGGATG	CATTGCATCAGTGTCCTGTTTGGGATG	http://synteny.cnr.berkeley.edu/CoGe/GEvo.pl?prog=blastn&autogo=1&show_cns=1&dsgid1=11821&chr1=5&x1=627733&dr1up=15000&dr1down=15000&dsgid2=11821;chr2=8;x2=717455;dr2up=15000;dr2down=15000;num_seqs=2;hsp_overlap_limit=0;hsp_size_limit=0
Sb05g002500|5|2659557|2659585|-|Sb08g001180|8|1130686|1130714|-|7e-09	Sb05g002500	5	2659557	2659585	-0	Sb08g001180	8	1130686	1130714	-0	6.9999999999999998e-09	5-distal	CGCGGTCAAAGCATACCGGATCCTACGC	CGCGGTCAAAGCATACCGGATCCTACGC	http://synteny.cnr.berkeley.edu/CoGe/GEvo.pl?prog=blastn&autogo=1&show_cns=1&dsgid1=11821&chr1=5&x1=2659557&dr1up=15000&dr1down=15000&dsgid2=11821;chr2=8;x2=1130686;dr2up=15000;dr2down=15000;num_seqs=2;hsp_overlap_limit=0;hsp_size_limit=0
Sb03g031430|3|59826448|59826463|+|Sb09g027800|9|56840188|56840203|+|0.21	Sb03g031430	3	59826448	59826463	0	Sb09g027800	9	56840188	56840203	0	0.21	3-distal	CATGCATATATGGAG	catgcatatatggaG	http://synteny.cnr.berkeley.edu/CoGe/GEvo.pl?prog=blastn&autogo=1&show_cns=1&dsgid1=11821&chr1=3&x1=59826448&dr1up=15000&dr1down=15000&dsgid2=11821;chr2=9;x2=56840188;dr2up=15000;dr2down=15000;num_seqs=2;hsp_overlap_limit=0;hsp_size_limit=0
sorghum_v1_6_10424452_10425317|6|10425320|10425704|-|sorghum_v1_8_33434942_33435787|8|33435811|33436194|-|3e-118	sorghum_v1_6_10424452_10425317	6	10425320	10425704	-0	sorghum_v1_8_33434942_33435787	8	33435811	33436194	-0	3.0000000000000002e-118	5-proximal	AGGCATTCACTTACAGGGCGCCCCTCCCATCGAGCAAGCAGCAAACATCTTCTGGAGGAGCTACAACATCAAAACTGACTACAACACAACCCTCAGGCTTAGGTAAAAATTCTGTTTTGCAGGAACCAGCGAAAAGTGCCTCCTCTGTTGCTTCCATAGAATGCACCTCTAGCATtcagtgccaccgctgccaaggattcggtcatatTCAgaaggattgccccagtcAGCGGGCGTACATTACTACAAaagatgggtacatcagCACCTCTGATGTTGAGGGAGAAGATGAAGACGAACCGGTTGTGTAAGAGAACGACGAAGTTGTGGGAAGTGATGGCACAACGACCTACATGTGCGTCATTGTGCGGTGGGCACATAGCA	AGGCATCCACTTAGAGGGTGCCCCTCCCATCGAGCAAGCAGCAAGCATCTTGTGGAGGAGCTACAACACCAAAACAGACTACTACACAACCCTAAGGTTAAGGTAAAAATTCTATTTTGCAGGAACCAATGAAAGTGCCAGCTCTATTGCTTCTACCGGACGCACCTCAACCATTCAATGCCGCCACTGCCAAGGATAGAGTCATATTCAGAAGGATTGCCCGAGTCAGCGGGCATGCATTACTACAGAAGATGGATACATCAGCACCTCTGATGTTGAGggagatgatgaagatgaaCTAGTTGTGCAAGAGAGCGATGAAGTTATGGGAAGCGATGACACAACGATCTACATGAGTGTCATTGTGCAACGGGCGCTTAGCA	http://synteny.cnr.berkeley.edu/CoGe/GEvo.pl?prog=blastn&autogo=1&show_cns=1&dsgid1=11821&chr1=6&x1=10425320&dr1up=15000&dr1down=15000&dsgid2=11821;chr2=8;x2=33435811;dr2up=15000;dr2down=15000;num_seqs=2;hsp_overlap_limit=0;hsp_size_limit=0
Sb01g029180|1|50973331|50973346|-|Sb01g050460|1|73537471|73537486|-|0.71	Sb01g029180	1	50973331	50973346	-0	Sb01g050460	1	73537471	73537486	-0	0.71	intron	TTCATGTGTATGTTT	TTCATGTGTATGTTT	http://synteny.cnr.berkeley.edu/CoGe/GEvo.pl?prog=blastn&autogo=1&show_cns=1&dsgid1=11821&chr1=1&x1=50973331&dr1up=15000&dr1down=15000&dsgid2=11821;chr2=1;x2=73537471;dr2up=15000;dr2down=15000;num_seqs=2;hsp_overlap_limit=0;hsp_size_limit=0
Sb04g025400|4|55163374|55163388|-|Sb06g021170|6|50532296|50532310|-|0.83	Sb04g025400	4	55163374	55163388	-0	Sb06g021170	6	50532296	50532310	-0	0.83	5-distal	aaacaaggccaaag	aaacaaggccaaag	http://synteny.cnr.berkeley.edu/CoGe/GEvo.pl?prog=blastn&autogo=1&show_cns=1&dsgid1=11821&chr1=4&x1=55163374&dr1up=15000&dr1down=15000&dsgid2=11821;chr2=6;x2=50532296;dr2up=15000;dr2down=15000;num_seqs=2;hsp_overlap_limit=0;hsp_size_limit=0
Sb02g026690|2|61881748|61881766|+|Sb07g023040|7|57898701|57898719|+|0.21	Sb02g026690	2	61881748	61881766	0	Sb07g023040	7	57898701	57898719	0	0.21	5-distal	CCGCGAGATCCAGAGCAG	CCGCCAGATCCAGAGCAG	http://synteny.cnr.berkeley.edu/CoGe/GEvo.pl?prog=blastn&autogo=1&show_cns=1&dsgid1=11821&chr1=2&x1=61881748&dr1up=15000&dr1down=15000&dsgid2=11821;chr2=7;x2=57898701;dr2up=15000;dr2down=15000;num_seqs=2;hsp_overlap_limit=0;hsp_size_limit=0
Sb03g040150|3|67722982|67722999|+|Sb09g022040|9|51680001|51680018|+|0.97	Sb03g040150	3	67722982	67722999	0	Sb09g022040	9	51680001	51680018	0	0.97	5-distal	ctaaacaaggcctaaaa	ctaaacaaggccaaaaa	http://synteny.cnr.berkeley.edu/CoGe/GEvo.pl?prog=blastn&autogo=1&show_cns=1&dsgid1=11821&chr1=3&x1=67722982&dr1up=15000&dr1down=15000&dsgid2=11821;chr2=9;x2=51680001;dr2up=15000;dr2down=15000;num_seqs=2;hsp_overlap_limit=0;hsp_size_limit=0
Sb02g030450|2|65521936|65521976|-|Sb07g025140|7|60161750|60161709|+|0.005	Sb02g030450	2	65521936	65521976	-0	Sb07g025140	7	60161709	60161750	0	0.005	5-distal	AATCAGTCAGCCATaaacaatatttttctctcacaacaaa	atctgtcagccattgaataatatttttttctcacaataaat	http://synteny.cnr.berkeley.edu/CoGe/GEvo.pl?prog=blastn&autogo=1&show_cns=1&dsgid1=11821&chr1=2&x1=65521936&dr1up=15000&dr1down=15000&dsgid2=11821;chr2=7;x2=60161709;dr2up=15000;dr2down=15000;num_seqs=2;hsp_overlap_limit=0;hsp_size_limit=0
Sb05g002380|5|2555740|2555770|+|Sb08g001260|8|1232691|1232661|-|0.006	Sb05g002380	5	2555740	2555770	0	Sb08g001260	8	1232661	1232691	-0	0.006	intron	GGCATCATCTATAGTATTCTTTCTCCAATG	GGGCATTATCTATAATATTCTTTTTGCAAT	http://synteny.cnr.berkeley.edu/CoGe/GEvo.pl?prog=blastn&autogo=1&show_cns=1&dsgid1=11821&chr1=5&x1=2555740&dr1up=15000&dr1down=15000&dsgid2=11821;chr2=8;x2=1232661;dr2up=15000;dr2down=15000;num_seqs=2;hsp_overlap_limit=0;hsp_size_limit=0
Sb04g032040|4|62019897|62019918|+|Sb06g025680|6|54680450|54680429|-|0.22	Sb04g032040	4	62019897	62019918	0	Sb06g025680	6	54680429	54680450	-0	0.22	5-proximal	ATTCTTTGTGTAGATCTATGC	tatccttcGTGTAGATCTATG	http://synteny.cnr.berkeley.edu/CoGe/GEvo.pl?prog=blastn&autogo=1&show_cns=1&dsgid1=11821&chr1=4&x1=62019897&dr1up=15000&dr1down=15000&dsgid2=11821;chr2=6;x2=54680429;dr2up=15000;dr2down=15000;num_seqs=2;hsp_overlap_limit=0;hsp_size_limit=0
Sb03g038360|3|66278986|66279000|-|Sb09g023380|9|53018179|53018165|+|0.89	Sb03g038360	3	66278986	66279000	-0	Sb09g023380	9	53018165	53018179	0	0.89	5-proximal	CCCCTCCCCGCGCT	CCCTCCCCGCGCTC	http://synteny.cnr.berkeley.edu/CoGe/GEvo.pl?prog=blastn&autogo=1&show_cns=1&dsgid1=11821&chr1=3&x1=66278986&dr1up=15000&dr1down=15000&dsgid2=11821;chr2=9;x2=53018165;dr2up=15000;dr2down=15000;num_seqs=2;hsp_overlap_limit=0;hsp_size_limit=0
Sb05g001450|5|1517361|1517500|-|Sb08g002100|8|2229941|2229802|+|2e-28	Sb05g001450	5	1517361	1517500	-0	Sb08g002100	8	2229802	2229941	0	1.9999999999999999e-28	intron	AAATAATTGAATGCTTTCCACTGCTAGCATGTGTGATATGTAATGCCAGTGCACTATTTTCCTTGATTCAGTCACAATGAACTTTTATTTCAGATGaaggaaattttgttgacCAGACATCCTGTTTTTCATGTTCTCA	AATAATTGAATGCTTCCCACTGCTAGCATGTATGATATATAGTGTGCCAGTATGCTATTTTCCTTGATTCTCACAACAAACTAATACTTGAGAGGAAGGAAATTTTGCTGACTAAATATCCTATTTTTCATGTTCTCAG	http://synteny.cnr.berkeley.edu/CoGe/GEvo.pl?prog=blastn&autogo=1&show_cns=1&dsgid1=11821&chr1=5&x1=1517361&dr1up=15000&dr1down=15000&dsgid2=11821;chr2=8;x2=2229802;dr2up=15000;dr2down=15000;num_seqs=2;hsp_overlap_limit=0;hsp_size_limit=0
Sb03g005166|3|5400108|5400192|-|Sb03g009470|3|10189623|10189707|-|1e-37	Sb03g005166	3	5400108	5400192	-0	Sb03g009470	3	10189623	10189707	-0	1.0000000000000001e-37	intron	GTTTGTGACGTATTTCCTGTGTTTTGAGTTCATACATGCATATGCACCACTTGAATTCTTACCCCTGCAACATTTTCTTCATTA	GTTTGTGACGTATTTCCTGTGTTTTGAGTTCGTACATGCATATGCACCACTTGAATCCTTACCCCTGCAACATTTTCTTCATTA	http://synteny.cnr.berkeley.edu/CoGe/GEvo.pl?prog=blastn&autogo=1&show_cns=1&dsgid1=11821&chr1=3&x1=5400108&dr1up=15000&dr1down=15000&dsgid2=11821;chr2=3;x2=10189623;dr2up=15000;dr2down=15000;num_seqs=2;hsp_overlap_limit=0;hsp_size_limit=0
Sb03g004570|3|4832837|4832882|+|Sb09g005070|9|6317372|6317417|+|0.005	Sb03g004570	3	4832837	4832882	0	Sb09g005070	9	6317372	6317417	0	0.005	intron	atcagcgaacagtatttCCGGTCATGTCTTTTTAGACGAGTGAAC	ATCAAtgaacagtattttcagccataactttttacACCAGTGAAC	http://synteny.cnr.berkeley.edu/CoGe/GEvo.pl?prog=blastn&autogo=1&show_cns=1&dsgid1=11821&chr1=3&x1=4832837&dr1up=15000&dr1down=15000&dsgid2=11821;chr2=9;x2=6317372;dr2up=15000;dr2down=15000;num_seqs=2;hsp_overlap_limit=0;hsp_size_limit=0
Sb01g001550|1|1395602|1395628|-|Sb02g008950|2|12528313|12528287|+|0.0003	Sb01g001550	1	1395602	1395628	-0	Sb02g008950	2	12528287	12528313	0	0.0003	3-UTR	ACATTGTACAGGATTGAGTTGTATAT	CATTGTACAGGATTGGGTTGTAGATA	http://synteny.cnr.berkeley.edu/CoGe/GEvo.pl?prog=blastn&autogo=1&show_cns=1&dsgid1=11821&chr1=1&x1=1395602&dr1up=15000&dr1down=15000&dsgid2=11821;chr2=2;x2=12528287;dr2up=15000;dr2down=15000;num_seqs=2;hsp_overlap_limit=0;hsp_size_limit=0
Sb01g030140|1|52349025|52349042|-|Sb01g050070|1|73005504|73005487|+|0.84	Sb01g030140	1	52349025	52349042	-0	Sb01g050070	1	73005487	73005504	0	0.84	5-distal	TAGATGGTTCATTTGTT	AGATGGTGCATTTGTTG	http://synteny.cnr.berkeley.edu/CoGe/GEvo.pl?prog=blastn&autogo=1&show_cns=1&dsgid1=11821&chr1=1&x1=52349025&dr1up=15000&dr1down=15000&dsgid2=11821;chr2=1;x2=73005487;dr2up=15000;dr2down=15000;num_seqs=2;hsp_overlap_limit=0;hsp_size_limit=0
Sb02g027710|2|62994642|62994720|+|Sb07g028670|7|63680310|63680232|-|5e-10	Sb02g027710	2	62994642	62994720	0	Sb07g028670	7	63680232	63680310	-0	5.0000000000000003e-10	5-distal	ATCAGATCTTGGCTTCAGCCAGACCTGAGAAATGTCATACTGTCAGAGAACTAACGGAAGAATTAGCTGTCAAAGAAC	GATCAGATCTTGGCAGCAAGCAGGGCTGGAAAATGCTCTGGTGTCAGAGAACTAACGGAAGAATGAGATGTAAAAGAA	http://synteny.cnr.berkeley.edu/CoGe/GEvo.pl?prog=blastn&autogo=1&show_cns=1&dsgid1=11821&chr1=2&x1=62994642&dr1up=15000&dr1down=15000&dsgid2=11821;chr2=7;x2=63680232;dr2up=15000;dr2down=15000;num_seqs=2;hsp_overlap_limit=0;hsp_size_limit=0
Sb05g001550|5|1626505|1626519|+|Sb08g001970|8|1996537|1996523|-|1.0	Sb05g001550	5	1626505	1626519	0	Sb08g001970	8	1996523	1996537	-0	1	5-distal	GTTTGGTGCACCAA	TGTTTGGTGCACCA	http://synteny.cnr.berkeley.edu/CoGe/GEvo.pl?prog=blastn&autogo=1&show_cns=1&dsgid1=11821&chr1=5&x1=1626505&dr1up=15000&dr1down=15000&dsgid2=11821;chr2=8;x2=1996523;dr2up=15000;dr2down=15000;num_seqs=2;hsp_overlap_limit=0;hsp_size_limit=0
Sb04g024440|4|54179717|54179731|+|Sb06g019730|6|49293593|49293607|+|1.1	Sb04g024440	4	54179717	54179731	0	Sb06g019730	6	49293593	49293607	0	1.1	5-distal	tttgctagtATATA	tttgctagtatata	http://synteny.cnr.berkeley.edu/CoGe/GEvo.pl?prog=blastn&autogo=1&show_cns=1&dsgid1=11821&chr1=4&x1=54179717&dr1up=15000&dr1down=15000&dsgid2=11821;chr2=6;x2=49293593;dr2up=15000;dr2down=15000;num_seqs=2;hsp_overlap_limit=0;hsp_size_limit=0
Sb06g030320|6|58768091|58768105|+|Sb07g004590|7|5871862|5871848|-|0.83	Sb06g030320	6	58768091	58768105	0	Sb07g004590	7	5871848	5871862	-0	0.83	5-distal	GAGGATTTATTATT	TGAGGATTTATTAT	http://synteny.cnr.berkeley.edu/CoGe/GEvo.pl?prog=blastn&autogo=1&show_cns=1&dsgid1=11821&chr1=6&x1=58768091&dr1up=15000&dr1down=15000&dsgid2=11821;chr2=7;x2=5871848;dr2up=15000;dr2down=15000;num_seqs=2;hsp_overlap_limit=0;hsp_size_limit=0
Sb04g022160|4|51585229|51585244|+|Sb06g016330|6|45007025|45007040|+|0.21	Sb04g022160	4	51585229	51585244	0	Sb06g016330	6	45007025	45007040	0	0.21	3-distal	tcctcctccctctcc	tcctcctccctctcc	http://synteny.cnr.berkeley.edu/CoGe/GEvo.pl?prog=blastn&autogo=1&show_cns=1&dsgid1=11821&chr1=4&x1=51585229&dr1up=15000&dr1down=15000&dsgid2=11821;chr2=6;x2=45007025;dr2up=15000;dr2down=15000;num_seqs=2;hsp_overlap_limit=0;hsp_size_limit=0
Sb05g002380|5|2555506|2555555|+|Sb08g001260|8|1232925|1232876|-|5e-07	Sb05g002380	5	2555506	2555555	0	Sb08g001260	8	1232876	1232925	-0	4.9999999999999998e-07	intron	CTTCAGCAATTCACCATGTCCCTTGAAAGATAATGGTATAAACTTACAT	CCTTCAGCAATTCTGTGTCTCCCTTGAAAGATAACAGTATAAACTTTCA	http://synteny.cnr.berkeley.edu/CoGe/GEvo.pl?prog=blastn&autogo=1&show_cns=1&dsgid1=11821&chr1=5&x1=2555506&dr1up=15000&dr1down=15000&dsgid2=11821;chr2=8;x2=1232876;dr2up=15000;dr2down=15000;num_seqs=2;hsp_overlap_limit=0;hsp_size_limit=0
Sb05g002870|5|3106041|3106085|+|Sb08g002870|8|3095435|3095479|+|0.0003	Sb05g002870	5	3106041	3106085	0	Sb08g002870	8	3095435	3095479	0	0.0003	intron	AGATGTGTTTCTGGAGATATGTTAAATTGCCTCTTTAACAAGAG	AGATATGCTTTTAGTGATATGTTAAATCGCCTGTTTAACCAGAG	http://synteny.cnr.berkeley.edu/CoGe/GEvo.pl?prog=blastn&autogo=1&show_cns=1&dsgid1=11821&chr1=5&x1=3106041&dr1up=15000&dr1down=15000&dsgid2=11821;chr2=8;x2=3095435;dr2up=15000;dr2down=15000;num_seqs=2;hsp_overlap_limit=0;hsp_size_limit=0
Sb01g009890|1|8712704|8712721|+|Sb01g041710|1|64989588|64989605|+|1.1	Sb01g009890	1	8712704	8712721	0	Sb01g041710	1	64989588	64989605	0	1.1	3-distal	Aagcttgttcgcttgag	aaacttgttcgcttgag	http://synteny.cnr.berkeley.edu/CoGe/GEvo.pl?prog=blastn&autogo=1&show_cns=1&dsgid1=11821&chr1=1&x1=8712704&dr1up=15000&dr1down=15000&dsgid2=11821;chr2=1;x2=64989588;dr2up=15000;dr2down=15000;num_seqs=2;hsp_overlap_limit=0;hsp_size_limit=0
Sb01g003420|1|2742595|2742615|+|Sb02g006980|2|8941361|8941341|-|0.018	Sb01g003420	1	2742595	2742615	0	Sb02g006980	2	8941341	8941361	-0	0.018	intron	GTGCACATGTTTATTGTGCT	TGTGCACATGGTTATTGTGC	http://synteny.cnr.berkeley.edu/CoGe/GEvo.pl?prog=blastn&autogo=1&show_cns=1&dsgid1=11821&chr1=1&x1=2742595&dr1up=15000&dr1down=15000&dsgid2=11821;chr2=2;x2=8941341;dr2up=15000;dr2down=15000;num_seqs=2;hsp_overlap_limit=0;hsp_size_limit=0
Sb01g016990|1|17191126|17191142|-|Sb01g049690|1|72620970|72620986|-|0.12	Sb01g016990	1	17191126	17191142	-0	Sb01g049690	1	72620970	72620986	-0	0.12	intron	TTTTCAGTTGTGACCA	TTTTCAGTTGTGACCA	http://synteny.cnr.berkeley.edu/CoGe/GEvo.pl?prog=blastn&autogo=1&show_cns=1&dsgid1=11821&chr1=1&x1=17191126&dr1up=15000&dr1down=15000&dsgid2=11821;chr2=1;x2=72620970;dr2up=15000;dr2down=15000;num_seqs=2;hsp_overlap_limit=0;hsp_size_limit=0
Sb05g000520|5|355813|355964|-|Sb08g000540|8|471625|471774|-|2e-35	Sb05g000520	5	355813	355964	-0	Sb08g000540	8	471625	471774	-0	2e-35	intron	GTAAGTTGTGCAACCCTTCTCTAGCCTGTGCACCATTGTTACTTAATTTGCATagttgatcttggagctGGAATGTTGGATGCGCCAGCTtagtttcacatttatttCACTGCACTCCCATTGAACTAGTATAAGTCTAATGATTCTTGCT	GTAAGTTCTGCACCCCTTCTCTAACCCTTACACAACTGTTGCTTAATTTGCATAGTTGATCTCAGGAGCACATCTGCATGCACCAGCTtagtttcacatttatttcactgcactcctgGTGAACTAGTATAAGTCTAATGATTCTTGCT	http://synteny.cnr.berkeley.edu/CoGe/GEvo.pl?prog=blastn&autogo=1&show_cns=1&dsgid1=11821&chr1=5&x1=355813&dr1up=15000&dr1down=15000&dsgid2=11821;chr2=8;x2=471625;dr2up=15000;dr2down=15000;num_seqs=2;hsp_overlap_limit=0;hsp_size_limit=0
Sb01g020910|1|23942953|23942983|-|Sb01g046840|1|69965192|69965162|+|2e-06	Sb01g020910	1	23942953	23942983	-0	Sb01g046840	1	69965162	69965192	0	1.9999999999999999e-06	5-proximal	AACCCCCGCTGCAAGAAAGAAGCTATAAAG	ACCCCTGCTCCAAGAAAGAAGCTATAAAGG	http://synteny.cnr.berkeley.edu/CoGe/GEvo.pl?prog=blastn&autogo=1&show_cns=1&dsgid1=11821&chr1=1&x1=23942953&dr1up=15000&dr1down=15000&dsgid2=11821;chr2=1;x2=69965162;dr2up=15000;dr2down=15000;num_seqs=2;hsp_overlap_limit=0;hsp_size_limit=0
Sb01g029820|1|51903436|51903450|-|Sb01g050430|1|73484025|73484039|-|0.81	Sb01g029820	1	51903436	51903450	-0	Sb01g050430	1	73484025	73484039	-0	0.81	3-distal	atatatatatatga	atatatatatatga	http://synteny.cnr.berkeley.edu/CoGe/GEvo.pl?prog=blastn&autogo=1&show_cns=1&dsgid1=11821&chr1=1&x1=51903436&dr1up=15000&dr1down=15000&dsgid2=11821;chr2=1;x2=73484025;dr2up=15000;dr2down=15000;num_seqs=2;hsp_overlap_limit=0;hsp_size_limit=0
Sb03g037970|3|65894849|65894908|+|Sb09g023770|9|53412301|53412242|-|2e-09	Sb03g037970	3	65894849	65894908	0	Sb09g023770	9	53412242	53412301	-0	2.0000000000000001e-09	5-distal	GAGGAATTTACCTGGATTGGAAGAAGAGGCTcagaattgctctaggaTCGGCAAGAGGA	AGAGGAACGTACCTGGACTGGAAGAAGAGGCTCAGGATCGCGCTCGGATCAGCGAGGGG	http://synteny.cnr.berkeley.edu/CoGe/GEvo.pl?prog=blastn&autogo=1&show_cns=1&dsgid1=11821&chr1=3&x1=65894849&dr1up=15000&dr1down=15000&dsgid2=11821;chr2=9;x2=53412242;dr2up=15000;dr2down=15000;num_seqs=2;hsp_overlap_limit=0;hsp_size_limit=0
Sb03g011230|3|12414197|12414250|+|Sb03g037423|3|65371454|65371507|+|2e-09	Sb03g011230	3	12414197	12414250	0	Sb03g037423	3	65371454	65371507	0	2.0000000000000001e-09	5-distal	CCCCCACCGATTGTTGAGGGCAGCGAGGCAGATCTATGGTTAGAGGGGCGCAA	CCCCCGGCGATTGTTGAGGGCCGTGAGACCGATCTATGGGTAGACGGGCGCAA	http://synteny.cnr.berkeley.edu/CoGe/GEvo.pl?prog=blastn&autogo=1&show_cns=1&dsgid1=11821&chr1=3&x1=12414197&dr1up=15000&dr1down=15000&dsgid2=11821;chr2=3;x2=65371454;dr2up=15000;dr2down=15000;num_seqs=2;hsp_overlap_limit=0;hsp_size_limit=0
Sb05g002540|5|2693924|2693971|+|Sb08g001160|8|1100001|1099954|-|1.1	Sb05g002540	5	2693924	2693971	0	Sb08g001160	8	1099954	1100001	-0	1.1	intron	ATTATGCAACCTACCATCCCCTCTTGACTTCATTTTCTCCAATATTC	TATCATGCAATACACCTTTCCCTATTTAGTTCACTTTCTCAAATATT	http://synteny.cnr.berkeley.edu/CoGe/GEvo.pl?prog=blastn&autogo=1&show_cns=1&dsgid1=11821&chr1=5&x1=2693924&dr1up=15000&dr1down=15000&dsgid2=11821;chr2=8;x2=1099954;dr2up=15000;dr2down=15000;num_seqs=2;hsp_overlap_limit=0;hsp_size_limit=0
Sb01g038030|1|61619031|61619051|+|Sb09g015680|9|39312626|39312606|-|0.79	Sb01g038030	1	61619031	61619051	0	Sb09g015680	9	39312606	39312626	-0	0.79	3-distal	ATGaaaaaatataaaacaaa	gatgaaaaaatagaaaaaaa	http://synteny.cnr.berkeley.edu/CoGe/GEvo.pl?prog=blastn&autogo=1&show_cns=1&dsgid1=11821&chr1=1&x1=61619031&dr1up=15000&dr1down=15000&dsgid2=11821;chr2=9;x2=39312606;dr2up=15000;dr2down=15000;num_seqs=2;hsp_overlap_limit=0;hsp_size_limit=0
Sb10g013500|10|21376543|21376557|-|Sb04g030070|4|60110970|60110956|+|0.89	Sb10g013500	10	21376543	21376557	-0	Sb04g030070	4	60110956	60110970	0	0.89	3-distal	ttagtttagaaaaa	tagtttagaaaaaa	http://synteny.cnr.berkeley.edu/CoGe/GEvo.pl?prog=blastn&autogo=1&show_cns=1&dsgid1=11821&chr1=10&x1=21376543&dr1up=15000&dr1down=15000&dsgid2=11821;chr2=4;x2=60110956;dr2up=15000;dr2down=15000;num_seqs=2;hsp_overlap_limit=0;hsp_size_limit=0
Sb04g032570|4|62526761|62526812|+|Sb06g024820|6|53843774|53843826|+|0.0003	Sb04g032570	4	62526761	62526812	0	Sb06g024820	6	53843774	53843826	0	0.0003	3-UTR	ACCATTTGCTGGCATCTTCAACTCCAGTAATGTGTATTTTGTCTTGCAATT	ACCATTTGCAGGCATGTTTTAACTCTGGTAATATGCGTTTTGTCTTGCAATT	http://synteny.cnr.berkeley.edu/CoGe/GEvo.pl?prog=blastn&autogo=1&show_cns=1&dsgid1=11821&chr1=4&x1=62526761&dr1up=15000&dr1down=15000&dsgid2=11821;chr2=6;x2=53843774;dr2up=15000;dr2down=15000;num_seqs=2;hsp_overlap_limit=0;hsp_size_limit=0
Sb05g000420|5|255345|255647|-|Sb08g000465|8|355844|356143|-|9e-104	Sb05g000420	5	255345	255647	-0	Sb08g000465	8	355844	356143	-0	8.9999999999999995e-104	5-distal	AAGTATTAGACGACATAAAGAATAGTTACCTGTAAGATGACTTCTTTCACCTTCTCCTTCTCATAGTTTTCTTGCAACTTGGAGATGAGACTAAACCTTCGCTTTCCCTTTATGACAGAGTCATGTTGTTCAAAGGTCTCCTCAGGATTTTTGCTAGGGACCTTTCTGAAGTCATCACCACAGAATGATTTTTTGGTGGCCTTCCATTTATCGATACTGGTgtcaatgatggtgtaatAAATATCCTTAGTTGTATCATGCTTGCCTTCATGATGGCTTTTGGGTCTTGTGCTCCTTTTCTT	AAGTATTAGAAGGGATAAATAATAGTTACATGTAAGGTGGCTTCTTTCTCCTTCTCATTCTCATAGTTTTTTTGCATCTTGGAGATGAGATTAAACCTTCGCTTTCCCTTTATGATGGAATCATGTTGTTCAAAGGTCTTAGAATTTTTGCTAGAGACCTTCTCGAAGTCATCACTATAGATTGATTTTTTGGTGGACTTCCATTTATCAATACTGGTGTCGATGATGGTGTAATAAATATCCTTAGTTGTATCATGCTTTTCTTCATGATGACTTTTGAGTCTTGTGCTCATTTTCTT	http://synteny.cnr.berkeley.edu/CoGe/GEvo.pl?prog=blastn&autogo=1&show_cns=1&dsgid1=11821&chr1=5&x1=255345&dr1up=15000&dr1down=15000&dsgid2=11821;chr2=8;x2=355844;dr2up=15000;dr2down=15000;num_seqs=2;hsp_overlap_limit=0;hsp_size_limit=0
sorghum_v1_5_1098678_1098781|5|1100166|1100191|+|Sb08g002750|8|2916291|2916266|-|0.056	sorghum_v1_5_1098678_1098781	5	1100166	1100191	0	Sb08g002750	8	2916266	2916291	-0	0.056	3-distal	ACTTCTGAAGATTGTGTTGCAGTAA	AACTTCTGAATGTTGTGTTGCTGTA	http://synteny.cnr.berkeley.edu/CoGe/GEvo.pl?prog=blastn&autogo=1&show_cns=1&dsgid1=11821&chr1=5&x1=1100166&dr1up=15000&dr1down=15000&dsgid2=11821;chr2=8;x2=2916266;dr2up=15000;dr2down=15000;num_seqs=2;hsp_overlap_limit=0;hsp_size_limit=0
Sb03g012070|3|13877576|13877593|-|Sb09g002710|9|2933512|2933529|-|1.0	Sb03g012070	3	13877576	13877593	-0	Sb09g002710	9	2933512	2933529	-0	1	5-UTR	ATGCTTTTTGCAGGTGA	atgctctttGCAGGTGA	http://synteny.cnr.berkeley.edu/CoGe/GEvo.pl?prog=blastn&autogo=1&show_cns=1&dsgid1=11821&chr1=3&x1=13877576&dr1up=15000&dr1down=15000&dsgid2=11821;chr2=9;x2=2933512;dr2up=15000;dr2down=15000;num_seqs=2;hsp_overlap_limit=0;hsp_size_limit=0
Sb05g001870|5|2031532|2031572|-|Sb08g001580|8|1537842|1537802|+|0.073	Sb05g001870	5	2031532	2031572	-0	Sb08g001580	8	1537802	1537842	0	0.073	intron	TTTATCTGGTTGAGAATTCGCAATACTGTGATGATTTGTA	TTAGCTGGATGAGAATTTTCAATATAGTGATGGTTTATAA	http://synteny.cnr.berkeley.edu/CoGe/GEvo.pl?prog=blastn&autogo=1&show_cns=1&dsgid1=11821&chr1=5&x1=2031532&dr1up=15000&dr1down=15000&dsgid2=11821;chr2=8;x2=1537802;dr2up=15000;dr2down=15000;num_seqs=2;hsp_overlap_limit=0;hsp_size_limit=0
Sb05g002870|5|3105649|3105682|+|Sb08g002870|8|3095007|3095039|+|0.001	Sb05g002870	5	3105649	3105682	0	Sb08g002870	8	3095007	3095039	0	0.001	intron	TGAAGCTACGTTTGCTGACTCACTGTTATGTTT	TGAAGCTAGTTTGCTGACTTGCTGTTATGTTT	http://synteny.cnr.berkeley.edu/CoGe/GEvo.pl?prog=blastn&autogo=1&show_cns=1&dsgid1=11821&chr1=5&x1=3105649&dr1up=15000&dr1down=15000&dsgid2=11821;chr2=8;x2=3095007;dr2up=15000;dr2down=15000;num_seqs=2;hsp_overlap_limit=0;hsp_size_limit=0
Sb05g000400|5|227885|228280|-|Sb08g000460|8|339755|340142|-|2e-75	Sb05g000400	5	227885	228280	-0	Sb08g000460	8	339755	340142	-0	1.9999999999999999e-75	3-UTR	TAGCATAGGCATGAGAAAATCAAATAAGCAAGCAACCTAAGGGATCCTCTAGTTGAAGAACAGGTTTGATTATATTGTGATTTGTGACAGGCGGGCAGCCCTGCAACACCACAGGACTAGCTACTTACTACACATTGGTTCATTGCCTCATCAGGTTCAGAATTAAAATCATTCCGCCCACTAGATCGTAGCTAAGCATCACTCCTACTATATACTATACAATATAATTATGGCTTGCATGTACTACCTAGATGTTGAGTTGGAGCCCTAGATTCGTGTAACGGTGGTTGCATGGCCACTACTCTCTGAAATTTGTATTTCCTACCTCTCGAAAACGTTGTGTTGTGTGGTACAAATTGGGCTTCGTCTGTACCattttatttggaatttAATTA	TAGCATAGGCATGAGAAAAGTCAAATAAGAAGCAAGCTAGCTAAGGGGTCCTCTAGTTGAAGAACTATATTGTGACACAGGAGGAGGCCAGCCCTGCAACACACCCGGACTAGCTACTTGCTACACATTGCTTCATTGATTGGGCGCATCATCAGGTTCAGAAGATCATTCGCccactagagtagctaaGCGTTACTCCTACTGTACTATACAATATAATTCTGGCATGTACTATGTACTTAGATGTTGAGTTGGAGCCCTGGATTCGTGTAACGGTGGTTGCATGGCCACTACTCTCTGAAATTTGTATTTCCTACCTCTCAAAAACATTATTTTGTGTCATGCAAATTGGGCTTAATCTGTACCATTTTATCGGGAATTTAATTA	http://synteny.cnr.berkeley.edu/CoGe/GEvo.pl?prog=blastn&autogo=1&show_cns=1&dsgid1=11821&chr1=5&x1=227885&dr1up=15000&dr1down=15000&dsgid2=11821;chr2=8;x2=339755;dr2up=15000;dr2down=15000;num_seqs=2;hsp_overlap_limit=0;hsp_size_limit=0
Sb10g027220|10|56931991|56932019|-|Sb04g004430|4|4216514|4216486|+|0.001	Sb10g027220	10	56931991	56932019	-0	Sb04g004430	4	4216486	4216514	0	0.001	5-distal	caaaaaaaattcggaattaaacaaggcc	aaaaaaaattgagaactaaacaaggcct	http://synteny.cnr.berkeley.edu/CoGe/GEvo.pl?prog=blastn&autogo=1&show_cns=1&dsgid1=11821&chr1=10&x1=56931991&dr1up=15000&dr1down=15000&dsgid2=11821;chr2=4;x2=4216486;dr2up=15000;dr2down=15000;num_seqs=2;hsp_overlap_limit=0;hsp_size_limit=0
Sb02g027710|2|62993956|62993970|+|Sb07g028670|7|63680744|63680730|-|0.97	Sb02g027710	2	62993956	62993970	0	Sb07g028670	7	63680730	63680744	-0	0.97	5-distal	AGCATTTTATAGGT	TAGCATTTTATAGG	http://synteny.cnr.berkeley.edu/CoGe/GEvo.pl?prog=blastn&autogo=1&show_cns=1&dsgid1=11821&chr1=2&x1=62993956&dr1up=15000&dr1down=15000&dsgid2=11821;chr2=7;x2=63680730;dr2up=15000;dr2down=15000;num_seqs=2;hsp_overlap_limit=0;hsp_size_limit=0
Sb05g000270|5|104643|104659|+|Sb08g000280|8|135517|135533|+|0.088	Sb05g000270	5	104643	104659	0	Sb08g000280	8	135517	135533	0	0.088	3-distal	CAAGAAAATACTAATA	CAAGAAAATACTAATA	http://synteny.cnr.berkeley.edu/CoGe/GEvo.pl?prog=blastn&autogo=1&show_cns=1&dsgid1=11821&chr1=5&x1=104643&dr1up=15000&dr1down=15000&dsgid2=11821;chr2=8;x2=135517;dr2up=15000;dr2down=15000;num_seqs=2;hsp_overlap_limit=0;hsp_size_limit=0
Sb05g007040|5|12160126|12160147|+|Sb08g006500|8|10150287|10150266|-|0.27	Sb05g007040	5	12160126	12160147	0	Sb08g006500	8	10150266	10150287	-0	0.27	3-distal	GATTATGCAAGCAAGTTCAGT	AGATTAACCAAGCAAGTTCAG	http://synteny.cnr.berkeley.edu/CoGe/GEvo.pl?prog=blastn&autogo=1&show_cns=1&dsgid1=11821&chr1=5&x1=12160126&dr1up=15000&dr1down=15000&dsgid2=11821;chr2=8;x2=10150266;dr2up=15000;dr2down=15000;num_seqs=2;hsp_overlap_limit=0;hsp_size_limit=0
sorghum_v1_5_1098678_1098781|5|1106367|1106389|+|Sb08g002750|8|2907311|2907289|-|0.056	sorghum_v1_5_1098678_1098781	5	1106367	1106389	0	Sb08g002750	8	2907289	2907311	-0	0.056	3-distal	ATCCATTGCTGAGTCAGGTAGG	CATCCTTTGCTGAGTCAGGCAG	http://synteny.cnr.berkeley.edu/CoGe/GEvo.pl?prog=blastn&autogo=1&show_cns=1&dsgid1=11821&chr1=5&x1=1106367&dr1up=15000&dr1down=15000&dsgid2=11821;chr2=8;x2=2907289;dr2up=15000;dr2down=15000;num_seqs=2;hsp_overlap_limit=0;hsp_size_limit=0
Sb05g000630|5|435204|435247|+|Sb08g000655|8|571739|571782|+|0.001	Sb05g000630	5	435204	435247	0	Sb08g000655	8	571739	571782	0	0.001	intron	TTCCAGCTACTCcttttctgaaaatttggATAGCGTAAACCTT	TTCCAGCTGCCCTCTTTTTGGAAATTTGGATAGCGTTTACCTT	http://synteny.cnr.berkeley.edu/CoGe/GEvo.pl?prog=blastn&autogo=1&show_cns=1&dsgid1=11821&chr1=5&x1=435204&dr1up=15000&dr1down=15000&dsgid2=11821;chr2=8;x2=571739;dr2up=15000;dr2down=15000;num_seqs=2;hsp_overlap_limit=0;hsp_size_limit=0
Sb01g038650|1|62164396|62164419|+|Sb09g002190|9|2314856|2314833|-|0.81	Sb01g038650	1	62164396	62164419	0	Sb09g002190	9	2314833	2314856	-0	0.81	5-distal	tgaatcaatgaAGGAGATCAACA	ATGAATGGATGAAGGAaatcaac	http://synteny.cnr.berkeley.edu/CoGe/GEvo.pl?prog=blastn&autogo=1&show_cns=1&dsgid1=11821&chr1=1&x1=62164396&dr1up=15000&dr1down=15000&dsgid2=11821;chr2=9;x2=2314833;dr2up=15000;dr2down=15000;num_seqs=2;hsp_overlap_limit=0;hsp_size_limit=0
Sb05g000820|5|671150|671234|-|Sb08g000910|8|840171|840253|-|2e-17	Sb05g000820	5	671150	671234	-0	Sb08g000910	8	840171	840253	-0	2.0000000000000001e-17	intron	TATTGGTGTGTACAGTTCCTTATCTCCTTCTCTCCTTTTCTTAGCATGTTGTGCTTACATGAGGACATGCCTATAAACCATGCA	tattTGCGTGGACAGTTCCTTATTTCTTATTCTCCTTTTCTTAGCATGTTGCTTACATGGGGACATACCTATAAACCttgca	http://synteny.cnr.berkeley.edu/CoGe/GEvo.pl?prog=blastn&autogo=1&show_cns=1&dsgid1=11821&chr1=5&x1=671150&dr1up=15000&dr1down=15000&dsgid2=11821;chr2=8;x2=840171;dr2up=15000;dr2down=15000;num_seqs=2;hsp_overlap_limit=0;hsp_size_limit=0
Sb05g000820|5|662783|662820|-|Sb08g000910|8|830857|830894|-|0.098	Sb05g000820	5	662783	662820	-0	Sb08g000910	8	830857	830894	-0	0.098	3-distal	GTGGGTCCACTAGTCGGTGGGACCAGCTTGCTATCCG	gtggggccacCGCTCGATGGGACCAGCTTGCCATTCG	http://synteny.cnr.berkeley.edu/CoGe/GEvo.pl?prog=blastn&autogo=1&show_cns=1&dsgid1=11821&chr1=5&x1=662783&dr1up=15000&dr1down=15000&dsgid2=11821;chr2=8;x2=830857;dr2up=15000;dr2down=15000;num_seqs=2;hsp_overlap_limit=0;hsp_size_limit=0
Sb03g030680|3|58905964|58905995|-|Sb09g028500|9|57396812|57396781|+|0.056	Sb03g030680	3	58905964	58905995	-0	Sb09g028500	9	57396781	57396812	0	0.056	5-proximal	CACCCGCCCACCTCACCTCCCTGTATATATC	ACCCGCTGACCTCATCGCCCTTTATATATCC	http://synteny.cnr.berkeley.edu/CoGe/GEvo.pl?prog=blastn&autogo=1&show_cns=1&dsgid1=11821&chr1=3&x1=58905964&dr1up=15000&dr1down=15000&dsgid2=11821;chr2=9;x2=57396781;dr2up=15000;dr2down=15000;num_seqs=2;hsp_overlap_limit=0;hsp_size_limit=0
Sb04g024910|4|54800211|54800247|+|Sb06g020270|6|49771890|49771926|+|0.23	Sb04g024910	4	54800211	54800247	0	Sb06g020270	6	49771890	49771926	0	0.23	5-proximal	TTGTTTTTACCACGCGCAGATACGAATTAGGAGCAC	ttgtttttCCCATCCTCTGATGTGAATTAGGAGCAC	http://synteny.cnr.berkeley.edu/CoGe/GEvo.pl?prog=blastn&autogo=1&show_cns=1&dsgid1=11821&chr1=4&x1=54800211&dr1up=15000&dr1down=15000&dsgid2=11821;chr2=6;x2=49771890;dr2up=15000;dr2down=15000;num_seqs=2;hsp_overlap_limit=0;hsp_size_limit=0
Sb03g030480|3|58734512|58734528|-|Sb09g028660|9|57509692|57509676|+|0.066	Sb03g030480	3	58734512	58734528	-0	Sb09g028660	9	57509676	57509692	0	0.066	5-distal	GGCTACTCATTCCGAT	GCTACTCATTCCGATG	http://synteny.cnr.berkeley.edu/CoGe/GEvo.pl?prog=blastn&autogo=1&show_cns=1&dsgid1=11821&chr1=3&x1=58734512&dr1up=15000&dr1down=15000&dsgid2=11821;chr2=9;x2=57509676;dr2up=15000;dr2down=15000;num_seqs=2;hsp_overlap_limit=0;hsp_size_limit=0
Sb05g000460|5|321943|322021|-|Sb08g000490|8|435569|435647|-|2e-27	Sb05g000460	5	321943	322021	-0	Sb08g000490	8	435569	435647	-0	2.0000000000000001e-27	intron	GTTTGTAGTTTCCATTGCATTACACAAGTGCTTGAAATCTGCCACTAAAAATGTCATTAAAAAGTCTACCATTGTTGG	GTTTGCAGTCTCCCCTGCATTACACAAATGCTTGAAATCTGCCACTAAAAATGTCATTAAAAAGTTTACCATTGTTGG	http://synteny.cnr.berkeley.edu/CoGe/GEvo.pl?prog=blastn&autogo=1&show_cns=1&dsgid1=11821&chr1=5&x1=321943&dr1up=15000&dr1down=15000&dsgid2=11821;chr2=8;x2=435569;dr2up=15000;dr2down=15000;num_seqs=2;hsp_overlap_limit=0;hsp_size_limit=0
Sb03g039130|3|66910527|66910548|+|Sb09g022730|9|52361250|52361229|-|0.22	Sb03g039130	3	66910527	66910548	0	Sb09g022730	9	52361229	52361250	-0	0.22	5-proximal	ATGAAAAGAGGAGAAGCATGC	CATGGAAAGACGAGAAGCATG	http://synteny.cnr.berkeley.edu/CoGe/GEvo.pl?prog=blastn&autogo=1&show_cns=1&dsgid1=11821&chr1=3&x1=66910527&dr1up=15000&dr1down=15000&dsgid2=11821;chr2=9;x2=52361229;dr2up=15000;dr2down=15000;num_seqs=2;hsp_overlap_limit=0;hsp_size_limit=0
5_57581_57652_cns_rna|5|57170|57190|-|8_50583_50653_cns_rna|8|49677|49697|-|0.0003	5_57581_57652_cns_rna	5	57170	57190	-0	8_50583_50653_cns_rna	8	49677	49697	-0	0.0003	3-proximal	AGCAGCATCTCTACTCTACC	AGCAGCATCTCTACTCTACC	http://synteny.cnr.berkeley.edu/CoGe/GEvo.pl?prog=blastn&autogo=1&show_cns=1&dsgid1=11821&chr1=5&x1=57170&dr1up=15000&dr1down=15000&dsgid2=11821;chr2=8;x2=49677;dr2up=15000;dr2down=15000;num_seqs=2;hsp_overlap_limit=0;hsp_size_limit=0
Sb04g026060|4|55871959|55871978|+|Sb06g021990|6|51243852|51243871|+|0.066	Sb04g026060	4	55871959	55871978	0	Sb06g021990	6	51243852	51243871	0	0.066	5-distal	TTATGGATTTCACATGGCG	TTATGGGTTTCACATGGCG	http://synteny.cnr.berkeley.edu/CoGe/GEvo.pl?prog=blastn&autogo=1&show_cns=1&dsgid1=11821&chr1=4&x1=55871959&dr1up=15000&dr1down=15000&dsgid2=11821;chr2=6;x2=51243852;dr2up=15000;dr2down=15000;num_seqs=2;hsp_overlap_limit=0;hsp_size_limit=0
Sb03g040730|3|68248002|68248016|+|Sb09g021770|9|51284147|51284133|-|0.8	Sb03g040730	3	68248002	68248016	0	Sb09g021770	9	51284133	51284147	-0	0.8	5-distal	taaaaccaaaTCTT	ATAAAACCAAATCT	http://synteny.cnr.berkeley.edu/CoGe/GEvo.pl?prog=blastn&autogo=1&show_cns=1&dsgid1=11821&chr1=3&x1=68248002&dr1up=15000&dr1down=15000&dsgid2=11821;chr2=9;x2=51284133;dr2up=15000;dr2down=15000;num_seqs=2;hsp_overlap_limit=0;hsp_size_limit=0
Sb01g034990|1|58452379|58452403|+|Sb02g041730|2|75476035|75476059|+|0.006	Sb01g034990	1	58452379	58452403	0	Sb02g041730	2	75476035	75476059	0	0.006	5-UTR	CGGCCGATCTgaggtggtggcggc	CGGACGATCTGAGGAGGTGGCGGC	http://synteny.cnr.berkeley.edu/CoGe/GEvo.pl?prog=blastn&autogo=1&show_cns=1&dsgid1=11821&chr1=1&x1=58452379&dr1up=15000&dr1down=15000&dsgid2=11821;chr2=2;x2=75476035;dr2up=15000;dr2down=15000;num_seqs=2;hsp_overlap_limit=0;hsp_size_limit=0
Sb05g000220|5|49397|49426|+|Sb08g000235|8|41678|41707|+|6e-06	Sb05g000220	5	49397	49426	0	Sb08g000235	8	41678	41707	0	6.0000000000000002e-06	5-proximal	CTCGTCTCGTCTTCTTCCTCCGTCCCTTG	CTCGTCTCGTCTTCTTCCTTGGTCCCTTG	http://synteny.cnr.berkeley.edu/CoGe/GEvo.pl?prog=blastn&autogo=1&show_cns=1&dsgid1=11821&chr1=5&x1=49397&dr1up=15000&dr1down=15000&dsgid2=11821;chr2=8;x2=41678;dr2up=15000;dr2down=15000;num_seqs=2;hsp_overlap_limit=0;hsp_size_limit=0
Sb03g033370|3|61714031|61714057|-|Sb09g026510|9|55753734|55753708|+|0.81	Sb03g033370	3	61714031	61714057	-0	Sb09g026510	9	55753708	55753734	0	0.81	5-distal	aaatttatttttataataaacttatt	AATGTAGttttataataaattaattt	http://synteny.cnr.berkeley.edu/CoGe/GEvo.pl?prog=blastn&autogo=1&show_cns=1&dsgid1=11821&chr1=3&x1=61714031&dr1up=15000&dr1down=15000&dsgid2=11821;chr2=9;x2=55753708;dr2up=15000;dr2down=15000;num_seqs=2;hsp_overlap_limit=0;hsp_size_limit=0
Sb01g031577|1|54158592|54158606|+|Sb02g037770|2|72063542|72063556|+|0.79	Sb01g031577	1	54158592	54158606	0	Sb02g037770	2	72063542	72063556	0	0.79	3-distal	ACACAGAAAATAGC	ACACAGAAAATAGC	http://synteny.cnr.berkeley.edu/CoGe/GEvo.pl?prog=blastn&autogo=1&show_cns=1&dsgid1=11821&chr1=1&x1=54158592&dr1up=15000&dr1down=15000&dsgid2=11821;chr2=2;x2=72063542;dr2up=15000;dr2down=15000;num_seqs=2;hsp_overlap_limit=0;hsp_size_limit=0
Sb01g036590|1|60229709|60229727|+|Sb03g037940|3|65826088|65826070|-|0.004	Sb01g036590	1	60229709	60229727	0	Sb03g037940	3	65826070	65826088	-0	0.004	3-distal	taaaggccttgtttagtt	ataaaggccttgtttagt	http://synteny.cnr.berkeley.edu/CoGe/GEvo.pl?prog=blastn&autogo=1&show_cns=1&dsgid1=11821&chr1=1&x1=60229709&dr1up=15000&dr1down=15000&dsgid2=11821;chr2=3;x2=65826070;dr2up=15000;dr2down=15000;num_seqs=2;hsp_overlap_limit=0;hsp_size_limit=0
Sb05g000420|5|242415|242471|-|Sb08g000465|8|346214|346272|-|8e-20	Sb05g000420	5	242415	242471	-0	Sb08g000465	8	346214	346272	-0	7.9999999999999996e-20	3-distal	GTTGTATGTTTGGACCATTTCATTTGTACTTGTGGTTGAATTATTACGTACGGATT	GTTGTATGTTTATGGACCATTTCATTTGTACTTGTGGTTGAATTATTACGTACGGATT	http://synteny.cnr.berkeley.edu/CoGe/GEvo.pl?prog=blastn&autogo=1&show_cns=1&dsgid1=11821&chr1=5&x1=242415&dr1up=15000&dr1down=15000&dsgid2=11821;chr2=8;x2=346214;dr2up=15000;dr2down=15000;num_seqs=2;hsp_overlap_limit=0;hsp_size_limit=0
Sb05g001450|5|1519524|1519563|-|Sb08g002100|8|2227551|2227512|+|3e-08	Sb05g001450	5	1519524	1519563	-0	Sb08g002100	8	2227512	2227551	0	2.9999999999999997e-08	intron	TGCAACTGTGCAGTAGATCTGGTCCCCTGGCCTCTTTAC	GCAATTGTGCAGTAGATCTGGTCCCTTGACCTGTTTACC	http://synteny.cnr.berkeley.edu/CoGe/GEvo.pl?prog=blastn&autogo=1&show_cns=1&dsgid1=11821&chr1=5&x1=1519524&dr1up=15000&dr1down=15000&dsgid2=11821;chr2=8;x2=2227512;dr2up=15000;dr2down=15000;num_seqs=2;hsp_overlap_limit=0;hsp_size_limit=0
Sb04g024990|4|54844948|54844962|-|Sb06g020490|6|49947063|49947077|-|0.94	Sb04g024990	4	54844948	54844962	-0	Sb06g020490	6	49947063	49947077	-0	0.94	3-UTR	TTTTCTCTGAACTT	TTTTCTCTGAACTT	http://synteny.cnr.berkeley.edu/CoGe/GEvo.pl?prog=blastn&autogo=1&show_cns=1&dsgid1=11821&chr1=4&x1=54844948&dr1up=15000&dr1down=15000&dsgid2=11821;chr2=6;x2=49947063;dr2up=15000;dr2down=15000;num_seqs=2;hsp_overlap_limit=0;hsp_size_limit=0
Sb05g002000|5|2205609|2205636|+|Sb08g001430|8|1388632|1388605|-|0.29	Sb05g002000	5	2205609	2205636	0	Sb08g001430	8	1388605	1388632	-0	0.29	intron	GCATCTTTTGTTTGAACAGTATGTACT	AGCACCTTTCCTTTGAACAATATGTAC	http://synteny.cnr.berkeley.edu/CoGe/GEvo.pl?prog=blastn&autogo=1&show_cns=1&dsgid1=11821&chr1=5&x1=2205609&dr1up=15000&dr1down=15000&dsgid2=11821;chr2=8;x2=1388605;dr2up=15000;dr2down=15000;num_seqs=2;hsp_overlap_limit=0;hsp_size_limit=0
Sb01g032380|1|55275501|55275516|-|Sb02g038630|2|72834419|72834434|-|0.27	Sb01g032380	1	55275501	55275516	-0	Sb02g038630	2	72834419	72834434	-0	0.27	3-distal	CGCCCCCGCCCCTCC	CGCCCCCGCCCCTCC	http://synteny.cnr.berkeley.edu/CoGe/GEvo.pl?prog=blastn&autogo=1&show_cns=1&dsgid1=11821&chr1=1&x1=55275501&dr1up=15000&dr1down=15000&dsgid2=11821;chr2=2;x2=72834419;dr2up=15000;dr2down=15000;num_seqs=2;hsp_overlap_limit=0;hsp_size_limit=0
Sb10g027720|10|57520806|57520833|-|Sb04g004190|4|3978538|3978510|+|0.86	Sb10g027720	10	57520806	57520833	-0	Sb04g004190	4	3978510	3978538	0	0.86	5-distal	tattatcATCTTGTAACTATATGAAAG	ATTATCATCTAGTAAATATCATGAAAGA	http://synteny.cnr.berkeley.edu/CoGe/GEvo.pl?prog=blastn&autogo=1&show_cns=1&dsgid1=11821&chr1=10&x1=57520806&dr1up=15000&dr1down=15000&dsgid2=11821;chr2=4;x2=3978510;dr2up=15000;dr2down=15000;num_seqs=2;hsp_overlap_limit=0;hsp_size_limit=0
Sb02g029560|2|64670115|64670129|+|Sb07g025790|7|60923649|60923635|-|1.1	Sb02g029560	2	64670115	64670129	0	Sb07g025790	7	60923635	60923649	-0	1.1	3-distal	ATTCATTTGGAGTA	AATTCATTTGGAGT	http://synteny.cnr.berkeley.edu/CoGe/GEvo.pl?prog=blastn&autogo=1&show_cns=1&dsgid1=11821&chr1=2&x1=64670115&dr1up=15000&dr1down=15000&dsgid2=11821;chr2=7;x2=60923635;dr2up=15000;dr2down=15000;num_seqs=2;hsp_overlap_limit=0;hsp_size_limit=0
Sb05g000680|5|450231|450664|+|Sb08g000720|8|632427|632865|+|9e-104	Sb05g000680	5	450231	450664	0	Sb08g000720	8	632427	632865	0	8.9999999999999995e-104	5-distal	AAGCAGCGGCAGGCAGGAACTACGAGAAAAAAGAAGCAATGGTTTAGCTAGAAAGAGAGATATTTAGGAAATTCTTTGATTTGTTTGTTCAACTGGAGGGATTGGATTACCCACCCCCTTTCATCATTTCTTGCGTTTCTAGGTATTTCCAGTTTGTATAGGCAAATATTATTTGCACTAGAATCATCGCTGTAGCATCTACGACCAAGgatggaaaagaggagaaTACTACTAGTATTAAtaatgcaattttttttttctatttgatttACTTGTCTGGGTCTGGCCATGGGCGGTGGTTGATCAGCATGACTAGTTTCTGAACTTGCTACTGTTGGGTTGTACAGCAATAGCCTGAATCCACAGATTTGACAGTTACAGGTTGCAGTAGTACTGAAT…	AAGCAGCGCCAGGCGGGAATTACGAGAAAAGAAGCAATGGTTTAGCTAGAAAGAGAGATATCTAGGAAATTCTTTGATTTGTTTGTTCGACTGGAGGGATTGGATTACCCACCCCTTTCATCATTTCTTGCGTTTCTAGGTAATTTTCAGTTTGTATAGGCAAATATTATTTGCACTAGCGCCCTACGAAGAAGgatggaaaagaggagaaTACTACTAGTATTAAtaatgcaattttttttcctatttGATTTACTTGTCTGGCCATGGATGAGGGCGGTGAATCGGTGATGGATCagcatgagtgcatgacTAGGTTCTGAACTTGCTACTGTTTGTTGTATTGTACAGCAATAGCCTGAATTCACAGATTTGACAGTTACAGGTTTGCAGTAGTAC…	http://synteny.cnr.berkeley.edu/CoGe/GEvo.pl?prog=blastn&autogo=1&show_cns=1&dsgid1=11821&chr1=5&x1=450231&dr1up=15000&dr1down=15000&dsgid2=11821;chr2=8;x2=632427;dr2up=15000;dr2down=15000;num_seqs=2;hsp_overlap_limit=0;hsp_size_limit=0
Sb05g000820|5|665819|665836|-|Sb08g000910|8|833622|833639|-|1.4	Sb05g000820	5	665819	665836	-0	Sb08g000910	8	833622	833639	-0	1.4	intron	ttatttatggtatCGCa	TTATTTATGGTATCACa	http://synteny.cnr.berkeley.edu/CoGe/GEvo.pl?prog=blastn&autogo=1&show_cns=1&dsgid1=11821&chr1=5&x1=665819&dr1up=15000&dr1down=15000&dsgid2=11821;chr2=8;x2=833622;dr2up=15000;dr2down=15000;num_seqs=2;hsp_overlap_limit=0;hsp_size_limit=0
Sb05g002930|5|3141304|3141386|-|Sb08g002920|8|3175465|3175544|-|2e-14	Sb05g002930	5	3141304	3141386	-0	Sb08g002920	8	3175465	3175544	-0	2e-14	intron	TACTCTATCAACCCCCTTTTAAATACAGTAACTATTTTGTAGGTGTTGCATTTATTTTTTACTTAAAGTTCTGACAATATTT	TACTCTATCAACCCACTTTTAACCACAGTAACTATTTCGTAGGTGTTGTGTTTCTGTACTTAAAATTCTGACATTATTT	http://synteny.cnr.berkeley.edu/CoGe/GEvo.pl?prog=blastn&autogo=1&show_cns=1&dsgid1=11821&chr1=5&x1=3141304&dr1up=15000&dr1down=15000&dsgid2=11821;chr2=8;x2=3175465;dr2up=15000;dr2down=15000;num_seqs=2;hsp_overlap_limit=0;hsp_size_limit=0
Sb10g029130|10|58964839|58964860|+|Sb04g003076|4|2882638|2882659|+|0.28	Sb10g029130	10	58964839	58964860	0	Sb04g003076	4	2882638	2882659	0	0.28	3-distal	AGAATAAGAAAAGACATAAAT	agaaaaagaaaagaaataaat	http://synteny.cnr.berkeley.edu/CoGe/GEvo.pl?prog=blastn&autogo=1&show_cns=1&dsgid1=11821&chr1=10&x1=58964839&dr1up=15000&dr1down=15000&dsgid2=11821;chr2=4;x2=2882638;dr2up=15000;dr2down=15000;num_seqs=2;hsp_overlap_limit=0;hsp_size_limit=0
Sb05g000750|5|631503|631555|+|Sb08g000810|8|721638|721690|+|2e-17	Sb05g000750	5	631503	631555	0	Sb08g000810	8	721638	721690	0	2.0000000000000001e-17	3-proximal	GTTTGCGAGTGCTGTAACTGTAATTTGTTGGTGAGATTAGTTTCTGACACCA	GTTTGCGTTTGCTGTAACTGTAATTTGTTGGTGATATTAGTTTCTGACACCA	http://synteny.cnr.berkeley.edu/CoGe/GEvo.pl?prog=blastn&autogo=1&show_cns=1&dsgid1=11821&chr1=5&x1=631503&dr1up=15000&dr1down=15000&dsgid2=11821;chr2=8;x2=721638;dr2up=15000;dr2down=15000;num_seqs=2;hsp_overlap_limit=0;hsp_size_limit=0
Sb04g023820|4|53521312|53521330|+|Sb06g018770|6|48347732|48347750|+|0.25	Sb04g023820	4	53521312	53521330	0	Sb06g018770	6	48347732	48347750	0	0.25	5-distal	Ttccaaaattataagacg	ttccaaaactataagacg	http://synteny.cnr.berkeley.edu/CoGe/GEvo.pl?prog=blastn&autogo=1&show_cns=1&dsgid1=11821&chr1=4&x1=53521312&dr1up=15000&dr1down=15000&dsgid2=11821;chr2=6;x2=48347732;dr2up=15000;dr2down=15000;num_seqs=2;hsp_overlap_limit=0;hsp_size_limit=0
Sb01g036940|1|60517764|60517787|+|Sb02g043570|2|77353544|77353521|-|0.81	Sb01g036940	1	60517764	60517787	0	Sb02g043570	2	77353521	77353544	-0	0.81	3-distal	AATATGTATAATAATTTTAGATT	aaataGGTATAATCAGTTTAGAT	http://synteny.cnr.berkeley.edu/CoGe/GEvo.pl?prog=blastn&autogo=1&show_cns=1&dsgid1=11821&chr1=1&x1=60517764&dr1up=15000&dr1down=15000&dsgid2=11821;chr2=2;x2=77353521;dr2up=15000;dr2down=15000;num_seqs=2;hsp_overlap_limit=0;hsp_size_limit=0
Sb03g005580|3|5686412|5686429|+|Sb09g004680|9|5677730|5677747|+|0.86	Sb03g005580	3	5686412	5686429	0	Sb09g004680	9	5677730	5677747	0	0.86	5-proximal	GGGCCAAATTCGACGAG	GGGCCAAATTGGACGAG	http://synteny.cnr.berkeley.edu/CoGe/GEvo.pl?prog=blastn&autogo=1&show_cns=1&dsgid1=11821&chr1=3&x1=5686412&dr1up=15000&dr1down=15000&dsgid2=11821;chr2=9;x2=5677730;dr2up=15000;dr2down=15000;num_seqs=2;hsp_overlap_limit=0;hsp_size_limit=0
Sb01g030240|1|52580722|52580770|+|Sb01g048010|1|71091314|71091362|+|0.004	Sb01g030240	1	52580722	52580770	0	Sb01g048010	1	71091314	71091362	0	0.004	3-distal	TACTTTCTTCTCaaaataagtgatgttttAGAtttatcctaagtcaaa	TACCTTTTTCTCATGATAAATTAAATTTTAGAATTATCTTAAGTCAAA	http://synteny.cnr.berkeley.edu/CoGe/GEvo.pl?prog=blastn&autogo=1&show_cns=1&dsgid1=11821&chr1=1&x1=52580722&dr1up=15000&dr1down=15000&dsgid2=11821;chr2=1;x2=71091314;dr2up=15000;dr2down=15000;num_seqs=2;hsp_overlap_limit=0;hsp_size_limit=0
Sb04g033470|4|63393161|63393179|+|Sb06g023870|6|52907197|52907179|-|0.29	Sb04g033470	4	63393161	63393179	0	Sb06g023870	6	52907179	52907197	-0	0.29	5-proximal	gacggcACCAACAGCGAC	TGACGACACCAACAGCGA	http://synteny.cnr.berkeley.edu/CoGe/GEvo.pl?prog=blastn&autogo=1&show_cns=1&dsgid1=11821&chr1=4&x1=63393161&dr1up=15000&dr1down=15000&dsgid2=11821;chr2=6;x2=52907179;dr2up=15000;dr2down=15000;num_seqs=2;hsp_overlap_limit=0;hsp_size_limit=0
Sb01g020460|1|22907465|22907479|-|Sb01g047040|1|70129775|70129761|+|0.96	Sb01g020460	1	22907465	22907479	-0	Sb01g047040	1	70129761	70129775	0	0.96	intron	GCTGCACTATCTGA	CTGCACTATCTGAA	http://synteny.cnr.berkeley.edu/CoGe/GEvo.pl?prog=blastn&autogo=1&show_cns=1&dsgid1=11821&chr1=1&x1=22907465&dr1up=15000&dr1down=15000&dsgid2=11821;chr2=1;x2=70129761;dr2up=15000;dr2down=15000;num_seqs=2;hsp_overlap_limit=0;hsp_size_limit=0
Sb03g005150|3|5375960|5376248|-|Sb03g009430|3|10162252|10162541|-|1e-76	Sb03g005150	3	5375960	5376248	-0	Sb03g009430	3	10162252	10162541	-0	9.9999999999999993e-77	3-UTR	TGAGTATAATGAAGATCCAGATATAACGAGAAATTTTGTTGAAACTGGTCAGTGATTGATTGGTTGGTTCGATTATTGTTGTTGGTCTGTTTGTGATTCTGCCATGCATGATGCAATCGTGTCAAATTGCCGGCGGCTTCCGTTGTGATCGTCGGTTAAGTGCGTGTGTGGTGTGACCTGCAGAAGAATTAGTCGGTAGGTGTCTCGCTTGTACTAATAAGTTGCAGGTCTGGAGAACATTCTATCTGTTATAATGCCCTATTATTAGCCCAATCATCTGTAAACCAT	TGAGTATAATGAAGATCCAGATATATAACGAGAAATTTTGTTGAAACTGGTCAGTGTCGTCTCAgtgattgattgattgattggtCTGTTTGTGATTCTGCCATGCATGATGCAATCGTGTCAAATGGCCGGCTTCCGTTGTGATCGTCGGTTAAGTGCGTGTGTGGTGTGACCTGCAGAAGACGAATGAGTCGGTAGGTGTCTCGATCGCTTGTAATAAGTTGCTGCAGGTCTGGAGAACATTCTATCTGTTAATGCCCTATTATTAGCTCAATTATTTGTAAACCAT	http://synteny.cnr.berkeley.edu/CoGe/GEvo.pl?prog=blastn&autogo=1&show_cns=1&dsgid1=11821&chr1=3&x1=5375960&dr1up=15000&dr1down=15000&dsgid2=11821;chr2=3;x2=10162252;dr2up=15000;dr2down=15000;num_seqs=2;hsp_overlap_limit=0;hsp_size_limit=0
Sb05g003050|5|3370276|3370355|-|Sb08g003050|8|3305375|3305456|-|2e-05	Sb05g003050	5	3370276	3370355	-0	Sb08g003050	8	3305375	3305456	-0	2.0000000000000002e-05	intron	catgaacatgaaccACTAATTTGAAAATTTTCTTAGTCAGAACTAGATATTCCACCCCAAGAGTTCTCAGCTTATTGCC	CATGAACATGAAACATAAATTTGAAGATTTTGTCATGGTAAGGAGTAGATATTTCGTCCCAATAGTTCTCAGGCTAGTGCC	http://synteny.cnr.berkeley.edu/CoGe/GEvo.pl?prog=blastn&autogo=1&show_cns=1&dsgid1=11821&chr1=5&x1=3370276&dr1up=15000&dr1down=15000&dsgid2=11821;chr2=8;x2=3305375;dr2up=15000;dr2down=15000;num_seqs=2;hsp_overlap_limit=0;hsp_size_limit=0
Sb01g022320|1|27535748|27535762|+|Sb01g045850|1|68921913|68921899|-|1.1	Sb01g022320	1	27535748	27535762	0	Sb01g045850	1	68921899	68921913	-0	1.1	3-distal	CACACAACAAAAAA	GCACACAACAAAAA	http://synteny.cnr.berkeley.edu/CoGe/GEvo.pl?prog=blastn&autogo=1&show_cns=1&dsgid1=11821&chr1=1&x1=27535748&dr1up=15000&dr1down=15000&dsgid2=11821;chr2=1;x2=68921899;dr2up=15000;dr2down=15000;num_seqs=2;hsp_overlap_limit=0;hsp_size_limit=0
Sb04g032140|4|62155007|62155021|-|Sb06g025550|6|54503630|54503616|+|1.3	Sb04g032140	4	62155007	62155021	-0	Sb06g025550	6	54503616	54503630	0	1.3	intron	TACTTCATTTAAAG	ACTTCATTTAAAGC	http://synteny.cnr.berkeley.edu/CoGe/GEvo.pl?prog=blastn&autogo=1&show_cns=1&dsgid1=11821&chr1=4&x1=62155007&dr1up=15000&dr1down=15000&dsgid2=11821;chr2=6;x2=54503616;dr2up=15000;dr2down=15000;num_seqs=2;hsp_overlap_limit=0;hsp_size_limit=0
Sb10g006980|10|6764863|6764889|+|Sb04g034290|4|64092161|64092135|-|5e-06	Sb10g006980	10	6764863	6764889	0	Sb04g034290	4	64092135	64092161	-0	5.0000000000000004e-06	3-proximal	TGGAGCTACATGTTTTAAGGTAGCTT	ATGGAGCTACATGTTTTAAGGCAGCT	http://synteny.cnr.berkeley.edu/CoGe/GEvo.pl?prog=blastn&autogo=1&show_cns=1&dsgid1=11821&chr1=10&x1=6764863&dr1up=15000&dr1down=15000&dsgid2=11821;chr2=4;x2=64092135;dr2up=15000;dr2down=15000;num_seqs=2;hsp_overlap_limit=0;hsp_size_limit=0
Sb10g023020|10|51382421|51382435|+|Sb04g007340|4|7558530|7558516|-|1.9	Sb10g023020	10	51382421	51382435	0	Sb04g007340	4	7558516	7558530	-0	1.9	5-proximal	tttatttatactAT	ATTTATTTATACTA	http://synteny.cnr.berkeley.edu/CoGe/GEvo.pl?prog=blastn&autogo=1&show_cns=1&dsgid1=11821&chr1=10&x1=51382421&dr1up=15000&dr1down=15000&dsgid2=11821;chr2=4;x2=7558516;dr2up=15000;dr2down=15000;num_seqs=2;hsp_overlap_limit=0;hsp_size_limit=0
Sb05g001310|5|1380273|1380295|-|Sb08g002300|8|2446490|2446467|+|0.21	Sb05g001310	5	1380273	1380295	-0	Sb08g002300	8	2446467	2446490	0	0.21	5-distal	GCCGCCCAGGGGCAAATCGGTA	CCGCCCAGGGGGCAAATCGGTAA	http://synteny.cnr.berkeley.edu/CoGe/GEvo.pl?prog=blastn&autogo=1&show_cns=1&dsgid1=11821&chr1=5&x1=1380273&dr1up=15000&dr1down=15000&dsgid2=11821;chr2=8;x2=2446467;dr2up=15000;dr2down=15000;num_seqs=2;hsp_overlap_limit=0;hsp_size_limit=0
Sb02g025410|2|60319116|60319151|+|Sb07g022370|7|56826510|56826475|-|9e-08	Sb02g025410	2	60319116	60319151	0	Sb07g022370	7	56826475	56826510	-0	8.9999999999999999e-08	5-proximal	CGATCCGCGGCACATGCCGCTCCGCCAATCAGCGC	GCGATCCGCGGCACCTGCCCCTCCACCAATCAGCG	http://synteny.cnr.berkeley.edu/CoGe/GEvo.pl?prog=blastn&autogo=1&show_cns=1&dsgid1=11821&chr1=2&x1=60319116&dr1up=15000&dr1down=15000&dsgid2=11821;chr2=7;x2=56826475;dr2up=15000;dr2down=15000;num_seqs=2;hsp_overlap_limit=0;hsp_size_limit=0
Sb05g022040|5|53497808|53498100|+|Sb06g012980|6|35724542|35724257|-|3e-140	Sb05g022040	5	53497808	53498100	0	Sb06g012980	6	35724257	35724542	-0	3.0000000000000002e-140	3-proximal	GAAGAAGAAAGGGGTCGGCTACAGGCTAGGATTGTGAAATTGCAGAAGGAGAGGAAGATCTTGATGGgtgctttagttgtcttTTGGATTAGTGGCTGCTTTTGTTGGATGGCAGCATGTAATAAGTCAGCATGCATAGTTGTAGTTGGGTTATTAGTTGTTCCAGGATAGTATGATCTATTGAACTATGTGTTGGTGCTGGTTACTACTAGAAAACTTGCACGGCATTGCCGCGCCAACTTGAGCTTTGCCCAGTGGGGAGCCAAGGCTCAAGTTAACGTTGTGCTAGttt	TGAAGAAGAAAGGGGTCGGCTACAGGCTAGGATTGTGAAATTGCAGAAGGAGAGGAAGATGGgtgctttagttgtcttTTGGATTACTGGCTGCTTTTGTTGGATGGCAGCATGTAATAAGTCAGCATGCATAGTTGTAGTTGGGTTATTAGTTGTTCCAGGATAGTATGATCTATTGAACTATGTGTTGGTGCTGGTTACTACTAGAAAACTTGCACGGCATTGCCGCGCCAACTTGAGCTTGCCCAGTGGGGAACCAAGGCTCAAGTTAACGTTGTGCTAGTT	http://synteny.cnr.berkeley.edu/CoGe/GEvo.pl?prog=blastn&autogo=1&show_cns=1&dsgid1=11821&chr1=5&x1=53497808&dr1up=15000&dr1down=15000&dsgid2=11821;chr2=6;x2=35724257;dr2up=15000;dr2down=15000;num_seqs=2;hsp_overlap_limit=0;hsp_size_limit=0
Sb04g033570|4|63471614|63471637|+|Sb06g023780|6|52826839|52826816|-|5e-06	Sb04g033570	4	63471614	63471637	0	Sb06g023780	6	52826816	52826839	-0	5.0000000000000004e-06	5-distal	TGATCAGGTCGAGCCCACGCCGG	ATGATCAGGTCGAGCCCACGCCG	http://synteny.cnr.berkeley.edu/CoGe/GEvo.pl?prog=blastn&autogo=1&show_cns=1&dsgid1=11821&chr1=4&x1=63471614&dr1up=15000&dr1down=15000&dsgid2=11821;chr2=6;x2=52826816;dr2up=15000;dr2down=15000;num_seqs=2;hsp_overlap_limit=0;hsp_size_limit=0
Sb03g005210|3|5436662|5437029|+|Sb03g009520|3|10223148|10223525|+|1e-150	Sb03g005210	3	5436662	5437029	0	Sb03g009520	3	10223148	10223525	0	1e-150	3-UTR	TCTTGCCCATGTGCCATAAGACTTATGAGAGGGCTGCCATGTCGGGTTTCTTTGCTCATAAAGTTGTTTTTTCTCATTTTCTGCGACAGGTCAAGTGAAGTTTGGTCCTCCTTTTGTCGGGTTTCGGTAGACTTAAATAATTTGGTTTATTTTAGCCcatttaatttagtaaatTTCAATGCTCATTTTTAATGATACAAGTTATTTGTTTTAACCTCTCATGAGAATTTGACAAGACGTACTGGCACATGTGAAGGTTATGGTGATGAGTGCTGGTATATGTACACCAAGTCATGCTCTGCACATCGAATTATGGCGAGTTGTgtcgagcgctagctacGTGTGCCAATAGATCGACTGCTAGGTT	TCTTGCCCatgtggcataagacttGTGAGAGCCGAGGGCTGCCATGCATGTCGGGTTTCTTTGCTCAGAAAGTTGttttttttctcattttCTGCGACAGGTCAAGTGAAGTTTGGTCCTCCTTTTGTCGGGTTTCGGTAGACTTAAATAATTTGGTTTATTTTAGCCcatttaatttagtaaatTTCAATGCTCATTTTTAATGATACAAGTTATTTGTTTTAACCTCTCACATGAGAATTTGACTAGACGTACTGGCACATGTGAAGGTGTGATGAGTGCTGGTATATGTACACCAAGTCATGCTCTGCACAATCGAATTACGGCGAGTTGTGTCGAGTGCTAGCTACGTGTGCCAATAGATCAACCGCTAGGTT	http://synteny.cnr.berkeley.edu/CoGe/GEvo.pl?prog=blastn&autogo=1&show_cns=1&dsgid1=11821&chr1=3&x1=5436662&dr1up=15000&dr1down=15000&dsgid2=11821;chr2=3;x2=10223148;dr2up=15000;dr2down=15000;num_seqs=2;hsp_overlap_limit=0;hsp_size_limit=0
Sb06g027810|6|56640811|56640825|-|Sb07g006930|7|10266402|10266388|+|0.95	Sb06g027810	6	56640811	56640825	-0	Sb07g006930	7	10266388	10266402	0	0.95	3-distal	ttttttaaaaaaat	tttttaaaaaaatt	http://synteny.cnr.berkeley.edu/CoGe/GEvo.pl?prog=blastn&autogo=1&show_cns=1&dsgid1=11821&chr1=6&x1=56640811&dr1up=15000&dr1down=15000&dsgid2=11821;chr2=7;x2=10266388;dr2up=15000;dr2down=15000;num_seqs=2;hsp_overlap_limit=0;hsp_size_limit=0
sorghum_v1_3_16817728_16817861|3|16826513|16826527|-|Sb09g004510|9|5460916|5460930|-|0.91	sorghum_v1_3_16817728_16817861	3	16826513	16826527	-0	Sb09g004510	9	5460916	5460930	-0	0.91	5-distal	ttttagGCTCTTTT	ttttagGCTCtttt	http://synteny.cnr.berkeley.edu/CoGe/GEvo.pl?prog=blastn&autogo=1&show_cns=1&dsgid1=11821&chr1=3&x1=16826513&dr1up=15000&dr1down=15000&dsgid2=11821;chr2=9;x2=5460916;dr2up=15000;dr2down=15000;num_seqs=2;hsp_overlap_limit=0;hsp_size_limit=0
Sb05g001730|5|1878436|1878461|-|Sb08g001800|8|1803082|1803057|+|0.001	Sb05g001730	5	1878436	1878461	-0	Sb08g001800	8	1803057	1803082	0	0.001	3-distal	CAAGCCATCAACATAAGTGGAAATG	AAGTCATCAACATAAGTAGAAATGC	http://synteny.cnr.berkeley.edu/CoGe/GEvo.pl?prog=blastn&autogo=1&show_cns=1&dsgid1=11821&chr1=5&x1=1878436&dr1up=15000&dr1down=15000&dsgid2=11821;chr2=8;x2=1803057;dr2up=15000;dr2down=15000;num_seqs=2;hsp_overlap_limit=0;hsp_size_limit=0
Sb03g028220|3|55998815|55998841|-|Sb09g030070|9|58726277|58726251|+|0.019	Sb03g028220	3	55998815	55998841	-0	Sb09g030070	9	58726251	58726277	0	0.019	5-proximal	TCTTTCACTTGGCTCCCTCATCGTCT	CTTCCACTTGGCCCCCTCCTCGTctc	http://synteny.cnr.berkeley.edu/CoGe/GEvo.pl?prog=blastn&autogo=1&show_cns=1&dsgid1=11821&chr1=3&x1=55998815&dr1up=15000&dr1down=15000&dsgid2=11821;chr2=9;x2=58726251;dr2up=15000;dr2down=15000;num_seqs=2;hsp_overlap_limit=0;hsp_size_limit=0
Sb05g000550|5|384122|384150|+|Sb08g000575|8|520175|520203|+|0.055	Sb05g000550	5	384122	384150	0	Sb08g000575	8	520175	520203	0	0.055	3-distal	CCCTCAACTTTTGAAGACCATTCGTTTT	CCATCAACTTTCGAAAACCATTCTTTTT	http://synteny.cnr.berkeley.edu/CoGe/GEvo.pl?prog=blastn&autogo=1&show_cns=1&dsgid1=11821&chr1=5&x1=384122&dr1up=15000&dr1down=15000&dsgid2=11821;chr2=8;x2=520175;dr2up=15000;dr2down=15000;num_seqs=2;hsp_overlap_limit=0;hsp_size_limit=0
Sb03g038270|3|66188068|66188085|-|Sb09g023450|9|53127531|53127514|+|0.81	Sb03g038270	3	66188068	66188085	-0	Sb09g023450	9	53127514	53127531	0	0.81	3-distal	tcgcatctaaacgaggc	cgcatctaaacaaggcc	http://synteny.cnr.berkeley.edu/CoGe/GEvo.pl?prog=blastn&autogo=1&show_cns=1&dsgid1=11821&chr1=3&x1=66188068&dr1up=15000&dr1down=15000&dsgid2=11821;chr2=9;x2=53127514;dr2up=15000;dr2down=15000;num_seqs=2;hsp_overlap_limit=0;hsp_size_limit=0
Sb05g000330|5|136470|136649|-|Sb08g000350|8|167036|167207|-|3e-67	Sb05g000330	5	136470	136649	-0	Sb08g000350	8	167036	167207	-0	3.0000000000000003e-67	intron	GTATGATTTACTGCTCCAGTACTTGTGCAAACTCTATATTCTTTACAATAAAGGGACCTGGAGCACCTTATAGATCTCATGATGGAACAGAACTTAGTATTTGTAACAGAAACTTTCTGGTCTCTGCAATAATTATTGTGCTTTGTGGAATTGCTTGATGATAGGCTTTTTATTCCATA	GTAAGATTTACTGCTCCAGTACTTGTGCAAACTCCATATTTCAAGGGACCTGGAGCACCTTATAAATCTCATGATGGAACAGAACTTAGTATTTGTAACAGAAACTTTCTGGCCTCTGCAATAACTGTTGTGCTTTGTGGAATTGCTTGATGATAGGCTTTTTATTCCATA	http://synteny.cnr.berkeley.edu/CoGe/GEvo.pl?prog=blastn&autogo=1&show_cns=1&dsgid1=11821&chr1=5&x1=136470&dr1up=15000&dr1down=15000&dsgid2=11821;chr2=8;x2=167036;dr2up=15000;dr2down=15000;num_seqs=2;hsp_overlap_limit=0;hsp_size_limit=0
Sb05g000460|5|320654|320763|-|Sb08g000490|8|434380|434484|-|5e-32	Sb05g000460	5	320654	320763	-0	Sb08g000490	8	434380	434484	-0	5.0000000000000004e-32	3-proximal	ACATGAATTGATCTTTTTAATACTTTGTTATCAGGAGGAAACACATACAGAGGCCAACTGGGCTGGCAACTAAACACAAGAGAGAACGTGAGCCCTGCTAGTCTagtaa	ACATGAATGAATCTTTTTAATACTTAGTTATCAGGAGGAAACACATGCAGAGGCCAACTGGTCTGGCAACTAAACACAGAGCGTGAGCCCTGCTTGTCTAGTAA	http://synteny.cnr.berkeley.edu/CoGe/GEvo.pl?prog=blastn&autogo=1&show_cns=1&dsgid1=11821&chr1=5&x1=320654&dr1up=15000&dr1down=15000&dsgid2=11821;chr2=8;x2=434380;dr2up=15000;dr2down=15000;num_seqs=2;hsp_overlap_limit=0;hsp_size_limit=0
Sb03g040160|3|67735611|67735638|-|Sb09g022060|9|51700060|51700087|-|8e-05	Sb03g040160	3	67735611	67735638	-0	Sb09g022060	9	51700060	51700087	-0	8.0000000000000007e-05	3-distal	GGCGCAGGGCAGAGATTCCAGATTCCG	GGCTCAGCGCAGAGATTCCAGATTCCG	http://synteny.cnr.berkeley.edu/CoGe/GEvo.pl?prog=blastn&autogo=1&show_cns=1&dsgid1=11821&chr1=3&x1=67735611&dr1up=15000&dr1down=15000&dsgid2=11821;chr2=9;x2=51700060;dr2up=15000;dr2down=15000;num_seqs=2;hsp_overlap_limit=0;hsp_size_limit=0
Sb04g030770|4|60765322|60765372|+|Sb06g027465|6|56366786|56366736|-|0.0005	Sb04g030770	4	60765322	60765372	0	Sb06g027465	6	56366736	56366786	-0	0.0005	intron	CAAGTGTACTTTGCCTCGATTAGTTAATTTGCTCCGGTCATTTGTTAATC	TCAGGTGTCCTATGCGTCCGTTTGTTAATCGACTCCGGTCATTTGTTAAT	http://synteny.cnr.berkeley.edu/CoGe/GEvo.pl?prog=blastn&autogo=1&show_cns=1&dsgid1=11821&chr1=4&x1=60765322&dr1up=15000&dr1down=15000&dsgid2=11821;chr2=6;x2=56366736;dr2up=15000;dr2down=15000;num_seqs=2;hsp_overlap_limit=0;hsp_size_limit=0
Sb05g000340|5|152450|152488|-|Sb08g000360|8|190866|190904|-|1e-14	Sb05g000340	5	152450	152488	-0	Sb08g000360	8	190866	190904	-0	1e-14	intron	GTTGGTTGCCTCTTGCCTGGCGCCTGCTGTCTCCTGCC	gttggttgcCTCTTGCCTGGCGCCTGCTGTCTCCTGCC	http://synteny.cnr.berkeley.edu/CoGe/GEvo.pl?prog=blastn&autogo=1&show_cns=1&dsgid1=11821&chr1=5&x1=152450&dr1up=15000&dr1down=15000&dsgid2=11821;chr2=8;x2=190866;dr2up=15000;dr2down=15000;num_seqs=2;hsp_overlap_limit=0;hsp_size_limit=0
Sb05g000490|5|339654|339913|-|Sb08g000520|8|456263|456538|-|3e-37	Sb05g000490	5	339654	339913	-0	Sb08g000520	8	456263	456538	-0	3e-37	3-UTR	TGAATATTCCAATTTTTCCCTCACTATTCTGATCTTCTTATGGAGGAGCCTGTCTAGAACTGCCACATGTAAAAAGAAAGGCTCTCACGCTGTAACTATAAGTGATAAATTGTTTGTACtgtgatatgcatttgaTGCTGTGACCTGTAAAGCACAAAAGCAAACAAGGTTGGGAGCTTAAGTTTTCAACGCTGATATGCATGTTTTGGACTGGAAATTATGGAACAGCGTTGTCCAGAGATTTTCTTGAATAAGCTAA	TGAGTATTCCTATTCTCCCCTCACTATGATCTTCTCATGGAGGAGCCTGCGTACAACTGCCACATGTAAAAAGAAAGCCTCTCATGCTGTAACGTTTAAGTGATAATTTTTTTGTACCAGGACATGGGTTTAAATGCTGTGACTTGTAATTGTAATGcacaaaagcaaaaggaaagcaattgaggttggggatttaagtttTCAATGCTGATGCGAATGTTTTGGACTGGAAATGATGGAACAGTGTTGTCCAGAGATCTGCTTGAACAAGCCAA	http://synteny.cnr.berkeley.edu/CoGe/GEvo.pl?prog=blastn&autogo=1&show_cns=1&dsgid1=11821&chr1=5&x1=339654&dr1up=15000&dr1down=15000&dsgid2=11821;chr2=8;x2=456263;dr2up=15000;dr2down=15000;num_seqs=2;hsp_overlap_limit=0;hsp_size_limit=0
Sb04g023990|4|53665960|53665974|+|Sb06g019010|6|48600006|48600020|+|0.85	Sb04g023990	4	53665960	53665974	0	Sb06g019010	6	48600006	48600020	0	0.85	5-proximal	GCCACGTCTCTTTC	GCCACGTCTCTTTC	http://synteny.cnr.berkeley.edu/CoGe/GEvo.pl?prog=blastn&autogo=1&show_cns=1&dsgid1=11821&chr1=4&x1=53665960&dr1up=15000&dr1down=15000&dsgid2=11821;chr2=6;x2=48600006;dr2up=15000;dr2down=15000;num_seqs=2;hsp_overlap_limit=0;hsp_size_limit=0
Sb01g014200|1|13405165|13405182|-|Sb08g020260|8|51270469|51270452|+|1.2	Sb01g014200	1	13405165	13405182	-0	Sb08g020260	8	51270452	51270469	0	1.2	intron	TTTCATTTGGTTGGTAT	TTCATTTGGTTGGCATG	http://synteny.cnr.berkeley.edu/CoGe/GEvo.pl?prog=blastn&autogo=1&show_cns=1&dsgid1=11821&chr1=1&x1=13405165&dr1up=15000&dr1down=15000&dsgid2=11821;chr2=8;x2=51270452;dr2up=15000;dr2down=15000;num_seqs=2;hsp_overlap_limit=0;hsp_size_limit=0
Sb05g003240|5|3610236|3610257|-|Sb08g003260|8|3603205|3603226|-|0.005	Sb05g003240	5	3610236	3610257	-0	Sb08g003260	8	3603205	3603226	-0	0.005	5-distal	GGTGAATTGGTGATCACTGAC	GGTGAATTGGTGATTACTGAC	http://synteny.cnr.berkeley.edu/CoGe/GEvo.pl?prog=blastn&autogo=1&show_cns=1&dsgid1=11821&chr1=5&x1=3610236&dr1up=15000&dr1down=15000&dsgid2=11821;chr2=8;x2=3603205;dr2up=15000;dr2down=15000;num_seqs=2;hsp_overlap_limit=0;hsp_size_limit=0
Sb06g027710|6|56527444|56527460|+|Sb07g006980|7|10719422|10719406|-|0.058	Sb06g027710	6	56527444	56527460	0	Sb07g006980	7	10719406	10719422	-0	0.058	5-distal	taaaaaagaaagagaa	ataaaaaagaaagaga	http://synteny.cnr.berkeley.edu/CoGe/GEvo.pl?prog=blastn&autogo=1&show_cns=1&dsgid1=11821&chr1=6&x1=56527444&dr1up=15000&dr1down=15000&dsgid2=11821;chr2=7;x2=10719406;dr2up=15000;dr2down=15000;num_seqs=2;hsp_overlap_limit=0;hsp_size_limit=0
Sb10g023380|10|51998318|51998339|+|Sb04g007150|4|7256012|7255991|-|0.24	Sb10g023380	10	51998318	51998339	0	Sb04g007150	4	7255991	7256012	-0	0.24	intron	tgggggcattTCGGTAACTCC	GTGGGGGCATTTCCGTCACTC	http://synteny.cnr.berkeley.edu/CoGe/GEvo.pl?prog=blastn&autogo=1&show_cns=1&dsgid1=11821&chr1=10&x1=51998318&dr1up=15000&dr1down=15000&dsgid2=11821;chr2=4;x2=7255991;dr2up=15000;dr2down=15000;num_seqs=2;hsp_overlap_limit=0;hsp_size_limit=0
Sb01g030760|1|53368406|53368421|-|Sb01g048730|1|71705648|71705633|+|0.29	Sb01g030760	1	53368406	53368421	-0	Sb01g048730	1	71705633	71705648	0	0.29	3-distal	tgtataaatATAATA	GTataaatataataa	http://synteny.cnr.berkeley.edu/CoGe/GEvo.pl?prog=blastn&autogo=1&show_cns=1&dsgid1=11821&chr1=1&x1=53368406&dr1up=15000&dr1down=15000&dsgid2=11821;chr2=1;x2=71705633;dr2up=15000;dr2down=15000;num_seqs=2;hsp_overlap_limit=0;hsp_size_limit=0
Sb10g029350|10|59177149|59177163|-|Sb04g003090|4|2919971|2919985|-|0.87	Sb10g029350	10	59177149	59177163	-0	Sb04g003090	4	2919971	2919985	-0	0.87	5-distal	ttagaaattgattt	ttagaaatTGATTT	http://synteny.cnr.berkeley.edu/CoGe/GEvo.pl?prog=blastn&autogo=1&show_cns=1&dsgid1=11821&chr1=10&x1=59177149&dr1up=15000&dr1down=15000&dsgid2=11821;chr2=4;x2=2919971;dr2up=15000;dr2down=15000;num_seqs=2;hsp_overlap_limit=0;hsp_size_limit=0
Sb05g001750|5|1919656|1919702|-|Sb08g001730|8|1728216|1728170|+|2e-05	Sb05g001750	5	1919656	1919702	-0	Sb08g001730	8	1728170	1728216	0	2.0000000000000002e-05	intron	TAGTTCCTTTAAGAGTCAAGCTGGTTACTTACTCAGGTGATTAATA	AGTTCCTTTgagaggaaagctggttTCTTACTGAAATGTTTAATAG	http://synteny.cnr.berkeley.edu/CoGe/GEvo.pl?prog=blastn&autogo=1&show_cns=1&dsgid1=11821&chr1=5&x1=1919656&dr1up=15000&dr1down=15000&dsgid2=11821;chr2=8;x2=1728170;dr2up=15000;dr2down=15000;num_seqs=2;hsp_overlap_limit=0;hsp_size_limit=0
Sb02g028420|2|63603856|63603870|-|Sb07g027740|7|62689447|62689433|+|0.97	Sb02g028420	2	63603856	63603870	-0	Sb07g027740	7	62689433	62689447	0	0.97	5-distal	ctccctccctccct	tccctccctccctc	http://synteny.cnr.berkeley.edu/CoGe/GEvo.pl?prog=blastn&autogo=1&show_cns=1&dsgid1=11821&chr1=2&x1=63603856&dr1up=15000&dr1down=15000&dsgid2=11821;chr2=7;x2=62689433;dr2up=15000;dr2down=15000;num_seqs=2;hsp_overlap_limit=0;hsp_size_limit=0
Sb01g031577|1|54151113|54151127|+|Sb02g037770|2|72050055|72050069|+|0.79	Sb01g031577	1	54151113	54151127	0	Sb02g037770	2	72050055	72050069	0	0.79	5-proximal	GCGCCGGCCGGCCg	gcgccggccggccg	http://synteny.cnr.berkeley.edu/CoGe/GEvo.pl?prog=blastn&autogo=1&show_cns=1&dsgid1=11821&chr1=1&x1=54151113&dr1up=15000&dr1down=15000&dsgid2=11821;chr2=2;x2=72050055;dr2up=15000;dr2down=15000;num_seqs=2;hsp_overlap_limit=0;hsp_size_limit=0
Sb10g028230|10|58076146|58076160|-|Sb04g003780|4|3658457|3658443|+|0.92	Sb10g028230	10	58076146	58076160	-0	Sb04g003780	4	3658443	3658457	0	0.92	3-distal	tttatatatatatt	ttatatatatattt	http://synteny.cnr.berkeley.edu/CoGe/GEvo.pl?prog=blastn&autogo=1&show_cns=1&dsgid1=11821&chr1=10&x1=58076146&dr1up=15000&dr1down=15000&dsgid2=11821;chr2=4;x2=3658443;dr2up=15000;dr2down=15000;num_seqs=2;hsp_overlap_limit=0;hsp_size_limit=0
Sb03g034250|3|62464714|62464732|-|Sb09g026060|9|55400732|55400714|+|0.25	Sb03g034250	3	62464714	62464732	-0	Sb09g026060	9	55400714	55400732	0	0.25	3-distal	CCGCGCTCTGCTCCCCGC	CGCGCCCTGCTCCCCGCC	http://synteny.cnr.berkeley.edu/CoGe/GEvo.pl?prog=blastn&autogo=1&show_cns=1&dsgid1=11821&chr1=3&x1=62464714&dr1up=15000&dr1down=15000&dsgid2=11821;chr2=9;x2=55400714;dr2up=15000;dr2down=15000;num_seqs=2;hsp_overlap_limit=0;hsp_size_limit=0
Sb04g022410|4|51909766|51909794|-|Sb06g016960|6|46076576|46076548|+|0.078	Sb04g022410	4	51909766	51909794	-0	Sb06g016960	6	46076548	46076576	0	0.078	5-UTR	aagaagCCTCCTCGTTAAGCTTCGAATC	AGAGGCCGCCTCCTCAAGCTTCGAATCC	http://synteny.cnr.berkeley.edu/CoGe/GEvo.pl?prog=blastn&autogo=1&show_cns=1&dsgid1=11821&chr1=4&x1=51909766&dr1up=15000&dr1down=15000&dsgid2=11821;chr2=6;x2=46076548;dr2up=15000;dr2down=15000;num_seqs=2;hsp_overlap_limit=0;hsp_size_limit=0
Sb03g040530|3|68161842|68161899|-|Sb09g021840|9|51364999|51364939|+|3e-05	Sb03g040530	3	68161842	68161899	-0	Sb09g021840	9	51364939	51364999	0	3.0000000000000001e-05	5-proximal	TGTTCAAAAGGACAAGATCTTCTTTGCAGTACAGTGGATGAAACTCCAAGGCTGATT	GTTCTAAAggacacgatcttctttggGGCACACTAGTGTATGAAACCACAAGGCTGATTC	http://synteny.cnr.berkeley.edu/CoGe/GEvo.pl?prog=blastn&autogo=1&show_cns=1&dsgid1=11821&chr1=3&x1=68161842&dr1up=15000&dr1down=15000&dsgid2=11821;chr2=9;x2=51364939;dr2up=15000;dr2down=15000;num_seqs=2;hsp_overlap_limit=0;hsp_size_limit=0
Sb03g005163|3|5387010|5387068|+|Sb03g009460|3|10178234|10178292|+|3e-26	Sb03g005163	3	5387010	5387068	0	Sb03g009460	3	10178234	10178292	0	3.0000000000000001e-26	5-distal	AGCCTATACCATGGCACTCAAGATGCTGGATTAATTTGTTGTACTGAAGAATGATATG	AGCCTATACCATGGCACTCAAGATGCTGGATTAATTTGTTGTACTGAAGAATGATATG	http://synteny.cnr.berkeley.edu/CoGe/GEvo.pl?prog=blastn&autogo=1&show_cns=1&dsgid1=11821&chr1=3&x1=5387010&dr1up=15000&dr1down=15000&dsgid2=11821;chr2=3;x2=10178234;dr2up=15000;dr2down=15000;num_seqs=2;hsp_overlap_limit=0;hsp_size_limit=0
Sb10g004590|10|4079552|4079569|-|Sb04g036430|4|66219576|66219559|+|0.82	Sb10g004590	10	4079552	4079569	-0	Sb04g036430	4	66219559	66219576	0	0.82	5-distal	gaactaaacaaggcatt	aactaaacaaggccttg	http://synteny.cnr.berkeley.edu/CoGe/GEvo.pl?prog=blastn&autogo=1&show_cns=1&dsgid1=11821&chr1=10&x1=4079552&dr1up=15000&dr1down=15000&dsgid2=11821;chr2=4;x2=66219559;dr2up=15000;dr2down=15000;num_seqs=2;hsp_overlap_limit=0;hsp_size_limit=0
Sb01g006940|1|5906936|5906954|-|Sb02g001880|2|1904089|1904071|+|0.21	Sb01g006940	1	5906936	5906954	-0	Sb02g001880	2	1904071	1904089	0	0.21	5-distal	GCGCATGCACGGCGCCAC	CGCATGCACGCCGCCACG	http://synteny.cnr.berkeley.edu/CoGe/GEvo.pl?prog=blastn&autogo=1&show_cns=1&dsgid1=11821&chr1=1&x1=5906936&dr1up=15000&dr1down=15000&dsgid2=11821;chr2=2;x2=1904071;dr2up=15000;dr2down=15000;num_seqs=2;hsp_overlap_limit=0;hsp_size_limit=0
5_353226_353356_cns_rna|5|352954|352982|-|8_468615_468745_cns_rna|8|468515|468543|-|3e-05	5_353226_353356_cns_rna	5	352954	352982	-0	8_468615_468745_cns_rna	8	468515	468543	-0	3.0000000000000001e-05	3-proximal	tGTAGGCCGATTTGCATTGATGGGCAAG	TGTAAGCCAATTTGCATTGATGGGCAAG	http://synteny.cnr.berkeley.edu/CoGe/GEvo.pl?prog=blastn&autogo=1&show_cns=1&dsgid1=11821&chr1=5&x1=352954&dr1up=15000&dr1down=15000&dsgid2=11821;chr2=8;x2=468515;dr2up=15000;dr2down=15000;num_seqs=2;hsp_overlap_limit=0;hsp_size_limit=0
Sb03g030660|3|58881416|58881434|-|Sb09g028540|9|57424142|57424124|+|0.33	Sb03g030660	3	58881416	58881434	-0	Sb09g028540	9	57424124	57424142	0	0.33	5-UTR	CAGGTAGAGGTGATGATA	AGGGAGAGGTGATGATAA	http://synteny.cnr.berkeley.edu/CoGe/GEvo.pl?prog=blastn&autogo=1&show_cns=1&dsgid1=11821&chr1=3&x1=58881416&dr1up=15000&dr1down=15000&dsgid2=11821;chr2=9;x2=57424124;dr2up=15000;dr2down=15000;num_seqs=2;hsp_overlap_limit=0;hsp_size_limit=0
Sb03g041370|3|68899118|68899135|+|Sb09g021240|9|50690567|50690550|-|0.93	Sb03g041370	3	68899118	68899135	0	Sb09g021240	9	50690550	50690567	-0	0.93	3-proximal	TGTGCTGCTAATGATGG	ttgtgctTCTAATGATG	http://synteny.cnr.berkeley.edu/CoGe/GEvo.pl?prog=blastn&autogo=1&show_cns=1&dsgid1=11821&chr1=3&x1=68899118&dr1up=15000&dr1down=15000&dsgid2=11821;chr2=9;x2=50690550;dr2up=15000;dr2down=15000;num_seqs=2;hsp_overlap_limit=0;hsp_size_limit=0
sorghum_v1_4_5638651_5638841|4|5639290|5639440|+|sorghum_v1_5_11729215_11729405|5|11728766|11728616|-|8e-78	sorghum_v1_4_5638651_5638841	4	5639290	5639440	0	sorghum_v1_5_11729215_11729405	5	11728616	11728766	-0	8e-78	3-proximal	ACCAAAATGTTGCCTTGAAAAACAGAATCGCTTAACTCTGGGTTTTGTGTTCAGTAGTAACTCTCATGGCAAGCGTTTTGCAGCCTGGATCGATTTCTTTGGCCAAGGCAGTGGCTAAAGAAATTCAGACAGGAAAGGTCGATTCAGTCT	GACCAAAATGTTGCCTTGAAAAACAGAATCGCTTAACTCTGGGTTTTGTGTTCAGTAGTAACTCTCACGGCAAGCGTTTTGCAGCCTGGATCGATTTCTTTGGCCAAGGCAGTGGCTAAAGAAATTCAGACAGGAAAGGTCGATTCAGTC	http://synteny.cnr.berkeley.edu/CoGe/GEvo.pl?prog=blastn&autogo=1&show_cns=1&dsgid1=11821&chr1=4&x1=5639290&dr1up=15000&dr1down=15000&dsgid2=11821;chr2=5;x2=11728616;dr2up=15000;dr2down=15000;num_seqs=2;hsp_overlap_limit=0;hsp_size_limit=0
Sb05g000520|5|359536|359798|-|Sb08g000540|8|475317|475560|-|7e-43	Sb05g000520	5	359536	359798	-0	Sb08g000540	8	475317	475560	-0	6.9999999999999999e-43	intron	GTAAGAGTAAGATGCTGCCACCAGCTGGTGTGCTGTAGGATTTCATATGTAGCTACTGCCTCAATTAGTTAATTCTCACCACACCTCCCTTAACTCATTATCACCAGATAGGACATACTTCTCATTGATTTGTTTCCATGTTGTTTGTATAAACACTTCAATAGCATTTGAACTTGTACAACAGAGAGCTTATCTTAAACTCTTCAATTTTCCTACAAGcactcctattcatatgGATGCATTAAATATTCAAACCACCAAG	GTAAGAGTAAGATGCTTCCACCAGCTGGTGTGCTGTGGGACTTCATATGTGTTTGCTGCCTCAATTAGCACACCTCACTTAGTTTGTTTTCACCAGACAGGACATAATTCTCATTGTTTTGTTTCCATGTCTGTATAAACACCTAAATAACATTTGAACTTCTACAACCGAAAAACTTATCTTAAATTCTTCAATTTCCCGACAAGCACTCTTGTCGATGCATTAAATATTCAAACCATCAAG	http://synteny.cnr.berkeley.edu/CoGe/GEvo.pl?prog=blastn&autogo=1&show_cns=1&dsgid1=11821&chr1=5&x1=359536&dr1up=15000&dr1down=15000&dsgid2=11821;chr2=8;x2=475317;dr2up=15000;dr2down=15000;num_seqs=2;hsp_overlap_limit=0;hsp_size_limit=0
Sb05g002690|5|2836711|2836762|-|Sb08g001115|8|1048909|1048858|+|9e-05	Sb05g002690	5	2836711	2836762	-0	Sb08g001115	8	1048858	1048909	0	9.0000000000000006e-05	intron	TATTTTTCCCTTTCTCCACTTAGTACAAATTAGGAATATCTACAGATGTGC	ATATTTCCCTTCCTCCACTGAGTACATTTTAGCAATAGTAACATATGTGCA	http://synteny.cnr.berkeley.edu/CoGe/GEvo.pl?prog=blastn&autogo=1&show_cns=1&dsgid1=11821&chr1=5&x1=2836711&dr1up=15000&dr1down=15000&dsgid2=11821;chr2=8;x2=1048858;dr2up=15000;dr2down=15000;num_seqs=2;hsp_overlap_limit=0;hsp_size_limit=0
Sb05g003090|5|3419276|3419361|-|Sb08g003100|8|3362027|3362111|-|0.019	Sb05g003090	5	3419276	3419361	-0	Sb08g003100	8	3362027	3362111	-0	0.019	intron	ATTTGATGTAGCCTCAAGTCTGCATTATTGTTACATCTGGAATATGAATGGAATCCAGTCGCACCCTGGCCAGCTATTATTCACA	ATTTGACGTAGCCTCAAGTCAGAACTGTTGGTCATCTGAAACTTGTATAGAATCCAAGCATGCCCTGTCCTGATATCATTCACA	http://synteny.cnr.berkeley.edu/CoGe/GEvo.pl?prog=blastn&autogo=1&show_cns=1&dsgid1=11821&chr1=5&x1=3419276&dr1up=15000&dr1down=15000&dsgid2=11821;chr2=8;x2=3362027;dr2up=15000;dr2down=15000;num_seqs=2;hsp_overlap_limit=0;hsp_size_limit=0
Sb03g038890|3|66698182|66698199|+|Sb09g022950|9|52578458|52578441|-|1.1	Sb03g038890	3	66698182	66698199	0	Sb09g022950	9	52578441	52578458	-0	1.1	intron	GGTCTTAGtattatttt	TGGTCTTGGTATTATTT	http://synteny.cnr.berkeley.edu/CoGe/GEvo.pl?prog=blastn&autogo=1&show_cns=1&dsgid1=11821&chr1=3&x1=66698182&dr1up=15000&dr1down=15000&dsgid2=11821;chr2=9;x2=52578441;dr2up=15000;dr2down=15000;num_seqs=2;hsp_overlap_limit=0;hsp_size_limit=0
Sb03g038180|3|66105414|66105431|+|Sb09g023500|9|53154154|53154137|-|1.0	Sb03g038180	3	66105414	66105431	0	Sb09g023500	9	53154137	53154154	-0	1	5-distal	GTCtatgttttctataa	TGTCTGTGTTTTCTATA	http://synteny.cnr.berkeley.edu/CoGe/GEvo.pl?prog=blastn&autogo=1&show_cns=1&dsgid1=11821&chr1=3&x1=66105414&dr1up=15000&dr1down=15000&dsgid2=11821;chr2=9;x2=53154137;dr2up=15000;dr2down=15000;num_seqs=2;hsp_overlap_limit=0;hsp_size_limit=0
Sb05g005150|5|6774195|6774215|-|Sb08g004670|8|5618711|5618691|+|0.78	Sb05g005150	5	6774195	6774215	-0	Sb08g004670	8	5618691	5618711	0	0.78	5-distal	ACTTACAAGCATGAATTGTT	CTCACAAGCATGCATTGTTC	http://synteny.cnr.berkeley.edu/CoGe/GEvo.pl?prog=blastn&autogo=1&show_cns=1&dsgid1=11821&chr1=5&x1=6774195&dr1up=15000&dr1down=15000&dsgid2=11821;chr2=8;x2=5618691;dr2up=15000;dr2down=15000;num_seqs=2;hsp_overlap_limit=0;hsp_size_limit=0
Sb03g034385|3|62596867|62596888|+|Sb09g025920|9|55295728|55295707|-|0.31	Sb03g034385	3	62596867	62596888	0	Sb09g025920	9	55295707	55295728	-0	0.31	intron	TAGTAAATGATGCCATTTTTG	CTAGTTAATGATTCCATTTTT	http://synteny.cnr.berkeley.edu/CoGe/GEvo.pl?prog=blastn&autogo=1&show_cns=1&dsgid1=11821&chr1=3&x1=62596867&dr1up=15000&dr1down=15000&dsgid2=11821;chr2=9;x2=55295707;dr2up=15000;dr2down=15000;num_seqs=2;hsp_overlap_limit=0;hsp_size_limit=0
Sb05g002690|5|2841819|2841844|-|Sb08g001115|8|1044450|1044425|+|0.069	Sb05g002690	5	2841819	2841844	-0	Sb08g001115	8	1044425	1044450	0	0.069	5-distal	TCAGACCATTTTCAGTAGCTTGCAC	CAGAACATTTTCAGTACCTCGCACT	http://synteny.cnr.berkeley.edu/CoGe/GEvo.pl?prog=blastn&autogo=1&show_cns=1&dsgid1=11821&chr1=5&x1=2841819&dr1up=15000&dr1down=15000&dsgid2=11821;chr2=8;x2=1044425;dr2up=15000;dr2down=15000;num_seqs=2;hsp_overlap_limit=0;hsp_size_limit=0
Sb05g000950|5|926187|926233|+|Sb08g000960|8|885751|885797|+|2e-05	Sb05g000950	5	926187	926233	0	Sb08g000960	8	885751	885797	0	2.0000000000000002e-05	intron	AATCTGATTGCATCTCCTCAtaatgatcctgccaagtTCTCTGTTA	AATCTGAGTGCATTTCCTCATAATGACCTCACCAAGTTTCCTGTTA	http://synteny.cnr.berkeley.edu/CoGe/GEvo.pl?prog=blastn&autogo=1&show_cns=1&dsgid1=11821&chr1=5&x1=926187&dr1up=15000&dr1down=15000&dsgid2=11821;chr2=8;x2=885751;dr2up=15000;dr2down=15000;num_seqs=2;hsp_overlap_limit=0;hsp_size_limit=0
Sb04g021700|4|50827475|50827499|+|Sb06g015590|6|43202299|43202323|+|0.005	Sb04g021700	4	50827475	50827499	0	Sb06g015590	6	43202299	43202323	0	0.005	5-distal	ttaagattttccgtcacatcgaat	TTaagattttctgttacatcgaat	http://synteny.cnr.berkeley.edu/CoGe/GEvo.pl?prog=blastn&autogo=1&show_cns=1&dsgid1=11821&chr1=4&x1=50827475&dr1up=15000&dr1down=15000&dsgid2=11821;chr2=6;x2=43202299;dr2up=15000;dr2down=15000;num_seqs=2;hsp_overlap_limit=0;hsp_size_limit=0
Sb05g003450|5|3890644|3890745|-|Sb08g003550|8|3998811|3998911|-|2e-08	Sb05g003450	5	3890644	3890745	-0	Sb08g003550	8	3998811	3998911	-0	2e-08	3-distal	GCAGGTTTCAGATTCATCTGAATGGGTTTTGTGGCAACTGCGGTAATGATGATTAAACAAGTAGGTTAACTACCGTATCAATAACAAGATTTCCTGTCTGC	GCAGGTTTCACATTCATCTGAATGTAGCAGCAGCAACTGTgggaacaaagattaaaCATAAACGTTAACTACCGTATCAACAGCAGGATTTGTTGTCTGC	http://synteny.cnr.berkeley.edu/CoGe/GEvo.pl?prog=blastn&autogo=1&show_cns=1&dsgid1=11821&chr1=5&x1=3890644&dr1up=15000&dr1down=15000&dsgid2=11821;chr2=8;x2=3998811;dr2up=15000;dr2down=15000;num_seqs=2;hsp_overlap_limit=0;hsp_size_limit=0
Sb05g000290|5|111754|111841|+|Sb08g000310|8|143808|143897|+|1e-18	Sb05g000290	5	111754	111841	0	Sb08g000310	8	143808	143897	0	1.0000000000000001e-18	3-UTR	GCACTAGGTTCAGTGGACATAGGCTCTCTAATAATTGCATACTAAAGGGGTTGCATAAGTTGGAGTGATTGACGCCAGAATCCTGAC	GCACTAGGTCCAGTGGACATATGCTAGACCTAATAATTGCATACTAAAGGGGTTACATAAGAGGGAGTGATTGGTGCTGGAATCCTGAC	http://synteny.cnr.berkeley.edu/CoGe/GEvo.pl?prog=blastn&autogo=1&show_cns=1&dsgid1=11821&chr1=5&x1=111754&dr1up=15000&dr1down=15000&dsgid2=11821;chr2=8;x2=143808;dr2up=15000;dr2down=15000;num_seqs=2;hsp_overlap_limit=0;hsp_size_limit=0
Sb03g029360|3|57502189|57502210|+|Sb09g029350|9|58025232|58025211|-|0.21	Sb03g029360	3	57502189	57502210	0	Sb09g029350	9	58025211	58025232	-0	0.21	3-distal	aaagatataacatttttattt	taaagaaattACATTTTTATT	http://synteny.cnr.berkeley.edu/CoGe/GEvo.pl?prog=blastn&autogo=1&show_cns=1&dsgid1=11821&chr1=3&x1=57502189&dr1up=15000&dr1down=15000&dsgid2=11821;chr2=9;x2=58025211;dr2up=15000;dr2down=15000;num_seqs=2;hsp_overlap_limit=0;hsp_size_limit=0
Sb05g000540|5|371819|371849|+|Sb08g000570|8|512479|512509|+|0.004	Sb05g000540	5	371819	371849	0	Sb08g000570	8	512479	512509	0	0.004	intron	TAATACTGTTTTCCTCCATGTACACTGACA	TAATACTGTTACTCTTCATGTACACTGACA	http://synteny.cnr.berkeley.edu/CoGe/GEvo.pl?prog=blastn&autogo=1&show_cns=1&dsgid1=11821&chr1=5&x1=371819&dr1up=15000&dr1down=15000&dsgid2=11821;chr2=8;x2=512479;dr2up=15000;dr2down=15000;num_seqs=2;hsp_overlap_limit=0;hsp_size_limit=0
Sb03g031840|3|60187586|60187600|+|Sb09g027410|9|56509714|56509728|+|0.81	Sb03g031840	3	60187586	60187600	0	Sb09g027410	9	56509714	56509728	0	0.81	5-distal	TGCATATATATGCT	TGCATATATATGCT	http://synteny.cnr.berkeley.edu/CoGe/GEvo.pl?prog=blastn&autogo=1&show_cns=1&dsgid1=11821&chr1=3&x1=60187586&dr1up=15000&dr1down=15000&dsgid2=11821;chr2=9;x2=56509714;dr2up=15000;dr2down=15000;num_seqs=2;hsp_overlap_limit=0;hsp_size_limit=0
Sb10g029200|10|59031783|59031823|+|Sb04g003140|4|2946955|2946915|-|0.001	Sb10g029200	10	59031783	59031823	0	Sb04g003140	4	2946915	2946955	-0	0.001	5-distal	TCGCTAAAGTTTATTCGTTAaatctgtcagttattcaGCA	ttcgcttgagcttatctgtcaaatctgtTAGTTATTCAGC	http://synteny.cnr.berkeley.edu/CoGe/GEvo.pl?prog=blastn&autogo=1&show_cns=1&dsgid1=11821&chr1=10&x1=59031783&dr1up=15000&dr1down=15000&dsgid2=11821;chr2=4;x2=2946915;dr2up=15000;dr2down=15000;num_seqs=2;hsp_overlap_limit=0;hsp_size_limit=0
Sb01g034520|1|57987537|57987560|-|Sb02g040850|2|74775922|74775945|-|1.2	Sb01g034520	1	57987537	57987560	-0	Sb02g040850	2	74775922	74775945	-0	1.2	5-distal	tgcttggctgATCTGAGATTTGG	TGCTTGGCTCGTCTGGGATTTGG	http://synteny.cnr.berkeley.edu/CoGe/GEvo.pl?prog=blastn&autogo=1&show_cns=1&dsgid1=11821&chr1=1&x1=57987537&dr1up=15000&dr1down=15000&dsgid2=11821;chr2=2;x2=74775922;dr2up=15000;dr2down=15000;num_seqs=2;hsp_overlap_limit=0;hsp_size_limit=0
Sb03g005190|3|5417066|5417361|+|Sb03g009490|3|10205934|10206231|+|1e-136	Sb03g005190	3	5417066	5417361	0	Sb03g009490	3	10205934	10206231	0	1e-136	intron	ATCCTTTGCCAATTTGATTACTGCTTGACGATAGTCTTGCTAAGGTGGTAATAGGAACCCCCCACCtataaattaattatatGGCATGCCATTTTAGCAAGTTTTGGGTCCACCCAATGACCCAAACAAGTAGAACTTGCATCCTagttggggttgaggttTTATGATTTCTCTTGATCTTTCATGGTATTGATCTTAAACTTCATATTCTACTTGTGACCTCATTGGCCCCTCTTttgtacaattaatttttttCCTAATGAAAGAAAGGCCAGTTACTCCTTAATGATTGTTA	ATCCTTTGCCAATTTGATTACTGCTTGACGATAGTGTTGCTAAGGTGGTAATAGGAACCCCCCACCtataaattaattatatGGCATGCCATTCTAGCAAGTTTTGGGTCAACCCAATGACTCAAACAAAGTAGAACTTGCATCCTagttggggttgaggttTTATAATTTCTCTTGATCTTTCATGGTATTGATCTTAAACTTCATATTCTACTTGTGACCTCATTGGCCCCTCTTttgtacaattaatttttttttctaaTGAAAGAAAGGCCAGTTACTCCTTAATGATTGTTA	http://synteny.cnr.berkeley.edu/CoGe/GEvo.pl?prog=blastn&autogo=1&show_cns=1&dsgid1=11821&chr1=3&x1=5417066&dr1up=15000&dr1down=15000&dsgid2=11821;chr2=3;x2=10205934;dr2up=15000;dr2down=15000;num_seqs=2;hsp_overlap_limit=0;hsp_size_limit=0
Sb05g002940|5|3152849|3152930|+|Sb08g002940|8|3194768|3194850|+|3e-11	Sb05g002940	5	3152849	3152930	0	Sb08g002940	8	3194768	3194850	0	3e-11	5-distal	TCATGGTCCTCAGCCTATAATTGCCATATTAATATGAATTCAGTGTTAATGTAGGGGCTCTTGCTCCATTGAAGCCACTCT	TCATGTTCCTCAGCATTTTATTGTCATATTAGTATGATTGTCAGTCTGAATGTAAGGACTCTTGCTACATTGAAGTCGCTCT	http://synteny.cnr.berkeley.edu/CoGe/GEvo.pl?prog=blastn&autogo=1&show_cns=1&dsgid1=11821&chr1=5&x1=3152849&dr1up=15000&dr1down=15000&dsgid2=11821;chr2=8;x2=3194768;dr2up=15000;dr2down=15000;num_seqs=2;hsp_overlap_limit=0;hsp_size_limit=0
Sb05g000290|5|112083|112144|+|Sb08g000310|8|143898|143959|+|3e-19	Sb05g000290	5	112083	112144	0	Sb08g000310	8	143898	143959	0	2.9999999999999999e-19	3-UTR	GAGTTAGAGATAAGACCAAATGCTGAGGCCTTGTAACATAAGTTATATTTCtttggaacag	GAGTTAGAGATAATACCAAATGCTGATGCCTTGTAACAGAAGTTGTATTTCTTTGGACCAG	http://synteny.cnr.berkeley.edu/CoGe/GEvo.pl?prog=blastn&autogo=1&show_cns=1&dsgid1=11821&chr1=5&x1=112083&dr1up=15000&dr1down=15000&dsgid2=11821;chr2=8;x2=143898;dr2up=15000;dr2down=15000;num_seqs=2;hsp_overlap_limit=0;hsp_size_limit=0
Sb03g032700|3|61130690|61130710|+|Sb09g026920|9|56090727|56090707|-|1.0	Sb03g032700	3	61130690	61130710	0	Sb09g026920	9	56090707	56090727	-0	1	5-UTR	CAGGTGCATGCacatttccc	CCAGGTGCATGCACCTTCCC	http://synteny.cnr.berkeley.edu/CoGe/GEvo.pl?prog=blastn&autogo=1&show_cns=1&dsgid1=11821&chr1=3&x1=61130690&dr1up=15000&dr1down=15000&dsgid2=11821;chr2=9;x2=56090707;dr2up=15000;dr2down=15000;num_seqs=2;hsp_overlap_limit=0;hsp_size_limit=0
Sb03g013700|3|17620530|17620545|+|Sb09g004315|9|5083872|5083857|-|0.3	Sb03g013700	3	17620530	17620545	0	Sb09g004315	9	5083857	5083872	-0	0.3	3-UTR	ATGGGTGATCAAAAG	GATGGGTGATCAAAA	http://synteny.cnr.berkeley.edu/CoGe/GEvo.pl?prog=blastn&autogo=1&show_cns=1&dsgid1=11821&chr1=3&x1=17620530&dr1up=15000&dr1down=15000&dsgid2=11821;chr2=9;x2=5083857;dr2up=15000;dr2down=15000;num_seqs=2;hsp_overlap_limit=0;hsp_size_limit=0
Sb05g000820|5|678213|678239|-|Sb08g000910|8|844226|844252|-|1.4	Sb05g000820	5	678213	678239	-0	Sb08g000910	8	844226	844252	-0	1.4	5-distal	TTTTCCTTTCACCGGTCAATCTCTCT	ttttcttttcCCCCGTCAGTCTCTCT	http://synteny.cnr.berkeley.edu/CoGe/GEvo.pl?prog=blastn&autogo=1&show_cns=1&dsgid1=11821&chr1=5&x1=678213&dr1up=15000&dr1down=15000&dsgid2=11821;chr2=8;x2=844226;dr2up=15000;dr2down=15000;num_seqs=2;hsp_overlap_limit=0;hsp_size_limit=0
Sb05g003530|5|4070991|4071010|+|Sb08g003630|8|4139000|4138981|-|0.001	Sb05g003530	5	4070991	4071010	0	Sb08g003630	8	4138981	4139000	-0	0.001	3-distal	GCTTGCATGTGCATGTATA	TGCTTGCATGTGCATGTAT	http://synteny.cnr.berkeley.edu/CoGe/GEvo.pl?prog=blastn&autogo=1&show_cns=1&dsgid1=11821&chr1=5&x1=4070991&dr1up=15000&dr1down=15000&dsgid2=11821;chr2=8;x2=4138981;dr2up=15000;dr2down=15000;num_seqs=2;hsp_overlap_limit=0;hsp_size_limit=0
Sb05g000540|5|374353|374371|+|Sb08g000570|8|514760|514778|+|0.23	Sb05g000540	5	374353	374371	0	Sb08g000570	8	514760	514778	0	0.23	3-distal	GTGTGAAGCACTGTcttt	GTGCGAAGCACTGTCTTT	http://synteny.cnr.berkeley.edu/CoGe/GEvo.pl?prog=blastn&autogo=1&show_cns=1&dsgid1=11821&chr1=5&x1=374353&dr1up=15000&dr1down=15000&dsgid2=11821;chr2=8;x2=514760;dr2up=15000;dr2down=15000;num_seqs=2;hsp_overlap_limit=0;hsp_size_limit=0
Sb01g032730|1|55664724|55664743|-|Sb02g039000|2|73133828|73133847|-|0.001	Sb01g032730	1	55664724	55664743	-0	Sb02g039000	2	73133828	73133847	-0	0.001	intron	GTCATAGTTACTCTGATAG	GTCATAGTTACTCTGATAG	http://synteny.cnr.berkeley.edu/CoGe/GEvo.pl?prog=blastn&autogo=1&show_cns=1&dsgid1=11821&chr1=1&x1=55664724&dr1up=15000&dr1down=15000&dsgid2=11821;chr2=2;x2=73133828;dr2up=15000;dr2down=15000;num_seqs=2;hsp_overlap_limit=0;hsp_size_limit=0
Sb01g014150|1|13346854|13346877|-|Sb08g020560|8|51593076|51593053|+|1.1	Sb01g014150	1	13346854	13346877	-0	Sb08g020560	8	51593053	51593076	0	1.1	5-proximal	AAATGGCGCCAAGCCCTCCCGCG	AATGGCGCCAAGCTCGCGCGCGC	http://synteny.cnr.berkeley.edu/CoGe/GEvo.pl?prog=blastn&autogo=1&show_cns=1&dsgid1=11821&chr1=1&x1=13346854&dr1up=15000&dr1down=15000&dsgid2=11821;chr2=8;x2=51593053;dr2up=15000;dr2down=15000;num_seqs=2;hsp_overlap_limit=0;hsp_size_limit=0
Sb05g000610|5|422426|422445|+|Sb08g000640|8|562284|562303|+|0.071	Sb05g000610	5	422426	422445	0	Sb08g000640	8	562284	562303	0	0.071	5-proximal	AAAACAAAACCCTGATCGT	aaAACAAACCCCTGATCGT	http://synteny.cnr.berkeley.edu/CoGe/GEvo.pl?prog=blastn&autogo=1&show_cns=1&dsgid1=11821&chr1=5&x1=422426&dr1up=15000&dr1down=15000&dsgid2=11821;chr2=8;x2=562284;dr2up=15000;dr2down=15000;num_seqs=2;hsp_overlap_limit=0;hsp_size_limit=0
Sb10g006260|10|5706874|5706899|+|Sb04g035160|4|64990561|64990536|-|0.001	Sb10g006260	10	5706874	5706899	0	Sb04g035160	4	64990536	64990561	-0	0.001	3-UTR	GTACATAGGGACAAAGGGTAAGCAT	TGTACATAGGGACTAGGGGTAAGCA	http://synteny.cnr.berkeley.edu/CoGe/GEvo.pl?prog=blastn&autogo=1&show_cns=1&dsgid1=11821&chr1=10&x1=5706874&dr1up=15000&dr1down=15000&dsgid2=11821;chr2=4;x2=64990536;dr2up=15000;dr2down=15000;num_seqs=2;hsp_overlap_limit=0;hsp_size_limit=0
Sb02g025850|2|60845346|60845360|-|Sb07g022300|7|56760147|56760133|+|0.86	Sb02g025850	2	60845346	60845360	-0	Sb07g022300	7	56760133	56760147	0	0.86	3-distal	GCATCCTGCACTCC	catcctGCACTCCC	http://synteny.cnr.berkeley.edu/CoGe/GEvo.pl?prog=blastn&autogo=1&show_cns=1&dsgid1=11821&chr1=2&x1=60845346&dr1up=15000&dr1down=15000&dsgid2=11821;chr2=7;x2=56760133;dr2up=15000;dr2down=15000;num_seqs=2;hsp_overlap_limit=0;hsp_size_limit=0
Sb01g038020|1|61596847|61596864|+|Sb09g015670|9|39227468|39227485|+|0.93	Sb01g038020	1	61596847	61596864	0	Sb09g015670	9	39227468	39227485	0	0.93	5-distal	taagccttgtttagttt	taggccttgtttagttt	http://synteny.cnr.berkeley.edu/CoGe/GEvo.pl?prog=blastn&autogo=1&show_cns=1&dsgid1=11821&chr1=1&x1=61596847&dr1up=15000&dr1down=15000&dsgid2=11821;chr2=9;x2=39227468;dr2up=15000;dr2down=15000;num_seqs=2;hsp_overlap_limit=0;hsp_size_limit=0
Sb05g025380|5|58681324|58681339|-|Sb08g016540|8|44325635|44325650|-|0.24	Sb05g025380	5	58681324	58681339	-0	Sb08g016540	8	44325635	44325650	-0	0.24	5-distal	TTATCTGATGAATAA	TTATCTGATGAATAA	http://synteny.cnr.berkeley.edu/CoGe/GEvo.pl?prog=blastn&autogo=1&show_cns=1&dsgid1=11821&chr1=5&x1=58681324&dr1up=15000&dr1down=15000&dsgid2=11821;chr2=8;x2=44325635;dr2up=15000;dr2down=15000;num_seqs=2;hsp_overlap_limit=0;hsp_size_limit=0
Sb10g008090|10|8104767|8104784|-|Sb04g028020|4|57970166|57970183|-|1.0	Sb10g008090	10	8104767	8104784	-0	Sb04g028020	4	57970166	57970183	-0	1	3-distal	CTCTAAATTTATATCTA	CTCTAAATTTATATGTA	http://synteny.cnr.berkeley.edu/CoGe/GEvo.pl?prog=blastn&autogo=1&show_cns=1&dsgid1=11821&chr1=10&x1=8104767&dr1up=15000&dr1down=15000&dsgid2=11821;chr2=4;x2=57970166;dr2up=15000;dr2down=15000;num_seqs=2;hsp_overlap_limit=0;hsp_size_limit=0
Sb01g014000|1|13183828|13183851|+|Sb08g020725|8|51977799|51977776|-|0.85	Sb01g014000	1	13183828	13183851	0	Sb08g020725	8	51977776	51977799	-0	0.85	3-distal	GCCCTgacgacggcgacggcgac	GGccccgacgacgacgacgacga	http://synteny.cnr.berkeley.edu/CoGe/GEvo.pl?prog=blastn&autogo=1&show_cns=1&dsgid1=11821&chr1=1&x1=13183828&dr1up=15000&dr1down=15000&dsgid2=11821;chr2=8;x2=51977776;dr2up=15000;dr2down=15000;num_seqs=2;hsp_overlap_limit=0;hsp_size_limit=0
Sb03g005200|3|5423150|5423355|+|Sb03g009500|3|10212056|10212261|+|2e-97	Sb03g005200	3	5423150	5423355	0	Sb03g009500	3	10212056	10212261	0	2.0000000000000001e-97	3-proximal	ATCAACAGGGTTTCAGGCCACTGCTACTCTCCCTATCAAAttattttggttgtttgatTCAGTTCAGTCGAGGATATACTTGTATGTCCCTTTGTATGATGCTACGTATTTATGCATCATAATATCGCCCTGTTGAGTGAAGAACTATTTGCCTTTATGTTTGCCACTATATGCAAACCACCATGGATCTGTGTCAAAGGTGTAC	ATCAACAGGGTGTCAGGCCACTGCTACTCTCCCTATCAAAttattttggttgtttgatTCAGTTCAGTCGAGGATATACTTGTATGTccctttgtatgatactACGTATTTATGCATCATAATATCTCCCTGTTGAGTGAAGAACTATTtgcctttatgtttggcACTATATGCAAACCACCATGGATTTGTGTCTGAGATGTAC	http://synteny.cnr.berkeley.edu/CoGe/GEvo.pl?prog=blastn&autogo=1&show_cns=1&dsgid1=11821&chr1=3&x1=5423150&dr1up=15000&dr1down=15000&dsgid2=11821;chr2=3;x2=10212056;dr2up=15000;dr2down=15000;num_seqs=2;hsp_overlap_limit=0;hsp_size_limit=0
Sb05g003440|5|3877828|3877842|+|Sb08g003530|8|3984252|3984266|+|1.0	Sb05g003440	5	3877828	3877842	0	Sb08g003530	8	3984252	3984266	0	1	intron	CTGCTGTCCCAATC	CTGCTGTCCCAATC	http://synteny.cnr.berkeley.edu/CoGe/GEvo.pl?prog=blastn&autogo=1&show_cns=1&dsgid1=11821&chr1=5&x1=3877828&dr1up=15000&dr1down=15000&dsgid2=11821;chr2=8;x2=3984252;dr2up=15000;dr2down=15000;num_seqs=2;hsp_overlap_limit=0;hsp_size_limit=0
Sb03g042240|3|69646004|69646025|-|Sb09g020500|9|49859726|49859705|+|0.2	Sb03g042240	3	69646004	69646025	-0	Sb09g020500	9	49859705	49859726	0	0.2	3-distal	ttaactaaatttATGTAAAAA	taattaaatttatGAAAAAAT	http://synteny.cnr.berkeley.edu/CoGe/GEvo.pl?prog=blastn&autogo=1&show_cns=1&dsgid1=11821&chr1=3&x1=69646004&dr1up=15000&dr1down=15000&dsgid2=11821;chr2=9;x2=49859705;dr2up=15000;dr2down=15000;num_seqs=2;hsp_overlap_limit=0;hsp_size_limit=0
sorghum_v1_2_25751387_25751567|2|25747531|25747715|-|sorghum_v1_6_29607577_29607784|6|29610928|29610744|+|1e-25	sorghum_v1_2_25751387_25751567	2	25747531	25747715	-0	sorghum_v1_6_29607577_29607784	6	29610744	29610928	0	1e-25	3-distal	tagagtatgacgaatttTAAATCAGACACTGTGACGATTCGGACAAAACCGTCACCAGTAAGTGGGCTTGGAATATCCACTTGTGCACATCTATGATGGAAAAAAATTATCGTCACGGATTGCGTCTATTAGTGATGATTTTAAAAACTCACTAAGAATCTgtcacggattaacaagtttATTG	AGAGTATGATGAATTTAGAATCATACACTGTGACGATCCAAATAACCGTTACGAGTTAGTGGGCCGAGAATATCCATTGGTGCACATCCATGACGGAAAATAATTATCGTCACGGATTGCGGCTGTTGgtgacggtttgtaaatccGTCATCGagaatccgtcacggattagcaagtttcttgt	http://synteny.cnr.berkeley.edu/CoGe/GEvo.pl?prog=blastn&autogo=1&show_cns=1&dsgid1=11821&chr1=2&x1=25747531&dr1up=15000&dr1down=15000&dsgid2=11821;chr2=6;x2=29610744;dr2up=15000;dr2down=15000;num_seqs=2;hsp_overlap_limit=0;hsp_size_limit=0
Sb05g001540|5|1610697|1610727|-|Sb08g001980|8|2013636|2013606|+|9e-05	Sb05g001540	5	1610697	1610727	-0	Sb08g001980	8	2013606	2013636	0	9.0000000000000006e-05	3-UTR	GTAACAATCAGCCGCTCAATCATGATGCAT	TATCAATCAGCTGCTCAATCATGCTGCATA	http://synteny.cnr.berkeley.edu/CoGe/GEvo.pl?prog=blastn&autogo=1&show_cns=1&dsgid1=11821&chr1=5&x1=1610697&dr1up=15000&dr1down=15000&dsgid2=11821;chr2=8;x2=2013606;dr2up=15000;dr2down=15000;num_seqs=2;hsp_overlap_limit=0;hsp_size_limit=0
Sb03g038370|3|66307748|66307788|+|Sb09g023370|9|53007882|53007843|-|0.84	Sb03g038370	3	66307748	66307788	0	Sb09g023370	9	53007843	53007882	-0	0.84	5-proximal	acagtagtcaaatccaaaaaatttcaccaaATAAACCAGG	tacaGTAGTCAAACAAAAAAATTTGGCAaattaaacaag	http://synteny.cnr.berkeley.edu/CoGe/GEvo.pl?prog=blastn&autogo=1&show_cns=1&dsgid1=11821&chr1=3&x1=66307748&dr1up=15000&dr1down=15000&dsgid2=11821;chr2=9;x2=53007843;dr2up=15000;dr2down=15000;num_seqs=2;hsp_overlap_limit=0;hsp_size_limit=0
Sb05g000360|5|180726|180808|+|Sb08g000380|8|202350|202269|-|3e-23	Sb05g000360	5	180726	180808	0	Sb08g000380	8	202269	202350	-0	3e-23	intron	TTGACTATTTGGACTCAATACAACTTTACCTCATCTTCTTGATCATATTGGCTAAATCTTGTTTCATCTTTATCTAAATCAA	TTTGACTATTTAGACTCAATACAACTTCACTTCATCTTCTTGACCATATTGATTGAATCTTGTTTCatcttatctaaatca	http://synteny.cnr.berkeley.edu/CoGe/GEvo.pl?prog=blastn&autogo=1&show_cns=1&dsgid1=11821&chr1=5&x1=180726&dr1up=15000&dr1down=15000&dsgid2=11821;chr2=8;x2=202269;dr2up=15000;dr2down=15000;num_seqs=2;hsp_overlap_limit=0;hsp_size_limit=0
Sb03g029410|3|57559070|57559085|-|Sb09g029330|9|58015064|58015049|+|0.23	Sb03g029410	3	57559070	57559085	-0	Sb09g029330	9	58015049	58015064	0	0.23	5-distal	GATTCGTTTGGCCGT	ATTCGTTTGGCCGTC	http://synteny.cnr.berkeley.edu/CoGe/GEvo.pl?prog=blastn&autogo=1&show_cns=1&dsgid1=11821&chr1=3&x1=57559070&dr1up=15000&dr1down=15000&dsgid2=11821;chr2=9;x2=58015049;dr2up=15000;dr2down=15000;num_seqs=2;hsp_overlap_limit=0;hsp_size_limit=0
Sb06g033740|6|61646799|61646816|-|Sb07g000410|7|248721|248738|-|0.022	Sb06g033740	6	61646799	61646816	-0	Sb07g000410	7	248721	248738	-0	0.022	5-distal	tgttaaactttaacaac	tgttaaactttaacaac	http://synteny.cnr.berkeley.edu/CoGe/GEvo.pl?prog=blastn&autogo=1&show_cns=1&dsgid1=11821&chr1=6&x1=61646799&dr1up=15000&dr1down=15000&dsgid2=11821;chr2=7;x2=248721;dr2up=15000;dr2down=15000;num_seqs=2;hsp_overlap_limit=0;hsp_size_limit=0
Sb05g000240|5|58825|59033|-|Sb08g000250|8|51834|52041|-|5e-88	Sb05g000240	5	58825	59033	-0	Sb08g000250	8	51834	52041	-0	5.0000000000000001e-88	intron	gtatatttcatTCACTTCAATAGCTGGAGGATGCCTAATAATGTATAGGTCACTACTGTGTGGCCCTTTGTTGTCATAAACCAATGCATATGTGCATACTGTTATTTGGTCATCCTAGTCAATTTTTTTTCAGAGAAACATCTACTTGTGCAACAGCTGAAAACCAACTACTGAGCTGACTGAGTGACATATATGTGTCATTTTACCA	GTATATTTCATTCACTTCAATATCTGGAGGATGCCTAATAATGTATAGGTCACTACTGTCTGGCTCTTTGTTGTCATAAACCAATGCATATGTGCATACTGTTATTTGGTCATCCTAGTCAAATTTCTTCAGAGAAACATCTACTTGTGCAACAGCTGGAAACCAACTACTGAGCTGACTGAGTGACATATGTGTGCTATTTTACCA	http://synteny.cnr.berkeley.edu/CoGe/GEvo.pl?prog=blastn&autogo=1&show_cns=1&dsgid1=11821&chr1=5&x1=58825&dr1up=15000&dr1down=15000&dsgid2=11821;chr2=8;x2=51834;dr2up=15000;dr2down=15000;num_seqs=2;hsp_overlap_limit=0;hsp_size_limit=0
Sb03g031380|3|59778901|59778921|+|Sb09g027840|9|56872395|56872375|-|0.91	Sb03g031380	3	59778901	59778921	0	Sb09g027840	9	56872375	56872395	-0	0.91	5-distal	tttaatgtttgttgatattt	TTTAAATGTTTGTTGCTATT	http://synteny.cnr.berkeley.edu/CoGe/GEvo.pl?prog=blastn&autogo=1&show_cns=1&dsgid1=11821&chr1=3&x1=59778901&dr1up=15000&dr1down=15000&dsgid2=11821;chr2=9;x2=56872375;dr2up=15000;dr2down=15000;num_seqs=2;hsp_overlap_limit=0;hsp_size_limit=0
Sb05g002900|5|3120883|3120903|-|Sb08g002890|8|3106958|3106978|-|0.02	Sb05g002900	5	3120883	3120903	-0	Sb08g002890	8	3106958	3106978	-0	0.02	intron	AAAAGCCTTTGGCATGCTGT	AAAAGCCTTTGGCATCCTGT	http://synteny.cnr.berkeley.edu/CoGe/GEvo.pl?prog=blastn&autogo=1&show_cns=1&dsgid1=11821&chr1=5&x1=3120883&dr1up=15000&dr1down=15000&dsgid2=11821;chr2=8;x2=3106958;dr2up=15000;dr2down=15000;num_seqs=2;hsp_overlap_limit=0;hsp_size_limit=0
Sb05g002940|5|3152986|3153019|+|Sb08g002940|8|3195426|3195459|+|0.004	Sb05g002940	5	3152986	3153019	0	Sb08g002940	8	3195426	3195459	0	0.004	5-distal	CAAGCCCCAACATTTTGACTATTATGTGTAGTT	CAAGCCTCAACATTTCCACTGTTATTTGTAGTT	http://synteny.cnr.berkeley.edu/CoGe/GEvo.pl?prog=blastn&autogo=1&show_cns=1&dsgid1=11821&chr1=5&x1=3152986&dr1up=15000&dr1down=15000&dsgid2=11821;chr2=8;x2=3195426;dr2up=15000;dr2down=15000;num_seqs=2;hsp_overlap_limit=0;hsp_size_limit=0
Sb05g000280|5|103265|103284|-|Sb08g000290|8|133047|133066|-|0.068	Sb05g000280	5	103265	103284	-0	Sb08g000290	8	133047	133066	-0	0.068	5-proximal	ACAGAAGTGGGCGGTGGGT	ACAGAAGTGGCCGGTGGGT	http://synteny.cnr.berkeley.edu/CoGe/GEvo.pl?prog=blastn&autogo=1&show_cns=1&dsgid1=11821&chr1=5&x1=103265&dr1up=15000&dr1down=15000&dsgid2=11821;chr2=8;x2=133047;dr2up=15000;dr2down=15000;num_seqs=2;hsp_overlap_limit=0;hsp_size_limit=0
Sb03g034580|3|62752003|62752039|+|Sb09g025760|9|55152432|55152396|-|7e-05	Sb03g034580	3	62752003	62752039	0	Sb09g025760	9	55152396	55152432	-0	6.9999999999999994e-05	5-distal	TCAGATATTGTGCTCAATCACTCAACCACAACCACA	ATCAGATATTGTCCCCAGTCACTCAACCATAGCCAC	http://synteny.cnr.berkeley.edu/CoGe/GEvo.pl?prog=blastn&autogo=1&show_cns=1&dsgid1=11821&chr1=3&x1=62752003&dr1up=15000&dr1down=15000&dsgid2=11821;chr2=9;x2=55152396;dr2up=15000;dr2down=15000;num_seqs=2;hsp_overlap_limit=0;hsp_size_limit=0
Sb05g001000|5|1007261|1007288|-|Sb08g000990|8|915351|915324|+|8e-05	Sb05g001000	5	1007261	1007288	-0	Sb08g000990	8	915324	915351	0	8.0000000000000007e-05	5-distal	GTCCTTGGGTTCGGTATCTCTCCAATC	TCCATGGGTTCGGTATCGCTCCAATCT	http://synteny.cnr.berkeley.edu/CoGe/GEvo.pl?prog=blastn&autogo=1&show_cns=1&dsgid1=11821&chr1=5&x1=1007261&dr1up=15000&dr1down=15000&dsgid2=11821;chr2=8;x2=915324;dr2up=15000;dr2down=15000;num_seqs=2;hsp_overlap_limit=0;hsp_size_limit=0
Sb03g030410|3|58662422|58662436|+|Sb09g028710|9|57556745|57556731|-|0.9	Sb03g030410	3	58662422	58662436	0	Sb09g028710	9	57556731	57556745	-0	0.9	intron	CCTGATGAATATCC	CCCTGATGAATATC	http://synteny.cnr.berkeley.edu/CoGe/GEvo.pl?prog=blastn&autogo=1&show_cns=1&dsgid1=11821&chr1=3&x1=58662422&dr1up=15000&dr1down=15000&dsgid2=11821;chr2=9;x2=57556731;dr2up=15000;dr2down=15000;num_seqs=2;hsp_overlap_limit=0;hsp_size_limit=0
sorghum_v1_5_3537958_3538061|5|3538063|3538089|+|sorghum_v1_8_3558144_3558278|8|3558279|3558305|+|0.75	sorghum_v1_5_3537958_3538061	5	3538063	3538089	0	sorghum_v1_8_3558144_3558278	8	3558279	3558305	0	0.75	3-proximal	cagcagcagggcgCCGGCGGCCCTTC	CAGCGCCAGGCCGCCGCCGGCCCTTC	http://synteny.cnr.berkeley.edu/CoGe/GEvo.pl?prog=blastn&autogo=1&show_cns=1&dsgid1=11821&chr1=5&x1=3538063&dr1up=15000&dr1down=15000&dsgid2=11821;chr2=8;x2=3558279;dr2up=15000;dr2down=15000;num_seqs=2;hsp_overlap_limit=0;hsp_size_limit=0
Sb10g010290|10|12597277|12597294|+|Sb04g029255|4|59261119|59261136|+|0.9	Sb10g010290	10	12597277	12597294	0	Sb04g029255	4	59261119	59261136	0	0.9	3-distal	ggaactaaacaccccct	ggaactaaaAACCCCCT	http://synteny.cnr.berkeley.edu/CoGe/GEvo.pl?prog=blastn&autogo=1&show_cns=1&dsgid1=11821&chr1=10&x1=12597277&dr1up=15000&dr1down=15000&dsgid2=11821;chr2=4;x2=59261119;dr2up=15000;dr2down=15000;num_seqs=2;hsp_overlap_limit=0;hsp_size_limit=0
sorghum_v1_5_638128_638379|5|637928|637958|+|Sb08g000820|8|723778|723808|+|2e-08	sorghum_v1_5_638128_638379	5	637928	637958	0	Sb08g000820	8	723778	723808	0	2e-08	5-proximal	TTCAGTCCAATCCAATGTTTGCCTTGAACT	TTCAGTCCAATCCAATGTTTGCCTTCAACT	http://synteny.cnr.berkeley.edu/CoGe/GEvo.pl?prog=blastn&autogo=1&show_cns=1&dsgid1=11821&chr1=5&x1=637928&dr1up=15000&dr1down=15000&dsgid2=11821;chr2=8;x2=723778;dr2up=15000;dr2down=15000;num_seqs=2;hsp_overlap_limit=0;hsp_size_limit=0
Sb01g044640|1|67794302|67794349|-|Sb02g027210|2|62413645|62413598|+|0.85	Sb01g044640	1	67794302	67794349	-0	Sb02g027210	2	62413598	62413645	0	0.85	5-distal	tccaatggttttgcaaaGGAGTTTTGCATTTGTGCAAACTTTGCAAA	CCAACGGTTTAACaaatgggctttgcattTTTGTTAACTTGACAAAT	http://synteny.cnr.berkeley.edu/CoGe/GEvo.pl?prog=blastn&autogo=1&show_cns=1&dsgid1=11821&chr1=1&x1=67794302&dr1up=15000&dr1down=15000&dsgid2=11821;chr2=2;x2=62413598;dr2up=15000;dr2down=15000;num_seqs=2;hsp_overlap_limit=0;hsp_size_limit=0
Sb03g005166|3|5404141|5404358|-|Sb03g009470|3|10193851|10194068|-|9e-108	Sb03g005166	3	5404141	5404358	-0	Sb03g009470	3	10193851	10194068	-0	8.9999999999999994e-108	5-UTR	TTTTAGGGCCAAGAAATTCATAATCGGGTCGTGCAGGCCCGACCTCAGATGTGCCGTGCCTTATTGACGCGGCCCGGGCCGGGCCGTCCCTTTTACCAAAGGCCCACTGTCCGGCAGCCCGTCTCCACGCTagacgaccgccattgcTTGTCCCTTCGAGTCATCTGAGATCTCTTCCGGAAGACTGGAAGCTTCCGCGCTGGCGCGGACGCGCGGT	tttTAGGGCCAAGAAATTCATAATCGGGTCGTGCAGGCCCGACCTCAGATGTGCCGTGCCTTATTGACgcgggccgggccgggctGTCTCTTTTACCAAAGGGCCACTGTCCGGCAGCCCGTCTCCACGCTagacgaccgccattgcTTGTCCCTTCGAGTCCTTTGAGATCTCTTCCGGAAGACTGGAAGCTTCCGCGCTGGCGCGGACGCGCGGT	http://synteny.cnr.berkeley.edu/CoGe/GEvo.pl?prog=blastn&autogo=1&show_cns=1&dsgid1=11821&chr1=3&x1=5404141&dr1up=15000&dr1down=15000&dsgid2=11821;chr2=3;x2=10193851;dr2up=15000;dr2down=15000;num_seqs=2;hsp_overlap_limit=0;hsp_size_limit=0
Sb01g005200|1|4315205|4315234|-|Sb02g004550|2|5241452|5241423|+|1.1	Sb01g005200	1	4315205	4315234	-0	Sb02g004550	2	5241423	5241452	0	1.1	3-distal	GGGAGCCGTGCAGGGCAGGCACGGTCACG	GGAGGCGTGCAGTGGAGGCGCGCTCACGG	http://synteny.cnr.berkeley.edu/CoGe/GEvo.pl?prog=blastn&autogo=1&show_cns=1&dsgid1=11821&chr1=1&x1=4315205&dr1up=15000&dr1down=15000&dsgid2=11821;chr2=2;x2=5241423;dr2up=15000;dr2down=15000;num_seqs=2;hsp_overlap_limit=0;hsp_size_limit=0
Sb10g029130|10|58945078|58945092|+|Sb04g003076|4|2867830|2867844|+|1.1	Sb10g029130	10	58945078	58945092	0	Sb04g003076	4	2867830	2867844	0	1.1	5-distal	gccttgtttagttt	gccttgtttagttt	http://synteny.cnr.berkeley.edu/CoGe/GEvo.pl?prog=blastn&autogo=1&show_cns=1&dsgid1=11821&chr1=10&x1=58945078&dr1up=15000&dr1down=15000&dsgid2=11821;chr2=4;x2=2867830;dr2up=15000;dr2down=15000;num_seqs=2;hsp_overlap_limit=0;hsp_size_limit=0
Sb05g000610|5|419607|419835|+|Sb08g000640|8|558720|558937|+|1e-51	Sb05g000610	5	419607	419835	0	Sb08g000640	8	558720	558937	0	1e-51	5-distal	tagaAAGGAATAAATGAGTTGTCTATGGTGTATTAGACAGAGTCCAGCAGGTACGgaaaaaaaaatgaattGCTTCATTCATGTCTGACATGTAGTATGCAGGTTAAAATAGTTTTTTCACGGTACTATAACAATATAACTAGTAACTAGATACAGTTGCTTAGGAATGAATTGCTGAAATTGAATTTTAACTGTTTGGTTTGTCATGTAGGCTTTCAAAGGGCCAAA	TAGAAAGGAATAAATGAGTTGTCTGTGCTGTATTAGACAGAGTCCAGCAGGTaagaaaaaaaatgaatTGCTTTATTCATGTCTGACATGTTGTATACAGGTTAAATAGTTTTTTTTCACAGtataaaaatataactaGATGCAGTTACTTAGGAATGAATTGCTGAAGTTGAATTTTAACTGTTCAGTTTGTCATCTAGGCTTTCAAAGGCCCAAA	http://synteny.cnr.berkeley.edu/CoGe/GEvo.pl?prog=blastn&autogo=1&show_cns=1&dsgid1=11821&chr1=5&x1=419607&dr1up=15000&dr1down=15000&dsgid2=11821;chr2=8;x2=558720;dr2up=15000;dr2down=15000;num_seqs=2;hsp_overlap_limit=0;hsp_size_limit=0
Sb05g003210|5|3593012|3593099|+|Sb08g003220|8|3578638|3578725|+|8e-12	Sb05g003210	5	3593012	3593099	0	Sb08g003220	8	3578638	3578725	0	7.9999999999999998e-12	5-UTR	ggAATAAAGGACAGCCAACAATGCATGCTTTCCATGCCACTCAAAGCTATATTCACATTTGTCATCTCTCACCTGAAAGTACCAGAT	GGAATAAAGGACAGCCGACATTGCAAGTGTTCCCAGCCACTGAAAGCTAAATCCACGTTTACCTTCGCTCAACTCAAAGCACCAGAT	http://synteny.cnr.berkeley.edu/CoGe/GEvo.pl?prog=blastn&autogo=1&show_cns=1&dsgid1=11821&chr1=5&x1=3593012&dr1up=15000&dr1down=15000&dsgid2=11821;chr2=8;x2=3578638;dr2up=15000;dr2down=15000;num_seqs=2;hsp_overlap_limit=0;hsp_size_limit=0
Sb05g000820|5|671675|671765|-|Sb08g000910|8|840705|840795|-|2e-07	Sb05g000820	5	671675	671765	-0	Sb08g000910	8	840705	840795	-0	1.9999999999999999e-07	intron	GTAATATTATGAAGACACTGTAATATTTGCCGCATGCTTTATTTATGATAGGTGTCTCTGATAAAATGTTTGTttttgcattttgttgcA	GTAATATTATGAAGACACTGTATTACTTGCCGTGCGTGCCTTATAGGTGTCTCTGATAAAATAAAATGGTCGTttttgcattttgttgcA	http://synteny.cnr.berkeley.edu/CoGe/GEvo.pl?prog=blastn&autogo=1&show_cns=1&dsgid1=11821&chr1=5&x1=671675&dr1up=15000&dr1down=15000&dsgid2=11821;chr2=8;x2=840705;dr2up=15000;dr2down=15000;num_seqs=2;hsp_overlap_limit=0;hsp_size_limit=0
Sb02g027630|2|62910525|62910540|+|Sb07g028750|7|63786078|63786063|-|0.26	Sb02g027630	2	62910525	62910540	0	Sb07g028750	7	63786063	63786078	-0	0.26	5-distal	CTCATGGCTCCAAAC	GCTCATGGCTCCAAA	http://synteny.cnr.berkeley.edu/CoGe/GEvo.pl?prog=blastn&autogo=1&show_cns=1&dsgid1=11821&chr1=2&x1=62910525&dr1up=15000&dr1down=15000&dsgid2=11821;chr2=7;x2=63786063;dr2up=15000;dr2down=15000;num_seqs=2;hsp_overlap_limit=0;hsp_size_limit=0
Sb03g032900|3|61328877|61328894|-|Sb09g026770|9|55963895|55963878|+|1.1	Sb03g032900	3	61328877	61328894	-0	Sb09g026770	9	55963878	55963895	0	1.1	5-distal	ggaactaaacaaggccc	gaactaaacatggccct	http://synteny.cnr.berkeley.edu/CoGe/GEvo.pl?prog=blastn&autogo=1&show_cns=1&dsgid1=11821&chr1=3&x1=61328877&dr1up=15000&dr1down=15000&dsgid2=11821;chr2=9;x2=55963878;dr2up=15000;dr2down=15000;num_seqs=2;hsp_overlap_limit=0;hsp_size_limit=0
Sb04g021400|4|50409385|50409407|-|Sb06g015200|6|42436174|42436196|-|0.002	Sb04g021400	4	50409385	50409407	-0	Sb06g015200	6	42436174	42436196	-0	0.002	3-UTR	TCAGGCCAAGTTTTGCTATGCG	TCAGGCCAAGTTTTGCTATACG	http://synteny.cnr.berkeley.edu/CoGe/GEvo.pl?prog=blastn&autogo=1&show_cns=1&dsgid1=11821&chr1=4&x1=50409385&dr1up=15000&dr1down=15000&dsgid2=11821;chr2=6;x2=42436174;dr2up=15000;dr2down=15000;num_seqs=2;hsp_overlap_limit=0;hsp_size_limit=0
Sb02g024710|2|59203414|59203432|+|Sb07g021540|7|55644717|55644735|+|0.22	Sb02g024710	2	59203414	59203432	0	Sb07g021540	7	55644717	55644735	0	0.22	3-UTR	CAATGTTCTTGTGCAGTT	CAGTGTTCTTGTGCAGTT	http://synteny.cnr.berkeley.edu/CoGe/GEvo.pl?prog=blastn&autogo=1&show_cns=1&dsgid1=11821&chr1=2&x1=59203414&dr1up=15000&dr1down=15000&dsgid2=11821;chr2=7;x2=55644717;dr2up=15000;dr2down=15000;num_seqs=2;hsp_overlap_limit=0;hsp_size_limit=0
Sb05g003240|5|3603190|3603228|-|Sb08g003260|8|3596648|3596686|-|0.02	Sb05g003240	5	3603190	3603228	-0	Sb08g003260	8	3596648	3596686	-0	0.02	intron	TCAACTAACCATGTAACAATATGGTTTTGGAAGGCATC	TCAACTAAGCATGTAATGATTTCTTTTTGGAATGCATC	http://synteny.cnr.berkeley.edu/CoGe/GEvo.pl?prog=blastn&autogo=1&show_cns=1&dsgid1=11821&chr1=5&x1=3603190&dr1up=15000&dr1down=15000&dsgid2=11821;chr2=8;x2=3596648;dr2up=15000;dr2down=15000;num_seqs=2;hsp_overlap_limit=0;hsp_size_limit=0
Sb03g028790|3|56947434|56947448|+|Sb09g029700|9|58341343|58341329|-|0.85	Sb03g028790	3	56947434	56947448	0	Sb09g029700	9	58341329	58341343	-0	0.85	5-distal	CAAAAGGCAAATCT	ACAAAAGGCAAATC	http://synteny.cnr.berkeley.edu/CoGe/GEvo.pl?prog=blastn&autogo=1&show_cns=1&dsgid1=11821&chr1=3&x1=56947434&dr1up=15000&dr1down=15000&dsgid2=11821;chr2=9;x2=58341329;dr2up=15000;dr2down=15000;num_seqs=2;hsp_overlap_limit=0;hsp_size_limit=0
Sb05g002870|5|3105940|3105992|+|Sb08g002870|8|3095333|3095387|+|0.001	Sb05g002870	5	3105940	3105992	0	Sb08g002870	8	3095333	3095387	0	0.001	intron	TTCTAAACTTAACCATCTGACTGAAGAGTGCTTGAAGCCTTGAATAGTACAT	TTCTGAACTTAATCATCTTATTGCAAAAAGTGATTGAAGCCTTGAACAGTGCAT	http://synteny.cnr.berkeley.edu/CoGe/GEvo.pl?prog=blastn&autogo=1&show_cns=1&dsgid1=11821&chr1=5&x1=3105940&dr1up=15000&dr1down=15000&dsgid2=11821;chr2=8;x2=3095333;dr2up=15000;dr2down=15000;num_seqs=2;hsp_overlap_limit=0;hsp_size_limit=0
Sb04g022780|4|52386912|52386932|+|Sb06g017550|6|46962883|46962903|+|0.92	Sb04g022780	4	52386912	52386932	0	Sb06g017550	6	46962883	46962903	0	0.92	intron	GTATAGAATCAATAAGAAAA	GTATAGAATGAATCAGAAAA	http://synteny.cnr.berkeley.edu/CoGe/GEvo.pl?prog=blastn&autogo=1&show_cns=1&dsgid1=11821&chr1=4&x1=52386912&dr1up=15000&dr1down=15000&dsgid2=11821;chr2=6;x2=46962883;dr2up=15000;dr2down=15000;num_seqs=2;hsp_overlap_limit=0;hsp_size_limit=0
Sb05g000950|5|919523|919566|+|Sb08g000960|8|883130|883173|+|0.061	Sb05g000950	5	919523	919566	0	Sb08g000960	8	883130	883173	0	0.061	5-distal	ctttgagatatgtgtAATTTTTTAGACAAGGAGTATTGGAGCA	CTTTGAGATTCGTGTTATTTTTATAAAGAGGAGTACTGGAGCA	http://synteny.cnr.berkeley.edu/CoGe/GEvo.pl?prog=blastn&autogo=1&show_cns=1&dsgid1=11821&chr1=5&x1=919523&dr1up=15000&dr1down=15000&dsgid2=11821;chr2=8;x2=883130;dr2up=15000;dr2down=15000;num_seqs=2;hsp_overlap_limit=0;hsp_size_limit=0
Sb05g001450|5|1520347|1520371|-|Sb08g002100|8|2226752|2226728|+|0.005	Sb05g001450	5	1520347	1520371	-0	Sb08g002100	8	2226728	2226752	0	0.005	intron	GTATCCATCCATCCTTTCGAGTTT	TATCCATCCATCCTTTCCGGTTTG	http://synteny.cnr.berkeley.edu/CoGe/GEvo.pl?prog=blastn&autogo=1&show_cns=1&dsgid1=11821&chr1=5&x1=1520347&dr1up=15000&dr1down=15000&dsgid2=11821;chr2=8;x2=2226728;dr2up=15000;dr2down=15000;num_seqs=2;hsp_overlap_limit=0;hsp_size_limit=0
Sb04g024440|4|54195386|54195405|+|Sb06g019730|6|49313250|49313269|+|0.075	Sb04g024440	4	54195386	54195405	0	Sb06g019730	6	49313250	49313269	0	0.075	3-distal	ttttttaaaactaaacaag	tttttcaaaactaaacaag	http://synteny.cnr.berkeley.edu/CoGe/GEvo.pl?prog=blastn&autogo=1&show_cns=1&dsgid1=11821&chr1=4&x1=54195386&dr1up=15000&dr1down=15000&dsgid2=11821;chr2=6;x2=49313250;dr2up=15000;dr2down=15000;num_seqs=2;hsp_overlap_limit=0;hsp_size_limit=0
Sb05g022040|5|53494753|53495031|+|Sb06g012980|6|35727617|35727338|-|4e-139	Sb05g022040	5	53494753	53495031	0	Sb06g012980	6	35727338	35727617	-0	4.0000000000000001e-139	5-distal	ctactaGGTGTATGAATCTCTCTCTTCGCGACAAGTTCTAGGCGTAGTAATTGCGACGACCTCATGTTGTGCCTTACTTaaattcataaatatatatttaaattTTatgtatacaaaaattatttaagtTAAATTATCTGAAAATAGATGCAATTGCGGCGACCTCATGTTGTGCCTTACTTAAATTCataaatacatatttaaaATTTatgtatacaaaaattatttaagtTAAATTATCTGAAAATAGAtgcatgtgtataaaaaatGCCAAATAC	ACTACTAGGTGTATGAATCTCTCTCTTCGCGACAAGTTCTAGGCGTAATAATTGCGGCGACCTCATGTTGTGCCTTACTTaaattcataaatatatatttaaattTTatgtatacaaaaattatttaagtTAAATTATCTGAAAATATATGCAAGTTGCGGCGACCTCATGTTGTGCCTTACTTaaattcataaatatatatttaaattTTatgtatacaaaaattatttaagtTAAATTATCTGAAAATAcatgcatgtgtataaaaaatGCCAAATA	http://synteny.cnr.berkeley.edu/CoGe/GEvo.pl?prog=blastn&autogo=1&show_cns=1&dsgid1=11821&chr1=5&x1=53494753&dr1up=15000&dr1down=15000&dsgid2=11821;chr2=6;x2=35727338;dr2up=15000;dr2down=15000;num_seqs=2;hsp_overlap_limit=0;hsp_size_limit=0
5_353226_353356_cns_rna|5|352884|352939|-|8_468615_468745_cns_rna|8|468012|468065|-|3e-11	5_353226_353356_cns_rna	5	352884	352939	-0	8_468615_468745_cns_rna	8	468012	468065	-0	3e-11	3-proximal	TGTTTGTCGTGTGAGTTTGGAACATGCGTGACCCACACACACATGCCGAATTTAA	tgtATGTCAAGTGAGTTTGGAACATGCGTGACCCACGCACATGCCGAATTTAA	http://synteny.cnr.berkeley.edu/CoGe/GEvo.pl?prog=blastn&autogo=1&show_cns=1&dsgid1=11821&chr1=5&x1=352884&dr1up=15000&dr1down=15000&dsgid2=11821;chr2=8;x2=468012;dr2up=15000;dr2down=15000;num_seqs=2;hsp_overlap_limit=0;hsp_size_limit=0
Sb05g000740|5|628007|628029|+|Sb08g000800|8|717691|717713|+|0.069	Sb05g000740	5	628007	628029	0	Sb08g000800	8	717691	717713	0	0.069	3-proximal	CAGGAATGGcaggttgaagagg	CAGGAATGGCGGCTTGAAGAGG	http://synteny.cnr.berkeley.edu/CoGe/GEvo.pl?prog=blastn&autogo=1&show_cns=1&dsgid1=11821&chr1=5&x1=628007&dr1up=15000&dr1down=15000&dsgid2=11821;chr2=8;x2=717691;dr2up=15000;dr2down=15000;num_seqs=2;hsp_overlap_limit=0;hsp_size_limit=0
Sb01g014200|1|13408412|13408500|-|Sb08g020260|8|51267685|51267596|+|6e-10	Sb01g014200	1	13408412	13408500	-0	Sb08g020260	8	51267596	51267685	0	6e-10	intron	CATGGTTCTGAAAGTCCAGTTTTGTGGTCCTGTGCTGCAAATATGAATAGGTCATTTGATTATTGGATGAAGATCTCTTTCAAGATGC	ATGGTTACCAAAGTACAGTCTTGTGCTCCTCTGCTGCACATGTGATTTAAGTCTTTTGAATATTGGATGAAGATCCCTGTGAAGAAGCT	http://synteny.cnr.berkeley.edu/CoGe/GEvo.pl?prog=blastn&autogo=1&show_cns=1&dsgid1=11821&chr1=1&x1=13408412&dr1up=15000&dr1down=15000&dsgid2=11821;chr2=8;x2=51267596;dr2up=15000;dr2down=15000;num_seqs=2;hsp_overlap_limit=0;hsp_size_limit=0
Sb05g000740|5|626657|626700|+|Sb08g000800|8|716331|716374|+|9e-16	Sb05g000740	5	626657	626700	0	Sb08g000800	8	716331	716374	0	9.0000000000000003e-16	intron	GTATGTTCTGCAATTGTGCTAATACAATTTACATCTTGTCACA	GTATGTTCTGCAATTGTGCTAATACGATTTACATCTTGTCACA	http://synteny.cnr.berkeley.edu/CoGe/GEvo.pl?prog=blastn&autogo=1&show_cns=1&dsgid1=11821&chr1=5&x1=626657&dr1up=15000&dr1down=15000&dsgid2=11821;chr2=8;x2=716331;dr2up=15000;dr2down=15000;num_seqs=2;hsp_overlap_limit=0;hsp_size_limit=0
Sb01g030580|1|53155349|53155372|+|Sb01g049010|1|71960841|71960818|-|0.89	Sb01g030580	1	53155349	53155372	0	Sb01g049010	1	71960818	71960841	-0	0.89	3-distal	ttttgacttGAGACAAAACTAAA	attttgacttaagacaaGTCTAA	http://synteny.cnr.berkeley.edu/CoGe/GEvo.pl?prog=blastn&autogo=1&show_cns=1&dsgid1=11821&chr1=1&x1=53155349&dr1up=15000&dr1down=15000&dsgid2=11821;chr2=1;x2=71960818;dr2up=15000;dr2down=15000;num_seqs=2;hsp_overlap_limit=0;hsp_size_limit=0
Sb10g007380|10|7212300|7212329|+|Sb04g033930|4|63822288|63822317|+|0.0004	Sb10g007380	10	7212300	7212329	0	Sb04g033930	4	63822288	63822317	0	0.0004	5-proximal	gaatcttaaaaatttttagGCACTAAACC	gaattttaaaaatttttaggaagtaaacc	http://synteny.cnr.berkeley.edu/CoGe/GEvo.pl?prog=blastn&autogo=1&show_cns=1&dsgid1=11821&chr1=10&x1=7212300&dr1up=15000&dr1down=15000&dsgid2=11821;chr2=4;x2=63822288;dr2up=15000;dr2down=15000;num_seqs=2;hsp_overlap_limit=0;hsp_size_limit=0
Sb01g044485|1|67586918|67586978|-|Sb02g026985|2|62228349|62228409|-|1e-25	Sb01g044485	1	67586918	67586978	-0	Sb02g026985	2	62228349	62228409	-0	1e-25	5-proximal	AGTTCTTGTTGGCAAGATGATTTTTGGGCATGGCACTACGAAAGATGTGGTATATTCTCA	AGTTCTTGTTGGCAAGATGATTTTTGAGCATGGCACTACGAAAGATGTGGTATATTCTCA	http://synteny.cnr.berkeley.edu/CoGe/GEvo.pl?prog=blastn&autogo=1&show_cns=1&dsgid1=11821&chr1=1&x1=67586918&dr1up=15000&dr1down=15000&dsgid2=11821;chr2=2;x2=62228349;dr2up=15000;dr2down=15000;num_seqs=2;hsp_overlap_limit=0;hsp_size_limit=0
Sb10g025440|10|54738577|54738598|-|Sb04g005620|4|5521254|5521233|+|0.26	Sb10g025440	10	54738577	54738598	-0	Sb04g005620	4	5521233	5521254	0	0.26	5-distal	tcatataaggccttgtttagt	caaattaggccttgtttagtt	http://synteny.cnr.berkeley.edu/CoGe/GEvo.pl?prog=blastn&autogo=1&show_cns=1&dsgid1=11821&chr1=10&x1=54738577&dr1up=15000&dr1down=15000&dsgid2=11821;chr2=4;x2=5521233;dr2up=15000;dr2down=15000;num_seqs=2;hsp_overlap_limit=0;hsp_size_limit=0
Sb01g013400|1|12401960|12401986|+|Sb08g021930|8|53681948|53681922|-|0.02	Sb01g013400	1	12401960	12401986	0	Sb08g021930	8	53681922	53681948	-0	0.02	3-proximal	TCGAGTGCAATCATTCAGGTCAAAGC	TTCAAGTGCAATCATACAGATCAAAG	http://synteny.cnr.berkeley.edu/CoGe/GEvo.pl?prog=blastn&autogo=1&show_cns=1&dsgid1=11821&chr1=1&x1=12401960&dr1up=15000&dr1down=15000&dsgid2=11821;chr2=8;x2=53681922;dr2up=15000;dr2down=15000;num_seqs=2;hsp_overlap_limit=0;hsp_size_limit=0
Sb05g002130|5|2295963|2296016|-|Sb08g001370|8|1339998|1339945|+|7e-06	Sb05g002130	5	2295963	2296016	-0	Sb08g001370	8	1339945	1339998	0	6.9999999999999999e-06	intron	TAGTATTCTCACTCATGTGAGATTTGCAAGAGCTTTAATTGACCTGAGCTCTG	AGTCTTCTCACGATCgtaagatttgcaaggaGTTTAATTGATCTGAGCTCTGT	http://synteny.cnr.berkeley.edu/CoGe/GEvo.pl?prog=blastn&autogo=1&show_cns=1&dsgid1=11821&chr1=5&x1=2295963&dr1up=15000&dr1down=15000&dsgid2=11821;chr2=8;x2=1339945;dr2up=15000;dr2down=15000;num_seqs=2;hsp_overlap_limit=0;hsp_size_limit=0
Sb01g036420|1|60029273|60029288|-|Sb03g038020|3|65954355|65954340|+|0.27	Sb01g036420	1	60029273	60029288	-0	Sb03g038020	3	65954340	65954355	0	0.27	5-distal	aagggggtgtttagt	agggggtgtttagtt	http://synteny.cnr.berkeley.edu/CoGe/GEvo.pl?prog=blastn&autogo=1&show_cns=1&dsgid1=11821&chr1=1&x1=60029273&dr1up=15000&dr1down=15000&dsgid2=11821;chr2=3;x2=65954340;dr2up=15000;dr2down=15000;num_seqs=2;hsp_overlap_limit=0;hsp_size_limit=0
Sb05g003310|5|3681784|3681849|-|Sb08g003430|8|3875521|3875586|-|4e-11	Sb05g003310	5	3681784	3681849	-0	Sb08g003430	8	3875521	3875586	-0	3.9999999999999998e-11	intron	GATTGTGCTTATCTTTACTGTTGGAATTTCATGTCAACTACTGTCAGAGAATCCACACTTCACTT	GATCGTGCTTACCTTTACTGGTGGAATTTCATTCCAACGCCTACCAGAGAATCCAGACTTAACTT	http://synteny.cnr.berkeley.edu/CoGe/GEvo.pl?prog=blastn&autogo=1&show_cns=1&dsgid1=11821&chr1=5&x1=3681784&dr1up=15000&dr1down=15000&dsgid2=11821;chr2=8;x2=3875521;dr2up=15000;dr2down=15000;num_seqs=2;hsp_overlap_limit=0;hsp_size_limit=0
10_58216996_58217026_cns_rna|10|58217947|58217967|-|4_3479025_3478995_cns_rna|4|3478214|3478194|+|1.0	10_58216996_58217026_cns_rna	10	58217947	58217967	-0	4_3479025_3478995_cns_rna	4	3478194	3478214	0	1	5-proximal	ATTTAATAATTTAAGAATGT	TTTAATAATTCAAAAATGTA	http://synteny.cnr.berkeley.edu/CoGe/GEvo.pl?prog=blastn&autogo=1&show_cns=1&dsgid1=11821&chr1=10&x1=58217947&dr1up=15000&dr1down=15000&dsgid2=11821;chr2=4;x2=3478194;dr2up=15000;dr2down=15000;num_seqs=2;hsp_overlap_limit=0;hsp_size_limit=0
Sb02g020760|2|50525071|50525092|+|Sb07g015450|7|38615524|38615503|-|0.004	Sb02g020760	2	50525071	50525092	0	Sb07g015450	7	38615503	38615524	-0	0.004	5-UTR	GGGAGATTCTGCCAAAATTTT	GGGGAGACTCTGCCAAAATTT	http://synteny.cnr.berkeley.edu/CoGe/GEvo.pl?prog=blastn&autogo=1&show_cns=1&dsgid1=11821&chr1=2&x1=50525071&dr1up=15000&dr1down=15000&dsgid2=11821;chr2=7;x2=38615503;dr2up=15000;dr2down=15000;num_seqs=2;hsp_overlap_limit=0;hsp_size_limit=0
Sb01g034520|1|57974627|57974644|-|Sb02g040850|2|74761445|74761462|-|1.2	Sb01g034520	1	57974627	57974644	-0	Sb02g040850	2	74761445	74761462	-0	1.2	3-proximal	ttaaatttatttttatt	ttaaatatatttttatt	http://synteny.cnr.berkeley.edu/CoGe/GEvo.pl?prog=blastn&autogo=1&show_cns=1&dsgid1=11821&chr1=1&x1=57974627&dr1up=15000&dr1down=15000&dsgid2=11821;chr2=2;x2=74761445;dr2up=15000;dr2down=15000;num_seqs=2;hsp_overlap_limit=0;hsp_size_limit=0
Sb05g001450|5|1517515|1517581|-|Sb08g002100|8|2229756|2229690|+|0.005	Sb05g001450	5	1517515	1517581	-0	Sb08g002100	8	2229690	2229756	0	0.005	intron	TCTTCTACATCTGTTCATTTTTGTCTGCTCCTTTAATATGGACTACTATAGCTGTTACTAACTACA	CTTCTGCACCTGTTGATTGTTGTCATGCTCCTTTAAATTAGGGACTATAGCTGTTACTTGCTACAT	http://synteny.cnr.berkeley.edu/CoGe/GEvo.pl?prog=blastn&autogo=1&show_cns=1&dsgid1=11821&chr1=5&x1=1517515&dr1up=15000&dr1down=15000&dsgid2=11821;chr2=8;x2=2229690;dr2up=15000;dr2down=15000;num_seqs=2;hsp_overlap_limit=0;hsp_size_limit=0
Sb05g001310|5|1377224|1377250|-|Sb08g002300|8|2449031|2449005|+|0.8	Sb05g001310	5	1377224	1377250	-0	Sb08g002300	8	2449005	2449031	0	0.8	3-proximal	ACCAGTCAGCAAAATAATTTGAATTA	CCAGTTGGCAAAATAAATAGAATTAA	http://synteny.cnr.berkeley.edu/CoGe/GEvo.pl?prog=blastn&autogo=1&show_cns=1&dsgid1=11821&chr1=5&x1=1377224&dr1up=15000&dr1down=15000&dsgid2=11821;chr2=8;x2=2449005;dr2up=15000;dr2down=15000;num_seqs=2;hsp_overlap_limit=0;hsp_size_limit=0
Sb03g035750|3|63774258|63774282|+|Sb09g025190|9|54653292|54653268|-|0.005	Sb03g035750	3	63774258	63774282	0	Sb09g025190	9	54653268	54653292	-0	0.005	3-proximal	TATAATAGACTATGCATGTACGTA	TTATAATTGACTATGCATGTATGT	http://synteny.cnr.berkeley.edu/CoGe/GEvo.pl?prog=blastn&autogo=1&show_cns=1&dsgid1=11821&chr1=3&x1=63774258&dr1up=15000&dr1down=15000&dsgid2=11821;chr2=9;x2=54653268;dr2up=15000;dr2down=15000;num_seqs=2;hsp_overlap_limit=0;hsp_size_limit=0
Sb01g014840|1|14164190|14164213|+|Sb08g019420|8|50195882|50195859|-|5e-06	Sb01g014840	1	14164190	14164213	0	Sb08g019420	8	50195859	50195882	-0	5.0000000000000004e-06	5-distal	GTGACAGCAACAGTCTCCCACTA	TGTGACAGCAACAGTCTCCCACT	http://synteny.cnr.berkeley.edu/CoGe/GEvo.pl?prog=blastn&autogo=1&show_cns=1&dsgid1=11821&chr1=1&x1=14164190&dr1up=15000&dr1down=15000&dsgid2=11821;chr2=8;x2=50195859;dr2up=15000;dr2down=15000;num_seqs=2;hsp_overlap_limit=0;hsp_size_limit=0
Sb01g036940|1|60500776|60500799|+|Sb02g043570|2|77375028|77375005|-|0.81	Sb01g036940	1	60500776	60500799	0	Sb02g043570	2	77375005	77375028	-0	0.81	5-distal	AACTCTAGCTATAATTATGATGA	AAACTATAACTATAATCATGATG	http://synteny.cnr.berkeley.edu/CoGe/GEvo.pl?prog=blastn&autogo=1&show_cns=1&dsgid1=11821&chr1=1&x1=60500776&dr1up=15000&dr1down=15000&dsgid2=11821;chr2=2;x2=77375005;dr2up=15000;dr2down=15000;num_seqs=2;hsp_overlap_limit=0;hsp_size_limit=0
Sb03g038290|3|66230140|66230158|+|Sb09g023440|9|53108485|53108467|-|0.23	Sb03g038290	3	66230140	66230158	0	Sb09g023440	9	53108467	53108485	-0	0.23	5-distal	CATGTGCAACTAACATGG	CCATGTGCAATTAACATG	http://synteny.cnr.berkeley.edu/CoGe/GEvo.pl?prog=blastn&autogo=1&show_cns=1&dsgid1=11821&chr1=3&x1=66230140&dr1up=15000&dr1down=15000&dsgid2=11821;chr2=9;x2=53108467;dr2up=15000;dr2down=15000;num_seqs=2;hsp_overlap_limit=0;hsp_size_limit=0
Sb03g005220|3|5441976|5442043|+|Sb03g009550|3|10269658|10269725|+|2e-31	Sb03g005220	3	5441976	5442043	0	Sb03g009550	3	10269658	10269725	0	2.0000000000000002e-31	intron	ATCCAcctttactttgcaaaaGAAAAGGTATTGCTAAATTCCTAAATTCTTCTCCTTGTGTTTGTTA	ATCCAcctttactttgcaaaaGAAAAGGTATTGCTAAATTCCTAAATTCTTCTCCTTGTGTTTGTTA	http://synteny.cnr.berkeley.edu/CoGe/GEvo.pl?prog=blastn&autogo=1&show_cns=1&dsgid1=11821&chr1=3&x1=5441976&dr1up=15000&dr1down=15000&dsgid2=11821;chr2=3;x2=10269658;dr2up=15000;dr2down=15000;num_seqs=2;hsp_overlap_limit=0;hsp_size_limit=0
Sb03g037080|3|65113407|65113469|+|Sb09g024400|9|53957720|53957653|-|0.015	Sb03g037080	3	65113407	65113469	0	Sb09g024400	9	53957653	53957720	-0	0.015	3-proximal	TCGTGACCTTGAGAATAACGTGTGCGTGCGGGCGGGGCCCCGCGCGACACGTGTGCGCGGCG	CTCGTGATCTCGGGAGTAACGTGAGCGTGTGGGCGACGACGCGCCCCACGGGCCACGTGTGCGCGGC	http://synteny.cnr.berkeley.edu/CoGe/GEvo.pl?prog=blastn&autogo=1&show_cns=1&dsgid1=11821&chr1=3&x1=65113407&dr1up=15000&dr1down=15000&dsgid2=11821;chr2=9;x2=53957653;dr2up=15000;dr2down=15000;num_seqs=2;hsp_overlap_limit=0;hsp_size_limit=0
Sb05g026390|5|60266011|60266028|-|Sb08g017880|8|47893385|47893402|-|0.96	Sb05g026390	5	60266011	60266028	-0	Sb08g017880	8	47893385	47893402	-0	0.96	5-distal	gaactaaacaaggccta	gaactaaacaaggtcta	http://synteny.cnr.berkeley.edu/CoGe/GEvo.pl?prog=blastn&autogo=1&show_cns=1&dsgid1=11821&chr1=5&x1=60266011&dr1up=15000&dr1down=15000&dsgid2=11821;chr2=8;x2=47893385;dr2up=15000;dr2down=15000;num_seqs=2;hsp_overlap_limit=0;hsp_size_limit=0
Sb02g030080|2|65157831|65157848|-|Sb07g025370|7|60474642|60474625|+|0.85	Sb02g030080	2	65157831	65157848	-0	Sb07g025370	7	60474625	60474642	0	0.85	3-distal	TATGATAATTCaaataa	ATGATAATTCAAAGAAT	http://synteny.cnr.berkeley.edu/CoGe/GEvo.pl?prog=blastn&autogo=1&show_cns=1&dsgid1=11821&chr1=2&x1=65157831&dr1up=15000&dr1down=15000&dsgid2=11821;chr2=7;x2=60474625;dr2up=15000;dr2down=15000;num_seqs=2;hsp_overlap_limit=0;hsp_size_limit=0
Sb05g000450|5|291202|291297|+|Sb08g000480|8|389799|389898|+|4e-15	Sb05g000450	5	291202	291297	0	Sb08g000480	8	389799	389898	0	4.0000000000000003e-15	intron	ttttcatattcctCCAATTTGCTTATTCACATGGTTCACGCCACCCCTCCTTTTCCCCCACCTTTTCTGATGGTCTCATTTGTTTGATATGTGAA	TTTTTGTATCCCTGCAGTTTGCTTAGTCACATGGTTCACGCCCCCCCCCCTCTCCTTTTTCCCCACATTTCTGTTGGTCTCATTTGTCTGATATGTGAA	http://synteny.cnr.berkeley.edu/CoGe/GEvo.pl?prog=blastn&autogo=1&show_cns=1&dsgid1=11821&chr1=5&x1=291202&dr1up=15000&dr1down=15000&dsgid2=11821;chr2=8;x2=389799;dr2up=15000;dr2down=15000;num_seqs=2;hsp_overlap_limit=0;hsp_size_limit=0
Sb01g043960|1|67088371|67088388|-|Sb02g037550|2|71824550|71824533|+|0.95	Sb01g043960	1	67088371	67088388	-0	Sb02g037550	2	71824533	71824550	0	0.95	5-proximal	ttttatattattttatt	tttattttattttattt	http://synteny.cnr.berkeley.edu/CoGe/GEvo.pl?prog=blastn&autogo=1&show_cns=1&dsgid1=11821&chr1=1&x1=67088371&dr1up=15000&dr1down=15000&dsgid2=11821;chr2=2;x2=71824533;dr2up=15000;dr2down=15000;num_seqs=2;hsp_overlap_limit=0;hsp_size_limit=0
Sb02g023260|2|56848143|56848161|+|Sb07g020100|7|51980945|51980963|+|0.24	Sb02g023260	2	56848143	56848161	0	Sb07g020100	7	51980945	51980963	0	0.24	5-distal	aactaaacaagacctaaa	aactaaacaaggcctaaa	http://synteny.cnr.berkeley.edu/CoGe/GEvo.pl?prog=blastn&autogo=1&show_cns=1&dsgid1=11821&chr1=2&x1=56848143&dr1up=15000&dr1down=15000&dsgid2=11821;chr2=7;x2=51980945;dr2up=15000;dr2down=15000;num_seqs=2;hsp_overlap_limit=0;hsp_size_limit=0
Sb05g001870|5|2033197|2033219|-|Sb08g001580|8|1536701|1536679|+|0.073	Sb05g001870	5	2033197	2033219	-0	Sb08g001580	8	1536679	1536701	0	0.073	intron	AAATTGTCAACAACTAAATTCA	AAGTGTTAACAACTAAATTCAT	http://synteny.cnr.berkeley.edu/CoGe/GEvo.pl?prog=blastn&autogo=1&show_cns=1&dsgid1=11821&chr1=5&x1=2033197&dr1up=15000&dr1down=15000&dsgid2=11821;chr2=8;x2=1536679;dr2up=15000;dr2down=15000;num_seqs=2;hsp_overlap_limit=0;hsp_size_limit=0
Sb01g005810|1|4800137|4800157|-|Sb02g003340|2|3790768|3790748|+|0.014	Sb01g005810	1	4800137	4800157	-0	Sb02g003340	2	3790748	3790768	0	0.014	5-distal	cgacggcgacggcgacggcg	gacggcgacggcgacagcGA	http://synteny.cnr.berkeley.edu/CoGe/GEvo.pl?prog=blastn&autogo=1&show_cns=1&dsgid1=11821&chr1=1&x1=4800137&dr1up=15000&dr1down=15000&dsgid2=11821;chr2=2;x2=3790748;dr2up=15000;dr2down=15000;num_seqs=2;hsp_overlap_limit=0;hsp_size_limit=0
Sb04g025930|4|55712901|55712960|+|Sb06g021810|6|51020710|51020769|+|4e-11	Sb04g025930	4	55712901	55712960	0	Sb06g021810	6	51020710	51020769	0	3.9999999999999998e-11	intron	TTCTGAGATTCCGTAAAATCTCTGGGGGAGATCTCCCCTGGTCCTTTTGCTCCCCCCGC	TTCTGAGATTCCGTAATATCTTTGGGGCAGATCTTCCGTGCTCCTTTTGTCCCCCACGC	http://synteny.cnr.berkeley.edu/CoGe/GEvo.pl?prog=blastn&autogo=1&show_cns=1&dsgid1=11821&chr1=4&x1=55712901&dr1up=15000&dr1down=15000&dsgid2=11821;chr2=6;x2=51020710;dr2up=15000;dr2down=15000;num_seqs=2;hsp_overlap_limit=0;hsp_size_limit=0
Sb04g027140|4|57010107|57010122|-|Sb06g023300|6|52440834|52440849|-|0.23	Sb04g027140	4	57010107	57010122	-0	Sb06g023300	6	52440834	52440849	-0	0.23	3-proximal	TACATTGTTCAGATG	TACATTGTTCAGATG	http://synteny.cnr.berkeley.edu/CoGe/GEvo.pl?prog=blastn&autogo=1&show_cns=1&dsgid1=11821&chr1=4&x1=57010107&dr1up=15000&dr1down=15000&dsgid2=11821;chr2=6;x2=52440834;dr2up=15000;dr2down=15000;num_seqs=2;hsp_overlap_limit=0;hsp_size_limit=0
Sb04g027020|4|56938756|56938773|-|Sb06g023170|6|52366652|52366669|-|0.81	Sb04g027020	4	56938756	56938773	-0	Sb06g023170	6	52366652	52366669	-0	0.81	5-distal	ttttgattTGGAAGGAA	TTTTGATTGGGAAGGAA	http://synteny.cnr.berkeley.edu/CoGe/GEvo.pl?prog=blastn&autogo=1&show_cns=1&dsgid1=11821&chr1=4&x1=56938756&dr1up=15000&dr1down=15000&dsgid2=11821;chr2=6;x2=52366652;dr2up=15000;dr2down=15000;num_seqs=2;hsp_overlap_limit=0;hsp_size_limit=0
Sb04g031070|4|61073503|61073523|+|Sb06g027230|6|56153140|56153160|+|1.0	Sb04g031070	4	61073503	61073523	0	Sb06g027230	6	56153140	56153160	0	1	3-proximal	TATATGGAGTATAATGCAAC	TATATGGAGTATGAAGCAAC	http://synteny.cnr.berkeley.edu/CoGe/GEvo.pl?prog=blastn&autogo=1&show_cns=1&dsgid1=11821&chr1=4&x1=61073503&dr1up=15000&dr1down=15000&dsgid2=11821;chr2=6;x2=56153140;dr2up=15000;dr2down=15000;num_seqs=2;hsp_overlap_limit=0;hsp_size_limit=0
Sb01g005720|1|4721863|4721928|+|Sb02g003630|2|4048628|4048563|-|0.83	Sb01g005720	1	4721863	4721928	0	Sb02g003630	2	4048563	4048628	-0	0.83	3-distal	AGGTTTTGGACAAGttatatttttctaaatttaGccaaatttatataaaaaatgtTAACATTTAT	tagattttAgagaagtcaaacttttctaGGtttgactaagtttttagaaaaaatatgaaaatttA	http://synteny.cnr.berkeley.edu/CoGe/GEvo.pl?prog=blastn&autogo=1&show_cns=1&dsgid1=11821&chr1=1&x1=4721863&dr1up=15000&dr1down=15000&dsgid2=11821;chr2=2;x2=4048563;dr2up=15000;dr2down=15000;num_seqs=2;hsp_overlap_limit=0;hsp_size_limit=0
Sb10g023950|10|52727463|52727544|+|Sb04g006636|4|6642862|6642780|-|3e-18	Sb10g023950	10	52727463	52727544	0	Sb04g006636	4	6642780	6642862	-0	2.9999999999999998e-18	3-distal	CCTAAtccctgccccctgtcccCTCAAACAAAATCATGGGATTTCTCAAAACCAGGCCACCCCTTTTGGTGGCCAGCTTGC	CCCTAATTCCTGCTCACTGTCCCCCTCAAGCAAAATCATGGGACTTCTCAAAACCAGGCACCCCTTTTTGGCGGCCAGCCTG	http://synteny.cnr.berkeley.edu/CoGe/GEvo.pl?prog=blastn&autogo=1&show_cns=1&dsgid1=11821&chr1=10&x1=52727463&dr1up=15000&dr1down=15000&dsgid2=11821;chr2=4;x2=6642780;dr2up=15000;dr2down=15000;num_seqs=2;hsp_overlap_limit=0;hsp_size_limit=0
Sb03g005235|3|5453339|5454102|+|Sb03g009530|3|10245741|10246518|+|0.0	Sb03g005235	3	5453339	5454102	0	Sb03g009530	3	10245741	10246518	0	0	intron	TTCCTTACCTCTTCCTTTTATATGATATAGTCATTCCAGTGTTTATGTTatgtgatgtgatgtgatgtCACTTGACATCTCAACTATTTAAGTCCATCTCCATCTTTCTCATTAGCGTACCCAGGGAGCTAATGGTTTCTCTGTTGATTTCCAAGTGACTGAGTTATATTTTCCAGAAGCTAAGTATTTGTCTAGACTAGCTAAAGCATAAAGACTTGGCAAGAGTTGCAGAAATGGTACAAGTTTAGATGAGATACTATGCTAAGCAAGCCAGCTGAAATATTTTTGCTAGTAGTATGGTGTTCTCTGCtctttcatccttgaatAACCACACCTTTGCCTTCTAAGGACTTGGAGTTTGGCCATATTTTACCTCACTGATTTGGAAATTAATTTAAT…	TTCCTTACCTCTTCCTTTTATATGATATAGTCATTCCAGTGTTTATGTGATGTGATGTCACTTGACATCTCAACTATTTAAgtccatgtccatctttCTCATTAGCGTACCCAGGGAGCTAATGGTTTCTCTGTTGATTTCCAAGTGACTGAGTTATATTTTCCAGAAGCTAAGTATTTGTCTAGATTAGCCAAAGCATAAAGACTTGGCGAGAGTTGCAGAAATGGTTCAAGTTCAGATGAGATACTATGCTAAGCAAGCCAGCTGAAATATTTTTTGCTAGTAGTATGATGTTCTCTGCtctttcatccttgaatAACCGTGCCTTTGCCTTCTAAGGACTTGGAGTTTGGCCATATTTTACCTCACTGATTTGGAAATTAATTTAATATGTAGATG…	http://synteny.cnr.berkeley.edu/CoGe/GEvo.pl?prog=blastn&autogo=1&show_cns=1&dsgid1=11821&chr1=3&x1=5453339&dr1up=15000&dr1down=15000&dsgid2=11821;chr2=3;x2=10245741;dr2up=15000;dr2down=15000;num_seqs=2;hsp_overlap_limit=0;hsp_size_limit=0
Sb01g031740|1|54432840|54432855|-|Sb02g037840|2|72084991|72084976|+|0.24	Sb01g031740	1	54432840	54432855	-0	Sb02g037840	2	72084976	72084991	0	0.24	5-distal	TAATGGAGAACTTTT	AATGGAGAACTTTTC	http://synteny.cnr.berkeley.edu/CoGe/GEvo.pl?prog=blastn&autogo=1&show_cns=1&dsgid1=11821&chr1=1&x1=54432840&dr1up=15000&dr1down=15000&dsgid2=11821;chr2=2;x2=72084976;dr2up=15000;dr2down=15000;num_seqs=2;hsp_overlap_limit=0;hsp_size_limit=0
Sb05g000270|5|89272|89296|+|Sb08g000280|8|117926|117950|+|2e-06	Sb05g000270	5	89272	89296	0	Sb08g000280	8	117926	117950	0	1.9999999999999999e-06	5-proximal	CAACCACAAGGAACAAGTCGGAGT	CAACCACAAGGAACAAGTCGGAGT	http://synteny.cnr.berkeley.edu/CoGe/GEvo.pl?prog=blastn&autogo=1&show_cns=1&dsgid1=11821&chr1=5&x1=89272&dr1up=15000&dr1down=15000&dsgid2=11821;chr2=8;x2=117926;dr2up=15000;dr2down=15000;num_seqs=2;hsp_overlap_limit=0;hsp_size_limit=0
Sb02g024530|2|58899533|58899548|-|Sb07g021400|7|55356490|55356475|+|0.22	Sb02g024530	2	58899533	58899548	-0	Sb07g021400	7	55356475	55356490	0	0.22	5-distal	GCCAAATAAACATAT	CCAAATAAACATATC	http://synteny.cnr.berkeley.edu/CoGe/GEvo.pl?prog=blastn&autogo=1&show_cns=1&dsgid1=11821&chr1=2&x1=58899533&dr1up=15000&dr1down=15000&dsgid2=11821;chr2=7;x2=55356475;dr2up=15000;dr2down=15000;num_seqs=2;hsp_overlap_limit=0;hsp_size_limit=0
Sb05g000740|5|623385|623419|+|Sb08g000800|8|712536|712571|+|9e-05	Sb05g000740	5	623385	623419	0	Sb08g000800	8	712536	712571	0	9.0000000000000006e-05	5-proximal	tttCTTGGCATGTTTGTTGGAACGGTTCAAAGTG	tttcttggcATGTTTTGTGAGAACGGTTCAAAGTG	http://synteny.cnr.berkeley.edu/CoGe/GEvo.pl?prog=blastn&autogo=1&show_cns=1&dsgid1=11821&chr1=5&x1=623385&dr1up=15000&dr1down=15000&dsgid2=11821;chr2=8;x2=712536;dr2up=15000;dr2down=15000;num_seqs=2;hsp_overlap_limit=0;hsp_size_limit=0
Sb04g026450|4|56240401|56240433|-|Sb06g022610|6|51836597|51836565|+|0.015	Sb04g026450	4	56240401	56240433	-0	Sb06g022610	6	51836565	51836597	0	0.015	3-proximal	GTTCTGCTTCCTGTGCCGCTTCCTTTTTCTGG	TTTTGCTTCCTGTTTCGTTTCCTTTTTATGGT	http://synteny.cnr.berkeley.edu/CoGe/GEvo.pl?prog=blastn&autogo=1&show_cns=1&dsgid1=11821&chr1=4&x1=56240401&dr1up=15000&dr1down=15000&dsgid2=11821;chr2=6;x2=51836565;dr2up=15000;dr2down=15000;num_seqs=2;hsp_overlap_limit=0;hsp_size_limit=0
Sb03g003370|3|3590830|3590847|-|Sb09g005700|9|7607905|7607922|-|0.86	Sb03g003370	3	3590830	3590847	-0	Sb09g005700	9	7607905	7607922	-0	0.86	5-distal	AGAAAATATAATTGCTT	AGAAAATATAATTGGTT	http://synteny.cnr.berkeley.edu/CoGe/GEvo.pl?prog=blastn&autogo=1&show_cns=1&dsgid1=11821&chr1=3&x1=3590830&dr1up=15000&dr1down=15000&dsgid2=11821;chr2=9;x2=7607905;dr2up=15000;dr2down=15000;num_seqs=2;hsp_overlap_limit=0;hsp_size_limit=0
Sb05g000480|5|336307|336329|-|Sb08g000510|8|449459|449481|-|0.059	Sb05g000480	5	336307	336329	-0	Sb08g000510	8	449459	449481	-0	0.059	5-distal	taccatgcatgcatgctcaCAA	TaccatgcatgcatactCATAA	http://synteny.cnr.berkeley.edu/CoGe/GEvo.pl?prog=blastn&autogo=1&show_cns=1&dsgid1=11821&chr1=5&x1=336307&dr1up=15000&dr1down=15000&dsgid2=11821;chr2=8;x2=449459;dr2up=15000;dr2down=15000;num_seqs=2;hsp_overlap_limit=0;hsp_size_limit=0
Sb05g000420|5|254985|255036|-|Sb08g000465|8|355565|355616|-|5e-10	Sb05g000420	5	254985	255036	-0	Sb08g000465	8	355565	355616	-0	5.0000000000000003e-10	5-distal	GGAGCCTAGAGAGGGAGCGGTGGCGAGCGCTAGTGGGAAGAGGGAGCGGGA	GGAGCCTGGAGAGGGAGCGGTGGCAAGCGCTGGTGAAGAGAGGGAGTGGGA	http://synteny.cnr.berkeley.edu/CoGe/GEvo.pl?prog=blastn&autogo=1&show_cns=1&dsgid1=11821&chr1=5&x1=254985&dr1up=15000&dr1down=15000&dsgid2=11821;chr2=8;x2=355565;dr2up=15000;dr2down=15000;num_seqs=2;hsp_overlap_limit=0;hsp_size_limit=0
Sb05g002000|5|2205763|2205817|+|Sb08g001430|8|1388472|1388422|-|7e-06	Sb05g002000	5	2205763	2205817	0	Sb08g001430	8	1388422	1388472	-0	6.9999999999999999e-06	3-UTR	tggcaaacTATTTTGTGTACCATCCTTCCAAGCAGATTCCGATTCTGTAGTCTG	ATGGCAAACTATTTGTCCCATCTTCCAAGCAGATTCCGATTTCGTAGTCT	http://synteny.cnr.berkeley.edu/CoGe/GEvo.pl?prog=blastn&autogo=1&show_cns=1&dsgid1=11821&chr1=5&x1=2205763&dr1up=15000&dr1down=15000&dsgid2=11821;chr2=8;x2=1388422;dr2up=15000;dr2down=15000;num_seqs=2;hsp_overlap_limit=0;hsp_size_limit=0
Sb05g000610|5|418663|418822|+|Sb08g000640|8|558560|558719|+|9e-71	Sb05g000610	5	418663	418822	0	Sb08g000640	8	558560	558719	0	9.0000000000000004e-71	5-distal	CCTATTTCCGGAGACACTCCATCGATCAGCATATTTTTGTCATGAGCAAATCAGAGGTTGCAATAAATATGTTCTTATGGACTGGCTCCGGCTGTCAACGTTCTGTAAATGTAATCAGTCAAAGCATTCAACAAGTAATCAATCTAGCAAAACTCTAta	CCTATTTCCGGAGACACTCCATCGATCACCCTATGTTTGGCATGAGCAATTCAGAGGTTGCAATAAATATATTCTTATGGACTGGCTCCGGCTGTCAACGTTCTGTAAATGTAATCAGTCAAAGCGTTCAACAAGTAATCAATCTAGCAAACCTCTATA	http://synteny.cnr.berkeley.edu/CoGe/GEvo.pl?prog=blastn&autogo=1&show_cns=1&dsgid1=11821&chr1=5&x1=418663&dr1up=15000&dr1down=15000&dsgid2=11821;chr2=8;x2=558560;dr2up=15000;dr2down=15000;num_seqs=2;hsp_overlap_limit=0;hsp_size_limit=0
Sb02g026230|2|61372380|61372414|+|Sb07g022700|7|57394067|57394101|+|2e-05	Sb02g026230	2	61372380	61372414	0	Sb07g022700	7	57394067	57394101	0	2.0000000000000002e-05	3-distal	TACCGTCTCGTAGCACTGAAAGATAtgcagaaag	TACCATCTAATAGCACTGAAAGATAGGCAGAAAG	http://synteny.cnr.berkeley.edu/CoGe/GEvo.pl?prog=blastn&autogo=1&show_cns=1&dsgid1=11821&chr1=2&x1=61372380&dr1up=15000&dr1down=15000&dsgid2=11821;chr2=7;x2=57394067;dr2up=15000;dr2down=15000;num_seqs=2;hsp_overlap_limit=0;hsp_size_limit=0
Sb05g003240|5|3610637|3610654|-|Sb08g003260|8|3603872|3603889|-|1.1	Sb05g003240	5	3610637	3610654	-0	Sb08g003260	8	3603872	3603889	-0	1.1	5-distal	CTGTACCAAATGTACAT	CTGTACCAAATGTGCAT	http://synteny.cnr.berkeley.edu/CoGe/GEvo.pl?prog=blastn&autogo=1&show_cns=1&dsgid1=11821&chr1=5&x1=3610637&dr1up=15000&dr1down=15000&dsgid2=11821;chr2=8;x2=3603872;dr2up=15000;dr2down=15000;num_seqs=2;hsp_overlap_limit=0;hsp_size_limit=0
Sb05g001900|5|2063385|2063400|+|Sb08g001540|8|1504968|1504953|-|0.31	Sb05g001900	5	2063385	2063400	0	Sb08g001540	8	1504953	1504968	-0	0.31	5-distal	TGCAATTATATAGTT	ATGCAATTATATAGT	http://synteny.cnr.berkeley.edu/CoGe/GEvo.pl?prog=blastn&autogo=1&show_cns=1&dsgid1=11821&chr1=5&x1=2063385&dr1up=15000&dr1down=15000&dsgid2=11821;chr2=8;x2=1504953;dr2up=15000;dr2down=15000;num_seqs=2;hsp_overlap_limit=0;hsp_size_limit=0
Sb01g039750|1|63236409|63236445|-|Sb03g039590|3|67272476|67272512|-|0.22	Sb01g039750	1	63236409	63236445	-0	Sb03g039590	3	67272476	67272512	-0	0.22	5-distal	AAATCtagagatattttgagaactaaacaagaccaa	aaatatatatattttttgaaaactaaaccaggccAA	http://synteny.cnr.berkeley.edu/CoGe/GEvo.pl?prog=blastn&autogo=1&show_cns=1&dsgid1=11821&chr1=1&x1=63236409&dr1up=15000&dr1down=15000&dsgid2=11821;chr2=3;x2=67272476;dr2up=15000;dr2down=15000;num_seqs=2;hsp_overlap_limit=0;hsp_size_limit=0
Sb04g032920|4|62886437|62886455|+|Sb06g024570|6|53680405|53680387|-|0.23	Sb04g032920	4	62886437	62886455	0	Sb06g024570	6	53680387	53680405	-0	0.23	3-proximal	ACAACAATCCGTCGACTT	CACAACAATTCGTCGACT	http://synteny.cnr.berkeley.edu/CoGe/GEvo.pl?prog=blastn&autogo=1&show_cns=1&dsgid1=11821&chr1=4&x1=62886437&dr1up=15000&dr1down=15000&dsgid2=11821;chr2=6;x2=53680387;dr2up=15000;dr2down=15000;num_seqs=2;hsp_overlap_limit=0;hsp_size_limit=0
Sb02g001490|2|1302638|1302671|+|Sb02g007990|2|10295711|10295744|+|0.005	Sb02g001490	2	1302638	1302671	0	Sb02g007990	2	10295711	10295744	0	0.005	3-UTR	TGTATGTATTGCTGAATAATTCACTTGAATTTT	TGTATGTGTTGCTGCATAATGCGCCTGAATTTT	http://synteny.cnr.berkeley.edu/CoGe/GEvo.pl?prog=blastn&autogo=1&show_cns=1&dsgid1=11821&chr1=2&x1=1302638&dr1up=15000&dr1down=15000&dsgid2=11821;chr2=2;x2=10295711;dr2up=15000;dr2down=15000;num_seqs=2;hsp_overlap_limit=0;hsp_size_limit=0
Sb10g026640|10|56099304|56099318|+|Sb04g004860|4|4668197|4668211|+|0.8	Sb10g026640	10	56099304	56099318	0	Sb04g004860	4	4668197	4668211	0	0.8	5-distal	aatataaaataaaa	aatataaaataaaa	http://synteny.cnr.berkeley.edu/CoGe/GEvo.pl?prog=blastn&autogo=1&show_cns=1&dsgid1=11821&chr1=10&x1=56099304&dr1up=15000&dr1down=15000&dsgid2=11821;chr2=4;x2=4668197;dr2up=15000;dr2down=15000;num_seqs=2;hsp_overlap_limit=0;hsp_size_limit=0
Sb05g000590|5|413623|413644|+|Sb08g000610|8|542378|542399|+|0.24	Sb05g000590	5	413623	413644	0	Sb08g000610	8	542378	542399	0	0.24	intron	TTATTTGAGGTCATCATCTAG	TTGTTTGAGGTTATCATCTAG	http://synteny.cnr.berkeley.edu/CoGe/GEvo.pl?prog=blastn&autogo=1&show_cns=1&dsgid1=11821&chr1=5&x1=413623&dr1up=15000&dr1down=15000&dsgid2=11821;chr2=8;x2=542378;dr2up=15000;dr2down=15000;num_seqs=2;hsp_overlap_limit=0;hsp_size_limit=0
Sb04g006005|4|5857175|5857314|-|Sb05g006845|5|11477431|11477570|-|3e-73	Sb04g006005	4	5857175	5857314	-0	Sb05g006845	5	11477431	11477570	-0	3.0000000000000001e-73	5-proximal	caagtctctaatatgcttactaataagtcttgtttcattctttgtgtgtgcaggtgtttgatcaaagatggcgagcaggcggccacgacgtgacacaccctcggcctacgcgagacgcccttccctcactggcgaggca	caagtctctaatatgcttactaataagtcttgtttcattctttgtgtgtgcaggtgtttgatcaaagatggcgagcaggcggccacgacgtgacacaccctcggcctacgcgagacgcccttccctcactggcgaggca	http://synteny.cnr.berkeley.edu/CoGe/GEvo.pl?prog=blastn&autogo=1&show_cns=1&dsgid1=11821&chr1=4&x1=5857175&dr1up=15000&dr1down=15000&dsgid2=11821;chr2=5;x2=11477431;dr2up=15000;dr2down=15000;num_seqs=2;hsp_overlap_limit=0;hsp_size_limit=0
Sb01g033590|1|56927566|56927583|-|Sb02g039660|2|73718474|73718491|-|1.1	Sb01g033590	1	56927566	56927583	-0	Sb02g039660	2	73718474	73718491	-0	1.1	5-distal	ttaggccttatttagtt	ttaggccttgtttagtt	http://synteny.cnr.berkeley.edu/CoGe/GEvo.pl?prog=blastn&autogo=1&show_cns=1&dsgid1=11821&chr1=1&x1=56927566&dr1up=15000&dr1down=15000&dsgid2=11821;chr2=2;x2=73718474;dr2up=15000;dr2down=15000;num_seqs=2;hsp_overlap_limit=0;hsp_size_limit=0
Sb05g002940|5|3154516|3154555|+|Sb08g002940|8|3196862|3196901|+|1e-06	Sb05g002940	5	3154516	3154555	0	Sb08g002940	8	3196862	3196901	0	9.9999999999999995e-07	5-distal	ttcaaaagaaaagagaaatTACTTTcaaacaatgatgat	TTcaaaagaaaagggaaacTACTTTCGAATAACGATGAT	http://synteny.cnr.berkeley.edu/CoGe/GEvo.pl?prog=blastn&autogo=1&show_cns=1&dsgid1=11821&chr1=5&x1=3154516&dr1up=15000&dr1down=15000&dsgid2=11821;chr2=8;x2=3196862;dr2up=15000;dr2down=15000;num_seqs=2;hsp_overlap_limit=0;hsp_size_limit=0
Sb05g002860|5|3100897|3100914|-|Sb08g002850|8|3073149|3073166|-|1.0	Sb05g002860	5	3100897	3100914	-0	Sb08g002850	8	3073149	3073166	-0	1	5-distal	ATGCCACAAGGAATCAA	ATGCCACCAGGAATCAA	http://synteny.cnr.berkeley.edu/CoGe/GEvo.pl?prog=blastn&autogo=1&show_cns=1&dsgid1=11821&chr1=5&x1=3100897&dr1up=15000&dr1down=15000&dsgid2=11821;chr2=8;x2=3073149;dr2up=15000;dr2down=15000;num_seqs=2;hsp_overlap_limit=0;hsp_size_limit=0
Sb04g023590|4|53281321|53281344|+|Sb06g018290|6|47724320|47724343|+|0.8	Sb04g023590	4	53281321	53281344	0	Sb06g018290	6	47724320	47724343	0	0.8	3-distal	gttgatttattgtaagagaaaaa	gttgatttgttgtgagaaaaaaa	http://synteny.cnr.berkeley.edu/CoGe/GEvo.pl?prog=blastn&autogo=1&show_cns=1&dsgid1=11821&chr1=4&x1=53281321&dr1up=15000&dr1down=15000&dsgid2=11821;chr2=6;x2=47724320;dr2up=15000;dr2down=15000;num_seqs=2;hsp_overlap_limit=0;hsp_size_limit=0
Sb05g002930|5|3143771|3143786|-|Sb08g002920|8|3177903|3177918|-|0.33	Sb05g002930	5	3143771	3143786	-0	Sb08g002920	8	3177903	3177918	-0	0.33	5-proximal	TTTTGAATTTGAAAA	ttttgaatttgAAAA	http://synteny.cnr.berkeley.edu/CoGe/GEvo.pl?prog=blastn&autogo=1&show_cns=1&dsgid1=11821&chr1=5&x1=3143771&dr1up=15000&dr1down=15000&dsgid2=11821;chr2=8;x2=3177903;dr2up=15000;dr2down=15000;num_seqs=2;hsp_overlap_limit=0;hsp_size_limit=0
Sb03g045200|3|72468208|72468226|-|Sb09g018470|9|46203533|46203551|-|0.23	Sb03g045200	3	72468208	72468226	-0	Sb09g018470	9	46203533	46203551	-0	0.23	5-distal	TGTTTGGTTGCACTTgtt	tgtttggttgCTCTTGTT	http://synteny.cnr.berkeley.edu/CoGe/GEvo.pl?prog=blastn&autogo=1&show_cns=1&dsgid1=11821&chr1=3&x1=72468208&dr1up=15000&dr1down=15000&dsgid2=11821;chr2=9;x2=46203533;dr2up=15000;dr2down=15000;num_seqs=2;hsp_overlap_limit=0;hsp_size_limit=0
Sb04g032260|4|62271979|62271993|+|Sb06g025280|6|54213506|54213492|-|0.91	Sb04g032260	4	62271979	62271993	0	Sb06g025280	6	54213492	54213506	-0	0.91	3-distal	AGCTTGAAATCTTA	TAGCTTGAAATCTT	http://synteny.cnr.berkeley.edu/CoGe/GEvo.pl?prog=blastn&autogo=1&show_cns=1&dsgid1=11821&chr1=4&x1=62271979&dr1up=15000&dr1down=15000&dsgid2=11821;chr2=6;x2=54213492;dr2up=15000;dr2down=15000;num_seqs=2;hsp_overlap_limit=0;hsp_size_limit=0
Sb10g006840|10|6555339|6555400|-|sorghum_v1_4_64384331_64384443|4|64372560|64372499|+|3e-05	Sb10g006840	10	6555339	6555400	-0	sorghum_v1_4_64384331_64384443	4	64372499	64372560	0	3.0000000000000001e-05	5-distal	tgtttttatcttataataaattagcgaatagtattttcagtcataGATTATCATCCAAACG	GtttctctctcacaataaattagcgGATAatactttcacttatagCTTTTTAGCCAAACGA	http://synteny.cnr.berkeley.edu/CoGe/GEvo.pl?prog=blastn&autogo=1&show_cns=1&dsgid1=11821&chr1=10&x1=6555339&dr1up=15000&dr1down=15000&dsgid2=11821;chr2=4;x2=64372499;dr2up=15000;dr2down=15000;num_seqs=2;hsp_overlap_limit=0;hsp_size_limit=0
Sb05g000310|5|121622|121642|+|Sb08g000330|8|152991|153011|+|0.97	Sb05g000310	5	121622	121642	0	Sb08g000330	8	152991	153011	0	0.97	5-UTR	GGTTGCCAGATGTGTTGATT	GGTTGACAGATGttttgatt	http://synteny.cnr.berkeley.edu/CoGe/GEvo.pl?prog=blastn&autogo=1&show_cns=1&dsgid1=11821&chr1=5&x1=121622&dr1up=15000&dr1down=15000&dsgid2=11821;chr2=8;x2=152991;dr2up=15000;dr2down=15000;num_seqs=2;hsp_overlap_limit=0;hsp_size_limit=0
Sb01g029820|1|51897982|51898009|-|Sb01g050430|1|73476929|73476956|-|0.21	Sb01g029820	1	51897982	51898009	-0	Sb01g050430	1	73476929	73476956	-0	0.21	3-distal	tagtacttttatttgtatttagCtatt	tagtacttttgtttgtaCTTAACAATT	http://synteny.cnr.berkeley.edu/CoGe/GEvo.pl?prog=blastn&autogo=1&show_cns=1&dsgid1=11821&chr1=1&x1=51897982&dr1up=15000&dr1down=15000&dsgid2=11821;chr2=1;x2=73476929;dr2up=15000;dr2down=15000;num_seqs=2;hsp_overlap_limit=0;hsp_size_limit=0
Sb05g000240|5|60084|60165|-|Sb08g000250|8|53095|53175|-|4e-26	Sb05g000240	5	60084	60165	-0	Sb08g000250	8	53095	53175	-0	4.0000000000000002e-26	intron	GTCTGCCTCCATTTCTCTTTCTCCCTCcctctttcctttctcaAtttaaatatttatattCATTCTTGGTACCAATTTTCA	GTCTGCCTTCATTTCTCTTTCTCCTCCCTCTTTCCTTTCCCagtttaaatatttatattCATTCTTGGTATCGATTTTCA	http://synteny.cnr.berkeley.edu/CoGe/GEvo.pl?prog=blastn&autogo=1&show_cns=1&dsgid1=11821&chr1=5&x1=60084&dr1up=15000&dr1down=15000&dsgid2=11821;chr2=8;x2=53095;dr2up=15000;dr2down=15000;num_seqs=2;hsp_overlap_limit=0;hsp_size_limit=0
Sb03g032900|3|61318757|61318781|-|Sb09g026770|9|55967811|55967787|+|0.28	Sb03g032900	3	61318757	61318781	-0	Sb09g026770	9	55967787	55967811	0	0.28	5-proximal	TCACTGACATGCGGTCCCAGGTTT	CactgacacgcgggcccaGATTTT	http://synteny.cnr.berkeley.edu/CoGe/GEvo.pl?prog=blastn&autogo=1&show_cns=1&dsgid1=11821&chr1=3&x1=61318757&dr1up=15000&dr1down=15000&dsgid2=11821;chr2=9;x2=55967787;dr2up=15000;dr2down=15000;num_seqs=2;hsp_overlap_limit=0;hsp_size_limit=0
Sb05g000820|5|675026|675089|-|Sb08g000910|8|843946|844013|-|2e-21	Sb05g000820	5	675026	675089	-0	Sb08g000910	8	843946	844013	-0	1.9999999999999998e-21	5-distal	GACTCGCCACGCTGGCCCGATTCGATCGATGTAGGTGAGCGAGCTCCCCGACCTCATCATGGC	GACTCGCCACGCTGGCCCGATTCGATCGATGTAGGTGAGCGAGCGAGCTCCCCGACCTCATCATGGC	http://synteny.cnr.berkeley.edu/CoGe/GEvo.pl?prog=blastn&autogo=1&show_cns=1&dsgid1=11821&chr1=5&x1=675026&dr1up=15000&dr1down=15000&dsgid2=11821;chr2=8;x2=843946;dr2up=15000;dr2down=15000;num_seqs=2;hsp_overlap_limit=0;hsp_size_limit=0
sorghum_v1_5_53509775_53509890|5|53500852|53501432|+|sorghum_v1_6_35708084_35708199|6|35720199|35719619|-|0.0	sorghum_v1_5_53509775_53509890	5	53500852	53501432	0	sorghum_v1_6_35708084_35708199	6	35719619	35720199	-0	0	5-distal	GCTCATCAAGGCAGACGATGGTGACCGGTCAAGCTGAGGAGCCACGCGTAGGGTGCCGTAACCCCTGCCACTAGTGCTTTTACTGCTATGCAAGGGTCATTGTGCGAGAGCCCCTGCGCAGGGACAGGCATCATGGTTATCGGCTGGTTGTGGCAAAGGAAATTAAAAGCAGAGATCAGATCGCTCCATGTGATCAAAATCTGATATcaaaactaaattttttAGTTTGTTAAATTTCAGAAAAAAATTGGCTGCTACAACAAATATTCAAAGAAAGTCATTGAGAACTATTGATACTGTGCAACTTCTTAGTTGTAAAAAAACATCTTTAACTGTGATATTTGTGGTGAGTTCAATGAACTTGAAAGAGTGATAATCATATATTTTGGTATTTACACA…	CGCTCATCAAGGCAGACGATGGTGACCGGTCAAGCTGAGGAGCCACGCTTAGGGTGCCATAACCCCTGCCACTAGTGCTTTTACTGCTATGCAAGGGTCATTGTGCAAGAGCCCCTGCGCAGGGGCAGGCATCATGGTTGTCCGCTGGTTGTGGCAAAGGAAATTAAAAGCAGAGATCAGATCGCTCCATGTGATCAAAATCTGATATCAAAACTAAACTTTTTAGTTTGTTAaatttcagaaaaaaaaaattggCTGCTACAACAAATCAAAGAAAGTCATTGAGAACTATTGATACTGTGCAACTTCTTAGTTGTAAAAAAACATCTTTAACTGTGATATTTGTGGTGAGTTCAATGAACTTGAAAGAGTGATAATCATATATTTTGGTATTTACAC…	http://synteny.cnr.berkeley.edu/CoGe/GEvo.pl?prog=blastn&autogo=1&show_cns=1&dsgid1=11821&chr1=5&x1=53500852&dr1up=15000&dr1down=15000&dsgid2=11821;chr2=6;x2=35719619;dr2up=15000;dr2down=15000;num_seqs=2;hsp_overlap_limit=0;hsp_size_limit=0
Sb05g000450|5|289504|289604|+|Sb08g000480|8|388093|388192|+|1e-11	Sb05g000450	5	289504	289604	0	Sb08g000480	8	388093	388192	0	9.9999999999999994e-12	5-proximal	tCATTTATTAGACACATTCGATACTTGGCTGTGGCGTCATTAACCTTATGAATCCTTTTCTCACTGTCTATAATACCAGGGAGCTGTGAACTTTGCTCTC	TCATTTATTAGACACACATTTGATACTTGGTTGTGGCTTTATTAACCTTTTCTCACTGTCTATACTCTATAATATCAGGGAGCTGTGAACTTTGCTCTC	http://synteny.cnr.berkeley.edu/CoGe/GEvo.pl?prog=blastn&autogo=1&show_cns=1&dsgid1=11821&chr1=5&x1=289504&dr1up=15000&dr1down=15000&dsgid2=11821;chr2=8;x2=388093;dr2up=15000;dr2down=15000;num_seqs=2;hsp_overlap_limit=0;hsp_size_limit=0
Sb03g042020|3|69457216|69457236|-|Sb09g020700|9|50111382|50111362|+|1.2	Sb03g042020	3	69457216	69457236	-0	Sb09g020700	9	50111362	50111382	0	1.2	intron	ATTTTACATGAATAATTTCA	TTTTTCATGAATATTTTCAG	http://synteny.cnr.berkeley.edu/CoGe/GEvo.pl?prog=blastn&autogo=1&show_cns=1&dsgid1=11821&chr1=3&x1=69457216&dr1up=15000&dr1down=15000&dsgid2=11821;chr2=9;x2=50111362;dr2up=15000;dr2down=15000;num_seqs=2;hsp_overlap_limit=0;hsp_size_limit=0
Sb10g029130|10|58946234|58946251|+|Sb04g003076|4|2869303|2869320|+|1.1	Sb10g029130	10	58946234	58946251	0	Sb04g003076	4	2869303	2869320	0	1.1	5-proximal	CCCACGCCACCctcccc	CCCACGCCTCCCTCCCC	http://synteny.cnr.berkeley.edu/CoGe/GEvo.pl?prog=blastn&autogo=1&show_cns=1&dsgid1=11821&chr1=10&x1=58946234&dr1up=15000&dr1down=15000&dsgid2=11821;chr2=4;x2=2869303;dr2up=15000;dr2down=15000;num_seqs=2;hsp_overlap_limit=0;hsp_size_limit=0
Sb05g000280|5|98362|98452|-|Sb08g000290|8|128081|128171|-|9e-38	Sb05g000280	5	98362	98452	-0	Sb08g000290	8	128081	128171	-0	9.0000000000000002e-38	intron	GTTTGTGGTCTGCTGGTTTCACAATTCACTACTTGTATATTGAATATGGAGAAATTAGCCACCACAGTTCTGGTTCTGAATGTGAAATTG	GTTTGTGGTCTGCTGGTTTCACAATTCACTACTTGTATACTGAACATGGAGAAATTAGCCACCACGGTTCTGATTCTGAATGTGAAATTG	http://synteny.cnr.berkeley.edu/CoGe/GEvo.pl?prog=blastn&autogo=1&show_cns=1&dsgid1=11821&chr1=5&x1=98362&dr1up=15000&dr1down=15000&dsgid2=11821;chr2=8;x2=128081;dr2up=15000;dr2down=15000;num_seqs=2;hsp_overlap_limit=0;hsp_size_limit=0
Sb03g028850|3|57014210|57014224|+|Sb09g029610|9|58248314|58248328|+|1.1	Sb03g028850	3	57014210	57014224	0	Sb09g029610	9	58248314	58248328	0	1.1	intron	tatttttttatttG	tatttttttatttg	http://synteny.cnr.berkeley.edu/CoGe/GEvo.pl?prog=blastn&autogo=1&show_cns=1&dsgid1=11821&chr1=3&x1=57014210&dr1up=15000&dr1down=15000&dsgid2=11821;chr2=9;x2=58248314;dr2up=15000;dr2down=15000;num_seqs=2;hsp_overlap_limit=0;hsp_size_limit=0
Sb03g040530|3|68163139|68163153|-|Sb09g021840|9|51355721|51355707|+|1.2	Sb03g040530	3	68163139	68163153	-0	Sb09g021840	9	51355707	51355721	0	1.2	5-distal	GTATTTTCTTTCCC	TATTTTCTTTCCCT	http://synteny.cnr.berkeley.edu/CoGe/GEvo.pl?prog=blastn&autogo=1&show_cns=1&dsgid1=11821&chr1=3&x1=68163139&dr1up=15000&dr1down=15000&dsgid2=11821;chr2=9;x2=51355707;dr2up=15000;dr2down=15000;num_seqs=2;hsp_overlap_limit=0;hsp_size_limit=0
Sb05g000820|5|670661|670734|-|Sb08g000910|8|839684|839757|-|2e-10	Sb05g000820	5	670661	670734	-0	Sb08g000910	8	839684	839757	-0	2.0000000000000001e-10	intron	GTAACTAACCTGACTCGTCCTTCTCTTTTTGCTTCAACTATATTTTGTGCATTTTGTAACTTGCTAAACCCCA	GTAACTAACCCGTCTCACCCTTCTATTTTTGCATTAACTACCTTTTGTCTGTTTTGTAACATGCTAAATCCCA	http://synteny.cnr.berkeley.edu/CoGe/GEvo.pl?prog=blastn&autogo=1&show_cns=1&dsgid1=11821&chr1=5&x1=670661&dr1up=15000&dr1down=15000&dsgid2=11821;chr2=8;x2=839684;dr2up=15000;dr2down=15000;num_seqs=2;hsp_overlap_limit=0;hsp_size_limit=0
10_51261395_51261472_cns_rna|10|51256979|51256993|-|4_7593048_7593125_cns_rna|4|7586993|7587007|-|0.81	10_51261395_51261472_cns_rna	10	51256979	51256993	-0	4_7593048_7593125_cns_rna	4	7586993	7587007	-0	0.81	3-distal	TTTACTCTTTAGAG	TTTACTCTTTAGAG	http://synteny.cnr.berkeley.edu/CoGe/GEvo.pl?prog=blastn&autogo=1&show_cns=1&dsgid1=11821&chr1=10&x1=51256979&dr1up=15000&dr1down=15000&dsgid2=11821;chr2=4;x2=7586993;dr2up=15000;dr2down=15000;num_seqs=2;hsp_overlap_limit=0;hsp_size_limit=0
5_195524_195644_cns_rna|5|187806|187826|+|8_216045_216165_cns_rna|8|211256|211276|+|1.0	5_195524_195644_cns_rna	5	187806	187826	0	8_216045_216165_cns_rna	8	211256	211276	0	1	5-distal	CAGGATAAATAGTTAGATGA	CACGACAAATAGTTAGATGA	http://synteny.cnr.berkeley.edu/CoGe/GEvo.pl?prog=blastn&autogo=1&show_cns=1&dsgid1=11821&chr1=5&x1=187806&dr1up=15000&dr1down=15000&dsgid2=11821;chr2=8;x2=211256;dr2up=15000;dr2down=15000;num_seqs=2;hsp_overlap_limit=0;hsp_size_limit=0
sorghum_v1_5_4584158_4584375|5|4585718|4585943|-|sorghum_v1_6_45364700_45364926|6|45363385|45363159|+|1e-14	sorghum_v1_5_4584158_4584375	5	4585718	4585943	-0	sorghum_v1_6_45364700_45364926	6	45363159	45363385	0	1e-14	5-distal	GAGTCCAATAATGATAGTGTCTGTGATGCTTGTCAATGTGGCAAGAGTCATCAATTGCCATATCCTGTGTCTATCAGTGTGTCCGATGGTCCTATGGACCTTATTTTTTCTGATGTCTGGGtcctgccccttcttctATTGGACGTTACAAATACTATATTTCCTTTACCGATGACTATAGCAAATTCACTTGGGTCTACATGCTATGCCAAAAATCTGAAGTGT	AGTCAAATAAAAATATGGTGtgtgatgcgtgtcaacaGGGTAAAAGCCATCAGCTACCCTATCCCAAGTCAACTAGTGTATCAACTAGTCCTTTGGATCTTATAttctctgatgtatggggcccTGCTCCTTCCTCTGTTGGACGCAAAACttattatgtgagttttattgatgatcatAGCAAATTCACTTGGGTTTATTTTCTTCGGCATAAATCTGAAGTGTT	http://synteny.cnr.berkeley.edu/CoGe/GEvo.pl?prog=blastn&autogo=1&show_cns=1&dsgid1=11821&chr1=5&x1=4585718&dr1up=15000&dr1down=15000&dsgid2=11821;chr2=6;x2=45363159;dr2up=15000;dr2down=15000;num_seqs=2;hsp_overlap_limit=0;hsp_size_limit=0
Sb05g004890|5|6289680|6289694|-|Sb08g004650|8|5580801|5580787|+|1.1	Sb05g004890	5	6289680	6289694	-0	Sb08g004650	8	5580787	5580801	0	1.1	intron	TTCCTTTTTGTCTT	TCCTTTTTGTCTTT	http://synteny.cnr.berkeley.edu/CoGe/GEvo.pl?prog=blastn&autogo=1&show_cns=1&dsgid1=11821&chr1=5&x1=6289680&dr1up=15000&dr1down=15000&dsgid2=11821;chr2=8;x2=5580787;dr2up=15000;dr2down=15000;num_seqs=2;hsp_overlap_limit=0;hsp_size_limit=0
Sb01g033040|1|56108805|56108819|+|Sb02g039220|2|73382074|73382088|+|0.86	Sb01g033040	1	56108805	56108819	0	Sb02g039220	2	73382074	73382088	0	0.86	3-distal	CACAAAGTTAATCT	cacaaagttaatct	http://synteny.cnr.berkeley.edu/CoGe/GEvo.pl?prog=blastn&autogo=1&show_cns=1&dsgid1=11821&chr1=1&x1=56108805&dr1up=15000&dr1down=15000&dsgid2=11821;chr2=2;x2=73382074;dr2up=15000;dr2down=15000;num_seqs=2;hsp_overlap_limit=0;hsp_size_limit=0
Sb03g032260|3|60702496|60702514|-|Sb09g027200|9|56295897|56295879|+|0.004	Sb03g032260	3	60702496	60702514	-0	Sb09g027200	9	56295879	56295897	0	0.004	5-distal	ATTAGTGCACGGTTTGGT	TTAGTGCACGGTTTGGTT	http://synteny.cnr.berkeley.edu/CoGe/GEvo.pl?prog=blastn&autogo=1&show_cns=1&dsgid1=11821&chr1=3&x1=60702496&dr1up=15000&dr1down=15000&dsgid2=11821;chr2=9;x2=56295879;dr2up=15000;dr2down=15000;num_seqs=2;hsp_overlap_limit=0;hsp_size_limit=0
Sb05g026170|5|59859396|59859419|-|Sb08g017570|8|47246434|47246411|+|0.024	Sb05g026170	5	59859396	59859419	-0	Sb08g017570	8	47246411	47246434	0	0.024	5-distal	ttcttttcgcgaactaaacaaga	tcttttcacaaactaaacaagac	http://synteny.cnr.berkeley.edu/CoGe/GEvo.pl?prog=blastn&autogo=1&show_cns=1&dsgid1=11821&chr1=5&x1=59859396&dr1up=15000&dr1down=15000&dsgid2=11821;chr2=8;x2=47246411;dr2up=15000;dr2down=15000;num_seqs=2;hsp_overlap_limit=0;hsp_size_limit=0
Sb05g001450|5|1519245|1519289|-|Sb08g002100|8|2227959|2227915|+|2e-09	Sb05g001450	5	1519245	1519289	-0	Sb08g002100	8	2227915	2227959	0	2.0000000000000001e-09	intron	TTCAATTCTGTACTTACGTGCTGGGCAATAGTTAAAGTTCATAt	TCAATTCTTTAGTTACCTGATGGGCAATAGTTAAACTTCATATT	http://synteny.cnr.berkeley.edu/CoGe/GEvo.pl?prog=blastn&autogo=1&show_cns=1&dsgid1=11821&chr1=5&x1=1519245&dr1up=15000&dr1down=15000&dsgid2=11821;chr2=8;x2=2227915;dr2up=15000;dr2down=15000;num_seqs=2;hsp_overlap_limit=0;hsp_size_limit=0
Sb04g023100|4|52778633|52778652|+|Sb06g017740|6|47177241|47177260|+|0.081	Sb04g023100	4	52778633	52778652	0	Sb06g017740	6	47177241	47177260	0	0.081	5-distal	aatcaaaaacttttcaaaa	AATCAACAACTTTTCAAAA	http://synteny.cnr.berkeley.edu/CoGe/GEvo.pl?prog=blastn&autogo=1&show_cns=1&dsgid1=11821&chr1=4&x1=52778633&dr1up=15000&dr1down=15000&dsgid2=11821;chr2=6;x2=47177241;dr2up=15000;dr2down=15000;num_seqs=2;hsp_overlap_limit=0;hsp_size_limit=0
Sb05g000520|5|359004|359370|-|Sb08g000540|8|474841|475211|-|5e-84	Sb05g000520	5	359004	359370	-0	Sb08g000540	8	474841	475211	-0	5.0000000000000002e-84	intron	TAAGCTCACCCTGTTTTGATCCTCGGTACCAGTTGCTATCCTGAAGCGGCAACCGGTTGGTGGTCAGTTAGATCTCCTGTGTCACTTGGCCAAAGGATTGAACAAGTTTTACTGGGCATGGTAGCTAGCCTTGTTGCTTTTCTAAAATTGGATTGCTTTTAGTCACCGGCGCAACATGTGAGCTTCAGATCTAAAAGCAAAACTTGTTTGCCCTAGTGTGTCAGTTCTTTTCATTGTATCGATGTTTCGCGTTCAGTATATCATGTTTAACTTGTCCCTTTTAAATTGCTTATGAGAATTCAGATTATATCTTTTGCTCTTTCTATTTGTAATACATGATTTTCTTACGACCACTTAATTTCTGCA	TAAGCTCTCTCTGTTTTGGTCATCAGTACCAATTGCTATCCTGAATCAATCAGCACCAGGTTGCTGGTCAGTTAGATCTCCTGTGTCACTTGGCCAAGGATTAAACATATTTTATTGGCTAATGGTAGCTATGCTTTCTAAAATTGGatttatgatgcaatgcttttagtCACCAGCGCAACATGTGAGCTTCAGGTCTAAAAGCAAAACATGTTTTCCCTAGTGTGTCAGTTCTTTTCATTGTATTGATGTTTAGCGTTCAGTATATCAtgtttaacttgtgaatTTTAAAATTAATAAGAATTCAGATTAtaccttttgctctttgtATTtgtatacatgattttcTTATGATCACTTATTTTCTCCA	http://synteny.cnr.berkeley.edu/CoGe/GEvo.pl?prog=blastn&autogo=1&show_cns=1&dsgid1=11821&chr1=5&x1=359004&dr1up=15000&dr1down=15000&dsgid2=11821;chr2=8;x2=474841;dr2up=15000;dr2down=15000;num_seqs=2;hsp_overlap_limit=0;hsp_size_limit=0
Sb04g026870|4|56829908|56829922|-|Sb06g023060|6|52250640|52250654|-|0.95	Sb04g026870	4	56829908	56829922	-0	Sb06g023060	6	52250640	52250654	-0	0.95	3-distal	aactaaacaaggcc	aactaaacaaggcc	http://synteny.cnr.berkeley.edu/CoGe/GEvo.pl?prog=blastn&autogo=1&show_cns=1&dsgid1=11821&chr1=4&x1=56829908&dr1up=15000&dr1down=15000&dsgid2=11821;chr2=6;x2=52250640;dr2up=15000;dr2down=15000;num_seqs=2;hsp_overlap_limit=0;hsp_size_limit=0
Sb10g023600|10|52234640|52234660|-|Sb04g006970|4|7073215|7073195|+|0.79	Sb10g023600	10	52234640	52234660	-0	Sb04g006970	4	7073195	7073215	0	0.79	3-distal	TGAGATAGCACGCGcggcga	GAGAAAGCACGCGCGTCGAG	http://synteny.cnr.berkeley.edu/CoGe/GEvo.pl?prog=blastn&autogo=1&show_cns=1&dsgid1=11821&chr1=10&x1=52234640&dr1up=15000&dr1down=15000&dsgid2=11821;chr2=4;x2=7073195;dr2up=15000;dr2down=15000;num_seqs=2;hsp_overlap_limit=0;hsp_size_limit=0
Sb05g002500|5|2659651|2659674|-|Sb08g001180|8|1130770|1130793|-|0.92	Sb05g002500	5	2659651	2659674	-0	Sb08g001180	8	1130770	1130793	-0	0.92	5-distal	CATGCATGTTCATCAGTTAATTT	CATCCATGTTCACCAATTAATTT	http://synteny.cnr.berkeley.edu/CoGe/GEvo.pl?prog=blastn&autogo=1&show_cns=1&dsgid1=11821&chr1=5&x1=2659651&dr1up=15000&dr1down=15000&dsgid2=11821;chr2=8;x2=1130770;dr2up=15000;dr2down=15000;num_seqs=2;hsp_overlap_limit=0;hsp_size_limit=0
sorghum_v1_5_4584158_4584375|5|4586605|4586625|-|sorghum_v1_6_45364700_45364926|6|45362427|45362407|+|0.76	sorghum_v1_5_4584158_4584375	5	4586605	4586625	-0	sorghum_v1_6_45364700_45364926	6	45362407	45362427	0	0.76	5-distal	GTGGTCGTGGAGGCAACAAC	TGGTCGCGGTGgcaacaaca	http://synteny.cnr.berkeley.edu/CoGe/GEvo.pl?prog=blastn&autogo=1&show_cns=1&dsgid1=11821&chr1=5&x1=4586605&dr1up=15000&dr1down=15000&dsgid2=11821;chr2=6;x2=45362407;dr2up=15000;dr2down=15000;num_seqs=2;hsp_overlap_limit=0;hsp_size_limit=0
Sb04g033570|4|63473599|63473613|+|Sb06g023780|6|52825292|52825278|-|0.84	Sb04g033570	4	63473599	63473613	0	Sb06g023780	6	52825278	52825292	-0	0.84	5-distal	gggcgggcgggcgg	cgggcgggcgggcg	http://synteny.cnr.berkeley.edu/CoGe/GEvo.pl?prog=blastn&autogo=1&show_cns=1&dsgid1=11821&chr1=4&x1=63473599&dr1up=15000&dr1down=15000&dsgid2=11821;chr2=6;x2=52825278;dr2up=15000;dr2down=15000;num_seqs=2;hsp_overlap_limit=0;hsp_size_limit=0
Sb03g024610|3|49270836|49270862|+|sorghum_v1_3_60149435_60149623|3|60153880|60153854|-|0.014	Sb03g024610	3	49270836	49270862	0	sorghum_v1_3_60149435_60149623	3	60153854	60153880	-0	0.014	5-proximal	tttttagatgaactaaacaaggccta	tttttttcaggaactaaacaaggcct	http://synteny.cnr.berkeley.edu/CoGe/GEvo.pl?prog=blastn&autogo=1&show_cns=1&dsgid1=11821&chr1=3&x1=49270836&dr1up=15000&dr1down=15000&dsgid2=11821;chr2=3;x2=60153854;dr2up=15000;dr2down=15000;num_seqs=2;hsp_overlap_limit=0;hsp_size_limit=0
Sb05g003890|5|4533516|4533533|+|Sb08g003990|8|4680811|4680828|+|0.019	Sb05g003890	5	4533516	4533533	0	Sb08g003990	8	4680811	4680828	0	0.019	5-UTR	gacgagcacccaccagg	gacgagcacccaccagg	http://synteny.cnr.berkeley.edu/CoGe/GEvo.pl?prog=blastn&autogo=1&show_cns=1&dsgid1=11821&chr1=5&x1=4533516&dr1up=15000&dr1down=15000&dsgid2=11821;chr2=8;x2=4680811;dr2up=15000;dr2down=15000;num_seqs=2;hsp_overlap_limit=0;hsp_size_limit=0
Sb05g001170|5|1230318|1230332|-|Sb08g002520|8|2580130|2580116|+|0.84	Sb05g001170	5	1230318	1230332	-0	Sb08g002520	8	2580116	2580130	0	0.84	5-distal	gtcgtcgtcgtcgt	tcgtcgtcgtcgtc	http://synteny.cnr.berkeley.edu/CoGe/GEvo.pl?prog=blastn&autogo=1&show_cns=1&dsgid1=11821&chr1=5&x1=1230318&dr1up=15000&dr1down=15000&dsgid2=11821;chr2=8;x2=2580116;dr2up=15000;dr2down=15000;num_seqs=2;hsp_overlap_limit=0;hsp_size_limit=0
Sb03g005235|3|5454322|5454538|+|Sb03g009530|3|10246717|10246934|+|3e-50	Sb03g005235	3	5454322	5454538	0	Sb03g009530	3	10246717	10246934	0	2.9999999999999999e-50	intron	ATGTCTCTTCTGATTTGTGGAACTTTTGTCCTTGTCCACTTTTGCTATGTAATAAACGAAGTTTGGTGTACCTTTTTTTTCCAGGCTGTTTCCAAAGCACTTTTTCGAGCACATGTAGAAGGCCAACTTAAGGTACTCTTCCCTTAATCATAATATGATTATGATATATGActattatttttttttctgaaaaCTTCTTTAGCTGGTTGAAATGTA	ATGTCTCTTCTGACTTGTGGAACTTTTGTCCTTGTCCACTTTTGCTATGTAATAAACGAAGTTTGGTGTACGTTTTTTTTTCCAGGCTGTTTCCAAAGCACTTTTTCGAGCACATGTAGAAGGCCAACTTAAGGTACTCTTCCGTTAATCATAATATGATTATGATATATGActattatttttttttctgaaaaCTTCTTTAGCTGGTTGAAATGTA	http://synteny.cnr.berkeley.edu/CoGe/GEvo.pl?prog=blastn&autogo=1&show_cns=1&dsgid1=11821&chr1=3&x1=5454322&dr1up=15000&dr1down=15000&dsgid2=11821;chr2=3;x2=10246717;dr2up=15000;dr2down=15000;num_seqs=2;hsp_overlap_limit=0;hsp_size_limit=0
Sb03g029340|3|57483692|57483712|-|Sb09g029370|9|58065857|58065837|+|1.1	Sb03g029340	3	57483692	57483712	-0	Sb09g029370	9	58065837	58065857	0	1.1	3-distal	GTCCAAGCCCCTAAGATGAT	TCCAAGCACCTAGGATGATG	http://synteny.cnr.berkeley.edu/CoGe/GEvo.pl?prog=blastn&autogo=1&show_cns=1&dsgid1=11821&chr1=3&x1=57483692&dr1up=15000&dr1down=15000&dsgid2=11821;chr2=9;x2=58065837;dr2up=15000;dr2down=15000;num_seqs=2;hsp_overlap_limit=0;hsp_size_limit=0
Sb05g001310|5|1377317|1377395|-|Sb08g002300|8|2448928|2448851|+|3e-07	Sb05g001310	5	1377317	1377395	-0	Sb08g002300	8	2448851	2448928	0	2.9999999999999999e-07	3-proximal	TGTCTGGGAAACAACTTAAGTTCTAAGTGTACATCTTTTATGACCTGACAGCAATATCAATTGTATATCTTGTTAATG	gtTTGGGAAACAACTTAATTTCTAATTATGTGTTTTTATGGCCTGACAGTACTGTCAGTTCTAGATTTTGTTAATGC	http://synteny.cnr.berkeley.edu/CoGe/GEvo.pl?prog=blastn&autogo=1&show_cns=1&dsgid1=11821&chr1=5&x1=1377317&dr1up=15000&dr1down=15000&dsgid2=11821;chr2=8;x2=2448851;dr2up=15000;dr2down=15000;num_seqs=2;hsp_overlap_limit=0;hsp_size_limit=0
Sb02g027630|2|62916213|62916243|+|Sb07g028750|7|63780010|63779980|-|0.26	Sb02g027630	2	62916213	62916243	0	Sb07g028750	7	63779980	63780010	-0	0.26	5-UTR	GCCTGCCTCATATGATTCCGGTGTGCTCCA	TGCCTACCTCCTGTGATCCCGGTGTGATCC	http://synteny.cnr.berkeley.edu/CoGe/GEvo.pl?prog=blastn&autogo=1&show_cns=1&dsgid1=11821&chr1=2&x1=62916213&dr1up=15000&dr1down=15000&dsgid2=11821;chr2=7;x2=63779980;dr2up=15000;dr2down=15000;num_seqs=2;hsp_overlap_limit=0;hsp_size_limit=0
sorghum_v1_5_35548533_35548654|5|35548655|35548729|-|sorghum_v1_6_27609005_27609118|6|27608999|27608925|+|2e-30	sorghum_v1_5_35548533_35548654	5	35548655	35548729	-0	sorghum_v1_6_27609005_27609118	6	27608925	27608999	0	2.0000000000000002e-30	5-proximal	gacaGTTAACTATTGTCACACTCTATCGTCATAAATCTCATGCAGCTAGATGCTATGACGTTGTTTATGATGAA	acaGTtaactattgtcacaatctatCATCATAAATCTCATGCAGCTAGATGCTATGACGTTGTTTATGACGAAG	http://synteny.cnr.berkeley.edu/CoGe/GEvo.pl?prog=blastn&autogo=1&show_cns=1&dsgid1=11821&chr1=5&x1=35548655&dr1up=15000&dr1down=15000&dsgid2=11821;chr2=6;x2=27608925;dr2up=15000;dr2down=15000;num_seqs=2;hsp_overlap_limit=0;hsp_size_limit=0
Sb03g005235|3|5457108|5457241|+|Sb03g009530|3|10249526|10249659|+|2e-62	Sb03g005235	3	5457108	5457241	0	Sb03g009530	3	10249526	10249659	0	2.0000000000000001e-62	intron	CTCCCTGGTTCTAACTGTGTGCTGTGGCCATCTTTCTGTTGTCCGTGGTGCGTTTATTTAACATTCCGCCAttgtggacttgtggtgGCCTTTGAGGTTAGGGCATCATCTTTGAGTGTTTTTTCTTTAtacc	CTCCCTGGTTCTAACTGTGTGCTGTGGCCATCTTTCtgttgtccatggtgcgTTTATTTTACATTCCGCCATTGCGAACTTGTGGTGGCCTTTGAGGTTAGGGCATCATCTTTGAGTGTTTTTTCTTTATACC	http://synteny.cnr.berkeley.edu/CoGe/GEvo.pl?prog=blastn&autogo=1&show_cns=1&dsgid1=11821&chr1=3&x1=5457108&dr1up=15000&dr1down=15000&dsgid2=11821;chr2=3;x2=10249526;dr2up=15000;dr2down=15000;num_seqs=2;hsp_overlap_limit=0;hsp_size_limit=0
Sb05g001870|5|2037330|2037347|-|Sb08g001580|8|1523944|1523927|+|1.0	Sb05g001870	5	2037330	2037347	-0	Sb08g001580	8	1523927	1523944	0	1	5-distal	gtgaacttgtttagttc	tgaccttgtttagttcc	http://synteny.cnr.berkeley.edu/CoGe/GEvo.pl?prog=blastn&autogo=1&show_cns=1&dsgid1=11821&chr1=5&x1=2037330&dr1up=15000&dr1down=15000&dsgid2=11821;chr2=8;x2=1523927;dr2up=15000;dr2down=15000;num_seqs=2;hsp_overlap_limit=0;hsp_size_limit=0
Sb10g015161|10|25680682|25680801|+|Sb02g021820|2|53995815|53995934|+|8e-58	Sb10g015161	10	25680682	25680801	0	Sb02g021820	2	53995815	53995934	0	8.0000000000000002e-58	intron	CACACGCGTATGTCTCTGGGTCCTTCTATGCATCTATTTATTGGATTTTACACTTTTCTTTTATCCCTTCTATGCTCCATCTATCATGTGTTTTGTATTTTTAGTACTGACTTTccctt	CACACGCGTATGTCTCTGGGTCCTTCTATGCATCTATTTATTGGTTTTTACACTTTTCTTTTATCCCTTCTATGCTCCATCTGTCATGTGTTTTGTATTTTTAGTACTGACTTTCCCTt	http://synteny.cnr.berkeley.edu/CoGe/GEvo.pl?prog=blastn&autogo=1&show_cns=1&dsgid1=11821&chr1=10&x1=25680682&dr1up=15000&dr1down=15000&dsgid2=11821;chr2=2;x2=53995815;dr2up=15000;dr2down=15000;num_seqs=2;hsp_overlap_limit=0;hsp_size_limit=0
Sb05g003090|5|3427665|3427716|-|Sb08g003100|8|3369570|3369622|-|1e-07	Sb05g003090	5	3427665	3427716	-0	Sb08g003100	8	3369570	3369622	-0	9.9999999999999995e-08	5-distal	CATGCCTTCATTTGAGGAAAAGATGAAGGGAGATAGAGTGGTATTGCATAT	CATGCTTTCATGTGAggaaaagatgaaggaaATATAGAATAGTATTGCATAT	http://synteny.cnr.berkeley.edu/CoGe/GEvo.pl?prog=blastn&autogo=1&show_cns=1&dsgid1=11821&chr1=5&x1=3427665&dr1up=15000&dr1down=15000&dsgid2=11821;chr2=8;x2=3369570;dr2up=15000;dr2down=15000;num_seqs=2;hsp_overlap_limit=0;hsp_size_limit=0
Sb01g016760|1|16889246|16889330|+|Sb02g000700|2|555858|555773|-|0.0003	Sb01g016760	1	16889246	16889330	0	Sb02g000700	2	555773	555858	-0	0.0003	3-distal	AATATAGAATATTCTAGTATTGaaaaattattttaaaatataatacattctGTAAGACAAAActaattttatattaaatacttt	taatatagtgcattGTAGCATTTACaatttgtcctcaaatataatacatCCTAGAGGACAAAAACTAACTTTGAattaaatactt	http://synteny.cnr.berkeley.edu/CoGe/GEvo.pl?prog=blastn&autogo=1&show_cns=1&dsgid1=11821&chr1=1&x1=16889246&dr1up=15000&dr1down=15000&dsgid2=11821;chr2=2;x2=555773;dr2up=15000;dr2down=15000;num_seqs=2;hsp_overlap_limit=0;hsp_size_limit=0
Sb01g044640|1|67787569|67787583|-|Sb02g027210|2|62417343|62417329|+|0.85	Sb01g044640	1	67787569	67787583	-0	Sb02g027210	2	62417329	62417343	0	0.85	5-distal	ggccttgtttagtt	gccttgtttagttt	http://synteny.cnr.berkeley.edu/CoGe/GEvo.pl?prog=blastn&autogo=1&show_cns=1&dsgid1=11821&chr1=1&x1=67787569&dr1up=15000&dr1down=15000&dsgid2=11821;chr2=2;x2=62417329;dr2up=15000;dr2down=15000;num_seqs=2;hsp_overlap_limit=0;hsp_size_limit=0
Sb05g002940|5|3158746|3158767|+|Sb08g002940|8|3202910|3202931|+|0.004	Sb05g002940	5	3158746	3158767	0	Sb08g002940	8	3202910	3202931	0	0.004	intron	CAAGTCAAATATCCGTTACCT	CAAGTCAAACATCCGTTACCT	http://synteny.cnr.berkeley.edu/CoGe/GEvo.pl?prog=blastn&autogo=1&show_cns=1&dsgid1=11821&chr1=5&x1=3158746&dr1up=15000&dr1down=15000&dsgid2=11821;chr2=8;x2=3202910;dr2up=15000;dr2down=15000;num_seqs=2;hsp_overlap_limit=0;hsp_size_limit=0
Sb05g000450|5|293325|293378|+|Sb08g000480|8|392337|392390|+|1e-07	Sb05g000450	5	293325	293378	0	Sb08g000480	8	392337	392390	0	9.9999999999999995e-08	intron	GCCCTGTTTTGATTCCATCTCAAATTTCTGATTGTCTTGTTGCTCTTTGGACA	GCCCTGTTTCAGTTCCATCCTGATATTCTGATTGTTTTGTTGCTCTTTGGACA	http://synteny.cnr.berkeley.edu/CoGe/GEvo.pl?prog=blastn&autogo=1&show_cns=1&dsgid1=11821&chr1=5&x1=293325&dr1up=15000&dr1down=15000&dsgid2=11821;chr2=8;x2=392337;dr2up=15000;dr2down=15000;num_seqs=2;hsp_overlap_limit=0;hsp_size_limit=0
Sb03g038070|3|66017415|66017433|+|Sb09g023640|9|53281451|53281433|-|0.27	Sb03g038070	3	66017415	66017433	0	Sb09g023640	9	53281433	53281451	-0	0.27	3-UTR	TAGCTGGTGAATTTTGAT	CTAGCAGGTGAATTTTGA	http://synteny.cnr.berkeley.edu/CoGe/GEvo.pl?prog=blastn&autogo=1&show_cns=1&dsgid1=11821&chr1=3&x1=66017415&dr1up=15000&dr1down=15000&dsgid2=11821;chr2=9;x2=53281433;dr2up=15000;dr2down=15000;num_seqs=2;hsp_overlap_limit=0;hsp_size_limit=0
Sb05g003240|5|3606199|3606224|-|Sb08g003260|8|3599382|3599407|-|0.077	Sb05g003240	5	3606199	3606224	-0	Sb08g003260	8	3599382	3599407	-0	0.077	intron	CTTCTttggtctttttctttgCTTC	CTTCTTTGGTTGTGTTCTTTGCTTC	http://synteny.cnr.berkeley.edu/CoGe/GEvo.pl?prog=blastn&autogo=1&show_cns=1&dsgid1=11821&chr1=5&x1=3606199&dr1up=15000&dr1down=15000&dsgid2=11821;chr2=8;x2=3599382;dr2up=15000;dr2down=15000;num_seqs=2;hsp_overlap_limit=0;hsp_size_limit=0
Sb05g001760|5|1921456|1921473|-|Sb08g001710|8|1722219|1722202|+|1.1	Sb05g001760	5	1921456	1921473	-0	Sb08g001710	8	1722202	1722219	0	1.1	3-proximal	CCTCCTCGATTCCACCC	CTCCTCGATTTCACCCG	http://synteny.cnr.berkeley.edu/CoGe/GEvo.pl?prog=blastn&autogo=1&show_cns=1&dsgid1=11821&chr1=5&x1=1921456&dr1up=15000&dr1down=15000&dsgid2=11821;chr2=8;x2=1722202;dr2up=15000;dr2down=15000;num_seqs=2;hsp_overlap_limit=0;hsp_size_limit=0
Sb04g033520|4|63435229|63435243|+|Sb06g023820|6|52856890|52856876|-|1.1	Sb04g033520	4	63435229	63435243	0	Sb06g023820	6	52856876	52856890	-0	1.1	3-distal	GCATGCTTCATTTC	TGCATGCTTCATTT	http://synteny.cnr.berkeley.edu/CoGe/GEvo.pl?prog=blastn&autogo=1&show_cns=1&dsgid1=11821&chr1=4&x1=63435229&dr1up=15000&dr1down=15000&dsgid2=11821;chr2=6;x2=52856876;dr2up=15000;dr2down=15000;num_seqs=2;hsp_overlap_limit=0;hsp_size_limit=0
Sb05g000300|5|125140|125424|+|Sb08g000320|8|157505|157794|+|2e-61	Sb05g000300	5	125140	125424	0	Sb08g000320	8	157505	157794	0	2.0000000000000001e-61	3-distal	ACACATAATTTATGCATGTTCCACAAGGTGACATTGTTCTTCTTAAGGCACCTTAGTTGTAAGATCTGATAGATCAACCAAATATATATCTATAGAAATAGGATCCACATGTTATATGATTAATCATATATTATTAACAATATAGAGATTGTATTAGaaattaaaagaataaaATAATGCAATACTAGCTAGGAAAGTTGCAAGTTGAATAGCGTGGCACGCATGCCTTGGCTTCCCAAGAGAATACAATACACTGGCAAGTGTCGTGGCCATGAGGTGCTTCA	ACACACAATTTATGCATGTTCCACAAGGTGGCATTTGTACTTCTTAAGGCACCTTGGTTGTAAGATCCGATAGATCAACTTGGGGCATGTATCTATATAAAGAGGATCCACATGCTATATGATTAATCAATAACAATATAGATATAGTATTGGAAATTAACtaaaagaataaaagaatGCGCTACTAGCTAGGAAAGTTGTAAGTTGAGTACGTAGCAGTGGCGCGCATGACTTAGCTTCACAAGAGAATACAATACACTAGCAAGTGTCATGGCCATAAGGTGCTTCA	http://synteny.cnr.berkeley.edu/CoGe/GEvo.pl?prog=blastn&autogo=1&show_cns=1&dsgid1=11821&chr1=5&x1=125140&dr1up=15000&dr1down=15000&dsgid2=11821;chr2=8;x2=157505;dr2up=15000;dr2down=15000;num_seqs=2;hsp_overlap_limit=0;hsp_size_limit=0
Sb05g001050|5|1104611|1104626|-|Sb08g002740|8|2909763|2909748|+|0.23	Sb05g001050	5	1104611	1104626	-0	Sb08g002740	8	2909748	2909763	0	0.23	5-UTR	CAGAGGAACTCAGGC	AGAGGAACTCAGGCA	http://synteny.cnr.berkeley.edu/CoGe/GEvo.pl?prog=blastn&autogo=1&show_cns=1&dsgid1=11821&chr1=5&x1=1104611&dr1up=15000&dr1down=15000&dsgid2=11821;chr2=8;x2=2909748;dr2up=15000;dr2down=15000;num_seqs=2;hsp_overlap_limit=0;hsp_size_limit=0
sorghum_v1_10_48737860_48740532|10|48737739|48737766|+|sorghum_v1_4_8987820_8991101|4|8991225|8991198|-|0.25	sorghum_v1_10_48737860_48740532	10	48737739	48737766	0	sorghum_v1_4_8987820_8991101	4	8991198	8991225	-0	0.25	5-proximal	GATGAAATCCACCAACTTGGATGTAAG	TGATGAAATCCTCGAGCTTGGAGGTAA	http://synteny.cnr.berkeley.edu/CoGe/GEvo.pl?prog=blastn&autogo=1&show_cns=1&dsgid1=11821&chr1=10&x1=48737739&dr1up=15000&dr1down=15000&dsgid2=11821;chr2=4;x2=8991198;dr2up=15000;dr2down=15000;num_seqs=2;hsp_overlap_limit=0;hsp_size_limit=0
Sb10g006130|10|5543573|5543590|-|Sb04g035360|4|65168122|65168105|+|0.93	Sb10g006130	10	5543573	5543590	-0	Sb04g035360	4	65168105	65168122	0	0.93	5-distal	actttaactaaatttat	Ctttaactgaatttata	http://synteny.cnr.berkeley.edu/CoGe/GEvo.pl?prog=blastn&autogo=1&show_cns=1&dsgid1=11821&chr1=10&x1=5543573&dr1up=15000&dr1down=15000&dsgid2=11821;chr2=4;x2=65168105;dr2up=15000;dr2down=15000;num_seqs=2;hsp_overlap_limit=0;hsp_size_limit=0
Sb05g001760|5|1928328|1928342|-|Sb08g001710|8|1712520|1712506|+|1.1	Sb05g001760	5	1928328	1928342	-0	Sb08g001710	8	1712506	1712520	0	1.1	5-distal	aggtcttgtttagt	ggtcttgtttagtt	http://synteny.cnr.berkeley.edu/CoGe/GEvo.pl?prog=blastn&autogo=1&show_cns=1&dsgid1=11821&chr1=5&x1=1928328&dr1up=15000&dr1down=15000&dsgid2=11821;chr2=8;x2=1712506;dr2up=15000;dr2down=15000;num_seqs=2;hsp_overlap_limit=0;hsp_size_limit=0
Sb03g005190|3|5418350|5418517|+|Sb03g009490|3|10207264|10207431|+|2e-87	Sb03g005190	3	5418350	5418517	0	Sb03g009490	3	10207264	10207431	0	2e-87	intron	ATACAAATAGTTTAATGAAAATTTGTTATCATTTACGTTAAACTCTGATATCTTTACCTGTAGAGTTTTAACTCTTGAAAAAGTATGGTTCATACTTCATATCTACTCAATCATGTTGTTATTCGATGATGTTATAGTATTGACTGGTTTCTATCTGAATGGTGGCA	ATACAAATAGTTTAATGAAAATTTGTTATCATTTACGTTAAACTCTGATATCTTTATCTGTAGAGTTTTAACTCTTGAAAAAGTATGGTTCATACTTCATATCTACTCAATCATGTTGTTATTCGATGATGTTATAGTATTGACTGGTTTCTATCTGAATGGTGGCA	http://synteny.cnr.berkeley.edu/CoGe/GEvo.pl?prog=blastn&autogo=1&show_cns=1&dsgid1=11821&chr1=3&x1=5418350&dr1up=15000&dr1down=15000&dsgid2=11821;chr2=3;x2=10207264;dr2up=15000;dr2down=15000;num_seqs=2;hsp_overlap_limit=0;hsp_size_limit=0
Sb03g005190|3|5419549|5419632|+|Sb03g009490|3|10208473|10208556|+|7e-39	Sb03g005190	3	5419549	5419632	0	Sb03g009490	3	10208473	10208556	0	7e-39	intron	ATTTCTTGTTTTTAACTAACTTTGTTCCATTTATGCATTTTGACTTTCCATAAATTGAGTCTTTTTGCTTTTTCATCCCTGCA	ATTTCTTGTTTTTAACTAACTTTGTTCCATTTATGCATTtttactttccataaatTGAGTCTTTTTGCTTTTTCATCCCTGCA	http://synteny.cnr.berkeley.edu/CoGe/GEvo.pl?prog=blastn&autogo=1&show_cns=1&dsgid1=11821&chr1=3&x1=5419549&dr1up=15000&dr1down=15000&dsgid2=11821;chr2=3;x2=10208473;dr2up=15000;dr2down=15000;num_seqs=2;hsp_overlap_limit=0;hsp_size_limit=0
Sb01g027420|1|47277925|47277940|+|Sb01g042010|1|65309659|65309674|+|0.31	Sb01g027420	1	47277925	47277940	0	Sb01g042010	1	65309659	65309674	0	0.31	5-UTR	ACTCGCCTCGCCATT	ACTCGCCTCGCCATT	http://synteny.cnr.berkeley.edu/CoGe/GEvo.pl?prog=blastn&autogo=1&show_cns=1&dsgid1=11821&chr1=1&x1=47277925&dr1up=15000&dr1down=15000&dsgid2=11821;chr2=1;x2=65309659;dr2up=15000;dr2down=15000;num_seqs=2;hsp_overlap_limit=0;hsp_size_limit=0
Sb01g030760|1|53386098|53386118|-|Sb01g048730|1|71693445|71693425|+|1.1	Sb01g030760	1	53386098	53386118	-0	Sb01g048730	1	71693425	71693445	0	1.1	5-distal	atatatacatatatgtatat	tatatatatatatatatata	http://synteny.cnr.berkeley.edu/CoGe/GEvo.pl?prog=blastn&autogo=1&show_cns=1&dsgid1=11821&chr1=1&x1=53386098&dr1up=15000&dr1down=15000&dsgid2=11821;chr2=1;x2=71693425;dr2up=15000;dr2down=15000;num_seqs=2;hsp_overlap_limit=0;hsp_size_limit=0
Sb05g000240|5|60253|60514|-|Sb08g000250|8|53263|53527|-|2e-105	Sb05g000240	5	60253	60514	-0	Sb08g000250	8	53263	53527	-0	1.9999999999999999e-105	intron	AATGAAGACTTCATTGATTTCTATATGTGTTTGCATATGAAATGTGTTGCATAGGCTTAATTAAGCATTTGATAAGGTTCTCTAGCTTTCTGCGTACAGAATGCATGTGAGTAATATTACTAAAATACTGTTTGTTTCATTCCATTTTGCCTTGATACACCTGCACTGTGTTATTTTCATACTTGCAGAAAatgttcagatttttggCTGAGTTATTATGCTTACCATTTCTCTTACGTCCTTCTTTTTTAAATGTCTTCA	AATGAAGACTTCATTGATATCCCTATGAGTTTGCATATGAAATGTGTTGCATAGGCTTAATTAAGTATTTGATAAGGTTCTCTAGCTTGCTGTGTACAGAATGCATGTGACTAATATATACTAAAATACTGTTTGTTTCATTCCATTTTGCCTTGATACACCTGCCCTGTGTTATTTTCATACTTGCAGACAatgttcagatttttggCTGAAATGATTATTCTTACCATTTATCTTACATCCTTTCTTTTTTAAATGTCTTCA	http://synteny.cnr.berkeley.edu/CoGe/GEvo.pl?prog=blastn&autogo=1&show_cns=1&dsgid1=11821&chr1=5&x1=60253&dr1up=15000&dr1down=15000&dsgid2=11821;chr2=8;x2=53263;dr2up=15000;dr2down=15000;num_seqs=2;hsp_overlap_limit=0;hsp_size_limit=0
Sb01g046950|1|70041338|70041358|-|Sb04g037530|4|67131971|67131991|-|0.93	Sb01g046950	1	70041338	70041358	-0	Sb04g037530	4	67131971	67131991	-0	0.93	3-proximal	ATGTTTTTATGTGAAATTAA	ATGTTTtaatttgaaattaa	http://synteny.cnr.berkeley.edu/CoGe/GEvo.pl?prog=blastn&autogo=1&show_cns=1&dsgid1=11821&chr1=1&x1=70041338&dr1up=15000&dr1down=15000&dsgid2=11821;chr2=4;x2=67131971;dr2up=15000;dr2down=15000;num_seqs=2;hsp_overlap_limit=0;hsp_size_limit=0
Sb03g003300|3|3449298|3449322|-|Sb09g005780|9|8012449|8012425|+|0.0002	Sb03g003300	3	3449298	3449322	-0	Sb09g005780	9	8012425	8012449	0	0.0002	3-UTR	TTTTTTGTGAGTTGATAAAAGGAA	TTTTTGGGAGTTGATAAAAGGAAG	http://synteny.cnr.berkeley.edu/CoGe/GEvo.pl?prog=blastn&autogo=1&show_cns=1&dsgid1=11821&chr1=3&x1=3449298&dr1up=15000&dr1down=15000&dsgid2=11821;chr2=9;x2=8012425;dr2up=15000;dr2down=15000;num_seqs=2;hsp_overlap_limit=0;hsp_size_limit=0
Sb04g032410|4|62356714|62356734|+|Sb06g025170|6|54174662|54174642|-|0.86	Sb04g032410	4	62356714	62356734	0	Sb06g025170	6	54174642	54174662	-0	0.86	5-distal	ttattTTGTTATAAGTTATA	tttattttgttatgaATtat	http://synteny.cnr.berkeley.edu/CoGe/GEvo.pl?prog=blastn&autogo=1&show_cns=1&dsgid1=11821&chr1=4&x1=62356714&dr1up=15000&dr1down=15000&dsgid2=11821;chr2=6;x2=54174642;dr2up=15000;dr2down=15000;num_seqs=2;hsp_overlap_limit=0;hsp_size_limit=0
Sb01g039190|1|62655300|62655315|+|Sb09g001560|9|1524573|1524558|-|0.21	Sb01g039190	1	62655300	62655315	0	Sb09g001560	9	1524558	1524573	-0	0.21	3-distal	aggccttgtttactt	aaggccttgtttact	http://synteny.cnr.berkeley.edu/CoGe/GEvo.pl?prog=blastn&autogo=1&show_cns=1&dsgid1=11821&chr1=1&x1=62655300&dr1up=15000&dr1down=15000&dsgid2=11821;chr2=9;x2=1524558;dr2up=15000;dr2down=15000;num_seqs=2;hsp_overlap_limit=0;hsp_size_limit=0
sorghum_v1_5_5181506_5181635|5|5183475|5183507|-|sorghum_v1_6_45632418_45632549|6|45630195|45630163|+|0.014	sorghum_v1_5_5181506_5181635	5	5183475	5183507	-0	sorghum_v1_6_45632418_45632549	6	45630163	45630195	0	0.014	5-distal	TTGCTTTAGCTTGTGCGGTCATCCTGCAGGTA	tgctttggCTTGTGTGGCCGTCctgcagatac	http://synteny.cnr.berkeley.edu/CoGe/GEvo.pl?prog=blastn&autogo=1&show_cns=1&dsgid1=11821&chr1=5&x1=5183475&dr1up=15000&dr1down=15000&dsgid2=11821;chr2=6;x2=45630163;dr2up=15000;dr2down=15000;num_seqs=2;hsp_overlap_limit=0;hsp_size_limit=0
Sb05g003210|5|3592410|3592436|+|Sb08g003220|8|3578034|3578060|+|0.82	Sb05g003210	5	3592410	3592436	0	Sb08g003220	8	3578034	3578060	0	0.82	5-proximal	AACAACTTGGAGATGACTAGGACTGT	AACAGCTCAGAGATGACTAGGATTGT	http://synteny.cnr.berkeley.edu/CoGe/GEvo.pl?prog=blastn&autogo=1&show_cns=1&dsgid1=11821&chr1=5&x1=3592410&dr1up=15000&dr1down=15000&dsgid2=11821;chr2=8;x2=3578034;dr2up=15000;dr2down=15000;num_seqs=2;hsp_overlap_limit=0;hsp_size_limit=0
Sb02g030450|2|65511296|65511310|-|Sb07g025140|7|60167683|60167669|+|0.97	Sb02g030450	2	65511296	65511310	-0	Sb07g025140	7	60167669	60167683	0	0.97	5-UTR	tCCTCGCTTCCAAG	CCTCGCTTccaagc	http://synteny.cnr.berkeley.edu/CoGe/GEvo.pl?prog=blastn&autogo=1&show_cns=1&dsgid1=11821&chr1=2&x1=65511296&dr1up=15000&dr1down=15000&dsgid2=11821;chr2=7;x2=60167669;dr2up=15000;dr2down=15000;num_seqs=2;hsp_overlap_limit=0;hsp_size_limit=0
Sb03g008780|3|9427763|9427783|-|Sb09g000290|9|104121|104141|-|0.81	Sb03g008780	3	9427763	9427783	-0	Sb09g000290	9	104121	104141	-0	0.81	3-proximal	AATAATGTTGTTGTTTTTTA	aataaTGTTGTTTTTATTTA	http://synteny.cnr.berkeley.edu/CoGe/GEvo.pl?prog=blastn&autogo=1&show_cns=1&dsgid1=11821&chr1=3&x1=9427763&dr1up=15000&dr1down=15000&dsgid2=11821;chr2=9;x2=104121;dr2up=15000;dr2down=15000;num_seqs=2;hsp_overlap_limit=0;hsp_size_limit=0
Sb01g007570|1|6525803|6525825|+|Sb02g000960|2|789633|789655|+|0.001	Sb01g007570	1	6525803	6525825	0	Sb02g000960	2	789633	789655	0	0.001	intron	gatggatggatggatgggtggG	gatggatggatggatggatggg	http://synteny.cnr.berkeley.edu/CoGe/GEvo.pl?prog=blastn&autogo=1&show_cns=1&dsgid1=11821&chr1=1&x1=6525803&dr1up=15000&dr1down=15000&dsgid2=11821;chr2=2;x2=789633;dr2up=15000;dr2down=15000;num_seqs=2;hsp_overlap_limit=0;hsp_size_limit=0
Sb06g028370|6|57157342|57157360|-|Sb07g006010|7|8562168|8562150|+|0.28	Sb06g028370	6	57157342	57157360	-0	Sb07g006010	7	8562150	8562168	0	0.28	3-distal	catagagcattaatatag	atggagcattaatataga	http://synteny.cnr.berkeley.edu/CoGe/GEvo.pl?prog=blastn&autogo=1&show_cns=1&dsgid1=11821&chr1=6&x1=57157342&dr1up=15000&dr1down=15000&dsgid2=11821;chr2=7;x2=8562150;dr2up=15000;dr2down=15000;num_seqs=2;hsp_overlap_limit=0;hsp_size_limit=0
Sb03g040750|3|68267729|68267754|+|Sb09g021760|9|51264441|51264466|+|0.001	Sb03g040750	3	68267729	68267754	0	Sb09g021760	9	51264441	51264466	0	0.001	3-UTR	AAGGAATTATTGCATAGACCTGTTC	AAGGAATTATTGCGTAGACCCGTTC	http://synteny.cnr.berkeley.edu/CoGe/GEvo.pl?prog=blastn&autogo=1&show_cns=1&dsgid1=11821&chr1=3&x1=68267729&dr1up=15000&dr1down=15000&dsgid2=11821;chr2=9;x2=51264441;dr2up=15000;dr2down=15000;num_seqs=2;hsp_overlap_limit=0;hsp_size_limit=0
Sb05g000640|5|436669|436683|+|Sb08g000670|8|576763|576777|+|0.95	Sb05g000640	5	436669	436683	0	Sb08g000670	8	576763	576777	0	0.95	5-UTR	GAGGAAGCGAGCGA	GAGGAAGCGAGCGA	http://synteny.cnr.berkeley.edu/CoGe/GEvo.pl?prog=blastn&autogo=1&show_cns=1&dsgid1=11821&chr1=5&x1=436669&dr1up=15000&dr1down=15000&dsgid2=11821;chr2=8;x2=576763;dr2up=15000;dr2down=15000;num_seqs=2;hsp_overlap_limit=0;hsp_size_limit=0
Sb05g001870|5|2033454|2033539|-|Sb08g001580|8|1536451|1536367|+|2e-16	Sb05g001870	5	2033454	2033539	-0	Sb08g001580	8	1536367	1536451	0	2e-16	intron	CCATATTTCTGAACAttctcaacaaactgtgcaTGGATGGGGACTTGGATATATCTCCTGTCATGTCATTAATTAccttttcttt	CATATTTCTGCACCCTGTCAACAAACTGTACATAGATGGAGCTTGGATATGTCTCGTGCCCTGTCATTAATTACCTTTTGTTTT	http://synteny.cnr.berkeley.edu/CoGe/GEvo.pl?prog=blastn&autogo=1&show_cns=1&dsgid1=11821&chr1=5&x1=2033454&dr1up=15000&dr1down=15000&dsgid2=11821;chr2=8;x2=1536367;dr2up=15000;dr2down=15000;num_seqs=2;hsp_overlap_limit=0;hsp_size_limit=0
Sb06g033820|6|61768882|61768905|+|Sb07g000420|7|260722|260745|+|0.97	Sb06g033820	6	61768882	61768905	0	Sb07g000420	7	260722	260745	0	0.97	3-distal	Ctagatatagatatatagatata	ctatatatatatatatatatata	http://synteny.cnr.berkeley.edu/CoGe/GEvo.pl?prog=blastn&autogo=1&show_cns=1&dsgid1=11821&chr1=6&x1=61768882&dr1up=15000&dr1down=15000&dsgid2=11821;chr2=7;x2=260722;dr2up=15000;dr2down=15000;num_seqs=2;hsp_overlap_limit=0;hsp_size_limit=0
Sb01g021740|1|25939504|25939518|+|Sb01g046440|1|69648901|69648915|+|0.76	Sb01g021740	1	25939504	25939518	0	Sb01g046440	1	69648901	69648915	0	0.76	3-proximal	AACCGCAATCGCAA	AACCGCAATCGCAA	http://synteny.cnr.berkeley.edu/CoGe/GEvo.pl?prog=blastn&autogo=1&show_cns=1&dsgid1=11821&chr1=1&x1=25939504&dr1up=15000&dr1down=15000&dsgid2=11821;chr2=1;x2=69648901;dr2up=15000;dr2down=15000;num_seqs=2;hsp_overlap_limit=0;hsp_size_limit=0
sorghum_v1_5_53509775_53509890|5|53505340|53505732|+|sorghum_v1_6_35708084_35708199|6|35714059|35713665|-|0.0	sorghum_v1_5_53509775_53509890	5	53505340	53505732	0	sorghum_v1_6_35708084_35708199	6	35713665	35714059	-0	0	5-distal	GTTAATTTGCCTATGCTAATCATCGAGGCTTATCACTTTATTCAATAAATCAGTGCTAATTACTTGTGTGTCCGAGGGGTAAATTGCGTGTGTTAGTAAAAAAAGTCTCACTTTTTTTATTAACGGTTCTATCACTTTGTTCAGTAAATAATCACATCTTAACCTGTGAGCTGTTAATTCGCTAGTGCTAATCAGAGTGCACTTGCCTGGGATCattttttattataaattACATTATTTTGTttagtaaataaatataCCCCTCGTGAACGATTAATTTGCAAGTACTACCACCGGAGTGTCCAATACTTTTACTACTAATTCTATTATTTGTTCACTACATAAAAATAATTCTATTATTTTGTTCACTATATAACAATAGTAGAATAAAT	GGTTAATTTGCCTATGCTAATCATCGAGGCTTATCACTTTATTCAATAAATCAGTGCTAATTACTTGTGTGTCCGAGGGGTAAATTTGCGTGTGTTAGTAAAAAAAGTCTCACTTTTTTTATTAACGGTTCTATCACTTTGTTCAGTAAATAATCACATCTTAACCTGTGAGCTGTTAATTCGCTAGTGCTAATCAGAGTGCACTTGCCTGGGATCattttttattataaattatattattttgtttagtaaataaatataCCCCTCGTGAACGATTAATTTGCAAGTACTACCACCGGAGTGTCCAATACTTTTACTACTAATTCTATTATTTTGTTCACTACATAAAAATAATTCTATTATTTTGTTCACTATATAAAAATAGTAGAATAAa	http://synteny.cnr.berkeley.edu/CoGe/GEvo.pl?prog=blastn&autogo=1&show_cns=1&dsgid1=11821&chr1=5&x1=53505340&dr1up=15000&dr1down=15000&dsgid2=11821;chr2=6;x2=35713665;dr2up=15000;dr2down=15000;num_seqs=2;hsp_overlap_limit=0;hsp_size_limit=0
Sb05g000740|5|622752|622777|+|Sb08g000800|8|711220|711245|+|4e-07	Sb05g000740	5	622752	622777	0	Sb08g000800	8	711220	711245	0	3.9999999999999998e-07	5-distal	TTGACAAATACCTAACATTCTCTTC	TTGACAAATACCTAACATTCTCTTC	http://synteny.cnr.berkeley.edu/CoGe/GEvo.pl?prog=blastn&autogo=1&show_cns=1&dsgid1=11821&chr1=5&x1=622752&dr1up=15000&dr1down=15000&dsgid2=11821;chr2=8;x2=711220;dr2up=15000;dr2down=15000;num_seqs=2;hsp_overlap_limit=0;hsp_size_limit=0
Sb01g021700|1|25717641|25717655|+|Sb01g046420|1|69624485|69624499|+|0.95	Sb01g021700	1	25717641	25717655	0	Sb01g046420	1	69624485	69624499	0	0.95	3-distal	tgcatgcatgcgtg	tgcatgcatgcgtg	http://synteny.cnr.berkeley.edu/CoGe/GEvo.pl?prog=blastn&autogo=1&show_cns=1&dsgid1=11821&chr1=1&x1=25717641&dr1up=15000&dr1down=15000&dsgid2=11821;chr2=1;x2=69624485;dr2up=15000;dr2down=15000;num_seqs=2;hsp_overlap_limit=0;hsp_size_limit=0
Sb05g000750|5|630100|630166|+|Sb08g000810|8|720315|720379|+|2e-12	Sb05g000750	5	630100	630166	0	Sb08g000810	8	720315	720379	0	2e-12	intron	CTTCTCATTTCACGGTCATCGGCGCATGCACATGAATACACTTGTTGACTGCATTTTTCATTCCTG	CTTCTCATTTCATGGTAATCGGtgcatgcacatgaataCATATTGACTGAATTTTGCATTACTG	http://synteny.cnr.berkeley.edu/CoGe/GEvo.pl?prog=blastn&autogo=1&show_cns=1&dsgid1=11821&chr1=5&x1=630100&dr1up=15000&dr1down=15000&dsgid2=11821;chr2=8;x2=720315;dr2up=15000;dr2down=15000;num_seqs=2;hsp_overlap_limit=0;hsp_size_limit=0
Sb02g027410|2|62661603|62661624|-|Sb07g028960|7|64035466|64035445|+|0.004	Sb02g027410	2	62661603	62661624	-0	Sb07g028960	7	64035445	64035466	0	0.004	5-proximal	CTATAAAAGGCCTTCACCAAC	TATAAAAGGCCCTCACCAACC	http://synteny.cnr.berkeley.edu/CoGe/GEvo.pl?prog=blastn&autogo=1&show_cns=1&dsgid1=11821&chr1=2&x1=62661603&dr1up=15000&dr1down=15000&dsgid2=11821;chr2=7;x2=64035445;dr2up=15000;dr2down=15000;num_seqs=2;hsp_overlap_limit=0;hsp_size_limit=0
Sb03g032030|3|60421856|60421887|+|Sb09g027320|9|56397718|56397749|+|0.083	Sb03g032030	3	60421856	60421887	0	Sb09g027320	9	56397718	56397749	0	0.083	5-distal	tgtgataagaaatttgaaaaattttataaaa	tgtgacgagaaatctaaaaaaatttataaaa	http://synteny.cnr.berkeley.edu/CoGe/GEvo.pl?prog=blastn&autogo=1&show_cns=1&dsgid1=11821&chr1=3&x1=60421856&dr1up=15000&dr1down=15000&dsgid2=11821;chr2=9;x2=56397718;dr2up=15000;dr2down=15000;num_seqs=2;hsp_overlap_limit=0;hsp_size_limit=0
Sb03g036690|3|64789417|64789435|-|Sb09g024700|9|54189857|54189839|+|0.21	Sb03g036690	3	64789417	64789435	-0	Sb09g024700	9	54189839	54189857	0	0.21	3-distal	TACTGGTCTAGTACTGGA	ACTGGGCTAGTACTGGAC	http://synteny.cnr.berkeley.edu/CoGe/GEvo.pl?prog=blastn&autogo=1&show_cns=1&dsgid1=11821&chr1=3&x1=64789417&dr1up=15000&dr1down=15000&dsgid2=11821;chr2=9;x2=54189839;dr2up=15000;dr2down=15000;num_seqs=2;hsp_overlap_limit=0;hsp_size_limit=0
Sb05g002755|5|2943310|2943356|-|Sb08g001030|8|967004|966958|+|9e-09	Sb05g002755	5	2943310	2943356	-0	Sb08g001030	8	966958	967004	0	8.9999999999999995e-09	intron	AAAGTTGCTACTGTTGCCAGGGTGCATGAGTCTTGTATCAATTGTA	AAGTTGTTAGTTTTGTCAGGGTGCATGAGTTTTGTTTCAATTGTAT	http://synteny.cnr.berkeley.edu/CoGe/GEvo.pl?prog=blastn&autogo=1&show_cns=1&dsgid1=11821&chr1=5&x1=2943310&dr1up=15000&dr1down=15000&dsgid2=11821;chr2=8;x2=966958;dr2up=15000;dr2down=15000;num_seqs=2;hsp_overlap_limit=0;hsp_size_limit=0
Sb04g032150|4|62177423|62177451|+|Sb06g025490|6|54413119|54413091|-|2e-05	Sb04g032150	4	62177423	62177451	0	Sb06g025490	6	54413091	54413119	-0	2.0000000000000002e-05	intron	CTTTTCATCAGTGGACTTCCTagtcatg	CCTTTTTATCAGTGGACTTCCAAGTCAT	http://synteny.cnr.berkeley.edu/CoGe/GEvo.pl?prog=blastn&autogo=1&show_cns=1&dsgid1=11821&chr1=4&x1=62177423&dr1up=15000&dr1down=15000&dsgid2=11821;chr2=6;x2=54413091;dr2up=15000;dr2down=15000;num_seqs=2;hsp_overlap_limit=0;hsp_size_limit=0
Sb05g003260|5|3618048|3618068|-|Sb08g003270|8|3605048|3605068|-|0.014	Sb05g003260	5	3618048	3618068	-0	Sb08g003270	8	3605048	3605068	-0	0.014	3-distal	ATCACGAGGATGTAGCCCAT	ATCATGAGGATGTAGCCCAT	http://synteny.cnr.berkeley.edu/CoGe/GEvo.pl?prog=blastn&autogo=1&show_cns=1&dsgid1=11821&chr1=5&x1=3618048&dr1up=15000&dr1down=15000&dsgid2=11821;chr2=8;x2=3605048;dr2up=15000;dr2down=15000;num_seqs=2;hsp_overlap_limit=0;hsp_size_limit=0
Sb04g022000|4|51217323|51217343|+|Sb06g016210|6|44672471|44672491|+|0.017	Sb04g022000	4	51217323	51217343	0	Sb06g016210	6	44672471	44672491	0	0.017	5-distal	CTCAAAAGATGAGAGGCCAC	CTCAAAAGATGAGAGGTCAC	http://synteny.cnr.berkeley.edu/CoGe/GEvo.pl?prog=blastn&autogo=1&show_cns=1&dsgid1=11821&chr1=4&x1=51217323&dr1up=15000&dr1down=15000&dsgid2=11821;chr2=6;x2=44672471;dr2up=15000;dr2down=15000;num_seqs=2;hsp_overlap_limit=0;hsp_size_limit=0
Sb06g033820|6|61764097|61764124|+|Sb07g000420|7|249776|249803|+|0.26	Sb06g033820	6	61764097	61764124	0	Sb07g000420	7	249776	249803	0	0.26	5-UTR	TGTTCTGTTGGCCTTTCCCCATCGGAG	TGTTCCGTCGTCCTTTCCCCATCAGAG	http://synteny.cnr.berkeley.edu/CoGe/GEvo.pl?prog=blastn&autogo=1&show_cns=1&dsgid1=11821&chr1=6&x1=61764097&dr1up=15000&dr1down=15000&dsgid2=11821;chr2=7;x2=249776;dr2up=15000;dr2down=15000;num_seqs=2;hsp_overlap_limit=0;hsp_size_limit=0
Sb05g000220|5|50116|50145|+|Sb08g000235|8|42423|42452|+|0.96	Sb05g000220	5	50116	50145	0	Sb08g000235	8	42423	42452	0	0.96	intron	ACTGCTACCCCATGATCCAACATTGTTTT	ACTCCTACGCATTGACCCAACATTGTTTT	http://synteny.cnr.berkeley.edu/CoGe/GEvo.pl?prog=blastn&autogo=1&show_cns=1&dsgid1=11821&chr1=5&x1=50116&dr1up=15000&dr1down=15000&dsgid2=11821;chr2=8;x2=42423;dr2up=15000;dr2down=15000;num_seqs=2;hsp_overlap_limit=0;hsp_size_limit=0
Sb05g003740|5|4327714|4327741|+|Sb08g003770|8|4372645|4372672|+|0.0001	Sb05g003740	5	4327714	4327741	0	Sb08g003770	8	4372645	4372672	0	0.0001	intron	CCATTTTGCTGCCACCTCATTTAAAGC	CCATTTTGCTGTCACCTTATTTAAAGC	http://synteny.cnr.berkeley.edu/CoGe/GEvo.pl?prog=blastn&autogo=1&show_cns=1&dsgid1=11821&chr1=5&x1=4327714&dr1up=15000&dr1down=15000&dsgid2=11821;chr2=8;x2=4372645;dr2up=15000;dr2down=15000;num_seqs=2;hsp_overlap_limit=0;hsp_size_limit=0
Sb02g023650|2|57500771|57500853|-|Sb07g020300|7|52689486|52689568|-|3e-19	Sb02g023650	2	57500771	57500853	-0	Sb07g020300	7	52689486	52689568	-0	2.9999999999999999e-19	5-UTR	gcggcggggccATGGGGTTCTCGCTGTACCCCACCAAGTCGTCGACGCGCATGCCGTGGAGCACCAGCTTCTTCCGCCACAA	GCGGCGGGTTCATGGGGTTCTCGCTGTACCCCATGAAGACGTCCACGCGGCTGCTCTGGAGCACTAGCTTCTTCCGCCATAA	http://synteny.cnr.berkeley.edu/CoGe/GEvo.pl?prog=blastn&autogo=1&show_cns=1&dsgid1=11821&chr1=2&x1=57500771&dr1up=15000&dr1down=15000&dsgid2=11821;chr2=7;x2=52689486;dr2up=15000;dr2down=15000;num_seqs=2;hsp_overlap_limit=0;hsp_size_limit=0
Sb01g017120|1|17503773|17503796|+|Sb01g049740|1|72692965|72692988|+|0.98	Sb01g017120	1	17503773	17503796	0	Sb01g049740	1	72692965	72692988	0	0.98	3-proximal	GGCTACTACTCTACAGTGTGGTA	GGCTATTACACTACAGTGTTGTA	http://synteny.cnr.berkeley.edu/CoGe/GEvo.pl?prog=blastn&autogo=1&show_cns=1&dsgid1=11821&chr1=1&x1=17503773&dr1up=15000&dr1down=15000&dsgid2=11821;chr2=1;x2=72692965;dr2up=15000;dr2down=15000;num_seqs=2;hsp_overlap_limit=0;hsp_size_limit=0
Sb05g002130|5|2295669|2295739|-|Sb08g001370|8|1340378|1340305|+|7e-06	Sb05g002130	5	2295669	2295739	-0	Sb08g001370	8	1340305	1340378	0	6.9999999999999999e-06	intron	GGTTTTGTTGCTAATGTACTTAGCATTGCTTTGATCTATTGGTTATGTTGGCAATAATAATGGTATATAC	GTTTACTTGCTAATGGATTTAGAATTCCTTAATTGTTGTATTGGTTATGTCAGGAATAATAATGCTATATACA	http://synteny.cnr.berkeley.edu/CoGe/GEvo.pl?prog=blastn&autogo=1&show_cns=1&dsgid1=11821&chr1=5&x1=2295669&dr1up=15000&dr1down=15000&dsgid2=11821;chr2=8;x2=1340305;dr2up=15000;dr2down=15000;num_seqs=2;hsp_overlap_limit=0;hsp_size_limit=0
Sb05g003200|5|3590611|3590652|-|Sb08g003210|8|3575943|3575984|-|2e-09	Sb05g003200	5	3590611	3590652	-0	Sb08g003210	8	3575943	3575984	-0	2.0000000000000001e-09	5-distal	TAAGCAGCTTATGACAACAACCAAGAAACATTACCATCTGC	TAAACAGCTTATGACAGCAACCAAGAAACATCGCCATCTGC	http://synteny.cnr.berkeley.edu/CoGe/GEvo.pl?prog=blastn&autogo=1&show_cns=1&dsgid1=11821&chr1=5&x1=3590611&dr1up=15000&dr1down=15000&dsgid2=11821;chr2=8;x2=3575943;dr2up=15000;dr2down=15000;num_seqs=2;hsp_overlap_limit=0;hsp_size_limit=0
Sb03g028240|3|56016848|56016862|-|Sb09g030050|9|58705223|58705209|+|1.1	Sb03g028240	3	56016848	56016862	-0	Sb09g030050	9	58705209	58705223	0	1.1	5-distal	ATTTTTTCTACAAG	ttttttctaCAAGT	http://synteny.cnr.berkeley.edu/CoGe/GEvo.pl?prog=blastn&autogo=1&show_cns=1&dsgid1=11821&chr1=3&x1=56016848&dr1up=15000&dr1down=15000&dsgid2=11821;chr2=9;x2=58705209;dr2up=15000;dr2down=15000;num_seqs=2;hsp_overlap_limit=0;hsp_size_limit=0
5_53486136_53489083_cns_protein|5|53490511|53490563|-|6_35743166_35740228_cns_protein|6|35739829|35739777|+|4e-21	5_53486136_53489083_cns_protein	5	53490511	53490563	-0	6_35743166_35740228_cns_protein	6	35739777	35739829	0	3.9999999999999996e-21	5-distal	TATAGTATAGATCGACCTGGTAGCTATACAACAGTTCAAGTGTGTGTGAGAT	ATAGTATAGATCGACCTGGTAGCTATACAACAGTTCAAGCGTGTGTGAGATC	http://synteny.cnr.berkeley.edu/CoGe/GEvo.pl?prog=blastn&autogo=1&show_cns=1&dsgid1=11821&chr1=5&x1=53490511&dr1up=15000&dr1down=15000&dsgid2=11821;chr2=6;x2=35739777;dr2up=15000;dr2down=15000;num_seqs=2;hsp_overlap_limit=0;hsp_size_limit=0
Sb05g001450|5|1518257|1518363|-|Sb08g002100|8|2228987|2228880|+|2e-13	Sb05g001450	5	1518257	1518363	-0	Sb08g002100	8	2228880	2228987	0	2.0000000000000001e-13	intron	ACTGCCTGTAAAATGCTATTGAGTTATTTTTGCACACAGTTTGGTAGTTATCATGCTTATTACTATACTACAAAATTATTATTCCAGTATTACGTTCTGCTCAAAA	CTGCTAGTAAAATGCTATTGGGTTATTTTTGCTCATGGTTTTGATAATTACCATGCTTATTGTTAGCCTAGAAAACTATTGTTCAAATATTTTGTTTTGCTCAAAAA	http://synteny.cnr.berkeley.edu/CoGe/GEvo.pl?prog=blastn&autogo=1&show_cns=1&dsgid1=11821&chr1=5&x1=1518257&dr1up=15000&dr1down=15000&dsgid2=11821;chr2=8;x2=2228880;dr2up=15000;dr2down=15000;num_seqs=2;hsp_overlap_limit=0;hsp_size_limit=0
Sb02g029560|2|64652037|64652053|+|Sb07g025790|7|60931066|60931050|-|0.075	Sb02g029560	2	64652037	64652053	0	Sb07g025790	7	60931050	60931066	-0	0.075	5-distal	gaactaaacaaggcct	ggaactaaacaaggcc	http://synteny.cnr.berkeley.edu/CoGe/GEvo.pl?prog=blastn&autogo=1&show_cns=1&dsgid1=11821&chr1=2&x1=64652037&dr1up=15000&dr1down=15000&dsgid2=11821;chr2=7;x2=60931050;dr2up=15000;dr2down=15000;num_seqs=2;hsp_overlap_limit=0;hsp_size_limit=0
Sb01g010700|1|9536058|9536077|-|Sb01g040410|1|63768250|63768231|+|0.061	Sb01g010700	1	9536058	9536077	-0	Sb01g040410	1	63768231	63768250	0	0.061	3-distal	TTTTTCATCTAGATTATAA	TTTTCATCTAGATTGTAAA	http://synteny.cnr.berkeley.edu/CoGe/GEvo.pl?prog=blastn&autogo=1&show_cns=1&dsgid1=11821&chr1=1&x1=9536058&dr1up=15000&dr1down=15000&dsgid2=11821;chr2=1;x2=63768231;dr2up=15000;dr2down=15000;num_seqs=2;hsp_overlap_limit=0;hsp_size_limit=0
Sb03g041920|3|69402168|69402185|-|Sb09g020590|9|49964192|49964209|-|0.91	Sb03g041920	3	69402168	69402185	-0	Sb09g020590	9	49964192	49964209	-0	0.91	5-distal	TTGTTCGCTTAGCATAT	TTGTTCGCTTGGCATAT	http://synteny.cnr.berkeley.edu/CoGe/GEvo.pl?prog=blastn&autogo=1&show_cns=1&dsgid1=11821&chr1=3&x1=69402168&dr1up=15000&dr1down=15000&dsgid2=11821;chr2=9;x2=49964192;dr2up=15000;dr2down=15000;num_seqs=2;hsp_overlap_limit=0;hsp_size_limit=0
5_53509891_53514176_cns_protein|5|53516023|53521541|+|6_35708083_35703765_cns_protein|6|35701825|35696323|-|0.0	5_53509891_53514176_cns_protein	5	53516023	53521541	0	6_35708083_35703765_cns_protein	6	35696323	35701825	-0	0	3-distal	TTCCCGATTACAGACGCGCctttaattttttttctttttccGCGTACAGCTTTCAAAATTTTCATCCCTTGCTGGAATGACGGCCGGCGGGCCGCCGCATCTGCGCGCGCGCCGCTGAGCTGagggtatatatatatatgctagCTAGGGTTTCCCGACCCATCGAtaatatcaaatttgacCCAACACTACACAGATTCCGGCCCCCTTCTTCGCCGCGTTCTGTCGCGGCATCCCAGTACCGGCGGCGCCATCACCGTACGGTTGCAATGGAAAGCCGCGCACCGTCACATATCCGCGATCCACGAATCCCCCCGCGCCTCCGTCTCCAACGCCACCCCATCCGCTGAGTGACTCGAGAGGAGGTCATCTCTAGCGAGGAGGCGACCCGAGCACACC…	TTTCCCGATTACAGACACGCCtttaatttttttctttttCCGCGTACAGCTTTCAAAATTTTCGTCCCTTGCTGGCATCTAGACCGGCCGGGCCGCCGCATCTGCACGCACGCCGCCGAGTTGAGGGTATATATGCTAGCTAGGGTTTTCCGACCCATCGAtaatatcaaatttgacCCAACACACAGATTCCGGCCCTCCTTCTTCGCCCGTTCTGTCGCGGCATCCCAGTACCGGCGGCGCCATCACCGTATGGTTGCAATGCAAAGCCGCGCGTCGTCACATATCCGCGATCCACGAATCCCCCCGCGCCTCCGTCTCCAACGCCACCCCATCCGCTGAGTGACTCGAGAGGAGGTCATCTCTAGCGAGGAGGCAACCCGAGCACACCGGAGATGA…	http://synteny.cnr.berkeley.edu/CoGe/GEvo.pl?prog=blastn&autogo=1&show_cns=1&dsgid1=11821&chr1=5&x1=53516023&dr1up=15000&dr1down=15000&dsgid2=11821;chr2=6;x2=35696323;dr2up=15000;dr2down=15000;num_seqs=2;hsp_overlap_limit=0;hsp_size_limit=0
Sb05g002290|5|2438195|2438233|-|Sb08g001530|8|1492336|1492374|-|6e-06	Sb05g002290	5	2438195	2438233	-0	Sb08g001530	8	1492336	1492374	-0	6.0000000000000002e-06	intron	TAGAGCTCAAAGAATAGCTGTGGCACTCGAGGGGAACA	TAGAGATCAAAGAATAGCAGTACCACTCGAGGGAAACA	http://synteny.cnr.berkeley.edu/CoGe/GEvo.pl?prog=blastn&autogo=1&show_cns=1&dsgid1=11821&chr1=5&x1=2438195&dr1up=15000&dr1down=15000&dsgid2=11821;chr2=8;x2=1492336;dr2up=15000;dr2down=15000;num_seqs=2;hsp_overlap_limit=0;hsp_size_limit=0
Sb04g032970|4|62923021|62923036|-|Sb06g024520|6|53628491|53628476|+|0.41	Sb04g032970	4	62923021	62923036	-0	Sb06g024520	6	53628476	53628491	0	0.41	3-distal	ACGTACTAGTACGTA	CGTACTAGTACGTAC	http://synteny.cnr.berkeley.edu/CoGe/GEvo.pl?prog=blastn&autogo=1&show_cns=1&dsgid1=11821&chr1=4&x1=62923021&dr1up=15000&dr1down=15000&dsgid2=11821;chr2=6;x2=53628476;dr2up=15000;dr2down=15000;num_seqs=2;hsp_overlap_limit=0;hsp_size_limit=0
Sb05g000480|5|333130|333152|-|Sb08g000510|8|445576|445598|-|2e-05	Sb05g000480	5	333130	333152	-0	Sb08g000510	8	445576	445598	-0	2.0000000000000002e-05	5-proximal	ATACACCAAGCGGCGACTCATC	ATACACCAAGCGGCGACTCATC	http://synteny.cnr.berkeley.edu/CoGe/GEvo.pl?prog=blastn&autogo=1&show_cns=1&dsgid1=11821&chr1=5&x1=333130&dr1up=15000&dr1down=15000&dsgid2=11821;chr2=8;x2=445576;dr2up=15000;dr2down=15000;num_seqs=2;hsp_overlap_limit=0;hsp_size_limit=0
Sb03g005220|3|5441488|5441910|+|Sb03g009550|3|10269175|10269595|+|0.0	Sb03g005220	3	5441488	5441910	0	Sb03g009550	3	10269175	10269595	0	0	intron	GAGTTGGGTAATGGTGGATCTTTGCAACAAAACGTTTTATGTGGTGGTATTCCAAACCAAAGAGAGACATGGGGttatttttgaaatttgccatgtttctaaaCTCATGCGGCAATGATCTGGTTCTGGCTCTTCCTGCAGTGCCTACAGAAAGAACtataaaaaaaataaaggaaGATAATTGGTCTGGTGTTGTTGAAttttcttttgtcttttGCCATTTGACTCTCTTCAGCAACATAATATCGGTATATGCAAGTTATCCTATCAACTTAATCCTTTATTTATCAATTTACTGGTAAGGAGTTCATAAGTCAATTGTGACAATTTAACTGGAGCGAAGTTTTGGTAACCATTAACCATAAAGCATCTCATGCACTTACACCATGAATAAGACAC…	GAGTTGGGTAATGGTGGGTCTTTGCAACAAAACGTTTTATGTGGTGGTATTCCAAACCAAAGAGAGACGTGGTGTTGTTTTTGAAATttgccatgtttctaaaCTCATGCGGCAATGATCTGGTTCTGGCTCTTCCCCGCAGTGCCTACAGAAAGAACtataaaaaaaataaaggaaGATAATTGGTCTGGTGGTGTTGAAttttcttttgttcttttGCCATTTTACTCTCTTCAGCAAATATCGGTATATGCAAGTTATCCTATCAACTTAATCCTTTATTTATCAATTTACTAGTAAGGAGTTCATAAGTCAATTGTGACAATTTAACTGGAGCAAAGttttggtaaccactaacCATAAAGCATCTCATGCACTTACACCATGAATAAGACACTA…	http://synteny.cnr.berkeley.edu/CoGe/GEvo.pl?prog=blastn&autogo=1&show_cns=1&dsgid1=11821&chr1=3&x1=5441488&dr1up=15000&dr1down=15000&dsgid2=11821;chr2=3;x2=10269175;dr2up=15000;dr2down=15000;num_seqs=2;hsp_overlap_limit=0;hsp_size_limit=0
Sb03g032810|3|61259291|61259311|-|Sb09g026820|9|56006783|56006763|+|0.98	Sb03g032810	3	61259291	61259311	-0	Sb09g026820	9	56006763	56006783	0	0.98	3-distal	tcaaaataaaaaaaaatcta	caaaaaaaaaaaaaagctaa	http://synteny.cnr.berkeley.edu/CoGe/GEvo.pl?prog=blastn&autogo=1&show_cns=1&dsgid1=11821&chr1=3&x1=61259291&dr1up=15000&dr1down=15000&dsgid2=11821;chr2=9;x2=56006763;dr2up=15000;dr2down=15000;num_seqs=2;hsp_overlap_limit=0;hsp_size_limit=0
Sb03g005180|3|5411016|5411033|-|Sb03g009480|3|10203714|10203731|-|0.83	Sb03g005180	3	5411016	5411033	-0	Sb03g009480	3	10203714	10203731	-0	0.83	5-distal	TTTGCTGCTGCCCAtgc	TTTGCTGTTGCCCATGC	http://synteny.cnr.berkeley.edu/CoGe/GEvo.pl?prog=blastn&autogo=1&show_cns=1&dsgid1=11821&chr1=3&x1=5411016&dr1up=15000&dr1down=15000&dsgid2=11821;chr2=3;x2=10203714;dr2up=15000;dr2down=15000;num_seqs=2;hsp_overlap_limit=0;hsp_size_limit=0
sorghum_v1_2_65800065_65800388|2|65799561|65799587|-|Sb07g025020|7|59988523|59988497|+|0.015	sorghum_v1_2_65800065_65800388	2	65799561	65799587	-0	Sb07g025020	7	59988497	59988523	0	0.015	3-proximal	TTCCATAAGGAGAGACCCCTTTGCTT	TCCATAGGGAGTGACACCTTTGCTTT	http://synteny.cnr.berkeley.edu/CoGe/GEvo.pl?prog=blastn&autogo=1&show_cns=1&dsgid1=11821&chr1=2&x1=65799561&dr1up=15000&dr1down=15000&dsgid2=11821;chr2=7;x2=59988497;dr2up=15000;dr2down=15000;num_seqs=2;hsp_overlap_limit=0;hsp_size_limit=0
Sb05g000250|5|73491|73574|+|Sb08g000270|8|96190|96274|+|3e-26	Sb05g000250	5	73491	73574	0	Sb08g000270	8	96190	96274	0	3.0000000000000001e-26	intron	AAGTGGTGACTGTTCCTGATATTTTGTTTTTGCATTTCGGGAATCAACATCCATTAATGTTTCTCCGTTTTGTTTGTAAATCA	AAGTGGTGACCGTTCCTGATTTTTCGTTTTTGCATTTCGGGAACCAACATCCATTAATGTTTCCCCcattttgtttgtaaatCA	http://synteny.cnr.berkeley.edu/CoGe/GEvo.pl?prog=blastn&autogo=1&show_cns=1&dsgid1=11821&chr1=5&x1=73491&dr1up=15000&dr1down=15000&dsgid2=11821;chr2=8;x2=96190;dr2up=15000;dr2down=15000;num_seqs=2;hsp_overlap_limit=0;hsp_size_limit=0
5_53486136_53489083_cns_protein|5|53489482|53490120|-|6_35743166_35740228_cns_protein|6|35740216|35739600|+|0.0	5_53486136_53489083_cns_protein	5	53489482	53490120	-0	6_35743166_35740228_cns_protein	6	35739600	35740216	0	0	5-proximal	tgaGACTGTGATCCAAGGATTTTTATCGAATTTTTCTCCAGGCTTTGAACATTTAAttgtattgtcgcaatttgcttattttatagCCATTTTACTgaattttttctttgaattttgtTGTGTTGCtcatgaaaaaaaattaggaCTACCTTGGTTTTAATTCTTGGTCCGCCACTGTATAGTATAGATCGACCTGGTAGCTATACACCGGTTCAAGCGTGTGTGAGATCATGTGGTATACGCTGGCCCACACTCCGCCACACAGTGAGTATCGATCTCCAAGTCCTGATAGGCGGTATAGTATAGATCTGGTAGCTATAAAGCGACGTCTTGTCTCTGTTTTGCCTCTAGTGTTGGTTTGAGCATCCCTAGAACTTGCCTTTCTAAGGTTCTGTTTTG…	GAGACTGTGATCTAAGGATTTTTATCGAAATTTTCTCCAGGATTTGAACATTTAAttgtattgtcgcaatttgcttattttatagCCATTTTACTgaattttttctttgaattttgtTGTGTTGCtcatgaaaaaaaattaggaCTACCTTGGTTTTAATTCTTGGTCCGCCACTGTATAGTATAGATCGACCTGGTAGCTATACAACAGTTCAAGCGTGTGTGAGATCATGTGGTATACACTGGCCCACACTCCGTCACAGTGAGTATCGATCTCCAAGTCCTGATAGGCGGTATAGTATAGATCTGGTAGCTATAAAGCGACgtcttgtctctcttttgCCTCTAGTGTTGGTTTGAGCATCCCTAGAACTTGCCTTTCTAAGGTTATGTTTTGTTT…	http://synteny.cnr.berkeley.edu/CoGe/GEvo.pl?prog=blastn&autogo=1&show_cns=1&dsgid1=11821&chr1=5&x1=53489482&dr1up=15000&dr1down=15000&dsgid2=11821;chr2=6;x2=35739600;dr2up=15000;dr2down=15000;num_seqs=2;hsp_overlap_limit=0;hsp_size_limit=0
Sb05g003240|5|3606944|3606974|-|Sb08g003260|8|3599919|3599949|-|0.29	Sb05g003240	5	3606944	3606974	-0	Sb08g003260	8	3599919	3599949	-0	0.29	intron	AAAGCTCCACTCGCTTTCACTGCCACACTG	AAAGTTCCGTTCACTTTCACTGCCACAGTG	http://synteny.cnr.berkeley.edu/CoGe/GEvo.pl?prog=blastn&autogo=1&show_cns=1&dsgid1=11821&chr1=5&x1=3606944&dr1up=15000&dr1down=15000&dsgid2=11821;chr2=8;x2=3599919;dr2up=15000;dr2down=15000;num_seqs=2;hsp_overlap_limit=0;hsp_size_limit=0
Sb02g022890|2|56172599|56172613|+|Sb03g026360|3|53067569|53067555|-|0.82	Sb02g022890	2	56172599	56172613	0	Sb03g026360	3	53067555	53067569	-0	0.82	3-distal	aaatatttattaaa	gaaatatttattaa	http://synteny.cnr.berkeley.edu/CoGe/GEvo.pl?prog=blastn&autogo=1&show_cns=1&dsgid1=11821&chr1=2&x1=56172599&dr1up=15000&dr1down=15000&dsgid2=11821;chr2=3;x2=53067555;dr2up=15000;dr2down=15000;num_seqs=2;hsp_overlap_limit=0;hsp_size_limit=0
5_1974492_1974525_cns_rna|5|1975323|1975357|-|8_1612862_1612829_cns_rna|8|1612862|1612828|+|0.079	5_1974492_1974525_cns_rna	5	1975323	1975357	-0	8_1612862_1612829_cns_rna	8	1612828	1612862	0	0.079	5-UTR	TAAAATTAGGGATGTTGCTCAACTAGTAGAGCAT	aaaatttaggaTGTGCCTCAATTGGTAGAGCATT	http://synteny.cnr.berkeley.edu/CoGe/GEvo.pl?prog=blastn&autogo=1&show_cns=1&dsgid1=11821&chr1=5&x1=1975323&dr1up=15000&dr1down=15000&dsgid2=11821;chr2=8;x2=1612828;dr2up=15000;dr2down=15000;num_seqs=2;hsp_overlap_limit=0;hsp_size_limit=0
Sb10g022690|10|50744475|50744490|-|Sb04g007480|4|7816783|7816768|+|0.28	Sb10g022690	10	50744475	50744490	-0	Sb04g007480	4	7816768	7816783	0	0.28	5-proximal	aggccttgtttagtt	ggccttgtttagttt	http://synteny.cnr.berkeley.edu/CoGe/GEvo.pl?prog=blastn&autogo=1&show_cns=1&dsgid1=11821&chr1=10&x1=50744475&dr1up=15000&dr1down=15000&dsgid2=11821;chr2=4;x2=7816768;dr2up=15000;dr2down=15000;num_seqs=2;hsp_overlap_limit=0;hsp_size_limit=0
Sb01g012100|1|11044607|11044629|+|Sb08g022890|8|55006017|55005995|-|0.055	Sb01g012100	1	11044607	11044629	0	Sb08g022890	8	55005995	55006017	-0	0.055	5-proximal	TTAAttaggctctgtttggttt	CTTAataaggctctgtttagtt	http://synteny.cnr.berkeley.edu/CoGe/GEvo.pl?prog=blastn&autogo=1&show_cns=1&dsgid1=11821&chr1=1&x1=11044607&dr1up=15000&dr1down=15000&dsgid2=11821;chr2=8;x2=55005995;dr2up=15000;dr2down=15000;num_seqs=2;hsp_overlap_limit=0;hsp_size_limit=0
Sb04g026730|4|56655573|56655589|-|Sb06g022910|6|52121368|52121384|-|0.078	Sb04g026730	4	56655573	56655589	-0	Sb06g022910	6	52121368	52121384	-0	0.078	5-UTR	CGGGGCCGCCGCTTTT	CGGGGCCGCCGCTTTT	http://synteny.cnr.berkeley.edu/CoGe/GEvo.pl?prog=blastn&autogo=1&show_cns=1&dsgid1=11821&chr1=4&x1=56655573&dr1up=15000&dr1down=15000&dsgid2=11821;chr2=6;x2=52121368;dr2up=15000;dr2down=15000;num_seqs=2;hsp_overlap_limit=0;hsp_size_limit=0
Sb05g001500|5|1578544|1578590|+|sorghum_v1_8_2115219_2115575|8|2118104|2118055|-|2e-09	Sb05g001500	5	1578544	1578590	0	sorghum_v1_8_2115219_2115575	8	2118055	2118104	-0	2.0000000000000001e-09	5-proximal	CGATCGCCATGCGCGCGGCGGCTTCCTGTTGGCGTTTCTAGATGGG	CCGATGGCCAtgcgcgcggcggcggcTTCCTCTTGGCGTTTCTAGATGG	http://synteny.cnr.berkeley.edu/CoGe/GEvo.pl?prog=blastn&autogo=1&show_cns=1&dsgid1=11821&chr1=5&x1=1578544&dr1up=15000&dr1down=15000&dsgid2=11821;chr2=8;x2=2118055;dr2up=15000;dr2down=15000;num_seqs=2;hsp_overlap_limit=0;hsp_size_limit=0
Sb04g031410|4|61399540|61399554|-|Sb06g026750|6|55738892|55738878|+|0.77	Sb04g031410	4	61399540	61399554	-0	Sb06g026750	6	55738878	55738892	0	0.77	5-distal	GCCACGCACTCCAA	CCACGCACTCCAAA	http://synteny.cnr.berkeley.edu/CoGe/GEvo.pl?prog=blastn&autogo=1&show_cns=1&dsgid1=11821&chr1=4&x1=61399540&dr1up=15000&dr1down=15000&dsgid2=11821;chr2=6;x2=55738878;dr2up=15000;dr2down=15000;num_seqs=2;hsp_overlap_limit=0;hsp_size_limit=0
Sb03g004510|3|4770470|4770497|+|Sb09g005110|9|6401132|6401105|-|0.26	Sb03g004510	3	4770470	4770497	0	Sb09g005110	9	6401105	6401132	-0	0.26	3-distal	TTCACTGCATTATGATCTAGATCTACC	ttTCACCACATCGTGATCTAGATCTAC	http://synteny.cnr.berkeley.edu/CoGe/GEvo.pl?prog=blastn&autogo=1&show_cns=1&dsgid1=11821&chr1=3&x1=4770470&dr1up=15000&dr1down=15000&dsgid2=11821;chr2=9;x2=6401105;dr2up=15000;dr2down=15000;num_seqs=2;hsp_overlap_limit=0;hsp_size_limit=0
Sb03g045770|3|73052888|73052904|-|Sb09g018860|9|47250761|47250777|-|0.056	Sb03g045770	3	73052888	73052904	-0	Sb09g018860	9	47250761	47250777	-0	0.056	5-distal	GGTGGCATGGAGGTCG	GGTGGCATGGAGGTCG	http://synteny.cnr.berkeley.edu/CoGe/GEvo.pl?prog=blastn&autogo=1&show_cns=1&dsgid1=11821&chr1=3&x1=73052888&dr1up=15000&dr1down=15000&dsgid2=11821;chr2=9;x2=47250761;dr2up=15000;dr2down=15000;num_seqs=2;hsp_overlap_limit=0;hsp_size_limit=0
Sb02g023740|2|57613345|57613362|+|Sb07g020520|7|53335196|53335213|+|0.8	Sb02g023740	2	57613345	57613362	0	Sb07g020520	7	53335196	53335213	0	0.8	3-distal	TTATAGAATTAGAAAAG	TTGTAGAATTAGAAAAG	http://synteny.cnr.berkeley.edu/CoGe/GEvo.pl?prog=blastn&autogo=1&show_cns=1&dsgid1=11821&chr1=2&x1=57613345&dr1up=15000&dr1down=15000&dsgid2=11821;chr2=7;x2=53335196;dr2up=15000;dr2down=15000;num_seqs=2;hsp_overlap_limit=0;hsp_size_limit=0
Sb04g026030|4|55850922|55850936|-|Sb06g021940|6|51176101|51176115|-|1.1	Sb04g026030	4	55850922	55850936	-0	Sb06g021940	6	51176101	51176115	-0	1.1	5-UTR	ATCTCGTTATTCTC	ATCTCGTTATTCTC	http://synteny.cnr.berkeley.edu/CoGe/GEvo.pl?prog=blastn&autogo=1&show_cns=1&dsgid1=11821&chr1=4&x1=55850922&dr1up=15000&dr1down=15000&dsgid2=11821;chr2=6;x2=51176101;dr2up=15000;dr2down=15000;num_seqs=2;hsp_overlap_limit=0;hsp_size_limit=0
Sb05g001450|5|1518410|1518529|-|Sb08g002100|8|2228800|2228681|+|4e-11	Sb05g001450	5	1518410	1518529	-0	Sb08g002100	8	2228681	2228800	0	3.9999999999999998e-11	intron	TTTACAGACATGCGCAGTCCTTGAGTCAGGCTGTTGTTGATAAATAACATATTTTATTTGTCATGCTTGAAAATTTTAAAAGATATTAGCTTACTTGCATGACTGGAATAAGAAACATT	TTACAGACATGTGCAGTCGTAGTGTTACGCTGTTATTGACAAGGAGCATATTTTAGTTTTCATGCTTGGGAGTTTAAATatgttgtagcacacttgCTTGGCCAGAATAAGCAACATTA	http://synteny.cnr.berkeley.edu/CoGe/GEvo.pl?prog=blastn&autogo=1&show_cns=1&dsgid1=11821&chr1=5&x1=1518410&dr1up=15000&dr1down=15000&dsgid2=11821;chr2=8;x2=2228681;dr2up=15000;dr2down=15000;num_seqs=2;hsp_overlap_limit=0;hsp_size_limit=0
Sb02g027040|2|62289733|62289753|+|Sb07g023360|7|58294239|58294219|-|0.015	Sb02g027040	2	62289733	62289753	0	Sb07g023360	7	58294219	58294239	-0	0.015	3-proximal	GGGGATTGGGGTTGCATGGA	TGGGGATTTGGGTTGCATGG	http://synteny.cnr.berkeley.edu/CoGe/GEvo.pl?prog=blastn&autogo=1&show_cns=1&dsgid1=11821&chr1=2&x1=62289733&dr1up=15000&dr1down=15000&dsgid2=11821;chr2=7;x2=58294219;dr2up=15000;dr2down=15000;num_seqs=2;hsp_overlap_limit=0;hsp_size_limit=0
Sb05g000420|5|249697|249753|-|Sb08g000465|8|354687|354743|-|1e-14	Sb05g000420	5	249697	249753	-0	Sb08g000465	8	354687	354743	-0	1e-14	5-proximal	CAGCAGAAACGGACCTGTTGTTATGGGCCGAAAAGAAGCCCACatccgatccgatc	CAGGAGAAATGAACCTGTTGTTATGGGCCGAAACGAAGCCCACATCGGATCGGATC	http://synteny.cnr.berkeley.edu/CoGe/GEvo.pl?prog=blastn&autogo=1&show_cns=1&dsgid1=11821&chr1=5&x1=249697&dr1up=15000&dr1down=15000&dsgid2=11821;chr2=8;x2=354687;dr2up=15000;dr2down=15000;num_seqs=2;hsp_overlap_limit=0;hsp_size_limit=0
Sb05g001760|5|1921617|1921650|-|Sb08g001710|8|1722138|1722104|+|0.02	Sb05g001760	5	1921617	1921650	-0	Sb08g001710	8	1722104	1722138	0	0.02	3-proximal	AATGACCAAGCAAATCGAATGCGGGATCGGAGG	ATGAGCAAGCAAAATCGAATGCGAGATAGGAGGA	http://synteny.cnr.berkeley.edu/CoGe/GEvo.pl?prog=blastn&autogo=1&show_cns=1&dsgid1=11821&chr1=5&x1=1921617&dr1up=15000&dr1down=15000&dsgid2=11821;chr2=8;x2=1722104;dr2up=15000;dr2down=15000;num_seqs=2;hsp_overlap_limit=0;hsp_size_limit=0
Sb05g000610|5|424077|424092|+|Sb08g000640|8|564378|564393|+|0.27	Sb05g000610	5	424077	424092	0	Sb08g000640	8	564378	564393	0	0.27	intron	CCAGTGTGGGCTGTT	CCAGTGTGGGCTGTT	http://synteny.cnr.berkeley.edu/CoGe/GEvo.pl?prog=blastn&autogo=1&show_cns=1&dsgid1=11821&chr1=5&x1=424077&dr1up=15000&dr1down=15000&dsgid2=11821;chr2=8;x2=564378;dr2up=15000;dr2down=15000;num_seqs=2;hsp_overlap_limit=0;hsp_size_limit=0
Sb05g000445|5|285898|286096|+|Sb08g000475|8|384686|384881|+|3e-26	Sb05g000445	5	285898	286096	0	Sb08g000475	8	384686	384881	0	3.0000000000000001e-26	intron	TAGACAGATCACACTTCAAATGAGTGCTGATAAACACATAATATTACTGTTGCCCCCCTTCCTGCTGATCTTGTTCCAaattccaatccttttatGATTTAATCGTCTCACTAAAACTCAGTTTGTTTTTGAACTTGAACAAAAAGCAGTTTCTGTAGGTAGTAATTAGTAATTACACAATACTTTGTTGTCAGTGCT	TAGACAGATAACATATCAAATGAGTGTTGAAAACAAATATTACTGTTGCCCTCCTTCCTGCTGATTCTGTTCCAAATTCCAATCCTCTTATGATAAAAAAATACCGTCTCTGTAAAACAGTCATTTTGTAGTCGAACAAAGAGCAGTTTCTGTAGGCACTAATTAGTTCTTACATAGTACTTTGTTGTACGTGCT	http://synteny.cnr.berkeley.edu/CoGe/GEvo.pl?prog=blastn&autogo=1&show_cns=1&dsgid1=11821&chr1=5&x1=285898&dr1up=15000&dr1down=15000&dsgid2=11821;chr2=8;x2=384686;dr2up=15000;dr2down=15000;num_seqs=2;hsp_overlap_limit=0;hsp_size_limit=0
Sb10g024710|10|53869367|53869384|+|Sb04g006200|4|6108614|6108597|-|0.78	Sb10g024710	10	53869367	53869384	0	Sb04g006200	4	6108597	6108614	-0	0.78	5-distal	TTGAACTGTAGTATAAA	attgaactgtagtaaaa	http://synteny.cnr.berkeley.edu/CoGe/GEvo.pl?prog=blastn&autogo=1&show_cns=1&dsgid1=11821&chr1=10&x1=53869367&dr1up=15000&dr1down=15000&dsgid2=11821;chr2=4;x2=6108597;dr2up=15000;dr2down=15000;num_seqs=2;hsp_overlap_limit=0;hsp_size_limit=0
Sb05g003670|5|4271504|4271518|+|Sb08g003740|8|4311321|4311335|+|0.79	Sb05g003670	5	4271504	4271518	0	Sb08g003740	8	4311321	4311335	0	0.79	3-distal	GGGTGGACGAGAGG	GGGTGGACGAGAGG	http://synteny.cnr.berkeley.edu/CoGe/GEvo.pl?prog=blastn&autogo=1&show_cns=1&dsgid1=11821&chr1=5&x1=4271504&dr1up=15000&dr1down=15000&dsgid2=11821;chr2=8;x2=4311321;dr2up=15000;dr2down=15000;num_seqs=2;hsp_overlap_limit=0;hsp_size_limit=0
Sb02g029470|2|64570912|64570929|+|Sb07g025970|7|61110548|61110531|-|1.1	Sb02g029470	2	64570912	64570929	0	Sb07g025970	7	61110531	61110548	-0	1.1	5-UTR	ctcctcctcctccatcG	cctcctcctcctccctc	http://synteny.cnr.berkeley.edu/CoGe/GEvo.pl?prog=blastn&autogo=1&show_cns=1&dsgid1=11821&chr1=2&x1=64570912&dr1up=15000&dr1down=15000&dsgid2=11821;chr2=7;x2=61110531;dr2up=15000;dr2down=15000;num_seqs=2;hsp_overlap_limit=0;hsp_size_limit=0
Sb03g001520|3|1350556|1350575|+|Sb09g006950|9|11365263|11365244|-|0.058	Sb03g001520	3	1350556	1350575	0	Sb09g006950	9	11365244	11365263	-0	0.058	5-distal	CAGAGCAACAATGTTTACT	CCAGAGCAACAATGGTTAC	http://synteny.cnr.berkeley.edu/CoGe/GEvo.pl?prog=blastn&autogo=1&show_cns=1&dsgid1=11821&chr1=3&x1=1350556&dr1up=15000&dr1down=15000&dsgid2=11821;chr2=9;x2=11365244;dr2up=15000;dr2down=15000;num_seqs=2;hsp_overlap_limit=0;hsp_size_limit=0
Sb01g011480|1|10303532|10303549|-|Sb08g023170|8|55312427|55312410|+|0.022	Sb01g011480	1	10303532	10303549	-0	Sb08g023170	8	55312410	55312427	0	0.022	3-distal	Ggcatgcatgcagatgc	gcatgcatgcagatgca	http://synteny.cnr.berkeley.edu/CoGe/GEvo.pl?prog=blastn&autogo=1&show_cns=1&dsgid1=11821&chr1=1&x1=10303532&dr1up=15000&dr1down=15000&dsgid2=11821;chr2=8;x2=55312410;dr2up=15000;dr2down=15000;num_seqs=2;hsp_overlap_limit=0;hsp_size_limit=0
Sb05g000820|5|670363|670391|-|Sb08g000910|8|839361|839389|-|0.098	Sb05g000820	5	670363	670391	-0	Sb08g000910	8	839361	839389	-0	0.098	intron	GTAAGGCATTTTGCTGTTACACTTACAT	GtaagacattttggttttACACTTATAT	http://synteny.cnr.berkeley.edu/CoGe/GEvo.pl?prog=blastn&autogo=1&show_cns=1&dsgid1=11821&chr1=5&x1=670363&dr1up=15000&dr1down=15000&dsgid2=11821;chr2=8;x2=839361;dr2up=15000;dr2down=15000;num_seqs=2;hsp_overlap_limit=0;hsp_size_limit=0
Sb05g002000|5|2202904|2202927|+|Sb08g001430|8|1391217|1391194|-|1.1	Sb05g002000	5	2202904	2202927	0	Sb08g001430	8	1391194	1391217	-0	1.1	intron	AAGTGATATACACATTGCCCATT	TAAGTGACATGCACATTGTCCAT	http://synteny.cnr.berkeley.edu/CoGe/GEvo.pl?prog=blastn&autogo=1&show_cns=1&dsgid1=11821&chr1=5&x1=2202904&dr1up=15000&dr1down=15000&dsgid2=11821;chr2=8;x2=1391194;dr2up=15000;dr2down=15000;num_seqs=2;hsp_overlap_limit=0;hsp_size_limit=0
sorghum_v1_4_5638651_5638841|4|5638842|5639145|+|sorghum_v1_5_11729215_11729405|5|11729214|11728911|-|2e-166	sorghum_v1_4_5638651_5638841	4	5638842	5639145	0	sorghum_v1_5_11729215_11729405	5	11728911	11729214	-0	2.0000000000000001e-166	3-proximal	TCAGGCCACCCAGTAAAATTACAAACTTAGGTTCTTTCGTTTTATACTTTGTTTCTCTTGAATCGGTAATATGTGCTATTCAGATACCCATCACCATACTTCAATGAAAATTGCAGGCATAGACCCATGTATTCATCCCATGTCGGAATACCAGCTAATGTAGATCCAATTTTTGTGGCCTCTGTTGAGCCACTCTTACTCAAGTACCAGGTAAGAAATCACACTTGAAAACTGAAACTTAACTACATCAGGCTGGTATGAAAAGAAATGGCCAGCTGATCTGAATATGCTAACCATAGTATC	TTCAGGCCACCCAGTAAAATTATAAACTTAGGTTCTTTCGTTTTATACTTTGTTTCTCTTGAATCGGTAATATGTGCTATTCAGATACCCATCACCATACTTCAATGAAAATTGCAGGCATAGACCCATGTATTCATCCCATGTCGGAATACCAGCTAATGTAGATCCAATTTTTGTGGCCTCTGTTGAGCCACTCTTACTCAAGTACCAGGTAAGAAATCACACTTGAAAACTGAAACTTAACTACATCAGGCTGGTATGAAAAGAAATGGCCAGCTGATCTGAATATGCTAACCATAGTAT	http://synteny.cnr.berkeley.edu/CoGe/GEvo.pl?prog=blastn&autogo=1&show_cns=1&dsgid1=11821&chr1=4&x1=5638842&dr1up=15000&dr1down=15000&dsgid2=11821;chr2=5;x2=11728911;dr2up=15000;dr2down=15000;num_seqs=2;hsp_overlap_limit=0;hsp_size_limit=0
Sb04g021620|4|50720791|50720814|+|Sb06g015480|6|42797270|42797293|+|0.76	Sb04g021620	4	50720791	50720814	0	Sb06g015480	6	42797270	42797293	0	0.76	5-distal	TTTTCCACGGAACAAATCGATGC	TTTTCCGCGGAGCGAATCGATGC	http://synteny.cnr.berkeley.edu/CoGe/GEvo.pl?prog=blastn&autogo=1&show_cns=1&dsgid1=11821&chr1=4&x1=50720791&dr1up=15000&dr1down=15000&dsgid2=11821;chr2=6;x2=42797270;dr2up=15000;dr2down=15000;num_seqs=2;hsp_overlap_limit=0;hsp_size_limit=0
Sb04g026730|4|56655865|56655882|-|Sb06g022910|6|52121613|52121630|-|1.1	Sb04g026730	4	56655865	56655882	-0	Sb06g022910	6	52121613	52121630	-0	1.1	5-proximal	ATAGTGGCAATAATTGT	ATAGTGGCAATTATTGT	http://synteny.cnr.berkeley.edu/CoGe/GEvo.pl?prog=blastn&autogo=1&show_cns=1&dsgid1=11821&chr1=4&x1=56655865&dr1up=15000&dr1down=15000&dsgid2=11821;chr2=6;x2=52121613;dr2up=15000;dr2down=15000;num_seqs=2;hsp_overlap_limit=0;hsp_size_limit=0
Sb02g028220|2|63423284|63423312|+|Sb07g028010|7|62964346|62964318|-|2e-05	Sb02g028220	2	63423284	63423312	0	Sb07g028010	7	62964318	62964346	-0	2.0000000000000002e-05	intron	AGAGATGTGCAGTGTTCTTGCTGTAGCT	aagagatCTGCAGTGTTCTTCCTGTAGC	http://synteny.cnr.berkeley.edu/CoGe/GEvo.pl?prog=blastn&autogo=1&show_cns=1&dsgid1=11821&chr1=2&x1=63423284&dr1up=15000&dr1down=15000&dsgid2=11821;chr2=7;x2=62964318;dr2up=15000;dr2down=15000;num_seqs=2;hsp_overlap_limit=0;hsp_size_limit=0
3_5450716_5451667_cns_protein|3|5442601|5442708|+|3_10235989_10236931_cns_protein|3|10230523|10230630|+|4e-49	3_5450716_5451667_cns_protein	3	5442601	5442708	0	3_10235989_10236931_cns_protein	3	10230523	10230630	0	3.9999999999999997e-49	5-distal	GCGAGTGAGCCCGCTCGCTTCACCCCCAATTGGGCCATTCATTCCCCTCGCGGGCTCCCAGCTGAGTAAACCCTACTGCCTAGCAGCACCCACTCATACTGTTTTat	GCGAGTGAGCCCGCTCGCTTCGCCCCCAATTGGGCCATTCATTCCCCTCGCGGGCTCCCAGCTGAGTAAACCCTACTGCCTAGCAGCACCCACTCGTActattttat	http://synteny.cnr.berkeley.edu/CoGe/GEvo.pl?prog=blastn&autogo=1&show_cns=1&dsgid1=11821&chr1=3&x1=5442601&dr1up=15000&dr1down=15000&dsgid2=11821;chr2=3;x2=10230523;dr2up=15000;dr2down=15000;num_seqs=2;hsp_overlap_limit=0;hsp_size_limit=0
Sb05g002755|5|2944151|2944332|-|Sb08g001030|8|966235|966059|+|6e-25	Sb05g002755	5	2944151	2944332	-0	Sb08g001030	8	966059	966235	0	5.9999999999999995e-25	intron	ATGCATGATTATGTTTCCTTCTATAATAAGAGATGTCTGTTTCTCTGCTCATCAGCTGAAGCACAGAACTTTAAGCAGTTTTTGAAGTTCTTACCTGGGAATTGAGTAGCCTTCTGATTTTATTATGCTTCATAATATTTAAGTTTAGTGTTGATTTATTTTATATCTGATGGTATGATTT	TGCATGATTATGTTTCATTCTTTGATAAGAAATTGTCTGTTTCTCTGCTGATCACCTGAGTGCAGAACAATCAGTTTCCTGAATTTCTCACTTGGGAACTGAATAGTCTTGTGATTTTATTACGCTCCATTATATTCAAGTGTGTTAATTTACTTTATCTCTGATGGCATGATTTA	http://synteny.cnr.berkeley.edu/CoGe/GEvo.pl?prog=blastn&autogo=1&show_cns=1&dsgid1=11821&chr1=5&x1=2944151&dr1up=15000&dr1down=15000&dsgid2=11821;chr2=8;x2=966059;dr2up=15000;dr2down=15000;num_seqs=2;hsp_overlap_limit=0;hsp_size_limit=0
Sb01g020460|1|22913464|22913478|-|Sb01g047040|1|70120089|70120075|+|0.96	Sb01g020460	1	22913464	22913478	-0	Sb01g047040	1	70120075	70120089	0	0.96	5-distal	cggcacggcccggc	GGCACGGCCCGGCC	http://synteny.cnr.berkeley.edu/CoGe/GEvo.pl?prog=blastn&autogo=1&show_cns=1&dsgid1=11821&chr1=1&x1=22913464&dr1up=15000&dr1down=15000&dsgid2=11821;chr2=1;x2=70120075;dr2up=15000;dr2down=15000;num_seqs=2;hsp_overlap_limit=0;hsp_size_limit=0
Sb05g000586|5|407460|407579|-|Sb08g000560|8|504848|504967|-|1e-07	Sb05g000586	5	407460	407579	-0	Sb08g000560	8	504848	504967	-0	9.9999999999999995e-08	3-proximal	CTGGTTCGGCTGGACCGAGTCCTGGCATCCATGGAATGGGAGGAGCAATTCCCAGCCTGCCACCTGCAAGCGCTAGCCTCGGACGCCTCCGATCACTGCCCCCTTCACCTGCAGACCAA	CTGGTGCGTCTGGACCGTGTGCTGGTGTCGCTCGATTGGGAGGGTATGTTCCCAGCATGTCACCTCCAAGCTCTGGCATCCGATGCTTCAGACCACTGCCCTCTCCTCCTGCAAACAAA	http://synteny.cnr.berkeley.edu/CoGe/GEvo.pl?prog=blastn&autogo=1&show_cns=1&dsgid1=11821&chr1=5&x1=407460&dr1up=15000&dr1down=15000&dsgid2=11821;chr2=8;x2=504848;dr2up=15000;dr2down=15000;num_seqs=2;hsp_overlap_limit=0;hsp_size_limit=0
2_1305454_1305883_cns_protein|2|1305299|1305347|-|2_10766254_10766682_cns_protein|2|10766012|10766060|-|7e-05	2_1305454_1305883_cns_protein	2	1305299	1305347	-0	2_10766254_10766682_cns_protein	2	10766012	10766060	-0	6.9999999999999994e-05	3-proximal	acggcatggcccagggagttgggatggcaacccccaatcacgagcatg	ACGGCACGGCCCAGGGTGCTGGGATGGCAGTAGCCGATCACGAGCGTG	http://synteny.cnr.berkeley.edu/CoGe/GEvo.pl?prog=blastn&autogo=1&show_cns=1&dsgid1=11821&chr1=2&x1=1305299&dr1up=15000&dr1down=15000&dsgid2=11821;chr2=2;x2=10766012;dr2up=15000;dr2down=15000;num_seqs=2;hsp_overlap_limit=0;hsp_size_limit=0
Sb05g000240|5|62718|62766|-|Sb08g000250|8|55733|55781|-|2e-13	Sb05g000240	5	62718	62766	-0	Sb08g000250	8	55733	55781	-0	2.0000000000000001e-13	intron	TTTGCTGCTTCAACTGAGGTCATAACTCCACCCTCCACTTGCATTTCT	TTTACTGTTTCAACTGAGGTCATAACTGCACCCTCCACCTGCATTTCT	http://synteny.cnr.berkeley.edu/CoGe/GEvo.pl?prog=blastn&autogo=1&show_cns=1&dsgid1=11821&chr1=5&x1=62718&dr1up=15000&dr1down=15000&dsgid2=11821;chr2=8;x2=55733;dr2up=15000;dr2down=15000;num_seqs=2;hsp_overlap_limit=0;hsp_size_limit=0
4_20499638_20500251_cns_protein|4|20500446|20500495|+|9_31295341_31295952_cns_protein|9|31296140|31296189|+|4e-14	4_20499638_20500251_cns_protein	4	20500446	20500495	0	9_31295341_31295952_cns_protein	9	31296140	31296189	0	4e-14	3-proximal	GTGTTCAGACCATGGGTGCTCgttacgctttctaataaagctgggtgaa	GTGTTCAGAGCTTGGGTGATCGTTATgctttctaataaagctgggtgaa	http://synteny.cnr.berkeley.edu/CoGe/GEvo.pl?prog=blastn&autogo=1&show_cns=1&dsgid1=11821&chr1=4&x1=20500446&dr1up=15000&dr1down=15000&dsgid2=11821;chr2=9;x2=31296140;dr2up=15000;dr2down=15000;num_seqs=2;hsp_overlap_limit=0;hsp_size_limit=0
sorghum_v1_5_47229800_47230606|5|47230608|47230993|+|sorghum_v1_8_12099122_12099904|8|12099106|12098721|-|4e-172	sorghum_v1_5_47229800_47230606	5	47230608	47230993	0	sorghum_v1_8_12099122_12099904	8	12098721	12099106	-0	4.0000000000000002e-172	3-proximal	TTGTCTGGTAGTATTTGCTGGTTGTATTGCTGgtcatgatgaatggattcttgattccgCATGTTCGTTTCATATTTGCACTAAAagaaattggtttagttcTTACAAGCCTGTGCAGAAAGGGGATGTTGTGCGGATGGGAGATGATAACCCATGTGATGTCGTGGGGATTGGATCAGTTCAAATCAagactgatgatggcatGACACGCACGCTGAAAAACGTCAGGTATATACCAGGGATGTCCAGAAATCTTATTTCATTGAGCACACTTGatgcagaaggttacaaatattcCGGTTCAGATGGCGTTCTAAAGGAATCAaaaggttctcttgtttgCTTGAAAGGTGATCTTAATCCTGCAAAGTTATATGTCCTTAGA	ATTGTTTGGTAGTATTTGCTGCTTGTGTTGCTGgtcatgatgaatggattcttgattcTGCATGTTCGTTTCATATTTGCACTAACATAAATTGGTTTAGTTCATATAAGCATGTGCAGAAAGGGGATGTTGTGCGGATGGGAGATGATAACCCATGTGACATCGTGGGGATTGGATCAGTTTAGATCAAGACTGATGATGACATGACACGCACGCTGAAAAACGTCAGGTATATATCAGGGATGTCTAAAAATCTTATCTCATTGAGCACACTTGatgcagaaggttacaaatattcCGGTTCAGATGGCGTCCTAAAGGTATCAAAAGGTTCTCTTGTCTGCTTGAAAGGTGATGTTAATTCTGCAAAATTATATGTCTTTAG	http://synteny.cnr.berkeley.edu/CoGe/GEvo.pl?prog=blastn&autogo=1&show_cns=1&dsgid1=11821&chr1=5&x1=47230608&dr1up=15000&dr1down=15000&dsgid2=11821;chr2=8;x2=12098721;dr2up=15000;dr2down=15000;num_seqs=2;hsp_overlap_limit=0;hsp_size_limit=0
Sb04g021890|4|51070909|51070927|+|Sb06g016110|6|44543912|44543930|+|0.21	Sb04g021890	4	51070909	51070927	0	Sb06g016110	6	44543912	44543930	0	0.21	3-UTR	TATATCACGGATACACTG	TATATCACAGATACACTG	http://synteny.cnr.berkeley.edu/CoGe/GEvo.pl?prog=blastn&autogo=1&show_cns=1&dsgid1=11821&chr1=4&x1=51070909&dr1up=15000&dr1down=15000&dsgid2=11821;chr2=6;x2=44543912;dr2up=15000;dr2down=15000;num_seqs=2;hsp_overlap_limit=0;hsp_size_limit=0
Sb03g003170|3|3265721|3265753|+|Sb09g006015|9|8523873|8523841|-|7e-06	Sb03g003170	3	3265721	3265753	0	Sb09g006015	9	8523841	8523873	-0	6.9999999999999999e-06	intron	CATGATGGTAAGATGCTTCTGAAGTTTCCAAA	TCATGATGGGAAGATGCTTAGGAagtttccaa	http://synteny.cnr.berkeley.edu/CoGe/GEvo.pl?prog=blastn&autogo=1&show_cns=1&dsgid1=11821&chr1=3&x1=3265721&dr1up=15000&dr1down=15000&dsgid2=11821;chr2=9;x2=8523841;dr2up=15000;dr2down=15000;num_seqs=2;hsp_overlap_limit=0;hsp_size_limit=0
Sb10g021160|10|46719077|46719092|+|Sb03g002130|3|1974898|1974913|+|0.23	Sb10g021160	10	46719077	46719092	0	Sb03g002130	3	1974898	1974913	0	0.23	3-distal	ctagctagctagctg	ctagctagctagctg	http://synteny.cnr.berkeley.edu/CoGe/GEvo.pl?prog=blastn&autogo=1&show_cns=1&dsgid1=11821&chr1=10&x1=46719077&dr1up=15000&dr1down=15000&dsgid2=11821;chr2=3;x2=1974898;dr2up=15000;dr2down=15000;num_seqs=2;hsp_overlap_limit=0;hsp_size_limit=0
Sb05g000540|5|369033|369056|+|Sb08g000570|8|508841|508864|+|0.016	Sb05g000540	5	369033	369056	0	Sb08g000570	8	508841	508864	0	0.016	5-distal	GTGAATCGTTTTCGTTCTATATA	GTGAAtcgttttcgttttttata	http://synteny.cnr.berkeley.edu/CoGe/GEvo.pl?prog=blastn&autogo=1&show_cns=1&dsgid1=11821&chr1=5&x1=369033&dr1up=15000&dr1down=15000&dsgid2=11821;chr2=8;x2=508841;dr2up=15000;dr2down=15000;num_seqs=2;hsp_overlap_limit=0;hsp_size_limit=0
5_195524_195644_cns_rna|5|188128|188174|+|8_216045_216165_cns_rna|8|211323|211370|+|6e-06	5_195524_195644_cns_rna	5	188128	188174	0	8_216045_216165_cns_rna	8	211323	211370	0	6.0000000000000002e-06	5-distal	CGATGACTAACAAAAACATAAATATGGATTAACAACTGATGAAAAA	CGATGACTAACAAAACACAAATGTGGATTAACAACACTGATGAAAAA	http://synteny.cnr.berkeley.edu/CoGe/GEvo.pl?prog=blastn&autogo=1&show_cns=1&dsgid1=11821&chr1=5&x1=188128&dr1up=15000&dr1down=15000&dsgid2=11821;chr2=8;x2=211323;dr2up=15000;dr2down=15000;num_seqs=2;hsp_overlap_limit=0;hsp_size_limit=0
sorghum_v1_4_22973035_22973232|4|22975111|22975129|+|sorghum_v1_7_22546091_22546304|7|22547901|22547919|+|0.2	sorghum_v1_4_22973035_22973232	4	22975111	22975129	0	sorghum_v1_7_22546091_22546304	7	22547901	22547919	0	0.2	3-distal	attgtgcaattTTCTATA	ATTGTGCaattttgtata	http://synteny.cnr.berkeley.edu/CoGe/GEvo.pl?prog=blastn&autogo=1&show_cns=1&dsgid1=11821&chr1=4&x1=22975111&dr1up=15000&dr1down=15000&dsgid2=11821;chr2=7;x2=22547901;dr2up=15000;dr2down=15000;num_seqs=2;hsp_overlap_limit=0;hsp_size_limit=0
Sb10g021740|10|48072637|48072657|+|Sb04g008475|4|9834023|9834003|-|0.83	Sb10g021740	10	48072637	48072657	0	Sb04g008475	4	9834003	9834023	-0	0.83	5-distal	TCAAATGTGAATAGTTTTTA	CTCaaatgttaatatttttt	http://synteny.cnr.berkeley.edu/CoGe/GEvo.pl?prog=blastn&autogo=1&show_cns=1&dsgid1=11821&chr1=10&x1=48072637&dr1up=15000&dr1down=15000&dsgid2=11821;chr2=4;x2=9834003;dr2up=15000;dr2down=15000;num_seqs=2;hsp_overlap_limit=0;hsp_size_limit=0
Sb05g001550|5|1623191|1623209|+|Sb08g001970|8|1997576|1997558|-|0.26	Sb05g001550	5	1623191	1623209	0	Sb08g001970	8	1997558	1997576	-0	0.26	5-distal	TCACTGACAGGTCGGCCT	GTcactgacaggccggcc	http://synteny.cnr.berkeley.edu/CoGe/GEvo.pl?prog=blastn&autogo=1&show_cns=1&dsgid1=11821&chr1=5&x1=1623191&dr1up=15000&dr1down=15000&dsgid2=11821;chr2=8;x2=1997558;dr2up=15000;dr2down=15000;num_seqs=2;hsp_overlap_limit=0;hsp_size_limit=0
Sb05g001840|5|2006285|2006307|-|Sb08g001610|8|1569186|1569164|+|0.001	Sb05g001840	5	2006285	2006307	-0	Sb08g001610	8	1569164	1569186	0	0.001	5-proximal	TATCATAGCACCTGGTCTCAAG	atcatgGCACCTGGTCTCAAGA	http://synteny.cnr.berkeley.edu/CoGe/GEvo.pl?prog=blastn&autogo=1&show_cns=1&dsgid1=11821&chr1=5&x1=2006285&dr1up=15000&dr1down=15000&dsgid2=11821;chr2=8;x2=1569164;dr2up=15000;dr2down=15000;num_seqs=2;hsp_overlap_limit=0;hsp_size_limit=0
Sb05g001450|5|1524391|1524492|-|Sb08g002100|8|2224888|2224784|+|1e-15	Sb05g001450	5	1524391	1524492	-0	Sb08g002100	8	2224784	2224888	0	1.0000000000000001e-15	5-distal	TCATTCACCAAGAGGTatctttgggaagtggtGGATCCCTCTGCTCATGTTCCTAGTACCTTGTACTACTACTTTGTAGCATGCACTGAAACAAATCTCCA	CATCCAGCAAGAGGAATCTTTGGGAAAGTGGTGTGGATCCCTCTGCTCCTGTTCCTCGTACCTTGTAGTACGTACTGTCTGGTAGCACTGAAACAAATCTCCAA	http://synteny.cnr.berkeley.edu/CoGe/GEvo.pl?prog=blastn&autogo=1&show_cns=1&dsgid1=11821&chr1=5&x1=1524391&dr1up=15000&dr1down=15000&dsgid2=11821;chr2=8;x2=2224784;dr2up=15000;dr2down=15000;num_seqs=2;hsp_overlap_limit=0;hsp_size_limit=0
Sb05g000250|5|76488|76540|+|Sb08g000270|8|101289|101340|+|0.019	Sb05g000250	5	76488	76540	0	Sb08g000270	8	101289	101340	0	0.019	3-proximal	TTTGAGGTAttcaaattataagatattGTTCTTGATGATAAAGAAAAGAAGA	TTTGAGGTGTTCAGTTATAAGATATTGTCTCATATGGTACAGAAAAGAAGA	http://synteny.cnr.berkeley.edu/CoGe/GEvo.pl?prog=blastn&autogo=1&show_cns=1&dsgid1=11821&chr1=5&x1=76488&dr1up=15000&dr1down=15000&dsgid2=11821;chr2=8;x2=101289;dr2up=15000;dr2down=15000;num_seqs=2;hsp_overlap_limit=0;hsp_size_limit=0
Sb02g024680|2|59166549|59166573|-|Sb07g021500|7|55539876|55539900|-|0.29	Sb02g024680	2	59166549	59166573	-0	Sb07g021500	7	55539876	55539900	-0	0.29	intron	ACAAAAGCTTACTGTATGAATGAA	ACAGAAGCTTACACTATGAATGAA	http://synteny.cnr.berkeley.edu/CoGe/GEvo.pl?prog=blastn&autogo=1&show_cns=1&dsgid1=11821&chr1=2&x1=59166549&dr1up=15000&dr1down=15000&dsgid2=11821;chr2=7;x2=55539876;dr2up=15000;dr2down=15000;num_seqs=2;hsp_overlap_limit=0;hsp_size_limit=0
Sb04g026730|4|56656099|56656117|-|Sb06g022910|6|52129186|52129204|-|0.005	Sb04g026730	4	56656099	56656117	-0	Sb06g022910	6	52129186	52129204	-0	0.005	5-proximal	ttttctttttatttaatt	ttttctttttatttaatt	http://synteny.cnr.berkeley.edu/CoGe/GEvo.pl?prog=blastn&autogo=1&show_cns=1&dsgid1=11821&chr1=4&x1=56656099&dr1up=15000&dr1down=15000&dsgid2=11821;chr2=6;x2=52129186;dr2up=15000;dr2down=15000;num_seqs=2;hsp_overlap_limit=0;hsp_size_limit=0
Sb03g005280|3|5509541|5509569|+|Sb09g004700|9|5694996|5694968|-|0.06	Sb03g005280	3	5509541	5509569	0	Sb09g004700	9	5694968	5694996	-0	0.06	3-distal	GCCAGGCTTGGCTACGCAAGGAACCAAA	agccaggcttgTCTAGgaaacgaaccaa	http://synteny.cnr.berkeley.edu/CoGe/GEvo.pl?prog=blastn&autogo=1&show_cns=1&dsgid1=11821&chr1=3&x1=5509541&dr1up=15000&dr1down=15000&dsgid2=11821;chr2=9;x2=5694968;dr2up=15000;dr2down=15000;num_seqs=2;hsp_overlap_limit=0;hsp_size_limit=0
Sb05g002940|5|3159169|3159183|+|Sb08g002940|8|3203325|3203339|+|0.9	Sb05g002940	5	3159169	3159183	0	Sb08g002940	8	3203325	3203339	0	0.9	intron	GCTAGTTTGGCATT	GCTAGTTTGGCATT	http://synteny.cnr.berkeley.edu/CoGe/GEvo.pl?prog=blastn&autogo=1&show_cns=1&dsgid1=11821&chr1=5&x1=3159169&dr1up=15000&dr1down=15000&dsgid2=11821;chr2=8;x2=3203325;dr2up=15000;dr2down=15000;num_seqs=2;hsp_overlap_limit=0;hsp_size_limit=0
Sb10g024190|10|53167673|53167720|-|Sb04g006500|4|6537004|6536957|+|5e-11	Sb10g024190	10	53167673	53167720	-0	Sb04g006500	4	6536957	6537004	0	5.0000000000000002e-11	5-distal	gtgagtgtgcgctcgtgtttgtgagcgtctgCGTTTGTAACTAGATC	TGAATGTAcgctcgtgtttgtgagcgtctgCATCTGTAATTAGATCT	http://synteny.cnr.berkeley.edu/CoGe/GEvo.pl?prog=blastn&autogo=1&show_cns=1&dsgid1=11821&chr1=10&x1=53167673&dr1up=15000&dr1down=15000&dsgid2=11821;chr2=4;x2=6536957;dr2up=15000;dr2down=15000;num_seqs=2;hsp_overlap_limit=0;hsp_size_limit=0
Sb05g002720|5|2900626|2900714|+|Sb08g001090|8|1034362|1034275|-|1e-07	Sb05g002720	5	2900626	2900714	0	Sb08g001090	8	1034275	1034362	-0	9.9999999999999995e-08	3-UTR	CATATTGGCATATGCAATTTGAGTCTCATTTTTAAGCCCAGTGATTATTGATTGATGAACCTATGTGAAGCTGAGGCTTAACCAACTA	GCATATTCACATAACCAATTTGAGTCTTGTTTCGAGCCCACAAATTATTCATCTATGAACCTATGTGAAGCCGAGGTTCAATCAACT	http://synteny.cnr.berkeley.edu/CoGe/GEvo.pl?prog=blastn&autogo=1&show_cns=1&dsgid1=11821&chr1=5&x1=2900626&dr1up=15000&dr1down=15000&dsgid2=11821;chr2=8;x2=1034275;dr2up=15000;dr2down=15000;num_seqs=2;hsp_overlap_limit=0;hsp_size_limit=0
Sb10g006820|10|6513864|6513928|-|Sb04g034580|4|64415693|64415629|+|3e-12	Sb10g006820	10	6513864	6513928	-0	Sb04g034580	4	64415629	64415693	0	3.0000000000000001e-12	3-proximal	TGCCGCAGCAGAGGATGAATGGTTCGGGTATTGACTTCTCTCCATTAATGTAAAGCCTTCAATG	GCAGCAGAGGATGATGAATGGTTCGGGTATTGACTTCTGTCTAATGGTGTTAAGCCTTCAATGA	http://synteny.cnr.berkeley.edu/CoGe/GEvo.pl?prog=blastn&autogo=1&show_cns=1&dsgid1=11821&chr1=10&x1=6513864&dr1up=15000&dr1down=15000&dsgid2=11821;chr2=4;x2=64415629;dr2up=15000;dr2down=15000;num_seqs=2;hsp_overlap_limit=0;hsp_size_limit=0
Sb10g022580|10|50589178|50589230|+|Sb04g007750|4|8159947|8159896|-|2e-09	Sb10g022580	10	50589178	50589230	0	Sb04g007750	4	8159896	8159947	-0	2.0000000000000001e-09	5-distal	AATAAGTGGCTGTGGTTCCTCCCTTCATCCTACCCGTAGGTTAACCTTATCC	AAATAAGTGGCTGTGGCTCAACCCTCCATCCTACCCCTAGGTTACCTTATC	http://synteny.cnr.berkeley.edu/CoGe/GEvo.pl?prog=blastn&autogo=1&show_cns=1&dsgid1=11821&chr1=10&x1=50589178&dr1up=15000&dr1down=15000&dsgid2=11821;chr2=4;x2=8159896;dr2up=15000;dr2down=15000;num_seqs=2;hsp_overlap_limit=0;hsp_size_limit=0
Sb05g002540|5|2696121|2696146|+|Sb08g001160|8|1097521|1097496|-|0.078	Sb05g002540	5	2696121	2696146	0	Sb08g001160	8	1097496	1097521	-0	0.078	intron	AATCCGTTTTCATTTATTCCATGCT	AAATCTGTTTCCATTTCTTCCATGC	http://synteny.cnr.berkeley.edu/CoGe/GEvo.pl?prog=blastn&autogo=1&show_cns=1&dsgid1=11821&chr1=5&x1=2696121&dr1up=15000&dr1down=15000&dsgid2=11821;chr2=8;x2=1097496;dr2up=15000;dr2down=15000;num_seqs=2;hsp_overlap_limit=0;hsp_size_limit=0
Sb03g038530|3|66447056|66447074|-|Sb09g023240|9|52878709|52878691|+|0.32	Sb03g038530	3	66447056	66447074	-0	Sb09g023240	9	52878691	52878709	0	0.32	3-proximal	TGTTTGGACCACTGAAAA	GTTTGGACCACTGAGAAA	http://synteny.cnr.berkeley.edu/CoGe/GEvo.pl?prog=blastn&autogo=1&show_cns=1&dsgid1=11821&chr1=3&x1=66447056&dr1up=15000&dr1down=15000&dsgid2=11821;chr2=9;x2=52878691;dr2up=15000;dr2down=15000;num_seqs=2;hsp_overlap_limit=0;hsp_size_limit=0
Sb01g034500|1|57962408|57962450|+|Sb02g040790|2|74693367|74693325|-|1e-06	Sb01g034500	1	57962408	57962450	0	Sb02g040790	2	74693325	74693367	-0	9.9999999999999995e-07	5-distal	TGTCATGTATGGAGCAGAATCTTCCAAGATATTCAAATTCCA	TTGTCATATGTGGAACAGAATCTTCCATAATATTCAAACtcc	http://synteny.cnr.berkeley.edu/CoGe/GEvo.pl?prog=blastn&autogo=1&show_cns=1&dsgid1=11821&chr1=1&x1=57962408&dr1up=15000&dr1down=15000&dsgid2=11821;chr2=2;x2=74693325;dr2up=15000;dr2down=15000;num_seqs=2;hsp_overlap_limit=0;hsp_size_limit=0
Sb10g026270|10|55653922|55653940|-|Sb04g005120|4|4915342|4915360|-|0.22	Sb10g026270	10	55653922	55653940	-0	Sb04g005120	4	4915342	4915360	-0	0.22	3-distal	cacaaactaaacaaggcc	cacaaactaaacgaggcc	http://synteny.cnr.berkeley.edu/CoGe/GEvo.pl?prog=blastn&autogo=1&show_cns=1&dsgid1=11821&chr1=10&x1=55653922&dr1up=15000&dr1down=15000&dsgid2=11821;chr2=4;x2=4915342;dr2up=15000;dr2down=15000;num_seqs=2;hsp_overlap_limit=0;hsp_size_limit=0
Sb05g000200|5|38438|38461|-|Sb08g000200|8|14035|14058|-|0.0003	Sb05g000200	5	38438	38461	-0	Sb08g000200	8	14035	14058	-0	0.0003	5-UTR	ggcggcggcagcggcagGACCGT	ggcggcggcggcggcaggaCCGT	http://synteny.cnr.berkeley.edu/CoGe/GEvo.pl?prog=blastn&autogo=1&show_cns=1&dsgid1=11821&chr1=5&x1=38438&dr1up=15000&dr1down=15000&dsgid2=11821;chr2=8;x2=14035;dr2up=15000;dr2down=15000;num_seqs=2;hsp_overlap_limit=0;hsp_size_limit=0
Sb05g003240|5|3606574|3606605|-|Sb08g003260|8|3599636|3599664|-|0.02	Sb05g003240	5	3606574	3606605	-0	Sb08g003260	8	3599636	3599664	-0	0.02	intron	CAAGCAAGAACACAGCAAGTTTGCAACTGCT	caagcaagaacacaaGTTTGCAACTGCT	http://synteny.cnr.berkeley.edu/CoGe/GEvo.pl?prog=blastn&autogo=1&show_cns=1&dsgid1=11821&chr1=5&x1=3606574&dr1up=15000&dr1down=15000&dsgid2=11821;chr2=8;x2=3599636;dr2up=15000;dr2down=15000;num_seqs=2;hsp_overlap_limit=0;hsp_size_limit=0
Sb05g002130|5|2295615|2295632|-|Sb08g001370|8|1340423|1340406|+|1.1	Sb05g002130	5	2295615	2295632	-0	Sb08g001370	8	1340406	1340423	0	1.1	intron	TTCTTTTGAGGAAAAAC	TCTTTTGAGGAGAAact	http://synteny.cnr.berkeley.edu/CoGe/GEvo.pl?prog=blastn&autogo=1&show_cns=1&dsgid1=11821&chr1=5&x1=2295615&dr1up=15000&dr1down=15000&dsgid2=11821;chr2=8;x2=1340406;dr2up=15000;dr2down=15000;num_seqs=2;hsp_overlap_limit=0;hsp_size_limit=0
Sb03g037070|3|65072119|65072146|-|Sb09g024430|9|54009637|54009610|+|0.28	Sb03g037070	3	65072119	65072146	-0	Sb09g024430	9	54009610	54009637	0	0.28	intron	AGTGCTTCTAATATACTTGATACTGCA	GTGCCTCTAATTTGCTTGATACTACAG	http://synteny.cnr.berkeley.edu/CoGe/GEvo.pl?prog=blastn&autogo=1&show_cns=1&dsgid1=11821&chr1=3&x1=65072119&dr1up=15000&dr1down=15000&dsgid2=11821;chr2=9;x2=54009610;dr2up=15000;dr2down=15000;num_seqs=2;hsp_overlap_limit=0;hsp_size_limit=0
Sb07g006995|7|10745175|10745216|+|sorghum_v1_7_35762100_35762768|7|35762998|35763039|+|0.014	Sb07g006995	7	10745175	10745216	0	sorghum_v1_7_35762100_35762768	7	35762998	35763039	0	0.014	3-distal	TGCTTGCTACTACTGTCCTGAGAGAGGCTTTCTGTACTTTG	tgATTGCTGCTGCTGTGTTGAGAGAAGCTATCTGtagtttg	http://synteny.cnr.berkeley.edu/CoGe/GEvo.pl?prog=blastn&autogo=1&show_cns=1&dsgid1=11821&chr1=7&x1=10745175&dr1up=15000&dr1down=15000&dsgid2=11821;chr2=7;x2=35762998;dr2up=15000;dr2down=15000;num_seqs=2;hsp_overlap_limit=0;hsp_size_limit=0
Sb05g002020|5|2212219|2212280|-|Sb08g001420|8|1385740|1385682|+|1e-07	Sb05g002020	5	2212219	2212280	-0	Sb08g001420	8	1385682	1385740	0	9.9999999999999995e-08	intron	TTTGAAAACATATGTCCAGAAACAGAGCGCACCATGCTGACTAGTTCTTTGTGAATTGCTA	TTGAAAACCTTTGTCCAGAAACAGAATGCACCATGTTGACTCCTTTGTGCATTGCTAA	http://synteny.cnr.berkeley.edu/CoGe/GEvo.pl?prog=blastn&autogo=1&show_cns=1&dsgid1=11821&chr1=5&x1=2212219&dr1up=15000&dr1down=15000&dsgid2=11821;chr2=8;x2=1385682;dr2up=15000;dr2down=15000;num_seqs=2;hsp_overlap_limit=0;hsp_size_limit=0
Sb02g028120|2|63327529|63327544|-|Sb07g028140|7|63124190|63124175|+|0.23	Sb02g028120	2	63327529	63327544	-0	Sb07g028140	7	63124175	63124190	0	0.23	3-UTR	ATTCTTTTGGACATA	TTCTTTTGGACATAT	http://synteny.cnr.berkeley.edu/CoGe/GEvo.pl?prog=blastn&autogo=1&show_cns=1&dsgid1=11821&chr1=2&x1=63327529&dr1up=15000&dr1down=15000&dsgid2=11821;chr2=7;x2=63124175;dr2up=15000;dr2down=15000;num_seqs=2;hsp_overlap_limit=0;hsp_size_limit=0
Sb10g006000|10|5437472|5437490|-|Sb04g035400|4|65218528|65218510|+|0.26	Sb10g006000	10	5437472	5437490	-0	Sb04g035400	4	65218510	65218528	0	0.26	5-distal	ataGtaaattatttaatt	TAGTAAATTATTTAGTTA	http://synteny.cnr.berkeley.edu/CoGe/GEvo.pl?prog=blastn&autogo=1&show_cns=1&dsgid1=11821&chr1=10&x1=5437472&dr1up=15000&dr1down=15000&dsgid2=11821;chr2=4;x2=65218510;dr2up=15000;dr2down=15000;num_seqs=2;hsp_overlap_limit=0;hsp_size_limit=0
Sb05g026420|5|60278286|60278308|+|Sb08g018130|8|48147697|48147675|-|0.055	Sb05g026420	5	60278286	60278308	0	Sb08g018130	8	48147675	48147697	-0	0.055	5-distal	taatttattataaaagaaaaat	ctaatttattgtgaaagaaaaa	http://synteny.cnr.berkeley.edu/CoGe/GEvo.pl?prog=blastn&autogo=1&show_cns=1&dsgid1=11821&chr1=5&x1=60278286&dr1up=15000&dr1down=15000&dsgid2=11821;chr2=8;x2=48147675;dr2up=15000;dr2down=15000;num_seqs=2;hsp_overlap_limit=0;hsp_size_limit=0
Sb01g027416|1|47234077|47234091|-|Sb01g041960|1|65207868|65207882|-|1.0	Sb01g027416	1	47234077	47234091	-0	Sb01g041960	1	65207868	65207882	-0	1	3-distal	AACAACCTTGTTTG	AACAACCTTGTTTG	http://synteny.cnr.berkeley.edu/CoGe/GEvo.pl?prog=blastn&autogo=1&show_cns=1&dsgid1=11821&chr1=1&x1=47234077&dr1up=15000&dr1down=15000&dsgid2=11821;chr2=1;x2=65207868;dr2up=15000;dr2down=15000;num_seqs=2;hsp_overlap_limit=0;hsp_size_limit=0
Sb05g000450|5|289873|289956|+|Sb08g000480|8|388461|388545|+|4e-26	Sb05g000450	5	289873	289956	0	Sb08g000480	8	388461	388545	0	4.0000000000000002e-26	intron	catctttccccttCGAACATGAATGGTTGCGCTTGGATGTGTACACATTTGTTTCTCAGGAGCTTTTGTCTGTTTGAATTGTA	CATCTTTCCCCTTTGAACATGAATGGTTGTGCTTGGATGTGTACATTATTCGTTTCTCAGGAGCTTTTTTCTGTATGAATTGTA	http://synteny.cnr.berkeley.edu/CoGe/GEvo.pl?prog=blastn&autogo=1&show_cns=1&dsgid1=11821&chr1=5&x1=289873&dr1up=15000&dr1down=15000&dsgid2=11821;chr2=8;x2=388461;dr2up=15000;dr2down=15000;num_seqs=2;hsp_overlap_limit=0;hsp_size_limit=0
Sb10g007830|10|7763036|7763051|-|Sb04g027740|4|57622063|57622078|-|0.24	Sb10g007830	10	7763036	7763051	-0	Sb04g027740	4	57622063	57622078	-0	0.24	3-distal	CCTGCcgtggatggg	CCTGCCGTGGATGGG	http://synteny.cnr.berkeley.edu/CoGe/GEvo.pl?prog=blastn&autogo=1&show_cns=1&dsgid1=11821&chr1=10&x1=7763036&dr1up=15000&dr1down=15000&dsgid2=11821;chr2=4;x2=57622063;dr2up=15000;dr2down=15000;num_seqs=2;hsp_overlap_limit=0;hsp_size_limit=0
Sb02g027300|2|62519076|62519107|+|sorghum_v1_7_64197392_64197622|7|64197004|64196973|-|0.057	Sb02g027300	2	62519076	62519107	0	sorghum_v1_7_64197392_64197622	7	64196973	64197004	-0	0.057	3-UTR	TCACTGTTAGTGGGCCCAGGGCCACGTGAAA	GTCGCTGTCGGTGGGCCCGGTGCCACGTGAA	http://synteny.cnr.berkeley.edu/CoGe/GEvo.pl?prog=blastn&autogo=1&show_cns=1&dsgid1=11821&chr1=2&x1=62519076&dr1up=15000&dr1down=15000&dsgid2=11821;chr2=7;x2=64196973;dr2up=15000;dr2down=15000;num_seqs=2;hsp_overlap_limit=0;hsp_size_limit=0
Sb04g026740|4|56699159|56699179|-|Sb06g022920|6|52135478|52135498|-|1.1	Sb04g026740	4	56699159	56699179	-0	Sb06g022920	6	52135478	52135498	-0	1.1	5-distal	gcaCATTAAGTATATACTAT	GCACATTTAGTATATGCTAT	http://synteny.cnr.berkeley.edu/CoGe/GEvo.pl?prog=blastn&autogo=1&show_cns=1&dsgid1=11821&chr1=4&x1=56699159&dr1up=15000&dr1down=15000&dsgid2=11821;chr2=6;x2=52135478;dr2up=15000;dr2down=15000;num_seqs=2;hsp_overlap_limit=0;hsp_size_limit=0
Sb01g032380|1|55281651|55281676|-|Sb02g038630|2|72840564|72840589|-|0.001	Sb01g032380	1	55281651	55281676	-0	Sb02g038630	2	72840564	72840589	-0	0.001	5-UTR	GGCGGCGTCGTCTcgcggcggcgcc	GGCGGCGTCGTCTCGTGGTGGCGCC	http://synteny.cnr.berkeley.edu/CoGe/GEvo.pl?prog=blastn&autogo=1&show_cns=1&dsgid1=11821&chr1=1&x1=55281651&dr1up=15000&dr1down=15000&dsgid2=11821;chr2=2;x2=72840564;dr2up=15000;dr2down=15000;num_seqs=2;hsp_overlap_limit=0;hsp_size_limit=0
Sb01g021880|1|26386818|26386835|+|Sb01g046300|1|69442511|69442494|-|0.84	Sb01g021880	1	26386818	26386835	0	Sb01g046300	1	69442494	69442511	-0	0.84	5-distal	TACATTTTATTATATTT	ttaCATGttattatatt	http://synteny.cnr.berkeley.edu/CoGe/GEvo.pl?prog=blastn&autogo=1&show_cns=1&dsgid1=11821&chr1=1&x1=26386818&dr1up=15000&dr1down=15000&dsgid2=11821;chr2=1;x2=69442494;dr2up=15000;dr2down=15000;num_seqs=2;hsp_overlap_limit=0;hsp_size_limit=0
Sb05g000300|5|116044|116358|+|Sb08g000320|8|148232|148537|+|2e-82	Sb05g000300	5	116044	116358	0	Sb08g000320	8	148232	148537	0	1.9999999999999999e-82	3-UTR	tattattctCAGGGCTGTGAATGGTTCACCTGATGAGGCAAGACATCCAACAGAGCTTCATGAGCTCCTCTGACGATGTTTTCAGGCACAATCATATTCTGCACCGCTTCAGCTAACCCATTACCCATGTTAGATGCATTCCATGTTGATTGTTAATTAACGCTTGGCAGTCATCGGGTATGAATAGAGGCAAGTAAGAACCGTCTCTGGCCATGTTTATTTTGCTTGCTAAGGTTGATATTTCCCTGATTTTTACCAGTCTCTGTTCTAAACTCTGGTTGTAGTTACAAGCAAAAGTCCAGATCTGATCAAAA	TattgttctcagggctgCGAATGATTCACCTGATGAGGCAAGACATCCATTGCATAGACCTTCCATCTGACGATGTTTTGAGGCACAATCATATTCTGCACTGCTTCAGCTAACCCATGTTAGAGGCGTTACATGTTGATTGTTAATTAACGCCTGACAGTCATCGGGTATGAATAGAGGCAGTTaagaactctctggccatGGTGGTTTTGCTTGATAACATCGTTGATATTTCCCTGATTATTACCAGTCTCTGTTCTAAACTCTGGTGGTAGTTATAAGCAAAAGTCCAGATCTGataaaaa	http://synteny.cnr.berkeley.edu/CoGe/GEvo.pl?prog=blastn&autogo=1&show_cns=1&dsgid1=11821&chr1=5&x1=116044&dr1up=15000&dr1down=15000&dsgid2=11821;chr2=8;x2=148232;dr2up=15000;dr2down=15000;num_seqs=2;hsp_overlap_limit=0;hsp_size_limit=0
Sb10g023950|10|52727623|52727651|+|Sb04g006636|4|6642725|6642697|-|0.001	Sb10g023950	10	52727623	52727651	0	Sb04g006636	4	6642697	6642725	-0	0.001	3-distal	AAGATCATTCCCTTTTGGAAGGCCCCAT	aaagatcatTCTCTTTTGGATGGACCCA	http://synteny.cnr.berkeley.edu/CoGe/GEvo.pl?prog=blastn&autogo=1&show_cns=1&dsgid1=11821&chr1=10&x1=52727623&dr1up=15000&dr1down=15000&dsgid2=11821;chr2=4;x2=6642697;dr2up=15000;dr2down=15000;num_seqs=2;hsp_overlap_limit=0;hsp_size_limit=0
Sb05g001050|5|1104773|1104794|-|Sb08g002740|8|2909644|2909623|+|0.23	Sb05g001050	5	1104773	1104794	-0	Sb08g002740	8	2909623	2909644	0	0.23	5-proximal	CCAGGGTCATTACCGTCAAAT	CAGGGTCATTATCGCCAAATC	http://synteny.cnr.berkeley.edu/CoGe/GEvo.pl?prog=blastn&autogo=1&show_cns=1&dsgid1=11821&chr1=5&x1=1104773&dr1up=15000&dr1down=15000&dsgid2=11821;chr2=8;x2=2909623;dr2up=15000;dr2down=15000;num_seqs=2;hsp_overlap_limit=0;hsp_size_limit=0
Sb05g003100|5|3441383|3441445|-|Sb08g003110|8|3379421|3379483|-|7e-20	Sb05g003100	5	3441383	3441445	-0	Sb08g003110	8	3379421	3379483	-0	7.0000000000000001e-20	3-distal	TACTTGCTTCCGACACAATTAGTCACTGATGGGATTTGGGAAACTCAACTGATGCATCATgt	TACTTGCTTCCGACACAATTAGTCATTGATGGGATTTGGGACACCCAACTAATGCAGCATGT	http://synteny.cnr.berkeley.edu/CoGe/GEvo.pl?prog=blastn&autogo=1&show_cns=1&dsgid1=11821&chr1=5&x1=3441383&dr1up=15000&dr1down=15000&dsgid2=11821;chr2=8;x2=3379421;dr2up=15000;dr2down=15000;num_seqs=2;hsp_overlap_limit=0;hsp_size_limit=0
Sb10g010760|10|14073069|14073099|-|Sb04g029460|4|59546257|59546287|-|0.24	Sb10g010760	10	14073069	14073099	-0	Sb04g029460	4	59546257	59546287	-0	0.24	5-proximal	CCACGTCAGCTGGAGGCCGCCAAGGCCAAA	CCACCTCAGCTGGAGGACGGCGACGCCAAA	http://synteny.cnr.berkeley.edu/CoGe/GEvo.pl?prog=blastn&autogo=1&show_cns=1&dsgid1=11821&chr1=10&x1=14073069&dr1up=15000&dr1down=15000&dsgid2=11821;chr2=4;x2=59546257;dr2up=15000;dr2down=15000;num_seqs=2;hsp_overlap_limit=0;hsp_size_limit=0
Sb01g036810|1|60405526|60405546|+|Sb02g043620|2|77400550|77400530|-|0.89	Sb01g036810	1	60405526	60405546	0	Sb02g043620	2	77400530	77400550	-0	0.89	5-distal	CATCCATTGCCATGAAAATG	TCATGCATTGTCATGAAAAT	http://synteny.cnr.berkeley.edu/CoGe/GEvo.pl?prog=blastn&autogo=1&show_cns=1&dsgid1=11821&chr1=1&x1=60405526&dr1up=15000&dr1down=15000&dsgid2=11821;chr2=2;x2=77400530;dr2up=15000;dr2down=15000;num_seqs=2;hsp_overlap_limit=0;hsp_size_limit=0
Sb05g003100|5|3435553|3435591|-|Sb08g003110|8|3377714|3377752|-|0.85	Sb05g003100	5	3435553	3435591	-0	Sb08g003110	8	3377714	3377752	-0	0.85	3-distal	AAGTAATTTCAGTCCAAGATAAGAGTTTCCAATTACAT	AAGTAATAGCAGTCCAAGATAACAACGTTAAATTACAT	http://synteny.cnr.berkeley.edu/CoGe/GEvo.pl?prog=blastn&autogo=1&show_cns=1&dsgid1=11821&chr1=5&x1=3435553&dr1up=15000&dr1down=15000&dsgid2=11821;chr2=8;x2=3377714;dr2up=15000;dr2down=15000;num_seqs=2;hsp_overlap_limit=0;hsp_size_limit=0
Sb10g028630|10|58486519|58486536|-|Sb04g003610|4|3431381|3431364|+|0.8	Sb10g028630	10	58486519	58486536	-0	Sb04g003610	4	3431364	3431381	0	0.8	5-distal	gaactaaacaaggcctt	aactaaacgaggcctta	http://synteny.cnr.berkeley.edu/CoGe/GEvo.pl?prog=blastn&autogo=1&show_cns=1&dsgid1=11821&chr1=10&x1=58486519&dr1up=15000&dr1down=15000&dsgid2=11821;chr2=4;x2=3431364;dr2up=15000;dr2down=15000;num_seqs=2;hsp_overlap_limit=0;hsp_size_limit=0
Sb05g000500|5|343284|343302|-|Sb08g000530|8|459673|459691|-|0.25	Sb05g000500	5	343284	343302	-0	Sb08g000530	8	459673	459691	-0	0.25	3-proximal	GTGTTGTAGCTTGGGGAC	GTGTTGTAGCTCGGGGAC	http://synteny.cnr.berkeley.edu/CoGe/GEvo.pl?prog=blastn&autogo=1&show_cns=1&dsgid1=11821&chr1=5&x1=343284&dr1up=15000&dr1down=15000&dsgid2=11821;chr2=8;x2=459673;dr2up=15000;dr2down=15000;num_seqs=2;hsp_overlap_limit=0;hsp_size_limit=0
Sb03g030880|3|59228042|59228088|-|Sb09g028350|9|57242826|57242780|+|2e-05	Sb03g030880	3	59228042	59228088	-0	Sb09g028350	9	57242780	57242826	0	2.0000000000000002e-05	5-distal	ggaaaaagtctatatTACTCCCTCTAAATTTAGCCTATGTCTAAAT	GAAAAAGTCAATATTACTCTCTCCGAGTTTGGTTTATGTCTAAATA	http://synteny.cnr.berkeley.edu/CoGe/GEvo.pl?prog=blastn&autogo=1&show_cns=1&dsgid1=11821&chr1=3&x1=59228042&dr1up=15000&dr1down=15000&dsgid2=11821;chr2=9;x2=57242780;dr2up=15000;dr2down=15000;num_seqs=2;hsp_overlap_limit=0;hsp_size_limit=0
Sb03g041690|3|69171493|69171518|-|Sb09g020926|9|50360598|50360573|+|0.068	Sb03g041690	3	69171493	69171518	-0	Sb09g020926	9	50360573	50360598	0	0.068	3-distal	AAAGtttaactatatttatagaaaa	AAGTTCaactaaatttatataaaaa	http://synteny.cnr.berkeley.edu/CoGe/GEvo.pl?prog=blastn&autogo=1&show_cns=1&dsgid1=11821&chr1=3&x1=69171493&dr1up=15000&dr1down=15000&dsgid2=11821;chr2=9;x2=50360573;dr2up=15000;dr2down=15000;num_seqs=2;hsp_overlap_limit=0;hsp_size_limit=0
Sb04g026450|4|56242406|56242428|-|Sb06g022610|6|51834678|51834656|+|0.001	Sb04g026450	4	56242406	56242428	-0	Sb06g022610	6	51834656	51834678	0	0.001	5-proximal	ATCTCCCCTTTTTAGGCCAAAC	TCTCTCCTTTTTAGGCCAAACA	http://synteny.cnr.berkeley.edu/CoGe/GEvo.pl?prog=blastn&autogo=1&show_cns=1&dsgid1=11821&chr1=4&x1=56242406&dr1up=15000&dr1down=15000&dsgid2=11821;chr2=6;x2=51834656;dr2up=15000;dr2down=15000;num_seqs=2;hsp_overlap_limit=0;hsp_size_limit=0
Sb10g026130|10|55461589|55461612|-|Sb04g005210|4|5076159|5076136|+|1.2	Sb10g026130	10	55461589	55461612	-0	Sb04g005210	4	5076136	5076159	0	1.2	3-distal	ACGCCACGCCACGCAACTCAGCA	cgcgacgcAACGCAACGCAGCAG	http://synteny.cnr.berkeley.edu/CoGe/GEvo.pl?prog=blastn&autogo=1&show_cns=1&dsgid1=11821&chr1=10&x1=55461589&dr1up=15000&dr1down=15000&dsgid2=11821;chr2=4;x2=5076136;dr2up=15000;dr2down=15000;num_seqs=2;hsp_overlap_limit=0;hsp_size_limit=0
Sb05g002900|5|3118505|3118529|-|Sb08g002890|8|3104667|3104691|-|0.29	Sb05g002900	5	3118505	3118529	-0	Sb08g002890	8	3104667	3104691	-0	0.29	intron	TTATTAGCATGctgatcatttctt	TTATTAGCACGCTGTTCATTTATT	http://synteny.cnr.berkeley.edu/CoGe/GEvo.pl?prog=blastn&autogo=1&show_cns=1&dsgid1=11821&chr1=5&x1=3118505&dr1up=15000&dr1down=15000&dsgid2=11821;chr2=8;x2=3104667;dr2up=15000;dr2down=15000;num_seqs=2;hsp_overlap_limit=0;hsp_size_limit=0
Sb03g031490|3|59866655|59866687|+|Sb09g027770|9|56813741|56813709|-|0.015	Sb03g031490	3	59866655	59866687	0	Sb09g027770	9	56813709	56813741	-0	0.015	5-distal	cagcttcGCGGCAGCTTCGCCTGCGACATTCT	GCAGGTTCCCGGCAGTTTCGTCGGCGACATTC	http://synteny.cnr.berkeley.edu/CoGe/GEvo.pl?prog=blastn&autogo=1&show_cns=1&dsgid1=11821&chr1=3&x1=59866655&dr1up=15000&dr1down=15000&dsgid2=11821;chr2=9;x2=56813709;dr2up=15000;dr2down=15000;num_seqs=2;hsp_overlap_limit=0;hsp_size_limit=0
Sb05g000490|5|339289|339334|-|Sb08g000520|8|455589|455634|-|2e-13	Sb05g000490	5	339289	339334	-0	Sb08g000520	8	455589	455634	-0	2.0000000000000001e-13	3-proximal	GTCCACTCCGCTCGTCTCTCCCTGTTCGCCGGCGCCGTAGGGCCT	GTCCACTCCGCTCTGCTCGCCCTGTTCGCCGGCGCCGTAGGGCCT	http://synteny.cnr.berkeley.edu/CoGe/GEvo.pl?prog=blastn&autogo=1&show_cns=1&dsgid1=11821&chr1=5&x1=339289&dr1up=15000&dr1down=15000&dsgid2=11821;chr2=8;x2=455589;dr2up=15000;dr2down=15000;num_seqs=2;hsp_overlap_limit=0;hsp_size_limit=0
Sb05g000470|5|325843|325905|-|Sb08g000500|8|439397|439458|-|3e-15	Sb05g000470	5	325843	325905	-0	Sb08g000500	8	439397	439458	-0	2.9999999999999998e-15	intron	AGCCACAACTCCCTCTTTTGTTTCTTCAGGTGAAACCTGAAAACATCACACTGTTTCTTTCA	AGCCACAACTCCCTCTTTGTTTCTTCAGGTGAAATCTGAATCCAGAACACTGTTTCTTTCA	http://synteny.cnr.berkeley.edu/CoGe/GEvo.pl?prog=blastn&autogo=1&show_cns=1&dsgid1=11821&chr1=5&x1=325843&dr1up=15000&dr1down=15000&dsgid2=11821;chr2=8;x2=439397;dr2up=15000;dr2down=15000;num_seqs=2;hsp_overlap_limit=0;hsp_size_limit=0
Sb01g005960|1|4998282|4998318|-|Sb02g003120|2|3398867|3398831|+|0.25	Sb01g005960	1	4998282	4998318	-0	Sb02g003120	2	3398831	3398867	0	0.25	5-distal	ggaaggggagagaaggGGTACGAATACCTGGTGGGT	gaagggaagagaagggTTGAGCCTACCTGGTtggtg	http://synteny.cnr.berkeley.edu/CoGe/GEvo.pl?prog=blastn&autogo=1&show_cns=1&dsgid1=11821&chr1=1&x1=4998282&dr1up=15000&dr1down=15000&dsgid2=11821;chr2=2;x2=3398831;dr2up=15000;dr2down=15000;num_seqs=2;hsp_overlap_limit=0;hsp_size_limit=0
Sb04g022300|4|51756404|51756421|+|Sb06g016790|6|45906602|45906619|+|0.95	Sb04g022300	4	51756404	51756421	0	Sb06g016790	6	45906602	45906619	0	0.95	3-distal	ggaactaaacaatgcct	ggaactaaacaaggcct	http://synteny.cnr.berkeley.edu/CoGe/GEvo.pl?prog=blastn&autogo=1&show_cns=1&dsgid1=11821&chr1=4&x1=51756404&dr1up=15000&dr1down=15000&dsgid2=11821;chr2=6;x2=45906602;dr2up=15000;dr2down=15000;num_seqs=2;hsp_overlap_limit=0;hsp_size_limit=0
Sb03g004590|3|4859686|4859734|+|Sb09g004940|9|6172191|6172142|-|0.84	Sb03g004590	3	4859686	4859734	0	Sb09g004940	9	6172142	6172191	-0	0.84	5-distal	TATAAAACATTTTAGTTTTCTAGATTCGTGacttttgctatgcactta	ttataagacattttgatttttGTAGATGtatagcttttgctatgcattt	http://synteny.cnr.berkeley.edu/CoGe/GEvo.pl?prog=blastn&autogo=1&show_cns=1&dsgid1=11821&chr1=3&x1=4859686&dr1up=15000&dr1down=15000&dsgid2=11821;chr2=9;x2=6172142;dr2up=15000;dr2down=15000;num_seqs=2;hsp_overlap_limit=0;hsp_size_limit=0
Sb05g000820|5|670498|670524|-|Sb08g000910|8|839497|839523|-|0.0005	Sb05g000820	5	670498	670524	-0	Sb08g000910	8	839497	839523	-0	0.0005	intron	TATTGCTAATTTCTTTATCTCCTTCA	TATTGCTAATTTCATTCTCTCCTTCA	http://synteny.cnr.berkeley.edu/CoGe/GEvo.pl?prog=blastn&autogo=1&show_cns=1&dsgid1=11821&chr1=5&x1=670498&dr1up=15000&dr1down=15000&dsgid2=11821;chr2=8;x2=839497;dr2up=15000;dr2down=15000;num_seqs=2;hsp_overlap_limit=0;hsp_size_limit=0
Sb02g030430|2|65480681|65480698|-|Sb07g025150|7|60180858|60180841|+|1.1	Sb02g030430	2	65480681	65480698	-0	Sb07g025150	7	60180841	60180858	0	1.1	3-distal	TACTGTTAGGCAGGAGC	ACTGTTATGCAGGagca	http://synteny.cnr.berkeley.edu/CoGe/GEvo.pl?prog=blastn&autogo=1&show_cns=1&dsgid1=11821&chr1=2&x1=65480681&dr1up=15000&dr1down=15000&dsgid2=11821;chr2=7;x2=60180841;dr2up=15000;dr2down=15000;num_seqs=2;hsp_overlap_limit=0;hsp_size_limit=0
Sb04g020670|4|48579086|48579100|+|Sb06g013910|6|38379149|38379163|+|0.95	Sb04g020670	4	48579086	48579100	0	Sb06g013910	6	38379149	38379163	0	0.95	5-proximal	GTGATTTTAACCCT	GTGATTTTAACCCT	http://synteny.cnr.berkeley.edu/CoGe/GEvo.pl?prog=blastn&autogo=1&show_cns=1&dsgid1=11821&chr1=4&x1=48579086&dr1up=15000&dr1down=15000&dsgid2=11821;chr2=6;x2=38379149;dr2up=15000;dr2down=15000;num_seqs=2;hsp_overlap_limit=0;hsp_size_limit=0
Sb05g003100|5|3447059|3447086|-|Sb08g003110|8|3386804|3386831|-|0.22	Sb05g003100	5	3447059	3447086	-0	Sb08g003110	8	3386804	3386831	-0	0.22	5-distal	TTTGACCTCTCAGGTCAGCATCAATCT	TTTGACCTTTCAGGTCTACATCAGTCT	http://synteny.cnr.berkeley.edu/CoGe/GEvo.pl?prog=blastn&autogo=1&show_cns=1&dsgid1=11821&chr1=5&x1=3447059&dr1up=15000&dr1down=15000&dsgid2=11821;chr2=8;x2=3386804;dr2up=15000;dr2down=15000;num_seqs=2;hsp_overlap_limit=0;hsp_size_limit=0
Sb10g024060|10|52904226|52904246|+|Sb04g006530|4|6567205|6567185|-|0.89	Sb10g024060	10	52904226	52904246	0	Sb04g006530	4	6567185	6567205	-0	0.89	5-distal	TTTTTCTTAtaataacaata	CTTTTTCTTGtaataaaaat	http://synteny.cnr.berkeley.edu/CoGe/GEvo.pl?prog=blastn&autogo=1&show_cns=1&dsgid1=11821&chr1=10&x1=52904226&dr1up=15000&dr1down=15000&dsgid2=11821;chr2=4;x2=6567185;dr2up=15000;dr2down=15000;num_seqs=2;hsp_overlap_limit=0;hsp_size_limit=0
Sb05g001690|5|1834929|1834951|+|Sb08g001830|8|1859319|1859297|-|0.053	Sb05g001690	5	1834929	1834951	0	Sb08g001830	8	1859297	1859319	-0	0.053	5-proximal	GTTGGTTCTCAACCCGTTATCC	GGTTGGTTCTTAACCCGTgatc	http://synteny.cnr.berkeley.edu/CoGe/GEvo.pl?prog=blastn&autogo=1&show_cns=1&dsgid1=11821&chr1=5&x1=1834929&dr1up=15000&dr1down=15000&dsgid2=11821;chr2=8;x2=1859297;dr2up=15000;dr2down=15000;num_seqs=2;hsp_overlap_limit=0;hsp_size_limit=0
Sb03g028210|3|55985555|55985572|-|Sb09g030080|9|58733466|58733449|+|0.99	Sb03g028210	3	55985555	55985572	-0	Sb09g030080	9	58733449	58733466	0	0.99	intron	atcatatcatatatatA	TCATATCATATATTTAC	http://synteny.cnr.berkeley.edu/CoGe/GEvo.pl?prog=blastn&autogo=1&show_cns=1&dsgid1=11821&chr1=3&x1=55985555&dr1up=15000&dr1down=15000&dsgid2=11821;chr2=9;x2=58733449;dr2up=15000;dr2down=15000;num_seqs=2;hsp_overlap_limit=0;hsp_size_limit=0
Sb01g035970|1|59643632|59643649|+|Sb02g042810|2|76549157|76549174|+|0.015	Sb01g035970	1	59643632	59643649	0	Sb02g042810	2	76549157	76549174	0	0.015	5-distal	ctatatagctatacaca	Ctatatagctatacaca	http://synteny.cnr.berkeley.edu/CoGe/GEvo.pl?prog=blastn&autogo=1&show_cns=1&dsgid1=11821&chr1=1&x1=59643632&dr1up=15000&dr1down=15000&dsgid2=11821;chr2=2;x2=76549157;dr2up=15000;dr2down=15000;num_seqs=2;hsp_overlap_limit=0;hsp_size_limit=0
Sb01g017120|1|17500555|17500579|+|Sb01g049740|1|72689863|72689887|+|0.005	Sb01g017120	1	17500555	17500579	0	Sb01g049740	1	72689863	72689887	0	0.005	intron	TCGCTCTCCTTCCCCACTtttcca	TCGCTCTCCTCCTCCACTTTTCCA	http://synteny.cnr.berkeley.edu/CoGe/GEvo.pl?prog=blastn&autogo=1&show_cns=1&dsgid1=11821&chr1=1&x1=17500555&dr1up=15000&dr1down=15000&dsgid2=11821;chr2=1;x2=72689863;dr2up=15000;dr2down=15000;num_seqs=2;hsp_overlap_limit=0;hsp_size_limit=0
Sb05g000460|5|321685|321861|-|Sb08g000490|8|435311|435486|-|5e-76	Sb05g000460	5	321685	321861	-0	Sb08g000490	8	435311	435486	-0	4.9999999999999998e-76	intron	GTATGAATTACTATGTGATGGTTGTCATATGTTTGATTTAGAATAAGTGTCATAATTCGCTATGTAACTTTAATCAATCTAAAGGAAGCATATTTTAATTTGCCCAGAATTACATTCCCACCCCATTGGCTATGTCTGTTGCAATTTGCAAAACATATCGATTGACAATTCACTAT	GTATGAATTACTATGTGATGGTTATCATATGTTTGATTTAGAATAAATGTCATAATTCGCTATGTAACTTTGATCATCTGAAGGAAGCATATTTTAATTTGCCCAGAATTACATTCCCACCCCATTAATTATGTCTGTTGCAATTTGCAAAACATATCGATTTACAATTCACTAT	http://synteny.cnr.berkeley.edu/CoGe/GEvo.pl?prog=blastn&autogo=1&show_cns=1&dsgid1=11821&chr1=5&x1=321685&dr1up=15000&dr1down=15000&dsgid2=11821;chr2=8;x2=435311;dr2up=15000;dr2down=15000;num_seqs=2;hsp_overlap_limit=0;hsp_size_limit=0
Sb01g002070|1|1786759|1786784|+|Sb02g007770|2|9755528|9755503|-|0.073	Sb01g002070	1	1786759	1786784	0	Sb02g007770	2	9755503	9755528	-0	0.073	intron	gaaactTCTGCTGAGACTAACATTT	TGAAACTTCTGCTGAACCAAACATT	http://synteny.cnr.berkeley.edu/CoGe/GEvo.pl?prog=blastn&autogo=1&show_cns=1&dsgid1=11821&chr1=1&x1=1786759&dr1up=15000&dr1down=15000&dsgid2=11821;chr2=2;x2=9755503;dr2up=15000;dr2down=15000;num_seqs=2;hsp_overlap_limit=0;hsp_size_limit=0
Sb03g032760|3|61213960|61213974|-|Sb09g026850|9|56031944|56031930|+|1.8	Sb03g032760	3	61213960	61213974	-0	Sb09g026850	9	56031930	56031944	0	1.8	intron	TGTGATCTGCCCTT	GTGATCTGCCCTTT	http://synteny.cnr.berkeley.edu/CoGe/GEvo.pl?prog=blastn&autogo=1&show_cns=1&dsgid1=11821&chr1=3&x1=61213960&dr1up=15000&dr1down=15000&dsgid2=11821;chr2=9;x2=56031930;dr2up=15000;dr2down=15000;num_seqs=2;hsp_overlap_limit=0;hsp_size_limit=0
Sb05g002540|5|2693630|2693712|+|Sb08g001160|8|1100366|1100288|-|8e-13	Sb05g002540	5	2693630	2693712	0	Sb08g001160	8	1100288	1100366	-0	8.0000000000000002e-13	intron	TAATTATTTTCGCCTTTGTGATGGATCAATCATGGTTTCACCTTGCATCATTGCTCTGAACCTCTGAGATATATAATCTTTT	ataattattttcaccattgtGATGGATCaaccattgtttcaccttGCTGACTCTGAGCCTCTAAGATATTTAATTTTT	http://synteny.cnr.berkeley.edu/CoGe/GEvo.pl?prog=blastn&autogo=1&show_cns=1&dsgid1=11821&chr1=5&x1=2693630&dr1up=15000&dr1down=15000&dsgid2=11821;chr2=8;x2=1100288;dr2up=15000;dr2down=15000;num_seqs=2;hsp_overlap_limit=0;hsp_size_limit=0
Sb03g038710|3|66547844|66547867|-|Sb09g023090|9|52727927|52727904|+|0.015	Sb03g038710	3	66547844	66547867	-0	Sb09g023090	9	52727904	52727927	0	0.015	3-distal	ttttctataaaattagataaaat	tttttataaatttagataaaatT	http://synteny.cnr.berkeley.edu/CoGe/GEvo.pl?prog=blastn&autogo=1&show_cns=1&dsgid1=11821&chr1=3&x1=66547844&dr1up=15000&dr1down=15000&dsgid2=11821;chr2=9;x2=52727904;dr2up=15000;dr2down=15000;num_seqs=2;hsp_overlap_limit=0;hsp_size_limit=0
Sb03g037460|3|65394622|65394639|-|Sb09g024180|9|53733830|53733813|+|0.92	Sb03g037460	3	65394622	65394639	-0	Sb09g024180	9	53733813	53733830	0	0.92	5-proximal	TCGATCCCAGCCGTCCG	CGATCTCAGCCGTCCGA	http://synteny.cnr.berkeley.edu/CoGe/GEvo.pl?prog=blastn&autogo=1&show_cns=1&dsgid1=11821&chr1=3&x1=65394622&dr1up=15000&dr1down=15000&dsgid2=11821;chr2=9;x2=53733813;dr2up=15000;dr2down=15000;num_seqs=2;hsp_overlap_limit=0;hsp_size_limit=0
Sb05g002930|5|3138404|3138433|-|Sb08g002920|8|3171958|3171987|-|1e-07	Sb05g002930	5	3138404	3138433	-0	Sb08g002920	8	3171958	3171987	-0	9.9999999999999995e-08	intron	GTTTGCACTTTTGTCCTGATGTTGCAAAG	GTTTGCACTTCTGTCCTGATGTTGCAAAG	http://synteny.cnr.berkeley.edu/CoGe/GEvo.pl?prog=blastn&autogo=1&show_cns=1&dsgid1=11821&chr1=5&x1=3138404&dr1up=15000&dr1down=15000&dsgid2=11821;chr2=8;x2=3171958;dr2up=15000;dr2down=15000;num_seqs=2;hsp_overlap_limit=0;hsp_size_limit=0
Sb05g002870|5|3104311|3104364|+|Sb08g002870|8|3093499|3093552|+|1e-07	Sb05g002870	5	3104311	3104364	0	Sb08g002870	8	3093499	3093552	0	9.9999999999999995e-08	intron	GGGACATCATAGCAGGATTAGGAACTCGATGCCATTTGCCTGCCAATCGGTCA	GGGACTACGTAGCAAGATTGGAAACCCGATGCCCTTTGCCTGCCACTCGGTCA	http://synteny.cnr.berkeley.edu/CoGe/GEvo.pl?prog=blastn&autogo=1&show_cns=1&dsgid1=11821&chr1=5&x1=3104311&dr1up=15000&dr1down=15000&dsgid2=11821;chr2=8;x2=3093499;dr2up=15000;dr2down=15000;num_seqs=2;hsp_overlap_limit=0;hsp_size_limit=0
3_63667185_63667203_cns_rna|3|63669459|63669479|+|9_54742335_54742317_cns_rna|9|54740744|54740724|-|0.86	3_63667185_63667203_cns_rna	3	63669459	63669479	0	9_54742335_54742317_cns_rna	9	54740724	54740744	-0	0.86	3-distal	TAGAGTAGGAGGAGGATGAG	gtagaggaggaggaggagga	http://synteny.cnr.berkeley.edu/CoGe/GEvo.pl?prog=blastn&autogo=1&show_cns=1&dsgid1=11821&chr1=3&x1=63669459&dr1up=15000&dr1down=15000&dsgid2=11821;chr2=9;x2=54740724;dr2up=15000;dr2down=15000;num_seqs=2;hsp_overlap_limit=0;hsp_size_limit=0
Sb03g030580|3|58790487|58790531|-|Sb09g028600|9|57477791|57477747|+|2e-09	Sb03g030580	3	58790487	58790531	-0	Sb09g028600	9	57477747	57477791	0	2.0000000000000001e-09	5-proximal	TGACAAGGACTCGTTAACAGAATCTCCCATTAGTAACGACTACT	GACAGGGACTCGTTAACAGATCCTCCCATTAGCAACAACTACTA	http://synteny.cnr.berkeley.edu/CoGe/GEvo.pl?prog=blastn&autogo=1&show_cns=1&dsgid1=11821&chr1=3&x1=58790487&dr1up=15000&dr1down=15000&dsgid2=11821;chr2=9;x2=57477747;dr2up=15000;dr2down=15000;num_seqs=2;hsp_overlap_limit=0;hsp_size_limit=0
Sb05g002000|5|2202444|2202464|+|Sb08g001430|8|1391675|1391655|-|0.02	Sb05g002000	5	2202444	2202464	0	Sb08g001430	8	1391655	1391675	-0	0.02	intron	TTTGGTGGTGTTTCACATCT	GTTTGGTGATGTTTCACATC	http://synteny.cnr.berkeley.edu/CoGe/GEvo.pl?prog=blastn&autogo=1&show_cns=1&dsgid1=11821&chr1=5&x1=2202444&dr1up=15000&dr1down=15000&dsgid2=11821;chr2=8;x2=1391655;dr2up=15000;dr2down=15000;num_seqs=2;hsp_overlap_limit=0;hsp_size_limit=0
Sb02g024650|2|59144551|59144574|-|Sb07g021470|7|55526376|55526399|-|0.015	Sb02g024650	2	59144551	59144574	-0	Sb07g021470	7	55526376	55526399	-0	0.015	5-proximal	TTCACCTCCTTACCTGTTGTTTT	TTCACCTCCCTACCTGTAGTTTT	http://synteny.cnr.berkeley.edu/CoGe/GEvo.pl?prog=blastn&autogo=1&show_cns=1&dsgid1=11821&chr1=2&x1=59144551&dr1up=15000&dr1down=15000&dsgid2=11821;chr2=7;x2=55526376;dr2up=15000;dr2down=15000;num_seqs=2;hsp_overlap_limit=0;hsp_size_limit=0
Sb05g000550|5|381933|381996|+|Sb08g000575|8|518613|518680|+|3e-11	Sb05g000550	5	381933	381996	0	Sb08g000575	8	518613	518680	0	3e-11	3-proximal	TGTAATTTTCTGGAAAGATGGGAAATTACTAAGAGATGAGTTAATTGGGTCACATGAGCATCA	tgtaattttctgaaaaGATGGGAAATTATCAAGAGACGAGCTAGTTAACTGGGTCACATGAGCGTCA	http://synteny.cnr.berkeley.edu/CoGe/GEvo.pl?prog=blastn&autogo=1&show_cns=1&dsgid1=11821&chr1=5&x1=381933&dr1up=15000&dr1down=15000&dsgid2=11821;chr2=8;x2=518613;dr2up=15000;dr2down=15000;num_seqs=2;hsp_overlap_limit=0;hsp_size_limit=0
Sb01g013950|1|13103222|13103273|+|Sb08g020750|8|52042654|52042602|-|0.019	Sb01g013950	1	13103222	13103273	0	Sb08g020750	8	52042602	52042654	-0	0.019	5-distal	gagatacaaatattgctaGtattttctgtaaatctagttaaacttaagaaa	ggagatataaatatttttaatattcttttataaattcagttaaatttaagaa	http://synteny.cnr.berkeley.edu/CoGe/GEvo.pl?prog=blastn&autogo=1&show_cns=1&dsgid1=11821&chr1=1&x1=13103222&dr1up=15000&dr1down=15000&dsgid2=11821;chr2=8;x2=52042602;dr2up=15000;dr2down=15000;num_seqs=2;hsp_overlap_limit=0;hsp_size_limit=0
Sb01g004680|1|3750541|3750588|+|Sb02g005745|2|6809858|6809811|-|2e-09	Sb01g004680	1	3750541	3750588	0	Sb02g005745	2	6809811	6809858	-0	2.0000000000000001e-09	5-distal	AGCCTGTCTCAAAAATAACCAACTTCTTTGGCCCTTTTCACAATATA	CAGGCTGCCTCAAAAATAACAAACTCCTTTGGCACTTTCCACAATAT	http://synteny.cnr.berkeley.edu/CoGe/GEvo.pl?prog=blastn&autogo=1&show_cns=1&dsgid1=11821&chr1=1&x1=3750541&dr1up=15000&dr1down=15000&dsgid2=11821;chr2=2;x2=6809811;dr2up=15000;dr2down=15000;num_seqs=2;hsp_overlap_limit=0;hsp_size_limit=0
Sb04g032550|4|62479958|62479981|+|Sb06g024870|6|53909306|53909283|-|0.015	Sb04g032550	4	62479958	62479981	0	Sb06g024870	6	53909283	53909306	-0	0.015	5-proximal	ACCAAGGAGGGGACATGCTTGGT	CACGAAGGAGGGGACGTGCTTGG	http://synteny.cnr.berkeley.edu/CoGe/GEvo.pl?prog=blastn&autogo=1&show_cns=1&dsgid1=11821&chr1=4&x1=62479958&dr1up=15000&dr1down=15000&dsgid2=11821;chr2=6;x2=53909283;dr2up=15000;dr2down=15000;num_seqs=2;hsp_overlap_limit=0;hsp_size_limit=0
sorghum_v1_10_38813670_38815590|10|38810917|38811254|-|sorghum_v1_5_33515468_33517388|5|33520141|33519804|+|0.0	sorghum_v1_10_38813670_38815590	10	38810917	38811254	-0	sorghum_v1_5_33515468_33517388	5	33519804	33520141	0	0	3-distal	aagttaacttggatgcagcgaagagatccaactttatcaagaagctacatgatgagacaagaagaaatattgagaagaaatcagcacaatatgcaaagcaagcgaacaaaggtaagaagaaggttacatttcagccTggtgacctcgtgtggttgcatctacgcaaggatcgatttccccaacaacgtaagagtaagttatcacctagaggtgatggtccattcaaggttctaaaaaagataaatgataatgcatacaaaattgagctgccacctgaatattccaatgttagtccaacattcaatgtcaaagacttgcttccatttgttggtgagcc	agttaacttggatgcagcgaagagatccaactttatcaagaagctacatgatgagacaagaagaaatattgagaagaaatcagcacaatatgcaaagcaagcgaacaaaggtaagaagaaggttacatttcagcccggtgacctcgtgtggttgcatctacgcaaggatcgatttccccaacaacgtaagagtaagttatcacctagaggtgatggtccattcaaggttctaaaaaagataaatgataatgcatacaaaattgagctgccacctgaatattccaatgttagtccaacattcaatgtcaaagacttgcttccatttgttggtgagcct	http://synteny.cnr.berkeley.edu/CoGe/GEvo.pl?prog=blastn&autogo=1&show_cns=1&dsgid1=11821&chr1=10&x1=38810917&dr1up=15000&dr1down=15000&dsgid2=11821;chr2=5;x2=33519804;dr2up=15000;dr2down=15000;num_seqs=2;hsp_overlap_limit=0;hsp_size_limit=0
Sb03g041725|3|69217002|69217019|-|Sb09g020870|9|50306458|50306441|+|0.87	Sb03g041725	3	69217002	69217019	-0	Sb09g020870	9	50306441	50306458	0	0.87	5-distal	tttaggatggagggagt	ttagaatggagggagta	http://synteny.cnr.berkeley.edu/CoGe/GEvo.pl?prog=blastn&autogo=1&show_cns=1&dsgid1=11821&chr1=3&x1=69217002&dr1up=15000&dr1down=15000&dsgid2=11821;chr2=9;x2=50306441;dr2up=15000;dr2down=15000;num_seqs=2;hsp_overlap_limit=0;hsp_size_limit=0
Sb01g034400|1|57837349|57837366|+|Sb02g040620|2|74532657|74532674|+|1.1	Sb01g034400	1	57837349	57837366	0	Sb02g040620	2	74532657	74532674	0	1.1	5-UTR	GAATGGCGGCGTGAGGA	GAATGGCGGGGTGAGGA	http://synteny.cnr.berkeley.edu/CoGe/GEvo.pl?prog=blastn&autogo=1&show_cns=1&dsgid1=11821&chr1=1&x1=57837349&dr1up=15000&dr1down=15000&dsgid2=11821;chr2=2;x2=74532657;dr2up=15000;dr2down=15000;num_seqs=2;hsp_overlap_limit=0;hsp_size_limit=0
Sb01g035350|1|58890040|58890060|-|Sb02g042170|2|75878132|75878152|-|0.96	Sb01g035350	1	58890040	58890060	-0	Sb02g042170	2	75878132	75878152	-0	0.96	5-proximal	TGACCattttatttagttta	TGACaattttatttatttta	http://synteny.cnr.berkeley.edu/CoGe/GEvo.pl?prog=blastn&autogo=1&show_cns=1&dsgid1=11821&chr1=1&x1=58890040&dr1up=15000&dr1down=15000&dsgid2=11821;chr2=2;x2=75878132;dr2up=15000;dr2down=15000;num_seqs=2;hsp_overlap_limit=0;hsp_size_limit=0
sorghum_v1_10_38813670_38815590|10|38811769|38812173|-|sorghum_v1_5_33515468_33517388|5|33519289|33518885|+|0.0	sorghum_v1_10_38813670_38815590	10	38811769	38812173	-0	sorghum_v1_5_33515468_33517388	5	33518885	33519289	0	0	3-distal	agaaggtgtggtttggttacacaattagatacaaaagtgcttggtttggaatccattaaaacactctatgcaactgattctgattttaaagaacctttctctcattgcattgctggaaaaggctgggacaagtattatgtacatgatgattttttatttcgaactaacaaactatgcattcTagcctgctcgattcgtcaagttcttttacaggaagcacatgctggtggcttagctggtcattttggcatcaaaaagacattggacatgctctctgatcatttcttttggccacatatgcgacgtgatgttcaaTgacatgtcgagcgctgcataatctgcttgaaagctaagtcccgccttaatccccatggtctctatactTcattaccaatccca…	gaaggtgtggtttggttacacaattagatacaaaagtgcttggtttggaatccattaaaacactctatgcaactgattctgattttaaagaacctttctctcattgcattgctggaaaaggctgggacaagtattatgtacatgatgattttttatttcgaactaacaaactatgcattccagcctgctcgattcgtcaagttcttttacaggaagcacatgctggtggcttagctggtcattttggcatcaaaaagacattggacatgctctctgatcatttcttttggccacatatgcgacgtgatgttcaaTgacatgtcgagcgctgcataatctgcttgaaagctaagtcccgccttaatccccatggtctctatactccattaccaatcccaa…	http://synteny.cnr.berkeley.edu/CoGe/GEvo.pl?prog=blastn&autogo=1&show_cns=1&dsgid1=11821&chr1=10&x1=38811769&dr1up=15000&dr1down=15000&dsgid2=11821;chr2=5;x2=33518885;dr2up=15000;dr2down=15000;num_seqs=2;hsp_overlap_limit=0;hsp_size_limit=0
Sb04g023680|4|53347399|53347419|+|Sb06g018510|6|48115964|48115984|+|1.0	Sb04g023680	4	53347399	53347419	0	Sb06g018510	6	48115964	48115984	0	1	5-distal	aataaataaaagaaCCAATA	aataaataaaataatCAATA	http://synteny.cnr.berkeley.edu/CoGe/GEvo.pl?prog=blastn&autogo=1&show_cns=1&dsgid1=11821&chr1=4&x1=53347399&dr1up=15000&dr1down=15000&dsgid2=11821;chr2=6;x2=48115964;dr2up=15000;dr2down=15000;num_seqs=2;hsp_overlap_limit=0;hsp_size_limit=0
Sb10g026270|10|55656958|55656975|-|Sb04g005120|4|4915889|4915906|-|0.84	Sb10g026270	10	55656958	55656975	-0	Sb04g005120	4	4915889	4915906	-0	0.84	3-distal	tttgtcaagaTCCAAAC	TTTGTCAAGAACCAAAC	http://synteny.cnr.berkeley.edu/CoGe/GEvo.pl?prog=blastn&autogo=1&show_cns=1&dsgid1=11821&chr1=10&x1=55656958&dr1up=15000&dr1down=15000&dsgid2=11821;chr2=4;x2=4915889;dr2up=15000;dr2down=15000;num_seqs=2;hsp_overlap_limit=0;hsp_size_limit=0
Sb02g025530|2|60448654|60448677|+|Sb07g022265|7|56718714|56718737|+|0.87	Sb02g025530	2	60448654	60448677	0	Sb07g022265	7	56718714	56718737	0	0.87	5-distal	GtaaaaaatatatttatttataG	gtaaaaaATATATGCAtatatag	http://synteny.cnr.berkeley.edu/CoGe/GEvo.pl?prog=blastn&autogo=1&show_cns=1&dsgid1=11821&chr1=2&x1=60448654&dr1up=15000&dr1down=15000&dsgid2=11821;chr2=7;x2=56718714;dr2up=15000;dr2down=15000;num_seqs=2;hsp_overlap_limit=0;hsp_size_limit=0
Sb03g002460|3|2216700|2216727|+|Sb09g006430|9|10215578|10215551|-|0.22	Sb03g002460	3	2216700	2216727	0	Sb09g006430	9	10215551	10215578	-0	0.22	5-distal	CACGGAAATGGCTGCAAACATGAAGCT	TCACGGAAATGGAGGCAAACAGCAAGC	http://synteny.cnr.berkeley.edu/CoGe/GEvo.pl?prog=blastn&autogo=1&show_cns=1&dsgid1=11821&chr1=3&x1=2216700&dr1up=15000&dr1down=15000&dsgid2=11821;chr2=9;x2=10215551;dr2up=15000;dr2down=15000;num_seqs=2;hsp_overlap_limit=0;hsp_size_limit=0
Sb02g026170|2|61235443|61235457|+|Sb07g022685|7|57338509|57338523|+|1.3	Sb02g026170	2	61235443	61235457	0	Sb07g022685	7	57338509	57338523	0	1.3	intron	TTGTCCCTATCCTT	TTGTCCCTATCCTT	http://synteny.cnr.berkeley.edu/CoGe/GEvo.pl?prog=blastn&autogo=1&show_cns=1&dsgid1=11821&chr1=2&x1=61235443&dr1up=15000&dr1down=15000&dsgid2=11821;chr2=7;x2=57338509;dr2up=15000;dr2down=15000;num_seqs=2;hsp_overlap_limit=0;hsp_size_limit=0
Sb05g001980|5|2161871|2161893|-|Sb08g001440|8|1417712|1417690|+|0.07	Sb05g001980	5	2161871	2161893	-0	Sb08g001440	8	1417690	1417712	0	0.07	intron	GATATACttatatatctatata	atatatatatatatctatatat	http://synteny.cnr.berkeley.edu/CoGe/GEvo.pl?prog=blastn&autogo=1&show_cns=1&dsgid1=11821&chr1=5&x1=2161871&dr1up=15000&dr1down=15000&dsgid2=11821;chr2=8;x2=1417690;dr2up=15000;dr2down=15000;num_seqs=2;hsp_overlap_limit=0;hsp_size_limit=0
Sb03g005220|3|5440160|5440205|+|Sb03g009550|3|10267464|10267509|+|8e-05	Sb03g005220	3	5440160	5440205	0	Sb03g009550	3	10267464	10267509	0	8.0000000000000007e-05	5-proximal	GAAGAATTTGAcattttggatagaactaaacataTCCCTAAAAAA	gaaaattttggtattttggatggaactaaacacacccatAAAAAA	http://synteny.cnr.berkeley.edu/CoGe/GEvo.pl?prog=blastn&autogo=1&show_cns=1&dsgid1=11821&chr1=3&x1=5440160&dr1up=15000&dr1down=15000&dsgid2=11821;chr2=3;x2=10267464;dr2up=15000;dr2down=15000;num_seqs=2;hsp_overlap_limit=0;hsp_size_limit=0
sorghum_v1_4_60703696_60703875|4|60702851|60702907|+|Sb06g027605|6|56446323|56446267|-|0.78	sorghum_v1_4_60703696_60703875	4	60702851	60702907	0	Sb06g027605	6	56446267	56446323	-0	0.78	5-proximal	GGAGGCGTCGCCTTCAGGCCCGGGCAATGGGGATTCCGCCCGCTCAAGCAACCTTC	CGGAGGCGTCCCCGTCGGCCTCCGCCAATGGGGCTGCTGCCCGCGTCAGCAGCCTT	http://synteny.cnr.berkeley.edu/CoGe/GEvo.pl?prog=blastn&autogo=1&show_cns=1&dsgid1=11821&chr1=4&x1=60702851&dr1up=15000&dr1down=15000&dsgid2=11821;chr2=6;x2=56446267;dr2up=15000;dr2down=15000;num_seqs=2;hsp_overlap_limit=0;hsp_size_limit=0
Sb05g002900|5|3122141|3122167|-|Sb08g002890|8|3108206|3108232|-|1.1	Sb05g002900	5	3122141	3122167	-0	Sb08g002890	8	3108206	3108232	-0	1.1	5-UTR	tTTTCCTTGCAGCACAAGAAGAAGAG	tttttcttggaGAATAAGAAGAAGAG	http://synteny.cnr.berkeley.edu/CoGe/GEvo.pl?prog=blastn&autogo=1&show_cns=1&dsgid1=11821&chr1=5&x1=3122141&dr1up=15000&dr1down=15000&dsgid2=11821;chr2=8;x2=3108206;dr2up=15000;dr2down=15000;num_seqs=2;hsp_overlap_limit=0;hsp_size_limit=0
Sb05g000750|5|628761|628813|+|Sb08g000810|8|718808|718860|+|2e-12	Sb05g000750	5	628761	628813	0	Sb08g000810	8	718808	718860	0	2e-12	intron	cttcaccttcACCTTGGATTGGTTCGGTTGGTTGCAGACCCTCTCCCTACTA	CTGCACCTGCACCTTGGATTGGATTGGTTGGTTGCAGAGCCTCTGCCTACTA	http://synteny.cnr.berkeley.edu/CoGe/GEvo.pl?prog=blastn&autogo=1&show_cns=1&dsgid1=11821&chr1=5&x1=628761&dr1up=15000&dr1down=15000&dsgid2=11821;chr2=8;x2=718808;dr2up=15000;dr2down=15000;num_seqs=2;hsp_overlap_limit=0;hsp_size_limit=0
Sb03g011230|3|12414652|12414683|+|Sb03g037423|3|65371760|65371791|+|2e-05	Sb03g011230	3	12414652	12414683	0	Sb03g037423	3	65371760	65371791	0	2.0000000000000002e-05	5-proximal	GTGGATATCATCAGATTGCTGCAACTTCAAG	GTGGACATcaccagattgttgcaacTTCAAG	http://synteny.cnr.berkeley.edu/CoGe/GEvo.pl?prog=blastn&autogo=1&show_cns=1&dsgid1=11821&chr1=3&x1=12414652&dr1up=15000&dr1down=15000&dsgid2=11821;chr2=3;x2=65371760;dr2up=15000;dr2down=15000;num_seqs=2;hsp_overlap_limit=0;hsp_size_limit=0
Sb10g025680|10|55069279|55069298|-|Sb04g005470|4|5312051|5312032|+|0.06	Sb10g025680	10	55069279	55069298	-0	Sb04g005470	4	5312032	5312051	0	0.06	5-proximal	AGAATCTCACTTGTTTAAA	GAATCTCACTTATTTAAAG	http://synteny.cnr.berkeley.edu/CoGe/GEvo.pl?prog=blastn&autogo=1&show_cns=1&dsgid1=11821&chr1=10&x1=55069279&dr1up=15000&dr1down=15000&dsgid2=11821;chr2=4;x2=5312032;dr2up=15000;dr2down=15000;num_seqs=2;hsp_overlap_limit=0;hsp_size_limit=0
Sb05g000220|5|49178|49257|+|Sb08g000235|8|40790|40873|+|1e-18	Sb05g000220	5	49178	49257	0	Sb08g000235	8	40790	40873	0	1.0000000000000001e-18	5-proximal	gttgaaggtggaAGAGAGGGAGGTATATCAATCAGCAGTGGGACAGGGTTGTGTGTTGATTTGGTTGGGAGATGTCTAT	GTTGAAGGTGGAAGAGAGGGAGGTTCAACAATCAGCAGTGGGACAGACAGGGTTGTGTGTTGATTTGGGTGGGGAGTGTCTAT	http://synteny.cnr.berkeley.edu/CoGe/GEvo.pl?prog=blastn&autogo=1&show_cns=1&dsgid1=11821&chr1=5&x1=49178&dr1up=15000&dr1down=15000&dsgid2=11821;chr2=8;x2=40790;dr2up=15000;dr2down=15000;num_seqs=2;hsp_overlap_limit=0;hsp_size_limit=0
Sb01g036740|1|60347100|60347116|-|Sb02g043350|2|77180845|77180861|-|0.066	Sb01g036740	1	60347100	60347116	-0	Sb02g043350	2	77180845	77180861	-0	0.066	3-UTR	CCGTCCAGCCATAAAC	CCGTCCAGCCATAAAC	http://synteny.cnr.berkeley.edu/CoGe/GEvo.pl?prog=blastn&autogo=1&show_cns=1&dsgid1=11821&chr1=1&x1=60347100&dr1up=15000&dr1down=15000&dsgid2=11821;chr2=2;x2=77180845;dr2up=15000;dr2down=15000;num_seqs=2;hsp_overlap_limit=0;hsp_size_limit=0
Sb01g044390|1|67501075|67501089|-|Sb02g026860|2|62073934|62073948|-|0.94	Sb01g044390	1	67501075	67501089	-0	Sb02g026860	2	62073934	62073948	-0	0.94	3-proximal	ATTTATGGCCAAAT	ATTTATGGCCAAAT	http://synteny.cnr.berkeley.edu/CoGe/GEvo.pl?prog=blastn&autogo=1&show_cns=1&dsgid1=11821&chr1=1&x1=67501075&dr1up=15000&dr1down=15000&dsgid2=11821;chr2=2;x2=62073934;dr2up=15000;dr2down=15000;num_seqs=2;hsp_overlap_limit=0;hsp_size_limit=0
Sb10g008650|10|8879818|8879838|+|Sb04g028370|4|58443848|58443868|+|0.82	Sb10g008650	10	8879818	8879838	0	Sb04g028370	4	58443848	58443868	0	0.82	5-distal	aaaaatatagtaaatatgtg	aaaaaGAAAGTAAATATGTG	http://synteny.cnr.berkeley.edu/CoGe/GEvo.pl?prog=blastn&autogo=1&show_cns=1&dsgid1=11821&chr1=10&x1=8879818&dr1up=15000&dr1down=15000&dsgid2=11821;chr2=4;x2=58443848;dr2up=15000;dr2down=15000;num_seqs=2;hsp_overlap_limit=0;hsp_size_limit=0
Sb04g032050|4|62031634|62031655|-|Sb06g025660|6|54653309|54653288|+|0.28	Sb04g032050	4	62031634	62031655	-0	Sb06g025660	6	54653288	54653309	0	0.28	5-UTR	TTTTTCGCCCCCATCTTTGAA	TTTTCGCCACCATCGTTGAAC	http://synteny.cnr.berkeley.edu/CoGe/GEvo.pl?prog=blastn&autogo=1&show_cns=1&dsgid1=11821&chr1=4&x1=62031634&dr1up=15000&dr1down=15000&dsgid2=11821;chr2=6;x2=54653288;dr2up=15000;dr2down=15000;num_seqs=2;hsp_overlap_limit=0;hsp_size_limit=0
Sb10g006810|10|6438484|6438521|+|Sb04g034665|4|64504395|64504358|-|4e-07	Sb10g006810	10	6438484	6438521	0	Sb04g034665	4	64504358	64504395	-0	3.9999999999999998e-07	5-proximal	CCTCACCCTTTAATTTGCACCCTCCCCAAATCTCCCA	CCCTCCTCCTTCGATTTGCACCCTCCCCAAATCTCCC	http://synteny.cnr.berkeley.edu/CoGe/GEvo.pl?prog=blastn&autogo=1&show_cns=1&dsgid1=11821&chr1=10&x1=6438484&dr1up=15000&dr1down=15000&dsgid2=11821;chr2=4;x2=64504358;dr2up=15000;dr2down=15000;num_seqs=2;hsp_overlap_limit=0;hsp_size_limit=0
Sb04g024010|4|53715675|53715696|+|Sb06g019040|6|48643845|48643866|+|0.004	Sb04g024010	4	53715675	53715696	0	Sb06g019040	6	48643845	48643866	0	0.004	5-proximal	TTCCTTGCTAAATAAAGCAAG	TTCCTTGCTAAATAAAGGAAG	http://synteny.cnr.berkeley.edu/CoGe/GEvo.pl?prog=blastn&autogo=1&show_cns=1&dsgid1=11821&chr1=4&x1=53715675&dr1up=15000&dr1down=15000&dsgid2=11821;chr2=6;x2=48643845;dr2up=15000;dr2down=15000;num_seqs=2;hsp_overlap_limit=0;hsp_size_limit=0
sorghum_v1_5_288459_289488|5|287967|288157|+|sorghum_v1_8_387020_388074|8|386565|386755|+|4e-51	sorghum_v1_5_288459_289488	5	287967	288157	0	sorghum_v1_8_387020_388074	8	386565	386755	0	4e-51	5-proximal	CTTTAGTAGGCATGTTAGGATCTGAAGAAGTCTTAGTGATATacttgtcagttgtcaccAATTTATCTTACAGTATATCATCGACTGCTACAAAATCAATGTCGTAGTGAAAGATATTTGAAATATAAACCTATCCATTAACTTATGAACTAACCATGCACATAATTTGACTtattttcagttaacttTA	CTTTAATAGGCATGTTAGGATCTGAAGAGGTCTTTACAGATATACTTGATCACCAATTTATCTTACAATATATCATCGATTgctacaaaatcaaagtCCTAGTGAAGGATATTTGAAATAtgaacctatccattaaCTTTTATGAACTAATAACCATGCACACAATTTGACTTATTTTCAGTCAACTTTA	http://synteny.cnr.berkeley.edu/CoGe/GEvo.pl?prog=blastn&autogo=1&show_cns=1&dsgid1=11821&chr1=5&x1=287967&dr1up=15000&dr1down=15000&dsgid2=11821;chr2=8;x2=386565;dr2up=15000;dr2down=15000;num_seqs=2;hsp_overlap_limit=0;hsp_size_limit=0
Sb05g002000|5|2200942|2200970|+|Sb08g001430|8|1393291|1393263|-|0.001	Sb05g002000	5	2200942	2200970	0	Sb08g001430	8	1393263	1393291	-0	0.001	5-UTR	AGCTACACCTGCCTGTAAGTTCCCCTTC	CAGCTACAGCTACCTGTAAGttctcctt	http://synteny.cnr.berkeley.edu/CoGe/GEvo.pl?prog=blastn&autogo=1&show_cns=1&dsgid1=11821&chr1=5&x1=2200942&dr1up=15000&dr1down=15000&dsgid2=11821;chr2=8;x2=1393263;dr2up=15000;dr2down=15000;num_seqs=2;hsp_overlap_limit=0;hsp_size_limit=0
Sb05g000740|5|622577|622645|+|Sb08g000800|8|711045|711113|+|4e-07	Sb05g000740	5	622577	622645	0	Sb08g000800	8	711045	711113	0	3.9999999999999998e-07	5-distal	AaattgataaggtgaaaAGAAGGATAGTAAACCAATATGATTTAGGTAATTAGGTATGtgcttgagaa	AAATTTATAAGGTGAAAAGAAGGATAAATCGCCATGATTTAGGTAATTATTAGGTATGTGCATGagaa	http://synteny.cnr.berkeley.edu/CoGe/GEvo.pl?prog=blastn&autogo=1&show_cns=1&dsgid1=11821&chr1=5&x1=622577&dr1up=15000&dr1down=15000&dsgid2=11821;chr2=8;x2=711045;dr2up=15000;dr2down=15000;num_seqs=2;hsp_overlap_limit=0;hsp_size_limit=0
Sb02g023230|2|56792582|56792611|+|Sb07g020090|7|51939244|51939273|+|0.0003	Sb02g023230	2	56792582	56792611	0	Sb07g020090	7	51939244	51939273	0	0.0003	5-UTR	AGCCAAGAGGGGTTCTTTTTCCACACCTC	AGCGAAGAGAGGTTCTTTTTCCACATCTC	http://synteny.cnr.berkeley.edu/CoGe/GEvo.pl?prog=blastn&autogo=1&show_cns=1&dsgid1=11821&chr1=2&x1=56792582&dr1up=15000&dr1down=15000&dsgid2=11821;chr2=7;x2=51939244;dr2up=15000;dr2down=15000;num_seqs=2;hsp_overlap_limit=0;hsp_size_limit=0
Sb03g005150|3|5376803|5376927|-|Sb03g009430|3|10163098|10163225|-|9e-45	Sb03g005150	3	5376803	5376927	-0	Sb03g009430	3	10163098	10163225	-0	8.9999999999999997e-45	intron	ataTTTCTGTATTCTGCTGCTCCGAATCCCGATCCCTTTGCAtttcacaaataattcaAATCCAACGAGAGCTACAACAATGATTGATCAAATGCACTACGCATGgccggccgacgacgacATT	ATATTTCTGCATTCTGCTGCTCCGAATCCGATCCCTTGCAtttcacaaataattcaAATCCAACGAGAGCTACAACAATGATTGATCAAATGCACTGCACTACGCATGgccggccgacgacgacATT	http://synteny.cnr.berkeley.edu/CoGe/GEvo.pl?prog=blastn&autogo=1&show_cns=1&dsgid1=11821&chr1=3&x1=5376803&dr1up=15000&dr1down=15000&dsgid2=11821;chr2=3;x2=10163098;dr2up=15000;dr2down=15000;num_seqs=2;hsp_overlap_limit=0;hsp_size_limit=0
Sb05g000445|5|283873|283961|+|Sb08g000475|8|382773|382861|+|3e-26	Sb05g000445	5	283873	283961	0	Sb08g000475	8	382773	382861	0	3.0000000000000001e-26	5-proximal	ACACGAGGAAATTAGAGGAATAATGGAGGAGTAATGAGCTAAAAGCTCATGTCCACATGGGACGCCCACTAAACTAAATTCCCCGTCG	ACACAAGAAAATTAGAGGAATAATGGAGGATCAATGAGCTAAAGCATCATGTCCACATGGGATTCCCACTAAACTAAATTCGCCGTCG	http://synteny.cnr.berkeley.edu/CoGe/GEvo.pl?prog=blastn&autogo=1&show_cns=1&dsgid1=11821&chr1=5&x1=283873&dr1up=15000&dr1down=15000&dsgid2=11821;chr2=8;x2=382773;dr2up=15000;dr2down=15000;num_seqs=2;hsp_overlap_limit=0;hsp_size_limit=0
Sb05g001050|5|1103450|1103695|-|Sb08g002740|8|2911239|2910981|+|1e-54	Sb05g001050	5	1103450	1103695	-0	Sb08g002740	8	2910981	2911239	0	1e-54	5-UTR	ACAAGAAGTTAAAGCCTCAGGGAATGCTGAAAGATGTGCTTTCGTAGAAGAGATTCCTGTTGCGACATCAAGGACCTTGCTGCTCCGCAAGGGCTGCTGATCTGCTCAACTCTTGATGACCTGACCTTCATCAATTCTACGCCCTTCAGACTGCGACACGACCAGGCCATAAGAATTCTGTTCACCATCATGGATCATGACATGGGGGAGGAGGGCTAACTCTTTGTGCAGTCCACCTGATTGGC	CAAGAAGCTAAATCCTCAGGGGATGCTGAAAGATGTGCTTTCATAGAAGAGATTTCTGCTGCAACATCAAGGACCTAGCTGCTCTGCAAGGTCTGCTAGCCTGCTCGTCTCTTCATGTGAGTGATCGTCTCACCTGCATCTGCATCAACTCCACACCCTTCAGACTCCGGCACGACCAAGCCATAAGAATGCTGTTCACCGTCATGGACCATGACATGGGGGAGGAGGGCTAAATCTTTGCTGTCCACCTGATTGGCA	http://synteny.cnr.berkeley.edu/CoGe/GEvo.pl?prog=blastn&autogo=1&show_cns=1&dsgid1=11821&chr1=5&x1=1103450&dr1up=15000&dr1down=15000&dsgid2=11821;chr2=8;x2=2910981;dr2up=15000;dr2down=15000;num_seqs=2;hsp_overlap_limit=0;hsp_size_limit=0
Sb01g020220|1|22339669|22339688|+|Sb01g047150|1|70260620|70260601|-|0.076	Sb01g020220	1	22339669	22339688	0	Sb01g047150	1	70260601	70260620	-0	0.076	5-distal	tggctaaaaatactattta	atggctaaaaatactgttt	http://synteny.cnr.berkeley.edu/CoGe/GEvo.pl?prog=blastn&autogo=1&show_cns=1&dsgid1=11821&chr1=1&x1=22339669&dr1up=15000&dr1down=15000&dsgid2=11821;chr2=1;x2=70260601;dr2up=15000;dr2down=15000;num_seqs=2;hsp_overlap_limit=0;hsp_size_limit=0
Sb01g022330|1|27583171|27583185|+|Sb01g045840|1|68907344|68907330|-|0.93	Sb01g022330	1	27583171	27583185	0	Sb01g045840	1	68907330	68907344	-0	0.93	3-distal	ttgcatatatttca	ATTGCATATATTTC	http://synteny.cnr.berkeley.edu/CoGe/GEvo.pl?prog=blastn&autogo=1&show_cns=1&dsgid1=11821&chr1=1&x1=27583171&dr1up=15000&dr1down=15000&dsgid2=11821;chr2=1;x2=68907330;dr2up=15000;dr2down=15000;num_seqs=2;hsp_overlap_limit=0;hsp_size_limit=0
Sb10g023670|10|52389903|52389927|+|Sb04g006870|4|6900480|6900456|-|0.24	Sb10g023670	10	52389903	52389927	0	Sb04g006870	4	6900456	6900480	-0	0.24	5-distal	TAAATTTTATTCTCGTATTAAATC	ATAAatttttttctcataataaat	http://synteny.cnr.berkeley.edu/CoGe/GEvo.pl?prog=blastn&autogo=1&show_cns=1&dsgid1=11821&chr1=10&x1=52389903&dr1up=15000&dr1down=15000&dsgid2=11821;chr2=4;x2=6900456;dr2up=15000;dr2down=15000;num_seqs=2;hsp_overlap_limit=0;hsp_size_limit=0
Sb05g003740|5|4326056|4326109|+|Sb08g003770|8|4370938|4370991|+|1e-07	Sb05g003740	5	4326056	4326109	0	Sb08g003770	8	4370938	4370991	0	9.9999999999999995e-08	5-proximal	CCCCATTTTGCCCTTTGTGGAAGGAATGATGGCTGTCTCGGGAGCCGCGAAGG	CCCGATTTTGCCCCTCGTGGAGGGAATGATACCTGCCTCGGGAGCAGGGAAGg	http://synteny.cnr.berkeley.edu/CoGe/GEvo.pl?prog=blastn&autogo=1&show_cns=1&dsgid1=11821&chr1=5&x1=4326056&dr1up=15000&dr1down=15000&dsgid2=11821;chr2=8;x2=4370938;dr2up=15000;dr2down=15000;num_seqs=2;hsp_overlap_limit=0;hsp_size_limit=0
Sb03g000630|3|432908|432922|-|Sb09g008090|9|15045729|15045743|-|1.1	Sb03g000630	3	432908	432922	-0	Sb09g008090	9	15045729	15045743	-0	1.1	3-distal	AGAAGTGCTCAATG	AGAAGTGCTCAATG	http://synteny.cnr.berkeley.edu/CoGe/GEvo.pl?prog=blastn&autogo=1&show_cns=1&dsgid1=11821&chr1=3&x1=432908&dr1up=15000&dr1down=15000&dsgid2=11821;chr2=9;x2=15045729;dr2up=15000;dr2down=15000;num_seqs=2;hsp_overlap_limit=0;hsp_size_limit=0
Sb05g002000|5|2202696|2202736|+|Sb08g001430|8|1391422|1391382|-|0.077	Sb05g002000	5	2202696	2202736	0	Sb08g001430	8	1391382	1391422	-0	0.077	intron	GATCTTACAAAGTCATTGATCAGAAGAGAACCAAGTCAGA	TGATCTTACAAAGGTTTCAGTCAGAAAAGAGCCAAGTCAG	http://synteny.cnr.berkeley.edu/CoGe/GEvo.pl?prog=blastn&autogo=1&show_cns=1&dsgid1=11821&chr1=5&x1=2202696&dr1up=15000&dr1down=15000&dsgid2=11821;chr2=8;x2=1391382;dr2up=15000;dr2down=15000;num_seqs=2;hsp_overlap_limit=0;hsp_size_limit=0
Sb10g009720|10|11479816|11479830|+|Sb04g028990|4|59042532|59042546|+|1.0	Sb10g009720	10	11479816	11479830	0	Sb04g028990	4	59042532	59042546	0	1	intron	GTTAATTCTTCTAT	GTTAATTCTTCTAT	http://synteny.cnr.berkeley.edu/CoGe/GEvo.pl?prog=blastn&autogo=1&show_cns=1&dsgid1=11821&chr1=10&x1=11479816&dr1up=15000&dr1down=15000&dsgid2=11821;chr2=4;x2=59042532;dr2up=15000;dr2down=15000;num_seqs=2;hsp_overlap_limit=0;hsp_size_limit=0
Sb01g012730|1|11715414|11715442|-|Sb08g022350|8|54299879|54299851|+|0.058	Sb01g012730	1	11715414	11715442	-0	Sb08g022350	8	54299851	54299879	0	0.058	5-distal	AGAAAAGAGGATGGGCacaaagaaagaa	GAAAAGAGGAGGGTAAGAAAGAAAGAAT	http://synteny.cnr.berkeley.edu/CoGe/GEvo.pl?prog=blastn&autogo=1&show_cns=1&dsgid1=11821&chr1=1&x1=11715414&dr1up=15000&dr1down=15000&dsgid2=11821;chr2=8;x2=54299851;dr2up=15000;dr2down=15000;num_seqs=2;hsp_overlap_limit=0;hsp_size_limit=0
Sb10g007560|10|7406288|7406302|-|Sb04g027320|4|57201417|57201431|-|1.2	Sb10g007560	10	7406288	7406302	-0	Sb04g027320	4	57201417	57201431	-0	1.2	5-distal	ttggagatgctcta	ttggagatgctcta	http://synteny.cnr.berkeley.edu/CoGe/GEvo.pl?prog=blastn&autogo=1&show_cns=1&dsgid1=11821&chr1=10&x1=7406288&dr1up=15000&dr1down=15000&dsgid2=11821;chr2=4;x2=57201417;dr2up=15000;dr2down=15000;num_seqs=2;hsp_overlap_limit=0;hsp_size_limit=0
Sb05g000540|5|372176|372328|+|Sb08g000570|8|512812|512962|+|2e-16	Sb05g000540	5	372176	372328	0	Sb08g000570	8	512812	512962	0	2e-16	intron	AACCTGAAGATCTAACAAATGTAGTTTGTTTAACCTGAAGATTTAACCTGCTTGCCTGTTTACATTGTTATCTCCCTTTAATTACTAGTTTTAGGTGATTCCATATGCTGGAAAGTTTAATGCTCTTGTCTAAGTTTTGTATGCCACTCTGA	AACCTAAAGATCTAACAAACGTattgaagccttcctctCTTACATGCTCGACTGCTTTACATTATTATCTCTCTTTAATTACTAGTTTTAGGCAATTCCATGTGCTCGAAAGTTTAATGCCCCTGTGAAAGTTTTTTTATGCCACTCTGA	http://synteny.cnr.berkeley.edu/CoGe/GEvo.pl?prog=blastn&autogo=1&show_cns=1&dsgid1=11821&chr1=5&x1=372176&dr1up=15000&dr1down=15000&dsgid2=11821;chr2=8;x2=512812;dr2up=15000;dr2down=15000;num_seqs=2;hsp_overlap_limit=0;hsp_size_limit=0
Sb03g001520|3|1355651|1355668|+|Sb09g006950|9|11358312|11358295|-|0.84	Sb03g001520	3	1355651	1355668	0	Sb09g006950	9	11358295	11358312	-0	0.84	3-distal	cgccgccgcccagCGCC	GCGTCGCCGCCCAGCGC	http://synteny.cnr.berkeley.edu/CoGe/GEvo.pl?prog=blastn&autogo=1&show_cns=1&dsgid1=11821&chr1=3&x1=1355651&dr1up=15000&dr1down=15000&dsgid2=11821;chr2=9;x2=11358295;dr2up=15000;dr2down=15000;num_seqs=2;hsp_overlap_limit=0;hsp_size_limit=0
Sb01g014120|1|13306414|13306438|-|Sb08g020590|8|51626584|51626560|+|0.004	Sb01g014120	1	13306414	13306438	-0	Sb08g020590	8	51626560	51626584	0	0.004	5-distal	GAGGTTGcaggaacagaaggcatc	AGGTTGCAGGAACATAAGGTATCT	http://synteny.cnr.berkeley.edu/CoGe/GEvo.pl?prog=blastn&autogo=1&show_cns=1&dsgid1=11821&chr1=1&x1=13306414&dr1up=15000&dr1down=15000&dsgid2=11821;chr2=8;x2=51626560;dr2up=15000;dr2down=15000;num_seqs=2;hsp_overlap_limit=0;hsp_size_limit=0
Sb05g002300|5|2443845|2443886|+|Sb08g001290|8|1266790|1266749|-|8e-13	Sb05g002300	5	2443845	2443886	0	Sb08g001290	8	1266749	1266790	-0	8.0000000000000002e-13	intron	gaGTTTCCTTCTCTAACATCCTTCTATAGCTAGTCAATTTT	tgaGTTTCCTTCTCTAGCGTCCTTCTATAGCTAGTCAATTT	http://synteny.cnr.berkeley.edu/CoGe/GEvo.pl?prog=blastn&autogo=1&show_cns=1&dsgid1=11821&chr1=5&x1=2443845&dr1up=15000&dr1down=15000&dsgid2=11821;chr2=8;x2=1266749;dr2up=15000;dr2down=15000;num_seqs=2;hsp_overlap_limit=0;hsp_size_limit=0
Sb05g003450|5|3894174|3894252|-|Sb08g003550|8|4003405|4003484|-|4e-18	Sb05g003450	5	3894174	3894252	-0	Sb08g003550	8	4003405	4003484	-0	4.0000000000000003e-18	5-proximal	CCTGGATGGCTGTGGTTAGGCCACAATGGCCAGGCACCAACTTTGAAGTACCACCACCTGATCGCCCCTCATCAGCTA	CCTGGATGGCTGTGATTAGGCCACAATGGCCAGGCGCCAACTTTTTAAGTGCCACCACCTGATCATTCCTCAGCGGCTA	http://synteny.cnr.berkeley.edu/CoGe/GEvo.pl?prog=blastn&autogo=1&show_cns=1&dsgid1=11821&chr1=5&x1=3894174&dr1up=15000&dr1down=15000&dsgid2=11821;chr2=8;x2=4003405;dr2up=15000;dr2down=15000;num_seqs=2;hsp_overlap_limit=0;hsp_size_limit=0
Sb06g031375|6|59776197|59776217|+|sorghum_v1_7_11874045_11875378|7|11875504|11875484|-|0.79	Sb06g031375	6	59776197	59776217	0	sorghum_v1_7_11874045_11875378	7	11875484	11875504	-0	0.79	5-proximal	TATATAGAACATGCCTTGAG	ATATTTAGATCATGCCTTGA	http://synteny.cnr.berkeley.edu/CoGe/GEvo.pl?prog=blastn&autogo=1&show_cns=1&dsgid1=11821&chr1=6&x1=59776197&dr1up=15000&dr1down=15000&dsgid2=11821;chr2=7;x2=11875484;dr2up=15000;dr2down=15000;num_seqs=2;hsp_overlap_limit=0;hsp_size_limit=0
Sb05g000220|5|48912|49016|+|Sb08g000235|8|40462|40566|+|3e-37	Sb05g000220	5	48912	49016	0	Sb08g000235	8	40462	40566	0	3e-37	5-proximal	CAAGTCAGTGTTGTTATTAATAGACTGGCTAtgacgagatatgtaattCTTTTTTGCAttatcaataatatcatatTCTATACAAGTAATTAGCCAGTCAAAAC	CAAGTCAGTGTTGTTATTAATAGACTGACTATGAAGAAATATGTAATTCTTGTTTGCATTATCaataatattatattttatacaAGTAATTAGCTActaaaaac	http://synteny.cnr.berkeley.edu/CoGe/GEvo.pl?prog=blastn&autogo=1&show_cns=1&dsgid1=11821&chr1=5&x1=48912&dr1up=15000&dr1down=15000&dsgid2=11821;chr2=8;x2=40462;dr2up=15000;dr2down=15000;num_seqs=2;hsp_overlap_limit=0;hsp_size_limit=0
Sb03g040490|3|68099505|68099529|-|Sb09g021850|9|51375214|51375190|+|0.004	Sb03g040490	3	68099505	68099529	-0	Sb09g021850	9	51375190	51375214	0	0.004	5-UTR	GGCCGTGACAGCCACGCCTTGACA	GCCGTGACATGCACGCCTTGACAT	http://synteny.cnr.berkeley.edu/CoGe/GEvo.pl?prog=blastn&autogo=1&show_cns=1&dsgid1=11821&chr1=3&x1=68099505&dr1up=15000&dr1down=15000&dsgid2=11821;chr2=9;x2=51375190;dr2up=15000;dr2down=15000;num_seqs=2;hsp_overlap_limit=0;hsp_size_limit=0
Sb10g015161|10|25681715|25681919|+|Sb02g021820|2|54013388|54013592|+|5e-59	Sb10g015161	10	25681715	25681919	0	Sb02g021820	2	54013388	54013592	0	5.0000000000000001e-59	intron	AATGGTTTTTTATTCATAGTGGATGTCTCGATTTTTTTTTAGTCTAGAATTTCTGTGTGACAAGTACATGCATCATTTTGTCATGGTGCATATATAGCTTGTGAAAAAAAGCTTTAATTGATGACTTGTTACTTTTTTATACGTTGTTCAACTCAGTTGATTCTAGTGCAGAAAATTCTGTTTTGCGTAAAATATTTCATTTCA	AATGGTTTTTTATTCATAGTGGATGTCTCGGTTTTTTTAGACTGAAATTTGCGTGTGACAAGTACGTGCATCATTTTGTCGTGGTGCATGTATAACTTGTGAAAAAAAGCTTTAATTGATGACTTGTTACTTTTTTATGCGTTGTTCAACTTAGTTGATTCTAGTGCATAAAATTCTGTTTTGCGCTAAAAATATTTCATTTCA	http://synteny.cnr.berkeley.edu/CoGe/GEvo.pl?prog=blastn&autogo=1&show_cns=1&dsgid1=11821&chr1=10&x1=25681715&dr1up=15000&dr1down=15000&dsgid2=11821;chr2=2;x2=54013388;dr2up=15000;dr2down=15000;num_seqs=2;hsp_overlap_limit=0;hsp_size_limit=0
Sb05g002755|5|2942207|2942299|-|Sb08g001030|8|968067|967973|+|1e-14	Sb05g002755	5	2942207	2942299	-0	Sb08g001030	8	967973	968067	0	1e-14	intron	GTAAGTGAAATGATTTGGATCATATATACACAAGTTCCCTTGCTGATACGAGTCTATGCTTGTGACAGTGGTTCCTGTGAAATTGCAGTAGA	TAAGTAAAATGATTTAGATCTTATATGCACAAAAGTTCCCTTGCAAATGCAAGCCTATGCTTGTGGCATGGGTTTCTGTGAAATCGCAGTGGAT	http://synteny.cnr.berkeley.edu/CoGe/GEvo.pl?prog=blastn&autogo=1&show_cns=1&dsgid1=11821&chr1=5&x1=2942207&dr1up=15000&dr1down=15000&dsgid2=11821;chr2=8;x2=967973;dr2up=15000;dr2down=15000;num_seqs=2;hsp_overlap_limit=0;hsp_size_limit=0
Sb05g001600|5|1691737|1691752|-|Sb08g001905|8|1905088|1905073|+|0.23	Sb05g001600	5	1691737	1691752	-0	Sb08g001905	8	1905073	1905088	0	0.23	3-proximal	CTATTTACATCTTGT	TATTTACATCTTGTG	http://synteny.cnr.berkeley.edu/CoGe/GEvo.pl?prog=blastn&autogo=1&show_cns=1&dsgid1=11821&chr1=5&x1=1691737&dr1up=15000&dr1down=15000&dsgid2=11821;chr2=8;x2=1905073;dr2up=15000;dr2down=15000;num_seqs=2;hsp_overlap_limit=0;hsp_size_limit=0
Sb01g039550|1|62948979|62949000|+|Sb09g001400|9|1243056|1243035|-|0.21	Sb01g039550	1	62948979	62949000	0	Sb09g001400	9	1243035	1243056	-0	0.21	5-distal	CCCTCCTGTgcgtggtgcagc	TCCCTGCTGTGCGTGGGGCAG	http://synteny.cnr.berkeley.edu/CoGe/GEvo.pl?prog=blastn&autogo=1&show_cns=1&dsgid1=11821&chr1=1&x1=62948979&dr1up=15000&dr1down=15000&dsgid2=11821;chr2=9;x2=1243035;dr2up=15000;dr2down=15000;num_seqs=2;hsp_overlap_limit=0;hsp_size_limit=0
Sb03g005235|3|5452966|5453042|+|Sb03g009530|3|10245375|10245451|+|6e-26	Sb03g005235	3	5452966	5453042	0	Sb03g009530	3	10245375	10245451	0	6.0000000000000002e-26	intron	AGTGCCTGCTGTGCACTTCTTTCATAATACCTTGAAGCACATACATCACCTCTAATGATACAATTGCTGTGCCACA	AGTGCCTGCTGCGCACTTCTTTTATAATACCTTGAAGCACACACATCACCTCTAGTGATGCAATTGCTGTGTCACA	http://synteny.cnr.berkeley.edu/CoGe/GEvo.pl?prog=blastn&autogo=1&show_cns=1&dsgid1=11821&chr1=3&x1=5452966&dr1up=15000&dr1down=15000&dsgid2=11821;chr2=3;x2=10245375;dr2up=15000;dr2down=15000;num_seqs=2;hsp_overlap_limit=0;hsp_size_limit=0
Sb01g011480|1|10310980|10310995|-|Sb08g023170|8|55311750|55311735|+|0.32	Sb01g011480	1	10310980	10310995	-0	Sb08g023170	8	55311735	55311750	0	0.32	3-proximal	gatacatgcatgcat	atacatgcatgcatg	http://synteny.cnr.berkeley.edu/CoGe/GEvo.pl?prog=blastn&autogo=1&show_cns=1&dsgid1=11821&chr1=1&x1=10310980&dr1up=15000&dr1down=15000&dsgid2=11821;chr2=8;x2=55311735;dr2up=15000;dr2down=15000;num_seqs=2;hsp_overlap_limit=0;hsp_size_limit=0
Sb05g001730|5|1881466|1881491|-|Sb08g001800|8|1799487|1799462|+|2e-05	Sb05g001730	5	1881466	1881491	-0	Sb08g001800	8	1799462	1799487	0	2.0000000000000002e-05	5-proximal	CGTTGACAGAAAGGGaaagcatgca	GTTGGCAGAAAGGgaaagcatgcat	http://synteny.cnr.berkeley.edu/CoGe/GEvo.pl?prog=blastn&autogo=1&show_cns=1&dsgid1=11821&chr1=5&x1=1881466&dr1up=15000&dr1down=15000&dsgid2=11821;chr2=8;x2=1799462;dr2up=15000;dr2down=15000;num_seqs=2;hsp_overlap_limit=0;hsp_size_limit=0
Sb03g035730|3|63741480|63741500|+|Sb09g025230|9|54710001|54709981|-|1.1	Sb03g035730	3	63741480	63741500	0	Sb09g025230	9	54709981	54710001	-0	1.1	5-distal	aaatatattcaacgatTTAT	AAAATATATTCAAATATTTA	http://synteny.cnr.berkeley.edu/CoGe/GEvo.pl?prog=blastn&autogo=1&show_cns=1&dsgid1=11821&chr1=3&x1=63741480&dr1up=15000&dr1down=15000&dsgid2=11821;chr2=9;x2=54709981;dr2up=15000;dr2down=15000;num_seqs=2;hsp_overlap_limit=0;hsp_size_limit=0
Sb10g015161|10|25683001|25683597|+|Sb02g021820|2|54014674|54015273|+|0.0	Sb10g015161	10	25683001	25683597	0	Sb02g021820	2	54014674	54015273	0	0	3-proximal	AACACACAAAAATGGCTACCTGTGCTGCTAGGAGCAGATCTCTGAGTCTTCGATTTGTGTTTGTGAATCATTGTTATTCAAAAATAGTAACCTGTGACCACATTTTGACATTGTGGGGGTGTGGTTGAATGTTGTCTGCATCCAAACTATATGctatgcatgattgaattGGAAAAGATATGTTTTGCTGCTATTATTTTTGCAAACAACATTTGTTGGACTCtttttgcaaaatttataaTATGCATGTTTTTTAAAAATGGCTGCTATGTGTGGATATTGTTTGTTTTTGGGGTGTGTTTAAAaattagaagaataattCAtaaacaaatatacaaaGGCACCTTTGGCCTTgtctatgtttaatacttcatgcatgcTCCTTGTTTTTttcgatat…	aacacataaaaaTGGCTACCTGTGCTGCTAGGAGCAGATCTCTGAGTCTTCGATTTGTGTTTGTGAATCATTGTTATTCAAAAATAGTAACCTGTGACCACATTTTGACATTGTGGGGATGTGGGTTGAATGTTGTCTGCATCCAAACTATATGctatgcatgattgaattGGAAAAGATATGTTTTGCTGCTATTATTTTTGCAAACAACATTTGTTGGACTGtttttgcaaaatttataaTATGCATGTTTTTTAAAAATGGCTGCTATGCGTGGATATTGTTTGTTTTTTGGGTGTGATTAAAaattagaagaataattCAtaaacaaatatacaaaGGCACCTTTGGCCTTgtctatgtttaatacttcatgcatgcTCCTTGTTTTTttcgata…	http://synteny.cnr.berkeley.edu/CoGe/GEvo.pl?prog=blastn&autogo=1&show_cns=1&dsgid1=11821&chr1=10&x1=25683001&dr1up=15000&dr1down=15000&dsgid2=11821;chr2=2;x2=54014674;dr2up=15000;dr2down=15000;num_seqs=2;hsp_overlap_limit=0;hsp_size_limit=0
Sb05g001450|5|1524233|1524293|-|Sb08g002100|8|2225061|2224999|+|0.28	Sb05g001450	5	1524233	1524293	-0	Sb08g002100	8	2224999	2225061	0	0.28	5-distal	AAGATCATCCCTTGGCCTCTTTGTCCATGGCAAAAATGGTAAGTAAAAATGATCAACATA	AGATCACCCAGTAGCCTCTTTGTCTGTAACCAAATTGGTCAGTACACAAATGATCAACATAT	http://synteny.cnr.berkeley.edu/CoGe/GEvo.pl?prog=blastn&autogo=1&show_cns=1&dsgid1=11821&chr1=5&x1=1524233&dr1up=15000&dr1down=15000&dsgid2=11821;chr2=8;x2=2224999;dr2up=15000;dr2down=15000;num_seqs=2;hsp_overlap_limit=0;hsp_size_limit=0
Sb04g033670|4|63588991|63589006|+|Sb06g023620|6|52715016|52715031|+|0.22	Sb04g033670	4	63588991	63589006	0	Sb06g023620	6	52715016	52715031	0	0.22	5-proximal	GGATCCTCCTCGGCC	GGATCCTCCTCGGCC	http://synteny.cnr.berkeley.edu/CoGe/GEvo.pl?prog=blastn&autogo=1&show_cns=1&dsgid1=11821&chr1=4&x1=63588991&dr1up=15000&dr1down=15000&dsgid2=11821;chr2=6;x2=52715016;dr2up=15000;dr2down=15000;num_seqs=2;hsp_overlap_limit=0;hsp_size_limit=0
Sb05g000365|5|199566|199584|+|Sb08g000390|8|219246|219264|+|0.27	Sb05g000365	5	199566	199584	0	Sb08g000390	8	219246	219264	0	0.27	5-proximal	aatagagcagcagcagca	aatagagcagccgcagca	http://synteny.cnr.berkeley.edu/CoGe/GEvo.pl?prog=blastn&autogo=1&show_cns=1&dsgid1=11821&chr1=5&x1=199566&dr1up=15000&dr1down=15000&dsgid2=11821;chr2=8;x2=219246;dr2up=15000;dr2down=15000;num_seqs=2;hsp_overlap_limit=0;hsp_size_limit=0
Sb01g016970|1|17158481|17158495|+|Sb01g049680|1|72608069|72608083|+|0.85	Sb01g016970	1	17158481	17158495	0	Sb01g049680	1	72608069	72608083	0	0.85	5-distal	GGAATTCCCGGACG	GGAATTCCCGGACG	http://synteny.cnr.berkeley.edu/CoGe/GEvo.pl?prog=blastn&autogo=1&show_cns=1&dsgid1=11821&chr1=1&x1=17158481&dr1up=15000&dr1down=15000&dsgid2=11821;chr2=1;x2=72608069;dr2up=15000;dr2down=15000;num_seqs=2;hsp_overlap_limit=0;hsp_size_limit=0
Sb04g032690|4|62702648|62702666|-|Sb06g024750|6|53803171|53803153|+|0.24	Sb04g032690	4	62702648	62702666	-0	Sb06g024750	6	53803153	53803171	0	0.24	3-proximal	TTTATACTCTATCCAAAT	ttataccctatccaaaTA	http://synteny.cnr.berkeley.edu/CoGe/GEvo.pl?prog=blastn&autogo=1&show_cns=1&dsgid1=11821&chr1=4&x1=62702648&dr1up=15000&dr1down=15000&dsgid2=11821;chr2=6;x2=53803153;dr2up=15000;dr2down=15000;num_seqs=2;hsp_overlap_limit=0;hsp_size_limit=0
Sb05g000240|5|57332|57376|-|Sb08g000250|8|50288|50332|-|8e-13	Sb05g000240	5	57332	57376	-0	Sb08g000250	8	50288	50332	-0	8.0000000000000002e-13	3-proximal	TTGATGAGATCCAGAGTGAATCAAGCACTGATACGTAGCTAGCC	TTGATGAGATCCAGAGTGAATCTAGCACTGGTACGTAGCCAGCC	http://synteny.cnr.berkeley.edu/CoGe/GEvo.pl?prog=blastn&autogo=1&show_cns=1&dsgid1=11821&chr1=5&x1=57332&dr1up=15000&dr1down=15000&dsgid2=11821;chr2=8;x2=50288;dr2up=15000;dr2down=15000;num_seqs=2;hsp_overlap_limit=0;hsp_size_limit=0
Sb02g027300|2|62518823|62518861|+|sorghum_v1_7_64197392_64197622|7|64197315|64197276|-|2e-05	Sb02g027300	2	62518823	62518861	0	sorghum_v1_7_64197392_64197622	7	64197276	64197315	-0	2.0000000000000002e-05	3-UTR	GGGGCTATTCTGCaaattttgtaaaatggAGTTGTACC	GGGGgcgtttctgcaaaattttgtaaaatggaaTTGTAC	http://synteny.cnr.berkeley.edu/CoGe/GEvo.pl?prog=blastn&autogo=1&show_cns=1&dsgid1=11821&chr1=2&x1=62518823&dr1up=15000&dr1down=15000&dsgid2=11821;chr2=7;x2=64197276;dr2up=15000;dr2down=15000;num_seqs=2;hsp_overlap_limit=0;hsp_size_limit=0
Sb04g026590|4|56484395|56484417|+|Sb06g022780|6|51997216|51997238|+|0.068	Sb04g026590	4	56484395	56484417	0	Sb06g022780	6	51997216	51997238	0	0.068	5-distal	CAATGATGAGCATTGAGCATGC	CAATGATGGGCATGGAGCATGC	http://synteny.cnr.berkeley.edu/CoGe/GEvo.pl?prog=blastn&autogo=1&show_cns=1&dsgid1=11821&chr1=4&x1=56484395&dr1up=15000&dr1down=15000&dsgid2=11821;chr2=6;x2=51997216;dr2up=15000;dr2down=15000;num_seqs=2;hsp_overlap_limit=0;hsp_size_limit=0
Sb04g025870|4|55648199|55648218|-|Sb06g021750|6|50949961|50949980|-|0.063	Sb04g025870	4	55648199	55648218	-0	Sb06g021750	6	50949961	50949980	-0	0.063	5-UTR	ccgccgccgctgtcgccgT	ccgccgccgccgtcgccgt	http://synteny.cnr.berkeley.edu/CoGe/GEvo.pl?prog=blastn&autogo=1&show_cns=1&dsgid1=11821&chr1=4&x1=55648199&dr1up=15000&dr1down=15000&dsgid2=11821;chr2=6;x2=50949961;dr2up=15000;dr2down=15000;num_seqs=2;hsp_overlap_limit=0;hsp_size_limit=0
Sb03g013190|3|16085453|16085467|+|Sb09g004650|9|5627049|5627035|-|0.92	Sb03g013190	3	16085453	16085467	0	Sb09g004650	9	5627035	5627049	-0	0.92	5-distal	AGTGCATTCTAGCT	CAGTGCATTCTAGC	http://synteny.cnr.berkeley.edu/CoGe/GEvo.pl?prog=blastn&autogo=1&show_cns=1&dsgid1=11821&chr1=3&x1=16085453&dr1up=15000&dr1down=15000&dsgid2=11821;chr2=9;x2=5627035;dr2up=15000;dr2down=15000;num_seqs=2;hsp_overlap_limit=0;hsp_size_limit=0
Sb01g003710|1|2970107|2970121|-|Sb02g006680|2|8474344|8474330|+|0.84	Sb01g003710	1	2970107	2970121	-0	Sb02g006680	2	8474330	8474344	0	0.84	3-distal	tttttttttagaaa	ttttttttagaaaa	http://synteny.cnr.berkeley.edu/CoGe/GEvo.pl?prog=blastn&autogo=1&show_cns=1&dsgid1=11821&chr1=1&x1=2970107&dr1up=15000&dr1down=15000&dsgid2=11821;chr2=2;x2=8474330;dr2up=15000;dr2down=15000;num_seqs=2;hsp_overlap_limit=0;hsp_size_limit=0
Sb05g000610|5|415625|415734|+|Sb08g000640|8|554906|555019|+|1e-18	Sb05g000610	5	415625	415734	0	Sb08g000640	8	554906	555019	0	1.0000000000000001e-18	5-distal	TACATGAAGATCAGTAACAATTGTACCACTTTCTACGTCCATCGCTGCATGCAAATGTTGTTCTGAATGCTGCTCCTCGACATCTTTTCTTCACTGACGTAATTTGCCT	TACATAAAGATGAGTAACAATTGTACGTACCACTCTCCACCTCCATCATTGCGTGCAGATGATTTTCTGAATGCTGCTCCTCGTCATCTATTCTCCACAGAGTTAATTTGCCT	http://synteny.cnr.berkeley.edu/CoGe/GEvo.pl?prog=blastn&autogo=1&show_cns=1&dsgid1=11821&chr1=5&x1=415625&dr1up=15000&dr1down=15000&dsgid2=11821;chr2=8;x2=554906;dr2up=15000;dr2down=15000;num_seqs=2;hsp_overlap_limit=0;hsp_size_limit=0
Sb05g000420|5|254847|254928|-|Sb08g000465|8|355398|355485|-|5e-14	Sb05g000420	5	254847	254928	-0	Sb08g000465	8	355398	355485	-0	5.0000000000000002e-14	5-distal	AGGTGGCGGAGAGAAGATGGGCTAGGGTTTCATTCTTGTATATATGTTGTGACGTTGGTGTCGGGCCAAGATGGGCCGAGA	AGGTGAGGGAAAGGAAATGGGATAGGGTTTCATTcttgtatatatatatatactatGATGTTGGTGTCGGGCCAAGATGGGCCGAGA	http://synteny.cnr.berkeley.edu/CoGe/GEvo.pl?prog=blastn&autogo=1&show_cns=1&dsgid1=11821&chr1=5&x1=254847&dr1up=15000&dr1down=15000&dsgid2=11821;chr2=8;x2=355398;dr2up=15000;dr2down=15000;num_seqs=2;hsp_overlap_limit=0;hsp_size_limit=0
Sb02g028220|2|63428519|63428535|+|Sb07g028010|7|62961415|62961399|-|0.069	Sb02g028220	2	63428519	63428535	0	Sb07g028010	7	62961399	62961415	-0	0.069	3-distal	AGGATCAACTTTTTGG	GAGGATCAACTTTTTG	http://synteny.cnr.berkeley.edu/CoGe/GEvo.pl?prog=blastn&autogo=1&show_cns=1&dsgid1=11821&chr1=2&x1=63428519&dr1up=15000&dr1down=15000&dsgid2=11821;chr2=7;x2=62961399;dr2up=15000;dr2down=15000;num_seqs=2;hsp_overlap_limit=0;hsp_size_limit=0
Sb03g031060|3|59393282|59393296|+|Sb09g028100|9|57084688|57084674|-|1.0	Sb03g031060	3	59393282	59393296	0	Sb09g028100	9	57084674	57084688	-0	1	intron	ttatttttcctttt	tttatttttccttt	http://synteny.cnr.berkeley.edu/CoGe/GEvo.pl?prog=blastn&autogo=1&show_cns=1&dsgid1=11821&chr1=3&x1=59393282&dr1up=15000&dr1down=15000&dsgid2=11821;chr2=9;x2=57084674;dr2up=15000;dr2down=15000;num_seqs=2;hsp_overlap_limit=0;hsp_size_limit=0
Sb05g002590|5|2751526|2751544|+|Sb08g001140|8|1085430|1085412|-|0.23	Sb05g002590	5	2751526	2751544	0	Sb08g001140	8	1085412	1085430	-0	0.23	5-proximal	CGTATCTTTCACCCTTTC	CCGTATCTTTCATCCTTT	http://synteny.cnr.berkeley.edu/CoGe/GEvo.pl?prog=blastn&autogo=1&show_cns=1&dsgid1=11821&chr1=5&x1=2751526&dr1up=15000&dr1down=15000&dsgid2=11821;chr2=8;x2=1085412;dr2up=15000;dr2down=15000;num_seqs=2;hsp_overlap_limit=0;hsp_size_limit=0
Sb10g020060|10|42931797|42931811|-|Sb04g009720|4|12324430|12324416|+|1.2	Sb10g020060	10	42931797	42931811	-0	Sb04g009720	4	12324416	12324430	0	1.2	5-distal	aaatattagtatat	aatattAGTATATT	http://synteny.cnr.berkeley.edu/CoGe/GEvo.pl?prog=blastn&autogo=1&show_cns=1&dsgid1=11821&chr1=10&x1=42931797&dr1up=15000&dr1down=15000&dsgid2=11821;chr2=4;x2=12324416;dr2up=15000;dr2down=15000;num_seqs=2;hsp_overlap_limit=0;hsp_size_limit=0
Sb01g014120|1|13308287|13308301|-|Sb08g020590|8|51619588|51619574|+|0.83	Sb01g014120	1	13308287	13308301	-0	Sb08g020590	8	51619574	51619588	0	0.83	5-distal	TTTACTTTTTCTAA	TTACTTTTTCTAAA	http://synteny.cnr.berkeley.edu/CoGe/GEvo.pl?prog=blastn&autogo=1&show_cns=1&dsgid1=11821&chr1=1&x1=13308287&dr1up=15000&dr1down=15000&dsgid2=11821;chr2=8;x2=51619574;dr2up=15000;dr2down=15000;num_seqs=2;hsp_overlap_limit=0;hsp_size_limit=0
Sb05g000250|5|71975|72427|+|Sb08g000270|8|94762|95186|+|1e-125	Sb05g000250	5	71975	72427	0	Sb08g000270	8	94762	95186	0	1e-125	intron	TCGTACTTCCCACTTCTTCATTTCCCCAATCCCTCCATTGATCCGGTGCCTTCACCACGCCCCACGGATCTAGGTTTTCCTCCCCCTCGGGTTTGGGGATCTACACCTCCGCTTCTGCAATTTCCTTCCCAAATCAGCGCatttttttttttcaatttttAATGTGCACATTCTGAGCGCCTTGGCGCTGTTGGGTAAGTTCTTGCTTAGGAATATGAAagaatgctcatgcattgctCAAGAAAAGTTTTTTCCCCACCACGTCCAGTTTGTTGTTCTAGTTGCCATTACCAATTCGTGTGCTCATTTTGGTGAAACTCGTTTGGAGCATATGAGGTTGCTCGCACATTGCTGAAGAAAAGACTAACCTTGTATTATTTTGTTGGTCTGGCTGTCATT…	TCGTACTTCCCACTTCTTCATTTCCCCAATCCCTCCATTGATCCGGTGCCTCCACCACGCCCCACGGATCTAGCTTTTTCTGCCCCTCCGGTTTGGGGATCTACACCTCCGCTTCTGCAATTTCCTTCCCAAATCCGCGctttttttttcaatttttAATGTGCACATTCTGAGCGCCTTGGCACTGTTGGGTAAGTTCTTGTTTAGGAATATGAAGGAATGCTCACGCATTGCTCAAGGATTTTTTTTCCCGCCAGGACCGTTTTTGTTGTTTAGTTGCCATTGCCAATTCGTTCGGAGCATATGAGGTTGCTCGCGCATTGCTGAAGAAAAGACTCACCTTGTATTATTTTGTTGGTCTAGTTGTCATTAACAATTGGTGTGCTCATTCTTGGCACA…	http://synteny.cnr.berkeley.edu/CoGe/GEvo.pl?prog=blastn&autogo=1&show_cns=1&dsgid1=11821&chr1=5&x1=71975&dr1up=15000&dr1down=15000&dsgid2=11821;chr2=8;x2=94762;dr2up=15000;dr2down=15000;num_seqs=2;hsp_overlap_limit=0;hsp_size_limit=0
sorghum_v1_5_35548533_35548654|5|35548778|35548941|-|sorghum_v1_6_27609005_27609118|6|27608887|27608724|+|2e-85	sorghum_v1_5_35548533_35548654	5	35548778	35548941	-0	sorghum_v1_6_27609005_27609118	6	27608724	27608887	0	2e-85	5-proximal	gatcaattattgttCCATTCTATCATCACAAATACCAACATTTTGGTGttttcttttgaaattttcttcctccaatcctaCgtgggactaggagttaactagGACGAAAATAATTCACCTAGGACATATGATAGTGTGCACCAATGGCCATGtgggataacaa	atcaattattgttCCATTCTATCATCACAAATACCAACATTTTGGTGttttcttttgaaattttcttcctccaatcctaCgtgggactaggagttaactagGACGAAAATAATTTACCTAGGACATATGATAGTGTGCACCAATGGCCATGtgggataacaag	http://synteny.cnr.berkeley.edu/CoGe/GEvo.pl?prog=blastn&autogo=1&show_cns=1&dsgid1=11821&chr1=5&x1=35548778&dr1up=15000&dr1down=15000&dsgid2=11821;chr2=6;x2=27608724;dr2up=15000;dr2down=15000;num_seqs=2;hsp_overlap_limit=0;hsp_size_limit=0
Sb05g001310|5|1379602|1379616|-|Sb08g002300|8|2446722|2446708|+|0.8	Sb05g001310	5	1379602	1379616	-0	Sb08g002300	8	2446708	2446722	0	0.8	5-proximal	CCGCGTCGCAATCA	CGCGTCGCAATCAT	http://synteny.cnr.berkeley.edu/CoGe/GEvo.pl?prog=blastn&autogo=1&show_cns=1&dsgid1=11821&chr1=5&x1=1379602&dr1up=15000&dr1down=15000&dsgid2=11821;chr2=8;x2=2446708;dr2up=15000;dr2down=15000;num_seqs=2;hsp_overlap_limit=0;hsp_size_limit=0
Sb05g001050|5|1100899|1100920|-|Sb08g002740|8|2914658|2914637|+|0.004	Sb05g001050	5	1100899	1100920	-0	Sb08g002740	8	2914637	2914658	0	0.004	3-proximal	TCTCCACAAACAAGAGACAAA	CTCCAAAAACAAGAGACAAAA	http://synteny.cnr.berkeley.edu/CoGe/GEvo.pl?prog=blastn&autogo=1&show_cns=1&dsgid1=11821&chr1=5&x1=1100899&dr1up=15000&dr1down=15000&dsgid2=11821;chr2=8;x2=2914637;dr2up=15000;dr2down=15000;num_seqs=2;hsp_overlap_limit=0;hsp_size_limit=0
Sb10g019780|10|42263899|42264018|-|Sb04g010070|4|13192588|13192469|+|3e-51	Sb10g019780	10	42263899	42264018	-0	Sb04g010070	4	13192469	13192588	0	3e-51	3-proximal	TCATTACTCGTGATGGCGGGCCAGCGTTGCCACAAGCACCATGGGCCAATAGGGCCAGGATGGGCTGCCTGGTCCAGAAGCTGTTTAGGAGGTCGTGATCCAAACATGTCATTTattta	CATTACTCGTGATGACGGGCCAGCGTTGCCACAAGCACGATGGGCCAATGGGGCCAGGATGGGCTGCTTGGTCCAGAAGCTGTCTAGGAGGCCGTGATCCAAACATGTCATttatttag	http://synteny.cnr.berkeley.edu/CoGe/GEvo.pl?prog=blastn&autogo=1&show_cns=1&dsgid1=11821&chr1=10&x1=42263899&dr1up=15000&dr1down=15000&dsgid2=11821;chr2=4;x2=13192469;dr2up=15000;dr2down=15000;num_seqs=2;hsp_overlap_limit=0;hsp_size_limit=0
5_324623_324853_cns_rna|5|324926|325298|-|8_438197_438429_cns_rna|8|438513|438877|-|1e-120	5_324623_324853_cns_rna	5	324926	325298	-0	8_438197_438429_cns_rna	8	438513	438877	-0	9.9999999999999998e-121	5-proximal	AACAAGTAGACACAGTCCAGGAGCAGAGTTGAGCAGAAAATACACAGAGGAGTGATCCTTCAGTCCTGATGGGTGTTTCTTGTCTTGTAACCATTTTCCTGTCTAAGCAGACATTCTTGTAACTTGAGAATTATTAAGAAAGACaaagaaagaggaaaagCGGGAAAGTTTACATATTCATGAAAACAGAGCAGGAGCTCATAAGTAAAGTATAAGTGAAAACTGCAGCTGAGTTGGCAGTGCGTTTGTGATCCGTTCAGAAACTTGAATACTTGGTGGTTTGCTGTGAGAATTTGTCAGAGTGCTCGTAAGAAGAAAGGTTTGTGACTGGCCAAGTTGCCTTTTGTGGAAAAAGGGATTTAAATCGAGCAA	AACAAGTAGCCACAGTCTAGGAGCAGAGTTGAGCAGAaagtgcaaagagagagGAGTGCTTCTTCAATCCTGATGTGTGTAACCATTTTCCTGTCTAAAGCAGACATTCTTGTAACTTGAGAATTATTAAGAAAGATaaagaaagaggaaaagTGGGAATAAGTTTATATTCATGAAAACAGAGCAGGAGCTCATAAGTAAAGCAAGTGAAAACTGCAGTTGAGTTGGCAGTGCGTTTGTGATCCGTTCAGAAACTTGAATACTTGGTGGTTTGCTGTGAGAATTTGTATGAGGGCTCGTAAGGAAGAAAGGTTTGTGATTGGCCAAGTTGCCTTTTGTGGAAAAAGGGATTGAAATCGAGCAA	http://synteny.cnr.berkeley.edu/CoGe/GEvo.pl?prog=blastn&autogo=1&show_cns=1&dsgid1=11821&chr1=5&x1=324926&dr1up=15000&dr1down=15000&dsgid2=11821;chr2=8;x2=438513;dr2up=15000;dr2down=15000;num_seqs=2;hsp_overlap_limit=0;hsp_size_limit=0
Sb01g031190|1|53769803|53769830|-|Sb01g049500|1|72450491|72450518|-|8e-05	Sb01g031190	1	53769803	53769830	-0	Sb01g049500	1	72450491	72450518	-0	8.0000000000000007e-05	5-UTR	GTTGCGACTGGAGGAGGCGGCGCGAGG	GTTGCGActggaggcggcggcgaGAGG	http://synteny.cnr.berkeley.edu/CoGe/GEvo.pl?prog=blastn&autogo=1&show_cns=1&dsgid1=11821&chr1=1&x1=53769803&dr1up=15000&dr1down=15000&dsgid2=11821;chr2=1;x2=72450491;dr2up=15000;dr2down=15000;num_seqs=2;hsp_overlap_limit=0;hsp_size_limit=0
Sb05g001760|5|1923723|1923737|-|Sb08g001710|8|1720480|1720466|+|1.1	Sb05g001760	5	1923723	1923737	-0	Sb08g001710	8	1720466	1720480	0	1.1	intron	ACTCTACACTTCAC	CTCTACACTTCAct	http://synteny.cnr.berkeley.edu/CoGe/GEvo.pl?prog=blastn&autogo=1&show_cns=1&dsgid1=11821&chr1=5&x1=1923723&dr1up=15000&dr1down=15000&dsgid2=11821;chr2=8;x2=1720466;dr2up=15000;dr2down=15000;num_seqs=2;hsp_overlap_limit=0;hsp_size_limit=0
Sb10g008520|10|8754789|8754809|+|Sb04g028180|4|58282389|58282409|+|0.0003	Sb10g008520	10	8754789	8754809	0	Sb04g028180	4	58282389	58282409	0	0.0003	5-distal	cttgtttagttttaaaaaaa	cttgtttagttttaaaaaaa	http://synteny.cnr.berkeley.edu/CoGe/GEvo.pl?prog=blastn&autogo=1&show_cns=1&dsgid1=11821&chr1=10&x1=8754789&dr1up=15000&dr1down=15000&dsgid2=11821;chr2=4;x2=58282389;dr2up=15000;dr2down=15000;num_seqs=2;hsp_overlap_limit=0;hsp_size_limit=0
Sb02g022197|2|54662427|54662451|+|Sb07g019130|7|48843905|48843881|-|0.3	Sb02g022197	2	54662427	54662451	0	Sb07g019130	7	48843881	48843905	-0	0.3	3-distal	gaaaTGactgttggctgatttatt	agaaagtactgttgactgatttat	http://synteny.cnr.berkeley.edu/CoGe/GEvo.pl?prog=blastn&autogo=1&show_cns=1&dsgid1=11821&chr1=2&x1=54662427&dr1up=15000&dr1down=15000&dsgid2=11821;chr2=7;x2=48843881;dr2up=15000;dr2down=15000;num_seqs=2;hsp_overlap_limit=0;hsp_size_limit=0
Sb03g000840|3|661624|661641|+|Sb09g007650|9|13766921|13766904|-|1.2	Sb03g000840	3	661624	661641	0	Sb09g007650	9	13766904	13766921	-0	1.2	intron	cacgcctgtacgtGCAA	gcacgcttgtacgtGCA	http://synteny.cnr.berkeley.edu/CoGe/GEvo.pl?prog=blastn&autogo=1&show_cns=1&dsgid1=11821&chr1=3&x1=661624&dr1up=15000&dr1down=15000&dsgid2=11821;chr2=9;x2=13766904;dr2up=15000;dr2down=15000;num_seqs=2;hsp_overlap_limit=0;hsp_size_limit=0
Sb10g008800|10|9210768|9210783|+|Sb04g028440|4|58501441|58501456|+|0.25	Sb10g008800	10	9210768	9210783	0	Sb04g028440	4	58501441	58501456	0	0.25	5-proximal	ATTCCCTCCTCTCCC	ATTCCCTCCTCTCCC	http://synteny.cnr.berkeley.edu/CoGe/GEvo.pl?prog=blastn&autogo=1&show_cns=1&dsgid1=11821&chr1=10&x1=9210768&dr1up=15000&dr1down=15000&dsgid2=11821;chr2=4;x2=58501441;dr2up=15000;dr2down=15000;num_seqs=2;hsp_overlap_limit=0;hsp_size_limit=0
Sb05g001050|5|1102001|1102049|-|Sb08g002740|8|2913430|2913382|+|5e-10	Sb05g001050	5	1102001	1102049	-0	Sb08g002740	8	2913382	2913430	0	5.0000000000000003e-10	3-UTR	TTTTGTTCCTAAAATTTGTTAGATTTTTTAGCTCGGAGTGATTCTGTT	TTTGTTCCGAAAATTCGTTGGATTTTTCAGCTTAGAGTGATTCTGTTC	http://synteny.cnr.berkeley.edu/CoGe/GEvo.pl?prog=blastn&autogo=1&show_cns=1&dsgid1=11821&chr1=5&x1=1102001&dr1up=15000&dr1down=15000&dsgid2=11821;chr2=8;x2=2913382;dr2up=15000;dr2down=15000;num_seqs=2;hsp_overlap_limit=0;hsp_size_limit=0
Sb05g000490|5|340059|340116|-|Sb08g000520|8|456830|456887|-|2e-13	Sb05g000490	5	340059	340116	-0	Sb08g000520	8	456830	456887	-0	2.0000000000000001e-13	intron	GTTTACCCCTTTACATTCTTCAGTTTCTTCTGTTAAAGTTGGTGATGAATTTGCCAC	GTTTTCCACTTTGCATTCTTCAGTTTTTTACATTAAAGTTGGTGATGAATTTGCCac	http://synteny.cnr.berkeley.edu/CoGe/GEvo.pl?prog=blastn&autogo=1&show_cns=1&dsgid1=11821&chr1=5&x1=340059&dr1up=15000&dr1down=15000&dsgid2=11821;chr2=8;x2=456830;dr2up=15000;dr2down=15000;num_seqs=2;hsp_overlap_limit=0;hsp_size_limit=0
Sb10g012990|10|19913680|19913700|-|Sb04g030050|4|60091328|60091348|-|1.0	Sb10g012990	10	19913680	19913700	-0	Sb04g030050	4	60091328	60091348	-0	1	5-distal	atttatcatttatcatattt	atttatcatatattatattt	http://synteny.cnr.berkeley.edu/CoGe/GEvo.pl?prog=blastn&autogo=1&show_cns=1&dsgid1=11821&chr1=10&x1=19913680&dr1up=15000&dr1down=15000&dsgid2=11821;chr2=4;x2=60091328;dr2up=15000;dr2down=15000;num_seqs=2;hsp_overlap_limit=0;hsp_size_limit=0
Sb05g002755|5|2946219|2946276|-|Sb08g001030|8|964346|964288|+|1.1	Sb05g002755	5	2946219	2946276	-0	Sb08g001030	8	964288	964346	0	1.1	intron	TCCTTTTGGCATGTCTATTTGTTACCTCtattttttatggttttTGATATGTATGAA	CCCTTTGGCATTCCTACTTCTTACTTCTGTTTTTGTACTGCTTTTTATGTGTATGAAG	http://synteny.cnr.berkeley.edu/CoGe/GEvo.pl?prog=blastn&autogo=1&show_cns=1&dsgid1=11821&chr1=5&x1=2946219&dr1up=15000&dr1down=15000&dsgid2=11821;chr2=8;x2=964288;dr2up=15000;dr2down=15000;num_seqs=2;hsp_overlap_limit=0;hsp_size_limit=0
Sb06g028140|6|56998387|56998410|+|Sb07g006160|7|8823054|8823031|-|0.018	Sb06g028140	6	56998387	56998410	0	Sb07g006160	7	8823031	8823054	-0	0.018	3-distal	ggccttgtttagttttttttttt	aggccttgtttagttaatttttt	http://synteny.cnr.berkeley.edu/CoGe/GEvo.pl?prog=blastn&autogo=1&show_cns=1&dsgid1=11821&chr1=6&x1=56998387&dr1up=15000&dr1down=15000&dsgid2=11821;chr2=7;x2=8823031;dr2up=15000;dr2down=15000;num_seqs=2;hsp_overlap_limit=0;hsp_size_limit=0
Sb03g026430|3|53223506|53223523|-|Sb09g030510|9|59074329|59074312|+|1.0	Sb03g026430	3	53223506	53223523	-0	Sb09g030510	9	59074312	59074329	0	1	5-distal	taggctttgtttagttc	aggccttgtttagttcc	http://synteny.cnr.berkeley.edu/CoGe/GEvo.pl?prog=blastn&autogo=1&show_cns=1&dsgid1=11821&chr1=3&x1=53223506&dr1up=15000&dr1down=15000&dsgid2=11821;chr2=9;x2=59074312;dr2up=15000;dr2down=15000;num_seqs=2;hsp_overlap_limit=0;hsp_size_limit=0
Sb06g028560|6|57316618|57316635|-|Sb07g005820|7|8212406|8212389|+|1.2	Sb06g028560	6	57316618	57316635	-0	Sb07g005820	7	8212389	8212406	0	1.2	5-proximal	AATGATTAGTCCCAATG	ATGATTAGTCCCTATGT	http://synteny.cnr.berkeley.edu/CoGe/GEvo.pl?prog=blastn&autogo=1&show_cns=1&dsgid1=11821&chr1=6&x1=57316618&dr1up=15000&dr1down=15000&dsgid2=11821;chr2=7;x2=8212389;dr2up=15000;dr2down=15000;num_seqs=2;hsp_overlap_limit=0;hsp_size_limit=0
Sb05g000820|5|667758|667855|-|Sb08g000910|8|836721|836820|-|2e-10	Sb05g000820	5	667758	667855	-0	Sb08g000910	8	836721	836820	-0	2.0000000000000001e-10	intron	GTACGTGGATGTACATTTGTCTGCATTACATTTTTGTTGTTGGTTTTCTTGATTATTTACCTGTTGTTGTTCTTGGTGGTTCACCCTGGGAATAGCA	GTATGTGGACGTACATTAGCCTGCATTACATTCATTCTTCTTGTTGGTTTCCTTGATTATTTATCTGTTTTTTTTTGGTTCTTCACCCTTGGAATATCA	http://synteny.cnr.berkeley.edu/CoGe/GEvo.pl?prog=blastn&autogo=1&show_cns=1&dsgid1=11821&chr1=5&x1=667758&dr1up=15000&dr1down=15000&dsgid2=11821;chr2=8;x2=836721;dr2up=15000;dr2down=15000;num_seqs=2;hsp_overlap_limit=0;hsp_size_limit=0
Sb05g000480|5|333732|333762|-|Sb08g000510|8|445830|445860|-|0.004	Sb05g000480	5	333732	333762	-0	Sb08g000510	8	445830	445860	-0	0.004	5-distal	CTTTTGTTTCTTTGAACGGTATCTCCTGCC	cttttgtttgtttGAATGATCTCTCCTGCC	http://synteny.cnr.berkeley.edu/CoGe/GEvo.pl?prog=blastn&autogo=1&show_cns=1&dsgid1=11821&chr1=5&x1=333732&dr1up=15000&dr1down=15000&dsgid2=11821;chr2=8;x2=445830;dr2up=15000;dr2down=15000;num_seqs=2;hsp_overlap_limit=0;hsp_size_limit=0
Sb10g022610|10|50637378|50637418|-|Sb04g007710|4|8088944|8088904|+|2e-05	Sb10g022610	10	50637378	50637418	-0	Sb04g007710	4	8088904	8088944	0	2.0000000000000002e-05	3-distal	GAACCCCTCCAAAGACaatgttttctatatttGTCAATTT	AACCCCTCCAAAGACAATGTCTTCTGAACCTATCAATTTG	http://synteny.cnr.berkeley.edu/CoGe/GEvo.pl?prog=blastn&autogo=1&show_cns=1&dsgid1=11821&chr1=10&x1=50637378&dr1up=15000&dr1down=15000&dsgid2=11821;chr2=4;x2=8088904;dr2up=15000;dr2down=15000;num_seqs=2;hsp_overlap_limit=0;hsp_size_limit=0
Sb05g000445|5|286435|286595|+|Sb08g000475|8|385210|385374|+|2e-38	Sb05g000445	5	286435	286595	0	Sb08g000475	8	385210	385374	0	1.9999999999999999e-38	intron	TTGTATTTAAAAATCATCaaattgtttttttattctttctAGTGCTACATCTCAAACTTCTTGTATTGCACTGGTTATGTTTCTATGTGGGCTTCATTTTTTTTGaaagacattgcagtatACTGATATCATCATTGTTCTTATTGATTGTTTGGTTGTA	TTGTATTTAAAAGTCATCAATTGTCTTTTATTCTTTCTAGTGCTATATCTCAAACTTCTTGTATTGTATTGCACTGGTTATTTTTCTATGTGGGCttcatttttttttgaaagacattgcagtatACTCATATCACCATTGTTCTTATTGATTGTTTGGTTGTA	http://synteny.cnr.berkeley.edu/CoGe/GEvo.pl?prog=blastn&autogo=1&show_cns=1&dsgid1=11821&chr1=5&x1=286435&dr1up=15000&dr1down=15000&dsgid2=11821;chr2=8;x2=385210;dr2up=15000;dr2down=15000;num_seqs=2;hsp_overlap_limit=0;hsp_size_limit=0
Sb05g002870|5|3104790|3104811|+|Sb08g002870|8|3093958|3093979|+|0.26	Sb05g002870	5	3104790	3104811	0	Sb08g002870	8	3093958	3093979	0	0.26	intron	CTGCTGATCGTGACATTAAGT	CTGCTGATTGTGACATTTAGT	http://synteny.cnr.berkeley.edu/CoGe/GEvo.pl?prog=blastn&autogo=1&show_cns=1&dsgid1=11821&chr1=5&x1=3104790&dr1up=15000&dr1down=15000&dsgid2=11821;chr2=8;x2=3093958;dr2up=15000;dr2down=15000;num_seqs=2;hsp_overlap_limit=0;hsp_size_limit=0
Sb03g027720|3|55384203|55384241|+|Sb09g030200|9|58830384|58830346|-|0.017	Sb03g027720	3	55384203	55384241	0	Sb09g030200	9	58830346	58830384	-0	0.017	5-distal	AAACCAGGCATAGCTCACATAATCTAGCTCAAGCTGCC	AAAATCATGCATAGCTCACATATTTTGGCTTGAGCTGC	http://synteny.cnr.berkeley.edu/CoGe/GEvo.pl?prog=blastn&autogo=1&show_cns=1&dsgid1=11821&chr1=3&x1=55384203&dr1up=15000&dr1down=15000&dsgid2=11821;chr2=9;x2=58830346;dr2up=15000;dr2down=15000;num_seqs=2;hsp_overlap_limit=0;hsp_size_limit=0
Sb02g026075|2|61097753|61097771|+|Sb07g022570|7|57194538|57194556|+|0.004	Sb02g026075	2	61097753	61097771	0	Sb07g022570	7	57194538	57194556	0	0.004	5-distal	ATCGTGCCATCCATCCAC	ATCGTGCCATCCATCCAC	http://synteny.cnr.berkeley.edu/CoGe/GEvo.pl?prog=blastn&autogo=1&show_cns=1&dsgid1=11821&chr1=2&x1=61097753&dr1up=15000&dr1down=15000&dsgid2=11821;chr2=7;x2=57194538;dr2up=15000;dr2down=15000;num_seqs=2;hsp_overlap_limit=0;hsp_size_limit=0
Sb04g023920|4|53624551|53624605|+|Sb06g018470|6|48082426|48082480|+|0.22	Sb04g023920	4	53624551	53624605	0	Sb06g018470	6	48082426	48082480	0	0.22	3-distal	AAAGAAAACAAATCTTGTTTTTCAATGAGTGAAACAAtttgaactttgactaaa	aaagaatacaattctcattttTCAAAAAGTTAAATAGTTTAAATATTGATTAAA	http://synteny.cnr.berkeley.edu/CoGe/GEvo.pl?prog=blastn&autogo=1&show_cns=1&dsgid1=11821&chr1=4&x1=53624551&dr1up=15000&dr1down=15000&dsgid2=11821;chr2=6;x2=48082426;dr2up=15000;dr2down=15000;num_seqs=2;hsp_overlap_limit=0;hsp_size_limit=0
Sb01g029650|1|51733472|51733494|+|Sb01g050333|1|73321716|73321694|-|0.001	Sb01g029650	1	51733472	51733494	0	Sb01g050333	1	73321694	73321716	-0	0.001	3-distal	AAAGGAGATGCTCTTTTATCTT	GAAAGGAGATGCTCTTTTACCT	http://synteny.cnr.berkeley.edu/CoGe/GEvo.pl?prog=blastn&autogo=1&show_cns=1&dsgid1=11821&chr1=1&x1=51733472&dr1up=15000&dr1down=15000&dsgid2=11821;chr2=1;x2=73321694;dr2up=15000;dr2down=15000;num_seqs=2;hsp_overlap_limit=0;hsp_size_limit=0
Sb05g002300|5|2442895|2442960|+|Sb08g001290|8|1267994|1267929|-|2e-09	Sb05g002300	5	2442895	2442960	0	Sb08g001290	8	1267929	1267994	-0	2.0000000000000001e-09	intron	TGCAAACCAGTGTGTTCAGTTATGCTTCCAGAAACCAGAATTGTGGGTGGTGGAAGATTATGTTT	TTGCAGACCCCTGTGTTCAGTTATACCTTCAGAAAGCAGGATTGTGGATGGCTGTAGATTATGTT	http://synteny.cnr.berkeley.edu/CoGe/GEvo.pl?prog=blastn&autogo=1&show_cns=1&dsgid1=11821&chr1=5&x1=2442895&dr1up=15000&dr1down=15000&dsgid2=11821;chr2=8;x2=1267929;dr2up=15000;dr2down=15000;num_seqs=2;hsp_overlap_limit=0;hsp_size_limit=0
Sb10g023950|10|52722185|52722247|+|Sb04g006636|4|6645665|6645603|-|0.015	Sb10g023950	10	52722185	52722247	0	Sb04g006636	4	6645603	6645665	-0	0.015	5-proximal	GAGGATGTACTGTCAAGGAAGCTGCAGCTGCGAGGCTcccagccccagccccagcctcaGCC	TGAGCATGTCCTGTCACAGAAGCTGCTGCTGTccctgcccctgcccctgccccagccccagc	http://synteny.cnr.berkeley.edu/CoGe/GEvo.pl?prog=blastn&autogo=1&show_cns=1&dsgid1=11821&chr1=10&x1=52722185&dr1up=15000&dr1down=15000&dsgid2=11821;chr2=4;x2=6645603;dr2up=15000;dr2down=15000;num_seqs=2;hsp_overlap_limit=0;hsp_size_limit=0
Sb05g001050|5|1101005|1101062|-|Sb08g002740|8|2914532|2914475|+|1e-06	Sb05g001050	5	1101005	1101062	-0	Sb08g002740	8	2914475	2914532	0	9.9999999999999995e-07	3-proximal	GTCAAGCGTCGATCCAATCCGATTAGTTTTAGCCAACCAATCACCGCTATGCCAAGT	TCAAACGTCGATCCAATCAGATTAGTCCTAGCGGACCAATAGCGGTTATGCCAGGTT	http://synteny.cnr.berkeley.edu/CoGe/GEvo.pl?prog=blastn&autogo=1&show_cns=1&dsgid1=11821&chr1=5&x1=1101005&dr1up=15000&dr1down=15000&dsgid2=11821;chr2=8;x2=2914475;dr2up=15000;dr2down=15000;num_seqs=2;hsp_overlap_limit=0;hsp_size_limit=0
Sb01g019490|1|21025666|21025704|-|Sb01g047560|1|70664601|70664563|+|2e-09	Sb01g019490	1	21025666	21025704	-0	Sb01g047560	1	70664563	70664601	0	2.0000000000000001e-09	intron	GTAAGTTCTTgctcgtcttctctggtACAtgttctttt	TAAGTTCTTGCTCCTCTTCTCAGGTACATGTtattttt	http://synteny.cnr.berkeley.edu/CoGe/GEvo.pl?prog=blastn&autogo=1&show_cns=1&dsgid1=11821&chr1=1&x1=21025666&dr1up=15000&dr1down=15000&dsgid2=11821;chr2=1;x2=70664563;dr2up=15000;dr2down=15000;num_seqs=2;hsp_overlap_limit=0;hsp_size_limit=0
Sb05g000340|5|152402|152418|-|Sb08g000360|8|190840|190856|-|0.074	Sb05g000340	5	152402	152418	-0	Sb08g000360	8	190840	190856	-0	0.074	intron	ACTAATCACTGCTTAC	ACTAATCACTGCTTAC	http://synteny.cnr.berkeley.edu/CoGe/GEvo.pl?prog=blastn&autogo=1&show_cns=1&dsgid1=11821&chr1=5&x1=152402&dr1up=15000&dr1down=15000&dsgid2=11821;chr2=8;x2=190840;dr2up=15000;dr2down=15000;num_seqs=2;hsp_overlap_limit=0;hsp_size_limit=0
Sb05g001450|5|1529789|1529812|-|Sb08g002100|8|2221618|2221595|+|1.1	Sb05g001450	5	1529789	1529812	-0	Sb08g002100	8	2221595	2221618	0	1.1	5-distal	ACAAGATCTTGGTCGTCTGTTGC	CAAGATCTTCATCGTCTGCTGCT	http://synteny.cnr.berkeley.edu/CoGe/GEvo.pl?prog=blastn&autogo=1&show_cns=1&dsgid1=11821&chr1=5&x1=1529789&dr1up=15000&dr1down=15000&dsgid2=11821;chr2=8;x2=2221595;dr2up=15000;dr2down=15000;num_seqs=2;hsp_overlap_limit=0;hsp_size_limit=0
Sb05g001830|5|1998364|1998397|+|Sb08g001620|8|1588805|1588772|-|8e-05	Sb05g001830	5	1998364	1998397	0	Sb08g001620	8	1588772	1588805	-0	8.0000000000000007e-05	intron	TTCTGGGCACATGATTCATAGGTTTTCATGTAT	ATTCTGGGAACATGATTTTTTGGTTTTCATGTA	http://synteny.cnr.berkeley.edu/CoGe/GEvo.pl?prog=blastn&autogo=1&show_cns=1&dsgid1=11821&chr1=5&x1=1998364&dr1up=15000&dr1down=15000&dsgid2=11821;chr2=8;x2=1588772;dr2up=15000;dr2down=15000;num_seqs=2;hsp_overlap_limit=0;hsp_size_limit=0
sorghum_v1_5_45449916_45450112|5|45450134|45450153|+|sorghum_v1_8_9188610_9188805|8|9188830|9188849|+|0.001	sorghum_v1_5_45449916_45450112	5	45450134	45450153	0	sorghum_v1_8_9188610_9188805	8	9188830	9188849	0	0.001	3-proximal	atatttagtgcaaagaaaa	atatttagtgcaaagaaaa	http://synteny.cnr.berkeley.edu/CoGe/GEvo.pl?prog=blastn&autogo=1&show_cns=1&dsgid1=11821&chr1=5&x1=45450134&dr1up=15000&dr1down=15000&dsgid2=11821;chr2=8;x2=9188830;dr2up=15000;dr2down=15000;num_seqs=2;hsp_overlap_limit=0;hsp_size_limit=0
Sb10g023420|10|52037144|52037168|+|Sb04g007060|4|7155478|7155454|-|0.24	Sb10g023420	10	52037144	52037168	0	Sb04g007060	4	7155454	7155478	-0	0.24	5-distal	GGTCCGGAGCGCGTCCACGCAGCG	GGGGCCGGAGCGCGGCCACGTAGC	http://synteny.cnr.berkeley.edu/CoGe/GEvo.pl?prog=blastn&autogo=1&show_cns=1&dsgid1=11821&chr1=10&x1=52037144&dr1up=15000&dr1down=15000&dsgid2=11821;chr2=4;x2=7155454;dr2up=15000;dr2down=15000;num_seqs=2;hsp_overlap_limit=0;hsp_size_limit=0
Sb03g036170|3|64233821|64233838|-|Sb09g024950|9|54458200|54458183|+|0.97	Sb03g036170	3	64233821	64233838	-0	Sb09g024950	9	54458183	54458200	0	0.97	5-distal	ATAGTGTAATGTATCTT	TAGTGTATTGTATCTTA	http://synteny.cnr.berkeley.edu/CoGe/GEvo.pl?prog=blastn&autogo=1&show_cns=1&dsgid1=11821&chr1=3&x1=64233821&dr1up=15000&dr1down=15000&dsgid2=11821;chr2=9;x2=54458183;dr2up=15000;dr2down=15000;num_seqs=2;hsp_overlap_limit=0;hsp_size_limit=0
Sb10g006920|10|6653625|6653640|+|Sb04g034360|4|64161399|64161384|-|0.21	Sb10g006920	10	6653625	6653640	0	Sb04g034360	4	64161384	64161399	-0	0.21	5-proximal	gccacgccacgccGC	cgccacgccacgccG	http://synteny.cnr.berkeley.edu/CoGe/GEvo.pl?prog=blastn&autogo=1&show_cns=1&dsgid1=11821&chr1=10&x1=6653625&dr1up=15000&dr1down=15000&dsgid2=11821;chr2=4;x2=64161384;dr2up=15000;dr2down=15000;num_seqs=2;hsp_overlap_limit=0;hsp_size_limit=0
Sb02g031690|2|66597061|66597086|-|Sb07g024760|7|59757444|59757469|-|0.064	Sb02g031690	2	66597061	66597086	-0	Sb07g024760	7	59757444	59757469	-0	0.064	5-distal	taaaataattaaaaaataattacat	TaatataattaaaaaatGATTGCAT	http://synteny.cnr.berkeley.edu/CoGe/GEvo.pl?prog=blastn&autogo=1&show_cns=1&dsgid1=11821&chr1=2&x1=66597061&dr1up=15000&dr1down=15000&dsgid2=11821;chr2=7;x2=59757444;dr2up=15000;dr2down=15000;num_seqs=2;hsp_overlap_limit=0;hsp_size_limit=0
Sb03g011720|3|13295426|13295449|-|Sb09g003010|9|3273548|3273525|+|0.015	Sb03g011720	3	13295426	13295449	-0	Sb09g003010	9	3273525	3273548	0	0.015	5-proximal	CTTGTCCCCCGGATCTTGCCTCC	TTGTCTTCCGGATCTTGCCTCCC	http://synteny.cnr.berkeley.edu/CoGe/GEvo.pl?prog=blastn&autogo=1&show_cns=1&dsgid1=11821&chr1=3&x1=13295426&dr1up=15000&dr1down=15000&dsgid2=11821;chr2=9;x2=3273525;dr2up=15000;dr2down=15000;num_seqs=2;hsp_overlap_limit=0;hsp_size_limit=0
Sb01g003670|1|2950309|2950330|+|Sb02g006780|2|8687196|8687175|-|0.22	Sb01g003670	1	2950309	2950330	0	Sb02g006780	2	8687175	8687196	-0	0.22	5-distal	ACGTGTCGCCTCCTGGGCCGT	CACGTgtcgtctcctgcgccg	http://synteny.cnr.berkeley.edu/CoGe/GEvo.pl?prog=blastn&autogo=1&show_cns=1&dsgid1=11821&chr1=1&x1=2950309&dr1up=15000&dr1down=15000&dsgid2=11821;chr2=2;x2=8687175;dr2up=15000;dr2down=15000;num_seqs=2;hsp_overlap_limit=0;hsp_size_limit=0
Sb05g002900|5|3120316|3120369|-|Sb08g002890|8|3106395|3106451|-|0.005	Sb05g002900	5	3120316	3120369	-0	Sb08g002890	8	3106395	3106451	-0	0.005	intron	CATTGTGGATGCATTTTGAGTTCTGTTTGTCCTCTCTGATTGCTGTGCTTCTA	CATTATGGATGCATCTTGAGTTATTTTGTTTGCCCTCTATAGTTGTTGTGCTTCTA	http://synteny.cnr.berkeley.edu/CoGe/GEvo.pl?prog=blastn&autogo=1&show_cns=1&dsgid1=11821&chr1=5&x1=3120316&dr1up=15000&dr1down=15000&dsgid2=11821;chr2=8;x2=3106395;dr2up=15000;dr2down=15000;num_seqs=2;hsp_overlap_limit=0;hsp_size_limit=0
Sb01g036250|1|59879397|59879415|-|Sb02g043080|2|76853722|76853740|-|0.005	Sb01g036250	1	59879397	59879415	-0	Sb02g043080	2	76853722	76853740	-0	0.005	intron	ATTGCCTACATTGTTTGA	ATTGCCTACATTGTTTGA	http://synteny.cnr.berkeley.edu/CoGe/GEvo.pl?prog=blastn&autogo=1&show_cns=1&dsgid1=11821&chr1=1&x1=59879397&dr1up=15000&dr1down=15000&dsgid2=11821;chr2=2;x2=76853722;dr2up=15000;dr2down=15000;num_seqs=2;hsp_overlap_limit=0;hsp_size_limit=0
Sb03g003720|3|3960630|3960652|+|Sb09g005550|9|7321105|7321083|-|0.059	Sb03g003720	3	3960630	3960652	0	Sb09g005550	9	7321083	7321105	-0	0.059	3-proximal	ATAATGACATCGAGCTGCTTTG	GATAATGGCATTGAGCTGCTTT	http://synteny.cnr.berkeley.edu/CoGe/GEvo.pl?prog=blastn&autogo=1&show_cns=1&dsgid1=11821&chr1=3&x1=3960630&dr1up=15000&dr1down=15000&dsgid2=11821;chr2=9;x2=7321083;dr2up=15000;dr2down=15000;num_seqs=2;hsp_overlap_limit=0;hsp_size_limit=0
Sb05g000290|5|108175|108211|+|Sb08g000310|8|138148|138184|+|1e-06	Sb05g000290	5	108175	108211	0	Sb08g000310	8	138148	138184	0	9.9999999999999995e-07	5-distal	TTTATGAATGATGTTAAATTGGGATCATCCCTGCTC	TTTACTAATGATGTTGAACTGGGATCATCCCTGCTC	http://synteny.cnr.berkeley.edu/CoGe/GEvo.pl?prog=blastn&autogo=1&show_cns=1&dsgid1=11821&chr1=5&x1=108175&dr1up=15000&dr1down=15000&dsgid2=11821;chr2=8;x2=138148;dr2up=15000;dr2down=15000;num_seqs=2;hsp_overlap_limit=0;hsp_size_limit=0
Sb02g026310|2|61437948|61437962|+|Sb07g022740|7|57449733|57449747|+|0.87	Sb02g026310	2	61437948	61437962	0	Sb07g022740	7	57449733	57449747	0	0.87	3-distal	AGTGCTACAACTTT	agtgctacaaCTTT	http://synteny.cnr.berkeley.edu/CoGe/GEvo.pl?prog=blastn&autogo=1&show_cns=1&dsgid1=11821&chr1=2&x1=61437948&dr1up=15000&dr1down=15000&dsgid2=11821;chr2=7;x2=57449733;dr2up=15000;dr2down=15000;num_seqs=2;hsp_overlap_limit=0;hsp_size_limit=0
Sb05g002900|5|3119274|3119320|-|Sb08g002890|8|3105506|3105553|-|0.005	Sb05g002900	5	3119274	3119320	-0	Sb08g002890	8	3105506	3105553	-0	0.005	intron	CTGGTCCTTAGTGCACTGAAAAGGGCAGTTCAATCATGACTCACAA	CTGGTCCATGGTGCACTTAGAAAGGACAGTCCAATCATGATGCACAA	http://synteny.cnr.berkeley.edu/CoGe/GEvo.pl?prog=blastn&autogo=1&show_cns=1&dsgid1=11821&chr1=5&x1=3119274&dr1up=15000&dr1down=15000&dsgid2=11821;chr2=8;x2=3105506;dr2up=15000;dr2down=15000;num_seqs=2;hsp_overlap_limit=0;hsp_size_limit=0
Sb05g002500|5|2643395|2643412|-|Sb08g001180|8|1117132|1117149|-|0.92	Sb05g002500	5	2643395	2643412	-0	Sb08g001180	8	1117132	1117149	-0	0.92	3-distal	CATCATTTTATGCACAG	CATCATTTCATGCACAG	http://synteny.cnr.berkeley.edu/CoGe/GEvo.pl?prog=blastn&autogo=1&show_cns=1&dsgid1=11821&chr1=5&x1=2643395&dr1up=15000&dr1down=15000&dsgid2=11821;chr2=8;x2=1117132;dr2up=15000;dr2down=15000;num_seqs=2;hsp_overlap_limit=0;hsp_size_limit=0
Sb01g012930|1|11975467|11975504|+|Sb08g022220|8|54033008|54032971|-|4e-14	Sb01g012930	1	11975467	11975504	0	Sb08g022220	8	54032971	54033008	-0	4e-14	5-distal	tttacctttttctttttatttattttggctgaatttt	ttttacctttttctttttatttattttggctgaattt	http://synteny.cnr.berkeley.edu/CoGe/GEvo.pl?prog=blastn&autogo=1&show_cns=1&dsgid1=11821&chr1=1&x1=11975467&dr1up=15000&dr1down=15000&dsgid2=11821;chr2=8;x2=54032971;dr2up=15000;dr2down=15000;num_seqs=2;hsp_overlap_limit=0;hsp_size_limit=0
Sb02g028430|2|63615473|63615491|-|Sb07g027730|7|62685859|62685841|+|0.2	Sb02g028430	2	63615473	63615491	-0	Sb07g027730	7	62685841	62685859	0	0.2	3-distal	GCTTCCAGgagcatgagc	CTTCGAGGAGCATGAGCA	http://synteny.cnr.berkeley.edu/CoGe/GEvo.pl?prog=blastn&autogo=1&show_cns=1&dsgid1=11821&chr1=2&x1=63615473&dr1up=15000&dr1down=15000&dsgid2=11821;chr2=7;x2=62685841;dr2up=15000;dr2down=15000;num_seqs=2;hsp_overlap_limit=0;hsp_size_limit=0
Sb04g027180|4|57042652|57042672|-|Sb06g023313|6|52469685|52469705|-|0.86	Sb04g027180	4	57042652	57042672	-0	Sb06g023313	6	52469685	52469705	-0	0.86	5-distal	TCGATCTGGTTGCTTTTCTT	TCGGTCTGGTTGTTTTTCTT	http://synteny.cnr.berkeley.edu/CoGe/GEvo.pl?prog=blastn&autogo=1&show_cns=1&dsgid1=11821&chr1=4&x1=57042652&dr1up=15000&dr1down=15000&dsgid2=11821;chr2=6;x2=52469685;dr2up=15000;dr2down=15000;num_seqs=2;hsp_overlap_limit=0;hsp_size_limit=0
Sb10g029130|10|58939744|58939766|+|Sb04g003076|4|2866687|2866709|+|0.001	Sb10g029130	10	58939744	58939766	0	Sb04g003076	4	2866687	2866709	0	0.001	5-distal	gtttagtttccaaaaagtttta	gtttagtttccaaaaaatttta	http://synteny.cnr.berkeley.edu/CoGe/GEvo.pl?prog=blastn&autogo=1&show_cns=1&dsgid1=11821&chr1=10&x1=58939744&dr1up=15000&dr1down=15000&dsgid2=11821;chr2=4;x2=2866687;dr2up=15000;dr2down=15000;num_seqs=2;hsp_overlap_limit=0;hsp_size_limit=0
Sb01g020210|1|22333884|22333900|+|Sb01g047160|1|70265220|70265204|-|0.066	Sb01g020210	1	22333884	22333900	0	Sb01g047160	1	70265204	70265220	-0	0.066	intron	CTGTCTGTCTCCCTTG	TCTGTCTGTCTCCCTT	http://synteny.cnr.berkeley.edu/CoGe/GEvo.pl?prog=blastn&autogo=1&show_cns=1&dsgid1=11821&chr1=1&x1=22333884&dr1up=15000&dr1down=15000&dsgid2=11821;chr2=1;x2=70265204;dr2up=15000;dr2down=15000;num_seqs=2;hsp_overlap_limit=0;hsp_size_limit=0
Sb01g036590|1|60226727|60226747|+|Sb02g043270|2|77083698|77083718|+|0.86	Sb01g036590	1	60226727	60226747	0	Sb02g043270	2	77083698	77083718	0	0.86	3-distal	GGCTAGCTAGCTAGATATAT	GGCTAGCTAGCTGGAGATAT	http://synteny.cnr.berkeley.edu/CoGe/GEvo.pl?prog=blastn&autogo=1&show_cns=1&dsgid1=11821&chr1=1&x1=60226727&dr1up=15000&dr1down=15000&dsgid2=11821;chr2=2;x2=77083698;dr2up=15000;dr2down=15000;num_seqs=2;hsp_overlap_limit=0;hsp_size_limit=0
sorghum_v1_6_10424452_10425317|6|10414333|10414363|-|sorghum_v1_8_33434942_33435787|8|33429660|33429690|-|1e-06	sorghum_v1_6_10424452_10425317	6	10414333	10414363	-0	sorghum_v1_8_33434942_33435787	8	33429660	33429690	-0	9.9999999999999995e-07	3-distal	TTTTGAGTCTCTTCtggcgtactctatgga	tTttgagtcacttttggcgtactctatgga	http://synteny.cnr.berkeley.edu/CoGe/GEvo.pl?prog=blastn&autogo=1&show_cns=1&dsgid1=11821&chr1=6&x1=10414333&dr1up=15000&dr1down=15000&dsgid2=11821;chr2=8;x2=33429660;dr2up=15000;dr2down=15000;num_seqs=2;hsp_overlap_limit=0;hsp_size_limit=0
Sb01g005500|1|4518942|4518961|+|Sb02g003990|2|4400395|4400376|-|0.072	Sb01g005500	1	4518942	4518961	0	Sb02g003990	2	4400376	4400395	-0	0.072	5-distal	ctaaattataagatgtttg	tctaaattataagacgttt	http://synteny.cnr.berkeley.edu/CoGe/GEvo.pl?prog=blastn&autogo=1&show_cns=1&dsgid1=11821&chr1=1&x1=4518942&dr1up=15000&dr1down=15000&dsgid2=11821;chr2=2;x2=4400376;dr2up=15000;dr2down=15000;num_seqs=2;hsp_overlap_limit=0;hsp_size_limit=0
Sb04g023645|4|53307285|53307302|+|Sb06g018420|6|48007604|48007621|+|0.83	Sb04g023645	4	53307285	53307302	0	Sb06g018420	6	48007604	48007621	0	0.83	5-distal	gcttagcccttgtttag	gcttaggccttgtttag	http://synteny.cnr.berkeley.edu/CoGe/GEvo.pl?prog=blastn&autogo=1&show_cns=1&dsgid1=11821&chr1=4&x1=53307285&dr1up=15000&dr1down=15000&dsgid2=11821;chr2=6;x2=48007604;dr2up=15000;dr2down=15000;num_seqs=2;hsp_overlap_limit=0;hsp_size_limit=0
Sb05g004100|5|4828818|4828838|-|Sb06g016530|6|45310912|45310932|-|0.79	Sb05g004100	5	4828818	4828838	-0	Sb06g016530	6	45310912	45310932	-0	0.79	5-proximal	ATGAATGtagaaaagctaaa	atgtatctagaaaagctaaa	http://synteny.cnr.berkeley.edu/CoGe/GEvo.pl?prog=blastn&autogo=1&show_cns=1&dsgid1=11821&chr1=5&x1=4828818&dr1up=15000&dr1down=15000&dsgid2=11821;chr2=6;x2=45310912;dr2up=15000;dr2down=15000;num_seqs=2;hsp_overlap_limit=0;hsp_size_limit=0
Sb05g026150|5|59814688|59814702|+|Sb08g017590|8|47304003|47303989|-|1.2	Sb05g026150	5	59814688	59814702	0	Sb08g017590	8	47303989	47304003	-0	1.2	5-distal	ccttgtttagttct	gccttgtttagttc	http://synteny.cnr.berkeley.edu/CoGe/GEvo.pl?prog=blastn&autogo=1&show_cns=1&dsgid1=11821&chr1=5&x1=59814688&dr1up=15000&dr1down=15000&dsgid2=11821;chr2=8;x2=47303989;dr2up=15000;dr2down=15000;num_seqs=2;hsp_overlap_limit=0;hsp_size_limit=0
Sb05g001080|5|1130422|1130463|-|Sb08g002707|8|2848788|2848746|+|0.079	Sb05g001080	5	1130422	1130463	-0	Sb08g002707	8	2848746	2848788	0	0.079	3-distal	CCAATAATTGTGTTTGTTTATTTCCATATGTGATGTCACAT	CAATAATTATGTTTATTCATTCTCTATATGAGATATCACATT	http://synteny.cnr.berkeley.edu/CoGe/GEvo.pl?prog=blastn&autogo=1&show_cns=1&dsgid1=11821&chr1=5&x1=1130422&dr1up=15000&dr1down=15000&dsgid2=11821;chr2=8;x2=2848746;dr2up=15000;dr2down=15000;num_seqs=2;hsp_overlap_limit=0;hsp_size_limit=0
Sb05g001730|5|1878497|1878543|-|Sb08g001800|8|1802974|1802928|+|4e-14	Sb05g001730	5	1878497	1878543	-0	Sb08g001800	8	1802928	1802974	0	4e-14	3-distal	tttaatGCTTCCATGGAAAATTGAACAAGTGTTAGAGCATTTATGC	TTAATGCTTCCATGCAAAATTGAACAAGTGTTAAAGCATTTAAGCA	http://synteny.cnr.berkeley.edu/CoGe/GEvo.pl?prog=blastn&autogo=1&show_cns=1&dsgid1=11821&chr1=5&x1=1878497&dr1up=15000&dr1down=15000&dsgid2=11821;chr2=8;x2=1802928;dr2up=15000;dr2down=15000;num_seqs=2;hsp_overlap_limit=0;hsp_size_limit=0
Sb05g001000|5|1008143|1008166|-|Sb08g000990|8|915094|915071|+|0.016	Sb05g001000	5	1008143	1008166	-0	Sb08g000990	8	915071	915094	0	0.016	5-distal	AGCAATTTAAGTAACCAAGTTTG	GCAAATTAAGTAACCATGTTTGA	http://synteny.cnr.berkeley.edu/CoGe/GEvo.pl?prog=blastn&autogo=1&show_cns=1&dsgid1=11821&chr1=5&x1=1008143&dr1up=15000&dr1down=15000&dsgid2=11821;chr2=8;x2=915071;dr2up=15000;dr2down=15000;num_seqs=2;hsp_overlap_limit=0;hsp_size_limit=0
Sb04g033570|4|63473687|63473715|+|Sb06g023780|6|52825069|52825041|-|4e-07	Sb04g033570	4	63473687	63473715	0	Sb06g023780	6	52825041	52825069	-0	3.9999999999999998e-07	5-distal	TTTGCCCGCAATCCATCCGCGCTTTCCG	CTTGGCCCGCAATCCATCCGCGCTTTcc	http://synteny.cnr.berkeley.edu/CoGe/GEvo.pl?prog=blastn&autogo=1&show_cns=1&dsgid1=11821&chr1=4&x1=63473687&dr1up=15000&dr1down=15000&dsgid2=11821;chr2=6;x2=52825041;dr2up=15000;dr2down=15000;num_seqs=2;hsp_overlap_limit=0;hsp_size_limit=0
7_49144847_49145559_cns_protein|7|49145642|49145890|+|9_41696061_41696770_cns_protein|9|41696862|41697095|+|3e-26	7_49144847_49145559_cns_protein	7	49145642	49145890	0	9_41696061_41696770_cns_protein	9	41696862	41697095	0	3.0000000000000001e-26	3-proximal	TGGTGGCGGGGGTCCCCTCTGGTGTGCAGTGTACCTACTGCAAGATTTATGGTCATGAGGAGAAGGATTGTCGTAAGAAGCAGCGCAACCGCTACTGGCGCCGTGATCGGTGCCACTCTTCGGGCTCTGGTGGTTCCTCTACTCCGCATGGCACTCGCTCTGTGTCTGCAGCGGAGCAGGAGGTTCTTGCCATGTTCCGTCGCCTCACTACTGCAGCTCAGGCCTCCCCTCACGGGACTACAGCTCAG	TGGTGGCGGGGGCACCATCTGGTATTCAGTGTGGCTACTGCAAGCTCTATGGTCATGAGGAAAAGGATTGTCGCAAGAAGCAGCGTGACCGGTCGGGGCGTCGTGACCGACGCTCTTCACAGGGCCCCTCCCAGAGCACTCGTTCCGTGTCTGCCGCGGAACAGGAGGTTCTTGCTATGTTTCGTCGCCTTACTACGGCAGCTCAGGCATCTGCTTCTGGGACTACCGCTCAG	http://synteny.cnr.berkeley.edu/CoGe/GEvo.pl?prog=blastn&autogo=1&show_cns=1&dsgid1=11821&chr1=7&x1=49145642&dr1up=15000&dr1down=15000&dsgid2=11821;chr2=9;x2=41696862;dr2up=15000;dr2down=15000;num_seqs=2;hsp_overlap_limit=0;hsp_size_limit=0
Sb04g030770|4|60751821|60751879|+|Sb06g027465|6|56372173|56372115|-|1e-08	Sb04g030770	4	60751821	60751879	0	Sb06g027465	6	56372115	56372173	-0	1e-08	5-distal	GGAAGCATGCCCCCTCCCGCCCCGTCACGTGCACCAGCTGTCCAGCAAAGCCCAACCA	GGGAAGCTTGCCTCCTCCAGGTCCATCACGTGTACCAGCTGTCCTGCGATGCCCAACC	http://synteny.cnr.berkeley.edu/CoGe/GEvo.pl?prog=blastn&autogo=1&show_cns=1&dsgid1=11821&chr1=4&x1=60751821&dr1up=15000&dr1down=15000&dsgid2=11821;chr2=6;x2=56372115;dr2up=15000;dr2down=15000;num_seqs=2;hsp_overlap_limit=0;hsp_size_limit=0
Sb05g002290|5|2438375|2438458|-|Sb08g001530|8|1492545|1492628|-|4e-18	Sb05g002290	5	2438375	2438458	-0	Sb08g001530	8	1492545	1492628	-0	4.0000000000000003e-18	intron	TGTCTTGTAAGCGATTAGATGATGCCAAGCCTTTATCCCCATTGCACTGCTTTGAGGCTGATCACATGAGTTTGTCTTGTGAA	TGTGTTGTAAGTGATTAGATGGTGCCCAGCCTTTATCCTCGTTGCCCTGCTTTGAAGTTGAGCATATGAGTTTGACTTATGAA	http://synteny.cnr.berkeley.edu/CoGe/GEvo.pl?prog=blastn&autogo=1&show_cns=1&dsgid1=11821&chr1=5&x1=2438375&dr1up=15000&dr1down=15000&dsgid2=11821;chr2=8;x2=1492545;dr2up=15000;dr2down=15000;num_seqs=2;hsp_overlap_limit=0;hsp_size_limit=0
Sb05g002020|5|2210969|2210995|-|Sb08g001420|8|1386970|1386944|+|0.95	Sb05g002020	5	2210969	2210995	-0	Sb08g001420	8	1386944	1386970	0	0.95	intron	ctgctgatagTAATTTTGGTTTCGTA	TGCTGATATTACTTTTGGTCTTGTAC	http://synteny.cnr.berkeley.edu/CoGe/GEvo.pl?prog=blastn&autogo=1&show_cns=1&dsgid1=11821&chr1=5&x1=2210969&dr1up=15000&dr1down=15000&dsgid2=11821;chr2=8;x2=1386944;dr2up=15000;dr2down=15000;num_seqs=2;hsp_overlap_limit=0;hsp_size_limit=0
Sb02g040310|2|74296617|74297156|-|Sb08g015370|8|40638018|40637479|+|0.0	Sb02g040310	2	74296617	74297156	-0	Sb08g015370	8	40637479	40638018	0	0	intron	GTAATTGTCCATTATCCCTTTCTAAGCTACTTTACATTTTTTTGATGCTGCTCTATTACACACTTTCGCTGCACTTAGCTGTGGTCCAATGTCTTACGTGTACTATGTGTTCTCGCTGTGCGAATGTTCTTTACACATGTCTATTTCAGCACGAAACTAGCAGGGCCAACTGGACTTCTGAAAACACACAGACTTTCTGTGATATTTATTGCATGCAATTAGATTTAGGCCAGTGTGTTAGGGGTAGCATGAGCAAATGGGGATGGAAGGATGTTGCTGAAAGGTACTACGCAGCAACGGGATTAGTTCATGACAATGAGCAATTCAGTAGTAGAGTCAGGCAGTTGAGGGCCATGTGGCATTTCATTAACGACCTGCGAACCAAATGCACGGGTCTCG…	TAACTCTCCATTATCCCTTTCTAAGCTTCTTTACATTTCTTTGATGATGCTCTATTACACACTTTCGTTGCACTTAGCTGTGGTCCAATGTCTTTCGTGTACTATGTGTTCTCGCTGTGCGATTGTTCTTTACACATGTCTATTTCAGCACGAAACTAGCAGGGCGAACTGGACTTCTGAAAACACACAGACTTTCTGTGATATTTATTGCATGCAATTAGATTTAGGCCAGTGTGTTAGGGGTAGCATGAGCAAATGGGGATGGAAGGATGTTGCTGAAAGGTACTACGCAGCAACAGGATTAGTTCATGACAATGAGCAATTCAGTAGTAGAGTCAGGCAGTTGAGGGCCATGTGGCATTTCATTAATGACCTGCGAACCAAATTCACGGGTCTCGG…	http://synteny.cnr.berkeley.edu/CoGe/GEvo.pl?prog=blastn&autogo=1&show_cns=1&dsgid1=11821&chr1=2&x1=74296617&dr1up=15000&dr1down=15000&dsgid2=11821;chr2=8;x2=40637479;dr2up=15000;dr2down=15000;num_seqs=2;hsp_overlap_limit=0;hsp_size_limit=0
Sb05g001550|5|1627428|1627463|+|Sb08g001970|8|1994769|1994734|-|1.0	Sb05g001550	5	1627428	1627463	0	Sb08g001970	8	1994734	1994769	-0	1	5-distal	TCAGGTTAGCTGGACGGCAGTGCTCGCACTACAGA	ATCAAGTTTGCTGGACGGTGTTGCTCACGCTACAG	http://synteny.cnr.berkeley.edu/CoGe/GEvo.pl?prog=blastn&autogo=1&show_cns=1&dsgid1=11821&chr1=5&x1=1627428&dr1up=15000&dr1down=15000&dsgid2=11821;chr2=8;x2=1994734;dr2up=15000;dr2down=15000;num_seqs=2;hsp_overlap_limit=0;hsp_size_limit=0
Sb03g034060|3|62255621|62255638|-|Sb09g026150|9|55487497|55487480|+|1.1	Sb03g034060	3	62255621	62255638	-0	Sb09g026150	9	55487480	55487497	0	1.1	5-distal	GATTACatatacacata	attaCATATACAGATAT	http://synteny.cnr.berkeley.edu/CoGe/GEvo.pl?prog=blastn&autogo=1&show_cns=1&dsgid1=11821&chr1=3&x1=62255621&dr1up=15000&dr1down=15000&dsgid2=11821;chr2=9;x2=55487480;dr2up=15000;dr2down=15000;num_seqs=2;hsp_overlap_limit=0;hsp_size_limit=0
Sb05g000520|5|354207|354229|-|Sb08g000540|8|470094|470116|-|0.002	Sb05g000520	5	354207	354229	-0	Sb08g000540	8	470094	470116	-0	0.002	3-proximal	CTTTGATGGTGTTGCATGAGGA	CTTTGATGGGGTTGCATGAGGA	http://synteny.cnr.berkeley.edu/CoGe/GEvo.pl?prog=blastn&autogo=1&show_cns=1&dsgid1=11821&chr1=5&x1=354207&dr1up=15000&dr1down=15000&dsgid2=11821;chr2=8;x2=470094;dr2up=15000;dr2down=15000;num_seqs=2;hsp_overlap_limit=0;hsp_size_limit=0
Sb05g002940|5|3159469|3159519|+|Sb08g002940|8|3203625|3203673|+|8e-05	Sb05g002940	5	3159469	3159519	0	Sb08g002940	8	3203625	3203673	0	8.0000000000000007e-05	intron	TCTGGACAAATTCGGTGTATATGTAGTTTTAGAATTGTCTATGGGCACAT	TCTGGACAAATTCGATGCACTTAGTTTTAGAGTTGTCTATAGGCACAT	http://synteny.cnr.berkeley.edu/CoGe/GEvo.pl?prog=blastn&autogo=1&show_cns=1&dsgid1=11821&chr1=5&x1=3159469&dr1up=15000&dr1down=15000&dsgid2=11821;chr2=8;x2=3203625;dr2up=15000;dr2down=15000;num_seqs=2;hsp_overlap_limit=0;hsp_size_limit=0
Sb05g000820|5|668177|668210|-|Sb08g000910|8|837148|837180|-|0.002	Sb05g000820	5	668177	668210	-0	Sb08g000910	8	837148	837180	-0	0.002	intron	GAATTGTTGAATTGAGTTTTCCtatatttttca	GAATTCTTGAATTGAGTTTCCTATATTTTGCA	http://synteny.cnr.berkeley.edu/CoGe/GEvo.pl?prog=blastn&autogo=1&show_cns=1&dsgid1=11821&chr1=5&x1=668177&dr1up=15000&dr1down=15000&dsgid2=11821;chr2=8;x2=837148;dr2up=15000;dr2down=15000;num_seqs=2;hsp_overlap_limit=0;hsp_size_limit=0
Sb10g026690|10|56170697|56170712|+|Sb04g004825|4|4633365|4633380|+|0.21	Sb10g026690	10	56170697	56170712	0	Sb04g004825	4	4633365	4633380	0	0.21	3-distal	Tggtggccggccggc	TGGTGGCCGGCCGGC	http://synteny.cnr.berkeley.edu/CoGe/GEvo.pl?prog=blastn&autogo=1&show_cns=1&dsgid1=11821&chr1=10&x1=56170697&dr1up=15000&dr1down=15000&dsgid2=11821;chr2=4;x2=4633365;dr2up=15000;dr2down=15000;num_seqs=2;hsp_overlap_limit=0;hsp_size_limit=0
Sb04g032140|4|62153086|62153101|-|Sb06g025550|6|54505576|54505561|+|0.35	Sb04g032140	4	62153086	62153101	-0	Sb06g025550	6	54505561	54505576	0	0.35	intron	tagctagctagctag	agctagctagctagc	http://synteny.cnr.berkeley.edu/CoGe/GEvo.pl?prog=blastn&autogo=1&show_cns=1&dsgid1=11821&chr1=4&x1=62153086&dr1up=15000&dr1down=15000&dsgid2=11821;chr2=6;x2=54505561;dr2up=15000;dr2down=15000;num_seqs=2;hsp_overlap_limit=0;hsp_size_limit=0
Sb03g005210|3|5437066|5437121|+|Sb03g009520|3|10223592|10223647|+|7e-16	Sb03g005210	3	5437066	5437121	0	Sb03g009520	3	10223592	10223647	0	7.0000000000000003e-16	3-proximal	aattattCTAGGTTTTAGCGACGCtatgttttcagtggtagGCGGCGTGTCTCTC	aaTTATTCTAGGCTTTAGTGAcgctatgctttcagtggtaggcgGTGTGTGTCTC	http://synteny.cnr.berkeley.edu/CoGe/GEvo.pl?prog=blastn&autogo=1&show_cns=1&dsgid1=11821&chr1=3&x1=5437066&dr1up=15000&dr1down=15000&dsgid2=11821;chr2=3;x2=10223592;dr2up=15000;dr2down=15000;num_seqs=2;hsp_overlap_limit=0;hsp_size_limit=0
Sb05g000340|5|152979|152996|-|Sb08g000360|8|191411|191428|-|0.02	Sb05g000340	5	152979	152996	-0	Sb08g000360	8	191411	191428	-0	0.02	5-UTR	CAACGCGGCCTCCACGC	CAACGCGGCCTCCACGC	http://synteny.cnr.berkeley.edu/CoGe/GEvo.pl?prog=blastn&autogo=1&show_cns=1&dsgid1=11821&chr1=5&x1=152979&dr1up=15000&dr1down=15000&dsgid2=11821;chr2=8;x2=191411;dr2up=15000;dr2down=15000;num_seqs=2;hsp_overlap_limit=0;hsp_size_limit=0
Sb05g000610|5|424110|424125|+|Sb08g000640|8|564425|564440|+|0.27	Sb05g000610	5	424110	424125	0	Sb08g000640	8	564425	564440	0	0.27	intron	TGTGGCATCTCCTTT	TGTGGCATCTCCTTT	http://synteny.cnr.berkeley.edu/CoGe/GEvo.pl?prog=blastn&autogo=1&show_cns=1&dsgid1=11821&chr1=5&x1=424110&dr1up=15000&dr1down=15000&dsgid2=11821;chr2=8;x2=564425;dr2up=15000;dr2down=15000;num_seqs=2;hsp_overlap_limit=0;hsp_size_limit=0
Sb05g000540|5|370306|370359|+|Sb08g000570|8|509916|509969|+|3e-11	Sb05g000540	5	370306	370359	0	Sb08g000570	8	509916	509969	0	3e-11	5-proximal	ttttatttttatggatCATCGTCGCTTTGTGGAAACCACCCACCTCCTTTTCC	ttttactttcATGGATCATGGTCGCTTTGTAGAAACCATCTACCTCCATTTCC	http://synteny.cnr.berkeley.edu/CoGe/GEvo.pl?prog=blastn&autogo=1&show_cns=1&dsgid1=11821&chr1=5&x1=370306&dr1up=15000&dr1down=15000&dsgid2=11821;chr2=8;x2=509916;dr2up=15000;dr2down=15000;num_seqs=2;hsp_overlap_limit=0;hsp_size_limit=0
Sb01g019270|1|20489956|20489981|+|Sb04g026480|4|56301924|56301899|-|0.058	Sb01g019270	1	20489956	20489981	0	Sb04g026480	4	56301899	56301924	-0	0.058	5-distal	ttttaatatataattTgtcaaagtt	tttttaatataaatttagtcaaagt	http://synteny.cnr.berkeley.edu/CoGe/GEvo.pl?prog=blastn&autogo=1&show_cns=1&dsgid1=11821&chr1=1&x1=20489956&dr1up=15000&dr1down=15000&dsgid2=11821;chr2=4;x2=56301899;dr2up=15000;dr2down=15000;num_seqs=2;hsp_overlap_limit=0;hsp_size_limit=0
Sb01g002050|1|1759555|1759576|-|Sb02g007810|2|9843610|9843589|+|0.006	Sb01g002050	1	1759555	1759576	-0	Sb02g007810	2	9843589	9843610	0	0.006	3-distal	ttttaaaccatgcattttacc	ttcaaaccatgcattttacct	http://synteny.cnr.berkeley.edu/CoGe/GEvo.pl?prog=blastn&autogo=1&show_cns=1&dsgid1=11821&chr1=1&x1=1759555&dr1up=15000&dr1down=15000&dsgid2=11821;chr2=2;x2=9843589;dr2up=15000;dr2down=15000;num_seqs=2;hsp_overlap_limit=0;hsp_size_limit=0
sorghum_v1_6_10424452_10425317|6|10414297|10414313|-|sorghum_v1_8_33434942_33435787|8|33429576|33429592|-|0.055	sorghum_v1_6_10424452_10425317	6	10414297	10414313	-0	sorghum_v1_8_33434942_33435787	8	33429576	33429592	-0	0.055	3-distal	ttttcaacaacttgtc	ttttcaacaacttgtc	http://synteny.cnr.berkeley.edu/CoGe/GEvo.pl?prog=blastn&autogo=1&show_cns=1&dsgid1=11821&chr1=6&x1=10414297&dr1up=15000&dr1down=15000&dsgid2=11821;chr2=8;x2=33429576;dr2up=15000;dr2down=15000;num_seqs=2;hsp_overlap_limit=0;hsp_size_limit=0
Sb05g000550|5|393413|393514|+|Sb08g000575|8|529903|530004|+|3e-37	Sb05g000550	5	393413	393514	0	Sb08g000575	8	529903	530004	0	3e-37	3-distal	CTTtcttttggtctttggaGCCACTCATTTGTTGCTATGCTTAAAGaaggaatgcagaaaggGCCTATGATTTAGCACCGAGTAGGTTCATTTTAAGATAC	CTTtcttttggtctttggaGCCACTCATCTTTTGCTATGCTTAAAGAAGGCATGCAAAAAGGGCGTGTGATTTAGCACCAAGTAGGGTCATTTTAAGATAC	http://synteny.cnr.berkeley.edu/CoGe/GEvo.pl?prog=blastn&autogo=1&show_cns=1&dsgid1=11821&chr1=5&x1=393413&dr1up=15000&dr1down=15000&dsgid2=11821;chr2=8;x2=529903;dr2up=15000;dr2down=15000;num_seqs=2;hsp_overlap_limit=0;hsp_size_limit=0
Sb04g023680|4|53355855|53355877|+|Sb06g018510|6|48117126|48117148|+|0.07	Sb04g023680	4	53355855	53355877	0	Sb06g018510	6	48117126	48117148	0	0.07	5-proximal	CAACCAATCCCAATATCCGCAG	CAACCAATCCCGATATCCACAG	http://synteny.cnr.berkeley.edu/CoGe/GEvo.pl?prog=blastn&autogo=1&show_cns=1&dsgid1=11821&chr1=4&x1=53355855&dr1up=15000&dr1down=15000&dsgid2=11821;chr2=6;x2=48117126;dr2up=15000;dr2down=15000;num_seqs=2;hsp_overlap_limit=0;hsp_size_limit=0
Sb04g024140|4|53846484|53846503|+|Sb06g019355|6|48898408|48898427|+|0.053	Sb04g024140	4	53846484	53846503	0	Sb06g019355	6	48898408	48898427	0	0.053	5-distal	TTTTGAGGCAGAATAAAAA	TTTTGAGGCagaaaaaaaa	http://synteny.cnr.berkeley.edu/CoGe/GEvo.pl?prog=blastn&autogo=1&show_cns=1&dsgid1=11821&chr1=4&x1=53846484&dr1up=15000&dr1down=15000&dsgid2=11821;chr2=6;x2=48898408;dr2up=15000;dr2down=15000;num_seqs=2;hsp_overlap_limit=0;hsp_size_limit=0
Sb01g035350|1|58889526|58889551|-|Sb02g042170|2|75872104|75872129|-|0.067	Sb01g035350	1	58889526	58889551	-0	Sb02g042170	2	75872104	75872129	-0	0.067	5-UTR	CTCGCCGCGGGGGCCGCCTGAGGTA	CTCGCGCCGGGGGTCGCCTGAGGTA	http://synteny.cnr.berkeley.edu/CoGe/GEvo.pl?prog=blastn&autogo=1&show_cns=1&dsgid1=11821&chr1=1&x1=58889526&dr1up=15000&dr1down=15000&dsgid2=11821;chr2=2;x2=75872104;dr2up=15000;dr2down=15000;num_seqs=2;hsp_overlap_limit=0;hsp_size_limit=0
Sb02g026230|2|61371545|61371564|+|Sb07g022700|7|57391347|57391366|+|0.001	Sb02g026230	2	61371545	61371564	0	Sb07g022700	7	57391347	57391366	0	0.001	3-proximal	ACGTGCATGGAATCTTTCG	ACGTGCATGGAATCTTTCG	http://synteny.cnr.berkeley.edu/CoGe/GEvo.pl?prog=blastn&autogo=1&show_cns=1&dsgid1=11821&chr1=2&x1=61371545&dr1up=15000&dr1down=15000&dsgid2=11821;chr2=7;x2=57391347;dr2up=15000;dr2down=15000;num_seqs=2;hsp_overlap_limit=0;hsp_size_limit=0
Sb04g020790|4|48879705|48879722|+|Sb06g014300|6|39532957|39532974|+|0.77	Sb04g020790	4	48879705	48879722	0	Sb06g014300	6	39532957	39532974	0	0.77	5-distal	GCTTTTTTCTCGTGCGC	GCTTTTTTCCCGTGCGC	http://synteny.cnr.berkeley.edu/CoGe/GEvo.pl?prog=blastn&autogo=1&show_cns=1&dsgid1=11821&chr1=4&x1=48879705&dr1up=15000&dr1down=15000&dsgid2=11821;chr2=6;x2=39532957;dr2up=15000;dr2down=15000;num_seqs=2;hsp_overlap_limit=0;hsp_size_limit=0
Sb05g001310|5|1376511|1376542|-|Sb08g002300|8|2449475|2449444|+|0.056	Sb05g001310	5	1376511	1376542	-0	Sb08g002300	8	2449444	2449475	0	0.056	3-distal	ACCTATGGAGCTCCATTCTGTTTCCTTTGCT	CCTTTGGAGATCCATTCTCtttgttttgctt	http://synteny.cnr.berkeley.edu/CoGe/GEvo.pl?prog=blastn&autogo=1&show_cns=1&dsgid1=11821&chr1=5&x1=1376511&dr1up=15000&dr1down=15000&dsgid2=11821;chr2=8;x2=2449444;dr2up=15000;dr2down=15000;num_seqs=2;hsp_overlap_limit=0;hsp_size_limit=0
Sb10g010520|10|13382563|13382580|+|Sb04g029350|4|59458120|59458137|+|0.8	Sb10g010520	10	13382563	13382580	0	Sb04g029350	4	59458120	59458137	0	0.8	3-distal	atttaaaattttatata	atttaatattttatata	http://synteny.cnr.berkeley.edu/CoGe/GEvo.pl?prog=blastn&autogo=1&show_cns=1&dsgid1=11821&chr1=10&x1=13382563&dr1up=15000&dr1down=15000&dsgid2=11821;chr2=4;x2=59458120;dr2up=15000;dr2down=15000;num_seqs=2;hsp_overlap_limit=0;hsp_size_limit=0
Sb02g027430|2|62689637|62689657|+|Sb07g028945|7|63999074|63999054|-|0.87	Sb02g027430	2	62689637	62689657	0	Sb07g028945	7	63999054	63999074	-0	0.87	5-proximal	AAGTAAACAAAAGCAAAGGT	tAAGCAAGCAAAAGCAAAGG	http://synteny.cnr.berkeley.edu/CoGe/GEvo.pl?prog=blastn&autogo=1&show_cns=1&dsgid1=11821&chr1=2&x1=62689637&dr1up=15000&dr1down=15000&dsgid2=11821;chr2=7;x2=63999054;dr2up=15000;dr2down=15000;num_seqs=2;hsp_overlap_limit=0;hsp_size_limit=0
Sb03g037160|3|65180682|65180696|+|Sb09g024360|9|53909022|53909008|-|0.9	Sb03g037160	3	65180682	65180696	0	Sb09g024360	9	53909008	53909022	-0	0.9	5-UTR	AAGGCCAATCGACA	AAAGGCCAATCGAC	http://synteny.cnr.berkeley.edu/CoGe/GEvo.pl?prog=blastn&autogo=1&show_cns=1&dsgid1=11821&chr1=3&x1=65180682&dr1up=15000&dr1down=15000&dsgid2=11821;chr2=9;x2=53909008;dr2up=15000;dr2down=15000;num_seqs=2;hsp_overlap_limit=0;hsp_size_limit=0
Sb01g044690|1|67881524|67881542|+|Sb02g027090|2|62329439|62329421|-|0.23	Sb01g044690	1	67881524	67881542	0	Sb02g027090	2	62329421	62329439	-0	0.23	3-distal	gccttgtttagttggcaa	ggccctgtttagttggca	http://synteny.cnr.berkeley.edu/CoGe/GEvo.pl?prog=blastn&autogo=1&show_cns=1&dsgid1=11821&chr1=1&x1=67881524&dr1up=15000&dr1down=15000&dsgid2=11821;chr2=2;x2=62329421;dr2up=15000;dr2down=15000;num_seqs=2;hsp_overlap_limit=0;hsp_size_limit=0
Sb10g024800|10|53967047|53967065|+|Sb04g006130|4|6058527|6058509|-|0.27	Sb10g024800	10	53967047	53967065	0	Sb04g006130	4	6058509	6058527	-0	0.27	3-distal	AGACCGCGTTGACTGTCT	AAGACCGAGTTGACTGTC	http://synteny.cnr.berkeley.edu/CoGe/GEvo.pl?prog=blastn&autogo=1&show_cns=1&dsgid1=11821&chr1=10&x1=53967047&dr1up=15000&dr1down=15000&dsgid2=11821;chr2=4;x2=6058509;dr2up=15000;dr2down=15000;num_seqs=2;hsp_overlap_limit=0;hsp_size_limit=0
Sb05g001080|5|1140189|1140207|-|Sb08g002707|8|2836307|2836289|+|0.3	Sb05g001080	5	1140189	1140207	-0	Sb08g002707	8	2836289	2836307	0	0.3	5-distal	ATGGTGAAAGTCTTTGTC	TGGTGCAAGTCTTTGTCA	http://synteny.cnr.berkeley.edu/CoGe/GEvo.pl?prog=blastn&autogo=1&show_cns=1&dsgid1=11821&chr1=5&x1=1140189&dr1up=15000&dr1down=15000&dsgid2=11821;chr2=8;x2=2836289;dr2up=15000;dr2down=15000;num_seqs=2;hsp_overlap_limit=0;hsp_size_limit=0
Sb01g012880|1|11950880|11950912|-|Sb08g022273|8|54072119|54072086|+|4e-07	Sb01g012880	1	11950880	11950912	-0	Sb08g022273	8	54072086	54072119	0	3.9999999999999998e-07	5-UTR	CCCGATCTCTATAAAAGACCCGGATTTCGAAT	CCGATCTCTATAAAAGACCGCGGATTTCGAATT	http://synteny.cnr.berkeley.edu/CoGe/GEvo.pl?prog=blastn&autogo=1&show_cns=1&dsgid1=11821&chr1=1&x1=11950880&dr1up=15000&dr1down=15000&dsgid2=11821;chr2=8;x2=54072086;dr2up=15000;dr2down=15000;num_seqs=2;hsp_overlap_limit=0;hsp_size_limit=0
Sb05g003240|5|3606865|3606909|-|Sb08g003260|8|3599856|3599900|-|8e-13	Sb05g003240	5	3606865	3606909	-0	Sb08g003260	8	3599856	3599900	-0	8.0000000000000002e-13	intron	GTGATCCCAATGCATCCTTTCAGTTTCACCTCTGGAACTTGGAT	GTGATCCCAATGCATCCTTTCAGTTTCATCTCTGGTACTGGGAT	http://synteny.cnr.berkeley.edu/CoGe/GEvo.pl?prog=blastn&autogo=1&show_cns=1&dsgid1=11821&chr1=5&x1=3606865&dr1up=15000&dr1down=15000&dsgid2=11821;chr2=8;x2=3599856;dr2up=15000;dr2down=15000;num_seqs=2;hsp_overlap_limit=0;hsp_size_limit=0
Sb05g000490|5|342171|342471|-|Sb08g000520|8|458644|458934|-|1e-102	Sb05g000490	5	342171	342471	-0	Sb08g000520	8	458644	458934	-0	9.9999999999999993e-103	intron	CCCATCCAgctaaaaatgtctcattTTGTTTTTACAGAATTGATGAGTTGTTTGCATCTTGCAAGTGATCAAATGCTCTTATAGGAATCAAGCGAATTCAGTTTTCTGCTTTGCTTTTACCTATTTAGATTAGGTTGTGTAGTTTTTGACCATTACTCTTGCATCGATTTAGAGAGCTCACACCAGAATCTTAGTGAATTTGAACTAAATGACGGCGTTCTCAGTGAGCAGTGCAATCTTATAGACTGTTGGTCAATACAATTAAGTCGATCTTCCTGACCTTGCTTTCAGAATAATCAC	CCCATCGAGCTAGAAATGTCTCATTTTGTTTTACAGAATTGAGTTGTTTGCATCTTGCAAGTGATCAAATGTTCTTATAGGAATCGAGCGAATTCAGTTTTCTGCTTTGCTTCACCTATTTAGATTAGGCTGTGCAGTTCTTAACTATTACTGTTGCATCAATTTAGAGAGCTCACACCAGAAGCTTAGCGAATTTGAACTAAATGAGGGCGCTCTCAGTGAACAGTGCACTCTTATAGACTGTTGGTCAATACAATTAAGTTGATCGTCCTTGCTTTCAGAATAATCAC	http://synteny.cnr.berkeley.edu/CoGe/GEvo.pl?prog=blastn&autogo=1&show_cns=1&dsgid1=11821&chr1=5&x1=342171&dr1up=15000&dr1down=15000&dsgid2=11821;chr2=8;x2=458644;dr2up=15000;dr2down=15000;num_seqs=2;hsp_overlap_limit=0;hsp_size_limit=0
Sb05g003820|5|4437695|4437709|+|Sb08g003950|8|4620164|4620178|+|0.83	Sb05g003820	5	4437695	4437709	0	Sb08g003950	8	4620164	4620178	0	0.83	5-proximal	CAAGCAGCATTGTT	CAAGCAGCATTGTT	http://synteny.cnr.berkeley.edu/CoGe/GEvo.pl?prog=blastn&autogo=1&show_cns=1&dsgid1=11821&chr1=5&x1=4437695&dr1up=15000&dr1down=15000&dsgid2=11821;chr2=8;x2=4620164;dr2up=15000;dr2down=15000;num_seqs=2;hsp_overlap_limit=0;hsp_size_limit=0
Sb05g003100|5|3442140|3442155|-|Sb08g003110|8|3379854|3379869|-|0.22	Sb05g003100	5	3442140	3442155	-0	Sb08g003110	8	3379854	3379869	-0	0.22	3-proximal	AAGTGGACTCATACA	AAGTGGACTCATACA	http://synteny.cnr.berkeley.edu/CoGe/GEvo.pl?prog=blastn&autogo=1&show_cns=1&dsgid1=11821&chr1=5&x1=3442140&dr1up=15000&dr1down=15000&dsgid2=11821;chr2=8;x2=3379854;dr2up=15000;dr2down=15000;num_seqs=2;hsp_overlap_limit=0;hsp_size_limit=0
10_56170661_56170699_cns_rna|10|56170752|56170790|-|4_4488344_4488306_cns_rna|4|4488106|4488068|+|1e-07	10_56170661_56170699_cns_rna	10	56170752	56170790	-0	4_4488344_4488306_cns_rna	4	4488068	4488106	0	9.9999999999999995e-08	5-proximal	TTTGGTGGTTGCGAGAGAGTGAAGCTGCAACATGATCT	TTGGTGGTGGTGAGAGAGTGAAGGTGCCACATGATCTG	http://synteny.cnr.berkeley.edu/CoGe/GEvo.pl?prog=blastn&autogo=1&show_cns=1&dsgid1=11821&chr1=10&x1=56170752&dr1up=15000&dr1down=15000&dsgid2=11821;chr2=4;x2=4488068;dr2up=15000;dr2down=15000;num_seqs=2;hsp_overlap_limit=0;hsp_size_limit=0
Sb10g022620|10|50661457|50661471|+|Sb04g007660|4|8021588|8021574|-|1.0	Sb10g022620	10	50661457	50661471	0	Sb04g007660	4	8021574	8021588	-0	1	intron	actgactgactgat	GACTGACTGACTGA	http://synteny.cnr.berkeley.edu/CoGe/GEvo.pl?prog=blastn&autogo=1&show_cns=1&dsgid1=11821&chr1=10&x1=50661457&dr1up=15000&dr1down=15000&dsgid2=11821;chr2=4;x2=8021574;dr2up=15000;dr2down=15000;num_seqs=2;hsp_overlap_limit=0;hsp_size_limit=0
Sb05g000750|5|628373|628408|+|Sb08g000810|8|718423|718458|+|4e-11	Sb05g000750	5	628373	628408	0	Sb08g000810	8	718423	718458	0	3.9999999999999998e-11	5-proximal	TCCCCACCACACCTGCGAACCAACCAATGAACCAA	TCCCCACCACACCTACGAACCAACCAATGaaccaa	http://synteny.cnr.berkeley.edu/CoGe/GEvo.pl?prog=blastn&autogo=1&show_cns=1&dsgid1=11821&chr1=5&x1=628373&dr1up=15000&dr1down=15000&dsgid2=11821;chr2=8;x2=718423;dr2up=15000;dr2down=15000;num_seqs=2;hsp_overlap_limit=0;hsp_size_limit=0
Sb05g000540|5|371466|371600|+|Sb08g000570|8|512167|512282|+|1e-18	Sb05g000540	5	371466	371600	0	Sb08g000570	8	512167	512282	0	1.0000000000000001e-18	intron	AGCACCCAACAAAATTAGTGGTTGGCGCATGCGGTTTGCAGATTATGCACTGCTATTGCTAGTCCTTGCGCCCTGCCTGTACCTGGGGTTTTACTCTGATTTGGGCGCCCGCAGTTGTCGTGCTTCAGTTCAGT	AGCACCCGACGAAATTAGTGCTTGGCGCATACGGTGTGCAGATTATGcactgctatcgctaatCTGTGCGCCTACTCTGATTTGGGCGCCCGCAGTTGTCGTGCTTCAGTTCAGT	http://synteny.cnr.berkeley.edu/CoGe/GEvo.pl?prog=blastn&autogo=1&show_cns=1&dsgid1=11821&chr1=5&x1=371466&dr1up=15000&dr1down=15000&dsgid2=11821;chr2=8;x2=512167;dr2up=15000;dr2down=15000;num_seqs=2;hsp_overlap_limit=0;hsp_size_limit=0
sorghum_v1_5_35548533_35548654|5|35550659|35550819|-|sorghum_v1_6_27609005_27609118|6|27607013|27606853|+|2e-85	sorghum_v1_5_35548533_35548654	5	35550659	35550819	-0	sorghum_v1_6_27609005_27609118	6	27606853	27607013	0	2e-85	5-distal	tattatttGTTcatccaaggtcgtttaaaaaattaaaatttcaaaattttgGAAATTCAAAGGtagttttccttgacaagatgatttcaaaggtagttcaTGCAAGTGCTAAAAAGAAGGAAGGAACACCAACCATACCGCTAAAGGAAACCAAGGCAAG	attatttGTTcatccaaggtcgtttaaaaaattaaaatttcaaaattttgGAAATTCAAAGGtagttttccttgacaagatgatttcaaaggtagttcaTGCAAGTGCTAAAAAGAAGGAAGGAACACCAACCATACCGCTAAAGGAAACCAAGGCAAGG	http://synteny.cnr.berkeley.edu/CoGe/GEvo.pl?prog=blastn&autogo=1&show_cns=1&dsgid1=11821&chr1=5&x1=35550659&dr1up=15000&dr1down=15000&dsgid2=11821;chr2=6;x2=27606853;dr2up=15000;dr2down=15000;num_seqs=2;hsp_overlap_limit=0;hsp_size_limit=0
Sb02g028060|2|63293195|63293214|+|Sb07g028170|7|63167996|63167977|-|0.054	Sb02g028060	2	63293195	63293214	0	Sb07g028170	7	63167977	63167996	-0	0.054	3-distal	AATATTTATTTTTCATGAG	taatatttattttttatga	http://synteny.cnr.berkeley.edu/CoGe/GEvo.pl?prog=blastn&autogo=1&show_cns=1&dsgid1=11821&chr1=2&x1=63293195&dr1up=15000&dr1down=15000&dsgid2=11821;chr2=7;x2=63167977;dr2up=15000;dr2down=15000;num_seqs=2;hsp_overlap_limit=0;hsp_size_limit=0
Sb10g027220|10|56939121|56939139|-|Sb04g004430|4|4211295|4211277|+|0.3	Sb10g027220	10	56939121	56939139	-0	Sb04g004430	4	4211277	4211295	0	0.3	5-distal	GAAAAAAGAATTGAACAA	Aaaaaagaattgaaaaag	http://synteny.cnr.berkeley.edu/CoGe/GEvo.pl?prog=blastn&autogo=1&show_cns=1&dsgid1=11821&chr1=10&x1=56939121&dr1up=15000&dr1down=15000&dsgid2=11821;chr2=4;x2=4211277;dr2up=15000;dr2down=15000;num_seqs=2;hsp_overlap_limit=0;hsp_size_limit=0
Sb05g026170|5|59856813|59856827|-|Sb08g017570|8|47248298|47248284|+|1.3	Sb05g026170	5	59856813	59856827	-0	Sb08g017570	8	47248284	47248298	0	1.3	5-distal	aagcagtcccaaac	agcagtcccaaaca	http://synteny.cnr.berkeley.edu/CoGe/GEvo.pl?prog=blastn&autogo=1&show_cns=1&dsgid1=11821&chr1=5&x1=59856813&dr1up=15000&dr1down=15000&dsgid2=11821;chr2=8;x2=47248284;dr2up=15000;dr2down=15000;num_seqs=2;hsp_overlap_limit=0;hsp_size_limit=0
Sb01g018050|1|18705786|18705805|-|Sb06g033110|6|61150453|61150434|+|0.062	Sb01g018050	1	18705786	18705805	-0	Sb06g033110	6	61150434	61150453	0	0.062	5-distal	ataaaaacaagaagtcTAA	taaaaacaagaagtcaaaA	http://synteny.cnr.berkeley.edu/CoGe/GEvo.pl?prog=blastn&autogo=1&show_cns=1&dsgid1=11821&chr1=1&x1=18705786&dr1up=15000&dr1down=15000&dsgid2=11821;chr2=6;x2=61150434;dr2up=15000;dr2down=15000;num_seqs=2;hsp_overlap_limit=0;hsp_size_limit=0
Sb05g022040|5|53503695|53504677|+|Sb06g012980|6|35718858|35717876|-|0.0	Sb05g022040	5	53503695	53504677	0	Sb06g012980	6	35717876	35718858	-0	0	3-distal	caatttcaTATTTTTTGGATCTATAATTATTTTCCTAGGATTTTCACAaatttctgcattagtaTCAATTTCACAAGTTTCTGCGCGGGTGATTGGGTGGGGAGGGGAGGCGGGCCCCAGCCACATGGTGCCGCGCCATATAGGGGGAGGAGGGGAGGAGCTCGGGTCAGATCGCCTCCGTACCGAGCAATTATTTTGTGCCCTTGCGGCGGGCCCCGCCGAAAAACGAGGCTCGCCGTCCACCATcagcaacaggagcagcCGGCGATCCGAGCATGCATGCCGTAGCgggccagcagcggctgTAAAAAGGCCGTAATTAACGTTGTGGTTAACGTTGTGGAGAAGCTGACAGGTCTAGGTAGCAATCTTAGTATTAAATTCATAACTTATTCGttt…	TCAGTTTCACATTTTTTGGATCTATGATTATTTTCCTAGGATTTTCACAaatttctgcattagtaTCAATTTCACAAGTTTCTGCGCGGGTGATTGGGTGGGGAGGGGAGGCGGGCCCCAGCCACATGGTGCCGCACCATAGGGGGAGGAGGGGAGGAGCTTGGGTCTCAGATCGCCTCCGTACCGAGCAATTATTTTGTGCCTTTGCGGCGGGGCCCGCGGGAAAACGAGGCTCGCCGTCCACCATcagcaacaggagcagcCGGCGATCCGAGCATGCATGCTGTAGCgggccagcagcggctgTAAAAAGGCCGTAATTAACGTTGTGGTTCACGTTGTGGAGAAGCTGACAGGTCTAGGTAGCAATCTTAGTATTAAATTCATAACTTATTCGTT…	http://synteny.cnr.berkeley.edu/CoGe/GEvo.pl?prog=blastn&autogo=1&show_cns=1&dsgid1=11821&chr1=5&x1=53503695&dr1up=15000&dr1down=15000&dsgid2=11821;chr2=6;x2=35717876;dr2up=15000;dr2down=15000;num_seqs=2;hsp_overlap_limit=0;hsp_size_limit=0
Sb02g027040|2|62291573|62291587|+|Sb07g023360|7|58293081|58293067|-|0.8	Sb02g027040	2	62291573	62291587	0	Sb07g023360	7	58293067	58293081	-0	0.8	3-distal	gacgacgacCGCCG	cGACGACGACCGCC	http://synteny.cnr.berkeley.edu/CoGe/GEvo.pl?prog=blastn&autogo=1&show_cns=1&dsgid1=11821&chr1=2&x1=62291573&dr1up=15000&dr1down=15000&dsgid2=11821;chr2=7;x2=58293067;dr2up=15000;dr2down=15000;num_seqs=2;hsp_overlap_limit=0;hsp_size_limit=0
Sb01g011960|1|10897646|10897672|+|Sb08g022960|8|55089101|55089075|-|0.02	Sb01g011960	1	10897646	10897672	0	Sb08g022960	8	55089075	55089101	-0	0.02	5-UTR	AAAGCCATGCTCTTAAAGCACAGttc	GAAAGCCAAGCtcttaaagctctgtt	http://synteny.cnr.berkeley.edu/CoGe/GEvo.pl?prog=blastn&autogo=1&show_cns=1&dsgid1=11821&chr1=1&x1=10897646&dr1up=15000&dr1down=15000&dsgid2=11821;chr2=8;x2=55089075;dr2up=15000;dr2down=15000;num_seqs=2;hsp_overlap_limit=0;hsp_size_limit=0
Sb04g032040|4|62020351|62020394|+|Sb06g025680|6|54679956|54679913|-|7e-09	Sb04g032040	4	62020351	62020394	0	Sb06g025680	6	54679913	54679956	-0	6.9999999999999998e-09	5-UTR	CTCTTTAATCTCACTTTGTATCCATTTGCTTGGTTCTTTGTTG	TCTCTCTAATCTGTCTTTGTATCCATTTGTTTGGTTCTTAGTT	http://synteny.cnr.berkeley.edu/CoGe/GEvo.pl?prog=blastn&autogo=1&show_cns=1&dsgid1=11821&chr1=4&x1=62020351&dr1up=15000&dr1down=15000&dsgid2=11821;chr2=6;x2=54679913;dr2up=15000;dr2down=15000;num_seqs=2;hsp_overlap_limit=0;hsp_size_limit=0
Sb04g021120|4|49645097|49645112|-|Sb06g014640|6|40438914|40438929|-|0.25	Sb04g021120	4	49645097	49645112	-0	Sb06g014640	6	40438914	40438929	-0	0.25	intron	TTTACTGTTCCATTG	TTTACTGTTCCATTG	http://synteny.cnr.berkeley.edu/CoGe/GEvo.pl?prog=blastn&autogo=1&show_cns=1&dsgid1=11821&chr1=4&x1=49645097&dr1up=15000&dr1down=15000&dsgid2=11821;chr2=6;x2=40438914;dr2up=15000;dr2down=15000;num_seqs=2;hsp_overlap_limit=0;hsp_size_limit=0
Sb02g030320|2|65391887|65391908|-|Sb07g025210|7|60241902|60241881|+|0.21	Sb02g030320	2	65391887	65391908	-0	Sb07g025210	7	60241881	60241902	0	0.21	5-distal	tatactatttgtaaaaaataa	ATactatttctaaaatataaa	http://synteny.cnr.berkeley.edu/CoGe/GEvo.pl?prog=blastn&autogo=1&show_cns=1&dsgid1=11821&chr1=2&x1=65391887&dr1up=15000&dr1down=15000&dsgid2=11821;chr2=7;x2=60241881;dr2up=15000;dr2down=15000;num_seqs=2;hsp_overlap_limit=0;hsp_size_limit=0
Sb10g025100|10|54291762|54291779|+|Sb04g005740|4|5635028|5635011|-|0.86	Sb10g025100	10	54291762	54291779	0	Sb04g005740	4	5635011	5635028	-0	0.86	5-distal	attattggagatgctct	aattgttggagatgctc	http://synteny.cnr.berkeley.edu/CoGe/GEvo.pl?prog=blastn&autogo=1&show_cns=1&dsgid1=11821&chr1=10&x1=54291762&dr1up=15000&dr1down=15000&dsgid2=11821;chr2=4;x2=5635011;dr2up=15000;dr2down=15000;num_seqs=2;hsp_overlap_limit=0;hsp_size_limit=0
sorghum_v1_5_1828635_1828765|5|1828987|1829105|-|sorghum_v1_8_2213440_2213567|8|2213793|2213911|-|3e-07	sorghum_v1_5_1828635_1828765	5	1828987	1829105	-0	sorghum_v1_8_2213440_2213567	8	2213793	2213911	-0	2.9999999999999999e-07	5-proximal	TAGAGTTTGTGATGCATGTCAACAGGGTAAGAGTCATCAGCTACCCTACCCTAGATCGTCTAGTCGGTCGAGTCGTCCTCTAGAACTTGTTTTTTCAGATGTATGGGGACCAGCTCCT	TAGTGTGTGCGAAGCATGTCAAAGGGGCAAGAGCCACCAGTTACCATACCCAAGATCCTCTAGTATTTCTGCTAGTGTTTTGGATCTAATCttttctgatgtatggggtcctgcTCCT	http://synteny.cnr.berkeley.edu/CoGe/GEvo.pl?prog=blastn&autogo=1&show_cns=1&dsgid1=11821&chr1=5&x1=1828987&dr1up=15000&dr1down=15000&dsgid2=11821;chr2=8;x2=2213793;dr2up=15000;dr2down=15000;num_seqs=2;hsp_overlap_limit=0;hsp_size_limit=0
Sb10g023670|10|52396874|52396904|+|Sb04g006870|4|6897473|6897443|-|8e-05	Sb10g023670	10	52396874	52396904	0	Sb04g006870	4	6897443	6897473	-0	8.0000000000000007e-05	3-UTR	CCAGATGCAAATATACGACCGTAGCGGTAG	TCCAGATGCAGATATACAACCGTAGCAGTA	http://synteny.cnr.berkeley.edu/CoGe/GEvo.pl?prog=blastn&autogo=1&show_cns=1&dsgid1=11821&chr1=10&x1=52396874&dr1up=15000&dr1down=15000&dsgid2=11821;chr2=4;x2=6897443;dr2up=15000;dr2down=15000;num_seqs=2;hsp_overlap_limit=0;hsp_size_limit=0
Sb05g003220|5|3595664|3596048|-|Sb08g003240|8|3584343|3584736|-|5e-43	Sb05g003220	5	3595664	3596048	-0	Sb08g003240	8	3584343	3584736	-0	5.0000000000000002e-43	3-UTR	CAAAAGAATAGTTGAGCACAAGCAAGTCTTCCTATTGTGGCTTAATCCGTGTCAGTTCTTTGCTTGGCATTATACTCATGGAGATATGTTTTTTAATTGGAAACTGGGTGGCAGGAACTCGCTCCGGTTTCTGAAGATCTCTCATGATATTCTGCCCTTTTGTTATTTTCTTTTGATGATGTGTACTGGAAACCTGACCACTGTTAATTCCTTATACCAACTATATCAaatactaaatggctatgGCTTTCTGTGACTGAGCTTTCTTCAGTTATACATAAGATTTCTCTTGGTAAGAacattccaagaatcttttgtaataaatgATTCTTGTATCACCAATTTTGCCATAGGCATGCTACAATATATTGACTTGTCAGATAT	CAAATGAATAGTTGATCACAAATCCGTCTTTTCCTTGCTGCTTAAACCTTGGCAGAATTCTTTCCTTGGTATCATAGTTATGGAGACACGTTTTCTAGTGAAAACTGGGTGGTAGGCATCTGCTCTGTTTCTGAAGACCTCTCTTGATACAATTCTGTCCCCTTTGTTATTTCCTTTTGATAAGGTATACTGGAAACCTGTTGGCCTTCAATTCCTTACCCAACTAGCTGAAATAGTAAATGGCCGTGGGCCTTTTCGACTGAGCTTTCTTCAATTATATATAGGATTTCTCTTGGTAAGAATATACCAAGAATTTTTTTGTAACGAATAattcttgtatcaccatcAATTTTGCCATAGGCACAAGTCATAGTATATTGACCTGTCAGATAT	http://synteny.cnr.berkeley.edu/CoGe/GEvo.pl?prog=blastn&autogo=1&show_cns=1&dsgid1=11821&chr1=5&x1=3595664&dr1up=15000&dr1down=15000&dsgid2=11821;chr2=8;x2=3584343;dr2up=15000;dr2down=15000;num_seqs=2;hsp_overlap_limit=0;hsp_size_limit=0
Sb03g030370|3|58614130|58614162|-|Sb09g028730|9|57566816|57566785|+|0.007	Sb03g030370	3	58614130	58614162	-0	Sb09g028730	9	57566785	57566816	0	0.007	5-UTR	GAGGGGGAGGCAGGGAGGGTTTTGGAATTTGG	agggggaggaggaAGGGTTTTGGAATTAGGC	http://synteny.cnr.berkeley.edu/CoGe/GEvo.pl?prog=blastn&autogo=1&show_cns=1&dsgid1=11821&chr1=3&x1=58614130&dr1up=15000&dr1down=15000&dsgid2=11821;chr2=9;x2=57566785;dr2up=15000;dr2down=15000;num_seqs=2;hsp_overlap_limit=0;hsp_size_limit=0
Sb05g000550|5|380907|380975|+|Sb08g000575|8|517664|517731|+|2e-20	Sb05g000550	5	380907	380975	0	Sb08g000575	8	517664	517731	0	1.9999999999999999e-20	5-proximal	TAGCCTGGCTctataaaagaggaggcTCTGCACCCAGCAGTCTCCCCTCTTCCCTTTGCAACCATCCT	TAGCCTGGCTTTATAAAAGAGGATGCTCTTCACCCTGCAGTCTCCCCCTTCCCTTTGCAACCATCCT	http://synteny.cnr.berkeley.edu/CoGe/GEvo.pl?prog=blastn&autogo=1&show_cns=1&dsgid1=11821&chr1=5&x1=380907&dr1up=15000&dr1down=15000&dsgid2=11821;chr2=8;x2=517664;dr2up=15000;dr2down=15000;num_seqs=2;hsp_overlap_limit=0;hsp_size_limit=0
Sb05g002940|5|3151755|3151775|+|Sb08g002940|8|3193913|3193933|+|0.017	Sb05g002940	5	3151755	3151775	0	Sb08g002940	8	3193913	3193933	0	0.017	5-distal	CGGCACCGGCGGCGACGTCG	cggcgccggcggcgacgTCG	http://synteny.cnr.berkeley.edu/CoGe/GEvo.pl?prog=blastn&autogo=1&show_cns=1&dsgid1=11821&chr1=5&x1=3151755&dr1up=15000&dr1down=15000&dsgid2=11821;chr2=8;x2=3193913;dr2up=15000;dr2down=15000;num_seqs=2;hsp_overlap_limit=0;hsp_size_limit=0
Sb03g047010|3|73999557|73999571|+|Sb09g000670|9|486553|486567|+|1.6	Sb03g047010	3	73999557	73999571	0	Sb09g000670	9	486553	486567	0	1.6	intron	ATTCTTCTTTAGAT	attcttctttAGAT	http://synteny.cnr.berkeley.edu/CoGe/GEvo.pl?prog=blastn&autogo=1&show_cns=1&dsgid1=11821&chr1=3&x1=73999557&dr1up=15000&dr1down=15000&dsgid2=11821;chr2=9;x2=486553;dr2up=15000;dr2down=15000;num_seqs=2;hsp_overlap_limit=0;hsp_size_limit=0
Sb05g001080|5|1132088|1132107|-|Sb08g002707|8|2847839|2847820|+|0.001	Sb05g001080	5	1132088	1132107	-0	Sb08g002707	8	2847820	2847839	0	0.001	3-UTR	ACACCATGTTGTACATCCT	CACCATGTTGTACATCCTG	http://synteny.cnr.berkeley.edu/CoGe/GEvo.pl?prog=blastn&autogo=1&show_cns=1&dsgid1=11821&chr1=5&x1=1132088&dr1up=15000&dr1down=15000&dsgid2=11821;chr2=8;x2=2847820;dr2up=15000;dr2down=15000;num_seqs=2;hsp_overlap_limit=0;hsp_size_limit=0
Sb05g000340|5|151817|152037|-|Sb08g000360|8|190377|190599|-|3e-71	Sb05g000340	5	151817	152037	-0	Sb08g000360	8	190377	190599	-0	3.0000000000000001e-71	intron	TGCTACATTCAGCCATTACCTGCCACTCATGACTCATCTCATTCAGCTATTGCCTGTCTTTTTCTCCAACACCGGTCATTGCTTGTCACTGTCCTCCTCTCTCTGTAGGGATGCTGCAATCCAATTCAATTTTGGACGCTACTGCTGCATTTCCTACTATTTGTTGTACTCTGCCTTCACATTGTAGCCACCAAATACTAATAGATAGCCGAGTAGAAAT	TGCTTCATTCGCCCGATACCTGCCACTCATGACTCACCTCATTCAGTCATTGCCTGTCTTTTTCGACAACACCGGTCACTGCCTGTCActctcctcctctctctGTTGGGGTGCTGCTAACCAATAAAATTTTGGACGCTACTGCTGCATTtcctactatttttgttGCACTCTGCCTTGAGATTGCAGCCACCAAATACTAATACATAGACGAGTAGAAAT	http://synteny.cnr.berkeley.edu/CoGe/GEvo.pl?prog=blastn&autogo=1&show_cns=1&dsgid1=11821&chr1=5&x1=151817&dr1up=15000&dr1down=15000&dsgid2=11821;chr2=8;x2=190377;dr2up=15000;dr2down=15000;num_seqs=2;hsp_overlap_limit=0;hsp_size_limit=0
Sb05g001310|5|1383488|1383509|-|Sb08g002300|8|2441591|2441570|+|0.21	Sb05g001310	5	1383488	1383509	-0	Sb08g002300	8	2441570	2441591	0	0.21	5-distal	TATTGGACTGTCGCTATCGCT	ATTGGACTGTCACTATCACTA	http://synteny.cnr.berkeley.edu/CoGe/GEvo.pl?prog=blastn&autogo=1&show_cns=1&dsgid1=11821&chr1=5&x1=1383488&dr1up=15000&dr1down=15000&dsgid2=11821;chr2=8;x2=2441570;dr2up=15000;dr2down=15000;num_seqs=2;hsp_overlap_limit=0;hsp_size_limit=0
Sb03g031810|3|60153856|60153871|+|Sb09g027560|9|56653251|56653236|-|0.23	Sb03g031810	3	60153856	60153871	0	Sb09g027560	9	56653236	56653251	-0	0.23	5-distal	gccttgtttagttcc	ggccttgtttagttc	http://synteny.cnr.berkeley.edu/CoGe/GEvo.pl?prog=blastn&autogo=1&show_cns=1&dsgid1=11821&chr1=3&x1=60153856&dr1up=15000&dr1down=15000&dsgid2=11821;chr2=9;x2=56653236;dr2up=15000;dr2down=15000;num_seqs=2;hsp_overlap_limit=0;hsp_size_limit=0
Sb03g030330|3|58574432|58574453|-|Sb09g028790|9|57611840|57611819|+|0.004	Sb03g030330	3	58574432	58574453	-0	Sb09g028790	9	57611819	57611840	0	0.004	5-distal	gatgcagagaccaCCTGGATT	ATGCAGAGACCGCCTGGATTC	http://synteny.cnr.berkeley.edu/CoGe/GEvo.pl?prog=blastn&autogo=1&show_cns=1&dsgid1=11821&chr1=3&x1=58574432&dr1up=15000&dr1down=15000&dsgid2=11821;chr2=9;x2=57611819;dr2up=15000;dr2down=15000;num_seqs=2;hsp_overlap_limit=0;hsp_size_limit=0
Sb01g030580|1|53150211|53150235|+|Sb01g049010|1|71971939|71971915|-|0.24	Sb01g030580	1	53150211	53150235	0	Sb01g049010	1	71971915	71971939	-0	0.24	3-UTR	ATCCATCCTGCACATCCACATAGT	GATCCATGCTGCACATTCGCATAG	http://synteny.cnr.berkeley.edu/CoGe/GEvo.pl?prog=blastn&autogo=1&show_cns=1&dsgid1=11821&chr1=1&x1=53150211&dr1up=15000&dr1down=15000&dsgid2=11821;chr2=1;x2=71971915;dr2up=15000;dr2down=15000;num_seqs=2;hsp_overlap_limit=0;hsp_size_limit=0
Sb03g032760|3|61216216|61216233|-|Sb09g026850|9|56031698|56031681|+|1.8	Sb03g032760	3	61216216	61216233	-0	Sb09g026850	9	56031681	56031698	0	1.8	intron	TCCTCACTTTCAACTTT	CCTCTCTTTCAACTTTG	http://synteny.cnr.berkeley.edu/CoGe/GEvo.pl?prog=blastn&autogo=1&show_cns=1&dsgid1=11821&chr1=3&x1=61216216&dr1up=15000&dr1down=15000&dsgid2=11821;chr2=9;x2=56031681;dr2up=15000;dr2down=15000;num_seqs=2;hsp_overlap_limit=0;hsp_size_limit=0
Sb05g000250|5|73700|73715|+|Sb08g000270|8|96400|96415|+|0.27	Sb05g000250	5	73700	73715	0	Sb08g000270	8	96400	96415	0	0.27	intron	TTATCTCTCGCGTGA	TTATCTCTCGCGTGA	http://synteny.cnr.berkeley.edu/CoGe/GEvo.pl?prog=blastn&autogo=1&show_cns=1&dsgid1=11821&chr1=5&x1=73700&dr1up=15000&dr1down=15000&dsgid2=11821;chr2=8;x2=96400;dr2up=15000;dr2down=15000;num_seqs=2;hsp_overlap_limit=0;hsp_size_limit=0
Sb10g001060|10|759065|759080|+|Sb04g000360|4|169964|169979|+|0.28	Sb10g001060	10	759065	759080	0	Sb04g000360	4	169964	169979	0	0.28	5-distal	AACATGCCTGCAAAG	AACATGCCTGCAAAG	http://synteny.cnr.berkeley.edu/CoGe/GEvo.pl?prog=blastn&autogo=1&show_cns=1&dsgid1=11821&chr1=10&x1=759065&dr1up=15000&dr1down=15000&dsgid2=11821;chr2=4;x2=169964;dr2up=15000;dr2down=15000;num_seqs=2;hsp_overlap_limit=0;hsp_size_limit=0
Sb05g001810|5|1987871|1987909|-|Sb08g001630|8|1598979|1598941|+|2e-09	Sb05g001810	5	1987871	1987909	-0	Sb08g001630	8	1598941	1598979	0	2.0000000000000001e-09	intron	CTTTTCATTATCTTCCCAACGTTCCATCTCAATTACAT	TTTTCATTATCTTCCAAATGTTCCAtctcagttacata	http://synteny.cnr.berkeley.edu/CoGe/GEvo.pl?prog=blastn&autogo=1&show_cns=1&dsgid1=11821&chr1=5&x1=1987871&dr1up=15000&dr1down=15000&dsgid2=11821;chr2=8;x2=1598941;dr2up=15000;dr2down=15000;num_seqs=2;hsp_overlap_limit=0;hsp_size_limit=0
Sb03g040180|3|67792775|67792789|+|Sb09g022030|9|51672835|51672821|-|0.87	Sb03g040180	3	67792775	67792789	0	Sb09g022030	9	51672821	51672835	-0	0.87	5-distal	aaagataatTTTGA	AAAAGATAATTTTG	http://synteny.cnr.berkeley.edu/CoGe/GEvo.pl?prog=blastn&autogo=1&show_cns=1&dsgid1=11821&chr1=3&x1=67792775&dr1up=15000&dr1down=15000&dsgid2=11821;chr2=9;x2=51672821;dr2up=15000;dr2down=15000;num_seqs=2;hsp_overlap_limit=0;hsp_size_limit=0
Sb05g001900|5|2069972|2069999|+|Sb08g001540|8|1494406|1494379|-|0.31	Sb05g001900	5	2069972	2069999	0	Sb08g001540	8	1494379	1494406	-0	0.31	intron	gtattgatCTCAGAAAGCTCCTGTGCA	TGTAGTGATCTCAAGAAGCTTCTGTGC	http://synteny.cnr.berkeley.edu/CoGe/GEvo.pl?prog=blastn&autogo=1&show_cns=1&dsgid1=11821&chr1=5&x1=2069972&dr1up=15000&dr1down=15000&dsgid2=11821;chr2=8;x2=1494379;dr2up=15000;dr2down=15000;num_seqs=2;hsp_overlap_limit=0;hsp_size_limit=0
Sb01g006930|1|5898389|5898403|+|Sb02g001900|2|1919495|1919481|-|1.0	Sb01g006930	1	5898389	5898403	0	Sb02g001900	2	1919481	1919495	-0	1	3-distal	CTTGAGAGATTCTT	CCTTGAGAGATTCT	http://synteny.cnr.berkeley.edu/CoGe/GEvo.pl?prog=blastn&autogo=1&show_cns=1&dsgid1=11821&chr1=1&x1=5898389&dr1up=15000&dr1down=15000&dsgid2=11821;chr2=2;x2=1919481;dr2up=15000;dr2down=15000;num_seqs=2;hsp_overlap_limit=0;hsp_size_limit=0
Sb04g023370|4|53090469|53090484|-|Sb06g018010|6|47447265|47447280|-|0.21	Sb04g023370	4	53090469	53090484	-0	Sb06g018010	6	47447265	47447280	-0	0.21	3-distal	gggccttatttagtt	gggccttatttagtt	http://synteny.cnr.berkeley.edu/CoGe/GEvo.pl?prog=blastn&autogo=1&show_cns=1&dsgid1=11821&chr1=4&x1=53090469&dr1up=15000&dr1down=15000&dsgid2=11821;chr2=6;x2=47447265;dr2up=15000;dr2down=15000;num_seqs=2;hsp_overlap_limit=0;hsp_size_limit=0
sorghum_v1_4_21432494_21432659|4|21432725|21433034|-|sorghum_v1_7_21118034_21118267|7|21118033|21117723|+|7e-115	sorghum_v1_4_21432494_21432659	4	21432725	21433034	-0	sorghum_v1_7_21118034_21118267	7	21117723	21118033	0	7.0000000000000004e-115	5-proximal	AAGAAAAGGTGAAATGGACCATAAGGATCGGcccaataaggaggaatcgaaccaaCATGTTCAGATGCCCGATCAGATCAGTGCTGATGGTTCAGACGTCCAAACCGaccactctaaagaacatGTCATAACTTTAGATTACCGaaagctatgaaggtgaatgaggacattttggaaagcttaagaagtCTACATTTCAATGCAAGAAGTTCGGTATATTTTGGGTATCTTACGCTCAAGATATAGTCAGTttggtgaagactgctctagaagtcCAAGTCTGTCGTATCAGGAAATTGTTAcaaatct	agaaaaggatgXXaCGGACCATGAGGATCGGcccaataaggaggaatcgaaccaGCATGTTCGGACGCCCGATCAGTTCAGTGCTGATGGTTTAGATGTCCGAACCAaccactctaaagaacatGTCATAACTTTTGATTCCCGaaagctatgaaggtgaatgaggacattttggaaagcttacGAAGTCTACATTTCAATGCAAGAAGTTCCGTATATTTTGGTGATATAATGCGCgagatatagtcagtttTAtgaagactgctctagaagtcCAAGTCTGTTATGTTAGGAAATTGGTGcaaatctt	http://synteny.cnr.berkeley.edu/CoGe/GEvo.pl?prog=blastn&autogo=1&show_cns=1&dsgid1=11821&chr1=4&x1=21432725&dr1up=15000&dr1down=15000&dsgid2=11821;chr2=7;x2=21117723;dr2up=15000;dr2down=15000;num_seqs=2;hsp_overlap_limit=0;hsp_size_limit=0
Sb03g030910|3|59260036|59260050|-|Sb09g028330|9|57224728|57224714|+|0.99	Sb03g030910	3	59260036	59260050	-0	Sb09g028330	9	57224714	57224728	0	0.99	5-distal	tttaaattataaat	TTAAATTATAAATT	http://synteny.cnr.berkeley.edu/CoGe/GEvo.pl?prog=blastn&autogo=1&show_cns=1&dsgid1=11821&chr1=3&x1=59260036&dr1up=15000&dr1down=15000&dsgid2=11821;chr2=9;x2=57224714;dr2up=15000;dr2down=15000;num_seqs=2;hsp_overlap_limit=0;hsp_size_limit=0
Sb04g032900|4|62869360|62869375|+|Sb06g024580|6|53689610|53689595|-|0.21	Sb04g032900	4	62869360	62869375	0	Sb06g024580	6	53689595	53689610	-0	0.21	5-distal	AAAGTGCTAACCACT	aaaagtgctaaccac	http://synteny.cnr.berkeley.edu/CoGe/GEvo.pl?prog=blastn&autogo=1&show_cns=1&dsgid1=11821&chr1=4&x1=62869360&dr1up=15000&dr1down=15000&dsgid2=11821;chr2=6;x2=53689595;dr2up=15000;dr2down=15000;num_seqs=2;hsp_overlap_limit=0;hsp_size_limit=0
Sb05g001760|5|1932433|1932447|-|Sb08g001710|8|1711957|1711943|+|1.1	Sb05g001760	5	1932433	1932447	-0	Sb08g001710	8	1711943	1711957	0	1.1	5-distal	atttgatgtgatga	tttgatgtgatgag	http://synteny.cnr.berkeley.edu/CoGe/GEvo.pl?prog=blastn&autogo=1&show_cns=1&dsgid1=11821&chr1=5&x1=1932433&dr1up=15000&dr1down=15000&dsgid2=11821;chr2=8;x2=1711943;dr2up=15000;dr2down=15000;num_seqs=2;hsp_overlap_limit=0;hsp_size_limit=0
Sb03g041370|3|68898552|68898589|+|Sb09g021240|9|50690972|50690936|-|0.0003	Sb03g041370	3	68898552	68898589	0	Sb09g021240	9	50690936	50690972	-0	0.0003	3-UTR	TGTAGATGTGTCTGTACATTGCATCTCTTGGATTCTC	CTGTACATGTGTCTGTACATTTCATCCATGGATTCT	http://synteny.cnr.berkeley.edu/CoGe/GEvo.pl?prog=blastn&autogo=1&show_cns=1&dsgid1=11821&chr1=3&x1=68898552&dr1up=15000&dr1down=15000&dsgid2=11821;chr2=9;x2=50690936;dr2up=15000;dr2down=15000;num_seqs=2;hsp_overlap_limit=0;hsp_size_limit=0
Sb10g028940|10|58769278|58769295|-|Sb04g003390|4|3259041|3259024|+|1.0	Sb10g028940	10	58769278	58769295	-0	Sb04g003390	4	3259024	3259041	0	1	5-UTR	CCCCTTAAAAGCCGCCT	CCCTTATAAGCCGCCTC	http://synteny.cnr.berkeley.edu/CoGe/GEvo.pl?prog=blastn&autogo=1&show_cns=1&dsgid1=11821&chr1=10&x1=58769278&dr1up=15000&dr1down=15000&dsgid2=11821;chr2=4;x2=3259024;dr2up=15000;dr2down=15000;num_seqs=2;hsp_overlap_limit=0;hsp_size_limit=0
Sb02g027340|2|62553429|62553443|+|Sb07g029085|7|64139331|64139345|+|1.2	Sb02g027340	2	62553429	62553443	0	Sb07g029085	7	64139331	64139345	0	1.2	intron	aattaatttctGTT	AATTAATTTCTGTT	http://synteny.cnr.berkeley.edu/CoGe/GEvo.pl?prog=blastn&autogo=1&show_cns=1&dsgid1=11821&chr1=2&x1=62553429&dr1up=15000&dr1down=15000&dsgid2=11821;chr2=7;x2=64139331;dr2up=15000;dr2down=15000;num_seqs=2;hsp_overlap_limit=0;hsp_size_limit=0
Sb05g002755|5|2944610|2944631|-|Sb08g001030|8|965874|965853|+|0.3	Sb05g002755	5	2944610	2944631	-0	Sb08g001030	8	965853	965874	0	0.3	intron	GTACAGTTTAGAATATTCATG	TACATTTCAGAATATTCATGC	http://synteny.cnr.berkeley.edu/CoGe/GEvo.pl?prog=blastn&autogo=1&show_cns=1&dsgid1=11821&chr1=5&x1=2944610&dr1up=15000&dr1down=15000&dsgid2=11821;chr2=8;x2=965853;dr2up=15000;dr2down=15000;num_seqs=2;hsp_overlap_limit=0;hsp_size_limit=0
Sb03g030330|3|58569900|58569919|-|Sb09g028790|9|57615206|57615187|+|0.054	Sb03g030330	3	58569900	58569919	-0	Sb09g028790	9	57615187	57615206	0	0.054	5-proximal	AAGAGCTAAAAACTTCAGT	AGAGCAAAAAACTTCAGTC	http://synteny.cnr.berkeley.edu/CoGe/GEvo.pl?prog=blastn&autogo=1&show_cns=1&dsgid1=11821&chr1=3&x1=58569900&dr1up=15000&dr1down=15000&dsgid2=11821;chr2=9;x2=57615187;dr2up=15000;dr2down=15000;num_seqs=2;hsp_overlap_limit=0;hsp_size_limit=0
Sb05g002290|5|2438061|2438080|-|Sb08g001530|8|1492210|1492229|-|0.062	Sb05g002290	5	2438061	2438080	-0	Sb08g001530	8	1492210	1492229	-0	0.062	intron	TGCTTTATTGATTCTCTTT	TGCTTTACTGATTCTCTTT	http://synteny.cnr.berkeley.edu/CoGe/GEvo.pl?prog=blastn&autogo=1&show_cns=1&dsgid1=11821&chr1=5&x1=2438061&dr1up=15000&dr1down=15000&dsgid2=11821;chr2=8;x2=1492210;dr2up=15000;dr2down=15000;num_seqs=2;hsp_overlap_limit=0;hsp_size_limit=0
Sb01g034000|1|57407415|57407456|-|Sb02g040140|2|74178936|74178977|-|0.015	Sb01g034000	1	57407415	57407456	-0	Sb02g040140	2	74178936	74178977	-0	0.015	5-distal	ACGCGGCAGGCGGGAGCGCCGGAGGGTGCCACCCACGCGCC	ACGCGCCAGGGCGGAGCAGCGGTGGGTGCCTCCCACACGCC	http://synteny.cnr.berkeley.edu/CoGe/GEvo.pl?prog=blastn&autogo=1&show_cns=1&dsgid1=11821&chr1=1&x1=57407415&dr1up=15000&dr1down=15000&dsgid2=11821;chr2=2;x2=74178936;dr2up=15000;dr2down=15000;num_seqs=2;hsp_overlap_limit=0;hsp_size_limit=0
Sb03g037080|3|65112525|65112541|+|Sb09g024400|9|53958923|53958907|-|0.057	Sb03g037080	3	65112525	65112541	0	Sb09g024400	9	53958907	53958923	-0	0.057	3-UTR	CGGAGTTTTTAGCTGA	CCGGAGTTTTtagctg	http://synteny.cnr.berkeley.edu/CoGe/GEvo.pl?prog=blastn&autogo=1&show_cns=1&dsgid1=11821&chr1=3&x1=65112525&dr1up=15000&dr1down=15000&dsgid2=11821;chr2=9;x2=53958907;dr2up=15000;dr2down=15000;num_seqs=2;hsp_overlap_limit=0;hsp_size_limit=0
Sb01g030460|1|52919567|52919584|+|Sb01g049250|1|72243058|72243041|-|0.014	Sb01g030460	1	52919567	52919584	0	Sb01g049250	1	72243041	72243058	-0	0.014	5-proximal	ACGTCACCGATCCGCGC	cacgtcaccgatccGCG	http://synteny.cnr.berkeley.edu/CoGe/GEvo.pl?prog=blastn&autogo=1&show_cns=1&dsgid1=11821&chr1=1&x1=52919567&dr1up=15000&dr1down=15000&dsgid2=11821;chr2=1;x2=72243041;dr2up=15000;dr2down=15000;num_seqs=2;hsp_overlap_limit=0;hsp_size_limit=0
sorghum_v1_5_650089_650247|5|655830|655946|-|Sb08g000860|8|753758|753874|-|6e-39	sorghum_v1_5_650089_650247	5	655830	655946	-0	Sb08g000860	8	753758	753874	-0	6.0000000000000006e-39	5-distal	GTAACATCGCGATCTAATGGAGATTCTACAGATGTGAAGGAGGCACCCAGCGATACCTCAATGCTGCAGGGTgaggaatcagaaaccaCAAGGCAAGAAACACCTCACACGGGTGA	GTAGCATTGCAATCTAATGGGGATTCTACAGATGTGAAGGAGGCACCAAGTAATACCTCAATGATGCAGGGTGAGGAATCGGAAACCACAAGGCAAGAAGCAGCTCACACTGGTGA	http://synteny.cnr.berkeley.edu/CoGe/GEvo.pl?prog=blastn&autogo=1&show_cns=1&dsgid1=11821&chr1=5&x1=655830&dr1up=15000&dr1down=15000&dsgid2=11821;chr2=8;x2=753758;dr2up=15000;dr2down=15000;num_seqs=2;hsp_overlap_limit=0;hsp_size_limit=0
Sb03g040750|3|68269646|68269701|+|Sb09g021760|9|51266047|51266104|+|6e-09	Sb03g040750	3	68269646	68269701	0	Sb09g021760	9	51266047	51266104	0	6e-09	3-distal	TATTGCCGATTAATTGGCTTTTAATCCGTATAAATGCCCGAGTAATTGGAGACAG	TATTGCCGATTAACTCGCCTTGAAACCCAGAATAAATGCCCGAGTAattggagacag	http://synteny.cnr.berkeley.edu/CoGe/GEvo.pl?prog=blastn&autogo=1&show_cns=1&dsgid1=11821&chr1=3&x1=68269646&dr1up=15000&dr1down=15000&dsgid2=11821;chr2=9;x2=51266047;dr2up=15000;dr2down=15000;num_seqs=2;hsp_overlap_limit=0;hsp_size_limit=0
Sb02g029540|2|64642799|64642818|-|Sb07g025880|7|60996752|60996733|+|0.092	Sb02g029540	2	64642799	64642818	-0	Sb07g025880	7	60996733	60996752	0	0.092	intron	TTGCTTCCTTTGATTCATG	TGCTTCCTTTGATTGATGA	http://synteny.cnr.berkeley.edu/CoGe/GEvo.pl?prog=blastn&autogo=1&show_cns=1&dsgid1=11821&chr1=2&x1=64642799&dr1up=15000&dr1down=15000&dsgid2=11821;chr2=7;x2=60996733;dr2up=15000;dr2down=15000;num_seqs=2;hsp_overlap_limit=0;hsp_size_limit=0
Sb05g000290|5|111068|111097|+|Sb08g000310|8|143483|143512|+|0.0003	Sb05g000290	5	111068	111097	0	Sb08g000310	8	143483	143512	0	0.0003	3-UTR	ttCTGTACAATAACTGATATATTTCTCCA	ttctgtaCAATAACCGGTGTATTTCTCCA	http://synteny.cnr.berkeley.edu/CoGe/GEvo.pl?prog=blastn&autogo=1&show_cns=1&dsgid1=11821&chr1=5&x1=111068&dr1up=15000&dr1down=15000&dsgid2=11821;chr2=8;x2=143483;dr2up=15000;dr2down=15000;num_seqs=2;hsp_overlap_limit=0;hsp_size_limit=0
Sb03g029340|3|57490375|57490401|-|Sb09g029370|9|58045585|58045559|+|0.02	Sb03g029340	3	57490375	57490401	-0	Sb09g029370	9	58045559	58045585	0	0.02	5-proximal	GCctccccctcttcctcctccctcac	CCTCCCTCTCTTCCATCTCCCTCACC	http://synteny.cnr.berkeley.edu/CoGe/GEvo.pl?prog=blastn&autogo=1&show_cns=1&dsgid1=11821&chr1=3&x1=57490375&dr1up=15000&dr1down=15000&dsgid2=11821;chr2=9;x2=58045559;dr2up=15000;dr2down=15000;num_seqs=2;hsp_overlap_limit=0;hsp_size_limit=0
Sb02g022870|2|56149778|56149795|+|Sb07g019510|7|50318168|50318151|-|1.2	Sb02g022870	2	56149778	56149795	0	Sb07g019510	7	50318151	50318168	-0	1.2	3-distal	TCTCTATCTTTGTCTAG	CTCTCTATCTTTGGCTA	http://synteny.cnr.berkeley.edu/CoGe/GEvo.pl?prog=blastn&autogo=1&show_cns=1&dsgid1=11821&chr1=2&x1=56149778&dr1up=15000&dr1down=15000&dsgid2=11821;chr2=7;x2=50318151;dr2up=15000;dr2down=15000;num_seqs=2;hsp_overlap_limit=0;hsp_size_limit=0
Sb05g003041|5|3365227|3365259|+|sorghum_v1_8_3296630_3296733|8|3298220|3298252|+|0.014	Sb05g003041	5	3365227	3365259	0	sorghum_v1_8_3296630_3296733	8	3298220	3298252	0	0.014	3-distal	TATCAGGCGAAAGAGACTGATGGCGCTGTCAC	TATGAGACGAAAGAGACTGGTGACGCTATCAC	http://synteny.cnr.berkeley.edu/CoGe/GEvo.pl?prog=blastn&autogo=1&show_cns=1&dsgid1=11821&chr1=5&x1=3365227&dr1up=15000&dr1down=15000&dsgid2=11821;chr2=8;x2=3298220;dr2up=15000;dr2down=15000;num_seqs=2;hsp_overlap_limit=0;hsp_size_limit=0
Sb03g011230|3|12418390|12418704|+|Sb03g037423|3|65375734|65376049|+|1e-161	Sb03g011230	3	12418390	12418704	0	Sb03g037423	3	65375734	65376049	0	1e-161	3-proximal	aatTCTCCAAGGAAACAGTTATCAACTTCTGTTACATCTCAAATTACGGCAACACTGAACAAACATTAACAAGCATGGACCGTAGATAACGTAGCGTATCATGAATCAACTCCATATTACAAGAAATATGATGTTTCATGGCACATCGCTCTCCTAACACCTCCTATATACATAGCGtcaacttcatcaggtcttccTGGCATTGTACATCTTCacaaattcatctagcttAACCACATTGTGTTCTGATCGAAGgagtagtgcagcagcaTGCTTCCTGAAGTCTAGCACCGAATCCTAGGCAGAGACATAAT	AATTCTCCAAGGAAACAGTTATCAACTTCTGTTACATCTCAAATTACGACAACACTGAACAAACATTAACAAGCATGGACCGATAGATAACGTAGCGTATCATGAATCAACTCCATATTACAAGAAATATGATGTTTCTTGGCACATCGCTCTCCTAACACCTCCTATCTACATAGCGtcaacttcatcaggtcTTTCTGGCATTGTACATCTTCacaaattcatctagcttAACCACATTGTGTTCTGATCGAAGGAGTAGTGCTGCAGCATGCTTCCTGAAGTCTAGCACCGAATCCTAGGCAGAGACAtaat	http://synteny.cnr.berkeley.edu/CoGe/GEvo.pl?prog=blastn&autogo=1&show_cns=1&dsgid1=11821&chr1=3&x1=12418390&dr1up=15000&dr1down=15000&dsgid2=11821;chr2=3;x2=65375734;dr2up=15000;dr2down=15000;num_seqs=2;hsp_overlap_limit=0;hsp_size_limit=0
Sb04g032140|4|62156785|62156825|-|Sb06g025550|6|54501769|54501730|+|8e-06	Sb04g032140	4	62156785	62156825	-0	Sb06g025550	6	54501730	54501769	0	7.9999999999999996e-06	5-distal	GTCGGTGGACCCAAGTCATCAGCCGCTTGACGACACCGCT	TCGGTGGACCCAATCCTCAGACGCTTCACGACACCGCTT	http://synteny.cnr.berkeley.edu/CoGe/GEvo.pl?prog=blastn&autogo=1&show_cns=1&dsgid1=11821&chr1=4&x1=62156785&dr1up=15000&dr1down=15000&dsgid2=11821;chr2=6;x2=54501730;dr2up=15000;dr2down=15000;num_seqs=2;hsp_overlap_limit=0;hsp_size_limit=0
Sb03g032900|3|61308009|61308038|-|Sb09g026770|9|55982065|55982036|+|0.02	Sb03g032900	3	61308009	61308038	-0	Sb09g026770	9	55982036	55982065	0	0.02	3-distal	tttggctgataagctatgaTTGAAAGTat	ttggctgataaaccatgaTCGAAAATATT	http://synteny.cnr.berkeley.edu/CoGe/GEvo.pl?prog=blastn&autogo=1&show_cns=1&dsgid1=11821&chr1=3&x1=61308009&dr1up=15000&dr1down=15000&dsgid2=11821;chr2=9;x2=55982036;dr2up=15000;dr2down=15000;num_seqs=2;hsp_overlap_limit=0;hsp_size_limit=0
Sb05g000450|5|291595|291665|+|Sb08g000480|8|390199|390273|+|2e-13	Sb05g000450	5	291595	291665	0	Sb08g000480	8	390199	390273	0	2.0000000000000001e-13	intron	tgttgtgacttgtgaCACCTGTTTCGAGACCTCCACATCGTCTGATGGCTTACATGTTCATATTGCATTT	TGCTGTGACTTGTGACACCTGTTTAGAAGCCTGCACATCAGTTGTCTGATGCCTTACATGTTCATACTGCATTT	http://synteny.cnr.berkeley.edu/CoGe/GEvo.pl?prog=blastn&autogo=1&show_cns=1&dsgid1=11821&chr1=5&x1=291595&dr1up=15000&dr1down=15000&dsgid2=11821;chr2=8;x2=390199;dr2up=15000;dr2down=15000;num_seqs=2;hsp_overlap_limit=0;hsp_size_limit=0
Sb05g001730|5|1877354|1877401|-|Sb08g001800|8|1803608|1803559|+|5e-06	Sb05g001730	5	1877354	1877401	-0	Sb08g001800	8	1803559	1803608	0	5.0000000000000004e-06	3-distal	AGCTTTGATTGTTCTGCCTGTACAACGCCTAGTCTGTCGCTGGAATC	GCTTTGATTGTGCTGCCTGTACAACCGTCCTAGCCTGTCTCTGAAATCC	http://synteny.cnr.berkeley.edu/CoGe/GEvo.pl?prog=blastn&autogo=1&show_cns=1&dsgid1=11821&chr1=5&x1=1877354&dr1up=15000&dr1down=15000&dsgid2=11821;chr2=8;x2=1803559;dr2up=15000;dr2down=15000;num_seqs=2;hsp_overlap_limit=0;hsp_size_limit=0
Sb04g021680|4|50804353|50804373|+|Sb06g015560|6|43165665|43165685|+|0.79	Sb04g021680	4	50804353	50804373	0	Sb06g015560	6	43165665	43165685	0	0.79	5-distal	CTGAAAAATTAAAGAACTAC	CTGaaaaaataaaaaactaC	http://synteny.cnr.berkeley.edu/CoGe/GEvo.pl?prog=blastn&autogo=1&show_cns=1&dsgid1=11821&chr1=4&x1=50804353&dr1up=15000&dr1down=15000&dsgid2=11821;chr2=6;x2=43165665;dr2up=15000;dr2down=15000;num_seqs=2;hsp_overlap_limit=0;hsp_size_limit=0
Sb03g041150|3|68688821|68688838|+|Sb09g021390|9|50853601|50853584|-|1.3	Sb03g041150	3	68688821	68688838	0	Sb09g021390	9	50853584	50853601	-0	1.3	5-proximal	GAGCGTAATCGTCCAGC	AGAGCGTAAGCGTCCAG	http://synteny.cnr.berkeley.edu/CoGe/GEvo.pl?prog=blastn&autogo=1&show_cns=1&dsgid1=11821&chr1=3&x1=68688821&dr1up=15000&dr1down=15000&dsgid2=11821;chr2=9;x2=50853584;dr2up=15000;dr2down=15000;num_seqs=2;hsp_overlap_limit=0;hsp_size_limit=0
5_324623_324853_cns_rna|5|324271|324560|-|8_438197_438429_cns_rna|8|437799|438064|-|3e-48	5_324623_324853_cns_rna	5	324271	324560	-0	8_438197_438429_cns_rna	8	437799	438064	-0	2.9999999999999999e-48	3-proximal	TAGGGGAAAACACAAGTATTGTCACACCTACATGCACGCACAAAAGCATatatatacatttttttGTGCGTTTTGTGTGATAAGCTTCTCTATTGTCATACAATCTTTTTGTGCGTATTGTCATATGTGATAAGATTGTCTAGTACTGtaaatatatttatataattGGATGGTTGAAAGTCATGTTAATATGAAATTATGTGGTAACTTGCTACAGTACTACTCAACAGATAAGAACATGGGTGGCCTAAAAAATTGCTAACATAGATGAATTATAAGGTTTTGGGGA	TAGGAGAAAACACAAGTATTGTCACACCTACACGCACGCACACAAGCATATATATACAATTTTGTGTGTTGTGTGATAAGCTTCTCTATTGTAATATCTACCATATGTGATAAGATTGTCTACTGtaaatatatatttatataattggtggttGAAATTCAGGTTAATATGAAGTatgtggtaacttgataTAGTATTACTCAACAGATAAGAACATGGATGGCCTAATAGTTGCTCATATAGATGAATTATGAGGTTTTGAgga	http://synteny.cnr.berkeley.edu/CoGe/GEvo.pl?prog=blastn&autogo=1&show_cns=1&dsgid1=11821&chr1=5&x1=324271&dr1up=15000&dr1down=15000&dsgid2=11821;chr2=8;x2=437799;dr2up=15000;dr2down=15000;num_seqs=2;hsp_overlap_limit=0;hsp_size_limit=0
Sb01g038020|1|61599425|61599439|+|Sb09g015670|9|39227470|39227484|+|0.93	Sb01g038020	1	61599425	61599439	0	Sb09g015670	9	39227470	39227484	0	0.93	5-proximal	ggccttgtttagtt	ggccttgtttagtt	http://synteny.cnr.berkeley.edu/CoGe/GEvo.pl?prog=blastn&autogo=1&show_cns=1&dsgid1=11821&chr1=1&x1=61599425&dr1up=15000&dr1down=15000&dsgid2=11821;chr2=9;x2=39227470;dr2up=15000;dr2down=15000;num_seqs=2;hsp_overlap_limit=0;hsp_size_limit=0
Sb03g040890|3|68408256|68408298|+|Sb09g021650|9|51134882|51134839|-|0.0003	Sb03g040890	3	68408256	68408298	0	Sb09g021650	9	51134839	51134882	-0	0.0003	5-proximal	CAATCACAATGCAGGAATCCCTCCCCACGGATCGCCCCACAC	CCAATCACAACGAAGGAAACCCCCACCCACGGATCGCCCCCCA	http://synteny.cnr.berkeley.edu/CoGe/GEvo.pl?prog=blastn&autogo=1&show_cns=1&dsgid1=11821&chr1=3&x1=68408256&dr1up=15000&dr1down=15000&dsgid2=11821;chr2=9;x2=51134839;dr2up=15000;dr2down=15000;num_seqs=2;hsp_overlap_limit=0;hsp_size_limit=0
Sb05g018820|5|45537768|45537911|-|Sb08g005731|8|8058908|8058765|+|2e-30	Sb05g018820	5	45537768	45537911	-0	Sb08g005731	8	8058765	8058908	0	2.0000000000000002e-30	5-proximal	ATGTTGATCACATATGTGCTTAACATTACTATTTTGTTGATGTAGCTGACTTGTGAGAAAAACAAAGCTAATAGAAGCCAAGTGCAGTTTCACCAGACAactggttctcgcagctatgAAATGCATCTTATAGATTTGGTGAG	TGTTGATTTCATATGTGCTTAACAACAGAACTGTGTTGTTGTAGGTGACTTGTGACAAGAACAAAGAGAATAGAGGCAAAGTACAGTTCCATCAGACCACTGGTTCTCGTAGCTACGAAATGCAGATTGTAAATTTGGTGAGT	http://synteny.cnr.berkeley.edu/CoGe/GEvo.pl?prog=blastn&autogo=1&show_cns=1&dsgid1=11821&chr1=5&x1=45537768&dr1up=15000&dr1down=15000&dsgid2=11821;chr2=8;x2=8058765;dr2up=15000;dr2down=15000;num_seqs=2;hsp_overlap_limit=0;hsp_size_limit=0
Sb01g004660|1|3734931|3734979|+|Sb02g005780|2|6829467|6829418|-|0.019	Sb01g004660	1	3734931	3734979	0	Sb02g005780	2	6829418	6829467	-0	0.019	3-UTR	TTCGTTCATTCTTTTGGTCAGTAGTTGATTCAGCTGCTGATGCTAACA	ATTCGTTCATTCTTTTGATCGGTGGCCCGTTTCAGCTGCTGATTCTGAC	http://synteny.cnr.berkeley.edu/CoGe/GEvo.pl?prog=blastn&autogo=1&show_cns=1&dsgid1=11821&chr1=1&x1=3734931&dr1up=15000&dr1down=15000&dsgid2=11821;chr2=2;x2=6829418;dr2up=15000;dr2down=15000;num_seqs=2;hsp_overlap_limit=0;hsp_size_limit=0
Sb02g031180|2|66167989|66168006|+|Sb07g024900|7|59875442|59875425|-|0.94	Sb02g031180	2	66167989	66168006	0	Sb07g024900	7	59875425	59875442	-0	0.94	3-distal	GGGGAAGGAGGTGTGCC	TGGGGAAGGAGGAGTGC	http://synteny.cnr.berkeley.edu/CoGe/GEvo.pl?prog=blastn&autogo=1&show_cns=1&dsgid1=11821&chr1=2&x1=66167989&dr1up=15000&dr1down=15000&dsgid2=11821;chr2=7;x2=59875425;dr2up=15000;dr2down=15000;num_seqs=2;hsp_overlap_limit=0;hsp_size_limit=0
Sb10g008340|10|8496455|8496479|-|Sb04g028200|4|58290266|58290290|-|0.22	Sb10g008340	10	8496455	8496479	-0	Sb04g028200	4	58290266	58290290	-0	0.22	3-distal	aaaaaaaaagatctaaacaaggcc	aaaaaaatatgtctaaacaaggcc	http://synteny.cnr.berkeley.edu/CoGe/GEvo.pl?prog=blastn&autogo=1&show_cns=1&dsgid1=11821&chr1=10&x1=8496455&dr1up=15000&dr1down=15000&dsgid2=11821;chr2=4;x2=58290266;dr2up=15000;dr2down=15000;num_seqs=2;hsp_overlap_limit=0;hsp_size_limit=0
Sb05g003470|5|3930543|3930569|+|Sb08g003600|8|4116780|4116806|+|5e-06	Sb05g003470	5	3930543	3930569	0	Sb08g003600	8	4116780	4116806	0	5.0000000000000004e-06	3-proximal	GACCGCCGTTGGATCATCCACTGGAC	GACTGCCGTTGGATCATCCACTGGAC	http://synteny.cnr.berkeley.edu/CoGe/GEvo.pl?prog=blastn&autogo=1&show_cns=1&dsgid1=11821&chr1=5&x1=3930543&dr1up=15000&dr1down=15000&dsgid2=11821;chr2=8;x2=4116780;dr2up=15000;dr2down=15000;num_seqs=2;hsp_overlap_limit=0;hsp_size_limit=0
Sb01g035810|1|59442251|59442277|+|Sb02g042730|2|76448628|76448654|+|0.79	Sb01g035810	1	59442251	59442277	0	Sb02g042730	2	76448628	76448654	0	0.79	3-distal	AATTATATGTTTACAAAAGTTGAATA	AATTAAATGTTTACTCCAGTTGAATA	http://synteny.cnr.berkeley.edu/CoGe/GEvo.pl?prog=blastn&autogo=1&show_cns=1&dsgid1=11821&chr1=1&x1=59442251&dr1up=15000&dr1down=15000&dsgid2=11821;chr2=2;x2=76448628;dr2up=15000;dr2down=15000;num_seqs=2;hsp_overlap_limit=0;hsp_size_limit=0
Sb05g001690|5|1835611|1835640|+|Sb08g001830|8|1858568|1858538|-|0.001	Sb05g001690	5	1835611	1835640	0	Sb08g001830	8	1858538	1858568	-0	0.001	3-proximal	TGTAACATATGTGTTGATCGATGGTATAT	ATGTAACATATGTGTTTGATCGTTGGTATA	http://synteny.cnr.berkeley.edu/CoGe/GEvo.pl?prog=blastn&autogo=1&show_cns=1&dsgid1=11821&chr1=5&x1=1835611&dr1up=15000&dr1down=15000&dsgid2=11821;chr2=8;x2=1858538;dr2up=15000;dr2down=15000;num_seqs=2;hsp_overlap_limit=0;hsp_size_limit=0
Sb03g040110|3|67688472|67688497|-|Sb09g022070|9|51723057|51723032|+|0.061	Sb03g040110	3	67688472	67688497	-0	Sb09g022070	9	51723032	51723057	0	0.061	5-distal	TGGGGATAGAAAGGAaaagctggaa	GGGGTTAAAAAGGGAAAGCTGGAAA	http://synteny.cnr.berkeley.edu/CoGe/GEvo.pl?prog=blastn&autogo=1&show_cns=1&dsgid1=11821&chr1=3&x1=67688472&dr1up=15000&dr1down=15000&dsgid2=11821;chr2=9;x2=51723032;dr2up=15000;dr2down=15000;num_seqs=2;hsp_overlap_limit=0;hsp_size_limit=0
Sb04g031710|4|61642436|61642466|+|Sb06g026370|6|55428370|55428340|-|0.004	Sb04g031710	4	61642436	61642466	0	Sb06g026370	6	55428340	55428370	-0	0.004	5-proximal	TCGCCTTCTAGGAATCTTCTTGCGCAGTCA	GTCACCTTCGAGGAATCTTCTAGGGCAGTC	http://synteny.cnr.berkeley.edu/CoGe/GEvo.pl?prog=blastn&autogo=1&show_cns=1&dsgid1=11821&chr1=4&x1=61642436&dr1up=15000&dr1down=15000&dsgid2=11821;chr2=6;x2=55428340;dr2up=15000;dr2down=15000;num_seqs=2;hsp_overlap_limit=0;hsp_size_limit=0
Sb05g003041|5|3364356|3364381|+|sorghum_v1_8_3296630_3296733|8|3297442|3297467|+|0.055	Sb05g003041	5	3364356	3364381	0	sorghum_v1_8_3296630_3296733	8	3297442	3297467	0	0.055	3-proximal	GAGAAGAGATTGATTTGTGCTGTTG	GAGGAGAGATTGCTTTGTGTTGTTG	http://synteny.cnr.berkeley.edu/CoGe/GEvo.pl?prog=blastn&autogo=1&show_cns=1&dsgid1=11821&chr1=5&x1=3364356&dr1up=15000&dr1down=15000&dsgid2=11821;chr2=8;x2=3297442;dr2up=15000;dr2down=15000;num_seqs=2;hsp_overlap_limit=0;hsp_size_limit=0
Sb04g033660|4|63568305|63568321|+|Sb06g023630|6|52729997|52729981|-|0.079	Sb04g033660	4	63568305	63568321	0	Sb06g023630	6	52729981	52729997	-0	0.079	5-proximal	gtagtaggctagtagc	Agtagtaggctagtag	http://synteny.cnr.berkeley.edu/CoGe/GEvo.pl?prog=blastn&autogo=1&show_cns=1&dsgid1=11821&chr1=4&x1=63568305&dr1up=15000&dr1down=15000&dsgid2=11821;chr2=6;x2=52729981;dr2up=15000;dr2down=15000;num_seqs=2;hsp_overlap_limit=0;hsp_size_limit=0
Sb02g024770|2|59315055|59315071|-|Sb07g021660|7|55780614|55780598|+|0.06	Sb02g024770	2	59315055	59315071	-0	Sb07g021660	7	55780598	55780614	0	0.06	3-distal	aaaaaaagaaaagatc	aaaaaagaaaagatca	http://synteny.cnr.berkeley.edu/CoGe/GEvo.pl?prog=blastn&autogo=1&show_cns=1&dsgid1=11821&chr1=2&x1=59315055&dr1up=15000&dr1down=15000&dsgid2=11821;chr2=7;x2=55780598;dr2up=15000;dr2down=15000;num_seqs=2;hsp_overlap_limit=0;hsp_size_limit=0
Sb01g026960|1|46117454|46117471|+|Sb01g041640|1|64932770|64932753|-|0.89	Sb01g026960	1	46117454	46117471	0	Sb01g041640	1	64932753	64932770	-0	0.89	3-distal	AGGCGAGAAAGGGAGAG	CAGGCGAGAAAGAGAGA	http://synteny.cnr.berkeley.edu/CoGe/GEvo.pl?prog=blastn&autogo=1&show_cns=1&dsgid1=11821&chr1=1&x1=46117454&dr1up=15000&dr1down=15000&dsgid2=11821;chr2=1;x2=64932753;dr2up=15000;dr2down=15000;num_seqs=2;hsp_overlap_limit=0;hsp_size_limit=0
Sb04g010753|4|15125791|15125805|-|Sb04g015541|4|36004746|36004732|+|0.76	Sb04g010753	4	15125791	15125805	-0	Sb04g015541	4	36004732	36004746	0	0.76	3-distal	CCGACCGCTACAAG	CGACCGCTACAAGC	http://synteny.cnr.berkeley.edu/CoGe/GEvo.pl?prog=blastn&autogo=1&show_cns=1&dsgid1=11821&chr1=4&x1=15125791&dr1up=15000&dr1down=15000&dsgid2=11821;chr2=4;x2=36004732;dr2up=15000;dr2down=15000;num_seqs=2;hsp_overlap_limit=0;hsp_size_limit=0
Sb10g005250|10|4688548|4688567|+|Sb04g036230|4|66007680|66007661|-|0.072	Sb10g005250	10	4688548	4688567	0	Sb04g036230	4	66007661	66007680	-0	0.072	5-distal	agaactaaacaaggcctaa	tagatctaaacaaggccta	http://synteny.cnr.berkeley.edu/CoGe/GEvo.pl?prog=blastn&autogo=1&show_cns=1&dsgid1=11821&chr1=10&x1=4688548&dr1up=15000&dr1down=15000&dsgid2=11821;chr2=4;x2=66007661;dr2up=15000;dr2down=15000;num_seqs=2;hsp_overlap_limit=0;hsp_size_limit=0
Sb05g000470|5|327605|327628|-|Sb08g000500|8|441026|441049|-|0.016	Sb05g000470	5	327605	327628	-0	Sb08g000500	8	441026	441049	-0	0.016	5-proximal	CTGCAACAAGGACAagagctaaa	CTGCAACAAGGACAAGGGATAAA	http://synteny.cnr.berkeley.edu/CoGe/GEvo.pl?prog=blastn&autogo=1&show_cns=1&dsgid1=11821&chr1=5&x1=327605&dr1up=15000&dr1down=15000&dsgid2=11821;chr2=8;x2=441026;dr2up=15000;dr2down=15000;num_seqs=2;hsp_overlap_limit=0;hsp_size_limit=0
Sb03g011230|3|12418093|12418149|+|Sb03g037423|3|65375371|65375427|+|0.88	Sb03g011230	3	12418093	12418149	0	Sb03g037423	3	65375371	65375427	0	0.88	3-proximal	GTTACATCTGAGTTGCTCTACTAAAACAGCAAAGTTTCATTACTGTTACATATGAA	gttacatctgaaatcttctattgcaacagcatagtagAactattgttacatctgaa	http://synteny.cnr.berkeley.edu/CoGe/GEvo.pl?prog=blastn&autogo=1&show_cns=1&dsgid1=11821&chr1=3&x1=12418093&dr1up=15000&dr1down=15000&dsgid2=11821;chr2=3;x2=65375371;dr2up=15000;dr2down=15000;num_seqs=2;hsp_overlap_limit=0;hsp_size_limit=0
Sb01g036590|1|60224731|60224748|+|Sb02g043270|2|77080664|77080681|+|0.86	Sb01g036590	1	60224731	60224748	0	Sb02g043270	2	77080664	77080681	0	0.86	3-distal	TCACATGGCGTATTGCC	TCACATGGCTTATTGCC	http://synteny.cnr.berkeley.edu/CoGe/GEvo.pl?prog=blastn&autogo=1&show_cns=1&dsgid1=11821&chr1=1&x1=60224731&dr1up=15000&dr1down=15000&dsgid2=11821;chr2=2;x2=77080664;dr2up=15000;dr2down=15000;num_seqs=2;hsp_overlap_limit=0;hsp_size_limit=0
Sb05g000470|5|337250|337593|-|Sb08g000500|8|452369|452711|-|2e-75	Sb05g000470	5	337250	337593	-0	Sb08g000500	8	452369	452711	-0	1.9999999999999999e-75	5-distal	ATGTGCAGGTGAGGTAAGGTGAGGCAGCCACCAATCTTGACTCAGGCACAACACACAGATCAGGCCAGATTGGTGAATTTGTATTGATGCTGGACAAACAGAGTCACACATGACTGAATGCATCAACGCTTTGACAGAGATTTTTCTTGTTCTTTGTATGCCTTAGCCTTTGGAAGTTTTGGAACCAGTGACAACATAGATATATGCAGTGCAGAAGAACCAGCAGCCAGGCAGTTGAACTATAACACTGATGATCAAACACCCTTGATCAAGTCAGATGTAAGAACTTGTGCTATAAGCAAGCATACATTTGGaaacatataatatgatTgatgcaacgcat	ATGTGCAGGTGAGGTAAGGTGGGGCAGCCACCAATCTTGACGCAGGCCCAACACACAGGTCATCAGCCAGATTGGTGAATTTGTACTGTTGCTGGacacacagtcacacacGAATGAATGGATCAACGCTCTGACAGAGATGTTTCTTGTTCCTCGCATGCCTTATTAGTCACGCCTTCTGAACCAGTGACCACATAAATATGCAGAAGAACCAACATATACAGGCAGTTGAACTATAACATTGATGATCAAACACCCCTGATCGAGTCTGATGTAGTAAGAACTTGCGCTATAAGCAAGCAAACAGTTTTGGAAACATATGATATGATTGATGCAACGCAT	http://synteny.cnr.berkeley.edu/CoGe/GEvo.pl?prog=blastn&autogo=1&show_cns=1&dsgid1=11821&chr1=5&x1=337250&dr1up=15000&dr1down=15000&dsgid2=11821;chr2=8;x2=452369;dr2up=15000;dr2down=15000;num_seqs=2;hsp_overlap_limit=0;hsp_size_limit=0
Sb01g035350|1|58880464|58880478|-|Sb02g042170|2|75861054|75861068|-|0.96	Sb01g035350	1	58880464	58880478	-0	Sb02g042170	2	75861054	75861068	-0	0.96	3-distal	aggccttgtttagt	aggccttgtttagt	http://synteny.cnr.berkeley.edu/CoGe/GEvo.pl?prog=blastn&autogo=1&show_cns=1&dsgid1=11821&chr1=1&x1=58880464&dr1up=15000&dr1down=15000&dsgid2=11821;chr2=2;x2=75861054;dr2up=15000;dr2down=15000;num_seqs=2;hsp_overlap_limit=0;hsp_size_limit=0
Sb05g000640|5|436471|436508|+|Sb08g000670|8|576565|576601|+|0.017	Sb05g000640	5	436471	436508	0	Sb08g000670	8	576565	576601	0	0.017	5-proximal	TAGAGCCCATAGTGAAGACgaaactaaacaggcccAA	TAGAGTCCATAGCGAAGGGGAAACTAACAGGCCCAA	http://synteny.cnr.berkeley.edu/CoGe/GEvo.pl?prog=blastn&autogo=1&show_cns=1&dsgid1=11821&chr1=5&x1=436471&dr1up=15000&dr1down=15000&dsgid2=11821;chr2=8;x2=576565;dr2up=15000;dr2down=15000;num_seqs=2;hsp_overlap_limit=0;hsp_size_limit=0
Sb04g023510|4|53198001|53198025|-|Sb06g018260|6|47668633|47668657|-|0.005	Sb04g023510	4	53198001	53198025	-0	Sb06g018260	6	47668633	47668657	-0	0.005	5-UTR	GCGGGCTGGATTTCCGCGTCCCGT	GCGGGCTGGATTTGCGCGTCCTGT	http://synteny.cnr.berkeley.edu/CoGe/GEvo.pl?prog=blastn&autogo=1&show_cns=1&dsgid1=11821&chr1=4&x1=53198001&dr1up=15000&dr1down=15000&dsgid2=11821;chr2=6;x2=47668633;dr2up=15000;dr2down=15000;num_seqs=2;hsp_overlap_limit=0;hsp_size_limit=0
Sb03g011230|3|12417431|12418192|+|Sb03g037423|3|65374512|65375272|+|0.0	Sb03g011230	3	12417431	12418192	0	Sb03g037423	3	65374512	65375272	0	0	3-proximal	tttatattccttgaacaaaaataagtgtatatatgaggcacTCattgatttataaattataaaccaattTAGTTTTATATATGAACTGAATcttcttttggtgtagcacttcgctcatctttcttgtagtaagttttgattatatctcctttcctttttctacaaggccacctttcattgagattgatcactttcacattacgtacgatgagttctatgattccttcaaggcaaggggattggttggtaacaatgtaatggctttgtggagttatgagttcaatcttgaccagcttcaaatgcttaaagagaataaaacaagagatattaaatttgctttcccccagttAgccacggtaatgatacaatacctgtgactttctatttctaaatgaattc…	tttatattccttgaacaaaaataagtgtatatatgaggcacTCattgatttataaattataaaccaGTTTAGTTTTATATATGAACTGaagcttcttttggtgtagcacttcgctcatctttcttgtagtaagttttgattatatctcctttcctttttctacaaggccacctttcattgagattgatcactttcacattacgtacgatgagttctatgattccttcaaggcaaggggattggttggtaacaatgtaatggctttgtggagttatgagttcaatcttgaccagcttcaaatgcttaaagagaataaaacaagagatattaaatttgctttcccccagttggccacggtaatgatacaatacctgtgactttctatttctaaatgaattc…	http://synteny.cnr.berkeley.edu/CoGe/GEvo.pl?prog=blastn&autogo=1&show_cns=1&dsgid1=11821&chr1=3&x1=12417431&dr1up=15000&dr1down=15000&dsgid2=11821;chr2=3;x2=65374512;dr2up=15000;dr2down=15000;num_seqs=2;hsp_overlap_limit=0;hsp_size_limit=0
Sb05g002860|5|3098358|3098372|-|Sb08g002850|8|3069253|3069267|-|1.0	Sb05g002860	5	3098358	3098372	-0	Sb08g002850	8	3069253	3069267	-0	1	5-distal	CATCACGTTGATTC	CATCACGTTGATTC	http://synteny.cnr.berkeley.edu/CoGe/GEvo.pl?prog=blastn&autogo=1&show_cns=1&dsgid1=11821&chr1=5&x1=3098358&dr1up=15000&dr1down=15000&dsgid2=11821;chr2=8;x2=3069253;dr2up=15000;dr2down=15000;num_seqs=2;hsp_overlap_limit=0;hsp_size_limit=0
Sb04g032940|4|62899765|62899779|-|Sb06g024355|6|53443751|53443765|-|0.82	Sb04g032940	4	62899765	62899779	-0	Sb06g024355	6	53443751	53443765	-0	0.82	3-distal	TGCCGTGTGCTGCT	TGCCGTGTGCTGCT	http://synteny.cnr.berkeley.edu/CoGe/GEvo.pl?prog=blastn&autogo=1&show_cns=1&dsgid1=11821&chr1=4&x1=62899765&dr1up=15000&dr1down=15000&dsgid2=11821;chr2=6;x2=53443751;dr2up=15000;dr2down=15000;num_seqs=2;hsp_overlap_limit=0;hsp_size_limit=0
Sb05g003840|5|4456932|4456952|+|Sb08g003960|8|4641357|4641377|+|0.023	Sb05g003840	5	4456932	4456952	0	Sb08g003960	8	4641357	4641377	0	0.023	5-proximal	CCTCCGTACACCGCGTCCAC	CCTCCGTACACCACGTCCAC	http://synteny.cnr.berkeley.edu/CoGe/GEvo.pl?prog=blastn&autogo=1&show_cns=1&dsgid1=11821&chr1=5&x1=4456932&dr1up=15000&dr1down=15000&dsgid2=11821;chr2=8;x2=4641357;dr2up=15000;dr2down=15000;num_seqs=2;hsp_overlap_limit=0;hsp_size_limit=0
Sb01g013710|1|12762151|12762166|+|Sb08g021350|8|52954560|52954545|-|0.31	Sb01g013710	1	12762151	12762166	0	Sb08g021350	8	52954545	52954560	-0	0.31	5-distal	tataaatatatatat	atataaatatatata	http://synteny.cnr.berkeley.edu/CoGe/GEvo.pl?prog=blastn&autogo=1&show_cns=1&dsgid1=11821&chr1=1&x1=12762151&dr1up=15000&dr1down=15000&dsgid2=11821;chr2=8;x2=52954545;dr2up=15000;dr2down=15000;num_seqs=2;hsp_overlap_limit=0;hsp_size_limit=0
Sb05g000530|5|367280|367345|-|Sb08g000550|8|485289|485354|-|8e-05	Sb05g000530	5	367280	367345	-0	Sb08g000550	8	485289	485354	-0	8.0000000000000007e-05	5-proximal	TCATGTACCAAACTGTTGTATGATGACTTTTCAAGACGCAACAAACTTTTTGTGCTTTTGATGAG	TCATGTACCAAATCGTTATATGGTGGCTTTTCAAGAGAACAAACCTTTTTTATGCTTTTGACGAG	http://synteny.cnr.berkeley.edu/CoGe/GEvo.pl?prog=blastn&autogo=1&show_cns=1&dsgid1=11821&chr1=5&x1=367280&dr1up=15000&dr1down=15000&dsgid2=11821;chr2=8;x2=485289;dr2up=15000;dr2down=15000;num_seqs=2;hsp_overlap_limit=0;hsp_size_limit=0
Sb03g029530|3|57763436|57763472|+|Sb09g029250|9|57985293|57985257|-|8e-05	Sb03g029530	3	57763436	57763472	0	Sb09g029250	9	57985257	57985293	-0	8.0000000000000007e-05	5-distal	tgatgtcataaatctttatTATTCTTCTATAATTTT	ttgatgtcataaatatttataatttttttgtaattt	http://synteny.cnr.berkeley.edu/CoGe/GEvo.pl?prog=blastn&autogo=1&show_cns=1&dsgid1=11821&chr1=3&x1=57763436&dr1up=15000&dr1down=15000&dsgid2=11821;chr2=9;x2=57985257;dr2up=15000;dr2down=15000;num_seqs=2;hsp_overlap_limit=0;hsp_size_limit=0
Sb05g001580|5|1670879|1670930|+|Sb08g001940|8|1963356|1963305|-|6e-17	Sb05g001580	5	1670879	1670930	0	Sb08g001940	8	1963305	1963356	-0	6.0000000000000001e-17	5-UTR	CTATAAAAGGGAGCCCCAGAccctccatctcaaaaaTTTCAAGACTCTTGC	TCTATAAAACGGAGCCCCAGtccctccatctcaaaaaTTTCAAGACTCATG	http://synteny.cnr.berkeley.edu/CoGe/GEvo.pl?prog=blastn&autogo=1&show_cns=1&dsgid1=11821&chr1=5&x1=1670879&dr1up=15000&dr1down=15000&dsgid2=11821;chr2=8;x2=1963305;dr2up=15000;dr2down=15000;num_seqs=2;hsp_overlap_limit=0;hsp_size_limit=0
[truncated: 3,177 more rows]
