# Supplementary material for: Automated conserved non-coding sequence (CNS) discovery reveals differences in gene content and promoter evolution among grasses
Source: Front Plant Sci. 2013 Jul 2;4:170. doi: 10.3389/fpls.2013.00170 (PMC3708275; doi:10.3389/fpls.2013.00170)
Supplement: Supplemental Data Set 1 — At-At manually annotated v2 CNS list (with genes). [file 107054_2.zip › Gina's SDS10a Si Si setaria_n_setaria_n.genelist-2012-05-11.csv]

SDS10a Si-Si Homeologous CNS Discovery Pipeline 3.0 Gene List. Turco et al. 2012 Freeling lab. accn	seqid	start	end	ortholog	setaria_n_cns	regional_dup_info	local_dup_info	strand	new_gene_info	link
Si016158m	scaffold_1	10197	13618					0
setaria64_scaffold_1_54542_54683	scaffold_1	54542	54683					0
Si018185m	scaffold_1	55108	57492					0
Si017130m	scaffold_1	74818	77420					0
Si016824m	scaffold_1	76162	82041					-0
Si020621m	scaffold_1	82225	86187					0
Si018367m	scaffold_1	87278	87927					0
Si020212m	scaffold_1	88174	89200					0
Si019109m	scaffold_1	91004	92146					0
Si019863m	scaffold_1	93571	94596					-0
Si019050m	scaffold_1	101989	102420					-0
Si019749m	scaffold_1	109759	110626					0
Si016787m	scaffold_1	110820	114863					-0
Si017542m	scaffold_1	118883	120843					0
Si017480m	scaffold_1	120962	123970					-0
Si018518m	scaffold_1	124098	125815					-0
Si016079m	scaffold_1	126273	134923					-0
Si020367m	scaffold_1	135769	136391					-0
Si016340m	scaffold_1	136837	143970					-0
Si019569m	scaffold_1	145211	146466					0
Si020089m	scaffold_1	147342	148241					-0
Si018639m	scaffold_1	153843	157806					0
Si016942m	scaffold_1	157892	160818					-0
Si018529m	scaffold_1	161039	163461					0
Si018997m	scaffold_1	162468	163461					-0
Si018681m	scaffold_1	163959	166013					-0
Si016426m	scaffold_1	170727	175345					0
Si016700m	scaffold_1	179729	184974					0
Si016297m	scaffold_1	183949	189251					-0
Si016141m	scaffold_1	192778	208071					0
Si020139m	scaffold_1	208091	208552					-0
Si020505m	scaffold_1	208556	208834					0
Si019263m	scaffold_1	209044	209673	Si008361m	1			-0		http://coge.iplantcollaborative.org/CoGe/GEvo.pl?prog=blastn&dsgid1=19491&dsgid2=19491&accn1=Si008361m&accn2=Si019263m&num_seqs=2&autogo=1&show_cns=1
Si017606m	scaffold_1	210760	212873	Si006736m	0	P	P	-0		http://coge.iplantcollaborative.org/CoGe/GEvo.pl?prog=blastn&dsgid1=19491&dsgid2=19491&accn1=Si006736m&accn2=Si017606m&num_seqs=2&autogo=1&show_cns=1
Si018430m	scaffold_1	213901	215490	Si007334m	1	I	I	-0		http://coge.iplantcollaborative.org/CoGe/GEvo.pl?prog=blastn&dsgid1=19491&dsgid2=19491&accn1=Si007334m&accn2=Si018430m&num_seqs=2&autogo=1&show_cns=1
Si017950m	scaffold_1	215930	217883			I	I	-0
Si017621m	scaffold_1	218735	220279			Si017606m	Si017606m	0
Si018042m	scaffold_1	224928	225812			Si017606m	Si017606m	-0
Si019985m	scaffold_1	229378	236527					0
Si020469m	scaffold_1	230957	231428					0
setaria64_scaffold_1_243808_244862	scaffold_1	243808	244862			P	P	-0
setaria64_scaffold_1_244423_244601	scaffold_1	244423	244601			setaria64_scaffold_1_243808_244862	setaria64_scaffold_1_243808_244862	0
Si016825m	scaffold_1	262053	265876					0
Si018031m	scaffold_1	266186	269359					0
Si018692m	scaffold_1	269573	271738					0
Si016087m	scaffold_1	272614	279528	Si005677m	0			0		http://coge.iplantcollaborative.org/CoGe/GEvo.pl?prog=blastn&dsgid1=19491&dsgid2=19491&accn1=Si005677m&accn2=Si016087m&num_seqs=2&autogo=1&show_cns=1
Si016850m	scaffold_1	280197	286802					0
Si020440m	scaffold_1	282474	282896					0
Si017639m	scaffold_1	287952	290424			P	P	0
Si019533m	scaffold_1	293768	294826			Si017639m	Si017639m	0
Si016881m	scaffold_1	296071	299282	Si006621m	0			0		http://coge.iplantcollaborative.org/CoGe/GEvo.pl?prog=blastn&dsgid1=19491&dsgid2=19491&accn1=Si006621m&accn2=Si016881m&num_seqs=2&autogo=1&show_cns=1
Si020653m	scaffold_1	303840	304289					-0
Si020514m	scaffold_1	304985	305386					-0
Si016887m	scaffold_1	309764	313288					0
setaria64_scaffold_1_320740_322714	scaffold_1	320740	322714					-0
Si019781m	scaffold_1	323951	325186			P	P	0
Si019264m	scaffold_1	328769	329544			Si019781m	Si019781m	-0
setaria64_scaffold_1_329573_330418	scaffold_1	329573	330418					0
Si019874m	scaffold_1	331560	332368			P	P	-0
setaria64_scaffold_1_340113_340522	scaffold_1	340113	340522			Si019874m	Si019874m	-0
Si018045m	scaffold_1	343207	346471					-0
Si017361m	scaffold_1	347631	351455					0
Si020531m	scaffold_1	350736	351024					0
Si017635m	scaffold_1	352587	356810					0
Si017456m	scaffold_1	357554	359628				P	-0
Si016063m	scaffold_1	366658	375263				I	0
Si017818m	scaffold_1	384615	386665				I	0
Si019160m	scaffold_1	387730	389118				I	-0
Si020478m	scaffold_1	391162	391636				I	-0
Si016268m	scaffold_1	392156	397951				I	-0
Si016699m	scaffold_1	398780	401904				I	-0
Si017406m	scaffold_1	406824	409467				I	0
Si020218m	scaffold_1	417815	421143				P	-0
Si016712m	scaffold_1	421957	425592			P	P	0
Si020439m	scaffold_1	425968	426376			I	I	-0
Si016931m	scaffold_1	436433	440598			Si016712m	Si016712m	-0
setaria64_scaffold_1_442266_442376	scaffold_1	442266	442376				I	0
Si019113m	scaffold_1	442495	445492				Si020218m	0
setaria64_scaffold_1_448938_449498	scaffold_1	448938	457037				I	-0
setaria64_scaffold_1_460442_460576	scaffold_1	460442	461781				I	-0
Si019213m	scaffold_1	465460	467800				I	-0
Si019954m	scaffold_1	469413	471548			P	Si017456m	-0
Si019526m	scaffold_1	477019	479572			Si019954m	Si017456m	-0
Si020472m	scaffold_1	480404	481198			I	I	0
setaria64_scaffold_1_480669_481084	scaffold_1	480669	481084			I	I	-0
Si019751m	scaffold_1	482961	486002			Si019954m	Si017456m	-0
Si016973m	scaffold_1	488910	490951					0
Si017987m	scaffold_1	520710	522991			P	P	-0
Si020517m	scaffold_1	522242	522477			I	I	0
Si017903m	scaffold_1	525324	527303			Si017987m	Si017987m	-0
Si020627m	scaffold_1	527370	529998			Si017987m	Si017987m	-0
setaria64_scaffold_1_538302_538610	scaffold_1	538302	538610					-0
setaria64_scaffold_1_541671_542032	scaffold_1	541671	542032					-0
setaria64_scaffold_1_542354_542866	scaffold_1	542354	542866					0
setaria64_scaffold_1_552175_552330	scaffold_1	552175	552330			P	P	0
Si018889m	scaffold_1	552954	556095			setaria64_scaffold_1_552175_552330	setaria64_scaffold_1_552175_552330	0
Si018882m	scaffold_1	555220	556095			I	I	-0
setaria64_scaffold_1_559045_559188	scaffold_1	559045	559188			setaria64_scaffold_1_552175_552330	setaria64_scaffold_1_552175_552330	0
Si016437m	scaffold_1	566579	570198			setaria64_scaffold_1_552175_552330	setaria64_scaffold_1_552175_552330	0
Si018581m	scaffold_1	573180	574287					0
Si017325m	scaffold_1	593607	598308			P	P	0
Si020020m	scaffold_1	595313	596499			Si017325m	Si017325m	-0
Si018002m	scaffold_1	608529	614657					0
Si018089m	scaffold_1	615741	616872			P	P	-0
Si018084m	scaffold_1	620929	622047			Si018089m	Si018089m	-0
Si017105m	scaffold_1	625478	628388			I	I	0
Si018142m	scaffold_1	634306	635476			Si018089m	Si018089m	-0
Si017897m	scaffold_1	636241	641241					-0
Si016570m	scaffold_1	641577	648235					-0
setaria64_scaffold_1_658051_658162	scaffold_1	658051	658162					0
Si017048m	scaffold_1	676263	679614					0
Si016698m	scaffold_1	681050	684097					-0
Si018264m	scaffold_1	684363	687558					0
Si018043m	scaffold_1	687951	690344	Si007098m	0			-0		http://coge.iplantcollaborative.org/CoGe/GEvo.pl?prog=blastn&dsgid1=19491&dsgid2=19491&accn1=Si007098m&accn2=Si018043m&num_seqs=2&autogo=1&show_cns=1
Si018482m	scaffold_1	697642	700476	Si007120m	1			-0		http://coge.iplantcollaborative.org/CoGe/GEvo.pl?prog=blastn&dsgid1=19491&dsgid2=19491&accn1=Si007120m&accn2=Si018482m&num_seqs=2&autogo=1&show_cns=1
Si019455m	scaffold_1	704830	705471					-0
setaria64_scaffold_1_706135_706235	scaffold_1	706135	706235					-0
Si019519m	scaffold_1	711347	715919					0
Si016537m	scaffold_1	717565	725584					-0
Si020507m	scaffold_1	720231	720647					0
Si020361m	scaffold_1	721283	721736					-0
Si018641m	scaffold_1	729723	735220					0
setaria64_scaffold_1_737871_738509	scaffold_1	737871	738509			P	P	0
Si019537m	scaffold_1	738793	739834			setaria64_scaffold_1_737871_738509	setaria64_scaffold_1_737871_738509	0
Si017529m	scaffold_1	747341	748929	Si008820m	1			-0		http://coge.iplantcollaborative.org/CoGe/GEvo.pl?prog=blastn&dsgid1=19491&dsgid2=19491&accn1=Si008820m&accn2=Si017529m&num_seqs=2&autogo=1&show_cns=1
setaria64_scaffold_1_755909_756318	scaffold_1	755909	756318					0
Si018358m	scaffold_1	760715	763460	Si007703m	0			0		http://coge.iplantcollaborative.org/CoGe/GEvo.pl?prog=blastn&dsgid1=19491&dsgid2=19491&accn1=Si007703m&accn2=Si018358m&num_seqs=2&autogo=1&show_cns=1
scaffold_1_764517_764588_cns_rna	scaffold_1	764517	764588	scaffold_4_25579863_25579934_cns_rna	0			0	6e-28|tRNA-Lys (anticodon: TTT)	http://coge.iplantcollaborative.org/CoGe/GEvo.pl?prog=blastn&dsgid1=19491&dsgid2=19491&accn1=scaffold_4_25579863_25579934_cns_rna&accn2=scaffold_1_764517_764588_cns_rna&num_seqs=2&autogo=1&show_cns=1
Si019761m	scaffold_1	770121	771041			P	P	0
setaria64_scaffold_1_774495_775135	scaffold_1	774495	775135			Si019761m	Si019761m	0
Si019805m	scaffold_1	778137	779297			Si019761m	Si019761m	0
Si020003m	scaffold_1	781269	783946					-0
setaria64_scaffold_1_803352_803909	scaffold_1	803352	803909				P	-0
Si020230m	scaffold_1	806102	810262				P	0
Si020528m	scaffold_1	811350	811853				I	0
Si019449m	scaffold_1	812866	814132				P	0
Si019811m	scaffold_1	814403	815766			P	P	-0
setaria64_scaffold_1_818298_818478	scaffold_1	818298	818478			I	I	0
Si019215m	scaffold_1	823842	824315			I	I	-0
Si018444m	scaffold_1	836552	838657			I	I	-0
Si019558m	scaffold_1	839259	841187			Si019811m	Si019811m	0
Si020348m	scaffold_1	847008	849335			I	I	0
Si016104m	scaffold_1	851070	858815			I	Si020230m	-0
Si017757m	scaffold_1	864484	867020			I	setaria64_scaffold_1_803352_803909	0
Si019730m	scaffold_1	867534	869348			Si019811m	Si019811m	0
Si017880m	scaffold_1	872277	874467			Si019811m	Si019811m	0
Si020135m	scaffold_1	875636	876676				Si019449m	-0
Si020256m	scaffold_1	877185	877610				I	0
Si016103m	scaffold_1	879611	883833				Si020230m	-0
Si018269m	scaffold_1	910038	913480					-0
Si020577m	scaffold_1	911429	911790					-0
Si020586m	scaffold_1	920254	920549					0
Si016848m	scaffold_1	921981	927269	Si006202m	1			-0		http://coge.iplantcollaborative.org/CoGe/GEvo.pl?prog=blastn&dsgid1=19491&dsgid2=19491&accn1=Si006202m&accn2=Si016848m&num_seqs=2&autogo=1&show_cns=1
Si016580m	scaffold_1	929783	935194	Si005949m	1			-0		http://coge.iplantcollaborative.org/CoGe/GEvo.pl?prog=blastn&dsgid1=19491&dsgid2=19491&accn1=Si005949m&accn2=Si016580m&num_seqs=2&autogo=1&show_cns=1
setaria64_scaffold_1_949073_949577	scaffold_1	949073	949577					0
Si017378m	scaffold_1	953572	955113					-0
Si016101m	scaffold_1	966708	971855					-0
Si020624m	scaffold_1	972364	972818					0
Si018321m	scaffold_1	991747	994346					0
Si016628m	scaffold_1	1004439	1009706	Si006069m	1			0		http://coge.iplantcollaborative.org/CoGe/GEvo.pl?prog=blastn&dsgid1=19491&dsgid2=19491&accn1=Si006069m&accn2=Si016628m&num_seqs=2&autogo=1&show_cns=1
Si020584m	scaffold_1	1006074	1006584					0
setaria64_scaffold_1_1010837_1011015	scaffold_1	1010837	1011015	Si007612m	0			-0		http://coge.iplantcollaborative.org/CoGe/GEvo.pl?prog=blastn&dsgid1=19491&dsgid2=19491&accn1=Si007612m&accn2=setaria64_scaffold_1_1010837_1011015&num_seqs=2&autogo=1&show_cns=1
Si016656m	scaffold_1	1017161	1021545					0
Si018857m	scaffold_1	1017435	1018048					-0
Si016295m	scaffold_1	1036049	1040797	Si005885m	0			0		http://coge.iplantcollaborative.org/CoGe/GEvo.pl?prog=blastn&dsgid1=19491&dsgid2=19491&accn1=Si005885m&accn2=Si016295m&num_seqs=2&autogo=1&show_cns=1
Si017040m	scaffold_1	1041397	1043719					0
Si020267m	scaffold_1	1045787	1046077					0
Si019726m	scaffold_1	1047936	1048325					-0
setaria64_scaffold_1_1069762_1070014	scaffold_1	1069762	1070014					-0
Si017482m	scaffold_1	1096291	1099680	Si006640m	0			0		http://coge.iplantcollaborative.org/CoGe/GEvo.pl?prog=blastn&dsgid1=19491&dsgid2=19491&accn1=Si006640m&accn2=Si017482m&num_seqs=2&autogo=1&show_cns=1
setaria64_scaffold_1_1102710_1102815	scaffold_1	1102710	1102815					-0
Si017188m	scaffold_1	1104706	1108834					-0
Si019659m	scaffold_1	1113461	1114663					0
Si017774m	scaffold_1	1132400	1133784					0
setaria64_scaffold_1_1140133_1140745	scaffold_1	1140133	1140745					-0
setaria64_scaffold_1_1148018_1148259	scaffold_1	1148018	1149570					-0
setaria64_scaffold_1_1154093_1154337	scaffold_1	1154093	1154337			P	P	-0
Si019153m	scaffold_1	1156984	1157646			setaria64_scaffold_1_1154093_1154337	setaria64_scaffold_1_1154093_1154337	-0
Si017201m	scaffold_1	1158364	1162724					-0
Si018347m	scaffold_1	1185255	1188982					-0
Si017753m	scaffold_1	1212105	1216862					-0
Si017565m	scaffold_1	1218094	1222195	Si006835m	0			-0		http://coge.iplantcollaborative.org/CoGe/GEvo.pl?prog=blastn&dsgid1=19491&dsgid2=19491&accn1=Si006835m&accn2=Si017565m&num_seqs=2&autogo=1&show_cns=1
Si016638m	scaffold_1	1226566	1233804	Si008042m	2	P	P	0		http://coge.iplantcollaborative.org/CoGe/GEvo.pl?prog=blastn&dsgid1=19491&dsgid2=19491&accn1=Si008042m&accn2=Si016638m&num_seqs=2&autogo=1&show_cns=1
Si020209m	scaffold_1	1233941	1238018			Si016638m	Si016638m	0
Si020398m	scaffold_1	1243744	1249128	Si006628m	0			0		http://coge.iplantcollaborative.org/CoGe/GEvo.pl?prog=blastn&dsgid1=19491&dsgid2=19491&accn1=Si006628m&accn2=Si020398m&num_seqs=2&autogo=1&show_cns=1
Si017876m	scaffold_1	1250392	1252909					0
setaria64_scaffold_1_1258439_1258640	scaffold_1	1258439	1258640					0
Si018670m	scaffold_1	1263727	1264750	Si007093m	1			0		http://coge.iplantcollaborative.org/CoGe/GEvo.pl?prog=blastn&dsgid1=19491&dsgid2=19491&accn1=Si007093m&accn2=Si018670m&num_seqs=2&autogo=1&show_cns=1
Si019866m	scaffold_1	1269471	1273308					0
Si019220m	scaffold_1	1284655	1285772					0
Si017705m	scaffold_1	1286193	1287515			P	P	-0
Si019732m	scaffold_1	1295383	1296987			Si017705m	Si017705m	-0
Si018729m	scaffold_1	1297427	1298308			Si017705m	Si017705m	-0
Si017641m	scaffold_1	1310685	1311939	Si007822m	2			-0		http://coge.iplantcollaborative.org/CoGe/GEvo.pl?prog=blastn&dsgid1=19491&dsgid2=19491&accn1=Si007822m&accn2=Si017641m&num_seqs=2&autogo=1&show_cns=1
Si020504m	scaffold_1	1324327	1325894			P	P	-0
Si017220m	scaffold_1	1330396	1334696			Si020504m	Si020504m	-0
Si019438m	scaffold_1	1341861	1342593	Si007480m	0	P	P	0		http://coge.iplantcollaborative.org/CoGe/GEvo.pl?prog=blastn&dsgid1=19491&dsgid2=19491&accn1=Si007480m&accn2=Si019438m&num_seqs=2&autogo=1&show_cns=1
Si018158m	scaffold_1	1345238	1346666			Si019438m	Si019438m	0
setaria64_scaffold_1_1348275_1348540	scaffold_1	1348275	1348540					0
Si018288m	scaffold_1	1350076	1352637					-0
Si018813m	scaffold_1	1353151	1359315					-0
Si020289m	scaffold_1	1359533	1359995					0
Si020263m	scaffold_1	1360159	1360482					0
Si016486m	scaffold_1	1360996	1363670					0
Si016203m	scaffold_1	1369696	1372823					0
Si019868m	scaffold_1	1382879	1385620	Si006563m	1			-0		http://coge.iplantcollaborative.org/CoGe/GEvo.pl?prog=blastn&dsgid1=19491&dsgid2=19491&accn1=Si006563m&accn2=Si019868m&num_seqs=2&autogo=1&show_cns=1
Si018878m	scaffold_1	1390182	1390572					0
Si016549m	scaffold_1	1394650	1397085			P	P	-0
Si016554m	scaffold_1	1408948	1415794			Si016549m	Si016549m	-0
Si018904m	scaffold_1	1417515	1417957					0
Si017209m	scaffold_1	1429265	1430688					0
Si018017m	scaffold_1	1431611	1433502					-0
Si019185m	scaffold_1	1435079	1435579					-0
Si018434m	scaffold_1	1445190	1446601					-0
Si019055m	scaffold_1	1451445	1451936					0
Si019534m	scaffold_1	1457735	1458277			P	P	0
Si019116m	scaffold_1	1460231	1462499			I	I	-0
Si019018m	scaffold_1	1460836	1461233			I	I	0
Si019553m	scaffold_1	1465442	1466089			Si019534m	Si019534m	0
Si019285m	scaffold_1	1469638	1471105			I	I	0
Si019456m	scaffold_1	1475259	1475856			Si019534m	Si019534m	0
Si019776m	scaffold_1	1478566	1479160			Si019534m	Si019534m	0
Si020324m	scaffold_1	1483060	1483502			I	I	0
Si017466m	scaffold_1	1484132	1486734			I	I	-0
Si020090m	scaffold_1	1500726	1501367			Si019534m	Si019534m	0
Si020121m	scaffold_1	1510987	1512210			I	I	-0
Si019747m	scaffold_1	1515486	1516160			Si019534m	Si019534m	0
Si019592m	scaffold_1	1525264	1525812			Si019534m	Si019534m	0
setaria64_scaffold_1_1529309_1531441	scaffold_1	1529309	1531441			I	I	-0
Si020043m	scaffold_1	1534652	1535360			Si019534m	Si019534m	0
Si019454m	scaffold_1	1542005	1545166			P	P	0
Si019658m	scaffold_1	1555227	1555820			Si019534m	Si019534m	0
setaria64_scaffold_1_1558623_1558724	scaffold_1	1558623	1558724			Si019534m	Si019534m	0
Si020023m	scaffold_1	1571086	1572764			I	I	-0
Si019514m	scaffold_1	1574636	1577695			Si019454m	Si019454m	0
Si019155m	scaffold_1	1581376	1583477			I	I	0
setaria64_scaffold_1_1600389_1600569	scaffold_1	1600389	1600569			Si019454m	Si019454m	0
Si019453m	scaffold_1	1601081	1601776				I	0
Si019980m	scaffold_1	1611472	1612152				Si019534m	-0
Si020290m	scaffold_1	1633187	1634414					-0
Si018773m	scaffold_1	1637041	1641284					0
Si017594m	scaffold_1	1640263	1644465					-0
Si019506m	scaffold_1	1659193	1660903					-0
Si016772m	scaffold_1	1673832	1678195					-0
Si018161m	scaffold_1	1679857	1681771					-0
Si016150m	scaffold_1	1689244	1699317			P	P	-0
Si016487m	scaffold_1	1702468	1711016			Si016150m	Si016150m	-0
Si018522m	scaffold_1	1718468	1719186	Si007355m	0			-0		http://coge.iplantcollaborative.org/CoGe/GEvo.pl?prog=blastn&dsgid1=19491&dsgid2=19491&accn1=Si007355m&accn2=Si018522m&num_seqs=2&autogo=1&show_cns=1
Si018688m	scaffold_1	1720724	1724323					-0
Si016455m	scaffold_1	1731073	1735015					0
Si020012m	scaffold_1	1740138	1742711					0
Si020589m	scaffold_1	1746356	1746803					0
Si017266m	scaffold_1	1747627	1752840					0
Si016222m	scaffold_1	1759079	1767436					0
Si017677m	scaffold_1	1779803	1783580	Si006739m	3			0		http://coge.iplantcollaborative.org/CoGe/GEvo.pl?prog=blastn&dsgid1=19491&dsgid2=19491&accn1=Si006739m&accn2=Si017677m&num_seqs=2&autogo=1&show_cns=1
Si016228m	scaffold_1	1784597	1791242	Si005789m	2			-0		http://coge.iplantcollaborative.org/CoGe/GEvo.pl?prog=blastn&dsgid1=19491&dsgid2=19491&accn1=Si005789m&accn2=Si016228m&num_seqs=2&autogo=1&show_cns=1
Si018983m	scaffold_1	1807708	1808162					0
Si019023m	scaffold_1	1810166	1810624					0
Si019480m	scaffold_1	1811238	1812203					-0
Si019420m	scaffold_1	1812730	1814181			P	P	0
Si019090m	scaffold_1	1829200	1830685			Si019420m	Si019420m	-0
Si016987m	scaffold_1	1841131	1842747			Si019420m	Si019420m	0
Si016727m	scaffold_1	1846576	1857977					-0
Si020652m	scaffold_1	1863479	1863878					0
Si016955m	scaffold_1	1864051	1866143	Si006312m	1			-0		http://coge.iplantcollaborative.org/CoGe/GEvo.pl?prog=blastn&dsgid1=19491&dsgid2=19491&accn1=Si006312m&accn2=Si016955m&num_seqs=2&autogo=1&show_cns=1
Si019258m	scaffold_1	1898781	1899895					-0
setaria64_scaffold_1_1905246_1905386	scaffold_1	1905246	1905386					-0
Si020110m	scaffold_1	1905456	1906385					0
setaria64_scaffold_1_1910733_1910913	scaffold_1	1910733	1910913					0
setaria64_scaffold_1_1912813_1912917	scaffold_1	1912813	1912917					-0
Si016646m	scaffold_1	1918807	1921652	Si006337m	0		P	0		http://coge.iplantcollaborative.org/CoGe/GEvo.pl?prog=blastn&dsgid1=19491&dsgid2=19491&accn1=Si006337m&accn2=Si016646m&num_seqs=2&autogo=1&show_cns=1
Si019139m	scaffold_1	1933455	1934363				I	-0
Si020236m	scaffold_1	1942780	1944111				I	-0
Si019982m	scaffold_1	1949941	1951134	Si006946m	0	P	P	-0		http://coge.iplantcollaborative.org/CoGe/GEvo.pl?prog=blastn&dsgid1=19491&dsgid2=19491&accn1=Si006946m&accn2=Si019982m&num_seqs=2&autogo=1&show_cns=1
Si019256m	scaffold_1	1958277	1959448			Si019982m	Si019982m	-0
Si017824m	scaffold_1	1965785	1967281			Si019982m	Si019982m	-0
Si017811m	scaffold_1	1974676	1976127			Si019982m	Si019982m	-0
Si017680m	scaffold_1	1992338	1994439			I	I	0
Si017097m	scaffold_1	1995443	1997131			Si019982m	Si019982m	-0
Si017813m	scaffold_1	2000815	2002273			Si019982m	Si019982m	-0
Si017780m	scaffold_1	2037274	2039775			Si019982m	Si019982m	0
setaria64_scaffold_1_2055483_2055687	scaffold_1	2055483	2055687				I	-0
Si018135m	scaffold_1	2058521	2059931				I	-0
Si017348m	scaffold_1	2059793	2064402	Si006337m	0		I	0		http://coge.iplantcollaborative.org/CoGe/GEvo.pl?prog=blastn&dsgid1=19491&dsgid2=19491&accn1=Si006337m&accn2=Si017348m&num_seqs=2&autogo=1&show_cns=1
Si016636m	scaffold_1	2067127	2071722				Si016646m	0
Si017250m	scaffold_1	2072325	2076755	Si006490m	0		I	-0		http://coge.iplantcollaborative.org/CoGe/GEvo.pl?prog=blastn&dsgid1=19491&dsgid2=19491&accn1=Si006490m&accn2=Si017250m&num_seqs=2&autogo=1&show_cns=1
Si020309m	scaffold_1	2073190	2073710				I	-0
Si016790m	scaffold_1	2077115	2078924	Si008271m	2		I	-0		http://coge.iplantcollaborative.org/CoGe/GEvo.pl?prog=blastn&dsgid1=19491&dsgid2=19491&accn1=Si008271m&accn2=Si016790m&num_seqs=2&autogo=1&show_cns=1
Si019657m	scaffold_1	2086986	2087659				I	-0
setaria64_scaffold_1_2110029_2110148	scaffold_1	2110029	2110148	Si007711m	0	P	P	-0		http://coge.iplantcollaborative.org/CoGe/GEvo.pl?prog=blastn&dsgid1=19491&dsgid2=19491&accn1=Si007711m&accn2=setaria64_scaffold_1_2110029_2110148&num_seqs=2&autogo=1&show_cns=1
setaria64_scaffold_1_2112505_2112636	scaffold_1	2112505	2112636			setaria64_scaffold_1_2110029_2110148	setaria64_scaffold_1_2110029_2110148	0
Si018125m	scaffold_1	2114297	2117100				I	0
Si018621m	scaffold_1	2117448	2121001				I	-0
setaria64_scaffold_1_2128921_2129356	scaffold_1	2128921	2129356				I	0
Si018792m	scaffold_1	2132480	2133101	Si007584m	0		I	0		http://coge.iplantcollaborative.org/CoGe/GEvo.pl?prog=blastn&dsgid1=19491&dsgid2=19491&accn1=Si007584m&accn2=Si018792m&num_seqs=2&autogo=1&show_cns=1
Si016801m	scaffold_1	2133531	2139011				I	-0
Si020297m	scaffold_1	2140503	2140749				I	0
setaria64_scaffold_1_2140652_2142936	scaffold_1	2140652	2142936				Si016646m	-0
Si016453m	scaffold_1	2145778	2148374				I	-0
Si017043m	scaffold_1	2155650	2161133				I	-0
Si020428m	scaffold_1	2157532	2158023				I	-0
setaria64_scaffold_1_2166014_2166716	scaffold_1	2166014	2166716				I	-0
Si019582m	scaffold_1	2175668	2177993				I	0
Si016882m	scaffold_1	2179916	2184039	Si006209m	1		I	-0		http://coge.iplantcollaborative.org/CoGe/GEvo.pl?prog=blastn&dsgid1=19491&dsgid2=19491&accn1=Si006209m&accn2=Si016882m&num_seqs=2&autogo=1&show_cns=1
Si018073m	scaffold_1	2188876	2193253				I	0
setaria64_scaffold_1_2194476_2194703	scaffold_1	2194476	2194703				I	-0
Si020124m	scaffold_1	2206365	2213512				I	-0
Si018035m	scaffold_1	2256092	2258864	Si008400m	1		I	0		http://coge.iplantcollaborative.org/CoGe/GEvo.pl?prog=blastn&dsgid1=19491&dsgid2=19491&accn1=Si008400m&accn2=Si018035m&num_seqs=2&autogo=1&show_cns=1
Si020369m	scaffold_1	2260882	2261391			P	P	0
setaria64_scaffold_1_2260939_2261146	scaffold_1	2260939	2261146			Si020369m	Si020369m	-0
Si020457m	scaffold_1	2261777	2262306				I	0
Si017828m	scaffold_1	2266522	2267701				I	0
Si016192m	scaffold_1	2269336	2281707			P	Si016646m	-0
Si016254m	scaffold_1	2286255	2294201			Si016192m	Si016646m	-0
Si020518m	scaffold_1	2294413	2295072					-0
setaria64_scaffold_1_2307875_2308493	scaffold_1	2307875	2311391	Si006882m	1			0		http://coge.iplantcollaborative.org/CoGe/GEvo.pl?prog=blastn&dsgid1=19491&dsgid2=19491&accn1=Si006882m&accn2=setaria64_scaffold_1_2307875_2308493&num_seqs=2&autogo=1&show_cns=1
Si020173m	scaffold_1	2323504	2325104	Si007376m	0			0		http://coge.iplantcollaborative.org/CoGe/GEvo.pl?prog=blastn&dsgid1=19491&dsgid2=19491&accn1=Si007376m&accn2=Si020173m&num_seqs=2&autogo=1&show_cns=1
Si016771m	scaffold_1	2342920	2348537					0
Si018980m	scaffold_1	2346552	2346912					-0
Si016352m	scaffold_1	2347383	2351950					-0
Si018737m	scaffold_1	2354329	2354856			P	P	0
Si020182m	scaffold_1	2356630	2358965			Si018737m	Si018737m	-0
Si019914m	scaffold_1	2357218	2358056			Si018737m	Si018737m	0
Si019226m	scaffold_1	2361821	2363390			Si018737m	Si018737m	-0
setaria64_scaffold_1_2366144_2366858	scaffold_1	2366144	2366858					-0
Si017476m	scaffold_1	2367512	2369486					0
Si018374m	scaffold_1	2370686	2372023	setaria64_scaffold_4_29195811_29196129	0			-0		http://coge.iplantcollaborative.org/CoGe/GEvo.pl?prog=blastn&dsgid1=19491&dsgid2=19491&accn1=setaria64_scaffold_4_29195811_29196129&accn2=Si018374m&num_seqs=2&autogo=1&show_cns=1
Si019073m	scaffold_1	2379021	2379482					0
Si020234m	scaffold_1	2383069	2383946					-0
Si018977m	scaffold_1	2392519	2392715					0
Si018188m	scaffold_1	2404439	2405599	Si007144m	0	P	P	0		http://coge.iplantcollaborative.org/CoGe/GEvo.pl?prog=blastn&dsgid1=19491&dsgid2=19491&accn1=Si007144m&accn2=Si018188m&num_seqs=2&autogo=1&show_cns=1
Si018222m	scaffold_1	2430336	2431493			Si018188m	Si018188m	0
Si017702m	scaffold_1	2478543	2482385					-0
Si018860m	scaffold_1	2482563	2487164					0
Si019376m	scaffold_1	2487947	2488540	Si007313m	0			-0		http://coge.iplantcollaborative.org/CoGe/GEvo.pl?prog=blastn&dsgid1=19491&dsgid2=19491&accn1=Si007313m&accn2=Si019376m&num_seqs=2&autogo=1&show_cns=1
Si019652m	scaffold_1	2499872	2500840	Si008651m	0			-0		http://coge.iplantcollaborative.org/CoGe/GEvo.pl?prog=blastn&dsgid1=19491&dsgid2=19491&accn1=Si008651m&accn2=Si019652m&num_seqs=2&autogo=1&show_cns=1
Si019834m	scaffold_1	2510311	2514326	Si005706m	0	P	P	0		http://coge.iplantcollaborative.org/CoGe/GEvo.pl?prog=blastn&dsgid1=19491&dsgid2=19491&accn1=Si005706m&accn2=Si019834m&num_seqs=2&autogo=1&show_cns=1
setaria64_scaffold_1_2514566_2515773	scaffold_1	2514566	2515773			Si019834m	Si019834m	0
Si016433m	scaffold_1	2517685	2521836					-0
Si020551m	scaffold_1	2530392	2530901					-0
Si018655m	scaffold_1	2537470	2539316	Si007358m	0			0		http://coge.iplantcollaborative.org/CoGe/GEvo.pl?prog=blastn&dsgid1=19491&dsgid2=19491&accn1=Si007358m&accn2=Si018655m&num_seqs=2&autogo=1&show_cns=1
Si018041m	scaffold_1	2545888	2550548					0
setaria64_scaffold_1_2569792_2570026	scaffold_1	2569792	2570026					0
Si016146m	scaffold_1	2573975	2578006			P	Si017956m	0
Si017956m	scaffold_1	2591777	2593625	Si005758m	1	Si016146m	P	0		http://coge.iplantcollaborative.org/CoGe/GEvo.pl?prog=blastn&dsgid1=19491&dsgid2=19491&accn1=Si005758m&accn2=Si017956m&num_seqs=2&autogo=1&show_cns=1
Si020303m	scaffold_1	2593632	2593804					-0
Si018739m	scaffold_1	2624208	2624973					0
Si018924m	scaffold_1	2638434	2639881					0
Si016515m	scaffold_1	2638434	2643942	Si005987m	1			-0		http://coge.iplantcollaborative.org/CoGe/GEvo.pl?prog=blastn&dsgid1=19491&dsgid2=19491&accn1=Si005987m&accn2=Si016515m&num_seqs=2&autogo=1&show_cns=1
Si020163m	scaffold_1	2647241	2649685					0
Si019651m	scaffold_1	2687521	2688802					0
Si018066m	scaffold_1	2700725	2707147					0
Si018307m	scaffold_1	2717962	2718890			P	P	-0
Si019145m	scaffold_1	2727373	2728083			Si018307m	Si018307m	-0
setaria64_scaffold_1_2730349_2730503	scaffold_1	2730349	2730503					-0
Si018261m	scaffold_1	2745439	2746227					-0
Si018836m	scaffold_1	2774698	2775353			P	P	0
Si019746m	scaffold_1	2790277	2790561			Si018836m	Si018836m	0
Si018833m	scaffold_1	2801730	2802379			Si018836m	Si018836m	0
Si018838m	scaffold_1	2813647	2814323			Si018836m	Si018836m	0
Si020539m	scaffold_1	2814564	2815014					0
Si017379m	scaffold_1	2834411	2836150					0
Si018918m	scaffold_1	2842139	2843103					-0
Si018428m	scaffold_1	2842867	2844263	Si007330m	0			0		http://coge.iplantcollaborative.org/CoGe/GEvo.pl?prog=blastn&dsgid1=19491&dsgid2=19491&accn1=Si007330m&accn2=Si018428m&num_seqs=2&autogo=1&show_cns=1
Si019381m	scaffold_1	2844969	2850000					-0
Si019908m	scaffold_1	2850276	2853437					0
Si020406m	scaffold_1	2851914	2852172					-0
Si018901m	scaffold_1	2855213	2857746					0
Si020279m	scaffold_1	2856268	2856819					0
Si018378m	scaffold_1	2860824	2861790	Si008300m	0			0		http://coge.iplantcollaborative.org/CoGe/GEvo.pl?prog=blastn&dsgid1=19491&dsgid2=19491&accn1=Si008300m&accn2=Si018378m&num_seqs=2&autogo=1&show_cns=1
Si020017m	scaffold_1	2871145	2871597					-0
Si016883m	scaffold_1	2885320	2887423	Si006358m	3			-0		http://coge.iplantcollaborative.org/CoGe/GEvo.pl?prog=blastn&dsgid1=19491&dsgid2=19491&accn1=Si006358m&accn2=Si016883m&num_seqs=2&autogo=1&show_cns=1
setaria64_scaffold_1_2895089_2895631	scaffold_1	2895089	2895631			P	P	0
setaria64_scaffold_1_2895513_2895631	scaffold_1	2895513	2895631			setaria64_scaffold_1_2895089_2895631	setaria64_scaffold_1_2895089_2895631	-0
Si017721m	scaffold_1	2898565	2902548					-0
Si020542m	scaffold_1	2900905	2901306					0
Si018471m	scaffold_1	2903959	2908762					-0
setaria64_scaffold_1_2909685_2909829	scaffold_1	2909685	2909829					-0
Si017919m	scaffold_1	2913118	2914505					-0
setaria64_scaffold_1_2918237_2919153	scaffold_1	2918237	2919153			P	P	-0
setaria64_scaffold_1_2920020_2920380	scaffold_1	2920020	2920380			setaria64_scaffold_1_2918237_2919153	setaria64_scaffold_1_2918237_2919153	-0
Si018070m	scaffold_1	2926056	2929605					0
Si019622m	scaffold_1	2933708	2935009			P	P	-0
Si020130m	scaffold_1	2940899	2942173			Si019622m	Si019622m	0
Si020503m	scaffold_1	2946404	2946822					0
Si017957m	scaffold_1	2946880	2949550	Si006763m	1			-0		http://coge.iplantcollaborative.org/CoGe/GEvo.pl?prog=blastn&dsgid1=19491&dsgid2=19491&accn1=Si006763m&accn2=Si017957m&num_seqs=2&autogo=1&show_cns=1
setaria64_scaffold_1_2960784_2960907	scaffold_1	2960784	2960907					-0
Si017197m	scaffold_1	2964052	2971596					-0
Si016525m	scaffold_1	2972391	2977797					-0
setaria64_scaffold_1_2979418_2979763	scaffold_1	2979418	2979763			P	P	-0
setaria64_scaffold_1_2979867_2980301	scaffold_1	2979867	2980301			setaria64_scaffold_1_2979418_2979763	setaria64_scaffold_1_2979418_2979763	-0
setaria64_scaffold_1_2989820_2990997	scaffold_1	2989820	2990997			setaria64_scaffold_1_2979418_2979763	setaria64_scaffold_1_2979418_2979763	-0
Si016660m	scaffold_1	2995704	3005376	Si006268m	1			0		http://coge.iplantcollaborative.org/CoGe/GEvo.pl?prog=blastn&dsgid1=19491&dsgid2=19491&accn1=Si006268m&accn2=Si016660m&num_seqs=2&autogo=1&show_cns=1
Si017490m	scaffold_1	3006725	3009792					-0
Si018776m	scaffold_1	3008813	3009324					0
Si019827m	scaffold_1	3035702	3035926					-0
Si019650m	scaffold_1	3071227	3075104					0
Si018384m	scaffold_1	3079227	3080386					-0
Si017237m	scaffold_1	3107193	3111923					0
Si018162m	scaffold_1	3112146	3116993	setaria64_scaffold_4_35507556_35507870	1			-0		http://coge.iplantcollaborative.org/CoGe/GEvo.pl?prog=blastn&dsgid1=19491&dsgid2=19491&accn1=setaria64_scaffold_4_35507556_35507870&accn2=Si018162m&num_seqs=2&autogo=1&show_cns=1
Si016980m	scaffold_1	3119323	3124331					0
Si018457m	scaffold_1	3123887	3125282					-0
Si016280m	scaffold_1	3127117	3134294					0
Si020654m	scaffold_1	3135419	3137165					-0
Si019371m	scaffold_1	3140788	3144899			P	P	-0
Si016441m	scaffold_1	3155103	3159503			Si019371m	Si019371m	0
Si019843m	scaffold_1	3167705	3169204			P	P	0
Si017096m	scaffold_1	3177200	3178994			Si019843m	Si019843m	-0
setaria64_scaffold_1_3177303_3177478	scaffold_1	3177303	3177478			Si019843m	Si019843m	0
Si018437m	scaffold_1	3188750	3191464					0
Si019643m	scaffold_1	3192912	3194270					-0
Si016472m	scaffold_1	3196865	3200969	Si005914m	2			-0		http://coge.iplantcollaborative.org/CoGe/GEvo.pl?prog=blastn&dsgid1=19491&dsgid2=19491&accn1=Si005914m&accn2=Si016472m&num_seqs=2&autogo=1&show_cns=1
Si018811m	scaffold_1	3221805	3222216					-0
Si019820m	scaffold_1	3223706	3224359			P	setaria64_scaffold_1_3234225_3234528	0
setaria64_scaffold_1_3234225_3234528	scaffold_1	3234225	3234528	Si007073m	0	Si019820m	P	0		http://coge.iplantcollaborative.org/CoGe/GEvo.pl?prog=blastn&dsgid1=19491&dsgid2=19491&accn1=Si007073m&accn2=setaria64_scaffold_1_3234225_3234528&num_seqs=2&autogo=1&show_cns=1
Si018454m	scaffold_1	3235306	3237015					-0
Si019278m	scaffold_1	3240878	3242713	Si008391m	2	P	P	0		http://coge.iplantcollaborative.org/CoGe/GEvo.pl?prog=blastn&dsgid1=19491&dsgid2=19491&accn1=Si008391m&accn2=Si019278m&num_seqs=2&autogo=1&show_cns=1
Si019752m	scaffold_1	3248601	3250387			Si019278m	Si019278m	0
Si019031m	scaffold_1	3260358	3261830					-0
Si019058m	scaffold_1	3263368	3265613	Si006733m	3			-0		http://coge.iplantcollaborative.org/CoGe/GEvo.pl?prog=blastn&dsgid1=19491&dsgid2=19491&accn1=Si006733m&accn2=Si019058m&num_seqs=2&autogo=1&show_cns=1
Si017342m	scaffold_1	3291808	3297465	Si006545m	0			0		http://coge.iplantcollaborative.org/CoGe/GEvo.pl?prog=blastn&dsgid1=19491&dsgid2=19491&accn1=Si006545m&accn2=Si017342m&num_seqs=2&autogo=1&show_cns=1
Si016389m	scaffold_1	3297889	3306225			P	P	-0
Si016424m	scaffold_1	3297889	3306225			Si016389m	Si016389m	-0
Si017817m	scaffold_1	3312971	3322398	Si006784m	0			0		http://coge.iplantcollaborative.org/CoGe/GEvo.pl?prog=blastn&dsgid1=19491&dsgid2=19491&accn1=Si006784m&accn2=Si017817m&num_seqs=2&autogo=1&show_cns=1
Si019540m	scaffold_1	3328710	3331318	Si007981m	1			0		http://coge.iplantcollaborative.org/CoGe/GEvo.pl?prog=blastn&dsgid1=19491&dsgid2=19491&accn1=Si007981m&accn2=Si019540m&num_seqs=2&autogo=1&show_cns=1
Si017038m	scaffold_1	3350470	3355732	Si006646m	2			0		http://coge.iplantcollaborative.org/CoGe/GEvo.pl?prog=blastn&dsgid1=19491&dsgid2=19491&accn1=Si006646m&accn2=Si017038m&num_seqs=2&autogo=1&show_cns=1
Si019845m	scaffold_1	3388439	3390218			P	P	0
Si020164m	scaffold_1	3399497	3401707			Si019845m	Si019845m	0
Si019734m	scaffold_1	3403917	3404608					0
Si020253m	scaffold_1	3413853	3416088	Si006870m	3			-0		http://coge.iplantcollaborative.org/CoGe/GEvo.pl?prog=blastn&dsgid1=19491&dsgid2=19491&accn1=Si006870m&accn2=Si020253m&num_seqs=2&autogo=1&show_cns=1
Si020341m	scaffold_1	3414924	3415360					-0
setaria64_scaffold_1_3416746_3417113	scaffold_1	3416746	3417113			P	P	-0
Si017512m	scaffold_1	3422471	3426806			I	I	0
Si019004m	scaffold_1	3423353	3424062			I	I	-0
Si016823m	scaffold_1	3426820	3428935			setaria64_scaffold_1_3416746_3417113	setaria64_scaffold_1_3416746_3417113	-0
Si017713m	scaffold_1	3434755	3436947					0
Si018499m	scaffold_1	3451714	3452482			P	Si018604m	0
Si018705m	scaffold_1	3453482	3453925			Si018499m	Si018604m	0
Si018877m	scaffold_1	3468309	3471581			I	I	0
Si018543m	scaffold_1	3477075	3480363			Si018499m	Si018604m	0
Si018711m	scaffold_1	3495743	3496345			I	I	0
Si020520m	scaffold_1	3497742	3499514			I	I	0
Si020191m	scaffold_1	3500864	3501310			Si018499m	Si018604m	0
Si019098m	scaffold_1	3503350	3504664				I	0
Si018846m	scaffold_1	3504869	3508184				I	0
Si020313m	scaffold_1	3507436	3507741				I	0
Si020561m	scaffold_1	3509484	3510035				I	0
Si019463m	scaffold_1	3518230	3518652				Si018604m	0
setaria64_scaffold_1_3526320_3526555	scaffold_1	3526320	3526555				I	0
setaria64_scaffold_1_3533661_3535636	scaffold_1	3533661	3535636			P	P	-0
Si018883m	scaffold_1	3542685	3544299			P	P	-0
Si018884m	scaffold_1	3573795	3575517			Si018883m	Si018883m	-0
Si016169m	scaffold_1	3621808	3625564			setaria64_scaffold_1_3533661_3535636	setaria64_scaffold_1_3533661_3535636	-0
setaria64_scaffold_1_3640511_3640612	scaffold_1	3640511	3640612			I	I	0
Si018604m	scaffold_1	3655618	3658184	Si008730m	1	I	P	0		http://coge.iplantcollaborative.org/CoGe/GEvo.pl?prog=blastn&dsgid1=19491&dsgid2=19491&accn1=Si008730m&accn2=Si018604m&num_seqs=2&autogo=1&show_cns=1
Si019474m	scaffold_1	3663634	3667386			setaria64_scaffold_1_3533661_3535636	setaria64_scaffold_1_3533661_3535636	-0
Si016376m	scaffold_1	3672490	3675028			I	I	-0
Si016140m	scaffold_1	3676054	3680084			setaria64_scaffold_1_3533661_3535636	setaria64_scaffold_1_3533661_3535636	-0
Si016253m	scaffold_1	3694952	3698532			setaria64_scaffold_1_3533661_3535636	setaria64_scaffold_1_3533661_3535636	-0
Si017918m	scaffold_1	3700379	3707927				I	-0
Si016908m	scaffold_1	3710522	3714716	Si006311m	0		I	-0		http://coge.iplantcollaborative.org/CoGe/GEvo.pl?prog=blastn&dsgid1=19491&dsgid2=19491&accn1=Si006311m&accn2=Si016908m&num_seqs=2&autogo=1&show_cns=1
Si019697m	scaffold_1	3720244	3721424				I	0
Si016476m	scaffold_1	3726309	3733784				I	0
Si018995m	scaffold_1	3728786	3729463				I	-0
Si018696m	scaffold_1	3733862	3734631				I	0
Si017224m	scaffold_1	3738358	3739680	Si006418m	0		I	0		http://coge.iplantcollaborative.org/CoGe/GEvo.pl?prog=blastn&dsgid1=19491&dsgid2=19491&accn1=Si006418m&accn2=Si017224m&num_seqs=2&autogo=1&show_cns=1
Si018051m	scaffold_1	3739989	3741994				I	-0
Si016330m	scaffold_1	3748807	3756570				I	-0
Si019242m	scaffold_1	3778972	3779998				I	0
Si020296m	scaffold_1	3786058	3787148				I	0
Si019630m	scaffold_1	3794483	3796444				setaria64_scaffold_1_3533661_3535636	0
Si020463m	scaffold_1	3818265	3818859					-0
Si020636m	scaffold_1	3835829	3836444					-0
Si016673m	scaffold_1	3854498	3859012	Si005795m	0	P	P	-0		http://coge.iplantcollaborative.org/CoGe/GEvo.pl?prog=blastn&dsgid1=19491&dsgid2=19491&accn1=Si005795m&accn2=Si016673m&num_seqs=2&autogo=1&show_cns=1
Si019492m	scaffold_1	3862044	3868025			Si016673m	Si016673m	-0
Si016231m	scaffold_1	3871456	3877908			Si016673m	Si016673m	-0
Si019632m	scaffold_1	3878925	3879329					-0
Si017755m	scaffold_1	3880103	3884672					-0
Si019512m	scaffold_1	3887613	3888642	Si008429m	0			0		http://coge.iplantcollaborative.org/CoGe/GEvo.pl?prog=blastn&dsgid1=19491&dsgid2=19491&accn1=Si008429m&accn2=Si019512m&num_seqs=2&autogo=1&show_cns=1
Si019222m	scaffold_1	3892032	3892666			P	P	0
Si019765m	scaffold_1	3895192	3895845			Si019222m	Si019222m	0
Si019663m	scaffold_1	3900409	3901284			Si019222m	Si019222m	0
Si019857m	scaffold_1	3903860	3904158					0
Si018634m	scaffold_1	3904884	3905799					-0
Si017832m	scaffold_1	3905842	3907230					0
Si016126m	scaffold_1	3909585	3920476	Si005837m	1			0		http://coge.iplantcollaborative.org/CoGe/GEvo.pl?prog=blastn&dsgid1=19491&dsgid2=19491&accn1=Si005837m&accn2=Si016126m&num_seqs=2&autogo=1&show_cns=1
Si016470m	scaffold_1	3923748	3929821			P	P	-0
Si016474m	scaffold_1	3923748	3929821			Si016470m	Si016470m	-0
Si019469m	scaffold_1	3939499	3940605	Si008017m	0			0		http://coge.iplantcollaborative.org/CoGe/GEvo.pl?prog=blastn&dsgid1=19491&dsgid2=19491&accn1=Si008017m&accn2=Si019469m&num_seqs=2&autogo=1&show_cns=1
Si016267m	scaffold_1	3942405	3947089					-0
Si016149m	scaffold_1	3954674	3960147	setaria64_scaffold_4_34728901_34729170	1			-0		http://coge.iplantcollaborative.org/CoGe/GEvo.pl?prog=blastn&dsgid1=19491&dsgid2=19491&accn1=setaria64_scaffold_4_34728901_34729170&accn2=Si016149m&num_seqs=2&autogo=1&show_cns=1
Si019049m	scaffold_1	3969907	3971235					-0
Si018956m	scaffold_1	3995792	3996260					-0
Si016548m	scaffold_1	3996936	4000524					0
Si020001m	scaffold_1	4025821	4025988					0
Si016096m	scaffold_1	4027720	4034313					-0
Si018764m	scaffold_1	4043860	4047857					-0
Si016641m	scaffold_1	4049216	4053071					-0
setaria64_scaffold_1_4064270_4064774	scaffold_1	4064270	4064774					-0
setaria64_scaffold_1_4072657_4073851	scaffold_1	4072657	4073851					0
Si017116m	scaffold_1	4090081	4091638			P	P	0
Si020226m	scaffold_1	4100144	4101667			Si017116m	Si017116m	-0
Si016382m	scaffold_1	4104641	4107247			Si017116m	Si017116m	0
Si016977m	scaffold_1	4119210	4120794			I	I	-0
Si017028m	scaffold_1	4121090	4122656			Si017116m	Si017116m	-0
Si019404m	scaffold_1	4132071	4133582			Si017116m	Si017116m	-0
Si019621m	scaffold_1	4134657	4138739			P	P	-0
Si019292m	scaffold_1	4145800	4147420			Si019621m	Si019621m	-0
setaria64_scaffold_1_4177702_4177995	scaffold_1	4177702	4177995					0
Si016703m	scaffold_1	4183747	4186398	Si006240m	0			0		http://coge.iplantcollaborative.org/CoGe/GEvo.pl?prog=blastn&dsgid1=19491&dsgid2=19491&accn1=Si006240m&accn2=Si016703m&num_seqs=2&autogo=1&show_cns=1
Si017714m	scaffold_1	4186509	4193210	Si006231m	1			-0		http://coge.iplantcollaborative.org/CoGe/GEvo.pl?prog=blastn&dsgid1=19491&dsgid2=19491&accn1=Si006231m&accn2=Si017714m&num_seqs=2&autogo=1&show_cns=1
Si017313m	scaffold_1	4194804	4199261	Si006523m	1			0		http://coge.iplantcollaborative.org/CoGe/GEvo.pl?prog=blastn&dsgid1=19491&dsgid2=19491&accn1=Si006523m&accn2=Si017313m&num_seqs=2&autogo=1&show_cns=1
Si017538m	scaffold_1	4201730	4203285					0
Si020132m	scaffold_1	4233358	4235942	Si006192m	1			0		http://coge.iplantcollaborative.org/CoGe/GEvo.pl?prog=blastn&dsgid1=19491&dsgid2=19491&accn1=Si006192m&accn2=Si020132m&num_seqs=2&autogo=1&show_cns=1
setaria64_scaffold_1_4236413_4236517	scaffold_1	4236413	4236517					0
Si019375m	scaffold_1	4257015	4257911					0
setaria64_scaffold_1_4258211_4258456	scaffold_1	4258211	4258456					-0
Si019875m	scaffold_1	4260005	4264718					-0
setaria64_scaffold_1_4268494_4268612	scaffold_1	4268494	4268612					-0
Si017417m	scaffold_1	4269025	4271430					-0
Si016315m	scaffold_1	4271902	4278588			P	P	-0
Si016619m	scaffold_1	4271902	4282040			Si016315m	Si016315m	-0
Si020451m	scaffold_1	4276003	4276418			I	I	0
Si018988m	scaffold_1	4277534	4277989			I	I	0
Si020248m	scaffold_1	4288430	4288901					-0
Si020567m	scaffold_1	4288967	4290640					0
Si018497m	scaffold_1	4298059	4300207					0
Si020424m	scaffold_1	4299154	4299318					0
Si016181m	scaffold_1	4304071	4307942					0
Si019895m	scaffold_1	4308247	4308750	Si007965m	0			0		http://coge.iplantcollaborative.org/CoGe/GEvo.pl?prog=blastn&dsgid1=19491&dsgid2=19491&accn1=Si007965m&accn2=Si019895m&num_seqs=2&autogo=1&show_cns=1
Si018524m	scaffold_1	4311195	4313806	setaria64_scaffold_4_34438197_34438358	0			0		http://coge.iplantcollaborative.org/CoGe/GEvo.pl?prog=blastn&dsgid1=19491&dsgid2=19491&accn1=setaria64_scaffold_4_34438197_34438358&accn2=Si018524m&num_seqs=2&autogo=1&show_cns=1
Si020250m	scaffold_1	4312618	4313029					0
Si017291m	scaffold_1	4324178	4326794					0
Si018013m	scaffold_1	4328947	4332366					0
Si018626m	scaffold_1	4333602	4336007	Si007503m	0			0		http://coge.iplantcollaborative.org/CoGe/GEvo.pl?prog=blastn&dsgid1=19491&dsgid2=19491&accn1=Si007503m&accn2=Si018626m&num_seqs=2&autogo=1&show_cns=1
Si017249m	scaffold_1	4336131	4338144	Si006520m	1			-0		http://coge.iplantcollaborative.org/CoGe/GEvo.pl?prog=blastn&dsgid1=19491&dsgid2=19491&accn1=Si006520m&accn2=Si017249m&num_seqs=2&autogo=1&show_cns=1
Si019321m	scaffold_1	4339800	4341448					-0
Si016074m	scaffold_1	4345802	4364789					0
Si018780m	scaffold_1	4365472	4366617					0
Si018026m	scaffold_1	4369196	4371337	Si006987m	0			-0		http://coge.iplantcollaborative.org/CoGe/GEvo.pl?prog=blastn&dsgid1=19491&dsgid2=19491&accn1=Si006987m&accn2=Si018026m&num_seqs=2&autogo=1&show_cns=1
Si020537m	scaffold_1	4373059	4373568					-0
setaria64_scaffold_1_4375316_4375499	scaffold_1	4375316	4375499					-0
Si019886m	scaffold_1	4395400	4396344					0
Si016847m	scaffold_1	4396692	4399128					0
Si020643m	scaffold_1	4400111	4400588					0
Si018175m	scaffold_1	4402944	4404658	Si008394m	0			0		http://coge.iplantcollaborative.org/CoGe/GEvo.pl?prog=blastn&dsgid1=19491&dsgid2=19491&accn1=Si008394m&accn2=Si018175m&num_seqs=2&autogo=1&show_cns=1
Si020438m	scaffold_1	4406124	4407323					0
Si017454m	scaffold_1	4417386	4421327	Si008583m	1			0		http://coge.iplantcollaborative.org/CoGe/GEvo.pl?prog=blastn&dsgid1=19491&dsgid2=19491&accn1=Si008583m&accn2=Si017454m&num_seqs=2&autogo=1&show_cns=1
Si018602m	scaffold_1	4449375	4450846	Si007493m	1			0		http://coge.iplantcollaborative.org/CoGe/GEvo.pl?prog=blastn&dsgid1=19491&dsgid2=19491&accn1=Si007493m&accn2=Si018602m&num_seqs=2&autogo=1&show_cns=1
Si018492m	scaffold_1	4470437	4474125	Si007374m	2			0		http://coge.iplantcollaborative.org/CoGe/GEvo.pl?prog=blastn&dsgid1=19491&dsgid2=19491&accn1=Si007374m&accn2=Si018492m&num_seqs=2&autogo=1&show_cns=1
Si020377m	scaffold_1	4471358	4471805					-0
Si018295m	scaffold_1	4474502	4475416					0
setaria64_scaffold_1_4476994_4477584	scaffold_1	4476994	4477584					0
Si019009m	scaffold_1	4483008	4483342					-0
Si017733m	scaffold_1	4483373	4485456					-0
Si017577m	scaffold_1	4490277	4491635			P	P	0
Si016594m	scaffold_1	4499746	4502884	Si006063m	1	I	I	0		http://coge.iplantcollaborative.org/CoGe/GEvo.pl?prog=blastn&dsgid1=19491&dsgid2=19491&accn1=Si006063m&accn2=Si016594m&num_seqs=2&autogo=1&show_cns=1
setaria64_scaffold_1_4507983_4508112	scaffold_1	4507983	4508112			I	I	0
Si019990m	scaffold_1	4512467	4515587			I	I	0
Si019162m	scaffold_1	4518165	4518926			Si017577m	Si017577m	-0
Si017578m	scaffold_1	4520151	4523329	Si006651m	0			-0		http://coge.iplantcollaborative.org/CoGe/GEvo.pl?prog=blastn&dsgid1=19491&dsgid2=19491&accn1=Si006651m&accn2=Si017578m&num_seqs=2&autogo=1&show_cns=1
Si017121m	scaffold_1	4526515	4528913	Si006626m	1			0		http://coge.iplantcollaborative.org/CoGe/GEvo.pl?prog=blastn&dsgid1=19491&dsgid2=19491&accn1=Si006626m&accn2=Si017121m&num_seqs=2&autogo=1&show_cns=1
Si017769m	scaffold_1	4530751	4536472	setaria64_scaffold_4_34076284_34076723	0			-0		http://coge.iplantcollaborative.org/CoGe/GEvo.pl?prog=blastn&dsgid1=19491&dsgid2=19491&accn1=setaria64_scaffold_4_34076284_34076723&accn2=Si017769m&num_seqs=2&autogo=1&show_cns=1
Si017174m	scaffold_1	4537694	4543291	Si006597m	0			0		http://coge.iplantcollaborative.org/CoGe/GEvo.pl?prog=blastn&dsgid1=19491&dsgid2=19491&accn1=Si006597m&accn2=Si017174m&num_seqs=2&autogo=1&show_cns=1
Si019516m	scaffold_1	4544184	4554707	Si008736m	1			0		http://coge.iplantcollaborative.org/CoGe/GEvo.pl?prog=blastn&dsgid1=19491&dsgid2=19491&accn1=Si008736m&accn2=Si019516m&num_seqs=2&autogo=1&show_cns=1
setaria64_scaffold_1_4550650_4550858	scaffold_1	4550650	4550858					0
Si016685m	scaffold_1	4555519	4557339					-0
setaria64_scaffold_1_4561887_4562763	scaffold_1	4561887	4562763					-0
Si018697m	scaffold_1	4570517	4572350					0
Si020011m	scaffold_1	4572459	4573987					-0
Si018417m	scaffold_1	4574904	4577106					0
Si020387m	scaffold_1	4575284	4575755					0
Si020137m	scaffold_1	4577270	4578211					-0
Si018714m	scaffold_1	4580498	4580937					0
Si016369m	scaffold_1	4585451	4591405	Si007824m	1			0		http://coge.iplantcollaborative.org/CoGe/GEvo.pl?prog=blastn&dsgid1=19491&dsgid2=19491&accn1=Si007824m&accn2=Si016369m&num_seqs=2&autogo=1&show_cns=1
Si017364m	scaffold_1	4592074	4597159					-0
Si020541m	scaffold_1	4599995	4600532					-0
Si020310m	scaffold_1	4602333	4602955					0
Si016195m	scaffold_1	4609957	4616404				P	0
Si019410m	scaffold_1	4618362	4623506				I	0
Si019194m	scaffold_1	4627452	4632661				I	0
setaria64_scaffold_1_4633604_4633831	scaffold_1	4633604	4633831				I	0
Si019494m	scaffold_1	4637358	4639542				I	0
Si019284m	scaffold_1	4640577	4641523				Si016195m	0
Si019831m	scaffold_1	4648910	4649434					-0
Si017787m	scaffold_1	4654934	4657803	Si006867m	1			-0		http://coge.iplantcollaborative.org/CoGe/GEvo.pl?prog=blastn&dsgid1=19491&dsgid2=19491&accn1=Si006867m&accn2=Si017787m&num_seqs=2&autogo=1&show_cns=1
Si020604m	scaffold_1	4680152	4680405					-0
Si018277m	scaffold_1	4684943	4687441	Si007236m	0			-0		http://coge.iplantcollaborative.org/CoGe/GEvo.pl?prog=blastn&dsgid1=19491&dsgid2=19491&accn1=Si007236m&accn2=Si018277m&num_seqs=2&autogo=1&show_cns=1
Si016974m	scaffold_1	4688838	4697092	Si008663m	2			-0		http://coge.iplantcollaborative.org/CoGe/GEvo.pl?prog=blastn&dsgid1=19491&dsgid2=19491&accn1=Si008663m&accn2=Si016974m&num_seqs=2&autogo=1&show_cns=1
Si019817m	scaffold_1	4707236	4708787					0
Si017210m	scaffold_1	4709980	4712812					0
Si019143m	scaffold_1	4713083	4713522					0
Si019936m	scaffold_1	4723535	4724763	Si008068m	8			0		http://coge.iplantcollaborative.org/CoGe/GEvo.pl?prog=blastn&dsgid1=19491&dsgid2=19491&accn1=Si008068m&accn2=Si019936m&num_seqs=2&autogo=1&show_cns=1
Si020647m	scaffold_1	4725106	4729092					0
setaria64_scaffold_1_4754208_4754359	scaffold_1	4754208	4754359					0
Si020615m	scaffold_1	4754861	4755059					-0
Si020181m	scaffold_1	4756554	4760499					0
setaria64_scaffold_1_4761328_4761530	scaffold_1	4761328	4761530					0
Si017294m	scaffold_1	4762655	4766258					0
Si017418m	scaffold_1	4768873	4770255					-0
Si016225m	scaffold_1	4773041	4778193					-0
Si019780m	scaffold_1	4796028	4796774					-0
Si016588m	scaffold_1	4801999	4808814					0
Si018044m	scaffold_1	4809200	4814289			P	P	-0
Si018351m	scaffold_1	4809200	4814289			Si018044m	Si018044m	-0
Si017983m	scaffold_1	4816074	4819608					-0
Si018500m	scaffold_1	4826947	4828726			P	P	0
Si016278m	scaffold_1	4829966	4834984	Si008378m	0	P	P	-0		http://coge.iplantcollaborative.org/CoGe/GEvo.pl?prog=blastn&dsgid1=19491&dsgid2=19491&accn1=Si008378m&accn2=Si016278m&num_seqs=2&autogo=1&show_cns=1
Si016279m	scaffold_1	4829966	4835623			Si016278m	Si016278m	-0
Si018211m	scaffold_1	4839635	4842604			I	P	0
Si018509m	scaffold_1	4844760	4846639			Si018500m	Si018500m	0
Si019000m	scaffold_1	4846745	4847292			I	I	0
Si018623m	scaffold_1	4847423	4850173			Si016278m	Si016278m	-0
Si019634m	scaffold_1	4850526	4851699			Si016278m	Si016278m	-0
Si017573m	scaffold_1	4853904	4858139				Si018211m	0
Si019225m	scaffold_1	4870176	4871071					-0
Si019118m	scaffold_1	4875632	4876882					0
Si016753m	scaffold_1	4877950	4886048	Si006127m	1			0		http://coge.iplantcollaborative.org/CoGe/GEvo.pl?prog=blastn&dsgid1=19491&dsgid2=19491&accn1=Si006127m&accn2=Si016753m&num_seqs=2&autogo=1&show_cns=1
Si016269m	scaffold_1	4897007	4900990	Si005855m	0			0		http://coge.iplantcollaborative.org/CoGe/GEvo.pl?prog=blastn&dsgid1=19491&dsgid2=19491&accn1=Si005855m&accn2=Si016269m&num_seqs=2&autogo=1&show_cns=1
Si016415m	scaffold_1	4901140	4908999			P	P	-0
setaria64_scaffold_1_4910065_4910178	scaffold_1	4910065	4910178			I	I	0
setaria64_scaffold_1_4923869_4923975	scaffold_1	4923869	4923975			I	I	0
Si019784m	scaffold_1	4926459	4928548			I	I	0
Si019352m	scaffold_1	4940590	4945389			Si016415m	Si016415m	0
Si020596m	scaffold_1	4951041	4952252			I	I	0
setaria64_scaffold_1_4952410_4952656	scaffold_1	4952410	4952656			Si016415m	Si016415m	0
Si017646m	scaffold_1	4955584	4959131	Si008232m	0			0		http://coge.iplantcollaborative.org/CoGe/GEvo.pl?prog=blastn&dsgid1=19491&dsgid2=19491&accn1=Si008232m&accn2=Si017646m&num_seqs=2&autogo=1&show_cns=1
Si019853m	scaffold_1	4959554	4962102	Si006771m	0			-0		http://coge.iplantcollaborative.org/CoGe/GEvo.pl?prog=blastn&dsgid1=19491&dsgid2=19491&accn1=Si006771m&accn2=Si019853m&num_seqs=2&autogo=1&show_cns=1
Si017067m	scaffold_1	4963443	4968659					0
Si019243m	scaffold_1	4969576	4970977			P	P	0
Si019931m	scaffold_1	4974416	4975292			Si019243m	Si019243m	0
Si017422m	scaffold_1	4990440	4994923					0
Si018098m	scaffold_1	4997052	5000173					-0
Si017006m	scaffold_1	5001092	5004976					-0
Si017847m	scaffold_1	5005299	5008429	Si006978m	0			0		http://coge.iplantcollaborative.org/CoGe/GEvo.pl?prog=blastn&dsgid1=19491&dsgid2=19491&accn1=Si006978m&accn2=Si017847m&num_seqs=2&autogo=1&show_cns=1
Si018318m	scaffold_1	5008597	5011971					-0
Si016128m	scaffold_1	5015077	5022225					0
Si016080m	scaffold_1	5032575	5040893	Si005672m	0			0		http://coge.iplantcollaborative.org/CoGe/GEvo.pl?prog=blastn&dsgid1=19491&dsgid2=19491&accn1=Si005672m&accn2=Si016080m&num_seqs=2&autogo=1&show_cns=1
Si018742m	scaffold_1	5041367	5042053	Si008566m	0			-0		http://coge.iplantcollaborative.org/CoGe/GEvo.pl?prog=blastn&dsgid1=19491&dsgid2=19491&accn1=Si008566m&accn2=Si018742m&num_seqs=2&autogo=1&show_cns=1
Si017383m	scaffold_1	5042929	5045852					-0
Si018199m	scaffold_1	5046773	5049729					-0
Si020088m	scaffold_1	5052470	5053017	Si007136m	0	P	P	0		http://coge.iplantcollaborative.org/CoGe/GEvo.pl?prog=blastn&dsgid1=19491&dsgid2=19491&accn1=Si007136m&accn2=Si020088m&num_seqs=2&autogo=1&show_cns=1
Si019600m	scaffold_1	5072254	5072827			Si020088m	Si020088m	0
Si019344m	scaffold_1	5084658	5085607			Si020088m	Si020088m	0
Si019174m	scaffold_1	5095130	5096357			I	I	0
setaria64_scaffold_1_5104190_5104371	scaffold_1	5104190	5104371			I	I	-0
Si016184m	scaffold_1	5107069	5110876			I	I	0
Si020103m	scaffold_1	5121958	5122507			Si020088m	Si020088m	0
Si020157m	scaffold_1	5126829	5127455	Si007302m	0	P	P	0		http://coge.iplantcollaborative.org/CoGe/GEvo.pl?prog=blastn&dsgid1=19491&dsgid2=19491&accn1=Si007302m&accn2=Si020157m&num_seqs=2&autogo=1&show_cns=1
Si018363m	scaffold_1	5151212	5151841			Si020157m	Si020157m	0
Si020008m	scaffold_1	5159216	5159839			Si020157m	Si020157m	0
Si016532m	scaffold_1	5162858	5165483				P	-0
Si019430m	scaffold_1	5168052	5168726	Si007216m	1		I	0		http://coge.iplantcollaborative.org/CoGe/GEvo.pl?prog=blastn&dsgid1=19491&dsgid2=19491&accn1=Si007216m&accn2=Si019430m&num_seqs=2&autogo=1&show_cns=1
Si016912m	scaffold_1	5186307	5192967	Si007004m	0		I	0		http://coge.iplantcollaborative.org/CoGe/GEvo.pl?prog=blastn&dsgid1=19491&dsgid2=19491&accn1=Si007004m&accn2=Si016912m&num_seqs=2&autogo=1&show_cns=1
Si019901m	scaffold_1	5195264	5196322				I	0
Si016072m	scaffold_1	5200778	5211050				I	-0
Si020016m	scaffold_1	5216831	5217178				I	-0
Si016465m	scaffold_1	5223823	5228574	Si005940m	1		I	-0		http://coge.iplantcollaborative.org/CoGe/GEvo.pl?prog=blastn&dsgid1=19491&dsgid2=19491&accn1=Si005940m&accn2=Si016465m&num_seqs=2&autogo=1&show_cns=1
Si017008m	scaffold_1	5232378	5235680				I	0
Si020315m	scaffold_1	5239285	5239983				I	0
Si018606m	scaffold_1	5297153	5297992	Si008242m	1		I	0		http://coge.iplantcollaborative.org/CoGe/GEvo.pl?prog=blastn&dsgid1=19491&dsgid2=19491&accn1=Si008242m&accn2=Si018606m&num_seqs=2&autogo=1&show_cns=1
Si016836m	scaffold_1	5303369	5307619				I	0
Si019099m	scaffold_1	5311182	5311658				I	0
Si017612m	scaffold_1	5313122	5316295	Si006962m	1		I	-0		http://coge.iplantcollaborative.org/CoGe/GEvo.pl?prog=blastn&dsgid1=19491&dsgid2=19491&accn1=Si006962m&accn2=Si017612m&num_seqs=2&autogo=1&show_cns=1
Si017155m	scaffold_1	5319435	5322793	Si006392m	0		I	0		http://coge.iplantcollaborative.org/CoGe/GEvo.pl?prog=blastn&dsgid1=19491&dsgid2=19491&accn1=Si006392m&accn2=Si017155m&num_seqs=2&autogo=1&show_cns=1
Si018704m	scaffold_1	5323479	5326323				I	0
Si017345m	scaffold_1	5329220	5334117	Si008054m	1		I	0		http://coge.iplantcollaborative.org/CoGe/GEvo.pl?prog=blastn&dsgid1=19491&dsgid2=19491&accn1=Si008054m&accn2=Si017345m&num_seqs=2&autogo=1&show_cns=1
Si019251m	scaffold_1	5338484	5339042				I	0
Si020188m	scaffold_1	5340957	5342444				I	0
Si016785m	scaffold_1	5342867	5348222			P	Si016532m	-0
setaria64_scaffold_1_5348895_5348996	scaffold_1	5348895	5348996			Si016785m	Si016532m	-0
Si018523m	scaffold_1	5354242	5356174					0
Si016918m	scaffold_1	5366147	5371693			P	P	0
Si020392m	scaffold_1	5369373	5369672			I	I	0
Si016411m	scaffold_1	5372321	5375391			Si016918m	Si016918m	0
Si016123m	scaffold_1	5381438	5387634			Si016918m	Si016918m	0
setaria64_scaffold_1_5396704_5398050	scaffold_1	5396704	5406463			Si016918m	Si016918m	0
Si020487m	scaffold_1	5412685	5413923					-0
setaria64_scaffold_1_5413289_5413398	scaffold_1	5413289	5413398					0
Si019718m	scaffold_1	5420480	5422391	Si007260m	1			0		http://coge.iplantcollaborative.org/CoGe/GEvo.pl?prog=blastn&dsgid1=19491&dsgid2=19491&accn1=Si007260m&accn2=Si019718m&num_seqs=2&autogo=1&show_cns=1
Si019236m	scaffold_1	5424438	5425533			P	P	0
setaria64_scaffold_1_5425952_5426363	scaffold_1	5425952	5426363			Si019236m	Si019236m	0
Si017623m	scaffold_1	5427894	5431180	Si007619m	0	P	P	-0		http://coge.iplantcollaborative.org/CoGe/GEvo.pl?prog=blastn&dsgid1=19491&dsgid2=19491&accn1=Si007619m&accn2=Si017623m&num_seqs=2&autogo=1&show_cns=1
Si017624m	scaffold_1	5434323	5435642			Si017623m	Si017623m	-0
Si019183m	scaffold_1	5436173	5438189					0
Si018558m	scaffold_1	5440006	5441944					0
Si020326m	scaffold_1	5441551	5441928					-0
Si020345m	scaffold_1	5442059	5442552					0
Si018970m	scaffold_1	5445522	5446319					0
Si018649m	scaffold_1	5447079	5448641					0
Si018859m	scaffold_1	5449600	5450068					0
Si018935m	scaffold_1	5453717	5454153					0
Si018082m	scaffold_1	5454820	5457151					0
setaria64_scaffold_1_5469957_5470335	scaffold_1	5469957	5470335					-0
Si019479m	scaffold_1	5474789	5475402					-0
Si016917m	scaffold_1	5481093	5482960					0
Si020650m	scaffold_1	5487387	5488729					0
Si020475m	scaffold_1	5490562	5492427					0
Si017253m	scaffold_1	5494593	5498845	Si008433m	0			0		http://coge.iplantcollaborative.org/CoGe/GEvo.pl?prog=blastn&dsgid1=19491&dsgid2=19491&accn1=Si008433m&accn2=Si017253m&num_seqs=2&autogo=1&show_cns=1
Si017917m	scaffold_1	5499541	5501195	Si006938m	2			-0		http://coge.iplantcollaborative.org/CoGe/GEvo.pl?prog=blastn&dsgid1=19491&dsgid2=19491&accn1=Si006938m&accn2=Si017917m&num_seqs=2&autogo=1&show_cns=1
Si018636m	scaffold_1	5503360	5503995					-0
Si018022m	scaffold_1	5504739	5508238	Si007032m	0			-0		http://coge.iplantcollaborative.org/CoGe/GEvo.pl?prog=blastn&dsgid1=19491&dsgid2=19491&accn1=Si007032m&accn2=Si018022m&num_seqs=2&autogo=1&show_cns=1
Si020343m	scaffold_1	5505661	5506077					0
Si018616m	scaffold_1	5512224	5514085			P	P	0
Si020031m	scaffold_1	5515775	5519327			Si018616m	Si018616m	0
setaria64_scaffold_1_5516986_5517124	scaffold_1	5516986	5517124			I	I	-0
setaria64_scaffold_1_5521981_5522092	scaffold_1	5521981	5523355			I	I	0
Si019995m	scaffold_1	5527653	5530258			Si018616m	Si018616m	0
Si017359m	scaffold_1	5531137	5535119	setaria64_scaffold_4_32315562_32315672	0			0		http://coge.iplantcollaborative.org/CoGe/GEvo.pl?prog=blastn&dsgid1=19491&dsgid2=19491&accn1=setaria64_scaffold_4_32315562_32315672&accn2=Si017359m&num_seqs=2&autogo=1&show_cns=1
Si018053m	scaffold_1	5535519	5538263			P	P	-0
Si017235m	scaffold_1	5538577	5542261			Si018053m	Si018053m	-0
Si020134m	scaffold_1	5554910	5556569	Si006466m	1	P	P	-0		http://coge.iplantcollaborative.org/CoGe/GEvo.pl?prog=blastn&dsgid1=19491&dsgid2=19491&accn1=Si006466m&accn2=Si020134m&num_seqs=2&autogo=1&show_cns=1
Si016954m	scaffold_1	5557331	5559135			Si020134m	Si020134m	0
Si018455m	scaffold_1	5561485	5563553				I	-0
setaria64_scaffold_1_5565109_5565237	scaffold_1	5565109	5565237				I	0
Si017544m	scaffold_1	5569366	5573315				I	0
Si019190m	scaffold_1	5574323	5576194				I	-0
Si017021m	scaffold_1	5577381	5579765				I	0
setaria64_scaffold_1_5582600_5582965	scaffold_1	5582600	5582965				I	-0
Si020140m	scaffold_1	5585863	5587261			P	Si020134m	-0
Si019891m	scaffold_1	5590571	5592190			Si020140m	Si020134m	-0
Si019904m	scaffold_1	5595725	5597375			Si020140m	Si020134m	-0
Si019065m	scaffold_1	5618420	5619783					0
Si017051m	scaffold_1	5620974	5625369					-0
Si019544m	scaffold_1	5632287	5633527					-0
Si019080m	scaffold_1	5640525	5640848					-0
setaria64_scaffold_1_5660750_5661395	scaffold_1	5660750	5661395					0
Si019286m	scaffold_1	5664467	5667307					0
Si020010m	scaffold_1	5667885	5668199					0
Si016625m	scaffold_1	5668731	5675122	Si006037m	0			-0		http://coge.iplantcollaborative.org/CoGe/GEvo.pl?prog=blastn&dsgid1=19491&dsgid2=19491&accn1=Si006037m&accn2=Si016625m&num_seqs=2&autogo=1&show_cns=1
setaria64_scaffold_1_5678624_5678736	scaffold_1	5678624	5678736					0
Si016536m	scaffold_1	5680217	5686425	Si005906m	1			-0		http://coge.iplantcollaborative.org/CoGe/GEvo.pl?prog=blastn&dsgid1=19491&dsgid2=19491&accn1=Si005906m&accn2=Si016536m&num_seqs=2&autogo=1&show_cns=1
Si020337m	scaffold_1	5684099	5684633					0
Si016229m	scaffold_1	5697446	5705143	Si005825m	1			0		http://coge.iplantcollaborative.org/CoGe/GEvo.pl?prog=blastn&dsgid1=19491&dsgid2=19491&accn1=Si005825m&accn2=Si016229m&num_seqs=2&autogo=1&show_cns=1
Si018050m	scaffold_1	5707034	5710587	Si007072m	0			0		http://coge.iplantcollaborative.org/CoGe/GEvo.pl?prog=blastn&dsgid1=19491&dsgid2=19491&accn1=Si007072m&accn2=Si018050m&num_seqs=2&autogo=1&show_cns=1
Si020436m	scaffold_1	5707806	5708333					-0
Si020271m	scaffold_1	5729274	5729765					0
Si018806m	scaffold_1	5742405	5743067					0
Si020494m	scaffold_1	5745293	5748720	Si006936m	1			-0		http://coge.iplantcollaborative.org/CoGe/GEvo.pl?prog=blastn&dsgid1=19491&dsgid2=19491&accn1=Si006936m&accn2=Si020494m&num_seqs=2&autogo=1&show_cns=1
Si019561m	scaffold_1	5751884	5757161					-0
Si017103m	scaffold_1	5763678	5767295	Si008208m	1			0		http://coge.iplantcollaborative.org/CoGe/GEvo.pl?prog=blastn&dsgid1=19491&dsgid2=19491&accn1=Si008208m&accn2=Si017103m&num_seqs=2&autogo=1&show_cns=1
Si018126m	scaffold_1	5768997	5772842	Si007304m	0			0		http://coge.iplantcollaborative.org/CoGe/GEvo.pl?prog=blastn&dsgid1=19491&dsgid2=19491&accn1=Si007304m&accn2=Si018126m&num_seqs=2&autogo=1&show_cns=1
Si018405m	scaffold_1	5773240	5774035					0
Si019198m	scaffold_1	5777866	5779204					-0
Si018603m	scaffold_1	5779800	5781030					0
Si016630m	scaffold_1	5791855	5796147					0
Si016215m	scaffold_1	5798068	5804551					0
Si018927m	scaffold_1	5806490	5806991					0
Si018023m	scaffold_1	5825954	5831037					-0
setaria64_scaffold_1_5840245_5840780	scaffold_1	5840245	5840780					0
setaria64_scaffold_1_5841221_5841568	scaffold_1	5841221	5841568					0
Si016178m	scaffold_1	5854596	5863042	Si006074m	1			-0		http://coge.iplantcollaborative.org/CoGe/GEvo.pl?prog=blastn&dsgid1=19491&dsgid2=19491&accn1=Si006074m&accn2=Si016178m&num_seqs=2&autogo=1&show_cns=1
Si017870m	scaffold_1	5866664	5870660					-0
Si017616m	scaffold_1	5871320	5872594	Si006798m	1			-0		http://coge.iplantcollaborative.org/CoGe/GEvo.pl?prog=blastn&dsgid1=19491&dsgid2=19491&accn1=Si006798m&accn2=Si017616m&num_seqs=2&autogo=1&show_cns=1
Si017443m	scaffold_1	5877131	5879314	Si006914m	3			-0		http://coge.iplantcollaborative.org/CoGe/GEvo.pl?prog=blastn&dsgid1=19491&dsgid2=19491&accn1=Si006914m&accn2=Si017443m&num_seqs=2&autogo=1&show_cns=1
Si018976m	scaffold_1	5902638	5907071					0
Si020540m	scaffold_1	5904519	5904965					-0
Si020456m	scaffold_1	5908161	5909107					-0
Si017703m	scaffold_1	5911546	5913992					-0
Si018128m	scaffold_1	5915541	5918446					0
Si018873m	scaffold_1	5918885	5919624					0
Si019648m	scaffold_1	5922856	5924403	Si008463m	1			-0		http://coge.iplantcollaborative.org/CoGe/GEvo.pl?prog=blastn&dsgid1=19491&dsgid2=19491&accn1=Si008463m&accn2=Si019648m&num_seqs=2&autogo=1&show_cns=1
Si018443m	scaffold_1	5939912	5944155					-0
Si018657m	scaffold_1	5967956	5969039					0
Si017582m	scaffold_1	5972812	5979068	Si006734m	1			-0		http://coge.iplantcollaborative.org/CoGe/GEvo.pl?prog=blastn&dsgid1=19491&dsgid2=19491&accn1=Si006734m&accn2=Si017582m&num_seqs=2&autogo=1&show_cns=1
Si016235m	scaffold_1	5981861	5989864					-0
Si016148m	scaffold_1	5993839	5999109					0
Si016576m	scaffold_1	6000230	6002460	Si007922m	2	P	P	0		http://coge.iplantcollaborative.org/CoGe/GEvo.pl?prog=blastn&dsgid1=19491&dsgid2=19491&accn1=Si007922m&accn2=Si016576m&num_seqs=2&autogo=1&show_cns=1
setaria64_scaffold_1_6011817_6011958	scaffold_1	6011817	6011958			Si016576m	Si016576m	0
Si018955m	scaffold_1	6012494	6012951					-0
Si017748m	scaffold_1	6013436	6017546	Si006574m	1			-0		http://coge.iplantcollaborative.org/CoGe/GEvo.pl?prog=blastn&dsgid1=19491&dsgid2=19491&accn1=Si006574m&accn2=Si017748m&num_seqs=2&autogo=1&show_cns=1
Si017366m	scaffold_1	6021524	6023506					0
Si017560m	scaffold_1	6023755	6028650					-0
Si017978m	scaffold_1	6032115	6033163			P	P	0
Si017936m	scaffold_1	6035150	6036389			Si017978m	Si017978m	0
Si019038m	scaffold_1	6039933	6040112			I	I	0
Si019548m	scaffold_1	6040245	6041141			Si017978m	Si017978m	0
Si018172m	scaffold_1	6045867	6050596					-0
Si019743m	scaffold_1	6051833	6055609					-0
Si019489m	scaffold_1	6059145	6063649	Si006073m	1			-0		http://coge.iplantcollaborative.org/CoGe/GEvo.pl?prog=blastn&dsgid1=19491&dsgid2=19491&accn1=Si006073m&accn2=Si019489m&num_seqs=2&autogo=1&show_cns=1
Si020028m	scaffold_1	6069305	6069838	Si007919m	1			-0		http://coge.iplantcollaborative.org/CoGe/GEvo.pl?prog=blastn&dsgid1=19491&dsgid2=19491&accn1=Si007919m&accn2=Si020028m&num_seqs=2&autogo=1&show_cns=1
Si019979m	scaffold_1	6071522	6072521					0
Si018662m	scaffold_1	6077272	6077852					0
Si016605m	scaffold_1	6083867	6086603					0
Si018919m	scaffold_1	6086803	6087466					0
Si019991m	scaffold_1	6088342	6088673					-0
Si019491m	scaffold_1	6090282	6090588	Si009018m	0			-0		http://coge.iplantcollaborative.org/CoGe/GEvo.pl?prog=blastn&dsgid1=19491&dsgid2=19491&accn1=Si009018m&accn2=Si019491m&num_seqs=2&autogo=1&show_cns=1
Si018423m	scaffold_1	6094369	6095242	Si007325m	1			0		http://coge.iplantcollaborative.org/CoGe/GEvo.pl?prog=blastn&dsgid1=19491&dsgid2=19491&accn1=Si007325m&accn2=Si018423m&num_seqs=2&autogo=1&show_cns=1
setaria64_scaffold_1_6100411_6102678	scaffold_1	6100411	6102678					0
Si017487m	scaffold_1	6104121	6106008	Si006690m	1			-0		http://coge.iplantcollaborative.org/CoGe/GEvo.pl?prog=blastn&dsgid1=19491&dsgid2=19491&accn1=Si006690m&accn2=Si017487m&num_seqs=2&autogo=1&show_cns=1
Si018466m	scaffold_1	6111201	6111921					-0
Si016764m	scaffold_1	6118585	6124234					-0
Si016666m	scaffold_1	6126184	6132146					0
Si018386m	scaffold_1	6133892	6135507	setaria64_scaffold_4_30968872_30969155	0			0		http://coge.iplantcollaborative.org/CoGe/GEvo.pl?prog=blastn&dsgid1=19491&dsgid2=19491&accn1=setaria64_scaffold_4_30968872_30969155&accn2=Si018386m&num_seqs=2&autogo=1&show_cns=1
Si016817m	scaffold_1	6147778	6152697	Si006333m	2			-0		http://coge.iplantcollaborative.org/CoGe/GEvo.pl?prog=blastn&dsgid1=19491&dsgid2=19491&accn1=Si006333m&accn2=Si016817m&num_seqs=2&autogo=1&show_cns=1
Si020407m	scaffold_1	6149067	6149566					-0
Si018870m	scaffold_1	6157427	6159929				P	0
Si020118m	scaffold_1	6160368	6161273				I	-0
Si019181m	scaffold_1	6162831	6166287				I	-0
Si019179m	scaffold_1	6167184	6169040	Si008708m	0		I	0		http://coge.iplantcollaborative.org/CoGe/GEvo.pl?prog=blastn&dsgid1=19491&dsgid2=19491&accn1=Si008708m&accn2=Si019179m&num_seqs=2&autogo=1&show_cns=1
Si017338m	scaffold_1	6181699	6185109	Si006559m	1		I	-0		http://coge.iplantcollaborative.org/CoGe/GEvo.pl?prog=blastn&dsgid1=19491&dsgid2=19491&accn1=Si006559m&accn2=Si017338m&num_seqs=2&autogo=1&show_cns=1
Si017840m	scaffold_1	6199845	6204354				I	0
Si019764m	scaffold_1	6205484	6206554			P	P	0
Si017563m	scaffold_1	6214669	6217291			P	P	-0
setaria64_scaffold_1_6214680_6214961	scaffold_1	6214680	6214961			Si019764m	Si019764m	0
setaria64_scaffold_1_6219545_6220340	scaffold_1	6219545	6220340			I	I	-0
Si017602m	scaffold_1	6220576	6222262			Si017563m	Si017563m	0
setaria64_scaffold_1_6222905_6223186	scaffold_1	6222905	6223186			Si019764m	Si019764m	-0
Si018894m	scaffold_1	6225746	6228940				I	0
Si020639m	scaffold_1	6235380	6235865				I	0
Si016161m	scaffold_1	6250471	6265968				I	0
Si018797m	scaffold_1	6272953	6274530	Si008389m	0		I	0		http://coge.iplantcollaborative.org/CoGe/GEvo.pl?prog=blastn&dsgid1=19491&dsgid2=19491&accn1=Si008389m&accn2=Si018797m&num_seqs=2&autogo=1&show_cns=1
Si016634m	scaffold_1	6279813	6286891	Si005770m	3		I	0		http://coge.iplantcollaborative.org/CoGe/GEvo.pl?prog=blastn&dsgid1=19491&dsgid2=19491&accn1=Si005770m&accn2=Si016634m&num_seqs=2&autogo=1&show_cns=1
scaffold_1_6293837_6293922_cns_protein	scaffold_1	6293837	6293922	scaffold_4_30639889_30639804_cns_protein	3		I	0	AT3G21890|2e-06#AT3G21150|6e-07#AT5G15840|4e-06#AT5G15850|4e-06#AT4G15248|6e-06#AT5G24930|5e-06#AT3G02380|5e-06	http://coge.iplantcollaborative.org/CoGe/GEvo.pl?prog=blastn&dsgid1=19491&dsgid2=19491&accn1=scaffold_4_30639889_30639804_cns_protein&accn2=scaffold_1_6293837_6293922_cns_protein&num_seqs=2&autogo=1&show_cns=1
Si017047m	scaffold_1	6303101	6306748				I	0
Si018844m	scaffold_1	6306986	6309163				I	-0
Si018851m	scaffold_1	6309509	6310629				Si018870m	-0
Si018990m	scaffold_1	6316225	6316774					-0
Si018914m	scaffold_1	6317195	6319702					-0
setaria64_scaffold_1_6319774_6319924	scaffold_1	6319774	6319924					-0
Si017477m	scaffold_1	6320756	6325083	Si006666m	2			-0		http://coge.iplantcollaborative.org/CoGe/GEvo.pl?prog=blastn&dsgid1=19491&dsgid2=19491&accn1=Si006666m&accn2=Si017477m&num_seqs=2&autogo=1&show_cns=1
Si016659m	scaffold_1	6329212	6335308	Si006238m	0			-0		http://coge.iplantcollaborative.org/CoGe/GEvo.pl?prog=blastn&dsgid1=19491&dsgid2=19491&accn1=Si006238m&accn2=Si016659m&num_seqs=2&autogo=1&show_cns=1
scaffold_1_6337214_6337269_cns_rna	scaffold_1	6337214	6337269	scaffold_4_30531859_30531804_cns_rna	0			-0	1e-06|	http://coge.iplantcollaborative.org/CoGe/GEvo.pl?prog=blastn&dsgid1=19491&dsgid2=19491&accn1=scaffold_4_30531859_30531804_cns_rna&accn2=scaffold_1_6337214_6337269_cns_rna&num_seqs=2&autogo=1&show_cns=1
Si016618m	scaffold_1	6339960	6342336				P	0
Si017850m	scaffold_1	6341933	6345399	Si007043m	0		I	-0		http://coge.iplantcollaborative.org/CoGe/GEvo.pl?prog=blastn&dsgid1=19491&dsgid2=19491&accn1=Si007043m&accn2=Si017850m&num_seqs=2&autogo=1&show_cns=1
Si016870m	scaffold_1	6357182	6359116				I	-0
Si018332m	scaffold_1	6361572	6363385				I	-0
Si019804m	scaffold_1	6367973	6370207				I	0
Si019331m	scaffold_1	6384433	6386595	Si006150m	1		I	-0		http://coge.iplantcollaborative.org/CoGe/GEvo.pl?prog=blastn&dsgid1=19491&dsgid2=19491&accn1=Si006150m&accn2=Si019331m&num_seqs=2&autogo=1&show_cns=1
Si017462m	scaffold_1	6387149	6390878				Si016618m	-0
Si017297m	scaffold_1	6393777	6396752			Si017293m	Si017293m	0
Si017293m	scaffold_1	6393777	6397113			P	P	0
Si017749m	scaffold_1	6397700	6401062					-0
Si019339m	scaffold_1	6409109	6410141					-0
Si017608m	scaffold_1	6423556	6425841	Si006865m	8			0		http://coge.iplantcollaborative.org/CoGe/GEvo.pl?prog=blastn&dsgid1=19491&dsgid2=19491&accn1=Si006865m&accn2=Si017608m&num_seqs=2&autogo=1&show_cns=1
setaria64_scaffold_1_6427986_6428174	scaffold_1	6427986	6428174					0
Si017019m	scaffold_1	6430204	6439614					-0
Si017672m	scaffold_1	6441584	6444971	Si006780m	0			0		http://coge.iplantcollaborative.org/CoGe/GEvo.pl?prog=blastn&dsgid1=19491&dsgid2=19491&accn1=Si006780m&accn2=Si017672m&num_seqs=2&autogo=1&show_cns=1
setaria64_scaffold_1_6444847_6444971	scaffold_1	6444847	6444971					-0
Si017486m	scaffold_1	6445462	6449368					-0
Si018020m	scaffold_1	6450116	6452038	Si007071m	0			-0		http://coge.iplantcollaborative.org/CoGe/GEvo.pl?prog=blastn&dsgid1=19491&dsgid2=19491&accn1=Si007071m&accn2=Si018020m&num_seqs=2&autogo=1&show_cns=1
Si017822m	scaffold_1	6452129	6455828					-0
setaria64_scaffold_1_6461678_6461803	scaffold_1	6461678	6461803					-0
setaria64_scaffold_1_6465835_6465969	scaffold_1	6465835	6465969	Si008810m	1			-0		http://coge.iplantcollaborative.org/CoGe/GEvo.pl?prog=blastn&dsgid1=19491&dsgid2=19491&accn1=Si008810m&accn2=setaria64_scaffold_1_6465835_6465969&num_seqs=2&autogo=1&show_cns=1
Si016782m	scaffold_1	6475604	6480098					-0
setaria64_scaffold_1_6482466_6482583	scaffold_1	6482466	6482583					-0
Si019581m	scaffold_1	6483397	6488939					-0
Si019122m	scaffold_1	6490617	6490772					-0
Si017284m	scaffold_1	6494127	6497899					0
Si018139m	scaffold_1	6507233	6510845	Si007394m	2			-0		http://coge.iplantcollaborative.org/CoGe/GEvo.pl?prog=blastn&dsgid1=19491&dsgid2=19491&accn1=Si007394m&accn2=Si018139m&num_seqs=2&autogo=1&show_cns=1
Si016209m	scaffold_1	6518922	6523775	Si005768m	0			0		http://coge.iplantcollaborative.org/CoGe/GEvo.pl?prog=blastn&dsgid1=19491&dsgid2=19491&accn1=Si005768m&accn2=Si016209m&num_seqs=2&autogo=1&show_cns=1
Si019959m	scaffold_1	6531091	6532075			P	P	-0
Si018829m	scaffold_1	6542428	6542865			Si019959m	Si019959m	-0
Si019671m	scaffold_1	6543164	6543572			Si019959m	Si019959m	-0
Si019821m	scaffold_1	6547048	6547311					-0
Si017360m	scaffold_1	6559306	6564027	Si007940m	2			-0		http://coge.iplantcollaborative.org/CoGe/GEvo.pl?prog=blastn&dsgid1=19491&dsgid2=19491&accn1=Si007940m&accn2=Si017360m&num_seqs=2&autogo=1&show_cns=1
Si017334m	scaffold_1	6569386	6574381					0
Si018933m	scaffold_1	6575156	6575650					-0
Si018149m	scaffold_1	6578991	6582303	Si007127m	2			0		http://coge.iplantcollaborative.org/CoGe/GEvo.pl?prog=blastn&dsgid1=19491&dsgid2=19491&accn1=Si007127m&accn2=Si018149m&num_seqs=2&autogo=1&show_cns=1
Si020582m	scaffold_1	6579507	6579951					-0
setaria64_scaffold_1_6583063_6583406	scaffold_1	6583063	6583406					0
Si019589m	scaffold_1	6584936	6588086				P	-0
setaria64_scaffold_1_6588952_6589113	scaffold_1	6588952	6589113				I	0
Si019616m	scaffold_1	6591244	6596733				I	0
Si018183m	scaffold_1	6601961	6604471	Si007187m	0		I	0		http://coge.iplantcollaborative.org/CoGe/GEvo.pl?prog=blastn&dsgid1=19491&dsgid2=19491&accn1=Si007187m&accn2=Si018183m&num_seqs=2&autogo=1&show_cns=1
Si018886m	scaffold_1	6608048	6608941				I	0
setaria64_scaffold_1_6609915_6610222	scaffold_1	6609915	6610222				I	-0
Si017601m	scaffold_1	6616213	6617541				I	-0
setaria64_scaffold_1_6634077_6634313	scaffold_1	6634077	6634313				I	0
Si018557m	scaffold_1	6635109	6637210				I	-0
Si016621m	scaffold_1	6643887	6646214			P	Si019589m	0
Si016833m	scaffold_1	6646767	6650737			I	I	-0
Si019684m	scaffold_1	6651824	6653899			I	I	-0
Si018922m	scaffold_1	6665712	6666390			I	I	0
Si016533m	scaffold_1	6671480	6675764			Si016621m	Si019589m	-0
Si017403m	scaffold_1	6701527	6705525	Si006583m	0			-0		http://coge.iplantcollaborative.org/CoGe/GEvo.pl?prog=blastn&dsgid1=19491&dsgid2=19491&accn1=Si006583m&accn2=Si017403m&num_seqs=2&autogo=1&show_cns=1
Si019535m	scaffold_1	6706875	6707312					0
Si017436m	scaffold_1	6710207	6713507					0
Si018611m	scaffold_1	6716728	6717297					0
Si020168m	scaffold_1	6728231	6728614					-0
Si018534m	scaffold_1	6731050	6732877					0
Si017625m	scaffold_1	6733021	6736687					-0
Si018361m	scaffold_1	6738086	6740048					0
Si018275m	scaffold_1	6741146	6744841	Si007228m	0			0		http://coge.iplantcollaborative.org/CoGe/GEvo.pl?prog=blastn&dsgid1=19491&dsgid2=19491&accn1=Si007228m&accn2=Si018275m&num_seqs=2&autogo=1&show_cns=1
Si020158m	scaffold_1	6745728	6747862					-0
Si016202m	scaffold_1	6749296	6754096					-0
Si019848m	scaffold_1	6759107	6761822					0
setaria64_scaffold_1_6762463_6762656	scaffold_1	6762463	6762656					-0
Si019089m	scaffold_1	6764526	6769240					-0
Si017257m	scaffold_1	6770520	6773719	Si006930m	0			-0		http://coge.iplantcollaborative.org/CoGe/GEvo.pl?prog=blastn&dsgid1=19491&dsgid2=19491&accn1=Si006930m&accn2=Si017257m&num_seqs=2&autogo=1&show_cns=1
Si017353m	scaffold_1	6779809	6781588				P	0
Si018828m	scaffold_1	6781094	6782875				I	-0
Si020421m	scaffold_1	6784522	6784978				I	0
Si018769m	scaffold_1	6790079	6790561				I	0
setaria64_scaffold_1_6792440_6792540	scaffold_1	6792440	6792540				I	-0
Si020370m	scaffold_1	6792884	6794593				I	-0
Si020444m	scaffold_1	6794833	6795294				I	0
Si020305m	scaffold_1	6797567	6798056				I	0
Si017217m	scaffold_1	6809210	6811461				Si017353m	0
Si019189m	scaffold_1	6811907	6812698			P	P	-0
Si018131m	scaffold_1	6823232	6824130			Si019189m	Si019189m	-0
Si016131m	scaffold_1	6824897	6835160					0
Si019300m	scaffold_1	6838553	6839424	Si007494m	0			-0		http://coge.iplantcollaborative.org/CoGe/GEvo.pl?prog=blastn&dsgid1=19491&dsgid2=19491&accn1=Si007494m&accn2=Si019300m&num_seqs=2&autogo=1&show_cns=1
Si020318m	scaffold_1	6854323	6854876					0
Si016331m	scaffold_1	6854902	6860611					0
Si017205m	scaffold_1	6863188	6866272	Si006433m	0			-0		http://coge.iplantcollaborative.org/CoGe/GEvo.pl?prog=blastn&dsgid1=19491&dsgid2=19491&accn1=Si006433m&accn2=Si017205m&num_seqs=2&autogo=1&show_cns=1
Si019244m	scaffold_1	6868676	6869302					-0
Si019685m	scaffold_1	6876310	6878733				P	0
Si017893m	scaffold_1	6879370	6883143				I	-0
Si017528m	scaffold_1	6885044	6888875				I	-0
Si018085m	scaffold_1	6900689	6903087	Si007084m	2		I	-0		http://coge.iplantcollaborative.org/CoGe/GEvo.pl?prog=blastn&dsgid1=19491&dsgid2=19491&accn1=Si007084m&accn2=Si018085m&num_seqs=2&autogo=1&show_cns=1
Si020143m	scaffold_1	6920085	6921027				I	-0
setaria64_scaffold_1_6939198_6939546	scaffold_1	6939198	6939546				I	-0
Si020081m	scaffold_1	6942610	6942879				I	0
Si018917m	scaffold_1	6945726	6948780				I	-0
Si018403m	scaffold_1	6956774	6957376				I	0
Si017331m	scaffold_1	6959746	6961443	Si006548m	3		I	-0		http://coge.iplantcollaborative.org/CoGe/GEvo.pl?prog=blastn&dsgid1=19491&dsgid2=19491&accn1=Si006548m&accn2=Si017331m&num_seqs=2&autogo=1&show_cns=1
Si018785m	scaffold_1	6978374	6979156				I	0
Si018981m	scaffold_1	6980209	6980970				I	-0
Si017448m	scaffold_1	6981812	6984290				I	-0
Si016262m	scaffold_1	6988236	6994089	Si005819m	5		I	-0		http://coge.iplantcollaborative.org/CoGe/GEvo.pl?prog=blastn&dsgid1=19491&dsgid2=19491&accn1=Si005819m&accn2=Si016262m&num_seqs=2&autogo=1&show_cns=1
Si018356m	scaffold_1	7009198	7012540			P	P	-0
Si019970m	scaffold_1	7014526	7015614			Si018356m	Si018356m	-0
Si017099m	scaffold_1	7015902	7017323				Si019685m	-0
Si019299m	scaffold_1	7021706	7022686					-0
Si018807m	scaffold_1	7026075	7026607	Si008805m	0			-0		http://coge.iplantcollaborative.org/CoGe/GEvo.pl?prog=blastn&dsgid1=19491&dsgid2=19491&accn1=Si008805m&accn2=Si018807m&num_seqs=2&autogo=1&show_cns=1
Si017574m	scaffold_1	7027010	7030622	Si006587m	1			-0		http://coge.iplantcollaborative.org/CoGe/GEvo.pl?prog=blastn&dsgid1=19491&dsgid2=19491&accn1=Si006587m&accn2=Si017574m&num_seqs=2&autogo=1&show_cns=1
Si016055m	scaffold_1	7055662	7079200	Si008724m	2			0		http://coge.iplantcollaborative.org/CoGe/GEvo.pl?prog=blastn&dsgid1=19491&dsgid2=19491&accn1=Si008724m&accn2=Si016055m&num_seqs=2&autogo=1&show_cns=1
Si020108m	scaffold_1	7088477	7094652					0
Si018821m	scaffold_1	7104465	7105158					-0
Si018598m	scaffold_1	7106260	7108363	Si007573m	0			0		http://coge.iplantcollaborative.org/CoGe/GEvo.pl?prog=blastn&dsgid1=19491&dsgid2=19491&accn1=Si007573m&accn2=Si018598m&num_seqs=2&autogo=1&show_cns=1
Si018344m	scaffold_1	7108514	7109622			P	Si018015m	-0
Si018015m	scaffold_1	7110889	7112150	Si007075m	1	Si018344m	P	-0		http://coge.iplantcollaborative.org/CoGe/GEvo.pl?prog=blastn&dsgid1=19491&dsgid2=19491&accn1=Si007075m&accn2=Si018015m&num_seqs=2&autogo=1&show_cns=1
Si019740m	scaffold_1	7113247	7114450	Si007380m	0			-0		http://coge.iplantcollaborative.org/CoGe/GEvo.pl?prog=blastn&dsgid1=19491&dsgid2=19491&accn1=Si007380m&accn2=Si019740m&num_seqs=2&autogo=1&show_cns=1
Si017720m	scaffold_1	7120301	7123365					0
setaria64_scaffold_1_7130736_7131009	scaffold_1	7130736	7131009					-0
Si017509m	scaffold_1	7132503	7136040					0
Si020553m	scaffold_1	7133492	7133852					-0
Si017675m	scaffold_1	7137299	7141027	Si006871m	1			0		http://coge.iplantcollaborative.org/CoGe/GEvo.pl?prog=blastn&dsgid1=19491&dsgid2=19491&accn1=Si006871m&accn2=Si017675m&num_seqs=2&autogo=1&show_cns=1
Si017193m	scaffold_1	7143863	7149869	Si006884m	1			-0		http://coge.iplantcollaborative.org/CoGe/GEvo.pl?prog=blastn&dsgid1=19491&dsgid2=19491&accn1=Si006884m&accn2=Si017193m&num_seqs=2&autogo=1&show_cns=1
Si020431m	scaffold_1	7148846	7149128					-0
Si020033m	scaffold_1	7152210	7156276					-0
Si017133m	scaffold_1	7157898	7160360					0
Si018962m	scaffold_1	7165759	7166287					0
Si019154m	scaffold_1	7166659	7167594	Si008038m	0			-0		http://coge.iplantcollaborative.org/CoGe/GEvo.pl?prog=blastn&dsgid1=19491&dsgid2=19491&accn1=Si008038m&accn2=Si019154m&num_seqs=2&autogo=1&show_cns=1
Si018777m	scaffold_1	7169322	7170015					-0
Si018964m	scaffold_1	7171439	7171921					-0
Si020255m	scaffold_1	7174716	7175544					0
Si020420m	scaffold_1	7175552	7175912					-0
Si019330m	scaffold_1	7181492	7183279					-0
Si017588m	scaffold_1	7190281	7192175	Si008791m	0			-0		http://coge.iplantcollaborative.org/CoGe/GEvo.pl?prog=blastn&dsgid1=19491&dsgid2=19491&accn1=Si008791m&accn2=Si017588m&num_seqs=2&autogo=1&show_cns=1
Si020065m	scaffold_1	7208815	7209943					-0
Si020194m	scaffold_1	7211602	7222035			P	P	0
setaria64_scaffold_1_7222420_7222573	scaffold_1	7222420	7225059			P	P	-0
setaria64_scaffold_1_7224024_7224355	scaffold_1	7224024	7224355			setaria64_scaffold_1_7222420_7222573	setaria64_scaffold_1_7222420_7222573	-0
Si017631m	scaffold_1	7226099	7228885			Si020194m	Si020194m	0
Si017878m	scaffold_1	7229511	7233636			P	P	0
setaria64_scaffold_1_7234867_7234969	scaffold_1	7234867	7234969			Si017878m	Si017878m	-0
Si019680m	scaffold_1	7247380	7247921	Si007439m	0			0		http://coge.iplantcollaborative.org/CoGe/GEvo.pl?prog=blastn&dsgid1=19491&dsgid2=19491&accn1=Si007439m&accn2=Si019680m&num_seqs=2&autogo=1&show_cns=1
Si016527m	scaffold_1	7248597	7252565	Si008265m	0			-0		http://coge.iplantcollaborative.org/CoGe/GEvo.pl?prog=blastn&dsgid1=19491&dsgid2=19491&accn1=Si008265m&accn2=Si016527m&num_seqs=2&autogo=1&show_cns=1
Si017238m	scaffold_1	7268380	7269785					-0
Si019467m	scaffold_1	7270610	7275102	Si006165m	0			-0		http://coge.iplantcollaborative.org/CoGe/GEvo.pl?prog=blastn&dsgid1=19491&dsgid2=19491&accn1=Si006165m&accn2=Si019467m&num_seqs=2&autogo=1&show_cns=1
Si018498m	scaffold_1	7277193	7281108					0
Si017772m	scaffold_1	7282164	7283625	Si008485m	1			0		http://coge.iplantcollaborative.org/CoGe/GEvo.pl?prog=blastn&dsgid1=19491&dsgid2=19491&accn1=Si008485m&accn2=Si017772m&num_seqs=2&autogo=1&show_cns=1
Si018290m	scaffold_1	7285327	7288027					0
Si017691m	scaffold_1	7292221	7295723					-0
Si016800m	scaffold_1	7299768	7304886	Si006049m	1			-0		http://coge.iplantcollaborative.org/CoGe/GEvo.pl?prog=blastn&dsgid1=19491&dsgid2=19491&accn1=Si006049m&accn2=Si016800m&num_seqs=2&autogo=1&show_cns=1
Si016830m	scaffold_1	7305360	7309346	Si006234m	0			0		http://coge.iplantcollaborative.org/CoGe/GEvo.pl?prog=blastn&dsgid1=19491&dsgid2=19491&accn1=Si006234m&accn2=Si016830m&num_seqs=2&autogo=1&show_cns=1
setaria64_scaffold_1_7310774_7311090	scaffold_1	7310774	7311090	Si007178m	0			0		http://coge.iplantcollaborative.org/CoGe/GEvo.pl?prog=blastn&dsgid1=19491&dsgid2=19491&accn1=Si007178m&accn2=setaria64_scaffold_1_7310774_7311090&num_seqs=2&autogo=1&show_cns=1
Si018254m	scaffold_1	7336584	7339748					0
Si019988m	scaffold_1	7340712	7342114					-0
Si016560m	scaffold_1	7356247	7365311					0
Si018754m	scaffold_1	7364588	7366665					-0
setaria64_scaffold_1_7370159_7370511	scaffold_1	7370159	7370511	Si006828m	0	P	P	0		http://coge.iplantcollaborative.org/CoGe/GEvo.pl?prog=blastn&dsgid1=19491&dsgid2=19491&accn1=Si006828m&accn2=setaria64_scaffold_1_7370159_7370511&num_seqs=2&autogo=1&show_cns=1
Si020178m	scaffold_1	7372322	7374784			setaria64_scaffold_1_7370159_7370511	setaria64_scaffold_1_7370159_7370511	0
Si016488m	scaffold_1	7381033	7383274			setaria64_scaffold_1_7370159_7370511	setaria64_scaffold_1_7370159_7370511	0
Si016526m	scaffold_1	7390545	7393667			setaria64_scaffold_1_7370159_7370511	setaria64_scaffold_1_7370159_7370511	0
Si016523m	scaffold_1	7396643	7398715			setaria64_scaffold_1_7370159_7370511	setaria64_scaffold_1_7370159_7370511	0
Si019815m	scaffold_1	7406779	7407486			P	P	0
Si020166m	scaffold_1	7409064	7409624			I	I	0
Si019130m	scaffold_1	7410560	7411267			Si019815m	Si019815m	0
Si016982m	scaffold_1	7415006	7417447			Si019815m	Si019815m	0
setaria64_scaffold_1_7418951_7419289	scaffold_1	7418951	7419289			Si019815m	Si019815m	0
Si019111m	scaffold_1	7419299	7419637			Si019815m	Si019815m	-0
setaria64_scaffold_1_7420243_7420910	scaffold_1	7420243	7420910			Si019815m	Si019815m	-0
setaria64_scaffold_1_7420666_7420910	scaffold_1	7420666	7420910			Si019815m	Si019815m	0
Si019814m	scaffold_1	7420911	7421240			Si019815m	Si019815m	-0
Si020167m	scaffold_1	7424673	7425460				setaria64_scaffold_1_7370159_7370511	-0
Si020292m	scaffold_1	7426775	7427646				I	-0
Si016496m	scaffold_1	7438180	7444525				I	0
setaria64_scaffold_1_7444796_7445311	scaffold_1	7444796	7445311				I	-0
Si020095m	scaffold_1	7456112	7457367				I	-0
setaria64_scaffold_1_7460905_7461245	scaffold_1	7460905	7461245				I	-0
Si019816m	scaffold_1	7462061	7464304				I	-0
setaria64_scaffold_1_7469661_7470658	scaffold_1	7469661	7470658				I	-0
Si019260m	scaffold_1	7472242	7474455			P	setaria64_scaffold_1_7370159_7370511	0
Si019813m	scaffold_1	7474882	7476274			Si019260m	setaria64_scaffold_1_7370159_7370511	0
Si019884m	scaffold_1	7478364	7480456			Si019260m	setaria64_scaffold_1_7370159_7370511	0
Si019304m	scaffold_1	7487286	7492869			Si019260m	setaria64_scaffold_1_7370159_7370511	0
Si020142m	scaffold_1	7494624	7496747			Si019260m	setaria64_scaffold_1_7370159_7370511	0
Si019427m	scaffold_1	7501031	7501706			I	I	0
Si020390m	scaffold_1	7503912	7504270			I	I	-0
Si019741m	scaffold_1	7504925	7507009			Si019260m	setaria64_scaffold_1_7370159_7370511	0
Si019932m	scaffold_1	7509829	7511811			Si019260m	setaria64_scaffold_1_7370159_7370511	0
Si020141m	scaffold_1	7515854	7517851			Si019260m	setaria64_scaffold_1_7370159_7370511	0
Si020044m	scaffold_1	7519650	7521479			Si019260m	setaria64_scaffold_1_7370159_7370511	0
Si016468m	scaffold_1	7552423	7554805			Si019260m	setaria64_scaffold_1_7370159_7370511	0
Si019206m	scaffold_1	7558348	7558835			I	I	0
Si019587m	scaffold_1	7569519	7571546			Si019260m	setaria64_scaffold_1_7370159_7370511	0
Si018909m	scaffold_1	7578792	7579158			I	I	-0
Si016175m	scaffold_1	7581288	7584464			Si019260m	setaria64_scaffold_1_7370159_7370511	0
Si019283m	scaffold_1	7586875	7590027			Si019260m	setaria64_scaffold_1_7370159_7370511	0
Si016170m	scaffold_1	7595731	7599231			Si019260m	setaria64_scaffold_1_7370159_7370511	0
Si019531m	scaffold_1	7602005	7605757			Si019260m	setaria64_scaffold_1_7370159_7370511	0
Si016179m	scaffold_1	7607809	7610958			Si019260m	setaria64_scaffold_1_7370159_7370511	0
Si019488m	scaffold_1	7612843	7616004			Si019260m	setaria64_scaffold_1_7370159_7370511	0
Si016711m	scaffold_1	7618248	7621801	Si006130m	2		I	-0		http://coge.iplantcollaborative.org/CoGe/GEvo.pl?prog=blastn&dsgid1=19491&dsgid2=19491&accn1=Si006130m&accn2=Si016711m&num_seqs=2&autogo=1&show_cns=1
Si018570m	scaffold_1	7626134	7630260				I	0
Si016066m	scaffold_1	7633756	7647523				I	0
Si018076m	scaffold_1	7647785	7652793				I	0
Si017159m	scaffold_1	7653386	7656770				I	0
Si019025m	scaffold_1	7657518	7658141				I	0
Si019655m	scaffold_1	7661514	7663640				setaria64_scaffold_1_7370159_7370511	-0
Si019151m	scaffold_1	7666857	7670742			P	P	-0
Si017301m	scaffold_1	7672211	7676845			Si019151m	Si019151m	-0
setaria64_scaffold_1_7688031_7688165	scaffold_1	7688031	7688165			Si019151m	Si019151m	0
setaria64_scaffold_1_7689136_7689262	scaffold_1	7689136	7689262			Si019151m	Si019151m	0
setaria64_scaffold_1_7695669_7695793	scaffold_1	7695669	7695793			I	I	0
setaria64_scaffold_1_7697221_7697617	scaffold_1	7697221	7697617			I	I	-0
Si019355m	scaffold_1	7705289	7705801			Si019151m	Si019151m	-0
setaria64_scaffold_1_7706893_7707012	scaffold_1	7706893	7707012			Si019151m	Si019151m	-0
setaria64_scaffold_1_7710270_7710414	scaffold_1	7710270	7710414			Si019151m	Si019151m	-0
setaria64_scaffold_1_7712359_7712472	scaffold_1	7712359	7712472				I	0
Si016427m	scaffold_1	7723428	7730000	setaria64_scaffold_4_37144753_37145008	1		I	0		http://coge.iplantcollaborative.org/CoGe/GEvo.pl?prog=blastn&dsgid1=19491&dsgid2=19491&accn1=setaria64_scaffold_4_37144753_37145008&accn2=Si016427m&num_seqs=2&autogo=1&show_cns=1
Si019771m	scaffold_1	7730181	7731012				I	-0
Si019613m	scaffold_1	7731696	7735775			P	setaria64_scaffold_1_7370159_7370511	-0
Si016857m	scaffold_1	7740626	7744237			I	I	0
Si019294m	scaffold_1	7745839	7751784			Si019613m	setaria64_scaffold_1_7370159_7370511	0
Si016287m	scaffold_1	7753767	7759223			Si019613m	setaria64_scaffold_1_7370159_7370511	0
Si020331m	scaffold_1	7763332	7763875					0
Si019289m	scaffold_1	7764162	7765717	Si006931m	0			0		http://coge.iplantcollaborative.org/CoGe/GEvo.pl?prog=blastn&dsgid1=19491&dsgid2=19491&accn1=Si006931m&accn2=Si019289m&num_seqs=2&autogo=1&show_cns=1
Si016664m	scaffold_1	7766567	7772157	Si006057m	0			-0		http://coge.iplantcollaborative.org/CoGe/GEvo.pl?prog=blastn&dsgid1=19491&dsgid2=19491&accn1=Si006057m&accn2=Si016664m&num_seqs=2&autogo=1&show_cns=1
Si016760m	scaffold_1	7774869	7778087	Si006132m	0			-0		http://coge.iplantcollaborative.org/CoGe/GEvo.pl?prog=blastn&dsgid1=19491&dsgid2=19491&accn1=Si006132m&accn2=Si016760m&num_seqs=2&autogo=1&show_cns=1
Si017620m	scaffold_1	7783171	7785900					-0
Si019010m	scaffold_1	7783173	7783855					0
Si019086m	scaffold_1	7786830	7788224	Si006151m	0			0		http://coge.iplantcollaborative.org/CoGe/GEvo.pl?prog=blastn&dsgid1=19491&dsgid2=19491&accn1=Si006151m&accn2=Si019086m&num_seqs=2&autogo=1&show_cns=1
Si016661m	scaffold_1	7790345	7793659					0
Si020035m	scaffold_1	7796513	7796965					0
Si019554m	scaffold_1	7798792	7799676			P	Si018305m	-0
Si018539m	scaffold_1	7807801	7808768			I	I	0
Si018305m	scaffold_1	7808775	7809622	Si007238m	1	Si019554m	P	-0		http://coge.iplantcollaborative.org/CoGe/GEvo.pl?prog=blastn&dsgid1=19491&dsgid2=19491&accn1=Si007238m&accn2=Si018305m&num_seqs=2&autogo=1&show_cns=1
Si019367m	scaffold_1	7832168	7832350					-0
Si017150m	scaffold_1	7837724	7840266					0
Si019700m	scaffold_1	7840871	7841131					0
Si018734m	scaffold_1	7842873	7843578					0
Si017687m	scaffold_1	7844030	7847607	Si007044m	0			-0		http://coge.iplantcollaborative.org/CoGe/GEvo.pl?prog=blastn&dsgid1=19491&dsgid2=19491&accn1=Si007044m&accn2=Si017687m&num_seqs=2&autogo=1&show_cns=1
Si016577m	scaffold_1	7850409	7852412	Si005990m	0			0		http://coge.iplantcollaborative.org/CoGe/GEvo.pl?prog=blastn&dsgid1=19491&dsgid2=19491&accn1=Si005990m&accn2=Si016577m&num_seqs=2&autogo=1&show_cns=1
Si017177m	scaffold_1	7854297	7857578					-0
Si019007m	scaffold_1	7856935	7857444					0
Si019871m	scaffold_1	7859792	7864249	Si005946m	0			-0		http://coge.iplantcollaborative.org/CoGe/GEvo.pl?prog=blastn&dsgid1=19491&dsgid2=19491&accn1=Si005946m&accn2=Si019871m&num_seqs=2&autogo=1&show_cns=1
Si019324m	scaffold_1	7865153	7867520					-0
Si017447m	scaffold_1	7868554	7872626					-0
Si016057m	scaffold_1	7872921	7883108					-0
Si017554m	scaffold_1	7886461	7890224	Si006708m	1			0		http://coge.iplantcollaborative.org/CoGe/GEvo.pl?prog=blastn&dsgid1=19491&dsgid2=19491&accn1=Si006708m&accn2=Si017554m&num_seqs=2&autogo=1&show_cns=1
Si017125m	scaffold_1	7891638	7894767	Si006393m	1			-0		http://coge.iplantcollaborative.org/CoGe/GEvo.pl?prog=blastn&dsgid1=19491&dsgid2=19491&accn1=Si006393m&accn2=Si017125m&num_seqs=2&autogo=1&show_cns=1
Si018841m	scaffold_1	7904142	7905049					-0
Si018885m	scaffold_1	7911126	7911588					0
Si019956m	scaffold_1	7911804	7915806					-0
Si017556m	scaffold_1	7916529	7922031					-0
Si016271m	scaffold_1	7923323	7930306					-0
Si019234m	scaffold_1	7935819	7937279					0
Si017367m	scaffold_1	7938008	7941137	Si006546m	1			-0		http://coge.iplantcollaborative.org/CoGe/GEvo.pl?prog=blastn&dsgid1=19491&dsgid2=19491&accn1=Si006546m&accn2=Si017367m&num_seqs=2&autogo=1&show_cns=1
Si019993m	scaffold_1	7942433	7943653					-0
Si016778m	scaffold_1	7944206	7949258					-0
Si016116m	scaffold_1	7951140	7955998					-0
Si017281m	scaffold_1	7956548	7958088					0
Si019196m	scaffold_1	7961503	7961880	Si008664m	0	P	P	0		http://coge.iplantcollaborative.org/CoGe/GEvo.pl?prog=blastn&dsgid1=19491&dsgid2=19491&accn1=Si008664m&accn2=Si019196m&num_seqs=2&autogo=1&show_cns=1
Si019067m	scaffold_1	7963471	7963923			Si019196m	Si019196m	-0
Si016207m	scaffold_1	7965400	7972714	Si008441m	2			-0		http://coge.iplantcollaborative.org/CoGe/GEvo.pl?prog=blastn&dsgid1=19491&dsgid2=19491&accn1=Si008441m&accn2=Si016207m&num_seqs=2&autogo=1&show_cns=1
Si016086m	scaffold_1	7973571	7987438					-0
Si017874m	scaffold_1	7988114	7991799					0
Si016213m	scaffold_1	7993420	8001805	setaria64_scaffold_4_36476006_36476172	2			0		http://coge.iplantcollaborative.org/CoGe/GEvo.pl?prog=blastn&dsgid1=19491&dsgid2=19491&accn1=setaria64_scaffold_4_36476006_36476172&accn2=Si016213m&num_seqs=2&autogo=1&show_cns=1
Si016147m	scaffold_1	8014441	8021664	Si005741m	0			0		http://coge.iplantcollaborative.org/CoGe/GEvo.pl?prog=blastn&dsgid1=19491&dsgid2=19491&accn1=Si005741m&accn2=Si016147m&num_seqs=2&autogo=1&show_cns=1
Si018576m	scaffold_1	8022462	8023451	Si007347m	1			-0		http://coge.iplantcollaborative.org/CoGe/GEvo.pl?prog=blastn&dsgid1=19491&dsgid2=19491&accn1=Si007347m&accn2=Si018576m&num_seqs=2&autogo=1&show_cns=1
Si018375m	scaffold_1	8024880	8026080					-0
Si019860m	scaffold_1	8038455	8038652	Si008478m	1	P	P	0		http://coge.iplantcollaborative.org/CoGe/GEvo.pl?prog=blastn&dsgid1=19491&dsgid2=19491&accn1=Si008478m&accn2=Si019860m&num_seqs=2&autogo=1&show_cns=1
Si020355m	scaffold_1	8042291	8043146			I	I	0
Si016614m	scaffold_1	8043367	8050126			Si019860m	Si019860m	0
Si019921m	scaffold_1	8053024	8062128			Si019860m	Si019860m	0
Si020351m	scaffold_1	8061807	8063978			I	I	0
setaria64_scaffold_1_8074119_8074234	scaffold_1	8074119	8074234			I	I	-0
Si019767m	scaffold_1	8081102	8081299			Si019860m	Si019860m	0
Si016615m	scaffold_1	8085405	8091677			Si019860m	Si019860m	0
setaria64_scaffold_1_8094598_8095505	scaffold_1	8094598	8095505			Si019860m	Si019860m	0
Si020609m	scaffold_1	8099841	8100336			I	I	0
Si016414m	scaffold_1	8101811	8110396			Si019860m	Si019860m	0
Si017014m	scaffold_1	8109353	8112598			I	I	-0
Si020461m	scaffold_1	8113055	8113658					0
Si019486m	scaffold_1	8117852	8118043					-0
Si017520m	scaffold_1	8118552	8121049	Si006472m	1			-0		http://coge.iplantcollaborative.org/CoGe/GEvo.pl?prog=blastn&dsgid1=19491&dsgid2=19491&accn1=Si006472m&accn2=Si017520m&num_seqs=2&autogo=1&show_cns=1
Si017029m	scaffold_1	8122802	8127839					-0
Si020447m	scaffold_1	8125188	8125697					-0
Si016599m	scaffold_1	8139309	8145632					0
Si018324m	scaffold_1	8147642	8150644					-0
Si018462m	scaffold_1	8150939	8153989	Si007163m	0			0		http://coge.iplantcollaborative.org/CoGe/GEvo.pl?prog=blastn&dsgid1=19491&dsgid2=19491&accn1=Si007163m&accn2=Si018462m&num_seqs=2&autogo=1&show_cns=1
Si020496m	scaffold_1	8152528	8152953					0
Si017191m	scaffold_1	8156612	8159790	Si006354m	2			0		http://coge.iplantcollaborative.org/CoGe/GEvo.pl?prog=blastn&dsgid1=19491&dsgid2=19491&accn1=Si006354m&accn2=Si017191m&num_seqs=2&autogo=1&show_cns=1
Si019435m	scaffold_1	8160230	8162541					-0
Si016780m	scaffold_1	8163769	8166530					-0
setaria64_scaffold_1_8167519_8167780	scaffold_1	8167519	8167780	Si008341m	0			-0		http://coge.iplantcollaborative.org/CoGe/GEvo.pl?prog=blastn&dsgid1=19491&dsgid2=19491&accn1=Si008341m&accn2=setaria64_scaffold_1_8167519_8167780&num_seqs=2&autogo=1&show_cns=1
Si020202m	scaffold_1	8177176	8179568				Si016491m	0
Si016138m	scaffold_1	8193218	8201984				I	0
Si019618m	scaffold_1	8204045	8206504				I	-0
Si020282m	scaffold_1	8217963	8218408				I	-0
Si016738m	scaffold_1	8218487	8221889	Si006030m	0		I	-0		http://coge.iplantcollaborative.org/CoGe/GEvo.pl?prog=blastn&dsgid1=19491&dsgid2=19491&accn1=Si006030m&accn2=Si016738m&num_seqs=2&autogo=1&show_cns=1
Si019941m	scaffold_1	8222782	8225087				I	-0
Si016078m	scaffold_1	8226807	8238508			P	P	-0
Si018679m	scaffold_1	8255614	8257575			Si016078m	Si016078m	-0
Si019146m	scaffold_1	8260453	8261653			I	I	-0
Si019818m	scaffold_1	8263552	8264755			I	I	-0
Si016127m	scaffold_1	8265191	8269985			Si016078m	Si016078m	-0
Si018102m	scaffold_1	8270220	8271686				I	0
Si018969m	scaffold_1	8271779	8272277				I	0
Si017806m	scaffold_1	8271779	8276351	Si005931m	0		I	-0		http://coge.iplantcollaborative.org/CoGe/GEvo.pl?prog=blastn&dsgid1=19491&dsgid2=19491&accn1=Si005931m&accn2=Si017806m&num_seqs=2&autogo=1&show_cns=1
Si016113m	scaffold_1	8277128	8287793				I	-0
Si016491m	scaffold_1	8292499	8296209	Si006644m	1		P	-0		http://coge.iplantcollaborative.org/CoGe/GEvo.pl?prog=blastn&dsgid1=19491&dsgid2=19491&accn1=Si006644m&accn2=Si016491m&num_seqs=2&autogo=1&show_cns=1
setaria64_scaffold_1_8296847_8297034	scaffold_1	8296847	8297034					-0
Si016430m	scaffold_1	8299491	8302510					0
Si018591m	scaffold_1	8322968	8323748					0
Si017968m	scaffold_1	8323768	8326985					-0
Si019072m	scaffold_1	8327944	8328561					-0
setaria64_scaffold_1_8330836_8330939	scaffold_1	8330836	8330939					-0
setaria64_scaffold_1_8333410_8335922	scaffold_1	8333410	8335922					-0
Si016121m	scaffold_1	8339416	8346935					-0
Si017741m	scaffold_1	8347324	8350983					0
Si017259m	scaffold_1	8357127	8359413	Si008765m	0			-0		http://coge.iplantcollaborative.org/CoGe/GEvo.pl?prog=blastn&dsgid1=19491&dsgid2=19491&accn1=Si008765m&accn2=Si017259m&num_seqs=2&autogo=1&show_cns=1
Si016876m	scaffold_1	8363012	8367584					0
Si017056m	scaffold_1	8369629	8375826	Si006144m	0			0		http://coge.iplantcollaborative.org/CoGe/GEvo.pl?prog=blastn&dsgid1=19491&dsgid2=19491&accn1=Si006144m&accn2=Si017056m&num_seqs=2&autogo=1&show_cns=1
Si020368m	scaffold_1	8371321	8371724					-0
Si016595m	scaffold_1	8394090	8398311					-0
Si017974m	scaffold_1	8400786	8402502					0
Si020400m	scaffold_1	8404740	8405892					0
Si018301m	scaffold_1	8405590	8409172					-0
Si017500m	scaffold_1	8409369	8412668					-0
setaria64_scaffold_1_8416340_8416459	scaffold_1	8416340	8416459					-0
Si018268m	scaffold_1	8419167	8419894					0
Si017066m	scaffold_1	8420521	8422771					0
Si017207m	scaffold_1	8430100	8435565					-0
Si018055m	scaffold_1	8436003	8440080					-0
Si019758m	scaffold_1	8441123	8444036			P	P	0
Si016647m	scaffold_1	8444575	8449188			Si019758m	Si019758m	-0
Si017226m	scaffold_1	8459446	8461884					0
Si016264m	scaffold_1	8462321	8469863					0
Si018546m	scaffold_1	8483213	8484950			P	P	-0
setaria64_scaffold_1_8483539_8483699	scaffold_1	8483539	8483699			Si018546m	Si018546m	0
Si018110m	scaffold_1	8491619	8496959					-0
Si016813m	scaffold_1	8499962	8503226					0
Si016291m	scaffold_1	8503775	8507587					0
Si018238m	scaffold_1	8508908	8510106					0
Si020021m	scaffold_1	8517137	8517656					-0
Si016795m	scaffold_1	8519347	8522268					0
Si020350m	scaffold_1	8522962	8523588					0
Si019422m	scaffold_1	8527147	8527664					-0
Si020603m	scaffold_1	8533931	8536550					-0
Si016060m	scaffold_1	8533957	8545735					0
Si016728m	scaffold_1	8546676	8551032					-0
Si018208m	scaffold_1	8551271	8556065					0
Si016841m	scaffold_1	8556396	8560139					-0
Si019228m	scaffold_1	8563451	8568891			P	P	-0
Si019105m	scaffold_1	8571750	8575067			Si019228m	Si019228m	-0
Si020199m	scaffold_1	8576861	8581981			Si019228m	Si019228m	-0
Si020102m	scaffold_1	8588942	8591585			Si019228m	Si019228m	-0
setaria64_scaffold_1_8598540_8598651	scaffold_1	8598540	8598651					-0
Si018699m	scaffold_1	8609843	8610681			P	P	-0
Si019838m	scaffold_1	8612211	8612735			Si018699m	Si018699m	-0
Si019798m	scaffold_1	8613879	8614315					-0
Si020046m	scaffold_1	8614849	8618067					-0
Si017626m	scaffold_1	8625724	8630106					-0
Si020588m	scaffold_1	8630318	8630525					-0
Si017656m	scaffold_1	8642408	8645420					0
Si016953m	scaffold_1	8647742	8651142					0
Si018080m	scaffold_1	8651520	8654694					0
setaria64_scaffold_1_8655945_8656213	scaffold_1	8655945	8656213					0
Si017867m	scaffold_1	8657902	8660584					-0
setaria64_scaffold_1_8670803_8671068	scaffold_1	8670803	8671068					0
Si019556m	scaffold_1	8671114	8671616					0
Si019596m	scaffold_1	8671643	8672002					0
Si016622m	scaffold_1	8672419	8678661					-0
Si020179m	scaffold_1	8678925	8680895					0
Si018258m	scaffold_1	8682080	8686014					0
Si020300m	scaffold_1	8684093	8685101					0
Si020338m	scaffold_1	8686285	8686771					0
setaria64_scaffold_1_8715572_8715683	scaffold_1	8715572	8715683			P	P	-0
setaria64_scaffold_1_8715723_8715836	scaffold_1	8715723	8715836			setaria64_scaffold_1_8715572_8715683	setaria64_scaffold_1_8715572_8715683	-0
Si019748m	scaffold_1	8719126	8720496					-0
Si017877m	scaffold_1	8741705	8745405					0
Si020126m	scaffold_1	8746282	8746629					-0
Si018411m	scaffold_1	8763822	8767188					-0
Si017724m	scaffold_1	8768151	8771355					0
Si019170m	scaffold_1	8771774	8773986					0
Si017882m	scaffold_1	8774840	8777567					0
Si017263m	scaffold_1	8778820	8781896					-0
Si017637m	scaffold_1	8782667	8786862					-0
Si018555m	scaffold_1	8787960	8791329					-0
Si018487m	scaffold_1	8792291	8793129					-0
Si018415m	scaffold_1	8794382	8796531					-0
Si019429m	scaffold_1	8798154	8799356					-0
Si017423m	scaffold_1	8800874	8805085					0
Si016257m	scaffold_1	8807072	8810950					-0
setaria64_scaffold_1_8814062_8814696	scaffold_1	8814062	8814696			P	P	0
setaria64_scaffold_1_8819622_8819856	scaffold_1	8819622	8819856			I	I	0
Si017452m	scaffold_1	8828608	8832359			setaria64_scaffold_1_8814062_8814696	setaria64_scaffold_1_8814062_8814696	0
Si018215m	scaffold_1	8832728	8834645					-0
Si016610m	scaffold_1	8836564	8840659					-0
Si020527m	scaffold_1	8838845	8839278					-0
Si016899m	scaffold_1	8840815	8847062					-0
Si019957m	scaffold_1	8852806	8855230					0
Si019656m	scaffold_1	8856565	8857280					0
Si017973m	scaffold_1	8872865	8876957					0
Si018140m	scaffold_1	8876998	8878776					-0
Si019458m	scaffold_1	8879629	8881766					-0
Si016786m	scaffold_1	8882894	8886012				P	-0
Si019393m	scaffold_1	8890029	8891902			P	P	0
Si018136m	scaffold_1	8897228	8902422			Si019393m	Si019393m	0
Si020419m	scaffold_1	8900046	8900558			I	I	0
setaria64_scaffold_1_8910269_8910409	scaffold_1	8910269	8910409				P	0
Si020025m	scaffold_1	8917829	8919061				I	-0
Si016070m	scaffold_1	8928257	8940446				I	0
Si018951m	scaffold_1	8953315	8953545				I	0
Si020349m	scaffold_1	8953789	8954211				I	0
Si017321m	scaffold_1	8954240	8958689				I	-0
Si018478m	scaffold_1	8962910	8965395				I	0
Si019572m	scaffold_1	8967834	8969106				I	-0
Si016949m	scaffold_1	9001060	9005609				I	-0
Si017546m	scaffold_1	9009712	9014080				I	0
Si018163m	scaffold_1	9023652	9027214				I	0
Si018107m	scaffold_1	9028003	9030325				I	0
Si020358m	scaffold_1	9028849	9029311				I	0
Si020073m	scaffold_1	9030756	9035068				I	0
setaria64_scaffold_1_9040346_9040531	scaffold_1	9040346	9040531				I	0
setaria64_scaffold_1_9041972_9042525	scaffold_1	9041972	9042525				Si016786m	0
setaria64_scaffold_1_9049381_9049507	scaffold_1	9049381	9049507				I	0
Si019992m	scaffold_1	9054802	9056372			P	P	-0
Si019386m	scaffold_1	9067924	9069619			Si019992m	Si019992m	-0
setaria64_scaffold_1_9074101_9074280	scaffold_1	9074101	9074280			P	setaria64_scaffold_1_8910269_8910409	0
setaria64_scaffold_1_9097922_9099312	scaffold_1	9097922	9099312			setaria64_scaffold_1_9074101_9074280	setaria64_scaffold_1_8910269_8910409	0
Si020030m	scaffold_1	9099894	9101678			P	P	-0
Si020052m	scaffold_1	9102198	9104160			Si020030m	Si020030m	-0
Si019406m	scaffold_1	9111290	9111505			P	P	-0
Si019517m	scaffold_1	9118407	9118601			Si019406m	Si019406m	-0
Si019414m	scaffold_1	9121838	9122074			Si019406m	Si019406m	-0
Si019411m	scaffold_1	9125610	9125846			Si019406m	Si019406m	-0
Si018205m	scaffold_1	9130853	9131784			I	I	-0
Si020468m	scaffold_1	9138328	9138582			I	I	0
Si019211m	scaffold_1	9139949	9140170			Si019406m	Si019406m	-0
Si020093m	scaffold_1	9141933	9142145			Si019406m	Si019406m	0
setaria64_scaffold_1_9144848_9144953	scaffold_1	9144848	9144953			I	I	-0
Si019796m	scaffold_1	9146506	9146718			Si019406m	Si019406m	-0
Si019247m	scaffold_1	9148081	9148462			Si019406m	Si019406m	-0
Si019078m	scaffold_1	9149730	9149981			Si019406m	Si019406m	-0
Si019715m	scaffold_1	9154667	9154918			Si019406m	Si019406m	-0
Si016909m	scaffold_1	9157657	9159865					-0
Si017835m	scaffold_1	9163226	9166065			P	P	0
Si017684m	scaffold_1	9166679	9170207			Si017835m	Si017835m	0
setaria64_scaffold_1_9183044_9185124	scaffold_1	9183044	9185124			I	I	-0
Si017148m	scaffold_1	9216834	9218775			P	P	0
setaria64_scaffold_1_9223000_9223269	scaffold_1	9223000	9223269			P	P	-0
Si017692m	scaffold_1	9223883	9228643			Si017835m	Si017835m	0
Si016321m	scaffold_1	9229303	9232309			Si017148m	Si017148m	0
Si017627m	scaffold_1	9232824	9236704			setaria64_scaffold_1_9223000_9223269	setaria64_scaffold_1_9223000_9223269	-0
Si020280m	scaffold_1	9234987	9235402			I	I	-0
Si017970m	scaffold_1	9238033	9241521					-0
Si018220m	scaffold_1	9246463	9249041					0
setaria64_scaffold_1_9249550_9253551	scaffold_1	9249550	9253551			P	P	0
setaria64_scaffold_1_9252514_9253302	scaffold_1	9252514	9253302			setaria64_scaffold_1_9249550_9253551	setaria64_scaffold_1_9249550_9253551	0
Si020607m	scaffold_1	9254868	9255659					0
Si017971m	scaffold_1	9259074	9261005					0
Si017644m	scaffold_1	9262162	9263521					-0
Si018572m	scaffold_1	9264715	9265546			P	P	0
setaria64_scaffold_1_9271570_9271696	scaffold_1	9271570	9271696			I	I	-0
setaria64_scaffold_1_9278875_9278992	scaffold_1	9278875	9278992			Si018572m	Si018572m	0
Si017999m	scaffold_1	9299515	9301053					0
Si016403m	scaffold_1	9302036	9307068					0
Si018257m	scaffold_1	9307652	9310980					0
Si020362m	scaffold_1	9312655	9314454					0
Si016423m	scaffold_1	9319627	9327150					0
Si017732m	scaffold_1	9334257	9341956					-0
Si016888m	scaffold_1	9362140	9369587					0
Si019265m	scaffold_1	9369894	9372596					-0
Si018590m	scaffold_1	9374600	9378116					0
Si019061m	scaffold_1	9380095	9382936			P	P	-0
Si020307m	scaffold_1	9385832	9386298			I	I	-0
Si016662m	scaffold_1	9386650	9388512			I	I	-0
setaria64_scaffold_1_9399236_9400220	scaffold_1	9399236	9400220			I	I	0
Si016840m	scaffold_1	9405537	9408332			Si019061m	Si019061m	-0
Si020240m	scaffold_1	9446075	9448719			Si019061m	Si019061m	-0
setaria64_scaffold_1_9472170_9472377	scaffold_1	9472170	9472377			Si019061m	Si019061m	-0
setaria64_scaffold_1_9509012_9511510	scaffold_1	9509012	9511510					-0
Si018048m	scaffold_1	9565435	9569911					-0
Si016373m	scaffold_1	9571405	9578545					0
Si018864m	scaffold_1	9584100	9584994					-0
Si017820m	scaffold_1	9586433	9588167					-0
Si017112m	scaffold_1	9589320	9594884					0
setaria64_scaffold_1_9598390_9599125	scaffold_1	9598390	9599125					0
Si016776m	scaffold_1	9603099	9607936					0
Si017559m	scaffold_1	9609037	9612445					0
Si018396m	scaffold_1	9614543	9618044					0
Si018607m	scaffold_1	9619084	9620134					-0
Si018932m	scaffold_1	9620555	9621065					-0
setaria64_scaffold_1_9622270_9622479	scaffold_1	9622270	9622479					0
setaria64_scaffold_1_9623876_9623979	scaffold_1	9623876	9623979					0
Si019524m	scaffold_1	9625734	9628477					0
Si019518m	scaffold_1	9633197	9635600					0
Si018177m	scaffold_1	9649458	9651974					0
Si019762m	scaffold_1	9652692	9654689					-0
Si019245m	scaffold_1	9657420	9660314					-0
Si017110m	scaffold_1	9665305	9671698				P	0
Si019792m	scaffold_1	9683421	9685441				I	0
Si019091m	scaffold_1	9685534	9687801				I	-0
Si017470m	scaffold_1	9688146	9694266				I	-0
Si017469m	scaffold_1	9695188	9696829				I	0
setaria64_scaffold_1_9698371_9698851	scaffold_1	9698371	9698851				I	0
Si017126m	scaffold_1	9725723	9727581				I	-0
Si019240m	scaffold_1	9727690	9730352			P	P	-0
Si020425m	scaffold_1	9732700	9733080			I	I	-0
Si017181m	scaffold_1	9733090	9736954			Si019240m	Si019240m	-0
Si017276m	scaffold_1	9740480	9745524				I	-0
Si017039m	scaffold_1	9746316	9748637				I	-0
Si017296m	scaffold_1	9750554	9754301				I	0
Si020437m	scaffold_1	9759911	9760472				I	-0
Si020614m	scaffold_1	9763039	9763513				I	-0
Si019246m	scaffold_1	9763574	9764148				I	-0
Si017167m	scaffold_1	9805642	9807105				I	-0
Si019939m	scaffold_1	9817435	9818187				I	-0
Si017190m	scaffold_1	9819256	9822646				I	-0
Si017300m	scaffold_1	9823531	9827506				Si017110m	-0
Si019232m	scaffold_1	9835141	9837762					0
Si017586m	scaffold_1	9838708	9842263					0
setaria64_scaffold_1_9843637_9843803	scaffold_1	9843637	9843803					0
Si020459m	scaffold_1	9845968	9846452					-0
Si018801m	scaffold_1	9846863	9847394					-0
Si017424m	scaffold_1	9847517	9852061					0
Si016705m	scaffold_1	9852162	9860408			P	P	-0
Si020365m	scaffold_1	9854977	9855509			I	I	-0
setaria64_scaffold_1_9860710_9862086	scaffold_1	9860710	9862086			Si016705m	Si016705m	0
Si017115m	scaffold_1	9865008	9869083					0
Si018357m	scaffold_1	9866238	9870454					-0
Si016244m	scaffold_1	9870838	9874752					-0
Si017696m	scaffold_1	9880816	9886766			P	P	-0
Si018201m	scaffold_1	9880816	9886766			Si017696m	Si017696m	-0
Si018439m	scaffold_1	9887825	9891069					-0
Si017607m	scaffold_1	9891362	9894409				P	-0
Si018619m	scaffold_1	9897733	9898593			P	Si018628m	0
Si018975m	scaffold_1	9899369	9899574			P	Si020376m	-0
Si019639m	scaffold_1	9910621	9911086			Si018619m	Si018628m	0
Si020376m	scaffold_1	9912300	9914722	Si016866m	6	Si018975m	P	-0		http://coge.iplantcollaborative.org/CoGe/GEvo.pl?prog=blastn&dsgid1=19491&dsgid2=19491&accn1=Si016866m&accn2=Si020376m&num_seqs=2&autogo=1&show_cns=1
Si018571m	scaffold_1	9918774	9919302			Si018975m	Si020376m	-0
setaria64_scaffold_1_9919622_9919905	scaffold_1	9919622	9919905				I	-0
Si018563m	scaffold_1	9920165	9921282				Si017607m	-0
Si019478m	scaffold_1	9939426	9940811	Si017122m	3	P	P	0		http://coge.iplantcollaborative.org/CoGe/GEvo.pl?prog=blastn&dsgid1=19491&dsgid2=19491&accn1=Si017122m&accn2=Si019478m&num_seqs=2&autogo=1&show_cns=1
Si019573m	scaffold_1	9944419	9944941			P	Si018628m	0
Si018628m	scaffold_1	9946348	9947197	Si018627m	5	Si019573m	P	0		http://coge.iplantcollaborative.org/CoGe/GEvo.pl?prog=blastn&dsgid1=19491&dsgid2=19491&accn1=Si018627m&accn2=Si018628m&num_seqs=2&autogo=1&show_cns=1
Si019547m	scaffold_1	9951704	9953822			Si019478m	Si019478m	0
setaria64_scaffold_1_9962704_9963075	scaffold_1	9962704	9963075	Si018832m	2	I	I	-0		http://coge.iplantcollaborative.org/CoGe/GEvo.pl?prog=blastn&dsgid1=19491&dsgid2=19491&accn1=Si018832m&accn2=setaria64_scaffold_1_9962704_9963075&num_seqs=2&autogo=1&show_cns=1
Si019525m	scaffold_1	9974901	9977088			Si019478m	Si019478m	0
Si019854m	scaffold_1	9983376	9986580					-0
Si019577m	scaffold_1	10013252	10016093					0
Si019545m	scaffold_1	10023927	10025501				P	0
Si019627m	scaffold_1	10030995	10035269				P	0
Si019532m	scaffold_1	10045020	10045859				I	-0
Si020078m	scaffold_1	10049961	10050466				I	0
setaria64_scaffold_1_10055080_10055189	scaffold_1	10055080	10055189				I	-0
Si016894m	scaffold_1	10058242	10059950			P	Si019545m	0
Si017768m	scaffold_1	10063647	10068749			I	Si019627m	0
Si019210m	scaffold_1	10069318	10070167			I	I	-0
Si019867m	scaffold_1	10071880	10074790			I	I	0
Si016891m	scaffold_1	10077261	10079163			Si016894m	Si019545m	0
Si019202m	scaffold_1	10085116	10086693			Si016894m	Si019545m	-0
Si019011m	scaffold_1	10088558	10089856			I	I	-0
Si020228m	scaffold_1	10106807	10108385			Si016894m	Si019545m	0
Si019373m	scaffold_1	10114126	10115697			Si016894m	Si019545m	-0
setaria64_scaffold_1_10138886_10138992	scaffold_1	10138886	10138992					0
setaria64_scaffold_1_10140675_10140839	scaffold_1	10140675	10140839					0
Si020471m	scaffold_1	10140971	10141319			P	P	0
setaria64_scaffold_1_10141751_10141854	scaffold_1	10141751	10141854			Si020471m	Si020471m	-0
Si017152m	scaffold_1	10150069	10154939			I	I	0
Si017496m	scaffold_1	10156907	10158297			Si020471m	Si020471m	0
Si018912m	scaffold_1	10160302	10161282			I	I	0
Si017664m	scaffold_1	10163807	10166420			Si020471m	Si020471m	0
Si016886m	scaffold_1	10199835	10201948					-0
Si017688m	scaffold_1	10208732	10213175					-0
Si016737m	scaffold_1	10213464	10216537					0
Si017899m	scaffold_1	10216744	10218257					-0
Si018204m	scaffold_1	10222341	10224854					-0
Si020286m	scaffold_1	10226010	10227153					-0
Si020623m	scaffold_1	10227241	10227840					0
Si016354m	scaffold_1	10233385	10239031					0
Si016999m	scaffold_1	10241374	10243689					-0
Si016822m	scaffold_1	10246401	10250296					-0
Si019147m	scaffold_1	10252330	10253521					-0
Si020193m	scaffold_1	10254126	10259518					-0
Si020613m	scaffold_1	10257484	10257979					0
Si019199m	scaffold_1	10260590	10263395			P	P	-0
Si019708m	scaffold_1	10264054	10264656			Si019199m	Si019199m	0
Si019790m	scaffold_1	10265057	10266331			Si019199m	Si019199m	0
Si019172m	scaffold_1	10267068	10269216			Si019199m	Si019199m	-0
Si018575m	scaffold_1	10270373	10272452					-0
Si017501m	scaffold_1	10273758	10278239					0
Si018232m	scaffold_1	10278397	10281314					-0
Si016167m	scaffold_1	10286761	10290053				P	0
Si016866m	scaffold_1	10295963	10299628	Si020376m	6		I	0		http://coge.iplantcollaborative.org/CoGe/GEvo.pl?prog=blastn&dsgid1=19491&dsgid2=19491&accn1=Si020376m&accn2=Si016866m&num_seqs=2&autogo=1&show_cns=1
Si018627m	scaffold_1	10300187	10301204	Si018628m	5		I	-0		http://coge.iplantcollaborative.org/CoGe/GEvo.pl?prog=blastn&dsgid1=19491&dsgid2=19491&accn1=Si018628m&accn2=Si018627m&num_seqs=2&autogo=1&show_cns=1
Si018926m	scaffold_1	10302956	10303558				I	0
Si017122m	scaffold_1	10314129	10316345	Si019478m	3		P	-0		http://coge.iplantcollaborative.org/CoGe/GEvo.pl?prog=blastn&dsgid1=19491&dsgid2=19491&accn1=Si019478m&accn2=Si017122m&num_seqs=2&autogo=1&show_cns=1
Si019108m	scaffold_1	10317738	10318295				I	0
setaria64_scaffold_1_10320504_10320947	scaffold_1	10320504	10320947			P	Si018832m	-0
Si018832m	scaffold_1	10325408	10327779	setaria64_scaffold_1_9962704_9963075	2	setaria64_scaffold_1_10320504_10320947	P	-0		http://coge.iplantcollaborative.org/CoGe/GEvo.pl?prog=blastn&dsgid1=19491&dsgid2=19491&accn1=setaria64_scaffold_1_9962704_9963075&accn2=Si018832m&num_seqs=2&autogo=1&show_cns=1
Si020483m	scaffold_1	10329261	10331786				I	-0
Si019699m	scaffold_1	10335191	10335467				I	-0
Si019909m	scaffold_1	10337575	10338152				I	-0
Si019407m	scaffold_1	10356191	10357410				I	0
Si016448m	scaffold_1	10358388	10361799				I	0
Si016829m	scaffold_1	10363095	10366436				I	-0
Si016062m	scaffold_1	10369291	10379785				I	0
Si016626m	scaffold_1	10384306	10387504			P	Si016167m	0
Si020206m	scaffold_1	10389056	10391435			I	I	0
setaria64_scaffold_1_10394540_10394671	scaffold_1	10394540	10394671			I	I	0
Si017986m	scaffold_1	10409810	10411875			I	I	0
setaria64_scaffold_1_10415702_10416256	scaffold_1	10415702	10416256			Si016626m	Si016167m	0
setaria64_scaffold_1_10419332_10419887	scaffold_1	10419332	10419887				Si018832m	-0
Si019457m	scaffold_1	10420022	10421982				I	-0
Si019912m	scaffold_1	10423794	10425558				Si017122m	0
Si019913m	scaffold_1	10428890	10430997					0
Si017898m	scaffold_1	10432508	10436702					-0
Si017906m	scaffold_1	10440972	10445094					0
Si017411m	scaffold_1	10445656	10452094					0
setaria64_scaffold_1_10456206_10456364	scaffold_1	10456206	10456364					-0
Si019345m	scaffold_1	10457711	10462289					-0
Si019316m	scaffold_1	10465416	10469969					-0
setaria64_scaffold_1_10471608_10471854	scaffold_1	10471608	10471854					-0
Si016612m	scaffold_1	10485275	10491676					0
Si020097m	scaffold_1	10499810	10500937					-0
Si019770m	scaffold_1	10524564	10525339					-0
Si019400m	scaffold_1	10525891	10527114					0
setaria64_scaffold_1_10527971_10528328	scaffold_1	10527971	10528328					0
Si020207m	scaffold_1	10542719	10545246					-0
Si018892m	scaffold_1	10546924	10550036			P	P	-0
Si018824m	scaffold_1	10573798	10576915			Si018892m	Si018892m	-0
Si020146m	scaffold_1	10601141	10603455					0
Si019742m	scaffold_1	10609344	10610474					-0
Si016347m	scaffold_1	10620377	10628598			P	P	0
Si020320m	scaffold_1	10622700	10623077			I	I	-0
Si020201m	scaffold_1	10637259	10638782			I	I	-0
Si017689m	scaffold_1	10639257	10642639			Si016347m	Si016347m	0
setaria64_scaffold_1_10647399_10647533	scaffold_1	10647399	10647533			Si016347m	Si016347m	0
Si019937m	scaffold_1	10662960	10667248				P	-0
Si016959m	scaffold_1	10684892	10691628				I	-0
Si018253m	scaffold_1	10695908	10698955				I	0
Si017700m	scaffold_1	10703971	10711122				I	0
Si020481m	scaffold_1	10710432	10711122				I	-0
Si019380m	scaffold_1	10715886	10717269				I	-0
Si018588m	scaffold_1	10756827	10761164				I	0
Si017473m	scaffold_1	10761228	10762878			P	P	-0
Si016775m	scaffold_1	10766511	10769882			Si017473m	Si017473m	-0
Si018391m	scaffold_1	10780608	10785463			P	P	-0
Si018217m	scaffold_1	10791411	10795771			Si018391m	Si018391m	-0
Si020026m	scaffold_1	10797682	10806212				I	-0
Si020371m	scaffold_1	10804413	10804926				I	0
setaria64_scaffold_1_10813612_10815693	scaffold_1	10813612	10815693				I	0
setaria64_scaffold_1_10816212_10816372	scaffold_1	10816212	10816372				I	-0
Si017450m	scaffold_1	10821906	10828378				I	-0
Si019349m	scaffold_1	10840511	10841881				I	-0
setaria64_scaffold_1_10849026_10851676	scaffold_1	10849026	10851676				I	-0
Si017355m	scaffold_1	10874531	10880053				I	0
setaria64_scaffold_1_10880708_10881707	scaffold_1	10880708	10881707			P	Si019937m	-0
Si016435m	scaffold_1	10886101	10888811			setaria64_scaffold_1_10880708_10881707	Si019937m	-0
Si019441m	scaffold_1	10898008	10898352					-0
setaria64_scaffold_1_10907217_10907345	scaffold_1	10907217	10907345					-0
setaria64_scaffold_1_10910657_10911428	scaffold_1	10910657	10911428					-0
Si019472m	scaffold_1	10916833	10917750					-0
setaria64_scaffold_1_10925295_10925455	scaffold_1	10925295	10925455					-0
Si019719m	scaffold_1	10950974	10951354					-0
setaria64_scaffold_1_10964111_10964339	scaffold_1	10964111	10964339			P	P	-0
Si020070m	scaffold_1	10966484	10967905			setaria64_scaffold_1_10964111_10964339	setaria64_scaffold_1_10964111_10964339	-0
Si019905m	scaffold_1	10968944	10970462			setaria64_scaffold_1_10964111_10964339	setaria64_scaffold_1_10964111_10964339	-0
Si017064m	scaffold_1	10976960	10978776			setaria64_scaffold_1_10964111_10964339	setaria64_scaffold_1_10964111_10964339	0
Si020162m	scaffold_1	10998804	10999820			I	I	0
Si017086m	scaffold_1	11024143	11025824			setaria64_scaffold_1_10964111_10964339	setaria64_scaffold_1_10964111_10964339	0
Si017262m	scaffold_1	11054690	11058863					-0
Si018972m	scaffold_1	11054775	11055380					0
Si020506m	scaffold_1	11055406	11055705					-0
Si019036m	scaffold_1	11063137	11063608					0
Si017963m	scaffold_1	11087181	11088630			P	P	0
setaria64_scaffold_1_11094369_11094716	scaffold_1	11094369	11094716			I	I	-0
Si017966m	scaffold_1	11135294	11136863			Si017963m	Si017963m	0
Si017326m	scaffold_1	11140822	11152033					0
Si017648m	scaffold_1	11153405	11155547					-0
setaria64_scaffold_1_11169548_11169971	scaffold_1	11169548	11169971			P	P	-0
Si018775m	scaffold_1	11169992	11170418			setaria64_scaffold_1_11169548_11169971	setaria64_scaffold_1_11169548_11169971	-0
Si016266m	scaffold_1	11171551	11178029					0
Si019515m	scaffold_1	11187420	11188188				P	0
Si016166m	scaffold_1	11200584	11208422				I	0
Si020618m	scaffold_1	11223350	11223878				I	0
Si017959m	scaffold_1	11224058	11227056				I	0
setaria64_scaffold_1_11230606_11231887	scaffold_1	11230606	11231887			P	P	0
setaria64_scaffold_1_11230702_11231945	scaffold_1	11230702	11231945			setaria64_scaffold_1_11230606_11231887	setaria64_scaffold_1_11230606_11231887	-0
Si019801m	scaffold_1	11234299	11237508			P	P	0
Si019983m	scaffold_1	11238083	11239840			Si019801m	Si019801m	0
Si019238m	scaffold_1	11243368	11246788			Si019801m	Si019801m	0
Si019200m	scaffold_1	11260886	11261828			I	I	0
Si016261m	scaffold_1	11276419	11282322			Si019801m	Si019801m	0
Si017825m	scaffold_1	11282725	11285678				Si019515m	0
Si020131m	scaffold_1	11294259	11295887				P	0
Si019041m	scaffold_1	11297096	11299368				I	-0
Si017823m	scaffold_1	11300031	11303476			P	P	-0
Si017842m	scaffold_1	11314155	11319525			Si017823m	Si017823m	-0
Si020512m	scaffold_1	11314944	11315295			I	I	0
Si016721m	scaffold_1	11374173	11376922				I	0
Si019239m	scaffold_1	11378052	11379761				I	-0
setaria64_scaffold_1_11397666_11398023	scaffold_1	11397666	11398023				I	0
Si016933m	scaffold_1	11436222	11445510				I	0
Si019005m	scaffold_1	11467473	11467968				I	0
Si016681m	scaffold_1	11541040	11546100				Si019515m	-0
Si016688m	scaffold_1	11583970	11589290				I	0
Si018138m	scaffold_1	11590981	11594911				I	0
Si019165m	scaffold_1	11600666	11601640			P	Si020131m	0
Si018490m	scaffold_1	11601791	11602805			Si019165m	Si020131m	0
setaria64_scaffold_1_11606794_11610172	scaffold_1	11606794	11611956			P	P	0
setaria64_scaffold_1_11609776_11609995	scaffold_1	11609776	11609995			setaria64_scaffold_1_11606794_11610172	setaria64_scaffold_1_11606794_11610172	-0
Si019846m	scaffold_1	11615866	11618816			P	P	0
Si018938m	scaffold_1	11616350	11616989			I	I	-0
Si019235m	scaffold_1	11620148	11621038			P	Si020131m	-0
setaria64_scaffold_1_11659659_11659915	scaffold_1	11659659	11659915			Si019846m	Si019846m	0
Si019812m	scaffold_1	11660309	11661199			Si019235m	Si020131m	-0
setaria64_scaffold_1_11681505_11681760	scaffold_1	11681505	11681760			Si019846m	Si019846m	0
Si020174m	scaffold_1	11683087	11683977			Si019235m	Si020131m	-0
setaria64_scaffold_1_11705570_11705825	scaffold_1	11705570	11705825			Si019846m	Si019846m	0
Si019271m	scaffold_1	11707153	11708043			Si019235m	Si020131m	-0
Si019409m	scaffold_1	11735087	11736013			Si019235m	Si020131m	-0
Si019546m	scaffold_1	11744982	11745908			Si019235m	Si020131m	-0
Si017810m	scaffold_1	11756491	11764274					0
Si020637m	scaffold_1	11765093	11765599					0
Si018313m	scaffold_1	11772699	11775469					-0
Si019917m	scaffold_1	11776203	11778896			P	P	0
Si019127m	scaffold_1	11786460	11788783			I	I	-0
Si019405m	scaffold_1	11790273	11791489			Si019917m	Si019917m	0
Si018753m	scaffold_1	11813774	11814748					-0
Si019319m	scaffold_1	11840804	11842560			P	P	0
Si017373m	scaffold_1	11844137	11845707			I	I	0
setaria64_scaffold_1_11858118_11858249	scaffold_1	11858118	11858249			I	I	-0
Si020096m	scaffold_1	11876262	11879653			Si019319m	Si019319m	0
Si017203m	scaffold_1	11890794	11896261					0
Si019148m	scaffold_1	11905510	11906698					0
Si019915m	scaffold_1	11908229	11908773					-0
Si019204m	scaffold_1	11947654	11950843					-0
Si019859m	scaffold_1	11964266	11964694			P	P	0
Si018774m	scaffold_1	11970003	11972258			Si019859m	Si019859m	0
Si019557m	scaffold_1	11990552	11992909					-0
Si016392m	scaffold_1	11995909	12001019					0
Si020560m	scaffold_1	11999762	12000001					0
Si019584m	scaffold_1	12007368	12011538					-0
Si016810m	scaffold_1	12015854	12019112			P	P	0
Si016812m	scaffold_1	12015854	12019112			Si016810m	Si016810m	0
Si019797m	scaffold_1	12022214	12023271					0
setaria64_scaffold_1_12032524_12032654	scaffold_1	12032524	12032654					-0
setaria64_scaffold_1_12032792_12032976	scaffold_1	12032792	12032976					-0
Si019369m	scaffold_1	12064646	12065780					0
Si018432m	scaffold_1	12067560	12070530					-0
Si018608m	scaffold_1	12141378	12144595					0
Si019565m	scaffold_1	12152103	12153316			P	P	-0
Si019670m	scaffold_1	12167473	12168532			Si019565m	Si019565m	-0
Si019810m	scaffold_1	12204198	12206430			Si019565m	Si019565m	-0
Si016966m	scaffold_1	12219209	12221885			Si019565m	Si019565m	-0
Si017080m	scaffold_1	12247150	12249512			Si019565m	Si019565m	0
Si016765m	scaffold_1	12251167	12254767					-0
Si020032m	scaffold_1	12292827	12294655					0
Si019878m	scaffold_1	12299969	12301486					-0
Si020260m	scaffold_1	12354396	12355319					-0
Si019253m	scaffold_1	12372392	12375071					0
Si020269m	scaffold_1	12375853	12376619					0
Si017683m	scaffold_1	12387540	12392726					-0
Si016799m	scaffold_1	12407908	12415684					-0
Si016485m	scaffold_1	12421058	12423512					0
Si019074m	scaffold_1	12425240	12426043					0
setaria64_scaffold_1_12454019_12454126	scaffold_1	12454019	12454126				P	0
Si020027m	scaffold_1	12506153	12508525				I	0
Si020327m	scaffold_1	12553172	12553731				I	0
Si020258m	scaffold_1	12555061	12555203				I	-0
Si018974m	scaffold_1	12555727	12556333				I	-0
Si017308m	scaffold_1	12601125	12604031			P	setaria64_scaffold_1_12454019_12454126	-0
Si020389m	scaffold_1	12601882	12602220			I	I	-0
Si018109m	scaffold_1	12636299	12637364			I	I	-0
setaria64_scaffold_1_12642980_12643115	scaffold_1	12642980	12643115			I	I	-0
Si019673m	scaffold_1	12656611	12657851			Si017308m	setaria64_scaffold_1_12454019_12454126	0
Si016320m	scaffold_1	12672186	12678074			I	I	-0
setaria64_scaffold_1_12685588_12685707	scaffold_1	12685588	12685707			Si017308m	setaria64_scaffold_1_12454019_12454126	-0
Si018083m	scaffold_1	12689396	12690390			I	I	0
Si017694m	scaffold_1	12698240	12701810			I	I	-0
Si017388m	scaffold_1	12705461	12707601			Si017308m	setaria64_scaffold_1_12454019_12454126	-0
Si020004m	scaffold_1	12734711	12735497				I	0
setaria64_scaffold_1_12737023_12737136	scaffold_1	12737023	12737136				I	0
Si020364m	scaffold_1	12737194	12737559				I	-0
Si016442m	scaffold_1	12750719	12755752				I	0
Si019499m	scaffold_1	12757434	12759755				I	0
Si020257m	scaffold_1	12765043	12765851				I	-0
Si018895m	scaffold_1	12782071	12782673				I	0
Si019855m	scaffold_1	12801759	12802922			P	setaria64_scaffold_1_12454019_12454126	0
Si019888m	scaffold_1	12820646	12822935			Si019855m	setaria64_scaffold_1_12454019_12454126	0
Si019490m	scaffold_1	12843910	12851911					-0
Si020489m	scaffold_1	12855453	12855980					0
Si019186m	scaffold_1	12866235	12867552					-0
Si018338m	scaffold_1	12870384	12876319					-0
Si017402m	scaffold_1	12894376	12898199					0
Si016524m	scaffold_1	12900275	12902735					0
Si019138m	scaffold_1	12913967	12915647					-0
Si017141m	scaffold_1	12961290	12968801					-0
Si018853m	scaffold_1	12961459	12962107					0
Si019028m	scaffold_1	13000244	13000733					0
Si017722m	scaffold_1	13003691	13004948	Si007008m	0			-0		http://coge.iplantcollaborative.org/CoGe/GEvo.pl?prog=blastn&dsgid1=19491&dsgid2=19491&accn1=Si007008m&accn2=Si017722m&num_seqs=2&autogo=1&show_cns=1
Si017453m	scaffold_1	13005182	13009103					-0
Si019998m	scaffold_1	13018053	13019771					-0
Si018937m	scaffold_1	13035398	13039182					-0
Si020037m	scaffold_1	13049684	13050381					0
Si019257m	scaffold_1	13090803	13091434	Si007467m	0			-0		http://coge.iplantcollaborative.org/CoGe/GEvo.pl?prog=blastn&dsgid1=19491&dsgid2=19491&accn1=Si007467m&accn2=Si019257m&num_seqs=2&autogo=1&show_cns=1
Si018316m	scaffold_1	13107906	13109123	Si007447m	0			0		http://coge.iplantcollaborative.org/CoGe/GEvo.pl?prog=blastn&dsgid1=19491&dsgid2=19491&accn1=Si007447m&accn2=Si018316m&num_seqs=2&autogo=1&show_cns=1
Si019788m	scaffold_1	13133993	13135219					-0
setaria64_scaffold_1_13201306_13201512	scaffold_1	13201306	13201512					-0
setaria64_scaffold_1_13205742_13205873	scaffold_1	13205742	13205873					0
Si019716m	scaffold_1	13206706	13208619				P	0
setaria64_scaffold_1_13213692_13213852	scaffold_1	13213692	13213852				I	0
setaria64_scaffold_1_13215193_13215438	scaffold_1	13215193	13215438				I	0
setaria64_scaffold_1_13215893_13216187	scaffold_1	13215893	13216187				I	0
setaria64_scaffold_1_13240904_13241324	scaffold_1	13240904	13241324				I	0
Si019043m	scaffold_1	13245400	13246323				Si019716m	-0
Si019403m	scaffold_1	13329458	13333570			P	P	-0
Si018090m	scaffold_1	13330385	13331705			I	I	0
Si019347m	scaffold_1	13369987	13372138			I	I	-0
Si019459m	scaffold_1	13480036	13483253			Si019403m	Si019403m	-0
Si018169m	scaffold_1	13545483	13548246			Si019403m	Si019403m	-0
Si020388m	scaffold_1	13547647	13547935			I	I	0
Si019922m	scaffold_1	13611392	13612258					0
Si016129m	scaffold_1	13620789	13625446	Si005747m	1			0		http://coge.iplantcollaborative.org/CoGe/GEvo.pl?prog=blastn&dsgid1=19491&dsgid2=19491&accn1=Si005747m&accn2=Si016129m&num_seqs=2&autogo=1&show_cns=1
Si016265m	scaffold_1	13625889	13635485	Si008222m	0			-0		http://coge.iplantcollaborative.org/CoGe/GEvo.pl?prog=blastn&dsgid1=19491&dsgid2=19491&accn1=Si008222m&accn2=Si016265m&num_seqs=2&autogo=1&show_cns=1
Si019178m	scaffold_1	13655900	13657969			P	P	0
Si020059m	scaffold_1	13658117	13661996			Si019178m	Si019178m	0
setaria64_scaffold_1_13671030_13671134	scaffold_1	13671030	13671134				I	0
setaria64_scaffold_1_13673751_13674347	scaffold_1	13673751	13674347				I	0
setaria64_scaffold_1_13682861_13683018	scaffold_1	13682861	13683018				I	0
Si016935m	scaffold_1	13732904	13734836				I	-0
Si019195m	scaffold_1	13734968	13737456				I	-0
setaria64_scaffold_1_13757047_13757366	scaffold_1	13757047	13757366				I	-0
Si017309m	scaffold_1	13757719	13762869				Si019178m	0
Si019230m	scaffold_1	13766165	13768633				I	0
setaria64_scaffold_1_13769785_13770040	scaffold_1	13769785	13770040				I	0
Si017228m	scaffold_1	13782175	13785192				I	0
Si018632m	scaffold_1	13785997	13786751				I	0
Si019034m	scaffold_1	13787007	13793498				I	-0
Si019611m	scaffold_1	13833545	13833739				I	-0
Si019176m	scaffold_1	13835901	13837800				I	-0
setaria64_scaffold_1_13916644_13917406	scaffold_1	13916644	13918678				I	-0
Si017890m	scaffold_1	13922818	13926771				I	0
Si020562m	scaffold_1	13933345	13937008				I	0
Si020480m	scaffold_1	13935455	13935973				I	-0
Si019175m	scaffold_1	13938223	13943537				I	-0
Si018493m	scaffold_1	14013208	14016359				I	-0
setaria64_scaffold_1_14017387_14017490	scaffold_1	14017387	14017490			P	P	-0
setaria64_scaffold_1_14019432_14019778	scaffold_1	14019432	14019778			setaria64_scaffold_1_14017387_14017490	setaria64_scaffold_1_14017387_14017490	-0
setaria64_scaffold_1_14059211_14059489	scaffold_1	14059211	14059489				I	0
Si017185m	scaffold_1	14066301	14070310				Si019178m	-0
Si019603m	scaffold_1	14071106	14072095					0
Si017961m	scaffold_1	14073563	14081903					-0
setaria64_scaffold_1_14084894_14084998	scaffold_1	14084894	14084998					0
Si019588m	scaffold_1	14086449	14086978					0
Si019837m	scaffold_1	14091304	14092727					-0
Si018369m	scaffold_1	14211080	14212261			P	P	0
Si020644m	scaffold_1	14215374	14215690			I	I	0
Si018622m	scaffold_1	14215820	14216502			Si018369m	Si018369m	0
Si019916m	scaffold_1	14217031	14218281					-0
Si018535m	scaffold_1	14247846	14250387					-0
Si019947m	scaffold_1	14259051	14260367					0
Si017955m	scaffold_1	14262186	14266300			P	P	0
Si018004m	scaffold_1	14262186	14266300			Si017955m	Si017955m	0
Si019953m	scaffold_1	14271380	14272614					-0
Si019269m	scaffold_1	14276428	14276628					-0
Si020274m	scaffold_1	14278174	14278685					0
Si020473m	scaffold_1	14280289	14281101					-0
Si019898m	scaffold_1	14321915	14326939					0
Si016165m	scaffold_1	14353654	14363639					-0
setaria64_scaffold_1_14387387_14388818	scaffold_1	14387387	14388818					0
Si020155m	scaffold_1	14405270	14410064					-0
Si019528m	scaffold_1	14417601	14419322					-0
Si018036m	scaffold_1	14424673	14428609					0
Si020580m	scaffold_1	14430065	14430522					-0
Si019485m	scaffold_1	14431604	14433012					-0
Si019769m	scaffold_1	14437361	14439530					0
Si020115m	scaffold_1	14476041	14476616					0
Si018101m	scaffold_1	14503834	14504795			P	P	0
Si019335m	scaffold_1	14520972	14524098			I	I	-0
setaria64_scaffold_1_14529918_14530115	scaffold_1	14529918	14530115			I	I	-0
Si019447m	scaffold_1	14544818	14545547			Si018101m	Si018101m	-0
Si020100m	scaffold_1	14549071	14549865					0
setaria64_scaffold_1_14562321_14562471	scaffold_1	14562321	14562471	setaria64_scaffold_12_72361_72511	1			-0		http://coge.iplantcollaborative.org/CoGe/GEvo.pl?prog=blastn&dsgid1=19491&dsgid2=19491&accn1=setaria64_scaffold_12_72361_72511&accn2=setaria64_scaffold_1_14562321_14562471&num_seqs=2&autogo=1&show_cns=1
Si018536m	scaffold_1	14606301	14611126					0
Si018399m	scaffold_1	14611759	14614145					-0
Si018152m	scaffold_1	14617154	14620438					-0
Si019166m	scaffold_1	14622110	14628161			P	P	0
setaria64_scaffold_1_14623074_14623176	scaffold_1	14623074	14623176			Si019166m	Si019166m	-0
setaria64_scaffold_1_14629800_14629925	scaffold_1	14629800	14629925					0
Si019408m	scaffold_1	14630130	14630783					0
setaria64_scaffold_1_14638531_14638821	scaffold_1	14638531	14638821					-0
setaria64_scaffold_1_14639472_14639839	scaffold_1	14639472	14639839					-0
Si020147m	scaffold_1	14641477	14641611	Si020753m	2			0		http://coge.iplantcollaborative.org/CoGe/GEvo.pl?prog=blastn&dsgid1=19491&dsgid2=19491&accn1=Si020753m&accn2=Si020147m&num_seqs=2&autogo=1&show_cns=1
setaria64_scaffold_1_14641663_14641788	scaffold_1	14641663	14641788	setaria64_scaffold_12_1641_1766	1			-0		http://coge.iplantcollaborative.org/CoGe/GEvo.pl?prog=blastn&dsgid1=19491&dsgid2=19491&accn1=setaria64_scaffold_12_1641_1766&accn2=setaria64_scaffold_1_14641663_14641788&num_seqs=2&autogo=1&show_cns=1
Si020076m	scaffold_1	14642526	14645226	Si020766m	6			-0		http://coge.iplantcollaborative.org/CoGe/GEvo.pl?prog=blastn&dsgid1=19491&dsgid2=19491&accn1=Si020766m&accn2=Si020076m&num_seqs=2&autogo=1&show_cns=1
setaria64_scaffold_1_14645304_14645560	scaffold_1	14645304	14645560	setaria64_scaffold_12_5340_5597	1			0		http://coge.iplantcollaborative.org/CoGe/GEvo.pl?prog=blastn&dsgid1=19491&dsgid2=19491&accn1=setaria64_scaffold_12_5340_5597&accn2=setaria64_scaffold_1_14645304_14645560&num_seqs=2&autogo=1&show_cns=1
setaria64_scaffold_1_14647186_14647771	scaffold_1	14647186	14647771	setaria64_scaffold_12_7223_7808	2			0		http://coge.iplantcollaborative.org/CoGe/GEvo.pl?prog=blastn&dsgid1=19491&dsgid2=19491&accn1=setaria64_scaffold_12_7223_7808&accn2=setaria64_scaffold_1_14647186_14647771&num_seqs=2&autogo=1&show_cns=1
setaria64_scaffold_1_14668275_14668430	scaffold_1	14668275	14668430					-0
setaria64_scaffold_1_14669752_14670014	scaffold_1	14669752	14670014					0
Si019686m	scaffold_1	14671432	14671797					-0
Si019505m	scaffold_1	14672732	14673763					0
setaria64_scaffold_1_14675697_14675824	scaffold_1	14675697	14675824					-0
setaria64_scaffold_1_14677365_14677517	scaffold_1	14677365	14677517	setaria64_scaffold_12_120227_121201	0			-0		http://coge.iplantcollaborative.org/CoGe/GEvo.pl?prog=blastn&dsgid1=19491&dsgid2=19491&accn1=setaria64_scaffold_12_120227_121201&accn2=setaria64_scaffold_1_14677365_14677517&num_seqs=2&autogo=1&show_cns=1
scaffold_1_14677519_14679758_cns_rna	scaffold_1	14677519	14679758	scaffold_12_41927_39686_cns_rna	1			0	1e-30|tRNA-Gln (anticodon: TTG)	http://coge.iplantcollaborative.org/CoGe/GEvo.pl?prog=blastn&dsgid1=19491&dsgid2=19491&accn1=scaffold_12_41927_39686_cns_rna&accn2=scaffold_1_14677519_14679758_cns_rna&num_seqs=2&autogo=1&show_cns=1
scaffold_1_14678566_14679758_cns_rna	scaffold_1	14678566	14679758	scaffold_12_40880_39686_cns_rna	0			0	8e-31|tRNA-Gln (anticodon: TTG)	http://coge.iplantcollaborative.org/CoGe/GEvo.pl?prog=blastn&dsgid1=19491&dsgid2=19491&accn1=scaffold_12_40880_39686_cns_rna&accn2=scaffold_1_14678566_14679758_cns_rna&num_seqs=2&autogo=1&show_cns=1
setaria64_scaffold_1_14679759_14679880	scaffold_1	14679759	14679880	setaria64_scaffold_12_39504_39685	0	Si020242m	P	-0		http://coge.iplantcollaborative.org/CoGe/GEvo.pl?prog=blastn&dsgid1=19491&dsgid2=19491&accn1=setaria64_scaffold_12_39504_39685&accn2=setaria64_scaffold_1_14679759_14679880&num_seqs=2&autogo=1&show_cns=1
Si020242m	scaffold_1	14679759	14680090			P	setaria64_scaffold_1_14679759_14679880	0
Si019750m	scaffold_1	14681023	14682069	Si020793m	0			0		http://coge.iplantcollaborative.org/CoGe/GEvo.pl?prog=blastn&dsgid1=19491&dsgid2=19491&accn1=Si020793m&accn2=Si019750m&num_seqs=2&autogo=1&show_cns=1
Si019481m	scaffold_1	14682172	14682795	Si020750m	2			0		http://coge.iplantcollaborative.org/CoGe/GEvo.pl?prog=blastn&dsgid1=19491&dsgid2=19491&accn1=Si020750m&accn2=Si019481m&num_seqs=2&autogo=1&show_cns=1
setaria64_scaffold_1_14684838_14685079	scaffold_1	14684838	14685079	setaria64_scaffold_12_34360_34601	2			-0		http://coge.iplantcollaborative.org/CoGe/GEvo.pl?prog=blastn&dsgid1=19491&dsgid2=19491&accn1=setaria64_scaffold_12_34360_34601&accn2=setaria64_scaffold_1_14684838_14685079&num_seqs=2&autogo=1&show_cns=1
setaria64_scaffold_1_14686550_14686760	scaffold_1	14686550	14686760	setaria64_scaffold_12_32677_32887	0			0		http://coge.iplantcollaborative.org/CoGe/GEvo.pl?prog=blastn&dsgid1=19491&dsgid2=19491&accn1=setaria64_scaffold_12_32677_32887&accn2=setaria64_scaffold_1_14686550_14686760&num_seqs=2&autogo=1&show_cns=1
scaffold_1_14686761_14687432_cns_protein	scaffold_1	14686761	14687432	scaffold_12_32676_32005_cns_protein	0			0	AT1G74350|3e-07#ATMG00520|8e-49	http://coge.iplantcollaborative.org/CoGe/GEvo.pl?prog=blastn&dsgid1=19491&dsgid2=19491&accn1=scaffold_12_32676_32005_cns_protein&accn2=scaffold_1_14686761_14687432_cns_protein&num_seqs=2&autogo=1&show_cns=1
setaria64_scaffold_1_14687433_14687607	scaffold_1	14687433	14687607	setaria64_scaffold_12_31830_32004	0			-0		http://coge.iplantcollaborative.org/CoGe/GEvo.pl?prog=blastn&dsgid1=19491&dsgid2=19491&accn1=setaria64_scaffold_12_31830_32004&accn2=setaria64_scaffold_1_14687433_14687607&num_seqs=2&autogo=1&show_cns=1
scaffold_1_14687609_14687936_cns_protein	scaffold_1	14687609	14687936	scaffold_12_31828_31501_cns_protein	1			0	ATMG00520|1e-46	http://coge.iplantcollaborative.org/CoGe/GEvo.pl?prog=blastn&dsgid1=19491&dsgid2=19491&accn1=scaffold_12_31828_31501_cns_protein&accn2=scaffold_1_14687609_14687936_cns_protein&num_seqs=2&autogo=1&show_cns=1
Si019087m	scaffold_1	14687937	14688947	Si020746m	0			0		http://coge.iplantcollaborative.org/CoGe/GEvo.pl?prog=blastn&dsgid1=19491&dsgid2=19491&accn1=Si020746m&accn2=Si019087m&num_seqs=2&autogo=1&show_cns=1
setaria64_scaffold_1_14688948_14689587	scaffold_1	14688948	14689587	setaria64_scaffold_12_29842_30507	0			0		http://coge.iplantcollaborative.org/CoGe/GEvo.pl?prog=blastn&dsgid1=19491&dsgid2=19491&accn1=setaria64_scaffold_12_29842_30507&accn2=setaria64_scaffold_1_14688948_14689587&num_seqs=2&autogo=1&show_cns=1
scaffold_1_14689590_14690491_cns_protein	scaffold_1	14689590	14690491	scaffold_12_29839_28938_cns_protein	0			0	ATMG01120|3e-40#ATMG01275|3e-40#ATMG00516|3e-40	http://coge.iplantcollaborative.org/CoGe/GEvo.pl?prog=blastn&dsgid1=19491&dsgid2=19491&accn1=scaffold_12_29839_28938_cns_protein&accn2=scaffold_1_14689590_14690491_cns_protein&num_seqs=2&autogo=1&show_cns=1
Si020638m	scaffold_1	14690339	14690883	Si020786m	1			0		http://coge.iplantcollaborative.org/CoGe/GEvo.pl?prog=blastn&dsgid1=19491&dsgid2=19491&accn1=Si020786m&accn2=Si020638m&num_seqs=2&autogo=1&show_cns=1
setaria64_scaffold_1_14691477_14691661	scaffold_1	14691477	14691661	setaria64_scaffold_12_27767_27951	2			0		http://coge.iplantcollaborative.org/CoGe/GEvo.pl?prog=blastn&dsgid1=19491&dsgid2=19491&accn1=setaria64_scaffold_12_27767_27951&accn2=setaria64_scaffold_1_14691477_14691661&num_seqs=2&autogo=1&show_cns=1
setaria64_scaffold_1_14694449_14694574	scaffold_1	14694449	14694574					0
setaria64_scaffold_1_14696708_14696855	scaffold_1	14696708	14696855					0
Si019094m	scaffold_1	14696869	14697684					0
setaria64_scaffold_1_14702955_14703063	scaffold_1	14702955	14703063					0
setaria64_scaffold_1_14703508_14703621	scaffold_1	14703508	14703621					0
setaria64_scaffold_1_14703610_14703716	scaffold_1	14703610	14703716					0
setaria64_scaffold_1_14703805_14703972	scaffold_1	14703805	14703972					0
setaria64_scaffold_1_14704035_14704374	scaffold_1	14704035	14704374					-0
setaria64_scaffold_1_14710216_14710379	scaffold_1	14710216	14710379					-0
setaria64_scaffold_1_14710529_14710674	scaffold_1	14710529	14710674					-0
Si019774m	scaffold_1	14715813	14716292					0
Si019428m	scaffold_1	14724549	14725016					0
Si017104m	scaffold_1	14725626	14733802					-0
Si016757m	scaffold_1	14761456	14770038					0
Si016521m	scaffold_1	14771526	14777557					-0
Si016722m	scaffold_1	14867243	14870219					-0
setaria64_scaffold_1_15027362_15027468	scaffold_1	15027362	15027468			P	P	0
setaria64_scaffold_1_15030672_15030789	scaffold_1	15030672	15030789			I	I	-0
Si017853m	scaffold_1	15032751	15036312			setaria64_scaffold_1_15027362_15027468	setaria64_scaffold_1_15027362_15027468	0
Si016951m	scaffold_1	15085409	15087355					0
Si019542m	scaffold_1	15111069	15117585					-0
Si020268m	scaffold_1	15112396	15112770					-0
Si019313m	scaffold_1	15118744	15119868					0
Si019794m	scaffold_1	15127403	15128068			P	P	-0
Si017997m	scaffold_1	15137266	15138346			Si019794m	Si019794m	-0
Si018032m	scaffold_1	15138455	15140757					-0
Si020408m	scaffold_1	15146427	15147100					0
setaria64_scaffold_1_15146764_15147051	scaffold_1	15146764	15147051					-0
Si017838m	scaffold_1	15153625	15154986					0
Si017739m	scaffold_1	15155827	15159780			P	P	-0
Si019668m	scaffold_1	15163407	15167336			Si017739m	Si017739m	-0
Si019088m	scaffold_1	15186613	15188556					0
Si018866m	scaffold_1	15191882	15192408					-0
Si019249m	scaffold_1	15193046	15193216					-0
Si016473m	scaffold_1	15193804	15202910					-0
Si018999m	scaffold_1	15199405	15199715					0
Si018587m	scaffold_1	15205457	15209950					-0
setaria64_scaffold_1_15315009_15315363	scaffold_1	15315009	15315363			P	P	0
setaria64_scaffold_1_15323683_15323813	scaffold_1	15323683	15323813			setaria64_scaffold_1_15315009_15315363	setaria64_scaffold_1_15315009_15315363	0
Si020013m	scaffold_1	15381224	15381895					-0
setaria64_scaffold_1_15472074_15472225	scaffold_1	15472074	15472225					0
Si019425m	scaffold_1	15494213	15497843					-0
Si018887m	scaffold_1	15525822	15526597					-0
Si020434m	scaffold_1	15538845	15539380					0
Si016309m	scaffold_1	15543943	15553301					-0
setaria64_scaffold_1_15565649_15565844	scaffold_1	15565649	15565844					-0
Si019500m	scaffold_1	15576345	15576590					0
setaria64_scaffold_1_15578278_15578507	scaffold_1	15578278	15578507			P	P	-0
Si017928m	scaffold_1	15586691	15588057			setaria64_scaffold_1_15578278_15578507	setaria64_scaffold_1_15578278_15578507	-0
setaria64_scaffold_1_15589296_15589497	scaffold_1	15589296	15589497					0
setaria64_scaffold_1_15656472_15656582	scaffold_1	15656472	15656582					0
Si020466m	scaffold_1	15657731	15658189					0
Si019024m	scaffold_1	15659444	15660029					0
Si019421m	scaffold_1	15662894	15664350					0
Si020441m	scaffold_1	15673923	15674337					-0
Si019439m	scaffold_1	15676297	15677141					-0
Si017848m	scaffold_1	15677173	15678289					0
Si018750m	scaffold_1	15759778	15762103					0
Si020272m	scaffold_1	15761259	15761876					0
Si020581m	scaffold_1	15765895	15766297					-0
Si020533m	scaffold_1	15766428	15766961					0
setaria64_scaffold_1_15767883_15768190	scaffold_1	15767883	15768190					-0
Si019020m	scaffold_1	15773490	15774248					0
Si018771m	scaffold_1	15775190	15777996					-0
Si020563m	scaffold_1	15778345	15780025					-0
Si019938m	scaffold_1	15780601	15780777			P	P	0
Si019887m	scaffold_1	15780955	15781848			Si019938m	Si019938m	-0
Si017192m	scaffold_1	15791825	15800346					-0
Si019753m	scaffold_1	15798217	15798528					0
Si019709m	scaffold_1	15862156	15862899					-0
Si018658m	scaffold_1	15910316	15911169					0
Si018312m	scaffold_1	15913775	15915326					0
Si020144m	scaffold_1	16103557	16104576					0
Si019017m	scaffold_1	16124485	16127218					-0
Si018998m	scaffold_1	16125418	16126064					0
Si020363m	scaffold_1	16127456	16127944					-0
Si017549m	scaffold_1	16168090	16170614					-0
Si019717m	scaffold_1	16175968	16177109					0
Si019035m	scaffold_1	16177246	16177768					0
Si019317m	scaffold_1	16180089	16180692					0
setaria64_scaffold_1_16198962_16199079	scaffold_1	16198962	16199079			P	P	0
setaria64_scaffold_1_16212433_16212568	scaffold_1	16212433	16212568			setaria64_scaffold_1_16198962_16199079	setaria64_scaffold_1_16198962_16199079	0
setaria64_scaffold_1_16214960_16216095	scaffold_1	16214960	16216095					0
setaria64_scaffold_1_16279217_16282212	scaffold_1	16279217	16282212			P	P	0
setaria64_scaffold_1_16281444_16281603	scaffold_1	16281444	16281603			setaria64_scaffold_1_16279217_16282212	setaria64_scaffold_1_16279217_16282212	0
Si016145m	scaffold_1	16323054	16329918					-0
Si019436m	scaffold_1	16331781	16335564				P	0
setaria64_scaffold_1_16337560_16337680	scaffold_1	16337560	16337680				I	0
setaria64_scaffold_1_16338344_16338677	scaffold_1	16338344	16338677				I	-0
Si020006m	scaffold_1	16340135	16345350			P	P	0
Si020156m	scaffold_1	16351296	16353149			I	I	0
Si020372m	scaffold_1	16389780	16390221			I	I	0
Si019924m	scaffold_1	16410021	16411699			Si020006m	Si020006m	0
Si019952m	scaffold_1	16424605	16425606				I	-0
Si019079m	scaffold_1	16426319	16429511				Si019436m	0
Si017886m	scaffold_1	16648343	16653865					0
Si019966m	scaffold_1	16656249	16658227					0
setaria64_scaffold_1_16671390_16671515	scaffold_1	16671390	16671515					-0
Si018727m	scaffold_1	16734634	16735235					0
Si018815m	scaffold_1	16766376	16767349					0
Si018545m	scaffold_1	16770171	16771388					0
Si016958m	scaffold_1	16842560	16853303			Si016777m	Si016777m	-0
Si016777m	scaffold_1	16842560	16853612			P	P	-0
Si019945m	scaffold_1	16972578	16974275					-0
setaria64_scaffold_1_16979567_16979724	scaffold_1	16979567	16979724					-0
Si017324m	scaffold_1	17043629	17049112					0
Si020619m	scaffold_1	17047659	17048028					0
Si017261m	scaffold_1	17091337	17095228					0
Si020524m	scaffold_1	17092784	17093234					0
Si019353m	scaffold_1	17108214	17110847					-0
setaria64_scaffold_1_17193920_17194433	scaffold_1	17193920	17194433					-0
Si019483m	scaffold_1	17202918	17203442					-0
Si017804m	scaffold_1	17203899	17209744					0
Si020591m	scaffold_1	17207646	17208145					0
Si017547m	scaffold_1	17210650	17217157					-0
setaria64_scaffold_1_17274843_17274949	scaffold_1	17274843	17274949			P	P	0
Si019446m	scaffold_1	17293269	17297668			setaria64_scaffold_1_17274843_17274949	setaria64_scaffold_1_17274843_17274949	0
Si020184m	scaffold_1	17360438	17364411					-0
setaria64_scaffold_1_17385603_17385724	scaffold_1	17385603	17385724					0
Si018106m	scaffold_1	17425067	17431571					0
Si019624m	scaffold_1	17431856	17436980					-0
setaria64_scaffold_1_17454179_17454378	scaffold_1	17454179	17454378	setaria64_scaffold_3_31197420_31197654	1			-0		http://coge.iplantcollaborative.org/CoGe/GEvo.pl?prog=blastn&dsgid1=19491&dsgid2=19491&accn1=setaria64_scaffold_3_31197420_31197654&accn2=setaria64_scaffold_1_17454179_17454378&num_seqs=2&autogo=1&show_cns=1
setaria64_scaffold_1_17457200_17458742	scaffold_1	17457200	17458742	setaria64_scaffold_3_31193637_31195322	4			-0		http://coge.iplantcollaborative.org/CoGe/GEvo.pl?prog=blastn&dsgid1=19491&dsgid2=19491&accn1=setaria64_scaffold_3_31193637_31195322&accn2=setaria64_scaffold_1_17457200_17458742&num_seqs=2&autogo=1&show_cns=1
Si017979m	scaffold_1	17591032	17593916					0
Si020393m	scaffold_1	17622553	17623351					0
Si018270m	scaffold_1	17624820	17625751					0
Si018362m	scaffold_1	17627789	17629646					0
Si017492m	scaffold_1	17635168	17637379					0
Si019419m	scaffold_1	17655015	17655950					0
Si019666m	scaffold_1	17661702	17662624					0
setaria64_scaffold_1_17757316_17757431	scaffold_1	17757316	17757431					-0
setaria64_scaffold_1_17757998_17758124	scaffold_1	17757998	17758124					0
Si017836m	scaffold_1	17906348	17908807			P	P	-0
Si019649m	scaffold_1	18031250	18031740			I	I	-0
Si017852m	scaffold_1	18040088	18042074			Si017836m	Si017836m	-0
Si018008m	scaffold_1	18118763	18123129				I	0
Si020616m	scaffold_1	18120890	18121294				I	0
Si019342m	scaffold_1	18253845	18254051				I	0
Si020570m	scaffold_1	18281140	18281615				I	-0
Si019131m	scaffold_1	18293833	18295240				I	0
Si020024m	scaffold_1	18364226	18365319				Si017836m	0
Si018834m	scaffold_1	18394971	18395416			P	P	0
Si019642m	scaffold_1	18451611	18451904			Si018834m	Si018834m	0
setaria64_scaffold_1_18496404_18496549	scaffold_1	18496404	18496549	setaria64_scaffold_3_30529263_30529422	1			0		http://coge.iplantcollaborative.org/CoGe/GEvo.pl?prog=blastn&dsgid1=19491&dsgid2=19491&accn1=setaria64_scaffold_3_30529263_30529422&accn2=setaria64_scaffold_1_18496404_18496549&num_seqs=2&autogo=1&show_cns=1
setaria64_scaffold_1_18497705_18497968	scaffold_1	18497705	18497968					0
Si019800m	scaffold_1	18660058	18661014					0
setaria64_scaffold_1_18776776_18776898	scaffold_1	18776776	18776898	setaria64_scaffold_3_30933458_30933603	7			-0		http://coge.iplantcollaborative.org/CoGe/GEvo.pl?prog=blastn&dsgid1=19491&dsgid2=19491&accn1=setaria64_scaffold_3_30933458_30933603&accn2=setaria64_scaffold_1_18776776_18776898&num_seqs=2&autogo=1&show_cns=1
Si020612m	scaffold_1	18786453	18787047			I	I	0
setaria64_scaffold_1_18786725_18786857	scaffold_1	18786725	18786857			P	P	-0
Si016988m	scaffold_1	18791897	18797661			setaria64_scaffold_1_18786725_18786857	setaria64_scaffold_1_18786725_18786857	-0
Si020109m	scaffold_1	18823085	18825509					0
Si020594m	scaffold_1	18873325	18874566			P	P	-0
Si020593m	scaffold_1	18875077	18875976			Si020594m	Si020594m	-0
Si019961m	scaffold_1	18882734	18884257					0
Si020262m	scaffold_1	18901271	18901910			P	P	-0
Si020418m	scaffold_1	18901271	18902029			Si020262m	Si020262m	-0
Si019935m	scaffold_1	18905340	18906033					-0
setaria64_scaffold_1_19015355_19015460	scaffold_1	19015355	19015460					0
setaria64_scaffold_1_19032170_19032725	scaffold_1	19032170	19032725					-0
setaria64_scaffold_1_19035644_19035773	scaffold_1	19035644	19035773			P	P	0
setaria64_scaffold_1_19035874_19035998	scaffold_1	19035874	19035998			setaria64_scaffold_1_19035644_19035773	setaria64_scaffold_1_19035644_19035773	0
Si019394m	scaffold_1	19098843	19099646					0
Si016308m	scaffold_1	19141585	19144333					0
Si019366m	scaffold_1	19155492	19156413	Si012104m	5			0		http://coge.iplantcollaborative.org/CoGe/GEvo.pl?prog=blastn&dsgid1=19491&dsgid2=19491&accn1=Si012104m&accn2=Si019366m&num_seqs=2&autogo=1&show_cns=1
setaria64_scaffold_1_19157258_19157407	scaffold_1	19157258	19157407					0
setaria64_scaffold_1_19258333_19258433	scaffold_1	19258333	19258433			P	P	-0
setaria64_scaffold_1_19259008_19259223	scaffold_1	19259008	19259223			setaria64_scaffold_1_19258333_19258433	setaria64_scaffold_1_19258333_19258433	0
Si019870m	scaffold_1	19333967	19334206					-0
Si020077m	scaffold_1	19425837	19426814					-0
Si018345m	scaffold_1	19578867	19579962					-0
Si019120m	scaffold_1	19719210	19721077					0
Si019066m	scaffold_1	19723164	19726095				Si019900m	-0
Si019212m	scaffold_1	19751798	19752953				I	0
setaria64_scaffold_1_19754352_19754453	scaffold_1	19754352	19754453				I	0
Si020485m	scaffold_1	19781129	19781628				I	-0
Si016586m	scaffold_1	19782031	19798226				I	-0
Si020287m	scaffold_1	19789239	19789631				I	-0
Si016168m	scaffold_1	19843174	19857563				I	0
setaria64_scaffold_1_19848161_19848388	scaffold_1	19848161	19848388				I	-0
Si017831m	scaffold_1	19859591	19864466	Si010936m	0		I	0		http://coge.iplantcollaborative.org/CoGe/GEvo.pl?prog=blastn&dsgid1=19491&dsgid2=19491&accn1=Si010936m&accn2=Si017831m&num_seqs=2&autogo=1&show_cns=1
setaria64_scaffold_1_19870816_19872134	scaffold_1	19870816	19872134				I	-0
Si017678m	scaffold_1	19873630	19874698	setaria64_scaffold_7_5500678_5501071	0	P	P	0		http://coge.iplantcollaborative.org/CoGe/GEvo.pl?prog=blastn&dsgid1=19491&dsgid2=19491&accn1=setaria64_scaffold_7_5500678_5501071&accn2=Si017678m&num_seqs=2&autogo=1&show_cns=1
Si019766m	scaffold_1	19940723	19941728			Si017678m	Si017678m	0
setaria64_scaffold_1_20112447_20112571	scaffold_1	20112447	20112571				I	0
Si019487m	scaffold_1	20115391	20116128				I	0
Si018485m	scaffold_1	20254285	20258830				I	0
Si019119m	scaffold_1	20259035	20259154				I	0
setaria64_scaffold_1_20261905_20262059	scaffold_1	20261905	20262059				I	0
Si020128m	scaffold_1	20262669	20263943				I	0
Si016402m	scaffold_1	20266105	20270320				I	-0
Si016856m	scaffold_1	20280196	20290051	Si009785m	0		I	-0		http://coge.iplantcollaborative.org/CoGe/GEvo.pl?prog=blastn&dsgid1=19491&dsgid2=19491&accn1=Si009785m&accn2=Si016856m&num_seqs=2&autogo=1&show_cns=1
Si019900m	scaffold_1	20290979	20296614	Si011817m	1		P	0		http://coge.iplantcollaborative.org/CoGe/GEvo.pl?prog=blastn&dsgid1=19491&dsgid2=19491&accn1=Si011817m&accn2=Si019900m&num_seqs=2&autogo=1&show_cns=1
Si016381m	scaffold_1	20418433	20423594					-0
setaria64_scaffold_1_20459269_20459479	scaffold_1	20459269	20459479					-0
Si018840m	scaffold_1	20481657	20482506					0
Si016692m	scaffold_1	20511095	20515908			P	P	0
Si019268m	scaffold_1	20527320	20533223			Si016692m	Si016692m	0
Si019786m	scaffold_1	20718600	20722272					0
Si019654m	scaffold_1	20762842	20763723					-0
setaria64_scaffold_1_20823950_20824059	scaffold_1	20823950	20824059					-0
Si017815m	scaffold_1	20824514	20825888					0
Si019092m	scaffold_1	20828639	20829507	Si010950m	0			-0		http://coge.iplantcollaborative.org/CoGe/GEvo.pl?prog=blastn&dsgid1=19491&dsgid2=19491&accn1=Si010950m&accn2=Si019092m&num_seqs=2&autogo=1&show_cns=1
Si019310m	scaffold_1	20842891	20844723			P	P	0
Si019934m	scaffold_1	20849630	20851511			Si019310m	Si019310m	0
Si019052m	scaffold_1	20852726	20853028				I	-0
setaria64_scaffold_1_20854381_20854530	scaffold_1	20854381	20854530				I	-0
setaria64_scaffold_1_21055401_21056279	scaffold_1	21055401	21056279			P	P	-0
setaria64_scaffold_1_21056180_21056332	scaffold_1	21056180	21056332			setaria64_scaffold_1_21055401_21056279	setaria64_scaffold_1_21055401_21056279	0
Si019633m	scaffold_1	21071037	21072125				Si019310m	0
Si018761m	scaffold_1	21139865	21140466	Si011747m	0			-0		http://coge.iplantcollaborative.org/CoGe/GEvo.pl?prog=blastn&dsgid1=19491&dsgid2=19491&accn1=Si011747m&accn2=Si018761m&num_seqs=2&autogo=1&show_cns=1
Si019567m	scaffold_1	21205012	21205707			P	P	-0
Si016724m	scaffold_1	21225272	21229319			I	I	0
Si019692m	scaffold_1	21239167	21240054			Si019567m	Si019567m	-0
Si019894m	scaffold_1	21253152	21253451					0
Si018986m	scaffold_1	21254572	21254765					-0
setaria64_scaffold_1_21254813_21254947	scaffold_1	21254813	21258462					-0
setaria64_scaffold_1_21264298_21266747	scaffold_1	21264298	21266747					-0
Si018447m	scaffold_1	21268519	21271288	Si010506m	0			-0		http://coge.iplantcollaborative.org/CoGe/GEvo.pl?prog=blastn&dsgid1=19491&dsgid2=19491&accn1=Si010506m&accn2=Si018447m&num_seqs=2&autogo=1&show_cns=1
Si019045m	scaffold_1	21275048	21275812					0
setaria64_scaffold_1_21281981_21282330	scaffold_1	21281981	21282330					-0
Si019604m	scaffold_1	21285273	21286445					-0
setaria64_scaffold_1_21305840_21305999	scaffold_1	21305840	21305999					0
Si020458m	scaffold_1	21306468	21306887					-0
Si020092m	scaffold_1	21324284	21325330					0
Si017521m	scaffold_1	21326192	21331736	Si010302m	0			0		http://coge.iplantcollaborative.org/CoGe/GEvo.pl?prog=blastn&dsgid1=19491&dsgid2=19491&accn1=Si010302m&accn2=Si017521m&num_seqs=2&autogo=1&show_cns=1
Si020062m	scaffold_1	21329271	21330638	Si010365m	0			-0		http://coge.iplantcollaborative.org/CoGe/GEvo.pl?prog=blastn&dsgid1=19491&dsgid2=19491&accn1=Si010365m&accn2=Si020062m&num_seqs=2&autogo=1&show_cns=1
Si017889m	scaffold_1	21363712	21365226	Si012025m	0			-0		http://coge.iplantcollaborative.org/CoGe/GEvo.pl?prog=blastn&dsgid1=19491&dsgid2=19491&accn1=Si012025m&accn2=Si017889m&num_seqs=2&autogo=1&show_cns=1
Si018731m	scaffold_1	21389684	21392457					-0
Si020467m	scaffold_1	21390976	21391443					-0
Si020311m	scaffold_1	21393970	21394581					0
setaria64_scaffold_1_21394792_21394933	scaffold_1	21394792	21394933					0
Si018133m	scaffold_1	21395320	21399180					0
Si020321m	scaffold_1	21396698	21397171					0
Si018416m	scaffold_1	21400106	21403351					0
Si019033m	scaffold_1	21403828	21404545					-0
Si019823m	scaffold_1	21405390	21406889					-0
setaria64_scaffold_1_21407815_21408322	scaffold_1	21407815	21408322					0
setaria64_scaffold_1_21408574_21408714	scaffold_1	21408574	21408714			P	P	0
Si019509m	scaffold_1	21408837	21409203			setaria64_scaffold_1_21408574_21408714	setaria64_scaffold_1_21408574_21408714	0
Si019973m	scaffold_1	21426317	21426520					0
Si019836m	scaffold_1	21426939	21427196					-0
setaria64_scaffold_1_21443952_21444939	scaffold_1	21443952	21444939					0
Si020119m	scaffold_1	21447334	21449003					0
Si017285m	scaffold_1	21460789	21468487					-0
Si020264m	scaffold_1	21555782	21556211					0
Si019885m	scaffold_1	21562458	21565150	Si012582m	0			0		http://coge.iplantcollaborative.org/CoGe/GEvo.pl?prog=blastn&dsgid1=19491&dsgid2=19491&accn1=Si012582m&accn2=Si019885m&num_seqs=2&autogo=1&show_cns=1
Si020208m	scaffold_1	21578950	21580122	Si010685m	0			0		http://coge.iplantcollaborative.org/CoGe/GEvo.pl?prog=blastn&dsgid1=19491&dsgid2=19491&accn1=Si010685m&accn2=Si020208m&num_seqs=2&autogo=1&show_cns=1
setaria64_scaffold_1_21581583_21581728	scaffold_1	21581583	21581728					-0
Si016932m	scaffold_1	21586362	21591540					0
Si020298m	scaffold_1	21592099	21592995	Si010931m	0	P	P	-0		http://coge.iplantcollaborative.org/CoGe/GEvo.pl?prog=blastn&dsgid1=19491&dsgid2=19491&accn1=Si010931m&accn2=Si020298m&num_seqs=2&autogo=1&show_cns=1
Si018350m	scaffold_1	21599130	21603257			Si020298m	Si020298m	-0
Si018315m	scaffold_1	21605344	21608463					-0
Si020522m	scaffold_1	21653576	21654005					0
Si016938m	scaffold_1	21663471	21669718					-0
Si020316m	scaffold_1	21712285	21712886					0
Si018957m	scaffold_1	21713225	21713725					-0
Si020342m	scaffold_1	21714403	21714881					0
Si019261m	scaffold_1	21715588	21719860					0
Si018849m	scaffold_1	21721004	21722188					-0
Si018837m	scaffold_1	21727624	21728332					-0
Si019015m	scaffold_1	21728407	21728929					0
[truncated: 39,732 more rows]
[truncated: 2 more columns]
