# Supplementary material for: Automated conserved non-coding sequence (CNS) discovery reveals differences in gene content and promoter evolution among grasses
Source: Front Plant Sci. 2013 Jul 2;4:170. doi: 10.3389/fpls.2013.00170 (PMC3708275; doi:10.3389/fpls.2013.00170)
Supplement: Supplemental Data Set 1 — At-At manually annotated v2 CNS list (with genes). [file 107054_2.zip › Gina's SDS10b Si Si setaria_n_setaria_n.cnslist-2012-05-30.csv]

#cns_id	qaccn	qchr	qstart	qstop	qstrand	saccn	schr	sstart	sstop	sstrand	eval	postion	qfasta	sfasta	link
Si015610m|scaffold_6|320792|321733|-|setaria64_scaffold_6_463607_463776|scaffold_6|467333|466396|+|0.0	Si015610m	scaffold_6	320792	321733	-0	setaria64_scaffold_6_463607_463776	scaffold_6	466396	467333	0	0	3-distal	TTATATCGATGTGCAGGTGAAAACCGATGCTTAAACTCTCTTTCTTCAAGCGTCGGTTCATGGCATTGCAAGTTACGAGATTAAAAAGAAGAAGCTAAACTGCGCCCGGTATTTTTTTTCCTCCCTTTTTCTCTAGCTCCGACAAGCCTCCACGAGCTTAGACGAGCTTTTAGGTTCGGAGTTGGGGGACCTAGAGAAAATTTTGGAGTGGCAAGGCAGCGGGTGATGGTGGCGGTCGAGACAGCGGCGAGGCGGGACGGCGGGGGCAAGCACTGTTGGCAACTTCGTGTAGAGCCTTGTGGTCGAGATGGTACCCACCGCCGGAGACGGGAAGGTCAGCATCAGCGGCGGGGGCTTCTTAACACGAACTCGCCGAAGAAGAGCTCGACAACGGGAGCG…	TATATCGATGTGCAGGTGAAAACCGATGCTTAAACTCTCTTTCTTCAAGCGTCGGTTCATGGCATTGCAAGTTACGAGATTAAAAAGAAGAAGCTAAACTGCGCTCGGCATTTTTTTTCCTCCCTTTTTCTCTAGCTCCGACAAGCCTCCACGAGCTTAGACGAGCTTTTAGGTTCGGAGTTGGGGGACCTAGAGAAAATTTTGGAGTGACAAGGCAGCGGGCGATGGTGGCGGTCGAGACAGCGGCGAGGCGGGACGGCGGGGGCAAGCACTGTTGGCAACTTCGTGTAGAGCCTTGTGGTCGAGATGGTACCCACCGCCGGAGACGGGAAGGTCAGCATCAGCGGCGGGGGCTTCTTAACACGAACTCGCCGAAGAACAGCTCGACAACGGGAGCGG…	http://synteny.cnr.berkeley.edu/CoGe/GEvo.pl?prog=blastn&autogo=1&show_cns=1&dsgid1=19491&chr1=scaffold_6&x1=320792&dr1up=15000&dr1down=15000&dsgid2=19491;chr2=scaffold_6;x2=466396;dr2up=15000;dr2down=15000;num_seqs=2;hsp_overlap_limit=0;hsp_size_limit=0
Si009415m|scaffold_7|35798796|35798987|-|Si026017m|scaffold_8|157582|157781|-|2e-42	Si009415m	scaffold_7	35798796	35798987	-0	Si026017m	scaffold_8	157582	157781	-0	2.0000000000000001e-42	intron	GTGGGTTATCCATTGTTTCATCCTTGTGTTATTTATACAAAGAAACATGAGATAATTGTACTTTGGATAACCATATTGAAATAGCAAGTCTTAACTCTTAAGCAACAATATGAACTGATCGATTCATTTTTATTATACATGATATTTCTGCAACATGCATAGCTTTTGTTCATGATTCTTGCTTATTTCCA	GTGAGTTATCCATTTTTTTCATCCTTGTGTTATTTATACAAAGAAACATGAGATAATTGTACTTTGGATAACCATATTGAAATAGTGACTCTTGAGCAACAATCTGAACAGATTGCTTTATTTTTATTATGCAAGTTAACTAAACCATGATATTTCTGCTATATGCATAGCTTTTGTTCATGATTCTTGCTTGTTTCCA	http://synteny.cnr.berkeley.edu/CoGe/GEvo.pl?prog=blastn&autogo=1&show_cns=1&dsgid1=19491&chr1=scaffold_7&x1=35798796&dr1up=15000&dr1down=15000&dsgid2=19491;chr2=scaffold_8;x2=157582;dr2up=15000;dr2down=15000;num_seqs=2;hsp_overlap_limit=0;hsp_size_limit=0
setaria64_scaffold_1_18776776_18776898|scaffold_1|18776328|18776741|-|setaria64_scaffold_3_30933458_30933603|scaffold_3|30934030|30933613|+|2e-104	setaria64_scaffold_1_18776776_18776898	scaffold_1	18776328	18776741	-0	setaria64_scaffold_3_30933458_30933603	scaffold_3	30933613	30934030	0	1.9999999999999999e-104	3-proximal	ACATCGACAATGATAGCTGCAAGAGGAAGTTCCCATGGTCGAGCCTCTAACCATAAACAAAGCACTGCTAAGAGAAAGCCCAGATTATCATTTATTTCCCTTCAATACAGCAAGAGCATGTTTTTAGGATGAGCTCTCCTTCAGGTACCTTTGGTTGCTAACCATTTCAGGTGGAGATTAAAAAGAACGATGGATAGTGATTCCTAAGAAGATGGGAGCTACATCAACTACAACACCTTGGTAAGTTTTGATGAGGGAACAATTTCAAAAGAAGCTTCAACACCACACACTTGAGTTGTGTTGCCTAGCAATCTAAACTCCAAGTGTGGGGGAGGTATGTGAGTATCTTGAGTAAGTTCCTCTTGTTCCAAATCTTATCTTGGTTTAGAGATGGTGCTA…	CATCACCAATGATAGCTACTAGAGGATGTTCCCAAGGTTGAGCTTTTGACCATTAACAAAGCACTGCTGGGACATAGCCCAGATTATCATAGAATTTCCCTCCAATAAAAGCAAGATCATGTTTTTACAATAAGTTTTCCTTTGGTTATTTTTGGTCACTAAACATTTCAGGTGGATATTAAAAAGAACAATGGACAAGTGACACCTAAGAACATGGGAGCTACACCAACTACAACACCTTGGTAACTCTTGGTGAGGGAACGATTACGAAAGGAAGCTTGAACTCCACACACTTGAGTTGTGTTGCCCAACAATGCAAACTCCAAGTGTGGGGGAGGCATGTGAGTATCCCGAGTAAGTTCCATTCGTACCAAATCTTATCTTGGTTTGGAGATGGTG…	http://synteny.cnr.berkeley.edu/CoGe/GEvo.pl?prog=blastn&autogo=1&show_cns=1&dsgid1=19491&chr1=scaffold_1&x1=18776328&dr1up=15000&dr1down=15000&dsgid2=19491;chr2=scaffold_3;x2=30933613;dr2up=15000;dr2down=15000;num_seqs=2;hsp_overlap_limit=0;hsp_size_limit=0
setaria64_scaffold_1_17454179_17454378|scaffold_1|17453452|17454178|-|setaria64_scaffold_3_31197420_31197654|scaffold_3|31196693|31197419|-|0.0	setaria64_scaffold_1_17454179_17454378	scaffold_1	17453452	17454178	-0	setaria64_scaffold_3_31197420_31197654	scaffold_3	31196693	31197419	-0	0	3-proximal	AAGCCTCTGGACATTTGAACCAAGAAGCCTATGGTGTGCATGAATAAAATGGTGGTTCATCACCTTTGCATGGGAATGCAACCAGAAGCTAGATGACTGACACATGGTACGAATTCCAAGCATGACCGTGGACAGAATACAAGGAGTTAGACGGTGTTCTATATGTGGATGGAAGTGTCTTCAAGTCTATTTTCCACTCCATCAAACGGTTCATTATTTGGACTTCCCAATAAAGAGTTATGCTCAGTTTAGTAACTGCTGCCAGAAGCTGAAAGACGCGCGAACCAGCCACGAAATCCACTAGTGCATGCGCATGCTGCCATTTACTCCAAGCTGAACGCCCCTATCTCTATATGTAACTTGTACTAGACAATGAAAGGTCAGATCTTGATGGACTAA…	AAGCCTGTGGACATTTGAATGAAGAATCCTATGGTGTGCATGAATGAAATGGTGGTTCATCACCTTTGCATGGGAATGCAACCAGAAGCTAGATGACTGACACATGGTACGAATTCCAAGCATCACCATGGACAGAATACAAGGCGTTAGACGGTGTTCTATATGTGGATGGAAGCGTCTTCAAGTCTACTTTCCAGTCCATCAAACGGTTCATTATTTGGACTTCCCAATAAAGAGTTATGCTCATTTTAGTAACTGCTGCCAGAAGCTGAAAGACACGCGAACCAGCCACGAAATCCACTAGTGCATGCGCATGCTGCCATTTACTCCAAGCTGAACACCCCTATCTCTATATATATCTTGTACTAGACAATGAAAGGTCAGATCTTGATTGACTAA…	http://synteny.cnr.berkeley.edu/CoGe/GEvo.pl?prog=blastn&autogo=1&show_cns=1&dsgid1=19491&chr1=scaffold_1&x1=17453452&dr1up=15000&dr1down=15000&dsgid2=19491;chr2=scaffold_3;x2=31196693;dr2up=15000;dr2down=15000;num_seqs=2;hsp_overlap_limit=0;hsp_size_limit=0
Si010488m|scaffold_7|34969326|34969850|-|Si026579m|scaffold_8|1595365|1595885|-|0.0	Si010488m	scaffold_7	34969326	34969850	-0	Si026579m	scaffold_8	1595365	1595885	-0	0	3-UTR	TCCTTGCTGGACAAGAACTGCATGGCAACGATCTGTTGAACATGATCCAAATGTAAGAAGAAAAGTAGCTAACTTATGCTAACAATGTGTATAGTTATGTACAGTGGCTCGGGACAACCAAAACATCTTGACCTTAATAGACTGTTTGGGCCTCGATAATTAGAGCTTGGAGGTCTACTCTGCTAAAATTTTATTCCTGGATATTTTATCATGTTCTAATATCAACTGTGCGAAACTTCAGCTGGCTGTGAGGCTGTCGCATTCAACTTCTTGACGATTGTAGCTTACTCCAACATACTTGTAACAGAAATTGCATATTAAGTTAACAAACAGGTATTTGAGCCCACATTACATTCTCACACATAAATTCCTAGGCGAACTTTAATTCCGACCAGTTTC…	TCCTTGCTGGACAAGAACTGCGGCAACGGTCTGTTGAACATGATCCAAATGTAAGAAGTAAAGTAGCTAACTCATGCTAACAATGTGTATAGTTATGTACAGTGTCTCGGGACAACCAAAACATCTTGACCTTAGACTGTTTGGGCCTCGATGATTAGAGCCTGGAGGTCTACTCTGCTAAAATTTTATTCCTGGATATTTTATCATGTTCAAATATCAACTGTGCGAAACTTCAGCTGGCTGTGAGGCCGTCGCATTCAACTTCTTGACGATTGTAACTTACTCCAACATACTTGTAACAGAAATTGCATATTTAAGTTAACAGACAGGTATTTGAGCCCACATTACATTCTCACACACAAATTCCTAGGCGAACTTTAATTCCGACCAGTTTCCACC…	http://synteny.cnr.berkeley.edu/CoGe/GEvo.pl?prog=blastn&autogo=1&show_cns=1&dsgid1=19491&chr1=scaffold_7&x1=34969326&dr1up=15000&dr1down=15000&dsgid2=19491;chr2=scaffold_8;x2=1595365;dr2up=15000;dr2down=15000;num_seqs=2;hsp_overlap_limit=0;hsp_size_limit=0
Si027707m|scaffold_8|34120597|34120738|+|Si039884m|scaffold_9|5005213|5005072|-|1e-58	Si027707m	scaffold_8	34120597	34120738	0	Si039884m	scaffold_9	5005072	5005213	-0	1e-58	3-proximal	TCCTCTCACCGTCCTCCCATCGCCGCCGCACGCATCCTACGGAGATTCGGGCGCCGTGACGGCACCTGCGCATCACGCCGCCGATTCATCCGCATCCGGGAGCGGCGGCCGGTTCCCACCCCATCGGTCCCCGGAGATGGA	TTCCTCTCACCATCCTCCCATCGCTGCCGCACGCATCCTCCGGAGATTCGGGCGCCGTGGCGGCACCTGCGCATCACACCGCCGCTCCATCCGCATCCGGGACCGGCGGCCGGTTCCCACCCCATCGGTCCCCGGAGCTGG	http://synteny.cnr.berkeley.edu/CoGe/GEvo.pl?prog=blastn&autogo=1&show_cns=1&dsgid1=19491&chr1=scaffold_8&x1=34120597&dr1up=15000&dr1down=15000&dsgid2=19491;chr2=scaffold_9;x2=5005072;dr2up=15000;dr2down=15000;num_seqs=2;hsp_overlap_limit=0;hsp_size_limit=0
Si022837m|scaffold_3|10497388|10497412|-|Si004716m|scaffold_5|32599718|32599742|-|0.22	Si022837m	scaffold_3	10497388	10497412	-0	Si004716m	scaffold_5	32599718	32599742	-0	0.22	3-distal	AAAAGCTCCCCGTGCTTATAAATA	AAAAGCTTCTCGAGCTTATAAATA	http://synteny.cnr.berkeley.edu/CoGe/GEvo.pl?prog=blastn&autogo=1&show_cns=1&dsgid1=19491&chr1=scaffold_3&x1=10497388&dr1up=15000&dr1down=15000&dsgid2=19491;chr2=scaffold_5;x2=32599718;dr2up=15000;dr2down=15000;num_seqs=2;hsp_overlap_limit=0;hsp_size_limit=0
Si010128m|scaffold_7|34698049|34698247|+|Si026375m|scaffold_8|233642|233446|-|2e-43	Si010128m	scaffold_7	34698049	34698247	0	Si026375m	scaffold_8	233446	233642	-0	2.0000000000000002e-43	5-distal	CACAACTAATCTCAGTGTCAAGTTCCTTCCTAGATAATAGCCTGTCTTTTGACATTGTTAGATTGTTGCTTGAATTGCCTTTTTTATTGGAAAACTTGGCTTTATTGTTAAATTGATCGGATGTCCATTTTATATACTTGTTATTATATGGTGGGGCCTTCCATTATTATTGAGTACACTGTTACTGTGCATGTAATT	TCACAGTTAATCTCACTGTCAAGTTCCTTCCTAGCTAATAGCCACCAGCCTTTTTGACCTTGTTTGATTGTTGCTTCAATTGCCTTTTCCATTGGAAAACTTCGCTTTATTGTCAAATTGATTGGATGCCCATTTTATATACTTTTATGATGGGGCTTCCATTAGTATTGAGTACACTGTTACTGGTGCATGTAAT	http://synteny.cnr.berkeley.edu/CoGe/GEvo.pl?prog=blastn&autogo=1&show_cns=1&dsgid1=19491&chr1=scaffold_7&x1=34698049&dr1up=15000&dr1down=15000&dsgid2=19491;chr2=scaffold_8;x2=233446;dr2up=15000;dr2down=15000;num_seqs=2;hsp_overlap_limit=0;hsp_size_limit=0
Si010868m|scaffold_7|34611558|34613443|-|Si026763m|scaffold_8|292629|290741|+|0.0	Si010868m	scaffold_7	34611558	34613443	-0	Si026763m	scaffold_8	290741	292629	0	0	3-UTR	TTAGCCTATCTCAGATTAATTTGTTGCAGTGATAGTCACATTATTTGCTGACTCCATACCGTTATAACAAAAAGGTAGTAAACACGAAAGTTGGTATGACGTGTCCTTTTATTGACTCGTTGAGTGTGGTTATTCATCATTTCCTACAGATGGCTGTCGGGCGAGCAATTTTCCCTAGAACAGTATATCTGTGATAGTGCATGCACATATTTCTCTTTCCTGATTACTTAATGGTAGGTGCTGCATCTCAATTTCATGTTCCATTCACGGAGTAAAATAATAATGAAATCTTCTGTACATCAATCTGCACTACCGATTTCATGTGTTAACTTTTAGGAACTTATGGTTTATGATGTTTGATTTGTTTATGATGAGACATATATGTTGCGTGTGATTTTC…	TAGCATATCTCAGATTAATTTGTTGCAGTGATAGTCACATTATTTGCTGACTCCATACCGTTGTTTATAACAAAAAGGTAGTAAACACGAAAGTTGGTATGACGTGTCCTTTTATTGACTCTTTGAGTGTGGTTATTCATCATTTCCTGCAGATGGCTGTCCGGCGAGCAATTTTCCCTAGAACAGTATATCTGTGATAGTGCATGCACATATTTCTCTTTCCTGATTACTTAATGGTAGGTGCTGCATCTCAATTTCATGTTCCATTCAGGGAGTAAAATAATAATGAAATCTTCTGTACATCAATTTGCACTACCGATTTCATGTGTTAACTTTTAGGAACTTATGGTTTATGATGTTTGATTTGTTTATGATGAGACATATATGTTGCGTGTGATT…	http://synteny.cnr.berkeley.edu/CoGe/GEvo.pl?prog=blastn&autogo=1&show_cns=1&dsgid1=19491&chr1=scaffold_7&x1=34611558&dr1up=15000&dr1down=15000&dsgid2=19491;chr2=scaffold_8;x2=290741;dr2up=15000;dr2down=15000;num_seqs=2;hsp_overlap_limit=0;hsp_size_limit=0
Si030584m|scaffold_2|48788831|48788855|-|Si035722m|scaffold_9|48072718|48072694|+|0.004	Si030584m	scaffold_2	48788831	48788855	-0	Si035722m	scaffold_9	48072694	48072718	0	0.004	5-distal	TGCTTTAAGGAACATGTTCTTGAG	GCTTTAAGGGACATATTCTTGAGC	http://synteny.cnr.berkeley.edu/CoGe/GEvo.pl?prog=blastn&autogo=1&show_cns=1&dsgid1=19491&chr1=scaffold_2&x1=48788831&dr1up=15000&dr1down=15000&dsgid2=19491;chr2=scaffold_9;x2=48072694;dr2up=15000;dr2down=15000;num_seqs=2;hsp_overlap_limit=0;hsp_size_limit=0
Si009922m|scaffold_7|35248243|35248353|+|Si027422m|scaffold_8|2079764|2079874|+|5e-32	Si009922m	scaffold_7	35248243	35248353	0	Si027422m	scaffold_8	2079764	2079874	0	5.0000000000000004e-32	3-proximal	TTTTAATGTTCTTGTATTTCGGTTTGCAGTAGCTAGATCTAGCACACACAGGAAGGAGAACATACATCAAGTGACTTGCTGTTACTTGTTGGTTGTTTTTATTCCGGGTT	TTTTAATGTTCTTGTATTTCAGTTTGCAGTAGCTAGAGCTAGCGCACACAGCAACAAGAACATACAGCAAGTGATCTGCAGTTACTTGTTTGTTGTTTTAGTTCTGGGTT	http://synteny.cnr.berkeley.edu/CoGe/GEvo.pl?prog=blastn&autogo=1&show_cns=1&dsgid1=19491&chr1=scaffold_7&x1=35248243&dr1up=15000&dr1down=15000&dsgid2=19491;chr2=scaffold_8;x2=2079764;dr2up=15000;dr2down=15000;num_seqs=2;hsp_overlap_limit=0;hsp_size_limit=0
Si009226m|scaffold_7|35805087|35805291|+|Si027479m|scaffold_8|167976|168171|+|6e-32	Si009226m	scaffold_7	35805087	35805291	0	Si027479m	scaffold_8	167976	168171	0	6.0000000000000001e-32	5-distal	TTACCGTGTTATTGTTCTTATTATTTCGAGTATATAGTATTTGGTACTGGTCCAGCTCTCTCACTCAAATCTCTTTTGGTTCAAAATTTTGTATATTGATGAAAAACCAAATCAAGACAACAATTTTATATATTATTATGTTCAATATTGGTCTATGGTCTCTAAGTTTTGGCAAAGCATGGAGATCTTTACCAATCTAATACA	TTACTGTGTTATTGTTCTTATTTAAGTATACAGTATTTGGTACTCGTCTAGCTCTCTCACTCAAATCTCTTTTGGCCCACTTGCTCACGAAATGAAAACCAAACCAAGACAACAATTTATATATTATGTTCAATATTGGCCTATGATCTCTAATAAGTTTTGGCAAAGCATGAAGATCTCTACCAATCTAATACA	http://synteny.cnr.berkeley.edu/CoGe/GEvo.pl?prog=blastn&autogo=1&show_cns=1&dsgid1=19491&chr1=scaffold_7&x1=35805087&dr1up=15000&dr1down=15000&dsgid2=19491;chr2=scaffold_8;x2=167976;dr2up=15000;dr2down=15000;num_seqs=2;hsp_overlap_limit=0;hsp_size_limit=0
Si009737m|scaffold_7|34832957|34832992|-|Si026177m|scaffold_8|1276731|1276766|-|4e-11	Si009737m	scaffold_7	34832957	34832992	-0	Si026177m	scaffold_8	1276731	1276766	-0	3.9999999999999998e-11	5-distal	ATCTCTCCCGTCACCTTCCTGCGTTCCGGCCGGCG	ATCTCTCCCGTCCCCTTCCTGCGTTCCGGCCGGCG	http://synteny.cnr.berkeley.edu/CoGe/GEvo.pl?prog=blastn&autogo=1&show_cns=1&dsgid1=19491&chr1=scaffold_7&x1=34832957&dr1up=15000&dr1down=15000&dsgid2=19491;chr2=scaffold_8;x2=1276731;dr2up=15000;dr2down=15000;num_seqs=2;hsp_overlap_limit=0;hsp_size_limit=0
Si016498m|scaffold_1|28238662|28238678|+|Si009597m|scaffold_7|21379806|21379822|+|0.077	Si016498m	scaffold_1	28238662	28238678	0	Si009597m	scaffold_7	21379806	21379822	0	0.077	5-UTR	GTGGTACCCTGCTAAT	GTGGTACCCTGCTAAT	http://synteny.cnr.berkeley.edu/CoGe/GEvo.pl?prog=blastn&autogo=1&show_cns=1&dsgid1=19491&chr1=scaffold_1&x1=28238662&dr1up=15000&dr1down=15000&dsgid2=19491;chr2=scaffold_7;x2=21379806;dr2up=15000;dr2down=15000;num_seqs=2;hsp_overlap_limit=0;hsp_size_limit=0
Si021029m|scaffold_3|6584081|6584102|+|Si000114m|scaffold_5|10098658|10098679|+|0.27	Si021029m	scaffold_3	6584081	6584102	0	Si000114m	scaffold_5	10098658	10098679	0	0.27	5-distal	CATGCATAGATTCTCTCCTTG	CATGCCTAGATTCTCCCCTTG	http://synteny.cnr.berkeley.edu/CoGe/GEvo.pl?prog=blastn&autogo=1&show_cns=1&dsgid1=19491&chr1=scaffold_3&x1=6584081&dr1up=15000&dr1down=15000&dsgid2=19491;chr2=scaffold_5;x2=10098658;dr2up=15000;dr2down=15000;num_seqs=2;hsp_overlap_limit=0;hsp_size_limit=0
Si011868m|scaffold_7|34963048|34963085|+|Si027993m|scaffold_8|1586501|1586538|+|4e-07	Si011868m	scaffold_7	34963048	34963085	0	Si027993m	scaffold_8	1586501	1586538	0	3.9999999999999998e-07	intron	TAGTAATGACGCATCCTACTTGTGCTCTGACTAAAGC	TAGTAATGCCACATCCTACTTATGATCTGACTAAAGC	http://synteny.cnr.berkeley.edu/CoGe/GEvo.pl?prog=blastn&autogo=1&show_cns=1&dsgid1=19491&chr1=scaffold_7&x1=34963048&dr1up=15000&dr1down=15000&dsgid2=19491;chr2=scaffold_8;x2=1586501;dr2up=15000;dr2down=15000;num_seqs=2;hsp_overlap_limit=0;hsp_size_limit=0
Si012051m|scaffold_7|25328193|25328208|+|Si035175m|scaffold_9|15844087|15844072|-|0.24	Si012051m	scaffold_7	25328193	25328208	0	Si035175m	scaffold_9	15844072	15844087	-0	0.24	5-distal	AGAGACAGAGAGAGG	GAGAGACAGAGAGAG	http://synteny.cnr.berkeley.edu/CoGe/GEvo.pl?prog=blastn&autogo=1&show_cns=1&dsgid1=19491&chr1=scaffold_7&x1=25328193&dr1up=15000&dr1down=15000&dsgid2=19491;chr2=scaffold_9;x2=15844072;dr2up=15000;dr2down=15000;num_seqs=2;hsp_overlap_limit=0;hsp_size_limit=0
Si010606m|scaffold_7|35563273|35563399|-|Si026644m|scaffold_8|893331|893458|-|2e-24	Si010606m	scaffold_7	35563273	35563399	-0	Si026644m	scaffold_8	893331	893458	-0	1.9999999999999998e-24	intron	GTCGCTTCATAACTAGAATCGAATACTCTTTTCTCTCTTATATATTTACAGAAGCAACAACCACAAGTTTCAAAAAAATGTTATAAACTTGTAATATATGATTATTATGTATAGCGAGCAATTTAT	GTCGCTTCATAACTAGAATCGAATACTCTTTTGTCTCTTATATATTTACAGAATCAACAACAACCACCTGTTTCAAAAAAAAAATGTTATAAACTTGTAATATGATTATGTATAGCGAGCAATTTAT	http://synteny.cnr.berkeley.edu/CoGe/GEvo.pl?prog=blastn&autogo=1&show_cns=1&dsgid1=19491&chr1=scaffold_7&x1=35563273&dr1up=15000&dr1down=15000&dsgid2=19491;chr2=scaffold_8;x2=893331;dr2up=15000;dr2down=15000;num_seqs=2;hsp_overlap_limit=0;hsp_size_limit=0
Si011781m|scaffold_7|34495632|34495992|+|Si027312m|scaffold_8|405804|405441|-|2e-141	Si011781m	scaffold_7	34495632	34495992	0	Si027312m	scaffold_8	405441	405804	-0	2.0000000000000001e-141	3-distal	AGATATCATAAGATTCATGATTCTATGATGAGTATTATAGAAAAGTAGAGCAGAGTTCCATTTTCATATGTGAACTGATGCTAAATTGCTGATGTTATCCAATTCATTTTTAGGATATACTTTATCTGCAGGAAATGTTGGTCATCTCAATTTGATTTTAATCATGAAAATTTGTTAATGATGATAAATGGATTTCTTGTATGAAAATTCTGTTGCTTTTTATGATTGCAGTTTATTATGAACCGGTGAGATATTTTCTTATACAGTATCAGTAATCAAAGTCCGCAGGAGTAAGAAACACTTCCAACTGAATTAACTGTATTTCTGTTTGATCATCTAAGTAACAATCGAAAATTTCCA	CAGCTATCTCAAGATTCAAGATTCTATGATGAGCACGATGGAAAAGTAGAGCAGAATTCCATGTTCATGTTTTTAACTGATATGCTAAACTGCTGACGTTATCCAATTCATTTTTAGGGTATAGTTTATCTGCAGGAAATGTTGGTCATCTCAATTTGATTTTAATCATGAAAATTTGTTAATGATGATAAATGGATTTCTTGTATGAAAATTCTGTTGCATTTGATGATTGCAGTTTGTTATGAACTGGTGAGATATTTTCTTATACAGTATCACTAATCAAAGTCTGCAGGAGTAAGAAACACTTCCAACTGAATCAACTGTATTGCTGTTTGATCATCTAACTAAAAACTGAAAATTTCC	http://synteny.cnr.berkeley.edu/CoGe/GEvo.pl?prog=blastn&autogo=1&show_cns=1&dsgid1=19491&chr1=scaffold_7&x1=34495632&dr1up=15000&dr1down=15000&dsgid2=19491;chr2=scaffold_8;x2=405441;dr2up=15000;dr2down=15000;num_seqs=2;hsp_overlap_limit=0;hsp_size_limit=0
Si010380m|scaffold_7|35307929|35308019|-|Si026525m|scaffold_8|1840541|1840447|+|6e-17	Si010380m	scaffold_7	35307929	35308019	-0	Si026525m	scaffold_8	1840447	1840541	0	6.0000000000000001e-17	3-UTR	GGTAGTTTACCTGGAAATTGTTTAGAGTTGGTGCTTTGGATTCCATGGCCATACGACCGACCTTGTACTTAACTGGAATTTCTGTTCAAC	GTAGTTTACCTGGAAATTGTTTAGAATTGGTGCTCGAGATTCCGTGGCCATGATGACCAACCTTGTACTATAAAACTGGAATTTCTGCTGAACT	http://synteny.cnr.berkeley.edu/CoGe/GEvo.pl?prog=blastn&autogo=1&show_cns=1&dsgid1=19491&chr1=scaffold_7&x1=35307929&dr1up=15000&dr1down=15000&dsgid2=19491;chr2=scaffold_8;x2=1840447;dr2up=15000;dr2down=15000;num_seqs=2;hsp_overlap_limit=0;hsp_size_limit=0
Si031198m|scaffold_2|3949674|3949691|+|Si036775m|scaffold_9|3365543|3365560|+|0.83	Si031198m	scaffold_2	3949674	3949691	0	Si036775m	scaffold_9	3365543	3365560	0	0.83	5-distal	TTGGTGACGAACCCTTC	TTGGTGACGAACCATTC	http://synteny.cnr.berkeley.edu/CoGe/GEvo.pl?prog=blastn&autogo=1&show_cns=1&dsgid1=19491&chr1=scaffold_2&x1=3949674&dr1up=15000&dr1down=15000&dsgid2=19491;chr2=scaffold_9;x2=3365543;dr2up=15000;dr2down=15000;num_seqs=2;hsp_overlap_limit=0;hsp_size_limit=0
Si012769m|scaffold_7|34135405|34135667|+|Si026382m|scaffold_8|795192|794908|-|9e-67	Si012769m	scaffold_7	34135405	34135667	0	Si026382m	scaffold_8	794908	795192	-0	9.0000000000000003e-67	5-distal	TTAGAGAGTGAGAGCGTCAACGTATGTAGAACCCGTGAACCTAGTAGCTAATAGTAGGAAAAAGACAGCCTATACACATGATCGATCCTTGTCGTTGTGATGAACAGATGATATTTTTTTCTTTTTGCCTAGCTAATGATATGGTAATTCTTCCCCACAAAAAGAAACGATATGATAATTCTATAGGTTCTACGAGACAAACTTAGTTGCTTCATTTACTTATCATTAAGACAACAAATTGTAGATGATCAGCTCTTTATTA	GTTAGAGAGTGAGAGCGTCAACGTATGTAGAACCCGTGAACCTGCTAGTAGCTATAATATATAGTAGGAAAAAGACAGCCTATACACATGATCAATCCTTGTCGTTGTGGTGATCACACAATATTTTTCTCTCTCTCTCTCTCTTTACTAGCTAATAATATGGTAATTTTCTTACCCACAAAAAGAAACGATATGGTAATTCTATAGGTTCTACGAGACAAACTTAGTTGCTTCATTTACTTATTATTAAGACAATAAATATTGTAGATGATCAGCTCTTTATT	http://synteny.cnr.berkeley.edu/CoGe/GEvo.pl?prog=blastn&autogo=1&show_cns=1&dsgid1=19491&chr1=scaffold_7&x1=34135405&dr1up=15000&dr1down=15000&dsgid2=19491;chr2=scaffold_8;x2=794908;dr2up=15000;dr2down=15000;num_seqs=2;hsp_overlap_limit=0;hsp_size_limit=0
Si010583m|scaffold_7|34400615|34400725|-|Si027975m|scaffold_8|494536|494430|+|3e-37	Si010583m	scaffold_7	34400615	34400725	-0	Si027975m	scaffold_8	494430	494536	0	3e-37	intron	GTTTGAACCTTAACCCCGTCACTTCTGATCCAGTTTAGGTTATATTTCACTTATTTTCATGTGACAACACAACTTATACGTCTGAATTGCCCTGCTTTTCTGATGATTTA	TTTGAACCTTAACCCCGTCACTTCTGATCCAGTTCAGGTTATGTTTTCACTTATTTTCATGTGACAACACATACGTCTGAATTGCCCTGCTTTTCTGATGATTTAG	http://synteny.cnr.berkeley.edu/CoGe/GEvo.pl?prog=blastn&autogo=1&show_cns=1&dsgid1=19491&chr1=scaffold_7&x1=34400615&dr1up=15000&dr1down=15000&dsgid2=19491;chr2=scaffold_8;x2=494430;dr2up=15000;dr2down=15000;num_seqs=2;hsp_overlap_limit=0;hsp_size_limit=0
Si033243m|scaffold_2|46763131|46763150|-|Si040272m|scaffold_9|45617066|45617047|+|0.001	Si033243m	scaffold_2	46763131	46763150	-0	Si040272m	scaffold_9	45617047	45617066	0	0.001	5-distal	AGGAAATGTTCTCTGAAAA	GGAAATGTTCTCTGAAAAG	http://synteny.cnr.berkeley.edu/CoGe/GEvo.pl?prog=blastn&autogo=1&show_cns=1&dsgid1=19491&chr1=scaffold_2&x1=46763131&dr1up=15000&dr1down=15000&dsgid2=19491;chr2=scaffold_9;x2=45617047;dr2up=15000;dr2down=15000;num_seqs=2;hsp_overlap_limit=0;hsp_size_limit=0
setaria64_scaffold_6_17199816_17199932|scaffold_6|17199933|17200709|-|setaria64_scaffold_6_22022666_22022782|scaffold_6|22022783|22023559|-|0.0	setaria64_scaffold_6_17199816_17199932	scaffold_6	17199933	17200709	-0	setaria64_scaffold_6_22022666_22022782	scaffold_6	22022783	22023559	-0	0	5-proximal	TCAACACCATCCTCGTGCGGCACAACCGCCCCCTCGCCGACCTGGTCCTCGTGCGGCACGACCGCCCCCTCGCCGACCTGGTCTGCGCCGGTGGCGGCGGACTGGATGGGCGACATGGGGCACCCATGCCGAGGCCCAAGCCGAGGTAGGGTCGCTTACATAGAAGCAGTCCAAGTCCAGATGAGAAATCTCCGCTCCGCCCCAGTCCAGTGAGTAGAACGGAGGAGAACGACGACCCACCCAGGTATAATCCCACCTCACCAATTTACAACCGAAATTGCAGGCTTAAAACCTAGGATGCAGATATGGGTAATGTCACCCGAGGAACGACAAAGTGAGGGATTGGAATAAGTGATGGATTTGGCAAAATCTTCGGGGGAAGCCGTTGTCGCGGCACAG…	TCAACACCATCCTCGTGCGGCACAACCGCCCCCTCGCCGACCTGGTCCTCGTGCGGCACGACCGCCCCCTCGCCGACCTGGTCTGCGCCGGTGGCGGCGGACTGGATGGGCGACATGGGGCACCCATGCCGAGGCCCAAGCCGAGGTAGGGTCGCTTACATAGAAGCAGTCCAAGTCCAGATGAGAAATCTCCGCTCCGCCCCAGTCCAGTGAGTAGAACGGAGGAGAACGACGACCCACCCAGGTATAATCCCACCTCACCAATTTACAACCGAAATTGCAGGCTTAAAACCTAGGATGCAGATATGGGTAATGTCACCCGAGGAACGACAGAGTGAGGGATTGGACTAAGTGATGGATTCGGCAAAATCTTCGGGGGAAGCCGTTGTCGCGGCACAG…	http://synteny.cnr.berkeley.edu/CoGe/GEvo.pl?prog=blastn&autogo=1&show_cns=1&dsgid1=19491&chr1=scaffold_6&x1=17199933&dr1up=15000&dr1down=15000&dsgid2=19491;chr2=scaffold_6;x2=22022783;dr2up=15000;dr2down=15000;num_seqs=2;hsp_overlap_limit=0;hsp_size_limit=0
Si014766m|scaffold_6|318880|319429|+|Si015982m|scaffold_6|471643|471095|-|0.0	Si014766m	scaffold_6	318880	319429	0	Si015982m	scaffold_6	471095	471643	-0	0	5-distal	GGTGGAGCCTGAAGGGCGGGAGAGCAGGATTGGATCTGAACCGGGGGGCTATATCAAAATAATAGGGCGCATTTGCAAATAATCGGATCGAACTGGGGGTTAAATGAAAATAATAGGTTGCATTTTGCAAATAATCGGATCACGATCAATAATGGCTGAGGTTAAATGAAAATAATAGAGGTATTTTACAAAAAATCGGATCACGAGGGTCATTTGCAAAATTACCGATCGGCGACCCGGTCCCCCGCACCTCCGCGTCGCCTCGCCGGAGTTCCGCCTCACTCCGGGCGTCCCTTCCCTTCCCTTGGTGCCTCTTCATCCTCCTGCCCGTGTCGAAGCAAAACCTCGGGCTTGAAGTCGGAAAGCAAACGGAGCACTCCTCGTTCCTCCGTCCGGCAA…	TGGTGGAGCCTGAAGGGCGGGAGAGCAGGATTGGATCTGAACCGGGGGGCTATATCAAAATAATAGGGCGCATTTGCAAATAATCGGATCGAACTGGGGTTCAATGAAAATAATAGGGTGCATTTTGCAAATAATCGGATCACGATCAATAATGGCTGAGGTTAAATGAAAATAATAGAGGTATTTTACAAAAAATCGGATCACGAGGGTCATTTGCAAAATTACCGATCGGCGACCCGGTCCCCCGCACCTCCGCGTCGCCTCGCCGGAGTTCCGCCTCACTCTGGGCGTCCCTTCCCTTCCCTTGGTGCCTCTTCATCCTTCTGCCCGTGTCGAAGCAAAACCTCGGGCTTGAAGTCGGAAAGCAAGCGGAGCACTCCTCGTTCCTCCGTCCGGCAA…	http://synteny.cnr.berkeley.edu/CoGe/GEvo.pl?prog=blastn&autogo=1&show_cns=1&dsgid1=19491&chr1=scaffold_6&x1=318880&dr1up=15000&dr1down=15000&dsgid2=19491;chr2=scaffold_6;x2=471095;dr2up=15000;dr2down=15000;num_seqs=2;hsp_overlap_limit=0;hsp_size_limit=0
Si009166m|scaffold_7|35824601|35824793|+|Si025817m|scaffold_8|1141087|1140895|-|2e-33	Si009166m	scaffold_7	35824601	35824793	0	Si025817m	scaffold_8	1140895	1141087	-0	2.0000000000000001e-33	5-proximal	AAATCCAATTATTTAGTTAGCTTTTTGAATTAAAATATAAAAACATGGATAGCAAATCTTATTTTTTTTAAAAATATAACTATCTCAACAGCAGCGTGCTGACAGTGCTACAACTTAAAGAAAAGTATTGATGCATAATTTTCTCTTGTAGATACCTTTACGTGTGTTCAAAAAAGTGAGATGGGTAGAATG	AAAATCCAATTATTTAGTTAGCCTTTTGAATTAAACTATAAAGACTTGGACCACAAATCTTATTTTTTAAAAATATTGATAACTACCTCAACATCAGCTTATTGACAGTGCTACAACTAAAAAAGTATTGATATATAATTTTCTCATGTGGATACCTTTCTATGTGTTCACTAAAAGTGAGATAGATAAAAT	http://synteny.cnr.berkeley.edu/CoGe/GEvo.pl?prog=blastn&autogo=1&show_cns=1&dsgid1=19491&chr1=scaffold_7&x1=35824601&dr1up=15000&dr1down=15000&dsgid2=19491;chr2=scaffold_8;x2=1140895;dr2up=15000;dr2down=15000;num_seqs=2;hsp_overlap_limit=0;hsp_size_limit=0
scaffold_7_34566007_34566161_cns_rna|scaffold_7|34565681|34565732|-|scaffold_8_329578_329428_cns_rna|scaffold_8|329679|329628|+|2e-13	scaffold_7_34566007_34566161_cns_rna	scaffold_7	34565681	34565732	-0	scaffold_8_329578_329428_cns_rna	scaffold_8	329628	329679	0	2.0000000000000001e-13	3-proximal	TTTACTTCTTGCTGGGCTTATAGCCTTGTAAAATGTATGTAACCTGTACAT	TTGCTTCTTGTTGGGCTTAGAGCCTTGTAAAATGTTTGTAATCTGTACATT	http://synteny.cnr.berkeley.edu/CoGe/GEvo.pl?prog=blastn&autogo=1&show_cns=1&dsgid1=19491&chr1=scaffold_7&x1=34565681&dr1up=15000&dr1down=15000&dsgid2=19491;chr2=scaffold_8;x2=329628;dr2up=15000;dr2down=15000;num_seqs=2;hsp_overlap_limit=0;hsp_size_limit=0
Si003275m|scaffold_5|44555901|44555938|-|Si039489m|scaffold_9|18252598|18252636|-|0.0001	Si003275m	scaffold_5	44555901	44555938	-0	Si039489m	scaffold_9	18252598	18252636	-0	0.0001	5-proximal	CAGGCCACATTGCTCTTGGAGCCCACAATAACTGGGC	CAGGCCAAATTGCTCTCGAAAGCCCACAATAACTGGGC	http://synteny.cnr.berkeley.edu/CoGe/GEvo.pl?prog=blastn&autogo=1&show_cns=1&dsgid1=19491&chr1=scaffold_5&x1=44555901&dr1up=15000&dr1down=15000&dsgid2=19491;chr2=scaffold_9;x2=18252598;dr2up=15000;dr2down=15000;num_seqs=2;hsp_overlap_limit=0;hsp_size_limit=0
Si018562m|scaffold_1|34292930|34292952|+|Si011517m|scaffold_7|27433697|27433719|+|0.001	Si018562m	scaffold_1	34292930	34292952	0	Si011517m	scaffold_7	27433697	27433719	0	0.001	5-UTR	TTTTCGCCCCCATCTTTGAACC	TTTTCGCCACCATCTTTGAACC	http://synteny.cnr.berkeley.edu/CoGe/GEvo.pl?prog=blastn&autogo=1&show_cns=1&dsgid1=19491&chr1=scaffold_1&x1=34292930&dr1up=15000&dr1down=15000&dsgid2=19491;chr2=scaffold_7;x2=27433697;dr2up=15000;dr2down=15000;num_seqs=2;hsp_overlap_limit=0;hsp_size_limit=0
setaria64_scaffold_12_5340_5597|scaffold_12|8934|10668|+|setaria64_scaffold_9_21213233_21213490|scaffold_9|21216819|21218575|+|0.0	setaria64_scaffold_12_5340_5597	scaffold_12	8934	10668	0	setaria64_scaffold_9_21213233_21213490	scaffold_9	21216819	21218575	0	0	3-distal	AACCATAAACTCCGAAGCGGTTTCACTTTACCATACTGGAGAAGGGCTTCACTAGAGTACAGAACTAGCTTCCTCTGTACATATCGTTTTCGGGTAATAATATCGTTTTCGGGTAATAATACTATCATTGAGAAAGAATAGATAACGACTATATGGGTGTGGGCTCATACTCTCATTTTATCCTTGCTCGCTGTTCCCGACAGGAATACGTCACTTAAAATAAGCTATTGACGTCTTAGTTCCGACCTTGTCTCCTTTCTTTCTTTTGTTCACCGGTGCAAGGCAAGGGCGGAGCTCTCTTATGTTCATCTTCCACGCCTGCCCGCATCCCAAGCACTAAATGAGTGAAATCCAATCCCGGAAAAAGGCTCTCTTGCATCTTTTGCTTCCCCACCCGGC…	AACCATAAACTCCGAAGCGGTTTCACTTTACCATACTGGAGAAGGGCTTCACTCGTGCCTTGGGGACAGAACTAGAGTACAAACTAGCTTCCTCTGTACATATCGTTTTCGGGTAATAATACTATCATTGAGAAAGAATAGATAACGACTATCAGGCATATGACTGATTTCTATATGGGTGTGGGCTCATACTCTCATTTTATCCTTGCTCGCTGTTCCCGACAGGAATACGTCACTTAAAATAAGCTATTGACGTCTTAGTTCTGACCTTGTCTCCTTTCTTTCTTTTGTTCACCGGTGCAAGGCAAGGGCGGAGCTCTCTTATGTTCATCTTCCACGCCTGCCCGCATCCCAAGCACTAAATGAGTGAAATCCAATCCCAGAAAAAGGCTCTCTTGC…	http://synteny.cnr.berkeley.edu/CoGe/GEvo.pl?prog=blastn&autogo=1&show_cns=1&dsgid1=19491&chr1=scaffold_12&x1=8934&dr1up=15000&dr1down=15000&dsgid2=19491;chr2=scaffold_9;x2=21216819;dr2up=15000;dr2down=15000;num_seqs=2;hsp_overlap_limit=0;hsp_size_limit=0
Si010183m|scaffold_7|35019879|35020045|+|Si026532m|scaffold_8|1647847|1648013|+|3e-59	Si010183m	scaffold_7	35019879	35020045	0	Si026532m	scaffold_8	1647847	1648013	0	3.0000000000000001e-59	3-proximal	GGTTGGTGCTAGATGGCGGGCGGTGGCAAGAGGAATGAGGAAGAAGTTTCAGCTCGATCGCTGCGATCCCTGCGGCGATCCGTGCGGTCCTTGACGACGAAGGAAGCGAGAGCCAAGGAGCAGTCCGAGATCCTGAAGATGAAGAGGGAGGCGAAGACTCTCATGA	GGTTGGTGCTGGATGGCGGATGGTGGCAAGAGCAACGAGGTAGAGGTTTCAGCTCGATCGCTGCGATCCCTGCGACGATCCATGCGGTCCTTGAAGACAAAGGAAGCGAGTGCCAAGGAGCAGTCTGAGATCTTGAAGCTGAAGAGGGAGGTGAAGGCTCTCATGA	http://synteny.cnr.berkeley.edu/CoGe/GEvo.pl?prog=blastn&autogo=1&show_cns=1&dsgid1=19491&chr1=scaffold_7&x1=35019879&dr1up=15000&dr1down=15000&dsgid2=19491;chr2=scaffold_8;x2=1647847;dr2up=15000;dr2down=15000;num_seqs=2;hsp_overlap_limit=0;hsp_size_limit=0
Si021484m|scaffold_3|17625064|17625081|+|Si000842m|scaffold_5|41107752|41107769|+|1.2	Si021484m	scaffold_3	17625064	17625081	0	Si000842m	scaffold_5	41107752	41107769	0	1.2	5-proximal	TTCGCGCCATCACCCGC	TTCGCGCCATCTCCCGC	http://synteny.cnr.berkeley.edu/CoGe/GEvo.pl?prog=blastn&autogo=1&show_cns=1&dsgid1=19491&chr1=scaffold_3&x1=17625064&dr1up=15000&dr1down=15000&dsgid2=19491;chr2=scaffold_5;x2=41107752;dr2up=15000;dr2down=15000;num_seqs=2;hsp_overlap_limit=0;hsp_size_limit=0
setaria64_scaffold_7_34908682_34910889|scaffold_7|34912904|34912924|+|setaria64_scaffold_8_1504545_1505209|scaffold_8|1507152|1507172|+|0.83	setaria64_scaffold_7_34908682_34910889	scaffold_7	34912904	34912924	0	setaria64_scaffold_8_1504545_1505209	scaffold_8	1507152	1507172	0	0.83	3-distal	GGAAGAGATCCCGGATGCAA	GGAAGAGATCCAGGTTGCAA	http://synteny.cnr.berkeley.edu/CoGe/GEvo.pl?prog=blastn&autogo=1&show_cns=1&dsgid1=19491&chr1=scaffold_7&x1=34912904&dr1up=15000&dr1down=15000&dsgid2=19491;chr2=scaffold_8;x2=1507152;dr2up=15000;dr2down=15000;num_seqs=2;hsp_overlap_limit=0;hsp_size_limit=0
Si020241m|scaffold_1|34709041|34709058|-|Si011823m|scaffold_7|28163344|28163361|-|0.015	Si020241m	scaffold_1	34709041	34709058	-0	Si011823m	scaffold_7	28163344	28163361	-0	0.015	3-proximal	TCCCTACATATGATAAC	TCCCTACATATGATAAC	http://synteny.cnr.berkeley.edu/CoGe/GEvo.pl?prog=blastn&autogo=1&show_cns=1&dsgid1=19491&chr1=scaffold_1&x1=34709041&dr1up=15000&dr1down=15000&dsgid2=19491;chr2=scaffold_7;x2=28163344;dr2up=15000;dr2down=15000;num_seqs=2;hsp_overlap_limit=0;hsp_size_limit=0
Si019550m|scaffold_1|40790824|40790839|-|Si005919m|scaffold_4|4428009|4428024|-|0.39	Si019550m	scaffold_1	40790824	40790839	-0	Si005919m	scaffold_4	4428009	4428024	-0	0.39	intron	ACTGTTAAAAGAATT	ACTGTTAAAAGAATT	http://synteny.cnr.berkeley.edu/CoGe/GEvo.pl?prog=blastn&autogo=1&show_cns=1&dsgid1=19491&chr1=scaffold_1&x1=40790824&dr1up=15000&dr1down=15000&dsgid2=19491;chr2=scaffold_4;x2=4428009;dr2up=15000;dr2down=15000;num_seqs=2;hsp_overlap_limit=0;hsp_size_limit=0
Si011788m|scaffold_7|35135197|35135223|+|Si026584m|scaffold_8|1936456|1936430|-|6e-06	Si011788m	scaffold_7	35135197	35135223	0	Si026584m	scaffold_8	1936430	1936456	-0	6.0000000000000002e-06	5-proximal	AGTACTAATAATACAAATAGTAGAAT	TAGTACTAATAATATAAATAGTAGAA	http://synteny.cnr.berkeley.edu/CoGe/GEvo.pl?prog=blastn&autogo=1&show_cns=1&dsgid1=19491&chr1=scaffold_7&x1=35135197&dr1up=15000&dr1down=15000&dsgid2=19491;chr2=scaffold_8;x2=1936430;dr2up=15000;dr2down=15000;num_seqs=2;hsp_overlap_limit=0;hsp_size_limit=0
Si010488m|scaffold_7|34969939|34970465|-|Si026579m|scaffold_8|1595975|1596500|-|0.0	Si010488m	scaffold_7	34969939	34970465	-0	Si026579m	scaffold_8	1595975	1596500	-0	0	intron	GTGAGAATATCGTCTTGTTATCTTTTCTTGAGGACTTTGTGGTGGGTGTGAACTGCAGATAAAAACAACCCAACAAGATAGGAACTTTGAATTGCTCTTAAAACTTAATTAATAGCACCACAGCAATAGACCAAATTTGTTATACTACTTTTGTGCCCCAATAATTAAGTTAATGGCCTTCTGTAGAGTTTGCTGTCATTCAGAAGATACTCAGCATGGATAAACCCAATCAGGTATCTACTTCTAACTGGTATCTGAATGTTTTCTGTTAAGTGCCTGGTTAAATGTTGGATTGAATATCCATTTGTATCTTGTGCTTTCTAGTCATGATTCTGAAACTGAAGCCTTATGACATATGACAAGTTTTCATCAACTTTCAGATTTCATATGCACTTGCAT…	GTGAGAATATCGTCTTGTTATCTTTCTTGAGGACTTTGTGGTGGGTGTGAACCACAGATAAAAACAACCCAACAAGATAGGAACTTTGAATTGCTCTTAAAACTTAATTAATAGCACCACAGCAATAGACGAAATTTGTTATACTACTTTTGTGCCCCCATAATTAAGTTAATTGCCTTCTGTAGAGTTTGCTGTCATTCAGAAGATACTCAGCATGGATAAACCCAATCAGGTATCTACTTCTAACTGGTATCTGAATGTTTTCTGTTAAGTGCCTGGTTAAATGTTGGATTGAATATCCATTTGTATCTTGTGCTTTCTAGTCATGATTCGGAAACTGAAGCCTTGTGACATATGACAAGTTTTCATCAACTTTCAGATTTCATATGCACTTGCATG…	http://synteny.cnr.berkeley.edu/CoGe/GEvo.pl?prog=blastn&autogo=1&show_cns=1&dsgid1=19491&chr1=scaffold_7&x1=34969939&dr1up=15000&dr1down=15000&dsgid2=19491;chr2=scaffold_8;x2=1595975;dr2up=15000;dr2down=15000;num_seqs=2;hsp_overlap_limit=0;hsp_size_limit=0
Si011461m|scaffold_7|34083562|34083586|+|Si027098m|scaffold_8|847944|847920|-|8e-05	Si011461m	scaffold_7	34083562	34083586	0	Si027098m	scaffold_8	847920	847944	-0	8.0000000000000007e-05	intron	GATTATAAGCTACCCTTGCTCTTC	AGATAATAAGCTACCCTTGCTCTT	http://synteny.cnr.berkeley.edu/CoGe/GEvo.pl?prog=blastn&autogo=1&show_cns=1&dsgid1=19491&chr1=scaffold_7&x1=34083562&dr1up=15000&dr1down=15000&dsgid2=19491;chr2=scaffold_8;x2=847920;dr2up=15000;dr2down=15000;num_seqs=2;hsp_overlap_limit=0;hsp_size_limit=0
Si012973m|scaffold_7|34512976|34513088|-|Si028566m|scaffold_8|378487|378366|+|1e-35	Si012973m	scaffold_7	34512976	34513088	-0	Si028566m	scaffold_8	378366	378487	0	1e-35	3-distal	AGCTTTTTCTTAGTGCAAATCTATGGGACGGCCTTAACCCACCGATCAATTTAAGAAAAATTTAACAAAATTCTAAAGACTAGTAACGATCGCTCATTGAAAAGACAACTCG	GCTTTTTCTTAGTGCAAATCTATGGGGACGGCCTTAACCCACCGATCAAATTTAAGAAAAATTTAACAAAATTCTAAAGACTACTAGTAACGATCGATCGCTCATTGAAAAGACAACTCGG	http://synteny.cnr.berkeley.edu/CoGe/GEvo.pl?prog=blastn&autogo=1&show_cns=1&dsgid1=19491&chr1=scaffold_7&x1=34512976&dr1up=15000&dr1down=15000&dsgid2=19491;chr2=scaffold_8;x2=378366;dr2up=15000;dr2down=15000;num_seqs=2;hsp_overlap_limit=0;hsp_size_limit=0
Si004417m|scaffold_5|15270944|15270977|+|Si011269m|scaffold_7|31963189|31963156|-|3e-08	Si004417m	scaffold_5	15270944	15270977	0	Si011269m	scaffold_7	31963156	31963189	-0	2.9999999999999997e-08	intron	TTAGGTGAGCTGTTCCTTGCAACAGTGCTAACC	GTTAGGTGAGCTGTTCCTCGCAACGGTGCTAAC	http://synteny.cnr.berkeley.edu/CoGe/GEvo.pl?prog=blastn&autogo=1&show_cns=1&dsgid1=19491&chr1=scaffold_5&x1=15270944&dr1up=15000&dr1down=15000&dsgid2=19491;chr2=scaffold_7;x2=31963156;dr2up=15000;dr2down=15000;num_seqs=2;hsp_overlap_limit=0;hsp_size_limit=0
Si016502m|scaffold_1|40146187|40146213|-|Si005993m|scaffold_4|3308004|3308030|-|0.02	Si016502m	scaffold_1	40146187	40146213	-0	Si005993m	scaffold_4	3308004	3308030	-0	0.02	5-UTR	CCTTCCTCGAACTCCTCGCCGCCGGC	CCTTCCTCGAACTCCGCGCGGGCGGC	http://synteny.cnr.berkeley.edu/CoGe/GEvo.pl?prog=blastn&autogo=1&show_cns=1&dsgid1=19491&chr1=scaffold_1&x1=40146187&dr1up=15000&dr1down=15000&dsgid2=19491;chr2=scaffold_4;x2=3308004;dr2up=15000;dr2down=15000;num_seqs=2;hsp_overlap_limit=0;hsp_size_limit=0
Si020220m|scaffold_1|34337176|34337193|-|Si012285m|scaffold_7|27620028|27620045|-|0.97	Si020220m	scaffold_1	34337176	34337193	-0	Si012285m	scaffold_7	27620028	27620045	-0	0.97	5-distal	GCTGGATTCAGGCTTGC	GCTGGATTCAGGCTAGC	http://synteny.cnr.berkeley.edu/CoGe/GEvo.pl?prog=blastn&autogo=1&show_cns=1&dsgid1=19491&chr1=scaffold_1&x1=34337176&dr1up=15000&dr1down=15000&dsgid2=19491;chr2=scaffold_7;x2=27620028;dr2up=15000;dr2down=15000;num_seqs=2;hsp_overlap_limit=0;hsp_size_limit=0
Si009603m|scaffold_7|35026550|35026593|+|Si026107m|scaffold_8|1653813|1653856|+|3e-12	Si009603m	scaffold_7	35026550	35026593	0	Si026107m	scaffold_8	1653813	1653856	0	3.0000000000000001e-12	intron	ATCATGCAACACTTCTTACCCTCTTTAGCTCACTTTCTCAAAA	ATCATGCAACACGCCTTCCCCTCTTTAGCTCACTTTCTCAAAA	http://synteny.cnr.berkeley.edu/CoGe/GEvo.pl?prog=blastn&autogo=1&show_cns=1&dsgid1=19491&chr1=scaffold_7&x1=35026550&dr1up=15000&dr1down=15000&dsgid2=19491;chr2=scaffold_8;x2=1653813;dr2up=15000;dr2down=15000;num_seqs=2;hsp_overlap_limit=0;hsp_size_limit=0
Si009163m|scaffold_7|34886632|34886778|-|Si025816m|scaffold_8|1313940|1314082|-|1e-49	Si009163m	scaffold_7	34886632	34886778	-0	Si025816m	scaffold_8	1313940	1314082	-0	9.9999999999999994e-50	intron	GTATTCCACTTTGTATCCCTTTACACTTTATTTCTTTTGTGTCTAATTGGTCTTATTCCTTGTGGTATATAATTGTTGCATTTTAAAAAACTCTTTTGTTAGCAAGTGTAGTCTTTCCATACTTAATATTTATATATCATTAATAA	GTATTCCACTTTGTATCCCTTTACACTTCATTTCTTTTAATTGGTCTTATTCGTTGTGGTATCTAATTGTTGCATTTAAAAAAAAACTCTTTTGTTAGCAAGTGTAGTCTTTCCATACTTAATATTTATATATCATCAATAA	http://synteny.cnr.berkeley.edu/CoGe/GEvo.pl?prog=blastn&autogo=1&show_cns=1&dsgid1=19491&chr1=scaffold_7&x1=34886632&dr1up=15000&dr1down=15000&dsgid2=19491;chr2=scaffold_8;x2=1313940;dr2up=15000;dr2down=15000;num_seqs=2;hsp_overlap_limit=0;hsp_size_limit=0
Si009226m|scaffold_7|35805351|35805788|+|Si027479m|scaffold_8|168204|168620|+|7e-94	Si009226m	scaffold_7	35805351	35805788	0	Si027479m	scaffold_8	168204	168620	0	7e-94	5-distal	AGCACTTGAATTGTGTGGTGGGGGTCCAAATGTCGCTTTCCATTGCTTTTGGACTGTAAAGCTGTGAATGTGATGTTTATGGTGGAGCACGGATGGATATTGGCCATTTGCTGTTTTGCACCAATAATGCAGGAGTATTCTTGGGTCATTTTTATTCAATTTTGACTAAAAGCATGCAATTCCGTGTGATAGATTTATCAAGTTGTAAAGATCTTTTCCCTTTCCTTTTCTCTTGACGTGTAAGTAAGCGCATGAGAACAGTACAGGTGCTACGTGTATCTCAAGCAACAAAGAGTACATCGGTACTACTAGCTACTAGCTTAGATTTTACTACACCATAATATACATGAAAAGTATGCTGTGGTGATCCTATACATGGCAAGTCATTATTGTATAGAA…	AGCACTTGAATTGTGTGGCGGGGGTCCAAATGTTGCTTTCCATTGCTTTTGGACTGTAAAAGCTATGAATGTGATGTTTGTGGTGGAGCATGAATGGGTATTTGGCCATTTGCAGTTTTGCACCAAAGAGTTTTCTTGGGCCATTTCTATTCAATTTTGACTAAAAGCAATTGCTTGTGATAGATTTGTCAAGTTGTAAAGATATTTTTCCTTTCTTTTCTATTGGCGTGTAAGTAAGTGCATGAGAAGAGGGTACAGGGGCTACGTGTATCTCAAGTAACAAAGAGTACATCATTACTGCTTGCTAGCTTTGATTTTACTACACTGTAATATGAAAAGTACGTCGTGGCGATCCTATACATCACAGGACATTATTGTAGAATACCACCACCGTTATAT…	http://synteny.cnr.berkeley.edu/CoGe/GEvo.pl?prog=blastn&autogo=1&show_cns=1&dsgid1=19491&chr1=scaffold_7&x1=35805351&dr1up=15000&dr1down=15000&dsgid2=19491;chr2=scaffold_8;x2=168204;dr2up=15000;dr2down=15000;num_seqs=2;hsp_overlap_limit=0;hsp_size_limit=0
Si029324m|scaffold_2|31752844|31752859|-|Si015333m|scaffold_6|29326852|29326837|+|0.24	Si029324m	scaffold_2	31752844	31752859	-0	Si015333m	scaffold_6	29326837	29326852	0	0.24	3-distal	AGAGGGAGAGAGGAG	GAGGGAGAGAGGAGA	http://synteny.cnr.berkeley.edu/CoGe/GEvo.pl?prog=blastn&autogo=1&show_cns=1&dsgid1=19491&chr1=scaffold_2&x1=31752844&dr1up=15000&dr1down=15000&dsgid2=19491;chr2=scaffold_6;x2=29326837;dr2up=15000;dr2down=15000;num_seqs=2;hsp_overlap_limit=0;hsp_size_limit=0
Si012026m|scaffold_7|34557843|34558361|-|Si026433m|scaffold_8|339757|339242|+|0.0	Si012026m	scaffold_7	34557843	34558361	-0	Si026433m	scaffold_8	339242	339757	0	0	intron	GTGTGTATATTGCTGCTTCTAGTATCACAAATGCATGCACACTCAACTTGGAAAGGGATGTGGGAATGATTTCAAGCATTCTTGTCATATTCTTTCTTGTCTGAAAATTGGCTCCTTTTCATCCTATTTTTTTTCAAAAGGAAAACAAAAATTCTAATACGAGGGTTGAGCAGTGATGCCAATAGAAACCCAAACAATTAAGGTCCTTTGTCCTCTGCAAGGATCCTGTGATGCATCTGTCAGTAGTACAAGGCTTTTTTCAAAAGTGCACCGAATTTCTTAAGGCTGACATTCTGATCAGGCTTTGTTTATCTCCTTTCTTTCTGTTATATTTGGTGGGGGCCCTTGCCTGGTGATCTGCATGTGACTGTGATCTACTACTGCTTGATGCTGAATTGG…	TGTGTATATTGCTGCTGCTAGTATCACAAATGCATGCACACTCAACTTGGAAAGGGATGTGGGAATGATTTCAAGCATTCCTGTCATATTCTTTCTTGTCTGGAAATTGGTTCCTTTTCATCCTATTTATTTTTCAAAAGGAAAACAAAAATTCTAATACGAGGGTTGAGCAGTGATGCCAATAGAAACCCGAACAATTAAGGTCCTTTGTCCTCTGCAAGGATCTTGATGCATCTGCCAGTAGTACAAGGCTTTTTCAAAAAGTGCACCGAATTTCTTAAGGCTGACATTCTGATCAGGTTTTGTTTATCTCCTTTCTTTCTGTTACCTTTGGTGGGGGCCCTTGCCTGGTGATCTGCATGTGACTGTGATCTACTGCTTGCTGCTGTATTGGGTGTC…	http://synteny.cnr.berkeley.edu/CoGe/GEvo.pl?prog=blastn&autogo=1&show_cns=1&dsgid1=19491&chr1=scaffold_7&x1=34557843&dr1up=15000&dr1down=15000&dsgid2=19491;chr2=scaffold_8;x2=339242;dr2up=15000;dr2down=15000;num_seqs=2;hsp_overlap_limit=0;hsp_size_limit=0
Si018154m|scaffold_1|39747158|39747175|-|Si009136m|scaffold_4|2671621|2671638|-|0.98	Si018154m	scaffold_1	39747158	39747175	-0	Si009136m	scaffold_4	2671621	2671638	-0	0.98	3-distal	AAACAAATAGTAATTTG	AAATAAATAGTAATTTG	http://synteny.cnr.berkeley.edu/CoGe/GEvo.pl?prog=blastn&autogo=1&show_cns=1&dsgid1=19491&chr1=scaffold_1&x1=39747158&dr1up=15000&dr1down=15000&dsgid2=19491;chr2=scaffold_4;x2=2671621;dr2up=15000;dr2down=15000;num_seqs=2;hsp_overlap_limit=0;hsp_size_limit=0
Si012712m|scaffold_7|34728822|34728923|+|Si027559m|scaffold_8|1151255|1151360|+|2e-09	Si012712m	scaffold_7	34728822	34728923	0	Si027559m	scaffold_8	1151255	1151360	0	2.0000000000000001e-09	intron	TTTCATGCTTTGCTTACTGGTATAATAAAGATGAGATTTCTGTACTTTGGGATGCTGCCTGACACGTTAAATTAATCCATGGGTGTGATCCCTTCTTCACA	TTTCATGCTTTGCTTGGTACGTGTATATATATAGATGAGATTTCTGTACTTTTGGGCTGCTGCCTAGCTAACATGTTAATCCATGGTTGTGATCCCTTCTTCACA	http://synteny.cnr.berkeley.edu/CoGe/GEvo.pl?prog=blastn&autogo=1&show_cns=1&dsgid1=19491&chr1=scaffold_7&x1=34728822&dr1up=15000&dr1down=15000&dsgid2=19491;chr2=scaffold_8;x2=1151255;dr2up=15000;dr2down=15000;num_seqs=2;hsp_overlap_limit=0;hsp_size_limit=0
Si010143m|scaffold_7|35647539|35647594|-|Si026360m|scaffold_8|995441|995497|-|8e-05	Si010143m	scaffold_7	35647539	35647594	-0	Si026360m	scaffold_8	995441	995497	-0	8.0000000000000007e-05	intron	CAAGCTCCGCTTCAGGTTGTTTTTGCAAGCTTCTCTACCCAGTACAAGCTGCATT	CAACCTCTGCTTCACGGTGTTGTTTGCAAGATTCTCTGCCCTCTACAAGTTGCATT	http://synteny.cnr.berkeley.edu/CoGe/GEvo.pl?prog=blastn&autogo=1&show_cns=1&dsgid1=19491&chr1=scaffold_7&x1=35647539&dr1up=15000&dr1down=15000&dsgid2=19491;chr2=scaffold_8;x2=995441;dr2up=15000;dr2down=15000;num_seqs=2;hsp_overlap_limit=0;hsp_size_limit=0
Si018670m|scaffold_1|1254786|1254812|+|Si007093m|scaffold_4|26746455|26746481|+|0.82	Si018670m	scaffold_1	1254786	1254812	0	Si007093m	scaffold_4	26746455	26746481	0	0.82	5-distal	ATGCCCCAACTGCTGTTCTTGTCGAC	ATGCCCCAGCTGCCGCTCATGTCGAC	http://synteny.cnr.berkeley.edu/CoGe/GEvo.pl?prog=blastn&autogo=1&show_cns=1&dsgid1=19491&chr1=scaffold_1&x1=1254786&dr1up=15000&dr1down=15000&dsgid2=19491;chr2=scaffold_4;x2=26746455;dr2up=15000;dr2down=15000;num_seqs=2;hsp_overlap_limit=0;hsp_size_limit=0
Si019397m|scaffold_1|39147478|39147494|-|Si006633m|scaffold_4|6685640|6685656|-|0.061	Si019397m	scaffold_1	39147478	39147494	-0	Si006633m	scaffold_4	6685640	6685656	-0	0.061	5-distal	CATCAGCAAGCACTAG	CATCAGCAAGCACTAG	http://synteny.cnr.berkeley.edu/CoGe/GEvo.pl?prog=blastn&autogo=1&show_cns=1&dsgid1=19491&chr1=scaffold_1&x1=39147478&dr1up=15000&dr1down=15000&dsgid2=19491;chr2=scaffold_4;x2=6685640;dr2up=15000;dr2down=15000;num_seqs=2;hsp_overlap_limit=0;hsp_size_limit=0
Si018139m|scaffold_1|6507409|6507432|-|Si007394m|scaffold_4|30210182|30210159|+|0.016	Si018139m	scaffold_1	6507409	6507432	-0	Si007394m	scaffold_4	30210159	30210182	0	0.016	3-UTR	CCCCTGTTGCAGGCCTAGGTAGG	CCCTGTTGCAAGCCCAGGTAGGC	http://synteny.cnr.berkeley.edu/CoGe/GEvo.pl?prog=blastn&autogo=1&show_cns=1&dsgid1=19491&chr1=scaffold_1&x1=6507409&dr1up=15000&dr1down=15000&dsgid2=19491;chr2=scaffold_4;x2=30210159;dr2up=15000;dr2down=15000;num_seqs=2;hsp_overlap_limit=0;hsp_size_limit=0
Si003104m|scaffold_5|27325558|27325580|+|Si003345m|scaffold_5|35455780|35455758|-|0.067	Si003104m	scaffold_5	27325558	27325580	0	Si003345m	scaffold_5	35455758	35455780	-0	0.067	intron	AAGTTTCATGTGGTGTTTATGT	AAAGTTTCATGTGGCGCTTATG	http://synteny.cnr.berkeley.edu/CoGe/GEvo.pl?prog=blastn&autogo=1&show_cns=1&dsgid1=19491&chr1=scaffold_5&x1=27325558&dr1up=15000&dr1down=15000&dsgid2=19491;chr2=scaffold_5;x2=35455758;dr2up=15000;dr2down=15000;num_seqs=2;hsp_overlap_limit=0;hsp_size_limit=0
Si009372m|scaffold_7|33593327|33593353|+|Si027303m|scaffold_8|3530831|3530857|+|0.02	Si009372m	scaffold_7	33593327	33593353	0	Si027303m	scaffold_8	3530831	3530857	0	0.02	intron	ACACAGGTTTGTGAAGCTTTAGCTTT	ACACAGGTTTGTGATTCTTTAGATTT	http://synteny.cnr.berkeley.edu/CoGe/GEvo.pl?prog=blastn&autogo=1&show_cns=1&dsgid1=19491&chr1=scaffold_7&x1=33593327&dr1up=15000&dr1down=15000&dsgid2=19491;chr2=scaffold_8;x2=3530831;dr2up=15000;dr2down=15000;num_seqs=2;hsp_overlap_limit=0;hsp_size_limit=0
Si012173m|scaffold_7|34211842|34212279|+|Si027298m|scaffold_8|714249|713807|-|0.0	Si012173m	scaffold_7	34211842	34212279	0	Si027298m	scaffold_8	713807	714249	-0	0	5-proximal	ATATGTATACATTGAAAAGGAATAAGTGCATGTCTTTGTCATCTGTATACAGTACAAGGTTTTTGTGATGGAACTACATCTGAGCCTTTGATATGCAACGAGCAAGCAGAGTACAGAAAGATAACAAGGAGGAAAAAAAATTGATCAGGCCAGAAAGGCCAAACACCAATAGGTCGCACACAACGCAATGCAAGGAGAAAAACTAGCTGGTCCGCACAATTCATCCACCATCATCTACCATATTAGGCTATTTTGCATGCCAAAATCGTAGACACCGCTTGAGACCCCTCTATTTAGAATACAACTCACTGGATGCCTGCTTGGTTTGACATTTGGAATTGGCCATGCAAATGCAGTTACCCTGCTGCATGTCCATCAAATAGTTAATATCCATGGTAG…	TATATGTATACATTGAAAAGGAATAAGTGCATGTCTTTGTCATCTGTATACAGTACAAGGTTTTTGTGATGAAGCATGAACTACATTTGAGCCTTCAATATGCAACGAGAAACTGGAGTACAGAAAGATAACAAGGAGGAAAAAAATTGATCAGGCCAGAAAGGCCAAACACCAATAAGTCACACACAACGCAATGCAAGGAGAAAAACTAGCTGGTCCACACAATTCATCCACCATCATCTACCATATTAGGCTATTTTGCATGCCAAAATCGTAGACACCGCTTAAGACCCCTCTATTTAGAATAGAACTCACTGGATGCCTGCTTGGTTTGACATTTGGAATTGGCCATGCAAATGCAGTCACCCTGCTGCATGTCCATCATATAGTTAATATCCA…	http://synteny.cnr.berkeley.edu/CoGe/GEvo.pl?prog=blastn&autogo=1&show_cns=1&dsgid1=19491&chr1=scaffold_7&x1=34211842&dr1up=15000&dr1down=15000&dsgid2=19491;chr2=scaffold_8;x2=713807;dr2up=15000;dr2down=15000;num_seqs=2;hsp_overlap_limit=0;hsp_size_limit=0
Si017121m|scaffold_1|4537062|4537079|+|Si006626m|scaffold_4|34100502|34100485|-|0.94	Si017121m	scaffold_1	4537062	4537079	0	Si006626m	scaffold_4	34100485	34100502	-0	0.94	3-distal	TTTGAAGTACTCCTATT	TTTTGAAGTACTACTAT	http://synteny.cnr.berkeley.edu/CoGe/GEvo.pl?prog=blastn&autogo=1&show_cns=1&dsgid1=19491&chr1=scaffold_1&x1=4537062&dr1up=15000&dr1down=15000&dsgid2=19491;chr2=scaffold_4;x2=34100485;dr2up=15000;dr2down=15000;num_seqs=2;hsp_overlap_limit=0;hsp_size_limit=0
Si010209m|scaffold_7|34204902|34205073|-|Si027540m|scaffold_8|718661|718484|+|1e-50	Si010209m	scaffold_7	34204902	34205073	-0	Si027540m	scaffold_8	718484	718661	0	1e-50	3-distal	TACGTCATGGTGCTGGCGTCACTAGCGTGCACGCAATTGCTGCATGGACGCCTGGACCGCATGTGGGCCAAGGCTTCGTACGAGCCACGACACGGCACCTAAGGGAGACAGGGCACTAGTCATGACTCACGAGGAGGTGCACAACCTCTCTGCTCCTTCCCGGACCCGGAG	ACGTCATGGTGCTGGCGTCACTAGTGTGCACGTAATTGCTGGACACCTGGACCGCATGTGTGCCAAGGCTTCCGACTCACGTATGAGCCATGACACGGCACCTAAGGGAGACAGGACACTAGTCATGACTCACCAGGAGGTGCACAACCTATCTCTGCTCCTTCCCGGACCCGGAGA	http://synteny.cnr.berkeley.edu/CoGe/GEvo.pl?prog=blastn&autogo=1&show_cns=1&dsgid1=19491&chr1=scaffold_7&x1=34204902&dr1up=15000&dr1down=15000&dsgid2=19491;chr2=scaffold_8;x2=718484;dr2up=15000;dr2down=15000;num_seqs=2;hsp_overlap_limit=0;hsp_size_limit=0
Si010189m|scaffold_7|34800636|34800733|-|Si026300m|scaffold_8|1257157|1257255|-|6e-21	Si010189m	scaffold_7	34800636	34800733	-0	Si026300m	scaffold_8	1257157	1257255	-0	5.9999999999999998e-21	intron	GTAATCTTGATCGTTGTTTTTGGGTAGTTATTTTAATCATAGCTGATTCAAACTTGGGATCTAACCTCATTTTTTTCTTCATAATTTCCTCTAACTA	GTAATTTGGATTGTTGTTTTCTGGTAGTTATTTTAATCATAGCTGATTCAAAACTGGGATATAACCTCATTTTTTTTCTTAATAATTTCCTCTAACTA	http://synteny.cnr.berkeley.edu/CoGe/GEvo.pl?prog=blastn&autogo=1&show_cns=1&dsgid1=19491&chr1=scaffold_7&x1=34800636&dr1up=15000&dr1down=15000&dsgid2=19491;chr2=scaffold_8;x2=1257157;dr2up=15000;dr2down=15000;num_seqs=2;hsp_overlap_limit=0;hsp_size_limit=0
Si025013m|scaffold_3|10477458|10477480|-|Si004249m|scaffold_5|32557588|32557610|-|0.061	Si025013m	scaffold_3	10477458	10477480	-0	Si004249m	scaffold_5	32557588	32557610	-0	0.061	3-proximal	GTTACGTGTGGGCAGGCCTCTC	GTTACGTGCGGGCAGGCCGCTC	http://synteny.cnr.berkeley.edu/CoGe/GEvo.pl?prog=blastn&autogo=1&show_cns=1&dsgid1=19491&chr1=scaffold_3&x1=10477458&dr1up=15000&dr1down=15000&dsgid2=19491;chr2=scaffold_5;x2=32557588;dr2up=15000;dr2down=15000;num_seqs=2;hsp_overlap_limit=0;hsp_size_limit=0
Si028127m|scaffold_8|30183041|30183185|-|Si026034m|scaffold_8|33820283|33820143|+|8e-38	Si028127m	scaffold_8	30183041	30183185	-0	Si026034m	scaffold_8	33820143	33820283	0	7.9999999999999997e-38	5-proximal	CTCAACAACCACCGACCGTTGCTTTTTCCCCTATATACACATACAGAACTCAGGGTTCTCTAAGACCCAAACTGTGTACTAGCTCCATTGGAGTGAGCTAGGTAGAGAAGTGTAGAGCGCCCTCAGAAACCAAATCTGCAGCCA	TCAACAACCACCGGGCGTTGCTTTTTCCCTACATATACATACAGCCTCAGGGTTCTCAAGGACACAAACTGTGTACATTCCATTGGAGTGAGCTAGGTAGAGAAGTGTACAGAGCCTTCAGAAACCAAATCTGCAGCCAA	http://synteny.cnr.berkeley.edu/CoGe/GEvo.pl?prog=blastn&autogo=1&show_cns=1&dsgid1=19491&chr1=scaffold_8&x1=30183041&dr1up=15000&dr1down=15000&dsgid2=19491;chr2=scaffold_8;x2=33820143;dr2up=15000;dr2down=15000;num_seqs=2;hsp_overlap_limit=0;hsp_size_limit=0
Si011408m|scaffold_7|35147457|35147515|+|Si027177m|scaffold_8|1925515|1925457|-|4e-21	Si011408m	scaffold_7	35147457	35147515	0	Si027177m	scaffold_8	1925457	1925515	-0	3.9999999999999996e-21	5-proximal	AGAGCGCGGAGAGGAGAAAGTGGCGCCAATGATGCAGGAGAAAATGGTGTCCATCGAT	TAGAGCGAGGAGAGGAGAAAGTGGCGCCAATGATGCAGGAGAAAATGGTGGCCATTGA	http://synteny.cnr.berkeley.edu/CoGe/GEvo.pl?prog=blastn&autogo=1&show_cns=1&dsgid1=19491&chr1=scaffold_7&x1=35147457&dr1up=15000&dr1down=15000&dsgid2=19491;chr2=scaffold_8;x2=1925457;dr2up=15000;dr2down=15000;num_seqs=2;hsp_overlap_limit=0;hsp_size_limit=0
Si022016m|scaffold_3|18812400|18812420|+|Si001261m|scaffold_5|42303779|42303799|+|0.96	Si022016m	scaffold_3	18812400	18812420	0	Si001261m	scaffold_5	42303779	42303799	0	0.96	3-proximal	TGGACCCATGATGAGTGCGA	TGGGCCCATGATGAGCGCGA	http://synteny.cnr.berkeley.edu/CoGe/GEvo.pl?prog=blastn&autogo=1&show_cns=1&dsgid1=19491&chr1=scaffold_3&x1=18812400&dr1up=15000&dr1down=15000&dsgid2=19491;chr2=scaffold_5;x2=42303779;dr2up=15000;dr2down=15000;num_seqs=2;hsp_overlap_limit=0;hsp_size_limit=0
Si012973m|scaffold_7|34513647|34513720|-|Si028566m|scaffold_8|377658|377582|+|3e-18	Si012973m	scaffold_7	34513647	34513720	-0	Si028566m	scaffold_8	377582	377658	0	2.9999999999999998e-18	3-distal	GGAAACCGCCGGCTGTGGGAAGCAAGAGGCGATGGCGATGTCGTCGTGGATCGTGCCTTTGCCTGCGGGGGAC	GAAACCGCCGGCTCTGCTGGGAGGCAAGAAGCGATGGCGATGTCGTCGTGGTTCGTGCCTCTGCCTGCCGGGGACG	http://synteny.cnr.berkeley.edu/CoGe/GEvo.pl?prog=blastn&autogo=1&show_cns=1&dsgid1=19491&chr1=scaffold_7&x1=34513647&dr1up=15000&dr1down=15000&dsgid2=19491;chr2=scaffold_8;x2=377582;dr2up=15000;dr2down=15000;num_seqs=2;hsp_overlap_limit=0;hsp_size_limit=0
Si023261m|scaffold_3|11836300|11836323|-|Si002813m|scaffold_5|34631087|34631110|-|0.82	Si023261m	scaffold_3	11836300	11836323	-0	Si002813m	scaffold_5	34631087	34631110	-0	0.82	5-proximal	CAACGCGTGTCCTTTCTACGTGG	CAACGCGTGTCCCCTCAACGTGG	http://synteny.cnr.berkeley.edu/CoGe/GEvo.pl?prog=blastn&autogo=1&show_cns=1&dsgid1=19491&chr1=scaffold_3&x1=11836300&dr1up=15000&dr1down=15000&dsgid2=19491;chr2=scaffold_5;x2=34631087;dr2up=15000;dr2down=15000;num_seqs=2;hsp_overlap_limit=0;hsp_size_limit=0
Si009603m|scaffold_7|35034962|35034998|+|Si026107m|scaffold_8|1659385|1659421|+|6e-10	Si009603m	scaffold_7	35034962	35034998	0	Si026107m	scaffold_8	1659385	1659421	0	6e-10	3-distal	CCCTGCATCTTCTTGGCTGCCTGTCCACTCGTCGGA	CCTTGCATCTTCTTGGCTGCTTGTCCACTCGTCGGA	http://synteny.cnr.berkeley.edu/CoGe/GEvo.pl?prog=blastn&autogo=1&show_cns=1&dsgid1=19491&chr1=scaffold_7&x1=35034962&dr1up=15000&dr1down=15000&dsgid2=19491;chr2=scaffold_8;x2=1659385;dr2up=15000;dr2down=15000;num_seqs=2;hsp_overlap_limit=0;hsp_size_limit=0
Si021436m|scaffold_3|50334590|50334634|-|Si034602m|scaffold_9|8893048|8893004|+|0.02	Si021436m	scaffold_3	50334590	50334634	-0	Si034602m	scaffold_9	8893004	8893048	0	0.02	5-proximal	CCATGCCTTTGTCCTCAAATGGTCTCATGATTCTGCGTATCCTC	CATGTCTTTGTCCTGGAACGATTTGCTGATCCTGCGTATCCTCC	http://synteny.cnr.berkeley.edu/CoGe/GEvo.pl?prog=blastn&autogo=1&show_cns=1&dsgid1=19491&chr1=scaffold_3&x1=50334590&dr1up=15000&dr1down=15000&dsgid2=19491;chr2=scaffold_9;x2=8893004;dr2up=15000;dr2down=15000;num_seqs=2;hsp_overlap_limit=0;hsp_size_limit=0
Si029897m|scaffold_2|35486260|35486282|+|Si013819m|scaffold_6|32332816|32332838|+|0.001	Si029897m	scaffold_2	35486260	35486282	0	Si013819m	scaffold_6	32332816	32332838	0	0.001	3-distal	AGGATCACCTTTTTGGGCGCAC	AGGATCAACTTTTTGGGCGCAC	http://synteny.cnr.berkeley.edu/CoGe/GEvo.pl?prog=blastn&autogo=1&show_cns=1&dsgid1=19491&chr1=scaffold_2&x1=35486260&dr1up=15000&dr1down=15000&dsgid2=19491;chr2=scaffold_6;x2=32332816;dr2up=15000;dr2down=15000;num_seqs=2;hsp_overlap_limit=0;hsp_size_limit=0
Si010929m|scaffold_7|35259072|35259128|-|Si026786m|scaffold_8|1736720|1736660|+|4e-07	Si010929m	scaffold_7	35259072	35259128	-0	Si026786m	scaffold_8	1736660	1736720	0	3.9999999999999998e-07	3-UTR	CAAGAAGACAAATCTGTTGAGGTTCCGTTTAGGATGTGGGCAAATGTAAATTATCC	AAGATGACAAATTTGTTGCTTTAGGTTCCCTTTAGGATGTAAGCATATGTAAATTATCCA	http://synteny.cnr.berkeley.edu/CoGe/GEvo.pl?prog=blastn&autogo=1&show_cns=1&dsgid1=19491&chr1=scaffold_7&x1=35259072&dr1up=15000&dr1down=15000&dsgid2=19491;chr2=scaffold_8;x2=1736660;dr2up=15000;dr2down=15000;num_seqs=2;hsp_overlap_limit=0;hsp_size_limit=0
Si009556m|scaffold_7|35105158|35105208|-|Si026206m|scaffold_8|2036876|2036826|+|0.0004	Si009556m	scaffold_7	35105158	35105208	-0	Si026206m	scaffold_8	2036826	2036876	0	0.0004	intron	TTAGCTGGCTATCATTTGTTCTACCATCAACCCACTATTATTACTTTGCA	TAGCCAGCTATCATTTGTTTTTCCACCGATACACTCTTATAACTTTGCAG	http://synteny.cnr.berkeley.edu/CoGe/GEvo.pl?prog=blastn&autogo=1&show_cns=1&dsgid1=19491&chr1=scaffold_7&x1=35105158&dr1up=15000&dr1down=15000&dsgid2=19491;chr2=scaffold_8;x2=2036826;dr2up=15000;dr2down=15000;num_seqs=2;hsp_overlap_limit=0;hsp_size_limit=0
Si017413m|scaffold_1|30583869|30583903|+|Si010282m|scaffold_7|23957096|23957130|+|0.001	Si017413m	scaffold_1	30583869	30583903	0	Si010282m	scaffold_7	23957096	23957130	0	0.001	3-UTR	CTCTAGGTGGCCAGCTCTGTCTGCCACAGTGAGC	CTCTAGGTGGTCAGCTGCGTCTACCACAATGAGC	http://synteny.cnr.berkeley.edu/CoGe/GEvo.pl?prog=blastn&autogo=1&show_cns=1&dsgid1=19491&chr1=scaffold_1&x1=30583869&dr1up=15000&dr1down=15000&dsgid2=19491;chr2=scaffold_7;x2=23957096;dr2up=15000;dr2down=15000;num_seqs=2;hsp_overlap_limit=0;hsp_size_limit=0
Si010809m|scaffold_7|34621264|34622080|-|Si026614m|scaffold_8|283659|282805|+|0.0	Si010809m	scaffold_7	34621264	34622080	-0	Si026614m	scaffold_8	282805	283659	0	0	intron	GTAAGTTTGATCACCTTCATATGCTGATTTCTTATATGTCAGCTCCCCAGTAAGATTGCTTGCCATAACTGATTGTTTGCTTCTGTTTGCAATGAGCTGCAAGATCGTTGGCAGTTGGCACACTTCATACCTTTCTAAAGGACAGTATTAAAATATGGCACTATAGTGACCATGATGCTTGTTAATTCTTCAAAATTATGAATAATCAGCAGTTGCTGATATAGCTCAATTTTTTTTCTAGACATTAGGATATAGATACTCACTGTACAATGTCCTCCTGATACCAATGCTTGTTCTTTACACAAGTTATAACTCATTTCCCTAAAGTGGACAGATGATTTCATTTAATTTCATGACTTTGGCATTCTTCTACTATTCGAGTGCCCATGCTGCCCAAGT…	TAAGTTTGATCACCTTCGCATGCTGATTTCTTATATGTCAGCTCCCCAGTAAGATTGCTTGCCATAATTGATTGTTTGCTTCTGTTTGCAATGAGCTGCAAGATCGTTGGCAGTTGGCACACTTCATACCATTCTAAAGGACAGTATATTAAAATATGGCACTATAGGGACAGTGATGCTTGTTAATTCTTCAAAATTATGAATAACCAGCAGTTGCTGATATAGCTCCTTTTTTTCTAGACATTAGGATATAAATACTCACTGTACAATGTCCTCCTGGTACCGATGCTTGTTCTTTACACAAGTTATAACTCCATTTTCCTAAAGTGGACAGATGATTTCATTTAATTTCACGACTTTGGCATTCTTCTATGATTCGAGTGCCCATGCTGCCCAAGT…	http://synteny.cnr.berkeley.edu/CoGe/GEvo.pl?prog=blastn&autogo=1&show_cns=1&dsgid1=19491&chr1=scaffold_7&x1=34621264&dr1up=15000&dr1down=15000&dsgid2=19491;chr2=scaffold_8;x2=282805;dr2up=15000;dr2down=15000;num_seqs=2;hsp_overlap_limit=0;hsp_size_limit=0
Si009323m|scaffold_7|33764704|33764752|-|Si025960m|scaffold_8|2956678|2956629|+|2e-09	Si009323m	scaffold_7	33764704	33764752	-0	Si025960m	scaffold_8	2956629	2956678	0	2.0000000000000001e-09	intron	CCCAATTTCAGTTTTCCGTGGTCCATTTTGCTGCCACCTTATTTAAAG	CCAATTTCAGTTTTGTCTGGCTCCATTTTGCTGCCACCTCATTTAAAGC	http://synteny.cnr.berkeley.edu/CoGe/GEvo.pl?prog=blastn&autogo=1&show_cns=1&dsgid1=19491&chr1=scaffold_7&x1=33764704&dr1up=15000&dr1down=15000&dsgid2=19491;chr2=scaffold_8;x2=2956629;dr2up=15000;dr2down=15000;num_seqs=2;hsp_overlap_limit=0;hsp_size_limit=0
Si030977m|scaffold_2|6516217|6516283|+|Si037396m|scaffold_9|2666673|2666607|-|0.004	Si030977m	scaffold_2	6516217	6516283	0	Si037396m	scaffold_9	2666607	2666673	-0	0.004	3-distal	TGAGCCCCTGAAACATCTTCAACATTGAACTTTTGCTTTTCTTGGGTGGACTTGTGGCTGTATCAG	ATGAGGCCCTTGAACATCTTGAAAAAAGGACTTTTACTCTTCTTTTGAGGGCTTGATGCTGTATCA	http://synteny.cnr.berkeley.edu/CoGe/GEvo.pl?prog=blastn&autogo=1&show_cns=1&dsgid1=19491&chr1=scaffold_2&x1=6516217&dr1up=15000&dr1down=15000&dsgid2=19491;chr2=scaffold_9;x2=2666607;dr2up=15000;dr2down=15000;num_seqs=2;hsp_overlap_limit=0;hsp_size_limit=0
Si023742m|scaffold_3|4151061|4151091|-|Si003449m|scaffold_5|47001436|47001466|-|0.004	Si023742m	scaffold_3	4151061	4151091	-0	Si003449m	scaffold_5	47001436	47001466	-0	0.004	3-UTR	CTAGTCTGTATGCCAAGTACTTGAAACATG	CTACTCTGTATGCCAAATACTCTAAACATG	http://synteny.cnr.berkeley.edu/CoGe/GEvo.pl?prog=blastn&autogo=1&show_cns=1&dsgid1=19491&chr1=scaffold_3&x1=4151061&dr1up=15000&dr1down=15000&dsgid2=19491;chr2=scaffold_5;x2=47001436;dr2up=15000;dr2down=15000;num_seqs=2;hsp_overlap_limit=0;hsp_size_limit=0
Si009563m|scaffold_7|34525657|34526037|-|Si026090m|scaffold_8|362992|362611|+|7e-167	Si009563m	scaffold_7	34525657	34526037	-0	Si026090m	scaffold_8	362611	362992	0	6.9999999999999998e-167	intron	GTACTAACCCTTCGATTGCTGCAACCAGCCGTCTCGGTCCTCTTCCGCCTCTTGCCCTGTTACGGCTGACCCTAATACGCTATGTAACTCTATTGGGGACTATTCAGAGAGGACGGCAGTTGATTGCAGTTCCACTCTGACCTTGTTCGATTTGGGGCTTTGTGGATTTTGGAGTGGACTCCAGAATCCGCACCAGCTCGATTGAAATTTCTATCTGATGCGTTGATATCATATCAGTACTTTTTGTTTGTTCATATTGTAAATTTCACCATATCTTGGCGTGAATGTTTTCCTGAAAAATCTCGACTAAAACAATAGGCTCACTGGAAACTTGTAGTGTCAATTGCGTCGTAGTGGCTCTTGAGCTCAGTAGCTCCATT	TACTAACCCTCCCATTGCTGCAACCTGCCGTCTCGATCCTCTTCCGCCTCTTGCCCTCTTACTGCTGACCCGAATGCGCTCTGTAACTCTATTTGGGACTATTCAGAGAGGACGGCAGTTGATTGCAGTTCCACTCTGACATTGTTCGATTTGGGGCTTTGTGGTTTTTTGGAGTGAACTCCAGAATCTGCACCAGCTCGATTGAAATTTCTATCTGATGCGTTGATATCATATCAGTACCTTTTGTTTGTTCATATTGTAAATTTCATCATATCTTGCTGCGAATGTTTCCCTGAAAAATCTCGACTAAAACAATAGGCTCACTGGAAACTTGTAGTGTCAATTGCGTCATAGTGGCTATTGAGCTCAGCACCTCCATTT	http://synteny.cnr.berkeley.edu/CoGe/GEvo.pl?prog=blastn&autogo=1&show_cns=1&dsgid1=19491&chr1=scaffold_7&x1=34525657&dr1up=15000&dr1down=15000&dsgid2=19491;chr2=scaffold_8;x2=362611;dr2up=15000;dr2down=15000;num_seqs=2;hsp_overlap_limit=0;hsp_size_limit=0
Si022171m|scaffold_3|50144050|50144067|+|Si038721m|scaffold_9|9286986|9286969|-|0.89	Si022171m	scaffold_3	50144050	50144067	0	Si038721m	scaffold_9	9286969	9286986	-0	0.89	3-proximal	GCATCAAACCCTTTCAT	TGCATCAAACCTTTTCA	http://synteny.cnr.berkeley.edu/CoGe/GEvo.pl?prog=blastn&autogo=1&show_cns=1&dsgid1=19491&chr1=scaffold_3&x1=50144050&dr1up=15000&dr1down=15000&dsgid2=19491;chr2=scaffold_9;x2=9286969;dr2up=15000;dr2down=15000;num_seqs=2;hsp_overlap_limit=0;hsp_size_limit=0
Si009476m|scaffold_7|35658729|35658778|-|Si027849m|scaffold_8|1025490|1025539|-|9e-16	Si009476m	scaffold_7	35658729	35658778	-0	Si027849m	scaffold_8	1025490	1025539	-0	9.0000000000000003e-16	intron	TTTGGTTTTTCCTGTACAATTGTGGCGTGACTAACAGTAAAGCCTTTGT	TTTCGTATTTCCTGTACAATTCTGGCGTGACTAACAGTAAAGCCTTTGT	http://synteny.cnr.berkeley.edu/CoGe/GEvo.pl?prog=blastn&autogo=1&show_cns=1&dsgid1=19491&chr1=scaffold_7&x1=35658729&dr1up=15000&dr1down=15000&dsgid2=19491;chr2=scaffold_8;x2=1025490;dr2up=15000;dr2down=15000;num_seqs=2;hsp_overlap_limit=0;hsp_size_limit=0
Si012629m|scaffold_7|35406965|35407001|+|Si027686m|scaffold_8|2205177|2205212|+|0.057	Si012629m	scaffold_7	35406965	35407001	0	Si027686m	scaffold_8	2205177	2205212	0	0.057	3-distal	AGTTTGGTTAGTGGTTAATGGAGAGAAATCAAACAA	AGTTTGGTTAGAGTTTATCGAGAGAAATCTAACAA	http://synteny.cnr.berkeley.edu/CoGe/GEvo.pl?prog=blastn&autogo=1&show_cns=1&dsgid1=19491&chr1=scaffold_7&x1=35406965&dr1up=15000&dr1down=15000&dsgid2=19491;chr2=scaffold_8;x2=2205177;dr2up=15000;dr2down=15000;num_seqs=2;hsp_overlap_limit=0;hsp_size_limit=0
Si010019m|scaffold_7|35818007|35818041|+|Si026326m|scaffold_8|1146945|1146911|-|2e-05	Si010019m	scaffold_7	35818007	35818041	0	Si026326m	scaffold_8	1146911	1146945	-0	2.0000000000000002e-05	5-distal	ACAAGGGGACACAACCAGACCCACTTCCATAGAC	AACAAGAGGACACAACAAGACCTGCTTCCATAGA	http://synteny.cnr.berkeley.edu/CoGe/GEvo.pl?prog=blastn&autogo=1&show_cns=1&dsgid1=19491&chr1=scaffold_7&x1=35818007&dr1up=15000&dr1down=15000&dsgid2=19491;chr2=scaffold_8;x2=1146911;dr2up=15000;dr2down=15000;num_seqs=2;hsp_overlap_limit=0;hsp_size_limit=0
Si016461m|scaffold_1|24261823|24261844|+|Si009473m|scaffold_7|17867754|17867775|+|0.25	Si016461m	scaffold_1	24261823	24261844	0	Si009473m	scaffold_7	17867754	17867775	0	0.25	5-distal	GGTGGCCGTGATTTTAACCCT	GGTGGTTGTGATTTTAACCCT	http://synteny.cnr.berkeley.edu/CoGe/GEvo.pl?prog=blastn&autogo=1&show_cns=1&dsgid1=19491&chr1=scaffold_1&x1=24261823&dr1up=15000&dr1down=15000&dsgid2=19491;chr2=scaffold_7;x2=17867754;dr2up=15000;dr2down=15000;num_seqs=2;hsp_overlap_limit=0;hsp_size_limit=0
Si009236m|scaffold_7|34944898|34944936|+|Si025871m|scaffold_8|1557086|1557124|+|1e-07	Si009236m	scaffold_7	34944898	34944936	0	Si025871m	scaffold_8	1557086	1557124	0	9.9999999999999995e-08	intron	ACCCATTCTGCCTAACTGCATCTGATTCATCGCTATCT	ACCCATTCTGCCTAACTGAAACTGATTCATCTTTATCT	http://synteny.cnr.berkeley.edu/CoGe/GEvo.pl?prog=blastn&autogo=1&show_cns=1&dsgid1=19491&chr1=scaffold_7&x1=34944898&dr1up=15000&dr1down=15000&dsgid2=19491;chr2=scaffold_8;x2=1557086;dr2up=15000;dr2down=15000;num_seqs=2;hsp_overlap_limit=0;hsp_size_limit=0
Si022103m|scaffold_3|20201183|20201199|+|Si001651m|scaffold_5|43352167|43352183|+|0.062	Si022103m	scaffold_3	20201183	20201199	0	Si001651m	scaffold_5	43352167	43352183	0	0.062	5-distal	TCACGGGCTTCACTTG	TCACGGGCTTCACTTG	http://synteny.cnr.berkeley.edu/CoGe/GEvo.pl?prog=blastn&autogo=1&show_cns=1&dsgid1=19491&chr1=scaffold_3&x1=20201183&dr1up=15000&dr1down=15000&dsgid2=19491;chr2=scaffold_5;x2=43352167;dr2up=15000;dr2down=15000;num_seqs=2;hsp_overlap_limit=0;hsp_size_limit=0
Si009922m|scaffold_7|35246385|35246409|+|Si027422m|scaffold_8|2077868|2077892|+|7e-05	Si009922m	scaffold_7	35246385	35246409	0	Si027422m	scaffold_8	2077868	2077892	0	6.9999999999999994e-05	5-proximal	TGTCGAGAGATTGAGCCCAACACG	TGTCGAGAGATTTAGCCCAACACG	http://synteny.cnr.berkeley.edu/CoGe/GEvo.pl?prog=blastn&autogo=1&show_cns=1&dsgid1=19491&chr1=scaffold_7&x1=35246385&dr1up=15000&dr1down=15000&dsgid2=19491;chr2=scaffold_8;x2=2077868;dr2up=15000;dr2down=15000;num_seqs=2;hsp_overlap_limit=0;hsp_size_limit=0
setaria64_scaffold_6_17245601_17245763|scaffold_6|17245473|17245600|+|setaria64_scaffold_6_22165428_22165590|scaffold_6|22165300|22165427|+|3e-66	setaria64_scaffold_6_17245601_17245763	scaffold_6	17245473	17245600	0	setaria64_scaffold_6_22165428_22165590	scaffold_6	22165300	22165427	0	3.0000000000000002e-66	5-proximal	ATCAACCATAGCAGTCTTCAACAAGTCCTCCGCCTTGCTACTCGCAACATCGAGTTCAGTGACTACTAGAATGGTAGCCATCTCGGGTGCCACAGTCACATCTTCAGCAGTTGTCTCCACCAAGGAA	ATCAACCATAGCAGTCTTCAACAAGTCCTCCGCCTTGCTACTCGCAACATCGAGTTCAGTGACTACTAGAATGGTAGCCATCTCGGGTGCCACAGTCACATCTTCAGCAGTTGTCTCCACCAAGGAA	http://synteny.cnr.berkeley.edu/CoGe/GEvo.pl?prog=blastn&autogo=1&show_cns=1&dsgid1=19491&chr1=scaffold_6&x1=17245473&dr1up=15000&dr1down=15000&dsgid2=19491;chr2=scaffold_6;x2=22165300;dr2up=15000;dr2down=15000;num_seqs=2;hsp_overlap_limit=0;hsp_size_limit=0
Si009799m|scaffold_7|35129645|35129877|-|Si027757m|scaffold_8|1951495|1951275|+|2e-75	Si009799m	scaffold_7	35129645	35129877	-0	Si027757m	scaffold_8	1951275	1951495	0	1.9999999999999999e-75	5-UTR	GCCGAATAATCCCCGGGCGATGCCGCAATTGCTGCTCGGTTTCAACTCCCAGCAGCCACCACACTCCCCACTGCTCACCCCGTGACAGGGAGGTGACACTACCGATGCCAATCCACTGCAGCTGCAGCTTTCCAATGCTCCTTGCCCACCCCACCAAAGCCGTTGGCGCGCAGATGCCTTTTGACCTCACGCCGTCACGCGCGCCGCGTACATAACCCAACTGCCGCCCGGC	CCGAATAATCCCTGGGCGATGCCGCAATTGCTGCTCGGTTTCAACTCCCAGCAGCCACCACACTGCTCGCCCCGTGACAGGGGAGGTGACACTCCCAATGCCAGTCCCCACTGCAGCTGCAGCTTTCCTATGCTCCTTGCCCACCCCACCAAAGCCGTTGGCGCGCAGATGCCTTTTGACCTCACGCGCGCCGCGTACATAACCCAACTGCCGCCCGGCC	http://synteny.cnr.berkeley.edu/CoGe/GEvo.pl?prog=blastn&autogo=1&show_cns=1&dsgid1=19491&chr1=scaffold_7&x1=35129645&dr1up=15000&dr1down=15000&dsgid2=19491;chr2=scaffold_8;x2=1951275;dr2up=15000;dr2down=15000;num_seqs=2;hsp_overlap_limit=0;hsp_size_limit=0
Si010669m|scaffold_7|35765660|35765697|+|Si026692m|scaffold_8|122380|122419|+|8e-09	Si010669m	scaffold_7	35765660	35765697	0	Si026692m	scaffold_8	122380	122419	0	8.0000000000000005e-09	5-proximal	AAACTAACATTGTTGTGCCTCTACATTGTTCGCCTAA	AAACTAACATTGTTATGTGCCTCTACATTGTTCGCCTAA	http://synteny.cnr.berkeley.edu/CoGe/GEvo.pl?prog=blastn&autogo=1&show_cns=1&dsgid1=19491&chr1=scaffold_7&x1=35765660&dr1up=15000&dr1down=15000&dsgid2=19491;chr2=scaffold_8;x2=122380;dr2up=15000;dr2down=15000;num_seqs=2;hsp_overlap_limit=0;hsp_size_limit=0
Si021479m|scaffold_3|47211081|47211107|-|setaria64_scaffold_9_11509827_11509959|scaffold_9|11505218|11505192|+|0.019	Si021479m	scaffold_3	47211081	47211107	-0	setaria64_scaffold_9_11509827_11509959	scaffold_9	11505192	11505218	0	0.019	5-distal	GACAGGGAGAGGGATCCAAATCTCAC	ACAGGAAGAGTGATCCAAATCACACT	http://synteny.cnr.berkeley.edu/CoGe/GEvo.pl?prog=blastn&autogo=1&show_cns=1&dsgid1=19491&chr1=scaffold_3&x1=47211081&dr1up=15000&dr1down=15000&dsgid2=19491;chr2=scaffold_9;x2=11505192;dr2up=15000;dr2down=15000;num_seqs=2;hsp_overlap_limit=0;hsp_size_limit=0
Si011647m|scaffold_7|35728169|35728187|-|Si026864m|scaffold_8|1085189|1085207|-|0.004	Si011647m	scaffold_7	35728169	35728187	-0	Si026864m	scaffold_8	1085189	1085207	-0	0.004	3-distal	TTGGTGAGGTGGTTGAGG	TTGGTGAGGTGGTTGAGG	http://synteny.cnr.berkeley.edu/CoGe/GEvo.pl?prog=blastn&autogo=1&show_cns=1&dsgid1=19491&chr1=scaffold_7&x1=35728169&dr1up=15000&dr1down=15000&dsgid2=19491;chr2=scaffold_8;x2=1085189;dr2up=15000;dr2down=15000;num_seqs=2;hsp_overlap_limit=0;hsp_size_limit=0
Si030890m|scaffold_2|36937632|36937680|-|Si014139m|scaffold_6|34024555|34024603|-|2e-13	Si030890m	scaffold_2	36937632	36937680	-0	Si014139m	scaffold_6	34024555	34024603	-0	2.0000000000000001e-13	3-UTR	AGCACCAGATGAGTTTGTGATGTTGGACGTAATCCATCCCCTTGTCTG	AGCACCAGATGAGTTTGAGATGTTGGATCTAGTCCATCCCCTTGTCTG	http://synteny.cnr.berkeley.edu/CoGe/GEvo.pl?prog=blastn&autogo=1&show_cns=1&dsgid1=19491&chr1=scaffold_2&x1=36937632&dr1up=15000&dr1down=15000&dsgid2=19491;chr2=scaffold_6;x2=34024555;dr2up=15000;dr2down=15000;num_seqs=2;hsp_overlap_limit=0;hsp_size_limit=0
Si030119m|scaffold_2|4716493|4716527|+|Si035995m|scaffold_9|3233097|3233063|-|2e-05	Si030119m	scaffold_2	4716493	4716527	0	Si035995m	scaffold_9	3233063	3233097	-0	2.0000000000000002e-05	5-distal	CTGCGGGGCACGTCGCGGCCGCTCTTTCCGTGCC	CCTGGGTGGGACGTCGCTGCCGCTCTTTCCGTGC	http://synteny.cnr.berkeley.edu/CoGe/GEvo.pl?prog=blastn&autogo=1&show_cns=1&dsgid1=19491&chr1=scaffold_2&x1=4716493&dr1up=15000&dr1down=15000&dsgid2=19491;chr2=scaffold_9;x2=3233063;dr2up=15000;dr2down=15000;num_seqs=2;hsp_overlap_limit=0;hsp_size_limit=0
Si010978m|scaffold_7|35549900|35549940|-|Si026825m|scaffold_8|869839|869879|-|4e-07	Si010978m	scaffold_7	35549900	35549940	-0	Si026825m	scaffold_8	869839	869879	-0	3.9999999999999998e-07	3-distal	GAGGGACAGTTGCGTTGCAGGTGTGATGTTGTTCATAGGA	GAGGGACAGTTGCGTTACAGGTATGATGCTGTTGGTAGGA	http://synteny.cnr.berkeley.edu/CoGe/GEvo.pl?prog=blastn&autogo=1&show_cns=1&dsgid1=19491&chr1=scaffold_7&x1=35549900&dr1up=15000&dr1down=15000&dsgid2=19491;chr2=scaffold_8;x2=869839;dr2up=15000;dr2down=15000;num_seqs=2;hsp_overlap_limit=0;hsp_size_limit=0
setaria64_scaffold_7_34908682_34910889|scaffold_7|34912217|34912232|+|setaria64_scaffold_8_1504545_1505209|scaffold_8|1506934|1506949|+|0.22	setaria64_scaffold_7_34908682_34910889	scaffold_7	34912217	34912232	0	setaria64_scaffold_8_1504545_1505209	scaffold_8	1506934	1506949	0	0.22	3-distal	GAAGCAGAGGAGGAA	GAAGCAGAGGAGGAA	http://synteny.cnr.berkeley.edu/CoGe/GEvo.pl?prog=blastn&autogo=1&show_cns=1&dsgid1=19491&chr1=scaffold_7&x1=34912217&dr1up=15000&dr1down=15000&dsgid2=19491;chr2=scaffold_8;x2=1506934;dr2up=15000;dr2down=15000;num_seqs=2;hsp_overlap_limit=0;hsp_size_limit=0
Si013191m|scaffold_6|2183041|2183059|-|Si009466m|scaffold_7|29917292|29917310|-|0.32	Si013191m	scaffold_6	2183041	2183059	-0	Si009466m	scaffold_7	29917292	29917310	-0	0.32	3-distal	CCCTCCATCCCAAATTGT	CCCTCCGTCCCAAATTGT	http://synteny.cnr.berkeley.edu/CoGe/GEvo.pl?prog=blastn&autogo=1&show_cns=1&dsgid1=19491&chr1=scaffold_6&x1=2183041&dr1up=15000&dr1down=15000&dsgid2=19491;chr2=scaffold_7;x2=29917292;dr2up=15000;dr2down=15000;num_seqs=2;hsp_overlap_limit=0;hsp_size_limit=0
Si009578m|scaffold_7|35649124|35649507|-|Si026228m|scaffold_8|997058|997455|-|5e-150	Si009578m	scaffold_7	35649124	35649507	-0	Si026228m	scaffold_8	997058	997455	-0	4.9999999999999999e-150	intron	GTATTGTTCATTTCTTTCAGCTTGCCTGTTTTGCCTCTGCATTATGTTGAATCCTTGTGTCCATCAAACTGGCTTTCCTGCTTTGTATCTGGAGATCCCATTGGTCTTGCAACTTTGCAAGACTGTGTATTAACTTGAGAAAAAAACTCTAAAAGTGATACGCAGCTCTCCTGCGTATTCTTACTTGAGAAAAAACTAAAAATCTATGAAATCCGCGGTGTCAAGGAGGCTTTGTCCCCCTTTATTGTGGTGCCCTTGCTTTGTTTATAAATGGTATTGAAAAACAAATAAACATAGGACAACCCTCCTCTTATAATCTTTTGTGTTTAGTAAAATTACAAACCTGTGAACACCAAAGTGGCTAATAATAGATGTGGTCCTGT	GTATTGTTCATTTTTCTTTCAGCTTGCCTGTTTTGCCTCTGCATTATGTTGAATCCTTGTGTCCATCAAACTGGCTTTCCTGCTTTGTATTTGGAGATCCCATTGGTCTTGCAAAGTTACAAGACTGTGTATTAACTTGAGAAAAAAACTCTAAAAATGATACGCAGCTCTCCTGCGTATTCTAACTTGAGAAAAAACTAAAAATCTATGAAATCCGCGGTGTCAAGGAGGCTTTGTCCCCCTTTATTGTGGTGCCCTTGCTTTGTTTATAAATGGTATTGAAAAACAAATAAACATAGGACAACCCTCCTCTTATAATCTTTTGTGTTCAATGGATTTGTGTTTAGTATTACAAACCTGTGAACACCAAAGTGGCTAATAATAGATGTTGTCCTGT	http://synteny.cnr.berkeley.edu/CoGe/GEvo.pl?prog=blastn&autogo=1&show_cns=1&dsgid1=19491&chr1=scaffold_7&x1=35649124&dr1up=15000&dr1down=15000&dsgid2=19491;chr2=scaffold_8;x2=997058;dr2up=15000;dr2down=15000;num_seqs=2;hsp_overlap_limit=0;hsp_size_limit=0
Si019295m|scaffold_1|40782976|40782993|+|Si005873m|scaffold_4|4350923|4350940|+|1.1	Si019295m	scaffold_1	40782976	40782993	0	Si005873m	scaffold_4	4350923	4350940	0	1.1	3-distal	GCGGCGGCACCGACGAG	GCGGCGGCACCGAGGAG	http://synteny.cnr.berkeley.edu/CoGe/GEvo.pl?prog=blastn&autogo=1&show_cns=1&dsgid1=19491&chr1=scaffold_1&x1=40782976&dr1up=15000&dr1down=15000&dsgid2=19491;chr2=scaffold_4;x2=4350923;dr2up=15000;dr2down=15000;num_seqs=2;hsp_overlap_limit=0;hsp_size_limit=0
Si020979m|scaffold_3|7913033|7913053|+|Si000052m|scaffold_5|6322770|6322750|-|0.024	Si020979m	scaffold_3	7913033	7913053	0	Si000052m	scaffold_5	6322750	6322770	-0	0.024	3-distal	ATGGGAGAGCTCAGAGGAGG	AATGGGAGAGGTCAGAGGAG	http://synteny.cnr.berkeley.edu/CoGe/GEvo.pl?prog=blastn&autogo=1&show_cns=1&dsgid1=19491&chr1=scaffold_3&x1=7913033&dr1up=15000&dr1down=15000&dsgid2=19491;chr2=scaffold_5;x2=6322750;dr2up=15000;dr2down=15000;num_seqs=2;hsp_overlap_limit=0;hsp_size_limit=0
Si014891m|scaffold_6|312134|313188|+|Si013833m|scaffold_6|476449|475382|-|0.0	Si014891m	scaffold_6	312134	313188	0	Si013833m	scaffold_6	475382	476449	-0	0	3-proximal	ACACTCGCGCAATCCCTCCACCTCCATCCACCGCCCCCGGACGCCCGGCGCTCGCCATGGCCGCGCACCGGGAGCTTCTCCTCCTTCTCCTCCTCGCCGTCAGGCCCCGCGTTCCCGCTGCTCGCCATGGCCGCCGACTGTGAGCTTGAGCACCTCCTCACGTCGGTGTCAGCGCTTGCGGGGCCCATACCCCCACTATCGCCCGTCGCGGTGGGGGCGCCCATCGTGGAGTTTGAGTTCGTGTGGAAGCGGATCCAGCCGAAGATCCAGGAGCTCCGAAGGCAGTACTCGTTGCGGGCACCCGACAGACCTCTCTGGGATTACAACACCGCAACTCTCTGGGATTACGGTACCACAGGAAGCTATTCTCAGTGTCCCTCAAGGTAATTGCAGATGCTG…	CACACTTGCGCAATTCCTCCACCTCCATCCACCACCCCCGGACGCCCGCCGCTCGCCATGGCCGCGCACCGGGAGCTTCTCCTCCTCCTCCTCCTCGCCGTCAGGCCCCGCGTTCCCGCTGCTCGCCATGGCCGCCGACTGTGAGCTTGAGCACCTCCTCACGTCGGTGTCAGCGCTTGCGGGGCCCATACCCCCACTATCGCCCGTCGCGGTGGGGGCGCCCATCGTGGAGGTTGAGTTCGTGTGGAAGCGGATCCAGCCGAAGATCCAGGAGCTCCGGAGGCAGTACTCGTTGCGGGCACGGACAGCGGCGGGTGGCCGCTCGGCTCTGGGATTGCTGCACCACAACTCTCTGGGATTACGGTACCACAGGAAGCTATTCTCAGTGTCCCTCAAGGT…	http://synteny.cnr.berkeley.edu/CoGe/GEvo.pl?prog=blastn&autogo=1&show_cns=1&dsgid1=19491&chr1=scaffold_6&x1=312134&dr1up=15000&dr1down=15000&dsgid2=19491;chr2=scaffold_6;x2=475382;dr2up=15000;dr2down=15000;num_seqs=2;hsp_overlap_limit=0;hsp_size_limit=0
Si017679m|scaffold_1|32729702|32729726|-|Si010504m|scaffold_7|25954695|25954719|-|0.22	Si017679m	scaffold_1	32729702	32729726	-0	Si010504m	scaffold_7	25954695	25954719	-0	0.22	5-proximal	CTAGCTTCCTTGGCACAAAAGGAA	CTAGCTTCATTGACACAAAAGAAA	http://synteny.cnr.berkeley.edu/CoGe/GEvo.pl?prog=blastn&autogo=1&show_cns=1&dsgid1=19491&chr1=scaffold_1&x1=32729702&dr1up=15000&dr1down=15000&dsgid2=19491;chr2=scaffold_7;x2=25954695;dr2up=15000;dr2down=15000;num_seqs=2;hsp_overlap_limit=0;hsp_size_limit=0
Si009786m|scaffold_7|34868902|34869037|-|Si026191m|scaffold_8|1294549|1294671|-|3e-37	Si009786m	scaffold_7	34868902	34869037	-0	Si026191m	scaffold_8	1294549	1294671	-0	3e-37	5-UTR	GGCCGAGCATCCTAGCTTGTAGCCCATCCACGTGGATGGGCTGGAGTTCGGCCCATCTCATAAACCCTAGAAACCCTTTACCCGGTTCGTCGTCTTCCTCAAAGGCTCAAACATTTTGTTGCCTCTTCCCCCTGC	GGCCGAGCATCCTAGCTTGTAGCCCATCAACGTGGATGGGCTGGAGTTCAGCCCATCTCATAAACCCTAGAATACCCGGTTCGTCGTCTCCCTCAAAACATTTTGTTGCCTCTTCCCCCTGC	http://synteny.cnr.berkeley.edu/CoGe/GEvo.pl?prog=blastn&autogo=1&show_cns=1&dsgid1=19491&chr1=scaffold_7&x1=34868902&dr1up=15000&dr1down=15000&dsgid2=19491;chr2=scaffold_8;x2=1294549;dr2up=15000;dr2down=15000;num_seqs=2;hsp_overlap_limit=0;hsp_size_limit=0
Si010849m|scaffold_7|33900629|33900817|+|Si027632m|scaffold_8|2414960|2414772|-|2e-30	Si010849m	scaffold_7	33900629	33900817	0	Si027632m	scaffold_8	2414772	2414960	-0	2.0000000000000002e-30	5-distal	CAAAGGTTGACAAGCTGAATAATACTCAAACATAAGCACGCACTAGTGCGAGAACAATGCATCTAACCACGTACCGCTCGGTTCAGAACCATGTGATGGAATACCTGTCTCCAAAGAAGCAAGCAAAGCGACATCGCCGATTTCATCCCCAATAGTTTACGGAATCTGATACAGATCCGGCATTAAAA	CCAAAGGTTGACAAACTGAATAATACTTAACAAAAGCATATATTAGTCAGCATACATTGTATCTAACCCTGTACTACTCCGTTCGTTACCATGTGATGGAATACCTGTCTCCAAAGTACCAAGCAAAGCGACATTGCTGATTTTGTCCTCAAATATTATACGGAGTTTGATACATATCTGTCATTAAA	http://synteny.cnr.berkeley.edu/CoGe/GEvo.pl?prog=blastn&autogo=1&show_cns=1&dsgid1=19491&chr1=scaffold_7&x1=33900629&dr1up=15000&dr1down=15000&dsgid2=19491;chr2=scaffold_8;x2=2414772;dr2up=15000;dr2down=15000;num_seqs=2;hsp_overlap_limit=0;hsp_size_limit=0
Si022730m|scaffold_3|11756702|11756722|-|Si005548m|scaffold_5|34529797|34529817|-|0.0003	Si022730m	scaffold_3	11756702	11756722	-0	Si005548m	scaffold_5	34529797	34529817	-0	0.0003	5-proximal	GGAGGTATCTTAAGCTCCAA	GGAGGTATCTTAAGCTCCAA	http://synteny.cnr.berkeley.edu/CoGe/GEvo.pl?prog=blastn&autogo=1&show_cns=1&dsgid1=19491&chr1=scaffold_3&x1=11756702&dr1up=15000&dr1down=15000&dsgid2=19491;chr2=scaffold_5;x2=34529797;dr2up=15000;dr2down=15000;num_seqs=2;hsp_overlap_limit=0;hsp_size_limit=0
Si009578m|scaffold_7|35651025|35651242|-|Si026228m|scaffold_8|998956|999184|-|6e-54	Si009578m	scaffold_7	35651025	35651242	-0	Si026228m	scaffold_8	998956	999184	-0	6.0000000000000002e-54	intron	GTGAGGCGATCATTGTAATTTGCCATTTTTGTTGACCTGTCAGTACCAATGCATCACCTCACTCAATACACTAGAGTAGTATTTTCTGCTTGAACAACTGCTTGAGCTTACGGAGTACACTCTTAGGTTCTGAACTCTGTTGATGCCTGATCTGAACTAGTTATGTTGTACTAGCACAAAACTCTGCTTACTGATCTTCCATGTTTGTACCACTGCA	GTGAGGCAATCTTTGTAATTTGCCATATTTTTTGACCTGTCAGTATCAATGCATCACCTTCATTCAAAACACTAGAGTAGTATTTTCTGCTTCTACTACTGCTTGAGCTTACACTGTTAGGTTCTGAACACTGTTGATGCCTGATCTGAACTAGTTATGTTGTACTAAAACATGTGTGATAGCAGCACAAAACTTTGCTTACTGATCTTCCATGTTTGTACCACTGCA	http://synteny.cnr.berkeley.edu/CoGe/GEvo.pl?prog=blastn&autogo=1&show_cns=1&dsgid1=19491&chr1=scaffold_7&x1=35651025&dr1up=15000&dr1down=15000&dsgid2=19491;chr2=scaffold_8;x2=998956;dr2up=15000;dr2down=15000;num_seqs=2;hsp_overlap_limit=0;hsp_size_limit=0
setaria64_scaffold_3_16313759_16314161|scaffold_3|16311204|16311223|-|setaria64_scaffold_5_40445282_40445690|scaffold_5|40442228|40442247|-|0.001	setaria64_scaffold_3_16313759_16314161	scaffold_3	16311204	16311223	-0	setaria64_scaffold_5_40445282_40445690	scaffold_5	40442228	40442247	-0	0.001	3-distal	GGCAGGCATCATTGGATTC	GGCAGGCATCATTGGATTC	http://synteny.cnr.berkeley.edu/CoGe/GEvo.pl?prog=blastn&autogo=1&show_cns=1&dsgid1=19491&chr1=scaffold_3&x1=16311204&dr1up=15000&dr1down=15000&dsgid2=19491;chr2=scaffold_5;x2=40442228;dr2up=15000;dr2down=15000;num_seqs=2;hsp_overlap_limit=0;hsp_size_limit=0
Si009927m|scaffold_7|35514825|35514936|-|Si026257m|scaffold_8|2277381|2277494|-|1e-10	Si009927m	scaffold_7	35514825	35514936	-0	Si026257m	scaffold_8	2277381	2277494	-0	1e-10	intron	CTGAAAAGAATAAATAAAAGGGTTCTATACCAGTTCCACTTTATAGAAGGACGGGAGCCTAGTACTCCAAAAGAAGATAAAGTGGCACAAACACCTAACACCTAATCTTCA	CTGAAAAGAATAAACAAAAGCGCTCTATATCTTGCTCCTACTTTGCAGAAGGATGGGGCTCTAGTTCCTTCAAAAGAAGATAAAGTGGCACAAATACCTATGCCTAATCTTCA	http://synteny.cnr.berkeley.edu/CoGe/GEvo.pl?prog=blastn&autogo=1&show_cns=1&dsgid1=19491&chr1=scaffold_7&x1=35514825&dr1up=15000&dr1down=15000&dsgid2=19491;chr2=scaffold_8;x2=2277381;dr2up=15000;dr2down=15000;num_seqs=2;hsp_overlap_limit=0;hsp_size_limit=0
Si039467m|scaffold_9|40537332|40537376|-|Si036363m|scaffold_9|57336076|57336032|+|6e-06	Si039467m	scaffold_9	40537332	40537376	-0	Si036363m	scaffold_9	57336032	57336076	0	6.0000000000000002e-06	5-distal	GGGCCCAGGGGGCTTCATTCCCCCAACCCACGCGCGAAGGAAAG	GGCCCACAGGCCTTCATTCCCCTCGCCCACGCGCGACGGAAAGG	http://synteny.cnr.berkeley.edu/CoGe/GEvo.pl?prog=blastn&autogo=1&show_cns=1&dsgid1=19491&chr1=scaffold_9&x1=40537332&dr1up=15000&dr1down=15000&dsgid2=19491;chr2=scaffold_9;x2=57336032;dr2up=15000;dr2down=15000;num_seqs=2;hsp_overlap_limit=0;hsp_size_limit=0
Si010016m|scaffold_7|34481176|34481207|-|Si026308m|scaffold_8|430154|430123|+|0.001	Si010016m	scaffold_7	34481176	34481207	-0	Si026308m	scaffold_8	430123	430154	0	0.001	5-distal	ATTGTTCATGGCCGGAGTCGACTTATTACGG	TTGTTCACGGTCGTAGTCGACTTATTATGGA	http://synteny.cnr.berkeley.edu/CoGe/GEvo.pl?prog=blastn&autogo=1&show_cns=1&dsgid1=19491&chr1=scaffold_7&x1=34481176&dr1up=15000&dr1down=15000&dsgid2=19491;chr2=scaffold_8;x2=430123;dr2up=15000;dr2down=15000;num_seqs=2;hsp_overlap_limit=0;hsp_size_limit=0
Si012133m|scaffold_7|35455890|35455910|+|Si026801m|scaffold_8|2237716|2237736|+|0.015	Si012133m	scaffold_7	35455890	35455910	0	Si026801m	scaffold_8	2237716	2237736	0	0.015	5-UTR	CCTGCCTGCCGAGGTAATCC	CCTGGCTGCCGAGGTAATCC	http://synteny.cnr.berkeley.edu/CoGe/GEvo.pl?prog=blastn&autogo=1&show_cns=1&dsgid1=19491&chr1=scaffold_7&x1=35455890&dr1up=15000&dr1down=15000&dsgid2=19491;chr2=scaffold_8;x2=2237716;dr2up=15000;dr2down=15000;num_seqs=2;hsp_overlap_limit=0;hsp_size_limit=0
setaria64_scaffold_1_41441067_41441213|scaffold_1|41441901|41442526|+|Si030783m|scaffold_2|46139656|46139005|-|0.0	setaria64_scaffold_1_41441067_41441213	scaffold_1	41441901	41442526	0	Si030783m	scaffold_2	46139005	46139656	-0	0	3-proximal	TTTTTGGATGTACGGCTCCGCGGGCACGCAACCCTCGGCTGTTGTTTTCTCTTTCCGCGCATTTTCTTTACCACGCGCCATGAGCTTCGTCCAGCGTCCCATAGACCTATTTTCTTTATTTTTGTTGAATTCTCTTTTGCTGGCAAATCATTTGGGGGTTGGGTGAGGGGGAGTAAAATTGGGTGGTAAAAGCTAGTTTCAACAAGAAAATATATATACTTATATACAAAAATTACTCAGAAAAGCATTCAAGCTAACAAAAAATGTATATCCAAGTTGTTATATATAACTTTGAACCTTCTTTCTCTTTCATAAAATACTGATCTCAATTCTTGCTCGACCTGGGCATAGGCACCTGTCATTTCAAATTCGCCCTGCAAATTACGATCAGTAGGCAGT…	GTTTTTGGATGTACGGCTCCGCGGGCACGCAACCCTCGGCTGCTGTTTTCTCTTTCCGCGCATTTTCTTTACCACGCGCCATGAGCTCCGTCCAGCGTCCCACAGACCCATTTTCTTTATTTTTGTTGAATTCTCTTTTGCTGGCAAATCATTTGGACCGTTGGGTGAGGGGGAGTAAAATTGGGTGGGAAATTTGACGGTAAAAGCTAGTTTCAATGGAAAAATATATATACTTATATACAAAAATTACTCAGAAAAGCATTCAAGCTAACAAAAAATGTATATCCAAGTTGTTATATATAACTTTGTCCCTTCTCTCTCTTTCATAAAGTACTGATCTCAGTTCTTGCTCGACCTGGGTATGGGCAGCATATCCTGTCATTTCAAATTCGTCCTGCA…	http://synteny.cnr.berkeley.edu/CoGe/GEvo.pl?prog=blastn&autogo=1&show_cns=1&dsgid1=19491&chr1=scaffold_1&x1=41441901&dr1up=15000&dr1down=15000&dsgid2=19491;chr2=scaffold_2;x2=46139005;dr2up=15000;dr2down=15000;num_seqs=2;hsp_overlap_limit=0;hsp_size_limit=0
Si011216m|scaffold_7|34920839|34920877|-|Si026942m|scaffold_8|1522060|1522098|-|1e-07	Si011216m	scaffold_7	34920839	34920877	-0	Si026942m	scaffold_8	1522060	1522098	-0	9.9999999999999995e-08	intron	CTGCTTTGAGGCTGATCAGATGAGTTTGAGTTGTGAAT	CTGCTTTGAGGCTGATAACATGAGTTTTACTTGTGAAT	http://synteny.cnr.berkeley.edu/CoGe/GEvo.pl?prog=blastn&autogo=1&show_cns=1&dsgid1=19491&chr1=scaffold_7&x1=34920839&dr1up=15000&dr1down=15000&dsgid2=19491;chr2=scaffold_8;x2=1522060;dr2up=15000;dr2down=15000;num_seqs=2;hsp_overlap_limit=0;hsp_size_limit=0
Si011403m|scaffold_7|35580360|35580404|+|Si027031m|scaffold_8|928561|928605|+|1e-14	Si011403m	scaffold_7	35580360	35580404	0	Si027031m	scaffold_8	928561	928605	0	1e-14	intron	CGATCCGATCCCCTCTGAATTTCCCTTGCTGCTGAATCGACCTT	CGATCCGATCCCCTCTGGATTTTCCTTGCTGCTGAATCGACCTT	http://synteny.cnr.berkeley.edu/CoGe/GEvo.pl?prog=blastn&autogo=1&show_cns=1&dsgid1=19491&chr1=scaffold_7&x1=35580360&dr1up=15000&dr1down=15000&dsgid2=19491;chr2=scaffold_8;x2=928561;dr2up=15000;dr2down=15000;num_seqs=2;hsp_overlap_limit=0;hsp_size_limit=0
Si017785m|scaffold_1|38417733|38417785|-|Si008086m|scaffold_4|7612922|7612870|+|7e-09	Si017785m	scaffold_1	38417733	38417785	-0	Si008086m	scaffold_4	7612870	7612922	0	6.9999999999999998e-09	3-proximal	TTTCAAATGCTATGCTTTCTTATGAGCAGGTAAGAGTTGATGCCTTTTCCTC	TTCAAATGACATGCTTTCATTTGAGCAGGTAAGAGTCCAACCCTTTTCCTCC	http://synteny.cnr.berkeley.edu/CoGe/GEvo.pl?prog=blastn&autogo=1&show_cns=1&dsgid1=19491&chr1=scaffold_1&x1=38417733&dr1up=15000&dr1down=15000&dsgid2=19491;chr2=scaffold_4;x2=7612870;dr2up=15000;dr2down=15000;num_seqs=2;hsp_overlap_limit=0;hsp_size_limit=0
Si029016m|scaffold_2|34610447|34610462|-|Si013283m|scaffold_6|31471997|31472012|-|0.28	Si029016m	scaffold_2	34610447	34610462	-0	Si013283m	scaffold_6	31471997	31472012	-0	0.28	5-distal	GAAGATGGATATGAC	GAAGATGGATATGAC	http://synteny.cnr.berkeley.edu/CoGe/GEvo.pl?prog=blastn&autogo=1&show_cns=1&dsgid1=19491&chr1=scaffold_2&x1=34610447&dr1up=15000&dr1down=15000&dsgid2=19491;chr2=scaffold_6;x2=31471997;dr2up=15000;dr2down=15000;num_seqs=2;hsp_overlap_limit=0;hsp_size_limit=0
Si010128m|scaffold_7|34703162|34703187|+|Si026375m|scaffold_8|227798|227773|-|3e-05	Si010128m	scaffold_7	34703162	34703187	0	Si026375m	scaffold_8	227773	227798	-0	3.0000000000000001e-05	5-proximal	CCGTGGGGCCCACCCCTGACAGCAG	CCCGTGGGGCCCACCGCTGACAGCA	http://synteny.cnr.berkeley.edu/CoGe/GEvo.pl?prog=blastn&autogo=1&show_cns=1&dsgid1=19491&chr1=scaffold_7&x1=34703162&dr1up=15000&dr1down=15000&dsgid2=19491;chr2=scaffold_8;x2=227773;dr2up=15000;dr2down=15000;num_seqs=2;hsp_overlap_limit=0;hsp_size_limit=0
Si022425m|scaffold_3|48471206|48471220|+|Si036191m|scaffold_9|10699059|10699045|-|1.0	Si022425m	scaffold_3	48471206	48471220	0	Si036191m	scaffold_9	10699045	10699059	-0	1	5-UTR	AAGTCTCCGCCAAG	CAAGTCTCCGCCAA	http://synteny.cnr.berkeley.edu/CoGe/GEvo.pl?prog=blastn&autogo=1&show_cns=1&dsgid1=19491&chr1=scaffold_3&x1=48471206&dr1up=15000&dr1down=15000&dsgid2=19491;chr2=scaffold_9;x2=10699045;dr2up=15000;dr2down=15000;num_seqs=2;hsp_overlap_limit=0;hsp_size_limit=0
Si029726m|scaffold_2|32756123|32756144|+|setaria64_scaffold_6_30159051_30159465|scaffold_6|30153082|30153103|+|0.004	Si029726m	scaffold_2	32756123	32756144	0	setaria64_scaffold_6_30159051_30159465	scaffold_6	30153082	30153103	0	0.004	5-distal	GGGGGAATAATTGCGTTAGCT	GGGAGAATAATTGCGTTAGCT	http://synteny.cnr.berkeley.edu/CoGe/GEvo.pl?prog=blastn&autogo=1&show_cns=1&dsgid1=19491&chr1=scaffold_2&x1=32756123&dr1up=15000&dr1down=15000&dsgid2=19491;chr2=scaffold_6;x2=30153082;dr2up=15000;dr2down=15000;num_seqs=2;hsp_overlap_limit=0;hsp_size_limit=0
Si023578m|scaffold_3|17253966|17254053|+|Si003282m|scaffold_5|40788194|40788107|-|4e-29	Si023578m	scaffold_3	17253966	17254053	0	Si003282m	scaffold_5	40788107	40788194	-0	3.9999999999999998e-29	intron	GCTTATTGACGGTCCAGTGCTGATCAGATTATACACCGTCAGTGCTAAACATACTCATAAGCGACATCAATCCGTTGCCGCCGTGTA	AGCTTATTGACGGTCCAGTGCTGATCAGATTCAAAAACGTCAGTGCTAAACATACTCATAAGCGATAATAATCCGTTGCTGCCGTGT	http://synteny.cnr.berkeley.edu/CoGe/GEvo.pl?prog=blastn&autogo=1&show_cns=1&dsgid1=19491&chr1=scaffold_3&x1=17253966&dr1up=15000&dr1down=15000&dsgid2=19491;chr2=scaffold_5;x2=40788107;dr2up=15000;dr2down=15000;num_seqs=2;hsp_overlap_limit=0;hsp_size_limit=0
Si013436m|scaffold_6|17310896|17311197|+|Si013453m|scaffold_6|22244396|22244697|+|9e-167	Si013436m	scaffold_6	17310896	17311197	0	Si013453m	scaffold_6	22244396	22244697	0	9.0000000000000002e-167	intron	ACAAATAGTTTCACTGAACCCTGGAGGAAACTCTCGAAATTAATTACCAGGCATTACATATGCAATATATCACATAAAAAGATGGAAGTGGATCTCTTGATAGTACTCTGCTAAACTTGATTCATCATTCTTTTCATATTTACAAACATTGATGTTTTATGTAAAATTGCTTGTTTACTTCATAATTTCTTTTACTTAGGCCTTATTTCATTAATTTTACCTTTCTATTGCTTGGCCATTAGTTTAATGTTTGTTATGTATTTACTAGTAATTTTTTCATAATATGATGTTTGTTGTTGTA	ACAAATAGTTTCACTGAACCCTGGAGGAAACTCTCGAAATTAATTACCAGGCATTACATATGCAATATATCACATAAAAAGATGGAAGTGGATCTCTTGATAGTACTCTGCTAAACTTGATTCATCATTCTTTTCATATTTACAAACATTGATGTTTTATGTAAAATTGCTTGTTTACTTCATAATTTCTTTTACTTAGGCCTTATTTCATTAATTTTACCTTTCTATTGCTTGGCCATTAGTTTAATGTTTGTTATGTATTTACTAGTAATTTTTTCATAATATGATGTTTGTTGTTGTA	http://synteny.cnr.berkeley.edu/CoGe/GEvo.pl?prog=blastn&autogo=1&show_cns=1&dsgid1=19491&chr1=scaffold_6&x1=17310896&dr1up=15000&dr1down=15000&dsgid2=19491;chr2=scaffold_6;x2=22244396;dr2up=15000;dr2down=15000;num_seqs=2;hsp_overlap_limit=0;hsp_size_limit=0
Si010269m|scaffold_7|35637833|35637850|-|Si026488m|scaffold_8|986538|986555|-|0.018	Si010269m	scaffold_7	35637833	35637850	-0	Si026488m	scaffold_8	986538	986555	-0	0.018	intron	CTGAAACTGTGTTTTTC	CTGAAACTGTGTTTTTC	http://synteny.cnr.berkeley.edu/CoGe/GEvo.pl?prog=blastn&autogo=1&show_cns=1&dsgid1=19491&chr1=scaffold_7&x1=35637833&dr1up=15000&dr1down=15000&dsgid2=19491;chr2=scaffold_8;x2=986538;dr2up=15000;dr2down=15000;num_seqs=2;hsp_overlap_limit=0;hsp_size_limit=0
Si018856m|scaffold_1|25844259|25844334|+|Si011419m|scaffold_7|19371740|19371813|+|7e-16	Si018856m	scaffold_1	25844259	25844334	0	Si011419m	scaffold_7	19371740	19371813	0	7.0000000000000003e-16	5-distal	ATGATGAGCGATGACCCAGGGAGATGAGCTATCATTACAGATCTTGGGCCGGCCAAGGCCCATCATCATAATCAT	ATGATGAGCGAGGACCCGGAGGCGAGCCATCATTACGAATCTTGGGCCGGCCGAGGCCCATCATCATCATCAT	http://synteny.cnr.berkeley.edu/CoGe/GEvo.pl?prog=blastn&autogo=1&show_cns=1&dsgid1=19491&chr1=scaffold_1&x1=25844259&dr1up=15000&dr1down=15000&dsgid2=19491;chr2=scaffold_7;x2=19371740;dr2up=15000;dr2down=15000;num_seqs=2;hsp_overlap_limit=0;hsp_size_limit=0
Si011961m|scaffold_7|34450030|34450102|-|Si026663m|scaffold_8|448736|448664|+|2e-20	Si011961m	scaffold_7	34450030	34450102	-0	Si026663m	scaffold_8	448664	448736	0	1.9999999999999999e-20	intron	TATGGTGAAGTTATTACTGAGACAGACATTGCTTCAGTTGTCACTGACCATAAACTTGTTCTTTTTTCCTTA	ATGATGAAGTTATTACTAAGACAGCCATTGCTTCAGTTTTGAATGACCATTGACTTGTTCTTTTTTCCTTAG	http://synteny.cnr.berkeley.edu/CoGe/GEvo.pl?prog=blastn&autogo=1&show_cns=1&dsgid1=19491&chr1=scaffold_7&x1=34450030&dr1up=15000&dr1down=15000&dsgid2=19491;chr2=scaffold_8;x2=448664;dr2up=15000;dr2down=15000;num_seqs=2;hsp_overlap_limit=0;hsp_size_limit=0
Si016210m|scaffold_1|24984710|24984742|+|Si009387m|scaffold_7|18412824|18412856|+|0.0004	Si016210m	scaffold_1	24984710	24984742	0	Si009387m	scaffold_7	18412824	18412856	0	0.0004	3-UTR	AGGCGAAAGGCGCAGGGAGAGCCTCCAGATTT	AGGCGAAAGGCGCAGGGAGTGCTTCGAGGTTT	http://synteny.cnr.berkeley.edu/CoGe/GEvo.pl?prog=blastn&autogo=1&show_cns=1&dsgid1=19491&chr1=scaffold_1&x1=24984710&dr1up=15000&dr1down=15000&dsgid2=19491;chr2=scaffold_7;x2=18412824;dr2up=15000;dr2down=15000;num_seqs=2;hsp_overlap_limit=0;hsp_size_limit=0
scaffold_2_41906644_41906719_cns_protein|scaffold_2|41900332|41900454|+|scaffold_2_42646366_42646441_cns_protein|scaffold_2|42643161|42643276|+|2e-38	scaffold_2_41906644_41906719_cns_protein	scaffold_2	41900332	41900454	0	scaffold_2_42646366_42646441_cns_protein	scaffold_2	42643161	42643276	0	1.9999999999999999e-38	3-distal	ACTAGTTCATTTCCCGAATACAGATTCCTTTCCCTTACCGTAATGTGATGGGAGCTCATTGATTTTAGTAAGATCGATCAAGCATCGTGGTCACGTGTATATATATCAGTGTTTCCTCAGAT	ACTTGTTCATTTCCCGAGTACAGATTCCTTTCCCTTACCGTGATGCGAGCTCATTGATTTTAGTAAGATCGATCAAGCATCGTGATCACGTGTATATATCAGTGTTTCCTCAGAT	http://synteny.cnr.berkeley.edu/CoGe/GEvo.pl?prog=blastn&autogo=1&show_cns=1&dsgid1=19491&chr1=scaffold_2&x1=41900332&dr1up=15000&dr1down=15000&dsgid2=19491;chr2=scaffold_2;x2=42643161;dr2up=15000;dr2down=15000;num_seqs=2;hsp_overlap_limit=0;hsp_size_limit=0
Si017004m|scaffold_1|30772910|30772973|+|Si011051m|scaffold_7|24258001|24258063|+|2e-10	Si017004m	scaffold_1	30772910	30772973	0	Si011051m	scaffold_7	24258001	24258063	0	2.0000000000000001e-10	intron	TTCTGAGATTCCGTAAAATCTCGGGGGGAGATCTCCCCTGGTCCTTTTGCTCCCCCGCGCTTT	TTCTGAGATTCCGTAATATCTTTGGGGCAGATCTTCCGTGCTCCTTTTGTCCCCCACGCTTT	http://synteny.cnr.berkeley.edu/CoGe/GEvo.pl?prog=blastn&autogo=1&show_cns=1&dsgid1=19491&chr1=scaffold_1&x1=30772910&dr1up=15000&dr1down=15000&dsgid2=19491;chr2=scaffold_7;x2=24258001;dr2up=15000;dr2down=15000;num_seqs=2;hsp_overlap_limit=0;hsp_size_limit=0
Si012999m|scaffold_7|35790198|35790670|-|setaria64_scaffold_8_149405_149738|scaffold_8|148698|149179|-|0.0	Si012999m	scaffold_7	35790198	35790670	-0	setaria64_scaffold_8_149405_149738	scaffold_8	148698	149179	-0	0	3-UTR	GGGTTGTTGCTACACTTAATTTTGCATACTACTAGTAACTTGTATGTGCTTGAGGATTTCTACAATCTTTGCATCTTGCTATTGCTAGCTCCATCTGCTGCTAAGTTTACTAATTTACTTACATCAGCTTGTGAGCCGGTATTACCCAATCAAAAAGTTCAAATGGTTTCTGGAGATTACCTATTAGGCTGTTACTGTAATTATGCGCTGTATCTTGCAACTATTTTCTCCTTTCATTTACCACTTGCTTGTCTTAGAAATAAGTAGATGATGGCAGCTTTACTTGGAATGACTTCCCCTGACATGGAACATGATGTTATTCTAGATTTCTAACTACTAGCTATATTTGTATCTCGATGGTTGACTAGAATTTATAAGTATCTGAGCAGTCCAGGTGTT…	GGGTTGTTGCTACAGCTAATTTTGCATCCTACTAGTAACTTGTATGTGCTTGAGGATTTCTACAATCTTGGCATCTTGCTATTGCTAGCTCCATCTGCTGCTAAGTTTACTAATTTACTTACATCAGCTTGTGAGCTGGTATTACCCAATCAAAAAGTTCAAATGGTTTCTGGAGATTACCTATTAGGCTATTACTATAATTATGCATCGCTGCTTCTGTATCTTGCAATTATTTTCTCCTTTCATTTACCACTTGCTTGTCTTAGAAATAAGTAGATGATGGCAGCTTTACTTGGAATGACTTCCCCTGACATGGAACATGATGTTATTCTAGATTTCTAACTACTAGCTATATTTGTATCTCGATGGTTGACTAGAATTTATAAGTATCTGAGCAGT…	http://synteny.cnr.berkeley.edu/CoGe/GEvo.pl?prog=blastn&autogo=1&show_cns=1&dsgid1=19491&chr1=scaffold_7&x1=35790198&dr1up=15000&dr1down=15000&dsgid2=19491;chr2=scaffold_8;x2=148698;dr2up=15000;dr2down=15000;num_seqs=2;hsp_overlap_limit=0;hsp_size_limit=0
Si010920m|scaffold_7|35235289|35235386|-|Si028501m|scaffold_8|2065625|2065722|-|1e-21	Si010920m	scaffold_7	35235289	35235386	-0	Si028501m	scaffold_8	2065625	2065722	-0	9.9999999999999991e-22	intron	TATTCTGATTGCCATTTCTGTTTTGTTGATATTCTTTAGCAAAAGCATCTTTGAAGGCACTAAACACAGCCACTGAACTGCTTCATCATTTTTGGCA	TATTCAGATTGCCGTTTCTGTTTTCTGTTGATTTTCTTTAGCAACCGTCTTTGATGGCACTAAACCTAGTCACTGAACTGCTTCATCATTTTTGGCA	http://synteny.cnr.berkeley.edu/CoGe/GEvo.pl?prog=blastn&autogo=1&show_cns=1&dsgid1=19491&chr1=scaffold_7&x1=35235289&dr1up=15000&dr1down=15000&dsgid2=19491;chr2=scaffold_8;x2=2065625;dr2up=15000;dr2down=15000;num_seqs=2;hsp_overlap_limit=0;hsp_size_limit=0
Si009993m|scaffold_7|34724290|34724329|-|Si026311m|scaffold_8|211052|211011|+|3e-08	Si009993m	scaffold_7	34724290	34724329	-0	Si026311m	scaffold_8	211011	211052	0	2.9999999999999997e-08	intron	CAGTGTGCGAGCTATACCCTTAATTAGTGCTTCGTCTTA	AGTGTGCGAGCTATACCCAACTAATTAGTGCTTCGTCTTAG	http://synteny.cnr.berkeley.edu/CoGe/GEvo.pl?prog=blastn&autogo=1&show_cns=1&dsgid1=19491&chr1=scaffold_7&x1=34724290&dr1up=15000&dr1down=15000&dsgid2=19491;chr2=scaffold_8;x2=211011;dr2up=15000;dr2down=15000;num_seqs=2;hsp_overlap_limit=0;hsp_size_limit=0
Si009540m|scaffold_7|34671576|34672195|-|Si026066m|scaffold_8|240476|239867|+|0.0	Si009540m	scaffold_7	34671576	34672195	-0	Si026066m	scaffold_8	239867	240476	0	0	intron	GTCTGCTTACTCTGTTGTTGTGATATTTTATAATACAACTGTATTGTTTGTTTCATATAGTGGCATCATCATAAACTTGTTGTGACATTGTTTGATAGAATCCTTGCGTATTGTTTGTTTTGTTCTATATGATCTTTACAGTTGTTAGTGCACTCAGATCATTGAAACCACGTGCCTGTACCAACTTGCACCCCACGTGAAAGTCTATGCTTTGAGCCCCTCCACATGGGATGTCTCGTTATCTTCCTTCCTATTTTTTAAGGAGGGAATCTGCCCATCAGTTTAAAAGCTCATAAAATTACTGGTACTAAGGAACAGTTACTGCAGTACATTATTTACTGTTTAACAAATGGAATATCAAGAACTGTCTTTTTTAGTCCTGAAGATTGTTTCGCCACA…	TCTGCTTACTCTGTTGTTGTGATATTTTATAATACAACTGTATTGTTTGTTTCATATAGTGGCATCATCATAAACTTGTTGTGACATTGTTTGATAGAATCCTTGCGTATTGTTTGTTTTGTTCTATATGATCTTTACAGTTGTTAGTGCACACGGATCATTGAAACCACGTGCCTGTACCAACTTGCGCCCCATGTGAAAGTCTATGCTTTGAGCCCCTCCACATGGAATGTCTTTCCTTCCTATTTTTTAAGGAGGGAATCTGCCCATCAGTTTAAAAGCTCATAAAATTACTGGTACTAAGGAACAGTTACTGCAGTATTATTTACTGTTTAACAAATGGAATATCAAGAACTGTCTTTTTTAGTTCTGAAGATTGTTTCGCCACAGTCTGGATTT…	http://synteny.cnr.berkeley.edu/CoGe/GEvo.pl?prog=blastn&autogo=1&show_cns=1&dsgid1=19491&chr1=scaffold_7&x1=34671576&dr1up=15000&dr1down=15000&dsgid2=19491;chr2=scaffold_8;x2=239867;dr2up=15000;dr2down=15000;num_seqs=2;hsp_overlap_limit=0;hsp_size_limit=0
Si010004m|scaffold_7|35004284|35004578|+|Si026301m|scaffold_8|1632922|1633213|+|3e-136	Si010004m	scaffold_7	35004284	35004578	0	Si026301m	scaffold_8	1632922	1633213	0	2.9999999999999998e-136	intron	ATTGCACGCGCTGCATTTCATCGCAATGCAATTTGCATAGTTAGGGTTTCTCGGAGATCGATCCAGCTTCTTCCAACAGCTCGACGCCGTGCATCATTTCCGAAACACCTTGCTGTACAACTGCCATGCCGATGCAAGTACAGTCAAGCTCCATGCTGCACACATATTGCTGCAATGAGAACTATATATGCAGTACATACATTCTGATTGATCCATTAGGCACTTCATTTTATGCTGCTAATCGCCTGCAAATTCTGTCTGATTATTATCGAATCTGGTACTAACCGTGATTAG	ATTGCACGCGCTGCATTTCATCGCAATGCAATTTGCATAGTTATTAGGGTTTGATCGATCCAGCTTCTTCCAACAGCTCGACGCCGTGCATCATTTCCGAAACACCTTGCTGTACAACTGCCATGCCGATGCAAGTACAGTCAAGCTCCATGCTGCACACATATTGCTGCGATGAGAACTATATAGGCAGTACATACATTCTGATTGATCCATTCGGCACTTCATTTTATGCTGCTAATCGCCTGCAAATTCTGTCTGATTATTATCGAATCTGGTACTGACCGTGATTAG	http://synteny.cnr.berkeley.edu/CoGe/GEvo.pl?prog=blastn&autogo=1&show_cns=1&dsgid1=19491&chr1=scaffold_7&x1=35004284&dr1up=15000&dr1down=15000&dsgid2=19491;chr2=scaffold_8;x2=1632922;dr2up=15000;dr2down=15000;num_seqs=2;hsp_overlap_limit=0;hsp_size_limit=0
setaria64_scaffold_2_2027871_2028280|scaffold_2|2021502|2021526|+|Si039908m|scaffold_9|4381559|4381535|-|0.2	setaria64_scaffold_2_2027871_2028280	scaffold_2	2021502	2021526	0	Si039908m	scaffold_9	4381535	4381559	-0	0.2	5-distal	GAGAGCAAGATATCATTTATTATT	GGATAGCAAGATACCCTTTATTAT	http://synteny.cnr.berkeley.edu/CoGe/GEvo.pl?prog=blastn&autogo=1&show_cns=1&dsgid1=19491&chr1=scaffold_2&x1=2021502&dr1up=15000&dr1down=15000&dsgid2=19491;chr2=scaffold_9;x2=4381535;dr2up=15000;dr2down=15000;num_seqs=2;hsp_overlap_limit=0;hsp_size_limit=0
Si011397m|scaffold_7|35565544|35565565|-|Si028086m|scaffold_8|896564|896585|-|0.23	Si011397m	scaffold_7	35565544	35565565	-0	Si028086m	scaffold_8	896564	896585	-0	0.23	3-distal	ACTAACCATCCATGACGACTT	ACTAACCATGCATGATGACTT	http://synteny.cnr.berkeley.edu/CoGe/GEvo.pl?prog=blastn&autogo=1&show_cns=1&dsgid1=19491&chr1=scaffold_7&x1=35565544&dr1up=15000&dr1down=15000&dsgid2=19491;chr2=scaffold_8;x2=896564;dr2up=15000;dr2down=15000;num_seqs=2;hsp_overlap_limit=0;hsp_size_limit=0
Si016736m|scaffold_1|34183015|34183035|+|Si009633m|scaffold_7|27314828|27314848|+|1.2	Si016736m	scaffold_1	34183015	34183035	0	Si009633m	scaffold_7	27314828	27314848	0	1.2	5-distal	AAATATCATAATAGTGAAAT	AAAAATGATAATAGTGAAAT	http://synteny.cnr.berkeley.edu/CoGe/GEvo.pl?prog=blastn&autogo=1&show_cns=1&dsgid1=19491&chr1=scaffold_1&x1=34183015&dr1up=15000&dr1down=15000&dsgid2=19491;chr2=scaffold_7;x2=27314828;dr2up=15000;dr2down=15000;num_seqs=2;hsp_overlap_limit=0;hsp_size_limit=0
Si013853m|scaffold_6|3310184|3310216|+|Si010139m|scaffold_7|30804275|30804307|+|1e-07	Si013853m	scaffold_6	3310184	3310216	0	Si010139m	scaffold_7	30804275	30804307	0	9.9999999999999995e-08	3-UTR	TTGAAGACTTGGATTCATTCTTTAGGTTCATC	TTGAAGACTTGGATTCATTCTCCAGGTTCATC	http://synteny.cnr.berkeley.edu/CoGe/GEvo.pl?prog=blastn&autogo=1&show_cns=1&dsgid1=19491&chr1=scaffold_6&x1=3310184&dr1up=15000&dr1down=15000&dsgid2=19491;chr2=scaffold_7;x2=30804275;dr2up=15000;dr2down=15000;num_seqs=2;hsp_overlap_limit=0;hsp_size_limit=0
Si012474m|scaffold_7|35886158|35886953|-|Si027421m|scaffold_8|91964|91176|+|0.0	Si012474m	scaffold_7	35886158	35886953	-0	Si027421m	scaffold_8	91176	91964	0	0	5-proximal	TCCTCAGCTAGTTCTATCATCATCACCTTATGATGTGGTATACCCCATCAGAAGTCTTCCTTCATAGACACAAGTTAGCTAGGGCATTCTCTCTCTCTCTCTCTCACTCACTCACTCATGCAGACAAACATTGAAAGGCTTCTGTCGCCCATAGTAAAAAGGAAAGAGGTTTGAAGAAGAGGAAATTCAAGGGCCGCCGCCCGGCATGAATAATGCATTCAAGTATCCCATGAATGTCATGCCAGTAGAAGGGACAGCAGGGCGCAATAACGTATCCTCCCTTCTTGTCTGCCTCCCTCTTCTATTCCCTTCTACACATCCAAGTTAGTACTTATGTCAGCTCGGTCCGATCAGTCGTTTACTCCCTTTCTTCTTAAGGGATATCTGCAATGCAAGTAA…	CCTCAGCTAGTTCTATCATCATCACCTTATGATGTGGTATACCCAATCAGAAGTCTTCCTTCATAGACACAAGTTAGCTAGGGCATACTCTCTCTCTCACACTCACTAGGCAGACAAACATTGAAAGGCTTCTGTCGCCGATAGTAAAAAGGAAAGAGGTTTAAAGAAGAGGAAATTCAAGGGCCGCCGCCCGGCATGAATAATGCATTCAAGTATCCCATGAATGTCATGCCAGTAGCAAGGGACAGCAGGGCGCAATAACGTATCCTCCCTTCTTGTCTGCCTCCCTCTTCTATTCCCTTCTACACATTCAAGTTAGTATTTATCTCAGCTCGGTCCGGTCAGTCATTTACTCCCTTTCTTCTTAAGTAAGGGATATCTGCAATGCAAGTAAGGATT…	http://synteny.cnr.berkeley.edu/CoGe/GEvo.pl?prog=blastn&autogo=1&show_cns=1&dsgid1=19491&chr1=scaffold_7&x1=35886158&dr1up=15000&dr1down=15000&dsgid2=19491;chr2=scaffold_8;x2=91176;dr2up=15000;dr2down=15000;num_seqs=2;hsp_overlap_limit=0;hsp_size_limit=0
Si017541m|scaffold_1|37574557|37574588|-|Si006389m|scaffold_4|10066560|10066529|+|0.06	Si017541m	scaffold_1	37574557	37574588	-0	Si006389m	scaffold_4	10066529	10066560	0	0.06	3-UTR	GGCTGTACAGGACAGTGAGGGGAGGGGCGGT	GCTGTACAGGGCGGTGAAGGGAGCAGCGGTA	http://synteny.cnr.berkeley.edu/CoGe/GEvo.pl?prog=blastn&autogo=1&show_cns=1&dsgid1=19491&chr1=scaffold_1&x1=37574557&dr1up=15000&dr1down=15000&dsgid2=19491;chr2=scaffold_4;x2=10066529;dr2up=15000;dr2down=15000;num_seqs=2;hsp_overlap_limit=0;hsp_size_limit=0
Si022948m|scaffold_3|4919941|4919955|+|Si002919m|scaffold_5|2034382|2034368|-|0.97	Si022948m	scaffold_3	4919941	4919955	0	Si002919m	scaffold_5	2034368	2034382	-0	0.97	3-distal	CAACTTTGGAACAG	ACAACTTTGGAACA	http://synteny.cnr.berkeley.edu/CoGe/GEvo.pl?prog=blastn&autogo=1&show_cns=1&dsgid1=19491&chr1=scaffold_3&x1=4919941&dr1up=15000&dr1down=15000&dsgid2=19491;chr2=scaffold_5;x2=2034368;dr2up=15000;dr2down=15000;num_seqs=2;hsp_overlap_limit=0;hsp_size_limit=0
Si018154m|scaffold_1|39747130|39747148|-|Si009136m|scaffold_4|2671620|2671638|-|0.26	Si018154m	scaffold_1	39747130	39747148	-0	Si009136m	scaffold_4	2671620	2671638	-0	0.26	3-distal	AAACAAATAGTAATTTGG	AAATAAATAGTAATTTGG	http://synteny.cnr.berkeley.edu/CoGe/GEvo.pl?prog=blastn&autogo=1&show_cns=1&dsgid1=19491&chr1=scaffold_1&x1=39747130&dr1up=15000&dr1down=15000&dsgid2=19491;chr2=scaffold_4;x2=2671620;dr2up=15000;dr2down=15000;num_seqs=2;hsp_overlap_limit=0;hsp_size_limit=0
Si009612m|scaffold_7|34158478|34158581|-|Si026114m|scaffold_8|773177|773074|+|2e-50	Si009612m	scaffold_7	34158478	34158581	-0	Si026114m	scaffold_8	773074	773177	0	2e-50	5-distal	AAATCAACCTAAAATTAGGTGTTCAATTCAGCACTTCAAACACTCAAATCTTCCTTAAATACTCTACATGATGAATTGTTCTTTCCTCTCCAACGCTCACCCT	AATCAACCTAAAATTAGGTGTTCAATTCAGCACTTCAAACACTCAAATCTTCCTTAAATACTCTACATGATGAATTGTCCTTTCCTCTCCAACGCTCACCCTT	http://synteny.cnr.berkeley.edu/CoGe/GEvo.pl?prog=blastn&autogo=1&show_cns=1&dsgid1=19491&chr1=scaffold_7&x1=34158478&dr1up=15000&dr1down=15000&dsgid2=19491;chr2=scaffold_8;x2=773074;dr2up=15000;dr2down=15000;num_seqs=2;hsp_overlap_limit=0;hsp_size_limit=0
Si017272m|scaffold_1|28275836|28275905|+|Si010071m|scaffold_7|21479769|21479838|+|0.005	Si017272m	scaffold_1	28275836	28275905	0	Si010071m	scaffold_7	21479769	21479838	0	0.005	intron	CGATCCGGCCTTGTCCGTACCGGATCTCTCGAATCCAGTTAGGTTTGTCCCATTCCCGAGCCTTGATTC	CGATCCGGACTTCTCCGTACTAGATCTCATGAATACGGGTAGATTCGTACTATTTCGGCGCGTTGATTC	http://synteny.cnr.berkeley.edu/CoGe/GEvo.pl?prog=blastn&autogo=1&show_cns=1&dsgid1=19491&chr1=scaffold_1&x1=28275836&dr1up=15000&dr1down=15000&dsgid2=19491;chr2=scaffold_7;x2=21479769;dr2up=15000;dr2down=15000;num_seqs=2;hsp_overlap_limit=0;hsp_size_limit=0
Si034046m|scaffold_9|22664748|22664765|-|Si034076m|scaffold_9|54243912|54243895|+|1.3	Si034046m	scaffold_9	22664748	22664765	-0	Si034076m	scaffold_9	54243895	54243912	0	1.3	intron	GTTATAGGTTTTAGCTT	TTTTAGGTTTTAGCTTT	http://synteny.cnr.berkeley.edu/CoGe/GEvo.pl?prog=blastn&autogo=1&show_cns=1&dsgid1=19491&chr1=scaffold_9&x1=22664748&dr1up=15000&dr1down=15000&dsgid2=19491;chr2=scaffold_9;x2=54243895;dr2up=15000;dr2down=15000;num_seqs=2;hsp_overlap_limit=0;hsp_size_limit=0
Si009828m|scaffold_7|35757500|35757526|+|Si026214m|scaffold_8|1114099|1114125|+|1e-07	Si009828m	scaffold_7	35757500	35757526	0	Si026214m	scaffold_8	1114099	1114125	0	9.9999999999999995e-08	3-distal	TCCCTGCTGCATAGTCAGTCACATAA	TCCCTGCTGCATAGTCAGTCACATAA	http://synteny.cnr.berkeley.edu/CoGe/GEvo.pl?prog=blastn&autogo=1&show_cns=1&dsgid1=19491&chr1=scaffold_7&x1=35757500&dr1up=15000&dr1down=15000&dsgid2=19491;chr2=scaffold_8;x2=1114099;dr2up=15000;dr2down=15000;num_seqs=2;hsp_overlap_limit=0;hsp_size_limit=0
Si012345m|scaffold_7|34244607|34245245|-|Si026661m|scaffold_8|691062|690440|+|0.0	Si012345m	scaffold_7	34244607	34245245	-0	Si026661m	scaffold_8	690440	691062	0	0	3-distal	CACTTTGTTGTTGCATGTTCAGTTTCATTTTAGAAATCATGGGAGCATGAGGAAACTGAGATATGGCTTGTATGTGTAGATTGTAGTTTGGGACTTATTATGGCTGGGAATATGATTGGCACTTCGAATTTGGTACACATGCTGTGGTGTCTCAAAGTTTGAGTTCCTTTATTCTTTATTTAAAGGAACATGATATAGTGCTGAAATTTTAAGCAACCTTGAGTAGCACTAGTAAATTAGTAGCACTTGCTGCAATCACAAGCGTGTGTATGCATCTAGCGAGTGATGATACCTAGCTGGACAGGTGATGCCAAGGATGGCAGCCAGAATGGATTTTGTAGTATATGTAGTATCTCTCAGCTGTAGGCAGAACAGACAGAGTGCTGGTTGTGGGCATCA…	ACTTTGTTGCTGCATGTTCAGTTTCATTTTAGAAATCATGGGAGCATGAGGAAACTGAGATATGGCTTGCACGTGTAGATTGTAGTTTGGGACTTATTATGGCTGGGAATATGATTGCCACTTCGAATTTGGTACACATGCTGTGGTGTCTCAAAGTTTGAGTTCCTTTATTTGAAGGAACATGGTATAGTGCTGAAATGTGAAGCAACCTTGAGTAGCACTAGTAAAATTAGTAGCACTTGCTGCAATCACAAGCTTGTGTATGCATCTAGCGAGTGATGATACCTAGCTGGACAGGTGATGCCAAGGATGGCAGCCAGAATGGATTTTGTAGTATCTCTCAGCTGTAGGTAGAACAGACAGAGTGCTGGTTGTGGGCATCATGGGGAAGGGGAAACC…	http://synteny.cnr.berkeley.edu/CoGe/GEvo.pl?prog=blastn&autogo=1&show_cns=1&dsgid1=19491&chr1=scaffold_7&x1=34244607&dr1up=15000&dr1down=15000&dsgid2=19491;chr2=scaffold_8;x2=690440;dr2up=15000;dr2down=15000;num_seqs=2;hsp_overlap_limit=0;hsp_size_limit=0
Si009623m|scaffold_7|34833214|34833302|+|setaria64_scaffold_8_1512125_1512858|scaffold_8|1519624|1519536|-|1e-17	Si009623m	scaffold_7	34833214	34833302	0	setaria64_scaffold_8_1512125_1512858	scaffold_8	1519536	1519624	-0	1.0000000000000001e-17	5-distal	CAAACTGAATTCAACATACAGAGTTGTTACATTTAGGAAGGATAACATTATTTTCATCCGCAGAAAAGTTTACAAATTCTGCAATCCT	CCAAATTGAATTAAACACACAACGTTGTCACATTCAGAAAGGATAACATTAGTTTCATCCGCAGAAAGATTTACAAGTGTTGCCATCC	http://synteny.cnr.berkeley.edu/CoGe/GEvo.pl?prog=blastn&autogo=1&show_cns=1&dsgid1=19491&chr1=scaffold_7&x1=34833214&dr1up=15000&dr1down=15000&dsgid2=19491;chr2=scaffold_8;x2=1519536;dr2up=15000;dr2down=15000;num_seqs=2;hsp_overlap_limit=0;hsp_size_limit=0
Si011403m|scaffold_7|35580906|35580965|+|Si027031m|scaffold_8|929157|929215|+|1e-13	Si011403m	scaffold_7	35580906	35580965	0	Si027031m	scaffold_8	929157	929215	0	1e-13	3-UTR	CCTCCTGTACTGCTAGAACCATTTGATTTTATTGAATGGTGATGATGACGACTATAATG	CCTCCTGTACTGTTACAACCATTTGATTTGTTGAATGGTGATGATGATGACGATAATG	http://synteny.cnr.berkeley.edu/CoGe/GEvo.pl?prog=blastn&autogo=1&show_cns=1&dsgid1=19491&chr1=scaffold_7&x1=35580906&dr1up=15000&dr1down=15000&dsgid2=19491;chr2=scaffold_8;x2=929157;dr2up=15000;dr2down=15000;num_seqs=2;hsp_overlap_limit=0;hsp_size_limit=0
Si011704m|scaffold_7|34466171|34466193|-|Si026958m|scaffold_8|443381|443359|+|0.001	Si011704m	scaffold_7	34466171	34466193	-0	Si026958m	scaffold_8	443359	443381	0	0.001	3-proximal	CAATGCATAGGAAATGTGTCTT	AATTCATAGGAAATGTGTCTTC	http://synteny.cnr.berkeley.edu/CoGe/GEvo.pl?prog=blastn&autogo=1&show_cns=1&dsgid1=19491&chr1=scaffold_7&x1=34466171&dr1up=15000&dr1down=15000&dsgid2=19491;chr2=scaffold_8;x2=443359;dr2up=15000;dr2down=15000;num_seqs=2;hsp_overlap_limit=0;hsp_size_limit=0
scaffold_7_35837550_35837726_cns_rna|scaffold_7|35837550|35837726|+|scaffold_8_1125938_1125762_cns_rna|scaffold_8|1125938|1125762|-|2e-75	scaffold_7_35837550_35837726_cns_rna	scaffold_7	35837550	35837726	0	scaffold_8_1125938_1125762_cns_rna	scaffold_8	1125762	1125938	-0	1.9999999999999999e-75	intron	TGGGCCTGGCCCATTATCCTCCAGATACAAAAACTGCAACAGCCCAGCCTCCTTATCCAGCACATATGTAAAAACTAATTTCCAACCGTATCGAAACGGCCTATTAGCTCAGCTGGTTAGAGCGTCGTGCTAATAACGCGAAGGTCGCAGGTTCGAGACCTGCATGGGCCAATCAA	CTGGGCCTGGCCCATTACCCTCCAGATACAAAAACTGCAACAGCCCAGCCTCCTGATCCAGCAGCTATCTAATTACTAATTTCCAACCAAATCGAACCGGCCTATTAGCTCAGTTGGTTAGAGCGTCGTGCTAATAACGCGAAGGTCGCAGGTTCGAGACCTGCATGGGCCAATCA	http://synteny.cnr.berkeley.edu/CoGe/GEvo.pl?prog=blastn&autogo=1&show_cns=1&dsgid1=19491&chr1=scaffold_7&x1=35837550&dr1up=15000&dr1down=15000&dsgid2=19491;chr2=scaffold_8;x2=1125762;dr2up=15000;dr2down=15000;num_seqs=2;hsp_overlap_limit=0;hsp_size_limit=0
Si010772m|scaffold_7|34382932|34382955|+|Si026737m|scaffold_8|505760|505737|-|0.0003	Si010772m	scaffold_7	34382932	34382955	0	Si026737m	scaffold_8	505737	505760	-0	0.0003	5-proximal	AGAGAATTCTATTTCCCATTTAT	AAGAGAGTTCTATTTCCCATTTA	http://synteny.cnr.berkeley.edu/CoGe/GEvo.pl?prog=blastn&autogo=1&show_cns=1&dsgid1=19491&chr1=scaffold_7&x1=34382932&dr1up=15000&dr1down=15000&dsgid2=19491;chr2=scaffold_8;x2=505737;dr2up=15000;dr2down=15000;num_seqs=2;hsp_overlap_limit=0;hsp_size_limit=0
Si009553m|scaffold_7|34391119|34391236|-|Si026080m|scaffold_8|498338|498223|+|7e-17	Si009553m	scaffold_7	34391119	34391236	-0	Si026080m	scaffold_8	498223	498338	0	7.0000000000000003e-17	5-UTR	AGAAAACCGCCTGCTTTCCTTCTTTCCTGTAGCTTAATGCGGAAGTAATTACTCCATTACCATCCCCACCACCGAGCTGCAGGTGCAGCCGCTGGCGCTGGGAGCGGAGGCAGAGCA	GAAAGCCGCCTGCTTTCCTTGTTTCCTGCAGCTTAACGCAGAAGTAATTGCATCACCAGGCACCAGCCCCACTACCGAGCTGCAGGCGCTGGCGCTGGGAGCGGACGCAGAGCAG	http://synteny.cnr.berkeley.edu/CoGe/GEvo.pl?prog=blastn&autogo=1&show_cns=1&dsgid1=19491&chr1=scaffold_7&x1=34391119&dr1up=15000&dr1down=15000&dsgid2=19491;chr2=scaffold_8;x2=498223;dr2up=15000;dr2down=15000;num_seqs=2;hsp_overlap_limit=0;hsp_size_limit=0
Si009884m|scaffold_7|34542417|34542471|-|Si026255m|scaffold_8|350030|349976|+|2e-13	Si009884m	scaffold_7	34542417	34542471	-0	Si026255m	scaffold_8	349976	350030	0	2.0000000000000001e-13	5-proximal	GCAGCGCTGTTAAGGCCGTGCTACAAGGGGCAATCTCGTCCTCGTCAGCTACCG	CAGCACTGTTGCAGCCGTGCTACAAGGGGCAATCTCGTCATCGTCACCTACCGA	http://synteny.cnr.berkeley.edu/CoGe/GEvo.pl?prog=blastn&autogo=1&show_cns=1&dsgid1=19491&chr1=scaffold_7&x1=34542417&dr1up=15000&dr1down=15000&dsgid2=19491;chr2=scaffold_8;x2=349976;dr2up=15000;dr2down=15000;num_seqs=2;hsp_overlap_limit=0;hsp_size_limit=0
Si017318m|scaffold_1|35106671|35106710|-|Si010911m|scaffold_7|28665113|28665152|-|8e-05	Si017318m	scaffold_1	35106671	35106710	-0	Si010911m	scaffold_7	28665113	28665152	-0	8.0000000000000007e-05	3-proximal	GCCTAACTTGCTTGACCCGCCATTTGTCCCCGAAAGCGG	GCCTAACTTGGTTGACCCGCCGTTTGCCCAGGACAGCGG	http://synteny.cnr.berkeley.edu/CoGe/GEvo.pl?prog=blastn&autogo=1&show_cns=1&dsgid1=19491&chr1=scaffold_1&x1=35106671&dr1up=15000&dr1down=15000&dsgid2=19491;chr2=scaffold_7;x2=28665113;dr2up=15000;dr2down=15000;num_seqs=2;hsp_overlap_limit=0;hsp_size_limit=0
Si030329m|scaffold_2|32607260|32607280|-|Si014954m|scaffold_6|30035619|30035639|-|0.83	Si030329m	scaffold_2	32607260	32607280	-0	Si014954m	scaffold_6	30035619	30035639	-0	0.83	5-distal	ACACCGCCCCGCCCCCGCGC	ACACCACCCTGCCCCCGCGC	http://synteny.cnr.berkeley.edu/CoGe/GEvo.pl?prog=blastn&autogo=1&show_cns=1&dsgid1=19491&chr1=scaffold_2&x1=32607260&dr1up=15000&dr1down=15000&dsgid2=19491;chr2=scaffold_6;x2=30035619;dr2up=15000;dr2down=15000;num_seqs=2;hsp_overlap_limit=0;hsp_size_limit=0
setaria64_scaffold_1_14684838_14685079|scaffold_1|14683579|14684837|-|setaria64_scaffold_12_34360_34601|scaffold_12|35860|34602|+|0.0	setaria64_scaffold_1_14684838_14685079	scaffold_1	14683579	14684837	-0	setaria64_scaffold_12_34360_34601	scaffold_12	34602	35860	0	0	3-proximal	ACGACTCAACTACTTTTTACAATTGACAGGGTAGCTCGGAGGTCAGATGAGGGGTCTTCCCCATAAAGATAGATTAGTACTGGAAGGTTCAGATGAAGGAAGGGCTGAAACAAGGCAAAAACTTTAAAATGGGGTAAATAAATATGAGCAATCCGTGAGAATAGCAAACCCCTATCTCTTATAAAGAAGAAGATAGATAGGTCCACGAGTTGAGACAGAGAAGTTCTGACTAATCAAGTAGGAGTTTACCCAGGAGAGTCAGAGGCTGCATCATCAAAGGGGTATAGAAATAATTCAGAAGCACTATGGCCTGAAGCGAAGGGCAGGAACGAACGGAATCAATGTGTTCCAATTTATCCGGAGTAAGGACAGCAGCTGAGAAGGGGCAAAAAAATAGCG…	CGACTCAACTACTTTTTACAATTGACAGGGTAGCTCGGAGGTCAGATGAGGGGTCTTCCCCATAAAGATAGATTAGTACTGGAAGGTTCAGATGAAGGAAGGGCTGAAACAAGGCAAAAACTTTAAAATGGGGTAAATAAATATGAGCAATCCGTGAGAATAGCAAACCCCTATCTCTTATAAAGAAGAAGATAGATAGGTCCACGAGTTGAGACAGAGAAGTTCTGACTAATCAAGTAGGAGTTTACCCAGGAGAGTCAGAGGCTGCATCATCAAAGGGGTATAGAAATAATTCAGAAGCACTATGGCCTGAAGCGAAGGGCAGGAACGAACGGAATCAATGTGTTCCAATTTATCCGGAGTAAGGACAGCAGCTGAGAAGGGGCAAAAAAATAGCGT…	http://synteny.cnr.berkeley.edu/CoGe/GEvo.pl?prog=blastn&autogo=1&show_cns=1&dsgid1=19491&chr1=scaffold_1&x1=14683579&dr1up=15000&dr1down=15000&dsgid2=19491;chr2=scaffold_12;x2=34602;dr2up=15000;dr2down=15000;num_seqs=2;hsp_overlap_limit=0;hsp_size_limit=0
Si023824m|scaffold_3|3507158|3507184|+|Si003158m|scaffold_5|3178620|3178646|+|0.8	Si023824m	scaffold_3	3507158	3507184	0	Si003158m	scaffold_5	3178620	3178646	0	0.8	5-distal	GGCGATGACGACGCGGCGCCGTGGTC	GGCGAAGCCGACGAGACGCCGTGGTC	http://synteny.cnr.berkeley.edu/CoGe/GEvo.pl?prog=blastn&autogo=1&show_cns=1&dsgid1=19491&chr1=scaffold_3&x1=3507158&dr1up=15000&dr1down=15000&dsgid2=19491;chr2=scaffold_5;x2=3178620;dr2up=15000;dr2down=15000;num_seqs=2;hsp_overlap_limit=0;hsp_size_limit=0
Si010859m|scaffold_7|25943656|25943672|-|Si036788m|scaffold_9|14109247|14109231|+|0.066	Si010859m	scaffold_7	25943656	25943672	-0	Si036788m	scaffold_9	14109231	14109247	0	0.066	5-distal	GCATGCATGCATCCTG	CATGCATGCATCCTGT	http://synteny.cnr.berkeley.edu/CoGe/GEvo.pl?prog=blastn&autogo=1&show_cns=1&dsgid1=19491&chr1=scaffold_7&x1=25943656&dr1up=15000&dr1down=15000&dsgid2=19491;chr2=scaffold_9;x2=14109231;dr2up=15000;dr2down=15000;num_seqs=2;hsp_overlap_limit=0;hsp_size_limit=0
Si010868m|scaffold_7|34615116|34615239|-|Si026763m|scaffold_8|289072|288950|+|2e-57	Si010868m	scaffold_7	34615116	34615239	-0	Si026763m	scaffold_8	288950	289072	0	1.9999999999999999e-57	intron	GTAATTTGATTCTGCGTTCAGTACTTCTTATGCTCTGCCTGCCTGTAGGCTGTAGCTGCTGGCTCGCTGACGCCCAATTCAGAATCCGAGTGTACCAATTTCAAACTGGGATGTATGCATTGT	TAATTTGATTCTGCGTTCAGTACTTTTTATGCTCTGCCTGCCTGTAGGCTGTAGCTGCTGGCTCGCTGACGCCCAATTCAGAATCCGAGTGTACCAATTTCAAACTGGATGTATGCATTGTA	http://synteny.cnr.berkeley.edu/CoGe/GEvo.pl?prog=blastn&autogo=1&show_cns=1&dsgid1=19491&chr1=scaffold_7&x1=34615116&dr1up=15000&dr1down=15000&dsgid2=19491;chr2=scaffold_8;x2=288950;dr2up=15000;dr2down=15000;num_seqs=2;hsp_overlap_limit=0;hsp_size_limit=0
Si034832m|scaffold_9|40377408|40377430|+|Si034720m|scaffold_9|57498283|57498261|-|0.073	Si034832m	scaffold_9	40377408	40377430	0	Si034720m	scaffold_9	57498261	57498283	-0	0.073	5-distal	GCGTGACGCCGCAACCACCACC	AGCTTGACGCGGCAACCACCAC	http://synteny.cnr.berkeley.edu/CoGe/GEvo.pl?prog=blastn&autogo=1&show_cns=1&dsgid1=19491&chr1=scaffold_9&x1=40377408&dr1up=15000&dr1down=15000&dsgid2=19491;chr2=scaffold_9;x2=57498261;dr2up=15000;dr2down=15000;num_seqs=2;hsp_overlap_limit=0;hsp_size_limit=0
Si009884m|scaffold_7|34539806|34539887|-|Si026255m|scaffold_8|352465|352384|+|1e-32	Si009884m	scaffold_7	34539806	34539887	-0	Si026255m	scaffold_8	352384	352465	0	1.0000000000000001e-32	intron	GTAATTACTTTATCTTTAAATTTTTATTCATAAATTTTGTTCTTCTTCCTACAATCTTGATGTTAATGCAATGCATTTTCA	TAATTACTTTATCTTGAAATTTTTATTCATAAATTTTGTTCTTCTTTCTACAATTTTGATGTTAATGCAATGCATCTTCAG	http://synteny.cnr.berkeley.edu/CoGe/GEvo.pl?prog=blastn&autogo=1&show_cns=1&dsgid1=19491&chr1=scaffold_7&x1=34539806&dr1up=15000&dr1down=15000&dsgid2=19491;chr2=scaffold_8;x2=352384;dr2up=15000;dr2down=15000;num_seqs=2;hsp_overlap_limit=0;hsp_size_limit=0
Si017313m|scaffold_1|4209530|4209547|+|Si006523m|scaffold_4|34530128|34530111|-|1.0	Si017313m	scaffold_1	4209530	4209547	0	Si006523m	scaffold_4	34530111	34530128	-0	1	3-distal	AATTAATGCTCAAAGTG	AAATTAATGGTCAAAGT	http://synteny.cnr.berkeley.edu/CoGe/GEvo.pl?prog=blastn&autogo=1&show_cns=1&dsgid1=19491&chr1=scaffold_1&x1=4209530&dr1up=15000&dr1down=15000&dsgid2=19491;chr2=scaffold_4;x2=34530111;dr2up=15000;dr2down=15000;num_seqs=2;hsp_overlap_limit=0;hsp_size_limit=0
Si039972m|scaffold_9|40199997|40200018|+|Si036864m|scaffold_9|57695520|57695499|-|0.21	Si039972m	scaffold_9	40199997	40200018	0	Si036864m	scaffold_9	57695499	57695520	-0	0.21	3-distal	GGCAGTTATTGGATGACTGGA	AGGCAGTTATGGGATGAGTGG	http://synteny.cnr.berkeley.edu/CoGe/GEvo.pl?prog=blastn&autogo=1&show_cns=1&dsgid1=19491&chr1=scaffold_9&x1=40199997&dr1up=15000&dr1down=15000&dsgid2=19491;chr2=scaffold_9;x2=57695499;dr2up=15000;dr2down=15000;num_seqs=2;hsp_overlap_limit=0;hsp_size_limit=0
Si009166m|scaffold_7|35833207|35833298|+|Si025817m|scaffold_8|1131431|1131340|-|4e-38	Si009166m	scaffold_7	35833207	35833298	0	Si025817m	scaffold_8	1131340	1131431	-0	3.9999999999999998e-38	intron	TTGTATCCGAATGAAGGCCTAATCTCCTTTATGCATTTGAAAGCTCTGTTTTGAATTCCATCCCAAAAATCTAACTGACTTGTTGCTCTTT	TTTGCATCTGAATGAAGGCCTAATCTCCTTTATGCACTTGAAAGCCCTGTTTTGAATTCCATCCCAAAAATCTAACTGACTTGTTGCTCTT	http://synteny.cnr.berkeley.edu/CoGe/GEvo.pl?prog=blastn&autogo=1&show_cns=1&dsgid1=19491&chr1=scaffold_7&x1=35833207&dr1up=15000&dr1down=15000&dsgid2=19491;chr2=scaffold_8;x2=1131340;dr2up=15000;dr2down=15000;num_seqs=2;hsp_overlap_limit=0;hsp_size_limit=0
Si030623m|scaffold_2|25697793|25697812|-|Si014133m|scaffold_6|21273185|21273204|-|0.085	Si030623m	scaffold_2	25697793	25697812	-0	Si014133m	scaffold_6	21273185	21273204	-0	0.085	3-UTR	TCTTTGTACTGATGCTTTA	TCTTTGTAGTGATGCTTTA	http://synteny.cnr.berkeley.edu/CoGe/GEvo.pl?prog=blastn&autogo=1&show_cns=1&dsgid1=19491&chr1=scaffold_2&x1=25697793&dr1up=15000&dr1down=15000&dsgid2=19491;chr2=scaffold_6;x2=21273185;dr2up=15000;dr2down=15000;num_seqs=2;hsp_overlap_limit=0;hsp_size_limit=0
Si009161m|scaffold_7|35123736|35123844|-|Si025821m|scaffold_8|2020858|2020750|+|1e-44	Si009161m	scaffold_7	35123736	35123844	-0	Si025821m	scaffold_8	2020750	2020858	0	9.9999999999999995e-45	intron	AGTACTCTATATTTCAACCCCTTCTTAACTACAATAACTATTTTGTAACTGCTGTGTTTCCTTACTTAAAATTCTGATAGTAATTTCACTTCCCTTGAACTATGTGCA	GTACTCTATATTCCAACCCCTTCTTAACTACAATAACTATTTCGTAACTGCTGTGTTTCCTTACTTAAAATTCTGATAATAATTTCACTTTCCTTGAAATGTGTGCAG	http://synteny.cnr.berkeley.edu/CoGe/GEvo.pl?prog=blastn&autogo=1&show_cns=1&dsgid1=19491&chr1=scaffold_7&x1=35123736&dr1up=15000&dr1down=15000&dsgid2=19491;chr2=scaffold_8;x2=2020750;dr2up=15000;dr2down=15000;num_seqs=2;hsp_overlap_limit=0;hsp_size_limit=0
Si012394m|scaffold_7|34534490|34534719|-|Si026490m|scaffold_8|357008|356775|+|6e-76	Si012394m	scaffold_7	34534490	34534719	-0	Si026490m	scaffold_8	356775	357008	0	6.0000000000000005e-76	intron	AAGATTTATGGCTTCGACTTTGATAGTGTTGTTTTTTTACAAACATGGTGCTTTTTAAACACTGGGTGATATTTTATCTGTTACTGATTATAGCTGAAACTTATATGGGTGTGACTGTTACTTTGGCTATTCATGTTAACAGTAATCAAGTAGGTCTGGGAAAAGTTACTTCCTGTTACTTGTGGATAGTCTGCCTCCTATTCATTTGAATGGTTACATGGAGCCATCT	AGATTTATGACGTCAACTTTGATAGCGTTATTTTTTACAAGCATGGTGCTTTCTAAAAACTGGGTGATATTTTCACTGTTATTGATTATAACTGAAACTTATATGAGTGTGACTGTTACTTTGGCTATTCATGTTAACAGTAATCAAGTAGGTCTGGGCAAAGTTACTTCCTCATGCTGTACTTGTGGATAGTGTGCCTCCTATTCATTTGAATGGTTACATGGAGCCATCTT	http://synteny.cnr.berkeley.edu/CoGe/GEvo.pl?prog=blastn&autogo=1&show_cns=1&dsgid1=19491&chr1=scaffold_7&x1=34534490&dr1up=15000&dr1down=15000&dsgid2=19491;chr2=scaffold_8;x2=356775;dr2up=15000;dr2down=15000;num_seqs=2;hsp_overlap_limit=0;hsp_size_limit=0
Si017553m|scaffold_1|40406069|40406091|+|Si008162m|scaffold_4|3658082|3658104|+|0.064	Si017553m	scaffold_1	40406069	40406091	0	Si008162m	scaffold_4	3658082	3658104	0	0.064	5-distal	TAAACCAATCCACGGGCCATTA	TAAACTAATCCAGGGGCCATTA	http://synteny.cnr.berkeley.edu/CoGe/GEvo.pl?prog=blastn&autogo=1&show_cns=1&dsgid1=19491&chr1=scaffold_1&x1=40406069&dr1up=15000&dr1down=15000&dsgid2=19491;chr2=scaffold_4;x2=3658082;dr2up=15000;dr2down=15000;num_seqs=2;hsp_overlap_limit=0;hsp_size_limit=0
Si022838m|scaffold_3|5113377|5113401|-|Si001931m|scaffold_5|577722|577698|+|0.0001	Si022838m	scaffold_3	5113377	5113401	-0	Si001931m	scaffold_5	577698	577722	0	0.0001	3-UTR	AGGCTGATTGCTCTTGATGCTATG	GGCTGATTGCTCTTGATGGTATGC	http://synteny.cnr.berkeley.edu/CoGe/GEvo.pl?prog=blastn&autogo=1&show_cns=1&dsgid1=19491&chr1=scaffold_3&x1=5113377&dr1up=15000&dr1down=15000&dsgid2=19491;chr2=scaffold_5;x2=577698;dr2up=15000;dr2down=15000;num_seqs=2;hsp_overlap_limit=0;hsp_size_limit=0
Si020253m|scaffold_1|3402835|3402853|-|Si006870m|scaffold_4|36143301|36143319|-|0.26	Si020253m	scaffold_1	3402835	3402853	-0	Si006870m	scaffold_4	36143301	36143319	-0	0.26	3-distal	CTTTTTTTTTTAAAAAAA	CTTTTTTTTTTTAAAAAA	http://synteny.cnr.berkeley.edu/CoGe/GEvo.pl?prog=blastn&autogo=1&show_cns=1&dsgid1=19491&chr1=scaffold_1&x1=3402835&dr1up=15000&dr1down=15000&dsgid2=19491;chr2=scaffold_4;x2=36143301;dr2up=15000;dr2down=15000;num_seqs=2;hsp_overlap_limit=0;hsp_size_limit=0
Si009168m|scaffold_7|24591535|24591983|-|Si027483m|scaffold_8|8089002|8088564|+|0.0	Si009168m	scaffold_7	24591535	24591983	-0	Si027483m	scaffold_8	8088564	8089002	0	0	5-proximal	TTATGATGAAATTTCCAATATGAACTTTGCATCCGCAGATGCACTCAGAGAGGGAAAAAAACCTTATGTTTGCAATCTGTACAAATTCTTGAATACTGATGTTCAAAACTAAAACAATTTGAACTAAGAAAAATGTAAATGGACTTACATTTATGATTGGAGGTAGTAAGTTGTTGTCTTGTTGAACTGGTTAAAAGTTTTAGATCCGAAACATATTTAAAATAATTTGAGACTTAGAACCCATGCAGTCCTTGACAATTAATGGATTACCAATGCCAAGTGATTTCCGCCTGATATGATGAGATTTCCAGCATCAAGCATTCAAGCTAAAACGAGCTAGAAGGAATCGCTTCTCCATCATGTTAGAGGTACACACTACAGAGACATAATGTGTATGTG…	TATGATGAATTTCCAATATGAACTTTGCATCCGCAGATGCACTCAGAGAGAAAAAAAACTTATGTTTGCAATCTGTACAAATTCTTGAATACTGATATTCAAAACTAAAACAATTTTAACTAAGAAAAATGTAAATGGACTTACATTTATGATTGGAGGCAGTAAGTTGTTGTCTTGTTGAACTGGTTAAAAATTTTAGATCCGAAATATATTTAAAATAATTTGAGACTTAGAACCCATGCAGTCCTTCACAATTACCAATGCCAAGTGATTTCCGCCTGACATGATGAGATTTCCAGTATCAAGCATTCAGGCTAAAACGAGCTAGAAGGAATCGCTTCTCCATCATGTTAGAGGTACACACTACAGAGACATAATTTGTATGTGCATGTAGAGAGT…	http://synteny.cnr.berkeley.edu/CoGe/GEvo.pl?prog=blastn&autogo=1&show_cns=1&dsgid1=19491&chr1=scaffold_7&x1=24591535&dr1up=15000&dr1down=15000&dsgid2=19491;chr2=scaffold_8;x2=8088564;dr2up=15000;dr2down=15000;num_seqs=2;hsp_overlap_limit=0;hsp_size_limit=0
Si009553m|scaffold_7|34391396|34391436|-|Si026080m|scaffold_8|498067|498027|+|5e-14	Si009553m	scaffold_7	34391396	34391436	-0	Si026080m	scaffold_8	498027	498067	0	5.0000000000000002e-14	5-proximal	AGACGCGTCCAAAGCAAAACTGCAAAAGCAGGGGTTTTGG	GACTCGTCCAAAGCAAAACTGCAAAAGCAGGGGTTTTGGG	http://synteny.cnr.berkeley.edu/CoGe/GEvo.pl?prog=blastn&autogo=1&show_cns=1&dsgid1=19491&chr1=scaffold_7&x1=34391396&dr1up=15000&dr1down=15000&dsgid2=19491;chr2=scaffold_8;x2=498027;dr2up=15000;dr2down=15000;num_seqs=2;hsp_overlap_limit=0;hsp_size_limit=0
Si009928m|scaffold_7|35040622|35040718|-|Si026259m|scaffold_8|1661782|1661874|-|3e-26	Si009928m	scaffold_7	35040622	35040718	-0	Si026259m	scaffold_8	1661782	1661874	-0	3.0000000000000001e-26	3-proximal	TGTATGCATTGAGAGGAGCTAACTGTGCAGAATCAGTAGCCATTGCACGCTTCAAGGGCCTACATAAAGCATTGCTCAGGCTGCCCAGCAAACAGT	TGTATGCATTGAAAAGAGCTGCCTGTGCAGAATCAGTCGCCACTGCACGCTTCAAGGGCCCAAAGCATTGCTCAGGCTGCCCAGCAAACAGT	http://synteny.cnr.berkeley.edu/CoGe/GEvo.pl?prog=blastn&autogo=1&show_cns=1&dsgid1=19491&chr1=scaffold_7&x1=35040622&dr1up=15000&dr1down=15000&dsgid2=19491;chr2=scaffold_8;x2=1661782;dr2up=15000;dr2down=15000;num_seqs=2;hsp_overlap_limit=0;hsp_size_limit=0
Si019755m|scaffold_1|38900086|38900115|+|Si007188m|scaffold_4|6280806|6280835|+|0.0003	Si019755m	scaffold_1	38900086	38900115	0	Si007188m	scaffold_4	6280806	6280835	0	0.0003	3-distal	GCAAGGAATGTTACTGCCATCGGGATCTG	GCAAGGAATGTCGCTTCCATCGGGATCTG	http://synteny.cnr.berkeley.edu/CoGe/GEvo.pl?prog=blastn&autogo=1&show_cns=1&dsgid1=19491&chr1=scaffold_1&x1=38900086&dr1up=15000&dr1down=15000&dsgid2=19491;chr2=scaffold_4;x2=6280806;dr2up=15000;dr2down=15000;num_seqs=2;hsp_overlap_limit=0;hsp_size_limit=0
setaria64_scaffold_7_35053557_35053763|scaffold_7|35048641|35048681|-|Si026794m|scaffold_8|1672035|1672076|-|8e-05	setaria64_scaffold_7_35053557_35053763	scaffold_7	35048641	35048681	-0	Si026794m	scaffold_8	1672035	1672076	-0	8.0000000000000007e-05	3-distal	GTATATATACATGCTTTGAGGCACAGAAACGATTCCAGGA	GTATATATACAAGCACTGAGGCACATGAAAGGATTCCAGGA	http://synteny.cnr.berkeley.edu/CoGe/GEvo.pl?prog=blastn&autogo=1&show_cns=1&dsgid1=19491&chr1=scaffold_7&x1=35048641&dr1up=15000&dr1down=15000&dsgid2=19491;chr2=scaffold_8;x2=1672035;dr2up=15000;dr2down=15000;num_seqs=2;hsp_overlap_limit=0;hsp_size_limit=0
Si009694m|scaffold_7|34569710|34569809|-|Si028197m|scaffold_8|326473|326375|+|8e-42	Si009694m	scaffold_7	34569710	34569809	-0	Si028197m	scaffold_8	326375	326473	0	8.0000000000000003e-42	intron	GTATGTACGCTGCTTCTGGACCTTCGATTGGATGGTTTATGTGTACGCAACTATGTACTTTTTAAGGAACTTGTATTCTCACAAAGTAAATCCCTCACA	TATGTACGCTGCTTCTGGACCTTCGATTGGATGGTTTATGTGTACGTAACTATGTACTTTTAAGGAACTTGTATTCTCACAAAGTAAATCCCCCACAG	http://synteny.cnr.berkeley.edu/CoGe/GEvo.pl?prog=blastn&autogo=1&show_cns=1&dsgid1=19491&chr1=scaffold_7&x1=34569710&dr1up=15000&dr1down=15000&dsgid2=19491;chr2=scaffold_8;x2=326375;dr2up=15000;dr2down=15000;num_seqs=2;hsp_overlap_limit=0;hsp_size_limit=0
Si039254m|scaffold_9|23262414|23262466|-|Si040213m|scaffold_9|53971369|53971317|+|9e-23	Si039254m	scaffold_9	23262414	23262466	-0	Si040213m	scaffold_9	53971317	53971369	0	8.9999999999999995e-23	3-proximal	GTATCCCACAATCCTGAATACTCCATACATCCACATTTCTAAGATGATTGTT	TATCCCACAATCCTGAATACTCCATACATCCACATTTCTAAGATGATTGTTA	http://synteny.cnr.berkeley.edu/CoGe/GEvo.pl?prog=blastn&autogo=1&show_cns=1&dsgid1=19491&chr1=scaffold_9&x1=23262414&dr1up=15000&dr1down=15000&dsgid2=19491;chr2=scaffold_9;x2=53971317;dr2up=15000;dr2down=15000;num_seqs=2;hsp_overlap_limit=0;hsp_size_limit=0
Si011647m|scaffold_7|35731599|35731626|-|Si026864m|scaffold_8|1087135|1087162|-|7e-05	Si011647m	scaffold_7	35731599	35731626	-0	Si026864m	scaffold_8	1087135	1087162	-0	6.9999999999999994e-05	3-proximal	TTGCTTTGATGGATCTGTTAGAAATGA	TTGTTTTGATGGTTCTGTTAGAAATGA	http://synteny.cnr.berkeley.edu/CoGe/GEvo.pl?prog=blastn&autogo=1&show_cns=1&dsgid1=19491&chr1=scaffold_7&x1=35731599&dr1up=15000&dr1down=15000&dsgid2=19491;chr2=scaffold_8;x2=1087135;dr2up=15000;dr2down=15000;num_seqs=2;hsp_overlap_limit=0;hsp_size_limit=0
Si012271m|scaffold_7|35583974|35584023|+|Si028318m|scaffold_8|932710|932759|+|3e-19	Si012271m	scaffold_7	35583974	35584023	0	Si028318m	scaffold_8	932710	932759	0	2.9999999999999999e-19	intron	GAGTGGGCCTTTTAGCATACTGATGGGCCTCCACTGAAGTTTAAATTAA	GAGTGGGCCTTTTAGCCTACTGATGGGCCTCCACTGAAGTTTAAATTAA	http://synteny.cnr.berkeley.edu/CoGe/GEvo.pl?prog=blastn&autogo=1&show_cns=1&dsgid1=19491&chr1=scaffold_7&x1=35583974&dr1up=15000&dr1down=15000&dsgid2=19491;chr2=scaffold_8;x2=932710;dr2up=15000;dr2down=15000;num_seqs=2;hsp_overlap_limit=0;hsp_size_limit=0
Si018565m|scaffold_1|34967333|34967353|+|Si012107m|scaffold_7|28494477|28494497|+|0.78	Si018565m	scaffold_1	34967333	34967353	0	Si012107m	scaffold_7	28494477	28494497	0	0.78	3-distal	TTACTCTATCTTTTGCTTTC	TTCCTCTATCTTTTCCTTTC	http://synteny.cnr.berkeley.edu/CoGe/GEvo.pl?prog=blastn&autogo=1&show_cns=1&dsgid1=19491&chr1=scaffold_1&x1=34967333&dr1up=15000&dr1down=15000&dsgid2=19491;chr2=scaffold_7;x2=28494477;dr2up=15000;dr2down=15000;num_seqs=2;hsp_overlap_limit=0;hsp_size_limit=0
Si016974m|scaffold_1|4698719|4698736|-|Si008663m|scaffold_4|33933883|33933866|+|1.2	Si016974m	scaffold_1	4698719	4698736	-0	Si008663m	scaffold_4	33933866	33933883	0	1.2	5-distal	GATTGATCCGTTCCTCC	ATTGATCCATTCCTCCT	http://synteny.cnr.berkeley.edu/CoGe/GEvo.pl?prog=blastn&autogo=1&show_cns=1&dsgid1=19491&chr1=scaffold_1&x1=4698719&dr1up=15000&dr1down=15000&dsgid2=19491;chr2=scaffold_4;x2=33933866;dr2up=15000;dr2down=15000;num_seqs=2;hsp_overlap_limit=0;hsp_size_limit=0
Si019366m|scaffold_1|19154171|19154279|+|Si012104m|scaffold_7|5860358|5860251|-|2e-19	Si019366m	scaffold_1	19154171	19154279	0	Si012104m	scaffold_7	5860251	5860358	-0	2e-19	5-distal	GTTCGGTTGAGCTTTTCGGGCCGGCTGCAGCTGTTGCTGTACAGCCCAGCCGTTCGGCTGCAGCCCAAACAGCAACAGCTAGTCCGCCAGCCGAACAGCTACGCTTAT	TGTTCGCTTAAGCTATTTGGGCGGCTGCAGCTGTTGCTGTTCAGCCCAGCCGTTCGGCTGCGGCCCAACAGCAACAGCCCACCACGGCAGCCGAACAGCTGCACTTA	http://synteny.cnr.berkeley.edu/CoGe/GEvo.pl?prog=blastn&autogo=1&show_cns=1&dsgid1=19491&chr1=scaffold_1&x1=19154171&dr1up=15000&dr1down=15000&dsgid2=19491;chr2=scaffold_7;x2=5860251;dr2up=15000;dr2down=15000;num_seqs=2;hsp_overlap_limit=0;hsp_size_limit=0
scaffold_7_35237338_35237414_cns_rna|scaffold_7|35238909|35239194|+|scaffold_8_2068946_2069022_cns_rna|scaffold_8|2072234|2072495|+|1e-50	scaffold_7_35237338_35237414_cns_rna	scaffold_7	35238909	35239194	0	scaffold_8_2068946_2069022_cns_rna	scaffold_8	2072234	2072495	0	1e-50	5-distal	GAAACAAGATCTCTCGCTCCGGAGAACAGGGCCTGCATGTTCCCCGGAACTCCAAGCGCGTAGTAGACAAAAAAGAAATATAAAAACGAAATATACGGGTCTCACGGAATCCCGGCCCGGCCCATCACCATCCCAATCACCGTCCGTCCCAGCCGTTCACCTCCCTCGTGTCCCCTTCAAATTAAAATCCCCATCGCCACCACCTCCGTTCTCTGCTCTTCTTCGTCTCCTCCTCGGCTCCCCTGCCCTGTCCTCCGCAGCCAAGCCCAACTCCATCCCAGCAGC	GAAACAAGATCTCTCACTCCGGAGAACAGGGCCTGCATGTTCCCCGGAATTCCAAGACTAGAAAAATATAAAAACGAAATCAACGGGTCTCTCGGAATTCCGGCCCGGCCCATCACCATCCAATCACCGTCCACCTCCCTCGTGTCCCCTTCAAATTAAAATCCCCATCGCCACCACCACCTCCTCTGCTCTTCTTCATCTTCCTCCTCGGCTCCCCTGTCCCCCGCAGGCCGCAGCCGAGCCCAGCGCAATCCCACCAGC	http://synteny.cnr.berkeley.edu/CoGe/GEvo.pl?prog=blastn&autogo=1&show_cns=1&dsgid1=19491&chr1=scaffold_7&x1=35238909&dr1up=15000&dr1down=15000&dsgid2=19491;chr2=scaffold_8;x2=2072234;dr2up=15000;dr2down=15000;num_seqs=2;hsp_overlap_limit=0;hsp_size_limit=0
Si018628m|scaffold_1|9954810|9954827|+|Si018627m|scaffold_1|10291880|10291863|-|0.8	Si018628m	scaffold_1	9954810	9954827	0	Si018627m	scaffold_1	10291863	10291880	-0	0.8	3-distal	CAGCAGCAGCCAGCAGC	TCAGCAGCAGGCAGCAG	http://synteny.cnr.berkeley.edu/CoGe/GEvo.pl?prog=blastn&autogo=1&show_cns=1&dsgid1=19491&chr1=scaffold_1&x1=9954810&dr1up=15000&dr1down=15000&dsgid2=19491;chr2=scaffold_1;x2=10291863;dr2up=15000;dr2down=15000;num_seqs=2;hsp_overlap_limit=0;hsp_size_limit=0
Si016440m|scaffold_1|24623336|24623357|+|Si009970m|scaffold_7|18130611|18130632|+|0.005	Si016440m	scaffold_1	24623336	24623357	0	Si009970m	scaffold_7	18130611	18130632	0	0.005	3-UTR	GTAAATTCTCAGAAAATTTTG	GTAAATTCTCGGAAAATTTTG	http://synteny.cnr.berkeley.edu/CoGe/GEvo.pl?prog=blastn&autogo=1&show_cns=1&dsgid1=19491&chr1=scaffold_1&x1=24623336&dr1up=15000&dr1down=15000&dsgid2=19491;chr2=scaffold_7;x2=18130611;dr2up=15000;dr2down=15000;num_seqs=2;hsp_overlap_limit=0;hsp_size_limit=0
Si016634m|scaffold_1|6272826|6272840|+|Si005770m|scaffold_4|30662569|30662555|-|1.3	Si016634m	scaffold_1	6272826	6272840	0	Si005770m	scaffold_4	30662555	30662569	-0	1.3	5-distal	ATCCCCAAATCCGC	AATCCCCAAATCCG	http://synteny.cnr.berkeley.edu/CoGe/GEvo.pl?prog=blastn&autogo=1&show_cns=1&dsgid1=19491&chr1=scaffold_1&x1=6272826&dr1up=15000&dr1down=15000&dsgid2=19491;chr2=scaffold_4;x2=30662555;dr2up=15000;dr2down=15000;num_seqs=2;hsp_overlap_limit=0;hsp_size_limit=0
Si039611m|scaffold_9|22180502|22180523|-|Si039564m|scaffold_9|55746804|55746783|+|0.004	Si039611m	scaffold_9	22180502	22180523	-0	Si039564m	scaffold_9	55746783	55746804	0	0.004	5-distal	GCACTTGGCACGGATGGTAGG	CACTTGGCATGGATGGTAGGG	http://synteny.cnr.berkeley.edu/CoGe/GEvo.pl?prog=blastn&autogo=1&show_cns=1&dsgid1=19491&chr1=scaffold_9&x1=22180502&dr1up=15000&dr1down=15000&dsgid2=19491;chr2=scaffold_9;x2=55746783;dr2up=15000;dr2down=15000;num_seqs=2;hsp_overlap_limit=0;hsp_size_limit=0
Si012394m|scaffold_7|34534123|34534488|-|Si026490m|scaffold_8|357411|357039|+|2e-120	Si012394m	scaffold_7	34534123	34534488	-0	Si026490m	scaffold_8	357039	357411	0	2e-120	intron	GATATAATTGTCTGAATTTGTTACACCAATCTTATGCAGATATTCTAAGTCTGAAAGAGTATACTAAACAGCTTCCAGACTTGTAAAAGTTGTTTATATAGCTGATTGATGGCGCCGTTTGTTTCTTGTGCAGTTTTATATGGCCTGAGAGCTTTTTTTCTCTGGATTCTGTGTGATATGATAGCTATTAATTTGAATGTCTTCAACACTATCATTTGTTACTATATGTTCCTTTCTTTTATACAAAATTGCATCATGAATATAATGTCCTACAGTTAAGTGAATCCCTGAGATTGTAATCAATCAGGCACTCTGTTTTTGGCAATTTCTAAGTGAGCCAATTTTTGTGTTTCTCTTGACTCTCA	ATATACTTGTCTGAATTTGTTACAGCAATCATATGCATATATGCTAAGTCTGAAAGAGTTTACTAAACAGCCTCCAAACTTGTAAAGTTGTTTATATAGCTGATTGATGGTGCCATTTGTTTTTTGTGGTGTAGTTTGATTAGTTTATATGGCATGAGAGCTTTTCTCTAGATTTTGTGCGATATGATAGCTATTAATTTGAATGTCCTTAACACTATCATTTGTTACTGTAGATTCCTTTCTTTTATACAAAGTTACATCATGAATATAATGTCCTACAGTTAAGTGAATCCCTGATGTTGTAATCAATCAGGCACTGTGTTTTTGGCAATGTCTAAGTGAGCCAATTTTTGTGTTTCTCTTGAATCTCAG	http://synteny.cnr.berkeley.edu/CoGe/GEvo.pl?prog=blastn&autogo=1&show_cns=1&dsgid1=19491&chr1=scaffold_7&x1=34534123&dr1up=15000&dr1down=15000&dsgid2=19491;chr2=scaffold_8;x2=357039;dr2up=15000;dr2down=15000;num_seqs=2;hsp_overlap_limit=0;hsp_size_limit=0
Si022106m|scaffold_3|18528854|18528882|-|Si000955m|scaffold_5|42037081|42037109|-|0.001	Si022106m	scaffold_3	18528854	18528882	-0	Si000955m	scaffold_5	42037081	42037109	-0	0.001	intron	CGGATAAACATCATTAGCATTTTCCAGC	CGGATAAGCATCATTACCACTTTCCAGC	http://synteny.cnr.berkeley.edu/CoGe/GEvo.pl?prog=blastn&autogo=1&show_cns=1&dsgid1=19491&chr1=scaffold_3&x1=18528854&dr1up=15000&dr1down=15000&dsgid2=19491;chr2=scaffold_5;x2=42037081;dr2up=15000;dr2down=15000;num_seqs=2;hsp_overlap_limit=0;hsp_size_limit=0
setaria64_scaffold_1_14647186_14647771|scaffold_1|14647773|14648800|+|setaria64_scaffold_12_7223_7808|scaffold_12|7810|8837|+|0.0	setaria64_scaffold_1_14647186_14647771	scaffold_1	14647773	14648800	0	setaria64_scaffold_12_7223_7808	scaffold_12	7810	8837	0	0	3-proximal	ACCTTACCGCTGCGCGCCTTAACCATCGATTACAGATTCAAGTTAGCCCAATGTGGTTCCTTGGAAAAGTAGTTCAAATCGAACTCAAAAGCAAAACTAGGCAATCCAACTTCCATTGATGCAGCTTCCCTGTAACTAGCTAGCATAGTATCGATTTCTTCCTCTTCTTCTTCTAGTCAGAGAAAGCCTATCTTCCCCGAGAAGACAGTCTTCTTCCTCTCCTTTCCGCGAGGGTATGGATTCCTGTGGTCTATGACGGGCTGTCCCTATTGTAGGTATTCCCACGCTGTCCATTATGTGCGTGCTTGAAAGAGATACTCCAATTCTAATAATGGTGCTCACACTACGGTATGGCCAACAGGTCGGGATGGCAGGAGAAGAAGCTGGCACACCAACCTA…	ACCTTACCGCTGCGCGCCTTAACCATCGATTACAGATTCAAGTTAGCCCAGTGTGGTTCCTTGGAAAAGTAGTTCAAATCGAACTCAAAAGCAAAACTAGGCAATCCAACTTCCATTGATGCAGCTTCCCTGTAACTAGCTAGCATAGTATCGATTTCTTCCTCTTCTTCTTCTAGTCCGAGAAAGCCTGTCTTCCCCGAGAAGACAGTCTTCTTCCTCTCCTTTCCGCGAGGGTATGGATTCCTGTGGTCTATGACGGGCTGTCCCTATTGTAGGTATTCCCACGCTGTCCATTATGTGCGTGCTTGAAAGAGATACTCCAATTCTAATAATGGTGCTCACACTACGGTATGGCCAACAGGTCGGGATGGCAGGAGAAGAAGCTGGCACACCAACCTA…	http://synteny.cnr.berkeley.edu/CoGe/GEvo.pl?prog=blastn&autogo=1&show_cns=1&dsgid1=19491&chr1=scaffold_1&x1=14647773&dr1up=15000&dr1down=15000&dsgid2=19491;chr2=scaffold_12;x2=7810;dr2up=15000;dr2down=15000;num_seqs=2;hsp_overlap_limit=0;hsp_size_limit=0
Si011227m|scaffold_7|35099991|35100207|-|Si026945m|scaffold_8|1705560|1705771|-|1e-28	Si011227m	scaffold_7	35099991	35100207	-0	Si026945m	scaffold_8	1705560	1705771	-0	9.9999999999999997e-29	5-UTR	GGAAAAAAGAAGAGGATAGTAATGGACTAATGGGCTGCCCAGCATTAGGCCCATGGACGATAATAGCCCACGACTGACCATGTGTCCATCACGGCCCATTCAACTGATGGTGACGTCATCGATTCACCCACTTCCCCCAATTCGTAAATTTTCGTCCAAATGGATGGATGCGAATGCGACGCGAGCGAGGACCCCCGCCCCGCCGGCGAGGTGAGA	GGAAAAAAGAGGATGGGTTGTAATGACCTAATGGGCTGCCCAGCATTAGGCCCATGATGGATAAAGTCGATAACAGCCCACGACCATGTGTCCATCACGGCCCATTCAACAGATGGTGACGTCATCAGCCACCCCTACTTCCCCCAATTCGTAATTTTCCGTCCATGGATGCGACACGAGCGAGGGACCCCGCCCCGCCGGCGAGGTGAGA	http://synteny.cnr.berkeley.edu/CoGe/GEvo.pl?prog=blastn&autogo=1&show_cns=1&dsgid1=19491&chr1=scaffold_7&x1=35099991&dr1up=15000&dr1down=15000&dsgid2=19491;chr2=scaffold_8;x2=1705560;dr2up=15000;dr2down=15000;num_seqs=2;hsp_overlap_limit=0;hsp_size_limit=0
Si009692m|scaffold_7|35054075|35054261|-|Si026549m|scaffold_8|1679177|1679359|-|2e-38	Si009692m	scaffold_7	35054075	35054261	-0	Si026549m	scaffold_8	1679177	1679359	-0	1.9999999999999999e-38	3-UTR	TTTTGGAGTTTAAAGTGCTCCATCCCGTTGTTAGGCTCTAAAGTAAATGCAAGATACGTTTGTTGCAGGAGGTCCTTCACAGTTTGTAACTCTATTCCTGTCATGATGCTTTGATCTGTCAAATGAAATCGTGATTAAGGATCTGGCAGTCGAAATGAAGTGAGAGGAGACAAATACTGATGATTC	TTTTGGAGTTTTAGTGCTCCATCCCGTTGTTAGGCTCTAAAGCGATACGGTTGTTGCAGCAGGTCCTTCTCCTTCACAGTTTGTAACTCTATTGCTATCATGATGCTTTGATCTGTCAAATCAAATTTGATTAGGGATTTGGCAGTCGAAATAAAGTGAGAGAGAACAAATATTGATGATTC	http://synteny.cnr.berkeley.edu/CoGe/GEvo.pl?prog=blastn&autogo=1&show_cns=1&dsgid1=19491&chr1=scaffold_7&x1=35054075&dr1up=15000&dr1down=15000&dsgid2=19491;chr2=scaffold_8;x2=1679177;dr2up=15000;dr2down=15000;num_seqs=2;hsp_overlap_limit=0;hsp_size_limit=0
setaria64_scaffold_7_35053557_35053763|scaffold_7|35063336|35063372|-|Si026794m|scaffold_8|1686237|1686273|-|8e-05	setaria64_scaffold_7_35053557_35053763	scaffold_7	35063336	35063372	-0	Si026794m	scaffold_8	1686237	1686273	-0	8.0000000000000007e-05	5-distal	TGTCCTCTTTTTTGAAGGTATTGTGCTTGTACAATT	TGTCCTCTTTCTTTAAGGTATTGTGCCTGTCCATTT	http://synteny.cnr.berkeley.edu/CoGe/GEvo.pl?prog=blastn&autogo=1&show_cns=1&dsgid1=19491&chr1=scaffold_7&x1=35063336&dr1up=15000&dr1down=15000&dsgid2=19491;chr2=scaffold_8;x2=1686237;dr2up=15000;dr2down=15000;num_seqs=2;hsp_overlap_limit=0;hsp_size_limit=0
Si024683m|scaffold_3|47669937|47669953|+|Si039078m|scaffold_9|11197210|11197194|-|0.059	Si024683m	scaffold_3	47669937	47669953	0	Si039078m	scaffold_9	11197194	11197210	-0	0.059	5-proximal	CTCATGACCTAATCAC	ACTCATGACCTAATCA	http://synteny.cnr.berkeley.edu/CoGe/GEvo.pl?prog=blastn&autogo=1&show_cns=1&dsgid1=19491&chr1=scaffold_3&x1=47669937&dr1up=15000&dr1down=15000&dsgid2=19491;chr2=scaffold_9;x2=11197194;dr2up=15000;dr2down=15000;num_seqs=2;hsp_overlap_limit=0;hsp_size_limit=0
Si009737m|scaffold_7|34826947|34827019|-|Si026177m|scaffold_8|1270429|1270505|-|2e-06	Si009737m	scaffold_7	34826947	34827019	-0	Si026177m	scaffold_8	1270429	1270505	-0	1.9999999999999999e-06	5-proximal	TTTCCGCCGCGCGCGCAGACCTAGCTACCGCCTCCTCTCTCTCTCCCCCATGCTCCTACTACCACCTCTGCA	TTTCCGCCGCGCGCGCAGACCTACCTGTACCGGCTCCCCTCTCCCAGCTCCTCCTGCTACCACTACCACCTCTGCA	http://synteny.cnr.berkeley.edu/CoGe/GEvo.pl?prog=blastn&autogo=1&show_cns=1&dsgid1=19491&chr1=scaffold_7&x1=34826947&dr1up=15000&dr1down=15000&dsgid2=19491;chr2=scaffold_8;x2=1270429;dr2up=15000;dr2down=15000;num_seqs=2;hsp_overlap_limit=0;hsp_size_limit=0
Si034846m|scaffold_9|22220376|22220413|-|Si034866m|scaffold_9|55728279|55728242|+|0.001	Si034846m	scaffold_9	22220376	22220413	-0	Si034866m	scaffold_9	55728242	55728279	0	0.001	5-distal	GTCTTAGTCGCTTGGTTCTAGGATTATTATGTTAATT	TCGTAATCTCTTGGTTCCAGGATTATGATGCTAATTG	http://synteny.cnr.berkeley.edu/CoGe/GEvo.pl?prog=blastn&autogo=1&show_cns=1&dsgid1=19491&chr1=scaffold_9&x1=22220376&dr1up=15000&dr1down=15000&dsgid2=19491;chr2=scaffold_9;x2=55728242;dr2up=15000;dr2down=15000;num_seqs=2;hsp_overlap_limit=0;hsp_size_limit=0
Si027628m|scaffold_8|17226182|17226216|-|Si028072m|scaffold_8|20352255|20352221|+|6e-09	Si027628m	scaffold_8	17226182	17226216	-0	Si028072m	scaffold_8	20352221	20352255	0	6e-09	5-distal	GGTAAATGGCTGCATGCCGGTGCCAACCCAATTT	GTAAATGGCTGCATGCAGGCGCCAACCCAATTTT	http://synteny.cnr.berkeley.edu/CoGe/GEvo.pl?prog=blastn&autogo=1&show_cns=1&dsgid1=19491&chr1=scaffold_8&x1=17226182&dr1up=15000&dr1down=15000&dsgid2=19491;chr2=scaffold_8;x2=20352221;dr2up=15000;dr2down=15000;num_seqs=2;hsp_overlap_limit=0;hsp_size_limit=0
Si017785m|scaffold_1|38417466|38417489|-|Si008086m|scaffold_4|7613046|7613023|+|0.83	Si017785m	scaffold_1	38417466	38417489	-0	Si008086m	scaffold_4	7613023	7613046	0	0.83	3-proximal	GCATTAAGCTTCCCATGTCACTG	CATCAAGTTTCCTATGTCACTGA	http://synteny.cnr.berkeley.edu/CoGe/GEvo.pl?prog=blastn&autogo=1&show_cns=1&dsgid1=19491&chr1=scaffold_1&x1=38417466&dr1up=15000&dr1down=15000&dsgid2=19491;chr2=scaffold_4;x2=7613023;dr2up=15000;dr2down=15000;num_seqs=2;hsp_overlap_limit=0;hsp_size_limit=0
Si009556m|scaffold_7|35104959|35105067|-|Si026206m|scaffold_8|2037076|2036967|+|6e-25	Si009556m	scaffold_7	35104959	35105067	-0	Si026206m	scaffold_8	2036967	2037076	0	5.9999999999999995e-25	intron	GTTGTCTATCTCATATAACTTTTTTGCAGTTCATCTCACTTAATTTAGGCATGTTAATTTCTGGGTAGCTTAGTGTTGAGATTCATGCAGCAGCCAATTCACCCAAAA	TTCTCTATCTCGTCTAAATTGTTTGCAGTTCACGTCACTTAATTTAGACATGTTAATTTTTGGGAGAGCTTACTGTTGAGATTCACACACCAGCCAATTCACCCGAAAC	http://synteny.cnr.berkeley.edu/CoGe/GEvo.pl?prog=blastn&autogo=1&show_cns=1&dsgid1=19491&chr1=scaffold_7&x1=35104959&dr1up=15000&dr1down=15000&dsgid2=19491;chr2=scaffold_8;x2=2036967;dr2up=15000;dr2down=15000;num_seqs=2;hsp_overlap_limit=0;hsp_size_limit=0
Si012824m|scaffold_7|34307302|34307649|+|Si028286m|scaffold_8|612664|612316|-|3e-99	Si012824m	scaffold_7	34307302	34307649	0	Si028286m	scaffold_8	612316	612664	-0	3.0000000000000001e-99	5-distal	GATGATGCGTAGCAACTGAAGACATGGGCATCAGGGCGTGCGTTGCACCTGGAAGGAAAGGGCTTTGATCTACAATGATTAATGGTCGTTTTTAAACTTCCATTATTACTTTTAGATCCGTTACATGACTAATTGGTGGAGCCCTCTGCTCTACTTTCTTCTCTGGATATGGATGCGCATGTTGGTCTTAGCTAAAAATATTATCCGGTGTTTTTAAAGAATGTTTGATGAGCAAACCAATCAGCCACAGAAAAGCTCTTGCTAGCCTAACTGCTACGATTCAGATAAGAGTATTATACTGTTCAAGGATAAATCCCTGGAGATAGACATTCTGATGCTGCTCCTAT	TGATGATGCATAGCAACTGAAGAACATGGGCATCAATCAGGCATGCATTGCACCTAGAAGGAAAAGGTTTTGCTCTACAATGATTAATGGTCATTTTTTTACTTCCATTATTACTATTATCTTTTCCACGATTAATTGGTGGAGCCTTCAATGTTGTTCTACTTTCTTCTCTGGATATGGATGCATATGTTGGTCTTTAGCTAAAAATATTATCCAGTGTTTTTAAAGAATGTTTGAGCAAACCAATCAGCCACAGAAAAGGTCTTGCTAGCCTAACTGCTACGATTCAGATAAGAGTATTATACTGTTCAAGGATAAATCTTTGAAGACATTCAGATGCTGCTCCTA	http://synteny.cnr.berkeley.edu/CoGe/GEvo.pl?prog=blastn&autogo=1&show_cns=1&dsgid1=19491&chr1=scaffold_7&x1=34307302&dr1up=15000&dr1down=15000&dsgid2=19491;chr2=scaffold_8;x2=612316;dr2up=15000;dr2down=15000;num_seqs=2;hsp_overlap_limit=0;hsp_size_limit=0
Si038834m|scaffold_9|21072407|21072421|-|Si038282m|scaffold_9|55136961|55136975|-|0.79	Si038834m	scaffold_9	21072407	21072421	-0	Si038282m	scaffold_9	55136961	55136975	-0	0.79	5-proximal	GTCCCTTTCACCTT	GTCCCTTTCACCTT	http://synteny.cnr.berkeley.edu/CoGe/GEvo.pl?prog=blastn&autogo=1&show_cns=1&dsgid1=19491&chr1=scaffold_9&x1=21072407&dr1up=15000&dr1down=15000&dsgid2=19491;chr2=scaffold_9;x2=55136961;dr2up=15000;dr2down=15000;num_seqs=2;hsp_overlap_limit=0;hsp_size_limit=0
Si011070m|scaffold_7|35322054|35322224|+|Si026916m|scaffold_8|1787109|1786937|-|2e-13	Si011070m	scaffold_7	35322054	35322224	0	Si026916m	scaffold_8	1786937	1787109	-0	2.0000000000000001e-13	5-distal	GCCATGTCATTGTGTCAACTTCTTGCCACAGATGCTGAGCCACCTGTCAGCGATTCCTTGCTCCTTGGTCACCTTAAGAATATTCTTCAAGATTTCTTTTCTTCTCACCAATTAGCAAGGAGTCTGATGCAACATGCCACTCCATCCAGCTTGCGGGGTTTTGTTTTTGT	TGCCACGTCACTGTATCAATTTCTTTCCACAAATGTTAGCCACGCGTTTGATGATTCCTCGCTCCTTGATCACCGCAGGAATATTCTTCAAGATTGTTTTCTTTGACCAATTAGCAAAGTTTTAGGCTGAAGTGAGATGCCACTCCATCTAGCATGCCGGGTTTTTGTTTTG	http://synteny.cnr.berkeley.edu/CoGe/GEvo.pl?prog=blastn&autogo=1&show_cns=1&dsgid1=19491&chr1=scaffold_7&x1=35322054&dr1up=15000&dr1down=15000&dsgid2=19491;chr2=scaffold_8;x2=1786937;dr2up=15000;dr2down=15000;num_seqs=2;hsp_overlap_limit=0;hsp_size_limit=0
Si011289m|scaffold_7|35092337|35092441|+|Si027180m|scaffold_8|1695167|1695270|+|1e-32	Si011289m	scaffold_7	35092337	35092441	0	Si027180m	scaffold_8	1695167	1695270	0	1.0000000000000001e-32	3-UTR	TGCCCTGACTCCACATGTCCCTCTTATCAGGTAAGAATCCCTCCCCGGATTCGGAGCTGTTCCTCTTCGTTCCTGCGCGCGTAATTTGGTTTTCCTTTGGTATG	TGCCCTGACTCCACATGCCTTTGTTATCAGGTACGAATCCCTCCCGGATTCGGAGCTGTTCCTCTTCGTTCCTGCGCGCGTGACTTGGTTTTCGTTTGGCATG	http://synteny.cnr.berkeley.edu/CoGe/GEvo.pl?prog=blastn&autogo=1&show_cns=1&dsgid1=19491&chr1=scaffold_7&x1=35092337&dr1up=15000&dr1down=15000&dsgid2=19491;chr2=scaffold_8;x2=1695167;dr2up=15000;dr2down=15000;num_seqs=2;hsp_overlap_limit=0;hsp_size_limit=0
Si009166m|scaffold_7|35831536|35831608|+|Si025817m|scaffold_8|1133094|1133023|-|1e-22	Si009166m	scaffold_7	35831536	35831608	0	Si025817m	scaffold_8	1133023	1133094	-0	1e-22	intron	ATGTATTCTTGTTGTGGCGCCTTGTGTTTGTTTGAAACCTATATACCCATCGTGTAGTGGCTTACATGTCAT	TATGTATTCTTGTTGTGGCGCCTTATGTTGTTCGAAACCTTTATACCCATTGTGTAGTGGCTTACATGTCA	http://synteny.cnr.berkeley.edu/CoGe/GEvo.pl?prog=blastn&autogo=1&show_cns=1&dsgid1=19491&chr1=scaffold_7&x1=35831536&dr1up=15000&dr1down=15000&dsgid2=19491;chr2=scaffold_8;x2=1133023;dr2up=15000;dr2down=15000;num_seqs=2;hsp_overlap_limit=0;hsp_size_limit=0
Si018512m|scaffold_1|41430571|41430764|-|Si031300m|scaffold_2|46161925|46161733|+|4e-69	Si018512m	scaffold_1	41430571	41430764	-0	Si031300m	scaffold_2	46161733	46161925	0	3.9999999999999999e-69	5-distal	ACTCTAATGATTGAACAGTGAAACGTTTAACTAGTTGGAATATATCTTAATCGTTGGAGTTCCATCTTGTAGATCAGGAAACAAGCTTATTAGGAAGTTTGGCAGTAGAGATAATTTGTCTTGATATTGACACAAAGCAACGTTTCCATTTGGTTCGGTTAACTGCCTTTTCTGACGCAAATTTCCCAAATAT	CTCTAATGATTGAACAGTGACACGTTTAACTAGTTGGAATATATCTTAATCGTTCGAGTTTCATCTTGCAGAGGAAACAAGCTTAGGAAATTTGGCAGTAGAGATAATTTGTCTTGATATTTACACAAAGCAACGTTTCCATTTGGTTCGGTTAACTTTCATGCCTTTTCTGACGCAAATTTCCCAAATATG	http://synteny.cnr.berkeley.edu/CoGe/GEvo.pl?prog=blastn&autogo=1&show_cns=1&dsgid1=19491&chr1=scaffold_1&x1=41430571&dr1up=15000&dr1down=15000&dsgid2=19491;chr2=scaffold_2;x2=46161733;dr2up=15000;dr2down=15000;num_seqs=2;hsp_overlap_limit=0;hsp_size_limit=0
Si016213m|scaffold_1|8004283|8004308|+|setaria64_scaffold_4_36476006_36476172|scaffold_4|36473802|36473777|-|0.001	Si016213m	scaffold_1	8004283	8004308	0	setaria64_scaffold_4_36476006_36476172	scaffold_4	36473777	36473802	-0	0.001	3-distal	GGCAAGCATGAGATGACACCACTCC	TGGCCAGCATGAGACGACACCACTC	http://synteny.cnr.berkeley.edu/CoGe/GEvo.pl?prog=blastn&autogo=1&show_cns=1&dsgid1=19491&chr1=scaffold_1&x1=8004283&dr1up=15000&dr1down=15000&dsgid2=19491;chr2=scaffold_4;x2=36473777;dr2up=15000;dr2down=15000;num_seqs=2;hsp_overlap_limit=0;hsp_size_limit=0
Si016444m|scaffold_1|27185241|27185255|+|Si009491m|scaffold_7|20276650|20276664|+|1.0	Si016444m	scaffold_1	27185241	27185255	0	Si009491m	scaffold_7	20276650	20276664	0	1	3-distal	GGATTGAGATTCCT	GGATTGAGATTCCT	http://synteny.cnr.berkeley.edu/CoGe/GEvo.pl?prog=blastn&autogo=1&show_cns=1&dsgid1=19491&chr1=scaffold_1&x1=27185241&dr1up=15000&dr1down=15000&dsgid2=19491;chr2=scaffold_7;x2=20276650;dr2up=15000;dr2down=15000;num_seqs=2;hsp_overlap_limit=0;hsp_size_limit=0
Si030158m|scaffold_2|1934066|1934086|+|Si036704m|scaffold_9|4428498|4428478|-|0.0003	Si030158m	scaffold_2	1934066	1934086	0	Si036704m	scaffold_9	4428478	4428498	-0	0.0003	3-distal	TGGGGAATGTGGAGGCATGC	GTGGGGAATGTGGAGGCATG	http://synteny.cnr.berkeley.edu/CoGe/GEvo.pl?prog=blastn&autogo=1&show_cns=1&dsgid1=19491&chr1=scaffold_2&x1=1934066&dr1up=15000&dr1down=15000&dsgid2=19491;chr2=scaffold_9;x2=4428478;dr2up=15000;dr2down=15000;num_seqs=2;hsp_overlap_limit=0;hsp_size_limit=0
Si009236m|scaffold_7|34945343|34945440|+|Si025871m|scaffold_8|1557581|1557679|+|2e-13	Si009236m	scaffold_7	34945343	34945440	0	Si025871m	scaffold_8	1557581	1557679	0	2.0000000000000001e-13	intron	TTGTTTGACCTGGAGATTCCAGCATTTTGTCTTCATTTAATAATGGATTAGTATATATGCTCTAGATTTGGCGCATAGGTTGGGTACACATCCATTT	TTATTTGACTGGGATAATCCAGCGTTTTGTCTTGAGTAAATTAACAGATAAATATATATGCTCTAGGTTTGGCGCGTAGGGTGGGTACGGATCCATTT	http://synteny.cnr.berkeley.edu/CoGe/GEvo.pl?prog=blastn&autogo=1&show_cns=1&dsgid1=19491&chr1=scaffold_7&x1=34945343&dr1up=15000&dr1down=15000&dsgid2=19491;chr2=scaffold_8;x2=1557581;dr2up=15000;dr2down=15000;num_seqs=2;hsp_overlap_limit=0;hsp_size_limit=0
Si009999m|scaffold_7|35787161|35787578|-|Si026152m|scaffold_8|144565|144967|-|8e-86	Si009999m	scaffold_7	35787161	35787578	-0	Si026152m	scaffold_8	144565	144967	-0	8.0000000000000007e-86	5-UTR	AAAATGACACGGGAGGAATAATTGATTTGTGAGAGTAGCAAGGGTTTTTTTTGAAAACAACGGCCCGCCTTTTGAAATGCCTCCTCGTGTTAAAATTTTCCATTACAGTACAGCTAGCACAGCACAGGAGAAGTCAGCAGCTGAGCTGCCTCTGCCTGCCTGTCTCCTCGCCGCCATTTCTTCTTCTTGACTTGACTCGACTCGCGGAATGAATCTCTCAATCCAGGGGGAGGGGACGAACGCAACGCGGTCTCGACGCGAAATTGGCTGCAGCACCTGATAAGCGAGCGAGCCAGCAGCATCTGTCGGACAGATCGGATCGGATTCCCTTCCCCTTCCCTTCTCTTGCGCCGGAGGGAAGAAGTAGAGGAGGAGTCGAGGAAGAAGAAGTCTCTCGAG…	AAAATGACACGGGAGGAATAGTTGATTTGTGAGAGTAGCAAGGGTTTTTGTGGGAAACAACGGCCCGCCTTTTGAAATGCCTCCTCGTGATAATTTTCCACTACAGTACAGCCAGCACAGCACAGGAGTAATTACAGGCAGCACAGGACAGGAGAGGTCTGTCTCCTCGCCTCCACTTCTTCTTCTTGACTTGACTCGAGTCGAGGAATGTTCAATCCAGGGGGAGGGAACGAACGCAACGCGGTCTCGACGCGAAATTGGCTGCAGCACCTGACCTCACCTGATAAGCGAGCAAGCAGCATCTGTCGGACAGATCGGATCGGATTCCCTTCCCTTCTCTTGTGTCGGAGGGAAGTAGAGGAGTCGAGGAAGAAGGCTCTCAAGAAGCAGCAGAGGAAC…	http://synteny.cnr.berkeley.edu/CoGe/GEvo.pl?prog=blastn&autogo=1&show_cns=1&dsgid1=19491&chr1=scaffold_7&x1=35787161&dr1up=15000&dr1down=15000&dsgid2=19491;chr2=scaffold_8;x2=144565;dr2up=15000;dr2down=15000;num_seqs=2;hsp_overlap_limit=0;hsp_size_limit=0
Si018162m|scaffold_1|3112292|3112327|-|setaria64_scaffold_4_35507556_35507870|scaffold_4|35507476|35507510|-|0.004	Si018162m	scaffold_1	3112292	3112327	-0	setaria64_scaffold_4_35507556_35507870	scaffold_4	35507476	35507510	-0	0.004	3-UTR	TTTTTCTTTTTCTGTTGTACTTCAACTTTGTATTA	TTTTTCTTTTTTGTTGTACCTCCATTTTGTATTA	http://synteny.cnr.berkeley.edu/CoGe/GEvo.pl?prog=blastn&autogo=1&show_cns=1&dsgid1=19491&chr1=scaffold_1&x1=3112292&dr1up=15000&dr1down=15000&dsgid2=19491;chr2=scaffold_4;x2=35507476;dr2up=15000;dr2down=15000;num_seqs=2;hsp_overlap_limit=0;hsp_size_limit=0
Si016660m|scaffold_1|3005170|3005198|+|Si006268m|scaffold_4|36238658|36238630|-|3e-05	Si016660m	scaffold_1	3005170	3005198	0	Si006268m	scaffold_4	36238630	36238658	-0	3.0000000000000001e-05	3-UTR	GTAATGCGACCTAGACAGGGCTAACCAT	TGTAATGCCACCTAGACAGGGCTAATCA	http://synteny.cnr.berkeley.edu/CoGe/GEvo.pl?prog=blastn&autogo=1&show_cns=1&dsgid1=19491&chr1=scaffold_1&x1=3005170&dr1up=15000&dr1down=15000&dsgid2=19491;chr2=scaffold_4;x2=36238630;dr2up=15000;dr2down=15000;num_seqs=2;hsp_overlap_limit=0;hsp_size_limit=0
Si017059m|scaffold_1|29034488|29034516|-|Si009731m|scaffold_7|22293471|22293499|-|2e-05	Si017059m	scaffold_1	29034488	29034516	-0	Si009731m	scaffold_7	22293471	22293499	-0	2.0000000000000002e-05	5-distal	TTAGAGTACTTAAATGCGGGGGAGCTGT	TTAGAGTACTTAAATGCGGCCGAGCTGT	http://synteny.cnr.berkeley.edu/CoGe/GEvo.pl?prog=blastn&autogo=1&show_cns=1&dsgid1=19491&chr1=scaffold_1&x1=29034488&dr1up=15000&dr1down=15000&dsgid2=19491;chr2=scaffold_7;x2=22293471;dr2up=15000;dr2down=15000;num_seqs=2;hsp_overlap_limit=0;hsp_size_limit=0
Si010342m|scaffold_7|35758052|35758364|+|Si026524m|scaffold_8|1114824|1115159|+|1e-65	Si010342m	scaffold_7	35758052	35758364	0	Si026524m	scaffold_8	1114824	1115159	0	9.9999999999999992e-66	5-distal	ATTAGCGGTACACACAAACATATATGCCGATCCCAATCGACGAATTATTGCTATGCTCCCTCGCTCCACCTTAAAGTTTGAGTAATTTCAGAAAGTAACTTGCCACTGAACAAGTCATACTCTACTATCTGCCGGCATAAAAAATATAGCATTTGAACTTTTAGGTCAAAATCACCTTTTTCCCACTTCTATAGACGACCTAGTTCTTTTTCTTAGTATAGGTCCATTAACAAAGTAGATTATTCCACTTAATTTCATGAGTGCTTAAGGTGATGAGCTTGTCAAATTATTAAGTGGACGGGATAAGCAAAA	ATTAGCGGTACACACAAACATATATGCGCATGTAGTCGATCCCAATCGACGAATTATTGCTATGCTCCCTCGCTCCACCATGTAAAGTTTGAGTAATTTCAGAAGGTAACAAGTCCTACTCTACTATCTGCTGGCATAAAAAAATATAATTCTTCCAAACATATAGCTCAATATTTGAACTTTTAGGTCAAAATCACCCTTTTTTTCCCCACTTCTATAGACGACCTAGTTCTTTTTATTAGTATAGGTCCATTAACAAAGGAGATTCGACTTAATTTCATAAGTGCTTAAGGTGATGAGCTTGTCAAATTATTAAGTAGACGGGATAAGCAAAA	http://synteny.cnr.berkeley.edu/CoGe/GEvo.pl?prog=blastn&autogo=1&show_cns=1&dsgid1=19491&chr1=scaffold_7&x1=35758052&dr1up=15000&dr1down=15000&dsgid2=19491;chr2=scaffold_8;x2=1114824;dr2up=15000;dr2down=15000;num_seqs=2;hsp_overlap_limit=0;hsp_size_limit=0
Si005860m|scaffold_4|37338839|37338884|+|Si034408m|scaffold_9|2192694|2192649|-|0.33	Si005860m	scaffold_4	37338839	37338884	0	Si034408m	scaffold_9	2192649	2192694	-0	0.33	5-distal	TTGAAAAATTCACGCTACTGTAGATCGGCGGAGCTTAGATTTCTC	CTTGAAAAAATGATGTTACTGTAGATCAGAAGAGGATAAATTTCT	http://synteny.cnr.berkeley.edu/CoGe/GEvo.pl?prog=blastn&autogo=1&show_cns=1&dsgid1=19491&chr1=scaffold_4&x1=37338839&dr1up=15000&dr1down=15000&dsgid2=19491;chr2=scaffold_9;x2=2192649;dr2up=15000;dr2down=15000;num_seqs=2;hsp_overlap_limit=0;hsp_size_limit=0
scaffold_1_14677519_14679758_cns_rna|scaffold_1|14679493|14679758|-|scaffold_12_41927_39686_cns_rna|scaffold_12|39951|39686|+|4e-146	scaffold_1_14677519_14679758_cns_rna	scaffold_1	14679493	14679758	-0	scaffold_12_41927_39686_cns_rna	scaffold_12	39686	39951	0	4.0000000000000001e-146	intron	AAAAAAAGCGAATCACATCTCGATCCACAAACTGCCAAAAGCCTTTGTTATTCCATTCCCAGTGGAACGTCAACCTGTTTAACAAACAAAAAACTTGCTGAATTTTAAAAGAAACAACCTTATTTTCAAGTGACAGGCAATATCCATTTCAACCTATTATGAAAGATAAATGGGTTAACTGCACAGCTAATTGAATTCCATTTCGAGGTTGAGTTCATCTTGAAACTGCATTTGCTTCCTAATTAAACTGAGACTAAATCATAAT	AAAAAAGCGAATCACATCTCGATCCACAAACTGCCAAAAGCCTTTGTTATTCCATTCCCAGTGGAACGTCAACCTGTTTAACAAACAAAAAACTTGCTGAATTTTAAAAGAAACAACCTTATTTTCAAGTGACAGGCAATATCCATTTCAACCTATTATGAAAGATAAATGGGTTAACTGCACAGCTAATTGAATTCCATTTCGAGGTTGAGTTCATCTTGAAACTGCATTTGCTTCCTAATTAAACTGAGACTAAATCATAATA	http://synteny.cnr.berkeley.edu/CoGe/GEvo.pl?prog=blastn&autogo=1&show_cns=1&dsgid1=19491&chr1=scaffold_1&x1=14679493&dr1up=15000&dr1down=15000&dsgid2=19491;chr2=scaffold_12;x2=39686;dr2up=15000;dr2down=15000;num_seqs=2;hsp_overlap_limit=0;hsp_size_limit=0
Si023017m|scaffold_3|50316231|50316245|+|Si037325m|scaffold_9|8972395|8972381|-|0.9	Si023017m	scaffold_3	50316231	50316245	0	Si037325m	scaffold_9	8972381	8972395	-0	0.9	5-distal	GTTCACTGAAAAAG	AGTTCACTGAAAAA	http://synteny.cnr.berkeley.edu/CoGe/GEvo.pl?prog=blastn&autogo=1&show_cns=1&dsgid1=19491&chr1=scaffold_3&x1=50316231&dr1up=15000&dr1down=15000&dsgid2=19491;chr2=scaffold_9;x2=8972381;dr2up=15000;dr2down=15000;num_seqs=2;hsp_overlap_limit=0;hsp_size_limit=0
Si010750m|scaffold_7|25191354|25191368|+|Si039883m|scaffold_9|16166343|16166329|-|0.89	Si010750m	scaffold_7	25191354	25191368	0	Si039883m	scaffold_9	16166329	16166343	-0	0.89	5-distal	TTGCGAAGTTGAAG	GTTGCGAAGTTGAA	http://synteny.cnr.berkeley.edu/CoGe/GEvo.pl?prog=blastn&autogo=1&show_cns=1&dsgid1=19491&chr1=scaffold_7&x1=25191354&dr1up=15000&dr1down=15000&dsgid2=19491;chr2=scaffold_9;x2=16166329;dr2up=15000;dr2down=15000;num_seqs=2;hsp_overlap_limit=0;hsp_size_limit=0
Si009563m|scaffold_7|34526976|34527002|-|Si026090m|scaffold_8|361827|361801|+|0.018	Si009563m	scaffold_7	34526976	34527002	-0	Si026090m	scaffold_8	361801	361827	0	0.018	5-proximal	GAAGAAAGGGCTTCAATGACAATGCC	AAAAAAGAGCTTCAATGATAATGCCT	http://synteny.cnr.berkeley.edu/CoGe/GEvo.pl?prog=blastn&autogo=1&show_cns=1&dsgid1=19491&chr1=scaffold_7&x1=34526976&dr1up=15000&dr1down=15000&dsgid2=19491;chr2=scaffold_8;x2=361801;dr2up=15000;dr2down=15000;num_seqs=2;hsp_overlap_limit=0;hsp_size_limit=0
Si009574m|scaffold_7|34116493|34116645|-|Si026094m|scaffold_8|816774|816620|+|1e-48	Si009574m	scaffold_7	34116493	34116645	-0	Si026094m	scaffold_8	816620	816774	0	9.9999999999999997e-49	5-proximal	AAATTAGAGCTATATTACGGCTACATATTACATGAACAAAATGAAAAAAAAGTTAACATGTAGATTTGAGTGAATCAGGATCATAAACTTTATCCATCATTGGAATAGCATTTATTATCCTAGTCTTTGCATCCTGACATGACACATGGAGT	AATTATAGCTACGTTACGGCTAAATGTTACATGAACAAAATGAAAAAAAAAGGTTAACTTGTAGATTTGAGTGAATCAGGATCACAAACTTTATCCATCATTGGAATAGCATTCATTGTCCCAGTCTTTGCATCCTGACATGACACATGGAGTT	http://synteny.cnr.berkeley.edu/CoGe/GEvo.pl?prog=blastn&autogo=1&show_cns=1&dsgid1=19491&chr1=scaffold_7&x1=34116493&dr1up=15000&dr1down=15000&dsgid2=19491;chr2=scaffold_8;x2=816620;dr2up=15000;dr2down=15000;num_seqs=2;hsp_overlap_limit=0;hsp_size_limit=0
Si005860m|scaffold_4|37345689|37345757|+|Si034408m|scaffold_9|2185608|2185540|-|4e-30	Si005860m	scaffold_4	37345689	37345757	0	Si034408m	scaffold_9	2185540	2185608	-0	4.0000000000000003e-30	intron	GTTTGCATGTGTGACACTTCAGCTTCACATGCAATATTACTGTTTCTTACACTTTGAGGTTTATCCTT	TGTTTGCATGTGTGACACTTCAGCTTCACATGCAATATTACTGATTCTTACACTTTGAGGTTTATCCT	http://synteny.cnr.berkeley.edu/CoGe/GEvo.pl?prog=blastn&autogo=1&show_cns=1&dsgid1=19491&chr1=scaffold_4&x1=37345689&dr1up=15000&dr1down=15000&dsgid2=19491;chr2=scaffold_9;x2=2185540;dr2up=15000;dr2down=15000;num_seqs=2;hsp_overlap_limit=0;hsp_size_limit=0
Si010184m|scaffold_7|34347348|34347362|-|Si026689m|scaffold_8|564468|564454|+|1.1	Si010184m	scaffold_7	34347348	34347362	-0	Si026689m	scaffold_8	564454	564468	0	1.1	5-distal	TATGATGAAAATTA	ATGATGAAAATTAA	http://synteny.cnr.berkeley.edu/CoGe/GEvo.pl?prog=blastn&autogo=1&show_cns=1&dsgid1=19491&chr1=scaffold_7&x1=34347348&dr1up=15000&dr1down=15000&dsgid2=19491;chr2=scaffold_8;x2=564454;dr2up=15000;dr2down=15000;num_seqs=2;hsp_overlap_limit=0;hsp_size_limit=0
Si010451m|scaffold_7|34870955|34871056|+|Si026484m|scaffold_8|1297258|1297348|+|2e-27	Si010451m	scaffold_7	34870955	34871056	0	Si026484m	scaffold_8	1297258	1297348	0	2.0000000000000001e-27	intron	GATGCACTTAAACCACATTAAGCGATCTAGTGATTTTTGGTGATTGCCATTTTTCCGTAGTGAACCTTCATTTTCTTATTTAGCTTAGTTTGGAAACTGCA	GATGCACTTAAATCACATTAAGCGATCTAGTGATTTTTGGTGATTGCCATTTTTCTTCATTTTCTTATTTAGCTTAGTTTGGAAACTGCA	http://synteny.cnr.berkeley.edu/CoGe/GEvo.pl?prog=blastn&autogo=1&show_cns=1&dsgid1=19491&chr1=scaffold_7&x1=34870955&dr1up=15000&dr1down=15000&dsgid2=19491;chr2=scaffold_8;x2=1297258;dr2up=15000;dr2down=15000;num_seqs=2;hsp_overlap_limit=0;hsp_size_limit=0
Si010209m|scaffold_7|34217597|34217662|-|Si027540m|scaffold_8|709193|709128|+|8e-27	Si010209m	scaffold_7	34217597	34217662	-0	Si027540m	scaffold_8	709128	709193	0	8.0000000000000003e-27	5-proximal	TCCTCCTCACCGTCGGTGGCCTCCTCCGCCGTCTCGCCCGCGCCGTCGCCGGCGGGTTCGACGAC	CCTCCTCATCGTCGGTGGCCTCCTCCGCCGTCTCGCCCGCGCCGTCGCCGGCGGGCTCGACGACG	http://synteny.cnr.berkeley.edu/CoGe/GEvo.pl?prog=blastn&autogo=1&show_cns=1&dsgid1=19491&chr1=scaffold_7&x1=34217597&dr1up=15000&dr1down=15000&dsgid2=19491;chr2=scaffold_8;x2=709128;dr2up=15000;dr2down=15000;num_seqs=2;hsp_overlap_limit=0;hsp_size_limit=0
Si011403m|scaffold_7|35580409|35580430|+|Si027031m|scaffold_8|928629|928650|+|7e-05	Si011403m	scaffold_7	35580409	35580430	0	Si027031m	scaffold_8	928629	928650	0	6.9999999999999994e-05	intron	CACTTGATGCGTCTGTATGCA	CACTTGATGCGTCTGTATGCA	http://synteny.cnr.berkeley.edu/CoGe/GEvo.pl?prog=blastn&autogo=1&show_cns=1&dsgid1=19491&chr1=scaffold_7&x1=35580409&dr1up=15000&dr1down=15000&dsgid2=19491;chr2=scaffold_8;x2=928629;dr2up=15000;dr2down=15000;num_seqs=2;hsp_overlap_limit=0;hsp_size_limit=0
Si009715m|scaffold_7|35284421|35284489|+|Si026163m|scaffold_8|1711491|1711423|-|2e-21	Si009715m	scaffold_7	35284421	35284489	0	Si026163m	scaffold_8	1711423	1711491	-0	1.9999999999999998e-21	intron	AAGCCTATAGATGTTCTATGACTTTGGTTCTGATGGATACCTGTATAATCTGAACCATGCACGTTGAA	TAAGCCTATAGATGTTCTGTGACCTTGGTTCTGACAGATACCTGTATAATTTGAACCATGCATGTTGA	http://synteny.cnr.berkeley.edu/CoGe/GEvo.pl?prog=blastn&autogo=1&show_cns=1&dsgid1=19491&chr1=scaffold_7&x1=35284421&dr1up=15000&dr1down=15000&dsgid2=19491;chr2=scaffold_8;x2=1711423;dr2up=15000;dr2down=15000;num_seqs=2;hsp_overlap_limit=0;hsp_size_limit=0
Si011070m|scaffold_7|35323152|35323197|+|Si026916m|scaffold_8|1781709|1781664|-|6e-17	Si011070m	scaffold_7	35323152	35323197	0	Si026916m	scaffold_8	1781664	1781709	-0	6.0000000000000001e-17	5-proximal	AAAGGAGTGTCTAGTGGACTGGGGGAGCCTGGAGCGCTACGTCAG	AAAAGGAGTGTCTAGTGGACTGGGGGAACCTGGAGCGCTACGTCA	http://synteny.cnr.berkeley.edu/CoGe/GEvo.pl?prog=blastn&autogo=1&show_cns=1&dsgid1=19491&chr1=scaffold_7&x1=35323152&dr1up=15000&dr1down=15000&dsgid2=19491;chr2=scaffold_8;x2=1781664;dr2up=15000;dr2down=15000;num_seqs=2;hsp_overlap_limit=0;hsp_size_limit=0
Si012485m|scaffold_7|35801347|35801364|-|Si025951m|scaffold_8|95749|95732|+|1.1	Si012485m	scaffold_7	35801347	35801364	-0	Si025951m	scaffold_8	95732	95749	0	1.1	5-distal	TCCACCACCATCCATCC	CCACCACCAGCCATCCT	http://synteny.cnr.berkeley.edu/CoGe/GEvo.pl?prog=blastn&autogo=1&show_cns=1&dsgid1=19491&chr1=scaffold_7&x1=35801347&dr1up=15000&dr1down=15000&dsgid2=19491;chr2=scaffold_8;x2=95732;dr2up=15000;dr2down=15000;num_seqs=2;hsp_overlap_limit=0;hsp_size_limit=0
Si009993m|scaffold_7|34724546|34724646|-|Si026311m|scaffold_8|210802|210702|+|6e-28	Si009993m	scaffold_7	34724546	34724646	-0	Si026311m	scaffold_8	210702	210802	0	6.0000000000000001e-28	intron	GTACCATACAAGATACTATTTCTGGAGCTCCAATTGATGCTTGTTTCTTCAGCTGTTTCAGTATGTTCTTTGCTTCACTTGCCTAATTCTTCTGTATTTC	TACCATACAAGACATTATTTCTGGAGCTCCGATTGATGTGTGTTTCTTTAGTCGTCTCAGTATGTTCTTTGCTTCACTTGACTAATTCTGCTTCATTTCT	http://synteny.cnr.berkeley.edu/CoGe/GEvo.pl?prog=blastn&autogo=1&show_cns=1&dsgid1=19491&chr1=scaffold_7&x1=34724546&dr1up=15000&dr1down=15000&dsgid2=19491;chr2=scaffold_8;x2=210702;dr2up=15000;dr2down=15000;num_seqs=2;hsp_overlap_limit=0;hsp_size_limit=0
Si009999m|scaffold_7|35787691|35787778|-|Si026152m|scaffold_8|146253|146340|-|9e-38	Si009999m	scaffold_7	35787691	35787778	-0	Si026152m	scaffold_8	146253	146340	-0	9.0000000000000002e-38	5-proximal	TGAAGTTGAAAAGATTTTAGTTGACCTGCGCTATTTGTTTACGATCAATAATAAATAAATGACCTTTGCATATCAACACCTCACTTA	TGAAGTTGAAAAGATTTTAGTTGACCTGCGCTATTTGTTTACGTTCAATAATAAAGAAATGACCTTTGCATATCAGCACCTCACTTA	http://synteny.cnr.berkeley.edu/CoGe/GEvo.pl?prog=blastn&autogo=1&show_cns=1&dsgid1=19491&chr1=scaffold_7&x1=35787691&dr1up=15000&dr1down=15000&dsgid2=19491;chr2=scaffold_8;x2=146253;dr2up=15000;dr2down=15000;num_seqs=2;hsp_overlap_limit=0;hsp_size_limit=0
Si009799m|scaffold_7|35132383|35132406|-|Si027757m|scaffold_8|1943158|1943135|+|0.85	Si009799m	scaffold_7	35132383	35132406	-0	Si027757m	scaffold_8	1943135	1943158	0	0.85	5-distal	TTGCATCATAAAAATGGACACTG	TGCATCACAACAATGGACATTGG	http://synteny.cnr.berkeley.edu/CoGe/GEvo.pl?prog=blastn&autogo=1&show_cns=1&dsgid1=19491&chr1=scaffold_7&x1=35132383&dr1up=15000&dr1down=15000&dsgid2=19491;chr2=scaffold_8;x2=1943135;dr2up=15000;dr2down=15000;num_seqs=2;hsp_overlap_limit=0;hsp_size_limit=0
Si012290m|scaffold_7|35315997|35316124|-|Si026357m|scaffold_8|1832604|1832473|+|3e-23	Si012290m	scaffold_7	35315997	35316124	-0	Si026357m	scaffold_8	1832473	1832604	0	3e-23	5-proximal	GGAGGGTGAGGATTACCAACCGATTGGGATTACCCCACCCATGATGAAGACTAGCACATACCTTGGCCTTGACAACTCTCCTACCTTGGCCTTGCAAGGCCGGCACGGCCGAATTCATGGCCTCTCA	GAGGGCGAGGATTACCAGCCGATTGGGATTACCCCATGATTGAAGACTAGTAGCATACTTGATTCCTTGACTTGATCACTCTCCTACCTTGGCCTTGCAAGGCCGGCACGGCCGAATTCATAACCTCTCAA	http://synteny.cnr.berkeley.edu/CoGe/GEvo.pl?prog=blastn&autogo=1&show_cns=1&dsgid1=19491&chr1=scaffold_7&x1=35315997&dr1up=15000&dr1down=15000&dsgid2=19491;chr2=scaffold_8;x2=1832473;dr2up=15000;dr2down=15000;num_seqs=2;hsp_overlap_limit=0;hsp_size_limit=0
Si030446m|scaffold_2|47077332|47077355|+|Si036549m|scaffold_9|45849707|45849730|+|0.0004	Si030446m	scaffold_2	47077332	47077355	0	Si036549m	scaffold_9	45849707	45849730	0	0.0004	intron	TTTGATTTTGTAGTGCTCTTTCA	TTTGATTTTGAAGTGCTCTTTCA	http://synteny.cnr.berkeley.edu/CoGe/GEvo.pl?prog=blastn&autogo=1&show_cns=1&dsgid1=19491&chr1=scaffold_2&x1=47077332&dr1up=15000&dr1down=15000&dsgid2=19491;chr2=scaffold_9;x2=45849707;dr2up=15000;dr2down=15000;num_seqs=2;hsp_overlap_limit=0;hsp_size_limit=0
Si017731m|scaffold_1|33821681|33821696|+|Si010840m|scaffold_7|26986541|26986556|+|0.25	Si017731m	scaffold_1	33821681	33821696	0	Si010840m	scaffold_7	26986541	26986556	0	0.25	5-UTR	CAGAACCACCTCCTC	CAGAACCACCTCCTC	http://synteny.cnr.berkeley.edu/CoGe/GEvo.pl?prog=blastn&autogo=1&show_cns=1&dsgid1=19491&chr1=scaffold_1&x1=33821681&dr1up=15000&dr1down=15000&dsgid2=19491;chr2=scaffold_7;x2=26986541;dr2up=15000;dr2down=15000;num_seqs=2;hsp_overlap_limit=0;hsp_size_limit=0
Si020766m|scaffold_12|4932|5059|-|Si040131m|scaffold_9|21212825|21212952|-|2e-66	Si020766m	scaffold_12	4932	5059	-0	Si040131m	scaffold_9	21212825	21212952	-0	2e-66	intron	GTTTGCTGCACCCCTTCAATCTTCGAGGAAATTTGGCTATCTTGTGTTTCTTATATTTGCTAATTGATAGATTTATTTTTCTGTGTAACAGGAGGCCCGGGCATTGTTAGGTAGACTGGAAACATCA	GTTTGCTGCACCCCTTCAATCTTCGAGGAAATTTGGCTATCTTGTGTTTCTTATATTTGCTAATTGATAGATTTATTTTTCTGTGTAACAGGAGGCCCGGGCATTGTTAGGTAGACTGGAAACATCA	http://synteny.cnr.berkeley.edu/CoGe/GEvo.pl?prog=blastn&autogo=1&show_cns=1&dsgid1=19491&chr1=scaffold_12&x1=4932&dr1up=15000&dr1down=15000&dsgid2=19491;chr2=scaffold_9;x2=21212825;dr2up=15000;dr2down=15000;num_seqs=2;hsp_overlap_limit=0;hsp_size_limit=0
Si010128m|scaffold_7|34701187|34701239|+|Si026375m|scaffold_8|228984|228935|-|1e-07	Si010128m	scaffold_7	34701187	34701239	0	Si026375m	scaffold_8	228935	228984	-0	9.9999999999999995e-08	5-distal	ATATATACGGTTGAGATTAATTATGATGACCGTTGTCGATTAGTAAATTATA	GATATATACAGTTAAGATTAATTATGACTGTAGTCGATTAGTAAATTAT	http://synteny.cnr.berkeley.edu/CoGe/GEvo.pl?prog=blastn&autogo=1&show_cns=1&dsgid1=19491&chr1=scaffold_7&x1=34701187&dr1up=15000&dr1down=15000&dsgid2=19491;chr2=scaffold_8;x2=228935;dr2up=15000;dr2down=15000;num_seqs=2;hsp_overlap_limit=0;hsp_size_limit=0
Si016229m|scaffold_1|5701667|5701681|+|Si005825m|scaffold_4|32012583|32012597|+|1.3	Si016229m	scaffold_1	5701667	5701681	0	Si005825m	scaffold_4	32012583	32012597	0	1.3	intron	CACTCTTTTCCTTT	CACTCTTTTCCTTT	http://synteny.cnr.berkeley.edu/CoGe/GEvo.pl?prog=blastn&autogo=1&show_cns=1&dsgid1=19491&chr1=scaffold_1&x1=5701667&dr1up=15000&dr1down=15000&dsgid2=19491;chr2=scaffold_4;x2=32012583;dr2up=15000;dr2down=15000;num_seqs=2;hsp_overlap_limit=0;hsp_size_limit=0
Si009404m|scaffold_7|35547616|35547671|-|Si026005m|scaffold_8|867856|867911|-|7e-21	Si009404m	scaffold_7	35547616	35547671	-0	Si026005m	scaffold_8	867856	867911	-0	7.0000000000000007e-21	5-distal	CTGATTAGAGGGAGGCACCTGCGATTGAAGGACATGCCGCCGGCTCCTTGCTCTG	CTGATCAGAGGGAGGCACCTGCGATTGAAGGACATGCCGCCGGCGCCTTGCTCTG	http://synteny.cnr.berkeley.edu/CoGe/GEvo.pl?prog=blastn&autogo=1&show_cns=1&dsgid1=19491&chr1=scaffold_7&x1=35547616&dr1up=15000&dr1down=15000&dsgid2=19491;chr2=scaffold_8;x2=867856;dr2up=15000;dr2down=15000;num_seqs=2;hsp_overlap_limit=0;hsp_size_limit=0
Si010765m|scaffold_7|33317759|33317785|-|Si026501m|scaffold_8|4665371|4665397|-|0.015	Si010765m	scaffold_7	33317759	33317785	-0	Si026501m	scaffold_8	4665371	4665397	-0	0.015	5-distal	CATCATTCCGAGGACCCACGGGTGGC	CATCATTCCAAGGCCCCACGAGTGGC	http://synteny.cnr.berkeley.edu/CoGe/GEvo.pl?prog=blastn&autogo=1&show_cns=1&dsgid1=19491&chr1=scaffold_7&x1=33317759&dr1up=15000&dr1down=15000&dsgid2=19491;chr2=scaffold_8;x2=4665371;dr2up=15000;dr2down=15000;num_seqs=2;hsp_overlap_limit=0;hsp_size_limit=0
Si010157m|scaffold_7|35700209|35700253|-|Si025830m|scaffold_8|1061057|1061101|-|5e-11	Si010157m	scaffold_7	35700209	35700253	-0	Si025830m	scaffold_8	1061057	1061101	-0	5.0000000000000002e-11	5-UTR	TCTGGCGTCTCCGCTGCCACACCACTGTGACCACACGCTCGCGC	TCTGGCGTCTCCGCTGCCGCCCCACAGTGACCACTCGCTCGCGC	http://synteny.cnr.berkeley.edu/CoGe/GEvo.pl?prog=blastn&autogo=1&show_cns=1&dsgid1=19491&chr1=scaffold_7&x1=35700209&dr1up=15000&dr1down=15000&dsgid2=19491;chr2=scaffold_8;x2=1061057;dr2up=15000;dr2down=15000;num_seqs=2;hsp_overlap_limit=0;hsp_size_limit=0
Si009651m|scaffold_7|34418222|34418255|-|Si026122m|scaffold_8|469709|469676|+|2e-06	Si009651m	scaffold_7	34418222	34418255	-0	Si026122m	scaffold_8	469676	469709	0	1.9999999999999999e-06	5-distal	TGAATTATCTGTTTTCGGAGACCTTTGCAACGA	GAATTATCTGGTTTCGGAGCCCTTTGCAATGAG	http://synteny.cnr.berkeley.edu/CoGe/GEvo.pl?prog=blastn&autogo=1&show_cns=1&dsgid1=19491&chr1=scaffold_7&x1=34418222&dr1up=15000&dr1down=15000&dsgid2=19491;chr2=scaffold_8;x2=469676;dr2up=15000;dr2down=15000;num_seqs=2;hsp_overlap_limit=0;hsp_size_limit=0
Si010143m|scaffold_7|35647500|35647517|-|Si026360m|scaffold_8|995382|995399|-|0.017	Si010143m	scaffold_7	35647500	35647517	-0	Si026360m	scaffold_8	995382	995399	-0	0.017	intron	AAACTGAATTCTTACAG	AAACTGAATTCTTACAG	http://synteny.cnr.berkeley.edu/CoGe/GEvo.pl?prog=blastn&autogo=1&show_cns=1&dsgid1=19491&chr1=scaffold_7&x1=35647500&dr1up=15000&dr1down=15000&dsgid2=19491;chr2=scaffold_8;x2=995382;dr2up=15000;dr2down=15000;num_seqs=2;hsp_overlap_limit=0;hsp_size_limit=0
setaria64_scaffold_1_9962704_9963075|scaffold_1|9954259|9954273|-|Si018832m|scaffold_1|10321139|10321153|-|0.83	setaria64_scaffold_1_9962704_9963075	scaffold_1	9954259	9954273	-0	Si018832m	scaffold_1	10321139	10321153	-0	0.83	3-distal	TTTGGCAGTTTGTT	TTTGGCAGTTTGTT	http://synteny.cnr.berkeley.edu/CoGe/GEvo.pl?prog=blastn&autogo=1&show_cns=1&dsgid1=19491&chr1=scaffold_1&x1=9954259&dr1up=15000&dr1down=15000&dsgid2=19491;chr2=scaffold_1;x2=10321139;dr2up=15000;dr2down=15000;num_seqs=2;hsp_overlap_limit=0;hsp_size_limit=0
Si029276m|scaffold_2|48534352|48534369|-|Si034544m|scaffold_9|47374145|47374162|-|0.018	Si029276m	scaffold_2	48534352	48534369	-0	Si034544m	scaffold_9	47374145	47374162	-0	0.018	3-UTR	CTAATCATAGTAAGCAC	CTAATCATAGTAAGCAC	http://synteny.cnr.berkeley.edu/CoGe/GEvo.pl?prog=blastn&autogo=1&show_cns=1&dsgid1=19491&chr1=scaffold_2&x1=48534352&dr1up=15000&dr1down=15000&dsgid2=19491;chr2=scaffold_9;x2=47374145;dr2up=15000;dr2down=15000;num_seqs=2;hsp_overlap_limit=0;hsp_size_limit=0
Si010305m|scaffold_7|35443040|35443357|+|Si027551m|scaffold_8|2228157|2228467|+|2e-34	Si010305m	scaffold_7	35443040	35443357	0	Si027551m	scaffold_8	2228157	2228467	0	1.9999999999999999e-34	3-UTR	TGTATTCCTACAATGTCAGGACTGGTCTAATTCACAATGTGCTATACTGTCACTTAAAGCTATTGTTCTCCAGCATATTATCAAGTAATTACAACAGCATGTTAGACCATGGTACTACGTTATTACCTTTGGTCCAAAATTGATGTCATCCTAGAAAGTGTGCGGTCAAATAGTCAAATTCTTTATGATTACTAACTATATACAACGGTATTCAGTTTTGCTACATGAAAACAACAATGGAGTCATCATCAAAATTGCATCAATGTCATTCAAAATTTACTGGTTTTATATAGCATATGCTAAAGAAAAGCAATGAT	TGTAGTCCTACAAAAGCAAGACTGGTCTAATGCAAAATATGATACTATACTGTCACTTTAAGCTATTGTTCTCCAGCATATCAAATAATTACAACAGTACGTGGGACCTTGGTACTTATCCTTTGGTCCAAAATTGATGTCATCCCAGAAAGCATGCAATCAAACAGTTAAAACTTTGATGATAACTTACATATATATAAAAGTATTCAGTTTACTTTTCGCATGAGAACATCAACTGAGTCATCATCAAAATTACACCAATGATTAAAATTCACTAGTTTTAGAGCATATGCCTAAGAAAAGTATTGAT	http://synteny.cnr.berkeley.edu/CoGe/GEvo.pl?prog=blastn&autogo=1&show_cns=1&dsgid1=19491&chr1=scaffold_7&x1=35443040&dr1up=15000&dr1down=15000&dsgid2=19491;chr2=scaffold_8;x2=2228157;dr2up=15000;dr2down=15000;num_seqs=2;hsp_overlap_limit=0;hsp_size_limit=0
Si009922m|scaffold_7|35245820|35246199|+|Si027422m|scaffold_8|2077360|2077738|+|3e-121	Si009922m	scaffold_7	35245820	35246199	0	Si027422m	scaffold_8	2077360	2077738	0	2.9999999999999999e-121	5-proximal	TCGTGCGCCTCGCGTTGTATGATCACATCACCCACCCGGTTCACGGCTGGACGCCTACTTCTAGAGGCGATGGGCGTAAAAGAGGGAGGAGGGAATGTACGCTCCAAAGCGGTAAAGACGCTGCTGCGCACAGAGAAAGTTACTACACCACCATACCAGCTGGGCTGTATAGAAAGGCAAAGCCAGTGGTAAAAGGAGTAAAGGCCTAAAGGATACACAAACTGCAGTTGCAATGATCGTTCTGTAGGACGTGCCATCAAATGCTTGCCAGTCTACCGCTGACACAGAATGAAATGCGGCACATCCAAAGAAGATGCTGCTGCTGCTTCACTTCACCGGATGAGAACACTGCGTGTTTGCATCTTCCATGTCCAAACAT	TCGTGCGCCTCGCGTTGTATGATCACATCACCCGCGGCCGGTTTACGGCCGGACGACGCCTACTTCTAGAGGCGATGGGCGTGAAAGAGGGAGGAAGGGAATGTAAAGCGGTAAAGACGCTGCTGCGCACAGAGAAAAGTTACTACCATACCAGCTGGACTGTATAGAAAGGCAAAGCCAGTGGTAAAAGGAGTATAAAAGGCCTAAAGGATACACAAACTGCAGTTGCAATGATCGTTCTACAGGACGTGCCATCAAATGCATGCCAGTCTACGCTGGCACAGATGAAATGCGGCAAATCCAAAGAAGATGCTGCTGCTTCACCTTCACTTCACCGGATGAGAACACTGTGTGCTTGCATCTTCCATGTCCAAACAT	http://synteny.cnr.berkeley.edu/CoGe/GEvo.pl?prog=blastn&autogo=1&show_cns=1&dsgid1=19491&chr1=scaffold_7&x1=35245820&dr1up=15000&dr1down=15000&dsgid2=19491;chr2=scaffold_8;x2=2077360;dr2up=15000;dr2down=15000;num_seqs=2;hsp_overlap_limit=0;hsp_size_limit=0
Si009187m|scaffold_7|35621119|35621815|+|Si025823m|scaffold_8|963427|964113|+|0.0	Si009187m	scaffold_7	35621119	35621815	0	Si025823m	scaffold_8	963427	964113	0	0	3-UTR	AGGTCTACATCTCTTGACATGCATCAACAATGAAACCAGTAGGCCTTATGTTTTTGGCCAAGCGATGGGTCCACGCCATGGTCCAGCTACAAGATTAAAAAGGATGATGTGAAGCATGGTCACCGACATGGTGGTGATATGACCGGGGCTCTCGGTGCATATTGCCTGTTGGACGACGTGTGCAGTGCAGTTTGTAAGATAAGAGTGAAGCCAAGATTCATTAGCCTCCTTGCACAAGGTTTGTTAACCCCTACCCTGGTCCTGTCATTGAACTTGGAGGCTTCCCCCCAAATAAATTAATCATACCTAGGTTAACCGAAATGTAAATAGTCACCTCATTCGGGTTTGCCCGTTCCTTTGCTTTTGCCAACTGTAAAAAGGTTTGGAGGTGGTTGATAC…	AGGTCTACATCTCTTGACATGCATCAACAATGAAACCAGTAGGCCTTATGTTTTTGGCCAAGCGATGGGTCCACGCCATGGTCCAGCTACAAGATCCAAAAGATGTGAAGCCTGGTCACCGACATGGTGGTGATATGATCGGGGCTCTCGGTGCATATTGCCTGTTGGACGATGTGTGCAGTGCAGTTTGTGAGATACAATGAAGCCAAGATTCATTAGCCTCCTTGCAGAAGGTTTGTTAAGCCCTACCCCTGTCATCGAACTTGGAGGCTTCCCCCAAATAAATTAATCATACCTAGGTTAACCGAAATGTAAATAGTCACCTCATTCGGGTTTGTCCGCTCCTTTGCTTTTGCCAACTGTAAAAAGGTTTGGAGGTGGTTGATACCATAAATCAGG…	http://synteny.cnr.berkeley.edu/CoGe/GEvo.pl?prog=blastn&autogo=1&show_cns=1&dsgid1=19491&chr1=scaffold_7&x1=35621119&dr1up=15000&dr1down=15000&dsgid2=19491;chr2=scaffold_8;x2=963427;dr2up=15000;dr2down=15000;num_seqs=2;hsp_overlap_limit=0;hsp_size_limit=0
Si009166m|scaffold_7|35826110|35826186|+|Si025817m|scaffold_8|1138631|1138555|-|3e-24	Si009166m	scaffold_7	35826110	35826186	0	Si025817m	scaffold_8	1138555	1138631	-0	3e-24	intron	ACTCAGATGTTGACATCTAATATTTTAGTTGCTTGCTGTATGGTTTGTATTAACAGTAAACATTTATTAAATTTTG	GACCCAGATGTTGACATCTAGTATTTCAGTTGCTTGCTGTGTAGTTTGTAATAACAGTAAACATTTATTGAATTTT	http://synteny.cnr.berkeley.edu/CoGe/GEvo.pl?prog=blastn&autogo=1&show_cns=1&dsgid1=19491&chr1=scaffold_7&x1=35826110&dr1up=15000&dr1down=15000&dsgid2=19491;chr2=scaffold_8;x2=1138555;dr2up=15000;dr2down=15000;num_seqs=2;hsp_overlap_limit=0;hsp_size_limit=0
Si031076m|scaffold_2|29237239|29237260|+|Si014551m|scaffold_6|26963509|26963530|+|0.005	Si031076m	scaffold_2	29237239	29237260	0	Si014551m	scaffold_6	26963509	26963530	0	0.005	intron	TGTATGCTGTAATTGTTCTTC	TGTATGCTGTTATTGTTCTTC	http://synteny.cnr.berkeley.edu/CoGe/GEvo.pl?prog=blastn&autogo=1&show_cns=1&dsgid1=19491&chr1=scaffold_2&x1=29237239&dr1up=15000&dr1down=15000&dsgid2=19491;chr2=scaffold_6;x2=26963509;dr2up=15000;dr2down=15000;num_seqs=2;hsp_overlap_limit=0;hsp_size_limit=0
Si011216m|scaffold_7|34916605|34917732|-|Si026942m|scaffold_8|1518071|1519216|-|0.0	Si011216m	scaffold_7	34916605	34917732	-0	Si026942m	scaffold_8	1518071	1519216	-0	0	3-distal	AACGGATCGCGCATGCTCTGCTTCGTCTGCACGGGCGGCTGAGGCCGGTACTGGTGCGCCGGTGTTTGCACTGGCATGTGGTAGGCACGTAACATTGGGGGAAGGGGAATCGGCGGCGGCATCTGCGCAAGTGGACACGGTGGTGCGATTGCTGGCGAGTGACTCGGCGGCGCTGCAAAGGTCGGAAATGGCGGCAGAGGCTGAGCTGAAGCGGTGGTGTGAAGCACGTATGACCGCGGTGGCGCGAAGTATGCCGTGCAACCGGCCAGCTGAACGACCGGAGGGGTCGGGGCGGCGGCACCCCGCATCCGCTTGGGTCACGGCGGCTCGGAAACCTGCGGCGGCGCCGGCCTCTTGGGCGCCGCCTGCGTCATGACGACGGCGGGCAGCGGCGCAGGC…	AACGGATCGCGCATGCTCTGCTTCGTCTGCACGGGCGGCTGAGGCCGGTACCGGTGCGCCGGTGCTTGCACTGGCATGTGGTAGGCACGTAACATTGGAGGAAGGGGAATCGGCGGCGGCATCTGCGCAAGTGGACACGGTGGTGCGATTGCTGGCGAGTGACTCGGCGGCGCTGCAAAGGTCGGAAATGGCGGCGGAGGCTGAGCTGAAGCGGTGGTGTGAAGCACGTACAACCGCGGCGGCGCGAAGTATGCCGTGCAACCGGCCAGCTGAGCGACCGGAGGGGTCGGGGCGACGGCACCCCGCATCCGCTTGGGGCACGGCGGCTCGGAAACCTGCGGCGGTGCCGGCCTCTTGGGCGCCGCCTGCGTCATGACGACGGCGGGCAGCGGTGCAGGC…	http://synteny.cnr.berkeley.edu/CoGe/GEvo.pl?prog=blastn&autogo=1&show_cns=1&dsgid1=19491&chr1=scaffold_7&x1=34916605&dr1up=15000&dr1down=15000&dsgid2=19491;chr2=scaffold_8;x2=1518071;dr2up=15000;dr2down=15000;num_seqs=2;hsp_overlap_limit=0;hsp_size_limit=0
Si016299m|scaffold_1|29586333|29586359|-|Si009619m|scaffold_7|22846444|22846470|-|0.019	Si016299m	scaffold_1	29586333	29586359	-0	Si009619m	scaffold_7	22846444	22846470	-0	0.019	5-distal	CGCCGCCAGAGGTCGCCCCCGCCGCC	CGCCGCCTCCGGTCGCCCCCGCCGCC	http://synteny.cnr.berkeley.edu/CoGe/GEvo.pl?prog=blastn&autogo=1&show_cns=1&dsgid1=19491&chr1=scaffold_1&x1=29586333&dr1up=15000&dr1down=15000&dsgid2=19491;chr2=scaffold_7;x2=22846444;dr2up=15000;dr2down=15000;num_seqs=2;hsp_overlap_limit=0;hsp_size_limit=0
Si010184m|scaffold_7|34343253|34343585|-|Si026689m|scaffold_8|573850|573518|+|4e-140	Si010184m	scaffold_7	34343253	34343585	-0	Si026689m	scaffold_8	573518	573850	0	3.9999999999999999e-140	intron	AAGAACTGATGATCAAAATCGTTTGCTTGAGACTTTACTTGTCCATATTGTCGGTGTGTTCTAGAAGTAGAACATTGGGAGTAGAAGCTGATAAGTCCTTGAATTTTCATAAAAAAATCATATGGTTGGGAGACCAACTGTTCCTTAAAAGCATTTGAAAGCTGTTCATTGAATGAATGTAAAATTTAGTTGGCCATAGTATAGTTTCATTTCTTGGAAGCTGGAAATGATTTATTTAGTTTACTTGGTACAACTATTGCTTCTTAATTCTAGACTTGAGTTTGGAATGTGGCCAGTTATTCTTTCTGTTGACTGTAGACTTTCCCAATGCA	AGAACTGATGATCAAAATTGCTTGCTTGAGACTTTATCTTGTCCATATTGTCGGTGTGTTCTAGAAGTAAAACATTGGGAGTAGAAGCTGATAAGTCCTTGAATTATCAGAAAAGTCCATATGGTTGGGAGACCAACTGTTTCTTAAAAGCATTTGAAAGCTGTTCATTAAATGAATGTAAAATTTAGTTGGCCATAGTATAGTTTCATTTCTTGGAAGCTGGAAATAATTGATTTAGTTTACTTGGTACAACTATTGCTTCTTAATTCTATACTTGAATTTTGAATATGGCCACTTGTTCTTTCTGTTGACTGTAGACTTTCTCAATGCAG	http://synteny.cnr.berkeley.edu/CoGe/GEvo.pl?prog=blastn&autogo=1&show_cns=1&dsgid1=19491&chr1=scaffold_7&x1=34343253&dr1up=15000&dr1down=15000&dsgid2=19491;chr2=scaffold_8;x2=573518;dr2up=15000;dr2down=15000;num_seqs=2;hsp_overlap_limit=0;hsp_size_limit=0
setaria64_scaffold_8_30020941_30021200|scaffold_8|30021383|30021429|+|setaria64_scaffold_8_33654108_33654367|scaffold_8|33653899|33653853|-|7e-16	setaria64_scaffold_8_30020941_30021200	scaffold_8	30021383	30021429	0	setaria64_scaffold_8_33654108_33654367	scaffold_8	33653853	33653899	-0	7.0000000000000003e-16	3-proximal	ACATCCCTCATGCCGCCAGGGGTGTACACCCTCGCTGACCTCCGCG	CACATCCCTCATGCCACCCGGGGTGTACACCCTCGCTGACCTCCGC	http://synteny.cnr.berkeley.edu/CoGe/GEvo.pl?prog=blastn&autogo=1&show_cns=1&dsgid1=19491&chr1=scaffold_8&x1=30021383&dr1up=15000&dr1down=15000&dsgid2=19491;chr2=scaffold_8;x2=33653853;dr2up=15000;dr2down=15000;num_seqs=2;hsp_overlap_limit=0;hsp_size_limit=0
Si017395m|scaffold_1|39661203|39661219|+|Si006495m|scaffold_4|7200905|7200889|-|0.072	Si017395m	scaffold_1	39661203	39661219	0	Si006495m	scaffold_4	7200889	7200905	-0	0.072	5-distal	GCCCCGCAGCCGCGGC	AGCCCCGCAGCCGCGG	http://synteny.cnr.berkeley.edu/CoGe/GEvo.pl?prog=blastn&autogo=1&show_cns=1&dsgid1=19491&chr1=scaffold_1&x1=39661203&dr1up=15000&dr1down=15000&dsgid2=19491;chr2=scaffold_4;x2=7200889;dr2up=15000;dr2down=15000;num_seqs=2;hsp_overlap_limit=0;hsp_size_limit=0
Si023179m|scaffold_3|23650926|23650951|+|setaria64_scaffold_5_45810650_45810760|scaffold_5|45809594|45809569|-|0.059	Si023179m	scaffold_3	23650926	23650951	0	setaria64_scaffold_5_45810650_45810760	scaffold_5	45809569	45809594	-0	0.059	3-proximal	GAGAACAGGAGACAGAAGGGTGTTT	GGAGAACAGGAGGCAGACGGGAGTT	http://synteny.cnr.berkeley.edu/CoGe/GEvo.pl?prog=blastn&autogo=1&show_cns=1&dsgid1=19491&chr1=scaffold_3&x1=23650926&dr1up=15000&dr1down=15000&dsgid2=19491;chr2=scaffold_5;x2=45809569;dr2up=15000;dr2down=15000;num_seqs=2;hsp_overlap_limit=0;hsp_size_limit=0
Si011070m|scaffold_7|35330689|35330708|+|Si026916m|scaffold_8|1768136|1768117|-|0.001	Si011070m	scaffold_7	35330689	35330708	0	Si026916m	scaffold_8	1768117	1768136	-0	0.001	3-distal	CCTATCCTTTTGGCAGCAC	TCCTATCCTTTTGGCAGCA	http://synteny.cnr.berkeley.edu/CoGe/GEvo.pl?prog=blastn&autogo=1&show_cns=1&dsgid1=19491&chr1=scaffold_7&x1=35330689&dr1up=15000&dr1down=15000&dsgid2=19491;chr2=scaffold_8;x2=1768117;dr2up=15000;dr2down=15000;num_seqs=2;hsp_overlap_limit=0;hsp_size_limit=0
Si039234m|scaffold_9|40079307|40079332|+|Si036127m|scaffold_9|57144216|57144241|+|0.001	Si039234m	scaffold_9	40079307	40079332	0	Si036127m	scaffold_9	57144216	57144241	0	0.001	5-proximal	CTTTGTCTCCAACCTCTTGTCTCTT	CTTTGTCTCCAACCTTTTGTCCCTT	http://synteny.cnr.berkeley.edu/CoGe/GEvo.pl?prog=blastn&autogo=1&show_cns=1&dsgid1=19491&chr1=scaffold_9&x1=40079307&dr1up=15000&dr1down=15000&dsgid2=19491;chr2=scaffold_9;x2=57144216;dr2up=15000;dr2down=15000;num_seqs=2;hsp_overlap_limit=0;hsp_size_limit=0
Si037625m|scaffold_9|16992237|16992254|+|Si037502m|scaffold_9|56695481|56695464|-|0.99	Si037625m	scaffold_9	16992237	16992254	0	Si037502m	scaffold_9	56695464	56695481	-0	0.99	intron	AGTACCCCATTGTGGGG	AAGTACCACATTGTGGG	http://synteny.cnr.berkeley.edu/CoGe/GEvo.pl?prog=blastn&autogo=1&show_cns=1&dsgid1=19491&chr1=scaffold_9&x1=16992237&dr1up=15000&dr1down=15000&dsgid2=19491;chr2=scaffold_9;x2=56695464;dr2up=15000;dr2down=15000;num_seqs=2;hsp_overlap_limit=0;hsp_size_limit=0
Si009166m|scaffold_7|35825110|35825124|+|Si025817m|scaffold_8|1139505|1139491|-|1.5	Si009166m	scaffold_7	35825110	35825124	0	Si025817m	scaffold_8	1139491	1139505	-0	1.5	5-UTR	CGCCGCCCGTCGCC	CCGCCGCCCGTCGC	http://synteny.cnr.berkeley.edu/CoGe/GEvo.pl?prog=blastn&autogo=1&show_cns=1&dsgid1=19491&chr1=scaffold_7&x1=35825110&dr1up=15000&dr1down=15000&dsgid2=19491;chr2=scaffold_8;x2=1139491;dr2up=15000;dr2down=15000;num_seqs=2;hsp_overlap_limit=0;hsp_size_limit=0
Si009906m|scaffold_7|35376652|35376853|-|Si026260m|scaffold_8|2136765|2136973|-|8e-71	Si009906m	scaffold_7	35376652	35376853	-0	Si026260m	scaffold_8	2136765	2136973	-0	7.9999999999999993e-71	5-UTR	GGCGATGTGGACCCAACTGTCATCAACTGCTGCGGAATGACGGGGACATGAGCTGTGTGTAGTACACGGAAAAGGGAAAAGGCGCGCGTTTGTTTAAGCCAAAGCGCACGTGGTGCATGTGCTGAATTCCGGTCCACCCACGTTATATATAGACAAAACCTCCTGGGTCTTCTGCCGCACAAACTCACATTTTCCTCTCCT	GGCGATGTGGACCCAACTGTCATCAGCTGTTGCGCAATGACGGGGACATGAGCTGTGTGTACTACGCGGAAAAGGGAAAAGGTTTAGACAAACGTTTCTTAAAGCCAAAGCGCACGTGCGGCATGTGCTGAATTCCCGGTCCACCCACGTTATATATAGACAAAGCCTCCTGGGTCTTCCGCCGCACAAACTCACATTTTCCTCTCCT	http://synteny.cnr.berkeley.edu/CoGe/GEvo.pl?prog=blastn&autogo=1&show_cns=1&dsgid1=19491&chr1=scaffold_7&x1=35376652&dr1up=15000&dr1down=15000&dsgid2=19491;chr2=scaffold_8;x2=2136765;dr2up=15000;dr2down=15000;num_seqs=2;hsp_overlap_limit=0;hsp_size_limit=0
Si009612m|scaffold_7|34154371|34154425|-|Si026114m|scaffold_8|777418|777364|+|1e-18	Si009612m	scaffold_7	34154371	34154425	-0	Si026114m	scaffold_8	777364	777418	0	1.0000000000000001e-18	intron	TTTTGCTGCCCTTAAAACTGCCATATTATCAGTAGGATCCTGTCCTGTTTTTGA	TTTGCTGTCCTTACAACTTCCATATTATCAGTAGGATCCTGTCCTGTTTTTGAT	http://synteny.cnr.berkeley.edu/CoGe/GEvo.pl?prog=blastn&autogo=1&show_cns=1&dsgid1=19491&chr1=scaffold_7&x1=34154371&dr1up=15000&dr1down=15000&dsgid2=19491;chr2=scaffold_8;x2=777364;dr2up=15000;dr2down=15000;num_seqs=2;hsp_overlap_limit=0;hsp_size_limit=0
Si029818m|scaffold_2|33993934|33993957|+|Si013976m|scaffold_6|30969314|30969337|+|0.93	Si029818m	scaffold_2	33993934	33993957	0	Si013976m	scaffold_6	30969314	30969337	0	0.93	3-distal	TTCTCTTTGTAGACTAATTTTCC	TTCTCTTTGTAGATTTAGTTTCC	http://synteny.cnr.berkeley.edu/CoGe/GEvo.pl?prog=blastn&autogo=1&show_cns=1&dsgid1=19491&chr1=scaffold_2&x1=33993934&dr1up=15000&dr1down=15000&dsgid2=19491;chr2=scaffold_6;x2=30969314;dr2up=15000;dr2down=15000;num_seqs=2;hsp_overlap_limit=0;hsp_size_limit=0
Si009816m|scaffold_7|35141828|35141922|+|Si026265m|scaffold_8|1930340|1930246|-|7e-35	Si009816m	scaffold_7	35141828	35141922	0	Si026265m	scaffold_8	1930246	1930340	-0	6.9999999999999999e-35	intron	TGGTACTGCCATTTTGATGCTTACTGTGTATTTATTTGTATAGCTTTAATGAATCAAATGTGAATGATTTAGTTAATTTGGTGTCGTTTGGGCA	TTGGTACTGCCATTTTGATGCTTATCATGTATTTATTTGTATGGCTGTAATGAATGAAATGTGAATGATTTAGTTAATTTGGTGTCATTTGGGC	http://synteny.cnr.berkeley.edu/CoGe/GEvo.pl?prog=blastn&autogo=1&show_cns=1&dsgid1=19491&chr1=scaffold_7&x1=35141828&dr1up=15000&dr1down=15000&dsgid2=19491;chr2=scaffold_8;x2=1930246;dr2up=15000;dr2down=15000;num_seqs=2;hsp_overlap_limit=0;hsp_size_limit=0
setaria64_scaffold_3_16313759_16314161|scaffold_3|16314264|16314290|-|setaria64_scaffold_5_40445282_40445690|scaffold_5|40445763|40445789|-|0.014	setaria64_scaffold_3_16313759_16314161	scaffold_3	16314264	16314290	-0	setaria64_scaffold_5_40445282_40445690	scaffold_5	40445763	40445789	-0	0.014	5-proximal	AGCTAGCTGCATGGATCCCCCGGGGC	AGCTACCTGCATGGATCCATCGGGGC	http://synteny.cnr.berkeley.edu/CoGe/GEvo.pl?prog=blastn&autogo=1&show_cns=1&dsgid1=19491&chr1=scaffold_3&x1=16314264&dr1up=15000&dr1down=15000&dsgid2=19491;chr2=scaffold_5;x2=40445763;dr2up=15000;dr2down=15000;num_seqs=2;hsp_overlap_limit=0;hsp_size_limit=0
Si010116m|scaffold_7|34092346|34092416|-|Si026369m|scaffold_8|844409|844339|+|0.001	Si010116m	scaffold_7	34092346	34092416	-0	Si026369m	scaffold_8	844339	844409	0	0.001	3-proximal	ACATTTGCAAAAGATATGCACCCCAGCAACTGCATACGGAATCACTTGTCTTGATTTTAGCCATTCCAGC	CATTTGCAAAAAAATATGCATCTCATCACCTGCATATGGAATCAATTAATTTTTTTTAGCCACTCCAGCA	http://synteny.cnr.berkeley.edu/CoGe/GEvo.pl?prog=blastn&autogo=1&show_cns=1&dsgid1=19491&chr1=scaffold_7&x1=34092346&dr1up=15000&dr1down=15000&dsgid2=19491;chr2=scaffold_8;x2=844339;dr2up=15000;dr2down=15000;num_seqs=2;hsp_overlap_limit=0;hsp_size_limit=0
Si011349m|scaffold_7|35695234|35695542|-|Si027071m|scaffold_8|1053376|1053673|-|5e-135	Si011349m	scaffold_7	35695234	35695542	-0	Si027071m	scaffold_8	1053376	1053673	-0	5.0000000000000002e-135	intron	GTATGTTATCCCTAAAATACTGCAGCCAACAGTTGATATAGATGAAGTTTGAAAGTTCATGTTTATCAGTCACTTCATATTAGTGTTAGTCAGGCAGCTGCTTTGCTACATAGTTTGGGCACGTGCTTTTCCTTTATCATTCTCATACTGTCACTCTTTGGATTTCTGGTGGATGACCTGTGGTGATAGACTCAAATTGATGAAATTTAGATTTTTATTGTTTTTCTGTGGTTGATATATTTAACCAAAGCCATTGCGCTTGTGTACTATCATCTTGAGGATTTGACTGGAGTGCTTGTCCTCTCCCA	GTATGTTATCCCTAAAATACTGCAGCCAACAGTTGATATAGATGAAGTTTGAAAGTTCCTGTTTATTGGTCACTTCATATTAGTGTTAGTCAGGCAGCTGCTTTGCTGCGCGTGCTTTTCCTTTATCATTCTCATACTGTCACTCTTTGGATTTCTGGTGGGTGACCTGTGGTGATATACTTAAATTGATGAAATTTAGATTTTTATTGTTTTTCTGTGGTTGATATATTTAACCAAAGCCATTTCGCTTGTGTACTATCATCTTGAGGATTTGACTGGAGTGCTTGTCCTCTCCCA	http://synteny.cnr.berkeley.edu/CoGe/GEvo.pl?prog=blastn&autogo=1&show_cns=1&dsgid1=19491&chr1=scaffold_7&x1=35695234&dr1up=15000&dr1down=15000&dsgid2=19491;chr2=scaffold_8;x2=1053376;dr2up=15000;dr2down=15000;num_seqs=2;hsp_overlap_limit=0;hsp_size_limit=0
Si029726m|scaffold_2|32760386|32760410|+|setaria64_scaffold_6_30159051_30159465|scaffold_6|30158173|30158197|+|7e-05	Si029726m	scaffold_2	32760386	32760410	0	setaria64_scaffold_6_30159051_30159465	scaffold_6	30158173	30158197	0	6.9999999999999994e-05	5-distal	AAGAAAGCTGCTAAAACCTAAAGC	AAGAAAGCTGCTGAAACCTAAAGC	http://synteny.cnr.berkeley.edu/CoGe/GEvo.pl?prog=blastn&autogo=1&show_cns=1&dsgid1=19491&chr1=scaffold_2&x1=32760386&dr1up=15000&dr1down=15000&dsgid2=19491;chr2=scaffold_6;x2=30158173;dr2up=15000;dr2down=15000;num_seqs=2;hsp_overlap_limit=0;hsp_size_limit=0
Si018141m|scaffold_1|35162437|35162454|-|Si010901m|scaffold_7|28704876|28704893|-|0.92	Si018141m	scaffold_1	35162437	35162454	-0	Si010901m	scaffold_7	28704876	28704893	-0	0.92	3-UTR	TGACCAGATTCAATCAA	TGACCAGATTCATTCAA	http://synteny.cnr.berkeley.edu/CoGe/GEvo.pl?prog=blastn&autogo=1&show_cns=1&dsgid1=19491&chr1=scaffold_1&x1=35162437&dr1up=15000&dr1down=15000&dsgid2=19491;chr2=scaffold_7;x2=28704876;dr2up=15000;dr2down=15000;num_seqs=2;hsp_overlap_limit=0;hsp_size_limit=0
Si010019m|scaffold_7|35817600|35817652|+|Si026326m|scaffold_8|1147267|1147211|-|6e-10	Si010019m	scaffold_7	35817600	35817652	0	Si026326m	scaffold_8	1147211	1147267	-0	6e-10	5-distal	TGTTTGATGAGAGGTCAAAATCTTTGTCCCATCTACTCCTAACTTGAGCTTC	ATGTTTGATGAAAGGTAAAAATCTTTGCTGGGCCCATCTACTCCTAACTTGAGCTT	http://synteny.cnr.berkeley.edu/CoGe/GEvo.pl?prog=blastn&autogo=1&show_cns=1&dsgid1=19491&chr1=scaffold_7&x1=35817600&dr1up=15000&dr1down=15000&dsgid2=19491;chr2=scaffold_8;x2=1147211;dr2up=15000;dr2down=15000;num_seqs=2;hsp_overlap_limit=0;hsp_size_limit=0
Si022817m|scaffold_3|8780096|8780125|-|Si002391m|scaffold_5|29359468|29359497|-|6e-06	Si022817m	scaffold_3	8780096	8780125	-0	Si002391m	scaffold_5	29359468	29359497	-0	6.0000000000000002e-06	3-UTR	ATCTTGCTGATGACCGAAATGTAATGATT	ATCTTGCTGATGGCCTAAATGTAATGATT	http://synteny.cnr.berkeley.edu/CoGe/GEvo.pl?prog=blastn&autogo=1&show_cns=1&dsgid1=19491&chr1=scaffold_3&x1=8780096&dr1up=15000&dr1down=15000&dsgid2=19491;chr2=scaffold_5;x2=29359468;dr2up=15000;dr2down=15000;num_seqs=2;hsp_overlap_limit=0;hsp_size_limit=0
Si024486m|scaffold_3|10057964|10057999|-|Si003541m|scaffold_5|32316057|32316092|-|5e-06	Si024486m	scaffold_3	10057964	10057999	-0	Si003541m	scaffold_5	32316057	32316092	-0	5.0000000000000004e-06	5-distal	AGAACATATCCAATTCCCTCTTCCAAGGCCCTGGC	AGAACAAATGCAATTCTCTCTTCCAAGGTCCTGGC	http://synteny.cnr.berkeley.edu/CoGe/GEvo.pl?prog=blastn&autogo=1&show_cns=1&dsgid1=19491&chr1=scaffold_3&x1=10057964&dr1up=15000&dr1down=15000&dsgid2=19491;chr2=scaffold_5;x2=32316057;dr2up=15000;dr2down=15000;num_seqs=2;hsp_overlap_limit=0;hsp_size_limit=0
Si011216m|scaffold_7|34920499|34920597|-|Si026942m|scaffold_8|1521782|1521880|-|1e-14	Si011216m	scaffold_7	34920499	34920597	-0	Si026942m	scaffold_8	1521782	1521880	-0	1e-14	intron	AAGTATAATTTCTTGCTGTGTGACTAACCATTATTATGTTGTACATACTGCAGTGTCCTTTTACATGCTTTACTGATTTTATTTGCGGCATGCCTGCC	AAGCATAATTTCTTTCAGTATAGCAAATCATTATCATGTTGCATATACTGCAATGCCTCTTTACATGCTTTACTGTTTTTCTTTGGGACATGTCTGCC	http://synteny.cnr.berkeley.edu/CoGe/GEvo.pl?prog=blastn&autogo=1&show_cns=1&dsgid1=19491&chr1=scaffold_7&x1=34920499&dr1up=15000&dr1down=15000&dsgid2=19491;chr2=scaffold_8;x2=1521782;dr2up=15000;dr2down=15000;num_seqs=2;hsp_overlap_limit=0;hsp_size_limit=0
Si009563m|scaffold_7|34522337|34522411|-|Si026090m|scaffold_8|366300|366223|+|3e-15	Si009563m	scaffold_7	34522337	34522411	-0	Si026090m	scaffold_8	366223	366300	0	2.9999999999999998e-15	3-proximal	AATACCTCTTCAATTTTGTTTCGTTAGGGAAAAATCCAAACATAAATATAAGTTCTGCATGTCTGTGCTGTCAA	ATATCTCGCCAATTTTGTTTTGTCAGGGGAAAAAAATCCAAACATAAAGATAAGTTTTGTATGTCTGTGCTGTCAAT	http://synteny.cnr.berkeley.edu/CoGe/GEvo.pl?prog=blastn&autogo=1&show_cns=1&dsgid1=19491&chr1=scaffold_7&x1=34522337&dr1up=15000&dr1down=15000&dsgid2=19491;chr2=scaffold_8;x2=366223;dr2up=15000;dr2down=15000;num_seqs=2;hsp_overlap_limit=0;hsp_size_limit=0
Si015709m|scaffold_6|905006|905026|-|Si010719m|scaffold_7|29158853|29158873|-|0.82	Si015709m	scaffold_6	905006	905026	-0	Si010719m	scaffold_7	29158853	29158873	-0	0.82	3-distal	TTCTTATCTTGATCGGCCTA	TTCTTAGGTTGATCGGCCTA	http://synteny.cnr.berkeley.edu/CoGe/GEvo.pl?prog=blastn&autogo=1&show_cns=1&dsgid1=19491&chr1=scaffold_6&x1=905006&dr1up=15000&dr1down=15000&dsgid2=19491;chr2=scaffold_7;x2=29158853;dr2up=15000;dr2down=15000;num_seqs=2;hsp_overlap_limit=0;hsp_size_limit=0
Si016563m|scaffold_1|27692003|27692017|-|Si009558m|scaffold_7|20885290|20885276|+|1.1	Si016563m	scaffold_1	27692003	27692017	-0	Si009558m	scaffold_7	20885276	20885290	0	1.1	intron	AAAATCCCTTCAAT	AAATCCCTTCAATT	http://synteny.cnr.berkeley.edu/CoGe/GEvo.pl?prog=blastn&autogo=1&show_cns=1&dsgid1=19491&chr1=scaffold_1&x1=27692003&dr1up=15000&dr1down=15000&dsgid2=19491;chr2=scaffold_7;x2=20885276;dr2up=15000;dr2down=15000;num_seqs=2;hsp_overlap_limit=0;hsp_size_limit=0
Si018392m|scaffold_1|33146813|33146827|-|Si031554m|scaffold_2|22749627|22749613|+|0.8	Si018392m	scaffold_1	33146813	33146827	-0	Si031554m	scaffold_2	22749613	22749627	0	0.8	5-distal	AAATTTATACATCG	AATTTATACATCGA	http://synteny.cnr.berkeley.edu/CoGe/GEvo.pl?prog=blastn&autogo=1&show_cns=1&dsgid1=19491&chr1=scaffold_1&x1=33146813&dr1up=15000&dr1down=15000&dsgid2=19491;chr2=scaffold_2;x2=22749613;dr2up=15000;dr2down=15000;num_seqs=2;hsp_overlap_limit=0;hsp_size_limit=0
setaria64_scaffold_7_35053557_35053763|scaffold_7|35047505|35047534|-|Si026794m|scaffold_8|1671058|1671087|-|0.0003	setaria64_scaffold_7_35053557_35053763	scaffold_7	35047505	35047534	-0	Si026794m	scaffold_8	1671058	1671087	-0	0.0003	3-distal	TCATCGTCGCGGGCGATTCTCTATCATGC	TCATCATCGTGGGCGATTCTGTATCATGC	http://synteny.cnr.berkeley.edu/CoGe/GEvo.pl?prog=blastn&autogo=1&show_cns=1&dsgid1=19491&chr1=scaffold_7&x1=35047505&dr1up=15000&dr1down=15000&dsgid2=19491;chr2=scaffold_8;x2=1671058;dr2up=15000;dr2down=15000;num_seqs=2;hsp_overlap_limit=0;hsp_size_limit=0
Si016576m|scaffold_1|6006713|6006733|+|Si007922m|scaffold_4|31233502|31233482|-|0.87	Si016576m	scaffold_1	6006713	6006733	0	Si007922m	scaffold_4	31233482	31233502	-0	0.87	3-distal	GTTTAGCTAACCTTTAATTT	AGTTTAGCTAACCTATATTT	http://synteny.cnr.berkeley.edu/CoGe/GEvo.pl?prog=blastn&autogo=1&show_cns=1&dsgid1=19491&chr1=scaffold_1&x1=6006713&dr1up=15000&dr1down=15000&dsgid2=19491;chr2=scaffold_4;x2=31233482;dr2up=15000;dr2down=15000;num_seqs=2;hsp_overlap_limit=0;hsp_size_limit=0
Si010316m|scaffold_7|35398748|35398782|+|Si026568m|scaffold_8|2193755|2193789|+|0.001	Si010316m	scaffold_7	35398748	35398782	0	Si026568m	scaffold_8	2193755	2193789	0	0.001	intron	TTTGATATGGTCCGTGTGAAAACCATCACTGCAA	TTTGATATGGCTTGTGTGAATACCATCATTGCAA	http://synteny.cnr.berkeley.edu/CoGe/GEvo.pl?prog=blastn&autogo=1&show_cns=1&dsgid1=19491&chr1=scaffold_7&x1=35398748&dr1up=15000&dr1down=15000&dsgid2=19491;chr2=scaffold_8;x2=2193755;dr2up=15000;dr2down=15000;num_seqs=2;hsp_overlap_limit=0;hsp_size_limit=0
Si011868m|scaffold_7|34963657|34964288|+|Si027993m|scaffold_8|1587103|1587732|+|0.0	Si011868m	scaffold_7	34963657	34964288	0	Si027993m	scaffold_8	1587103	1587732	0	0	intron	TTGGACGGCAAGTTAGATAAATCATGTGAACTCAAGCTAGTATGAAGAGGGAAAACGGGAAATAGATTAAGCACGTATGCCCGACATTGAAATTATAGAAATGAGTTGCTTCCTCTGTGCAAAATGCATAACAATGACATATCATGATTTCGAAGAAATGACATTTACTGATCTTTTTTATCAGTGTGCTGCTAAAAGCTCTGGAAATATAATAAATGTATTTTTTATGGCGGTATATTAGTATTACTTTCATTATGTCAGTCTAAATACATTTTCTCATATTAGTGGTAAAAGTTAAAATTGTATGACTAGACATTGTCCAAAAAGAAAAACTACACACATTTATGCACTAGGGAATGGAGTAATGGACCAATGTATTATCGTTTAATTGCCAAATTG…	TTGGACGGCAAGTTAGATAAATCATGTGAACTCAAGCTAGTATGAAGAGGGAAAATGGGGAAATAGATTAAGCATGTATGCGCAACATTGAAATTATAGAAATGAGTTGCTCCCTCTGCACAAAATGCATAACAATGACATATCAGGATTTCGAAGAAATGACATTTACTGATCTTTTCTATCACAGTGTGCTGCTAAAGGCTCTGGAAATGTAATGAATGTATTTTTATGGTGATATATTAGTATCATTTGGTTACGTCAATCTATATGCATTTTCTCATATTAGTGTGGTCAAATTAAAGTTAAAATTGTATGACTAGACACTGTCCAGGAAGAAAAACTGCATACATTTGTGCACTAGGGAATGGAGTAATGGACCAATGGATTATCGTTTAATTG…	http://synteny.cnr.berkeley.edu/CoGe/GEvo.pl?prog=blastn&autogo=1&show_cns=1&dsgid1=19491&chr1=scaffold_7&x1=34963657&dr1up=15000&dr1down=15000&dsgid2=19491;chr2=scaffold_8;x2=1587103;dr2up=15000;dr2down=15000;num_seqs=2;hsp_overlap_limit=0;hsp_size_limit=0
Si023263m|scaffold_3|13212677|13212691|-|Si002952m|scaffold_5|36942782|36942796|-|0.92	Si023263m	scaffold_3	13212677	13212691	-0	Si002952m	scaffold_5	36942782	36942796	-0	0.92	3-UTR	TATCTTGTGAATAC	TATCTTGTGAATAC	http://synteny.cnr.berkeley.edu/CoGe/GEvo.pl?prog=blastn&autogo=1&show_cns=1&dsgid1=19491&chr1=scaffold_3&x1=13212677&dr1up=15000&dr1down=15000&dsgid2=19491;chr2=scaffold_5;x2=36942782;dr2up=15000;dr2down=15000;num_seqs=2;hsp_overlap_limit=0;hsp_size_limit=0
Si019689m|scaffold_1|31470322|31470360|+|Si011710m|scaffold_7|24523247|24523285|+|5e-06	Si019689m	scaffold_1	31470322	31470360	0	Si011710m	scaffold_7	24523247	24523285	0	5.0000000000000004e-06	5-proximal	CTCTCATGGCCCTCCCTAAAACGCGCCATGCTCATCGA	CTCCCATGGCCGTCCCTAAAACACGCCACGCTCGTCGA	http://synteny.cnr.berkeley.edu/CoGe/GEvo.pl?prog=blastn&autogo=1&show_cns=1&dsgid1=19491&chr1=scaffold_1&x1=31470322&dr1up=15000&dr1down=15000&dsgid2=19491;chr2=scaffold_7;x2=24523247;dr2up=15000;dr2down=15000;num_seqs=2;hsp_overlap_limit=0;hsp_size_limit=0
Si012711m|scaffold_7|34131088|34131216|+|Si027872m|scaffold_8|802209|802089|-|4e-29	Si012711m	scaffold_7	34131088	34131216	0	Si027872m	scaffold_8	802089	802209	-0	3.9999999999999998e-29	3-distal	AGTCGCGTCGTCCGGCCCATGCAGTTGTCCATCGCTAGCGGCTCGATGATGCAGCTGTGGGTGACACGTCTGGACTCTGGACAAACGAGTTTCGGCAACCGTCGGTGCTTCGTGCTTGTGCATCTGTC	CAGTCGCGACGTCCGGCCCATGCAGTTGTCCATCGCTAGCAGCTCGATGGCTGCAGCTGGAGGGTCTGGGTGGACAAACGAGTTTCGGCAACCGTCGGTGCTTCCTGCTTGTGCATCTGT	http://synteny.cnr.berkeley.edu/CoGe/GEvo.pl?prog=blastn&autogo=1&show_cns=1&dsgid1=19491&chr1=scaffold_7&x1=34131088&dr1up=15000&dr1down=15000&dsgid2=19491;chr2=scaffold_8;x2=802089;dr2up=15000;dr2down=15000;num_seqs=2;hsp_overlap_limit=0;hsp_size_limit=0
Si014891m|scaffold_6|316823|316995|+|Si013833m|scaffold_6|473615|473443|-|4e-84	Si014891m	scaffold_6	316823	316995	0	Si013833m	scaffold_6	473443	473615	-0	4.0000000000000001e-84	3-distal	GCCGGGGCGGATCTTTTTTTATCCTCAAGTCGTTCGGTCCCTTTTGTCGTTCGGTCGCTGAAACGACGTCACCAAACAGGCAGGGTACCCTACCGCCCCTTACCGCCGTTTCATCTGACAACATAAGCCCGCACGTGGGTGTCGGTACAAGGACTCTACCGTCGTTTCAGCC	AGCCGGGGCGGATCTTTTTTTATCCTCAAGTCGTTCGGTCCCTTTTGTCGTTCGGTCGCTGAAACGACGTCACCAAACAGGCAGGGTACCCTACCGCCCCTTACCGCCGTTTCATCTGACAACATAAGCCCGCACGTGGGTGTCGGTACAAGGACTCTACCGTCGTTTCAGC	http://synteny.cnr.berkeley.edu/CoGe/GEvo.pl?prog=blastn&autogo=1&show_cns=1&dsgid1=19491&chr1=scaffold_6&x1=316823&dr1up=15000&dr1down=15000&dsgid2=19491;chr2=scaffold_6;x2=473443;dr2up=15000;dr2down=15000;num_seqs=2;hsp_overlap_limit=0;hsp_size_limit=0
Si019625m|scaffold_1|34210599|34210636|+|Si011884m|scaffold_7|27376914|27376952|+|0.005	Si019625m	scaffold_1	34210599	34210636	0	Si011884m	scaffold_7	27376914	27376952	0	0.005	intron	TATCAAAAGAAGATACCTCTCTCTTGTCTTAACTGCT	TATCAAAAGAAGATGAATCTTTCCTTGTCTTAACTGCT	http://synteny.cnr.berkeley.edu/CoGe/GEvo.pl?prog=blastn&autogo=1&show_cns=1&dsgid1=19491&chr1=scaffold_1&x1=34210599&dr1up=15000&dr1down=15000&dsgid2=19491;chr2=scaffold_7;x2=27376914;dr2up=15000;dr2down=15000;num_seqs=2;hsp_overlap_limit=0;hsp_size_limit=0
Si003350m|scaffold_5|14656467|14656481|-|Si012497m|scaffold_7|32121318|32121304|+|0.77	Si003350m	scaffold_5	14656467	14656481	-0	Si012497m	scaffold_7	32121304	32121318	0	0.77	3-distal	TAGTTTTAGAAGTA	AGTTTTAGAAGTAA	http://synteny.cnr.berkeley.edu/CoGe/GEvo.pl?prog=blastn&autogo=1&show_cns=1&dsgid1=19491&chr1=scaffold_5&x1=14656467&dr1up=15000&dr1down=15000&dsgid2=19491;chr2=scaffold_7;x2=32121304;dr2up=15000;dr2down=15000;num_seqs=2;hsp_overlap_limit=0;hsp_size_limit=0
Si018512m|scaffold_1|41429726|41429772|-|Si031300m|scaffold_2|46163190|46163144|+|1e-17	Si018512m	scaffold_1	41429726	41429772	-0	Si031300m	scaffold_2	46163144	46163190	0	1.0000000000000001e-17	5-proximal	CAACTCGACCAGCTGACAAGACAAACTGTTATACAGCTCTAGCCTT	AACTCCACCAGCTGACAAGACAAACTGTTATACAGCTCTAGCCTTC	http://synteny.cnr.berkeley.edu/CoGe/GEvo.pl?prog=blastn&autogo=1&show_cns=1&dsgid1=19491&chr1=scaffold_1&x1=41429726&dr1up=15000&dr1down=15000&dsgid2=19491;chr2=scaffold_2;x2=46163144;dr2up=15000;dr2down=15000;num_seqs=2;hsp_overlap_limit=0;hsp_size_limit=0
Si010157m|scaffold_7|35706828|35706857|-|Si025830m|scaffold_8|1067461|1067490|-|3e-09	Si010157m	scaffold_7	35706828	35706857	-0	Si025830m	scaffold_8	1067461	1067490	-0	3e-09	5-distal	TTTACTCTACTGGGGAGACTATCAATAAT	TTTACTCTACTGGGGAGACTATCAATAAT	http://synteny.cnr.berkeley.edu/CoGe/GEvo.pl?prog=blastn&autogo=1&show_cns=1&dsgid1=19491&chr1=scaffold_7&x1=35706828&dr1up=15000&dr1down=15000&dsgid2=19491;chr2=scaffold_8;x2=1067461;dr2up=15000;dr2down=15000;num_seqs=2;hsp_overlap_limit=0;hsp_size_limit=0
Si009881m|scaffold_7|34936650|34936674|+|Si026221m|scaffold_8|1532140|1532164|+|0.0001	Si009881m	scaffold_7	34936650	34936674	0	Si026221m	scaffold_8	1532140	1532164	0	0.0001	3-distal	ATGCATTGGAGTTTGCTTTGAGTG	ATACATTGGAGTTTGCTTTGAGTG	http://synteny.cnr.berkeley.edu/CoGe/GEvo.pl?prog=blastn&autogo=1&show_cns=1&dsgid1=19491&chr1=scaffold_7&x1=34936650&dr1up=15000&dr1down=15000&dsgid2=19491;chr2=scaffold_8;x2=1532140;dr2up=15000;dr2down=15000;num_seqs=2;hsp_overlap_limit=0;hsp_size_limit=0
Si033243m|scaffold_2|46766931|46766997|-|Si040272m|scaffold_9|45614483|45614417|+|3e-15	Si033243m	scaffold_2	46766931	46766997	-0	Si040272m	scaffold_9	45614417	45614483	0	2.9999999999999998e-15	5-distal	GGAGCTTGCTGGGACAATCATTGCTGGCAACATTCCTCCGTCACTTGGTTAATTCCCTGCATATGC	GAGCTCACTAGTACAATCATTGCTCGCAACATTCTTCAGTCACTTGGTTGATTCCCTGCATAGGCA	http://synteny.cnr.berkeley.edu/CoGe/GEvo.pl?prog=blastn&autogo=1&show_cns=1&dsgid1=19491&chr1=scaffold_2&x1=46766931&dr1up=15000&dr1down=15000&dsgid2=19491;chr2=scaffold_9;x2=45614417;dr2up=15000;dr2down=15000;num_seqs=2;hsp_overlap_limit=0;hsp_size_limit=0
Si009163m|scaffold_7|34889531|34889639|-|Si025816m|scaffold_8|1316666|1316773|-|6e-08	Si009163m	scaffold_7	34889531	34889639	-0	Si025816m	scaffold_8	1316666	1316773	-0	5.9999999999999995e-08	5-proximal	TTTATTGTAACATGAATAAAGTTTTGCTTGAGAAAATTGAGAAATAAGCATGGAATTATTATCTTATTAACGTTTTGATTATGAGTTGATCATTCTGCACTCTATTCT	TTTTTTGTAACATGAATAAGTTTTGTTTGAGAAGAACATGGAGAAATAAAAATGGAAGTATCATCTTCACATTTTGATTATTGGCTGATCATCCTGCCTTCTATTCT	http://synteny.cnr.berkeley.edu/CoGe/GEvo.pl?prog=blastn&autogo=1&show_cns=1&dsgid1=19491&chr1=scaffold_7&x1=34889531&dr1up=15000&dr1down=15000&dsgid2=19491;chr2=scaffold_8;x2=1316666;dr2up=15000;dr2down=15000;num_seqs=2;hsp_overlap_limit=0;hsp_size_limit=0
Si010372m|scaffold_7|34603307|34603404|-|Si026753m|scaffold_8|300818|300717|+|2e-06	Si010372m	scaffold_7	34603307	34603404	-0	Si026753m	scaffold_8	300717	300818	0	1.9999999999999999e-06	intron	TCTAGTTTGATTTATTATTACTGAAAGTTGAATTCACCATTCATTTGGTATTTCTACTTTCTTTACTATAGCATTTTGAAATGTTATCTGTTTATAA	CTAGTTTGATTTATTATTATCAAGTGGAAATTAAATTCACTTGTTATTTGTTAATTTTAATTTATTTTCTAGAGCATTTCGAAATATTACCATTTTATAAT	http://synteny.cnr.berkeley.edu/CoGe/GEvo.pl?prog=blastn&autogo=1&show_cns=1&dsgid1=19491&chr1=scaffold_7&x1=34603307&dr1up=15000&dr1down=15000&dsgid2=19491;chr2=scaffold_8;x2=300717;dr2up=15000;dr2down=15000;num_seqs=2;hsp_overlap_limit=0;hsp_size_limit=0
Si012540m|scaffold_7|34795983|34796007|+|Si027533m|scaffold_8|1231546|1231570|+|0.004	Si012540m	scaffold_7	34795983	34796007	0	Si027533m	scaffold_8	1231546	1231570	0	0.004	5-proximal	AGCTTCCCCTTTGCTCGAGGGAGA	AGCATCCCCTTTGCTCCAGGGAGA	http://synteny.cnr.berkeley.edu/CoGe/GEvo.pl?prog=blastn&autogo=1&show_cns=1&dsgid1=19491&chr1=scaffold_7&x1=34795983&dr1up=15000&dr1down=15000&dsgid2=19491;chr2=scaffold_8;x2=1231546;dr2up=15000;dr2down=15000;num_seqs=2;hsp_overlap_limit=0;hsp_size_limit=0
Si012350m|scaffold_7|34483162|34484052|+|Si027353m|scaffold_8|417615|416705|-|0.0	Si012350m	scaffold_7	34483162	34484052	0	Si027353m	scaffold_8	416705	417615	-0	0	3-proximal	AGCTGCTGCTGCAGGATGGAATTTCTTCTTTCCAGGCCTGCCTCTTCTAGGAATAAAAAAAAACTTTTTTGTTTAGTTAGTGCAGGAGGATTTGGGCCATCACTTGGTGGGCTTCGGATAGGTTTGGGCCTATATGATTCTGTCTGTTGTCAGAAAATTGCTAGTCTGATGATGGATGACCAAGCAGAGAGCAGTTTAGACTGAATGAGACGTCTGTCTTTCTTAATCCTTGCCTGCTAGAGTGCTAGTCTCTGACTCCGTGTTTAGTCACTTAATCTTCCCAGGCACGAGGTTGCTTTCTCGTCATTAAAGAGTAAAGACAGATCACTGGCGACTTGCCCAAAAAACCTGCGCACCATCAAATCAATGATTGATCGCTACCATCATTACTTGATTAGT…	TAGCTGGTGCTGCAGGATGGAATTCTTCCCTCTTTCCGGGCCTGCCTCTTCTAGTCTAGGAATAAAAAAAACTTTTTTGTTAGTTAGTGTGGGAGGATTTGAGCCATCACTTGGTGGGCTTCGAATAGGTTTGGGGCTATGTGATTCTGTCTGTTGTCAGAAAATGGCTAGCTAGTCTGATGATGGATGACCAAGCAGAGAGCAGCTTAGACTGAATGAGACGTCTGTCTTTCTTAGTCCTTGCCTGCTACTAGAGTGCTAGTCTCTGACTCCGTGTTTACTCGCTTAATCTTCCCAGGCACGAGGTTGCTTTCTTGTCATTAAAGAGTAAAGACAGATCAAATCAACCAGACTTGCCCAAAAAACCTGCACACCATCAAATCAATGATTGATCGCTAC…	http://synteny.cnr.berkeley.edu/CoGe/GEvo.pl?prog=blastn&autogo=1&show_cns=1&dsgid1=19491&chr1=scaffold_7&x1=34483162&dr1up=15000&dr1down=15000&dsgid2=19491;chr2=scaffold_8;x2=416705;dr2up=15000;dr2down=15000;num_seqs=2;hsp_overlap_limit=0;hsp_size_limit=0
Si029318m|scaffold_2|28196999|28197016|-|Si013472m|scaffold_6|24856618|24856635|-|1.0	Si029318m	scaffold_2	28196999	28197016	-0	Si013472m	scaffold_6	24856618	24856635	-0	1	5-distal	ATGCAGCAAACTGCTAC	ATGAAGCAAACTGCTAC	http://synteny.cnr.berkeley.edu/CoGe/GEvo.pl?prog=blastn&autogo=1&show_cns=1&dsgid1=19491&chr1=scaffold_2&x1=28196999&dr1up=15000&dr1down=15000&dsgid2=19491;chr2=scaffold_6;x2=24856618;dr2up=15000;dr2down=15000;num_seqs=2;hsp_overlap_limit=0;hsp_size_limit=0
Si005860m|scaffold_4|37338385|37338425|+|Si034408m|scaffold_9|2193469|2193429|-|5e-07	Si005860m	scaffold_4	37338385	37338425	0	Si034408m	scaffold_9	2193429	2193469	-0	4.9999999999999998e-07	5-distal	CACCACGGCCACTGCCATGGTCACCACGGAGCGGACGTGC	TCACCATGGCCAGTGCCACGGTCACCACGTAGTGGACGTG	http://synteny.cnr.berkeley.edu/CoGe/GEvo.pl?prog=blastn&autogo=1&show_cns=1&dsgid1=19491&chr1=scaffold_4&x1=37338385&dr1up=15000&dr1down=15000&dsgid2=19491;chr2=scaffold_9;x2=2193429;dr2up=15000;dr2down=15000;num_seqs=2;hsp_overlap_limit=0;hsp_size_limit=0
Si017520m|scaffold_1|8121161|8121179|-|Si006472m|scaffold_4|38744242|38744260|-|0.005	Si017520m	scaffold_1	8121161	8121179	-0	Si006472m	scaffold_4	38744242	38744260	-0	0.005	5-proximal	AAAGGAGGTGAGATTCTT	AAAGGAGGTGAGATTCTT	http://synteny.cnr.berkeley.edu/CoGe/GEvo.pl?prog=blastn&autogo=1&show_cns=1&dsgid1=19491&chr1=scaffold_1&x1=8121161&dr1up=15000&dr1down=15000&dsgid2=19491;chr2=scaffold_4;x2=38744242;dr2up=15000;dr2down=15000;num_seqs=2;hsp_overlap_limit=0;hsp_size_limit=0
Si009651m|scaffold_7|34417709|34417753|-|Si026122m|scaffold_8|470335|470291|+|2e-16	Si009651m	scaffold_7	34417709	34417753	-0	Si026122m	scaffold_8	470291	470335	0	2e-16	5-distal	AACAGGAGGAACCAACAACTCCTGTCTTCCATGCCACTGCCTTG	ACAGGAGGAACCAACAACTCATGTCTTCCATGCCACTGCCTTGC	http://synteny.cnr.berkeley.edu/CoGe/GEvo.pl?prog=blastn&autogo=1&show_cns=1&dsgid1=19491&chr1=scaffold_7&x1=34417709&dr1up=15000&dr1down=15000&dsgid2=19491;chr2=scaffold_8;x2=470291;dr2up=15000;dr2down=15000;num_seqs=2;hsp_overlap_limit=0;hsp_size_limit=0
Si018078m|scaffold_1|39489489|39489503|-|Si007095m|scaffold_4|6955124|6955138|-|0.81	Si018078m	scaffold_1	39489489	39489503	-0	Si007095m	scaffold_4	6955124	6955138	-0	0.81	5-proximal	GGTCCCCCTCCTCT	GGTCCCCCTCCTCT	http://synteny.cnr.berkeley.edu/CoGe/GEvo.pl?prog=blastn&autogo=1&show_cns=1&dsgid1=19491&chr1=scaffold_1&x1=39489489&dr1up=15000&dr1down=15000&dsgid2=19491;chr2=scaffold_4;x2=6955124;dr2up=15000;dr2down=15000;num_seqs=2;hsp_overlap_limit=0;hsp_size_limit=0
Si009540m|scaffold_7|34672369|34672879|-|Si026066m|scaffold_8|239693|239181|+|8e-171	Si009540m	scaffold_7	34672369	34672879	-0	Si026066m	scaffold_8	239181	239693	0	7.9999999999999999e-171	intron	GTCAGTTCTCTTCTCGTTCCTGAATGCTTCCTGGCGCAAAGCTTGGATATTTTCGCGACTTGTTTTATTTGGGCCTCAGTTGTCTGTTTCCATCTGTAAAGCTTCGATTTTGGCCGGGTTTCGGATCCAATTTCGGGGGAATTTTGTTACCTGCTGACGTGTTTTTAGATAGTTCTACACTTCTACTGTTATCTTATCACCTGCCATTTCTTTGCTACTGGAATCGCCAACTTCCAAAATTCAGCATCCCTGTTCTCATTATCTCGAATTATACATGGTTCTATGAAATTCCAAATGTTGGCCATTCGAATCAATCAGAGTTCTTTCTTTATGACATCTGTCAATATCTTATGCAAGTCGGCACTTGAAAACCTCCCTTTTCATTTCCTTCCAAGTCCA…	TCAGTTCTCTTCTCGTCCCTGAACGCTTCCTGGCGCAAAGATAGGATATTTTTCGCGACTTGTTTTATTTGGGGATGAGTTGCCTGTTTCCATCTGTAAAGCTTCGATTTTGGCCGGGGTTTCGGATCCAATTTCGGGGGAATTTTGTTACCTGCTGACGTGTTTCTAGAAGTTAGATAGTTCTACACTTCTACTGCTATCACCTGCCATTTCTTTGCTACTGGAATCGCCAACTCCCAAAATTCAGCATCCCTGTTCTCATTATCTCGAATTATGCATGGTTCTATGAAATTCCAAATGTTGAATTGGCCATTCGGATCAATCAGGGTTCTTTCTTCGTGACATTTGTCAATATCTTATGCAAGTTGGCACTCGAAGACATCCCCTTTGCATCTCCTT…	http://synteny.cnr.berkeley.edu/CoGe/GEvo.pl?prog=blastn&autogo=1&show_cns=1&dsgid1=19491&chr1=scaffold_7&x1=34672369&dr1up=15000&dr1down=15000&dsgid2=19491;chr2=scaffold_8;x2=239181;dr2up=15000;dr2down=15000;num_seqs=2;hsp_overlap_limit=0;hsp_size_limit=0
Si017675m|scaffold_1|7142027|7142045|+|Si006871m|scaffold_4|37829093|37829075|-|0.26	Si017675m	scaffold_1	7142027	7142045	0	Si006871m	scaffold_4	37829075	37829093	-0	0.26	3-proximal	GTACAATATTTGTTGCAA	AGTACTATATTTGTTGCA	http://synteny.cnr.berkeley.edu/CoGe/GEvo.pl?prog=blastn&autogo=1&show_cns=1&dsgid1=19491&chr1=scaffold_1&x1=7142027&dr1up=15000&dr1down=15000&dsgid2=19491;chr2=scaffold_4;x2=37829075;dr2up=15000;dr2down=15000;num_seqs=2;hsp_overlap_limit=0;hsp_size_limit=0
Si017395m|scaffold_1|39664116|39664131|+|Si006495m|scaffold_4|7194351|7194336|-|0.27	Si017395m	scaffold_1	39664116	39664131	0	Si006495m	scaffold_4	7194336	7194351	-0	0.27	intron	ATATTAGCATATTAA	CATATTAGCATATTA	http://synteny.cnr.berkeley.edu/CoGe/GEvo.pl?prog=blastn&autogo=1&show_cns=1&dsgid1=19491&chr1=scaffold_1&x1=39664116&dr1up=15000&dr1down=15000&dsgid2=19491;chr2=scaffold_4;x2=7194336;dr2up=15000;dr2down=15000;num_seqs=2;hsp_overlap_limit=0;hsp_size_limit=0
Si009692m|scaffold_7|35054908|35055351|-|Si026549m|scaffold_8|1679974|1680418|-|0.0	Si009692m	scaffold_7	35054908	35055351	-0	Si026549m	scaffold_8	1679974	1680418	-0	0	intron	ACTTTTGCATGTCTAATCTGTGCTGCTTACCTACCTAAAAGCTCTTTTGCATATCATACTAATTTGTTTACCATTGATTTCGGTGCTGAATACTTGGTTTGAAAAATATTTTACAATTCGGTTGTGCTCTCTTGCTCTCATTTCTGCAAAATATAGTAGTAGAACTTGCTCTCTTCTTCCTACTTTGACAAATATATGGGAAAATCCTTTATTCAGTGGACAATATTACCAAATTGTTCCATTGTGATTGTTATCTTTCCCATGTTTCTGAGACAATCACATTCGTACCGAAACAGATGCACGTTACAACTCTGAACTGCTTTGGAAAGTTCTGCAACTCCAGCATCTTCTAATAAATCATTAGCCATGCGCAGCCTGTAAAACCTGGTTCTCTTTTGC…	ACTTTTGCATGTCTAATATGTGCTGCTTACCTACCTAAAAGATCTTTTGCATATCATACTAATTTGTTTACCATTGATTTCGGTGCTGAATACTTGGTTTGAAAAATATTTTACAATTCAGTTGTGCTCTCTTCTGATCATTTCTGCAAAATATAGCAGTAGAACTTGCTCTCTTCTTCCTACATTGACAAATATATGGGAAAATCCTTTCTTCAGTGTAGATGATCTTACCAAATTGTTCCATTGTGATTGTTATCTTTCCCATGTTTCTGAGACAATCACGTACATACTGAAACAGATGCACGTTACAACTCTGAACTGCTTTGGAAAGTTCTGCAACTCCTGCATCTCTAATAAATCATTAGCCATGCGCAGCCTGTAAAACCTGGTTCTCTTTTG…	http://synteny.cnr.berkeley.edu/CoGe/GEvo.pl?prog=blastn&autogo=1&show_cns=1&dsgid1=19491&chr1=scaffold_7&x1=35054908&dr1up=15000&dr1down=15000&dsgid2=19491;chr2=scaffold_8;x2=1679974;dr2up=15000;dr2down=15000;num_seqs=2;hsp_overlap_limit=0;hsp_size_limit=0
Si022384m|scaffold_3|8397231|8397261|-|Si001907m|scaffold_5|27678355|27678385|-|0.27	Si022384m	scaffold_3	8397231	8397261	-0	Si001907m	scaffold_5	27678355	27678385	-0	0.27	3-UTR	CGCCGCGTCGTGTATCCCGTGTATATCCGA	CGCAGCGTCGTGTCCCGCGTGTATATCTGA	http://synteny.cnr.berkeley.edu/CoGe/GEvo.pl?prog=blastn&autogo=1&show_cns=1&dsgid1=19491&chr1=scaffold_3&x1=8397231&dr1up=15000&dr1down=15000&dsgid2=19491;chr2=scaffold_5;x2=27678355;dr2up=15000;dr2down=15000;num_seqs=2;hsp_overlap_limit=0;hsp_size_limit=0
Si012973m|scaffold_7|34514644|34515364|-|Si028566m|scaffold_8|376664|375932|+|0.0	Si012973m	scaffold_7	34514644	34515364	-0	Si028566m	scaffold_8	375932	376664	0	0	3-distal	ATAGAGAGCACAAAACAGGGCTTTTTGCTTGCTCATTTCAAGGATGAACAAATTATAATTTTTTTACCAAGAATATGGTATAGATGATGATGAAGCATGTATTGGTCCAGCCTCAAAGGAAAAAATCTATAATGATGGACATTTGTCCAGAGTTAGAGTGATGATCCAATCCAATGGAACAGTAGTAGTTGACCAAAACAGATTTAAAAGAATTATGGGAAGTTCCAAATGGAGGGGATACAACTGCTGCTGCCATGGACATGCCAATAAGATAACTGGAATTTGAGAAACATTATTTAATAAGATGCTGGAGAAAACGAAACAAACCACAGGAAACCTCACCAAACAATGGACAATAAAATGAGACGAAGTCGCATTTGTTCGCACAAGAACAGGCAT…	TAGAGAGCACAAAACAGGGCTTTTTGCTTGCTCATTTCAAGGATGAACAAATTATAATTTCTTTTTTACCAAGAATATGGTATAGACGATGGTGAAGCATGTATATGGTCCAGCCTCAAAGGAAAAAATCTACATGATGGACATTTGTCCAGAGTTAGAGTGATGATCCAATCCAATGGAACAGTAGTAGTTGACCAAAACAGATTTAAAAGCATTATGGGAAGTTCCAAATGGAGGGGATACAACTGCTGCTGCCATGGACATGCCAATAAGATAACTGGAATTTGAAAAACATTATTTAATAAGATGCTGGAGAAAACGAAACAAACTACAGGAAACCTCACCCAAACAATGGACAATAAAATGAGACGAAGTCACATTTGTTCGCACAAGAATAGG…	http://synteny.cnr.berkeley.edu/CoGe/GEvo.pl?prog=blastn&autogo=1&show_cns=1&dsgid1=19491&chr1=scaffold_7&x1=34514644&dr1up=15000&dr1down=15000&dsgid2=19491;chr2=scaffold_8;x2=375932;dr2up=15000;dr2down=15000;num_seqs=2;hsp_overlap_limit=0;hsp_size_limit=0
Si024218m|scaffold_3|4216816|4216831|+|Si034418m|scaffold_9|50090331|50090346|+|0.25	Si024218m	scaffold_3	4216816	4216831	0	Si034418m	scaffold_9	50090331	50090346	0	0.25	5-distal	TTCTTTGGAAGAAAA	TTCTTTGGAAGAAAA	http://synteny.cnr.berkeley.edu/CoGe/GEvo.pl?prog=blastn&autogo=1&show_cns=1&dsgid1=19491&chr1=scaffold_3&x1=4216816&dr1up=15000&dr1down=15000&dsgid2=19491;chr2=scaffold_9;x2=50090331;dr2up=15000;dr2down=15000;num_seqs=2;hsp_overlap_limit=0;hsp_size_limit=0
Si029925m|scaffold_2|45688413|45688448|-|Si035942m|scaffold_9|43277311|43277276|+|5e-06	Si029925m	scaffold_2	45688413	45688448	-0	Si035942m	scaffold_9	43277276	43277311	0	5.0000000000000004e-06	5-proximal	CGCATGTCAACGCGAACAAAAAGAGCCCCCTCCTC	GCATGTCAACGCAGACAAAAAGAGCAGCCTCCTCC	http://synteny.cnr.berkeley.edu/CoGe/GEvo.pl?prog=blastn&autogo=1&show_cns=1&dsgid1=19491&chr1=scaffold_2&x1=45688413&dr1up=15000&dr1down=15000&dsgid2=19491;chr2=scaffold_9;x2=43277276;dr2up=15000;dr2down=15000;num_seqs=2;hsp_overlap_limit=0;hsp_size_limit=0
Si032914m|scaffold_2|32430716|32430730|-|Si015510m|scaffold_6|29919891|29919905|-|0.8	Si032914m	scaffold_2	32430716	32430730	-0	Si015510m	scaffold_6	29919891	29919905	-0	0.8	5-distal	TTGAAATAAAATTG	TTGAAATAAAATTG	http://synteny.cnr.berkeley.edu/CoGe/GEvo.pl?prog=blastn&autogo=1&show_cns=1&dsgid1=19491&chr1=scaffold_2&x1=32430716&dr1up=15000&dr1down=15000&dsgid2=19491;chr2=scaffold_6;x2=29919891;dr2up=15000;dr2down=15000;num_seqs=2;hsp_overlap_limit=0;hsp_size_limit=0
Si009231m|scaffold_7|35741772|35741936|+|Si025863m|scaffold_8|1098104|1098273|+|2e-65	Si009231m	scaffold_7	35741772	35741936	0	Si025863m	scaffold_8	1098104	1098273	0	1.9999999999999998e-65	5-UTR	TAGGTCGCGCTTCCGGCCTCACCGCGACCCGATCCCTGCAGGTTCCGCCGCTTTCCCGCCCTCCGTGCGACCTGGATCTGACGCGCCTCCCCGTGCCGCCCTCCGCCTCCCACCTCCTCGCGGCGGCCGCCGTACTCGGGCTCCTCGGCGGCCTCCTACTCTAT	TAGATCGTGCTTCCGGCCTCACCGCGACCCGATCGATCCCTGCAGGTTCCGCCCGCTCTCCCGCCCTCCGCGCGACCTGGATCTGACGCGCCTCCCCGTGCCGCCCTCCGCCTCCTACCTCCTCGCGGCGGCGGCCGTACTCGGGCTCCTCGGCGGCCTCCTACTCTAT	http://synteny.cnr.berkeley.edu/CoGe/GEvo.pl?prog=blastn&autogo=1&show_cns=1&dsgid1=19491&chr1=scaffold_7&x1=35741772&dr1up=15000&dr1down=15000&dsgid2=19491;chr2=scaffold_8;x2=1098104;dr2up=15000;dr2down=15000;num_seqs=2;hsp_overlap_limit=0;hsp_size_limit=0
Si009231m|scaffold_7|35747412|35747461|+|Si025863m|scaffold_8|1103810|1103858|+|3e-05	Si009231m	scaffold_7	35747412	35747461	0	Si025863m	scaffold_8	1103810	1103858	0	3.0000000000000001e-05	3-UTR	TCTTTGTTTCCGGCAGTCTAGTATTTGCGTGTGGCATCTTGTGCGGCTT	TCTTTGTTTCCGGGAGTCTTAATATTTGTGTGGCATCTTGTGCGCCTT	http://synteny.cnr.berkeley.edu/CoGe/GEvo.pl?prog=blastn&autogo=1&show_cns=1&dsgid1=19491&chr1=scaffold_7&x1=35747412&dr1up=15000&dr1down=15000&dsgid2=19491;chr2=scaffold_8;x2=1103810;dr2up=15000;dr2down=15000;num_seqs=2;hsp_overlap_limit=0;hsp_size_limit=0
Si016817m|scaffold_1|6162474|6162491|-|Si006333m|scaffold_4|30947957|30947940|+|1.1	Si016817m	scaffold_1	6162474	6162491	-0	Si006333m	scaffold_4	30947940	30947957	0	1.1	5-distal	AATAGAAAAGGTACATT	ATAGAAAAGGTATATTT	http://synteny.cnr.berkeley.edu/CoGe/GEvo.pl?prog=blastn&autogo=1&show_cns=1&dsgid1=19491&chr1=scaffold_1&x1=6162474&dr1up=15000&dr1down=15000&dsgid2=19491;chr2=scaffold_4;x2=30947940;dr2up=15000;dr2down=15000;num_seqs=2;hsp_overlap_limit=0;hsp_size_limit=0
Si011512m|scaffold_7|34634885|34635114|-|Si028261m|scaffold_8|273229|273004|+|3e-85	Si011512m	scaffold_7	34634885	34635114	-0	Si028261m	scaffold_8	273004	273229	0	3.0000000000000002e-85	3-UTR	TGAAATCACATAGGCCAAATGGAGTGGAGTAACTGTGTTCTGCAGTAGCACGAATTTTGTTATCTTTTTGCTGTCATACTATCGTTGGTGAGAGTGAGATGATAGAGAGACATGTCCAGTGTCCAATGATCTTTTAGTACTTCTCTAAACCTGATGGGATGAAGCAGGTACTAAGAAATATATGCGTTTAAGGTGATGTTGAACTGAAATGTTCTCGAGCTGCTGATGC	GAAATCACATAGGCCAAATGGAGTACCTGTGTTCTGCTGTAGCACGAGTTTTTATTATCTTTTTGCTGGCATACAATCGTTGGTGAGAGTGAGATGATAGAGAGACATGCCCAGTGTCTAATATTCTTTTAGTACTTCTCTAAACCTGATGGAATGAAGCAGATGCTAAGAAATATATGCGTTTAAGGTGATGTTGAACTGAAATGTTCTTGAGCTGCTGATGCA	http://synteny.cnr.berkeley.edu/CoGe/GEvo.pl?prog=blastn&autogo=1&show_cns=1&dsgid1=19491&chr1=scaffold_7&x1=34634885&dr1up=15000&dr1down=15000&dsgid2=19491;chr2=scaffold_8;x2=273004;dr2up=15000;dr2down=15000;num_seqs=2;hsp_overlap_limit=0;hsp_size_limit=0
Si032305m|scaffold_2|22261904|22262203|+|Si015739m|scaffold_6|2331389|2331679|+|1e-102	Si032305m	scaffold_2	22261904	22262203	0	Si015739m	scaffold_6	2331389	2331679	0	9.9999999999999993e-103	5-proximal	ATGAAATTCCAGGAAACTTCACAAAATAAATGCACCAAACATTTGCGGACTCGGCCTCTAAGATGGATGAACAAGAAACACGGCCCACCATCAGTCCATCACATTGTTTGCCGAACCTGCCTAAGCTGTTCCAAACTTCCAACCAGAATCGAAGCACCGAGCGGCGCACTAGTGATTCGTGGCATCGCGGTGACAAAGTTATCAATCCACGCACTCCATCACCACAAATGAGCAACAACCCGCAGCAAACCACAAGTACGCTCCTATCTACTTGCAAGATGCCCCTGCTACTGCCCTGC	ATGAAATTCCAGGCAACTTCACAAATTAAATGCACCAAATATTTGCGGACTCGGCCTCTGAGATGGATGAACAAGAAACACGGTCCAGCGTCATATCGTTTGCCGAACCGGCCTAAGCTGTTCCAAACTTCCAACCAGAATCGAAGCACACCGGCCGCACGAGTGATTCCTGGCACCGCGGCGACAAAGCTATAAATCCACGTACTCCATCACCACAAATGAGCAACAACCCGCAGCAAACCACGAGTACGCTCCTATCTACTTGCAAGATGCCCCTGCTGCTGCACTGC	http://synteny.cnr.berkeley.edu/CoGe/GEvo.pl?prog=blastn&autogo=1&show_cns=1&dsgid1=19491&chr1=scaffold_2&x1=22261904&dr1up=15000&dr1down=15000&dsgid2=19491;chr2=scaffold_6;x2=2331389;dr2up=15000;dr2down=15000;num_seqs=2;hsp_overlap_limit=0;hsp_size_limit=0
Si021809m|scaffold_3|12915672|12915696|-|Si001129m|scaffold_5|36487451|36487475|-|0.33	Si021809m	scaffold_3	12915672	12915696	-0	Si001129m	scaffold_5	36487451	36487475	-0	0.33	3-UTR	CTCTGCAGTGGGATATAGCTAGTA	CTCTGCAGCGTAATATAGCTAGTA	http://synteny.cnr.berkeley.edu/CoGe/GEvo.pl?prog=blastn&autogo=1&show_cns=1&dsgid1=19491&chr1=scaffold_3&x1=12915672&dr1up=15000&dr1down=15000&dsgid2=19491;chr2=scaffold_5;x2=36487451;dr2up=15000;dr2down=15000;num_seqs=2;hsp_overlap_limit=0;hsp_size_limit=0
Si012526m|scaffold_7|34298698|34298864|-|Si026036m|scaffold_8|631177|631006|+|1e-40	Si012526m	scaffold_7	34298698	34298864	-0	Si026036m	scaffold_8	631006	631177	0	9.9999999999999993e-41	5-distal	AGTCATGGATAGAGATAGAAGACAAGAAAGGACGACTACTCACAGATCGAATCCAAGTACGTTCCGCCATTTTCGATGGATCCATACCATACACGGGTTAGGAAATAATGGAGAGAAAGCTCGAAGCATCATCCATGTCCCTTGACCAGATTAAAAGATGCTACAG	GTCAGAGATAGAGATAGAAGACAAAGAAAGGATGACTACTCACAGATCCAATCCAATCGAGTACGTTCCGCCATTTCCATGGATCCATACCATACACGCGTCAGGAAACAATCGAGAGAAAGCTGAAAGCATCACCCATGATCATTGACCCATATTAAAAGATGCTACAGG	http://synteny.cnr.berkeley.edu/CoGe/GEvo.pl?prog=blastn&autogo=1&show_cns=1&dsgid1=19491&chr1=scaffold_7&x1=34298698&dr1up=15000&dr1down=15000&dsgid2=19491;chr2=scaffold_8;x2=631006;dr2up=15000;dr2down=15000;num_seqs=2;hsp_overlap_limit=0;hsp_size_limit=0
Si011277m|scaffold_7|34335624|34335657|-|Si026982m|scaffold_8|579043|579010|+|2e-08	Si011277m	scaffold_7	34335624	34335657	-0	Si026982m	scaffold_8	579010	579043	0	2e-08	3-distal	AGTTTCGGAGCCCAAATATGTCGAAGCCCAACC	GTTTCGGAGCCCAAATATGTTGAAGCCCAGCCT	http://synteny.cnr.berkeley.edu/CoGe/GEvo.pl?prog=blastn&autogo=1&show_cns=1&dsgid1=19491&chr1=scaffold_7&x1=34335624&dr1up=15000&dr1down=15000&dsgid2=19491;chr2=scaffold_8;x2=579010;dr2up=15000;dr2down=15000;num_seqs=2;hsp_overlap_limit=0;hsp_size_limit=0
Si010004m|scaffold_7|35007083|35007527|+|Si026301m|scaffold_8|1635848|1636303|+|9e-93	Si010004m	scaffold_7	35007083	35007527	0	Si026301m	scaffold_8	1635848	1636303	0	9.0000000000000004e-93	3-distal	AAATATGCACGCCCATAGTCCTTCATTCCCAAACATATGATGTTTAGAGATATAGTTGTTGTCTTATATTGACTCTGATCATGAGTTTCTTAAATTATAATGATAGAATATCAGAAGGCTGTATTTGTGATTTTTAGGATGTCTCGAATGTTATTAGCTAGTGTGATGATAAAAAAAGGGATTCATGAAATAGTTTTTAAAAAATTATGATGACTTCAATTTGTTAATTGTATATGAGTTAATCTCACATGGAATCCCAACATCCTACTATTACATGCATAGTCAAAGAATGTAGTACAGTAGACTGAAAGCATATACCCACATATATAAATAATAGATATGCCCCCAAAAGATTAAATAGAAGCCCCCATGATGTTTTATTTTGTCCTAAATGTATTT…	AAATATGCACGCCCATAGTCCTCCACTCCCAAATATACGATGTATAAATATAATTTTGTCTTATATTGACTCTGATCATGAGTTTCATTATAATGATAGTATGTCAGAAGACCGTATTTGTGATTTTTTTAGGATGTCTCCATGTTATTAGCGTGATGATAAAAAAAGGAATTCATGAAATAATTTTTGAAATTATGATGACTTCATTTGTTAATTGTGTATGAGTTAATCTCACATGGAATTTCAGCATCCTACTATTAGATACATAGTCAAAGAATGTAGTACAGTAGACTGAAATCATATACCCACACCCACACACACACATATATATAATAATAGATATGCCCCCAAAAGATTAAATGAAAGGTGCAGGAAGCCCCATGATGTCCGAGTTTGTCC…	http://synteny.cnr.berkeley.edu/CoGe/GEvo.pl?prog=blastn&autogo=1&show_cns=1&dsgid1=19491&chr1=scaffold_7&x1=35007083&dr1up=15000&dr1down=15000&dsgid2=19491;chr2=scaffold_8;x2=1635848;dr2up=15000;dr2down=15000;num_seqs=2;hsp_overlap_limit=0;hsp_size_limit=0
Si009404m|scaffold_7|35540448|35541212|-|Si026005m|scaffold_8|850697|851473|-|0.0	Si009404m	scaffold_7	35540448	35541212	-0	Si026005m	scaffold_8	850697	851473	-0	0	intron	TTTTGATGTATTTATTAGATAATTGAAACTGTGTCAAAGTCCAAAACGTGACTTATTTGTGACTGGAAGGGGAGTTGTTAGGGCACAACTTTGAATGTGTAGGGAGGTAGGAGTGACGTGTTCTTCAGTCCTATCCCATGGTCACGGCTATAGGAGTGACATCCACACAATTTGTGCAAGTTTGTTGCTGCCGACATCAAATTATGGCTCATGGGAACATGGAAAAAAAGAATTAGGCATTCAGTTTTGTTAGCATGGCCAGTTCATTATAAGTCAGGTTGAATGCTCAGATGCTATGACTGAGAGCACTTGGTTTCGACAGATCAGGCTGCATGCAGGACAGCAGGAATGAGGCACCTGACCTATTGACAGGCTCCAAGCGGATAGATACTCTGCATA…	TTTTGATGTATTTTATTAGATAATTGAAACTGTGTCAAAGTCCAAAATGTGACTTATTTGTGACTGGAAGGGGAGTTGTTAGGGCACAACTTTGAATGTGTAGGGAGGATCACGTCTGTCGGAGTGACGTGTTCTTCAGTCCTATCCCATGGTCACGGCTATAGGAGTGACATCCACACAATTTGTGCATGTTTGTTGCTGCCAACATCAAATTATGGCTCATGGGAACATGGAACAAAAGAATTAGGCATTCAGTTTTGTTAGCATGGCCAGTTCATTATAAGTCAGGTTGAAATGCTCAGATGCTATGACTGAGAGCACTTGGTTTCGACAGATCAGGCTGCATGCAAGACAGCAGGAATGAGGCACCTGACCTATTGACAGGCTCCAAGCGGATAG…	http://synteny.cnr.berkeley.edu/CoGe/GEvo.pl?prog=blastn&autogo=1&show_cns=1&dsgid1=19491&chr1=scaffold_7&x1=35540448&dr1up=15000&dr1down=15000&dsgid2=19491;chr2=scaffold_8;x2=850697;dr2up=15000;dr2down=15000;num_seqs=2;hsp_overlap_limit=0;hsp_size_limit=0
Si030822m|scaffold_2|34132405|34132422|-|Si014231m|scaffold_6|31170673|31170656|+|0.86	Si030822m	scaffold_2	34132405	34132422	-0	Si014231m	scaffold_6	31170656	31170673	0	0.86	5-distal	CCTTTGGTCCCCGGTCC	CTTCGGTCCCCGGTCCT	http://synteny.cnr.berkeley.edu/CoGe/GEvo.pl?prog=blastn&autogo=1&show_cns=1&dsgid1=19491&chr1=scaffold_2&x1=34132405&dr1up=15000&dr1down=15000&dsgid2=19491;chr2=scaffold_6;x2=31170656;dr2up=15000;dr2down=15000;num_seqs=2;hsp_overlap_limit=0;hsp_size_limit=0
Si029676m|scaffold_2|46376180|46376201|+|Si035101m|scaffold_9|44289191|44289212|+|0.005	Si029676m	scaffold_2	46376180	46376201	0	Si035101m	scaffold_9	44289191	44289212	0	0.005	5-proximal	CTCCTCGCCGCCGCCGCGGCC	CTCATCGCCGCCGCCGCGGCC	http://synteny.cnr.berkeley.edu/CoGe/GEvo.pl?prog=blastn&autogo=1&show_cns=1&dsgid1=19491&chr1=scaffold_2&x1=46376180&dr1up=15000&dr1down=15000&dsgid2=19491;chr2=scaffold_9;x2=44289191;dr2up=15000;dr2down=15000;num_seqs=2;hsp_overlap_limit=0;hsp_size_limit=0
Si009553m|scaffold_7|34387095|34387381|-|Si026080m|scaffold_8|502347|502060|+|6e-142	Si009553m	scaffold_7	34387095	34387381	-0	Si026080m	scaffold_8	502060	502347	0	6.0000000000000002e-142	intron	GTCAGTACCCCTTAGTCCTATCCAAAGATTCACATGAAATTATAATGCGTATCTTAAGAGTTTTTTGTTTGGTTTTCATGTAGTAGCTCTAGCATTATCTTCCTTTTTCCAGATAAATTCCTCCTATGCCGCTGAAAATTCTGAAGTTCTCTTATATGCCATTGATGTCTCAATGACAGGCAAGGGAACTGTGAAATTTCAGGGGCATAGCTGGAATTACCCATTTTCACTGACCTACTTATCTTGTGTATGTATCTTCTGATGCACTGCCTATGCTTTTCTTATA	TCAGTACCCCATAGTCCTATCCAAAGTTTCACCTGAAATTATCAATGCTTATCTTAAGAGTTTTTTGTTTGGTTTTCATGTAGAAGCTCTAGCATTATCTTCCTTTTTCCAGATAAATTCCTCCTATGCCGCTGAAAATTCTGAAGTTCACTTATATGCCATTGATGTCTCAATGACAGGCAAGGGAACTGTGAAATTTCAGGGGCATAGGTGGAATTACCCATTTTCACTGACCTACTTATCTTGTGTATGTATCTTCTGATGCACTGCCTATGCTTTTCTTATAG	http://synteny.cnr.berkeley.edu/CoGe/GEvo.pl?prog=blastn&autogo=1&show_cns=1&dsgid1=19491&chr1=scaffold_7&x1=34387095&dr1up=15000&dr1down=15000&dsgid2=19491;chr2=scaffold_8;x2=502060;dr2up=15000;dr2down=15000;num_seqs=2;hsp_overlap_limit=0;hsp_size_limit=0
Si011781m|scaffold_7|34490749|34490985|+|Si027312m|scaffold_8|412602|412377|-|1e-65	Si011781m	scaffold_7	34490749	34490985	0	Si027312m	scaffold_8	412377	412602	-0	9.9999999999999992e-66	5-distal	GCCCATGGCTACCCATTTGTCAATTCCATCGGTTCTGTTGCTGTAGATATCATACATCCGGTATCCCTGGCTACTGTTGAAGGCTAATGATCCGGTCGAATCGGAAAAAAGTGGAGTACTGTAGTGCTTGTGCTGGAGACACTTGCCTGTTGCTGTCAAGTAGTGTCAACATTGCCGCCGTATCTTGGCATCATTTTCAGTTGTTTCACCGCGCTGTCGATCAGAGATTGCTGCCT	GGCCCATGGTTAACCATCTGTCAATTTCGACGGTTCTGTTGATGCACATATATCCGGTATCCCTGGCTACTGTTGAAGGCTAATGATCCGGTGGAATCGAAAAAAGTGGAGTACTGTGCTTGTGGCGGAGGCACTTGCGTGTTGCTGTCAAGCAATGTCAACATTGCCGCCGTATCTTGGCATCATTTGCAGTTGTTTCACCGCTGTCGATCAGGCATTGCTGCC	http://synteny.cnr.berkeley.edu/CoGe/GEvo.pl?prog=blastn&autogo=1&show_cns=1&dsgid1=19491&chr1=scaffold_7&x1=34490749&dr1up=15000&dr1down=15000&dsgid2=19491;chr2=scaffold_8;x2=412377;dr2up=15000;dr2down=15000;num_seqs=2;hsp_overlap_limit=0;hsp_size_limit=0
Si010183m|scaffold_7|35012813|35012938|+|Si026532m|scaffold_8|1639347|1639478|+|2e-20	Si010183m	scaffold_7	35012813	35012938	0	Si026532m	scaffold_8	1639347	1639478	0	1.9999999999999999e-20	5-distal	CCCTCTGCTAGGACTAGCTTAGAATGTTGCACGTTCATTAGTTGCAAATCATTTGTCCAAAGTAATTAAAAAGAGAATATCGATTTCAAAGAAGTAATACTTCATATCTATCTATCTATCTTACC	CCCGCTGGTAGGCCTTGGTCAGAATGTTGCAGGTTCACTACTTGCAAAATCAATCGTCCAAAGTAATTAAAAAAGAGCGAATGTCAATTTCAAAGAAGTAATAAATTCATATCTATCTATCTTATCTTACC	http://synteny.cnr.berkeley.edu/CoGe/GEvo.pl?prog=blastn&autogo=1&show_cns=1&dsgid1=19491&chr1=scaffold_7&x1=35012813&dr1up=15000&dr1down=15000&dsgid2=19491;chr2=scaffold_8;x2=1639347;dr2up=15000;dr2down=15000;num_seqs=2;hsp_overlap_limit=0;hsp_size_limit=0
Si017760m|scaffold_1|38321982|38322019|+|Si008385m|scaffold_4|7667316|7667278|-|1e-06	Si017760m	scaffold_1	38321982	38322019	0	Si008385m	scaffold_4	7667278	7667316	-0	9.9999999999999995e-07	5-UTR	AACAGAGATCCAGAGAACCTTTTTTCTCTTCTGGATT	GAACAGAGATCCGGAGAACCTTTTTTTCTCTCCTGGAT	http://synteny.cnr.berkeley.edu/CoGe/GEvo.pl?prog=blastn&autogo=1&show_cns=1&dsgid1=19491&chr1=scaffold_1&x1=38321982&dr1up=15000&dr1down=15000&dsgid2=19491;chr2=scaffold_4;x2=7667278;dr2up=15000;dr2down=15000;num_seqs=2;hsp_overlap_limit=0;hsp_size_limit=0
Si028319m|scaffold_8|1276048|1276070|-|Si027763m|scaffold_8|31915848|31915826|+|0.057	Si028319m	scaffold_8	1276048	1276070	-0	Si027763m	scaffold_8	31915826	31915848	0	0.057	3-distal	ACCACCTGAAACCGCCTCAGCA	CCAACTGAAACCACCTCAGCAT	http://synteny.cnr.berkeley.edu/CoGe/GEvo.pl?prog=blastn&autogo=1&show_cns=1&dsgid1=19491&chr1=scaffold_8&x1=1276048&dr1up=15000&dr1down=15000&dsgid2=19491;chr2=scaffold_8;x2=31915826;dr2up=15000;dr2down=15000;num_seqs=2;hsp_overlap_limit=0;hsp_size_limit=0
Si010016m|scaffold_7|34470260|34470290|-|Si026308m|scaffold_8|438656|438626|+|8e-05	Si010016m	scaffold_7	34470260	34470290	-0	Si026308m	scaffold_8	438626	438656	0	8.0000000000000007e-05	3-distal	TCTAGTACATTTTCAAGATCTGATAGGGGA	CTAGTATATTTTCAAGATCTGACAGAGGAA	http://synteny.cnr.berkeley.edu/CoGe/GEvo.pl?prog=blastn&autogo=1&show_cns=1&dsgid1=19491&chr1=scaffold_7&x1=34470260&dr1up=15000&dr1down=15000&dsgid2=19491;chr2=scaffold_8;x2=438626;dr2up=15000;dr2down=15000;num_seqs=2;hsp_overlap_limit=0;hsp_size_limit=0
Si011788m|scaffold_7|35130915|35131348|+|Si026584m|scaffold_8|1944393|1943967|-|3e-92	Si011788m	scaffold_7	35130915	35131348	0	Si026584m	scaffold_8	1943967	1944393	-0	3.0000000000000001e-92	5-distal	GAGTTATGCCCTTGTCCGTATGTTTTATCCTCTGAATGCTATCAGCAATGCAATCCATGCACTTCATTCTGAAATCTTCGAGCAGTATGCTCATATATCTCGTGCCGTGCTGCACAGAATGCCCTGCCTTCCTGTCGAGACGTGTGGCTTAGCCTGTAGTTATTAGTCTTTACTTCCTGGATCATAATTAGGGAATGGACCAATACTTTATTCATGATGACAACAAATGTATCCTCACTTTTTTCTACTAACCTAGAGATGGGGTAATCACATGACTTCAGTTTGTTTATATTTTCTCACATGTTGCTTGTAGTGTGCAATACAGTATCACTTCAGTGGCCACCCTCATGCTTCAGACCTCAACTACAGTCTAAAGCGTAGTTCAGTTTCAGGTTTTGC…	GGAGTTACGCCCTTGTCCGTATGTGTTTGTCATCTGAATGTTGTTATAGCAATGCAATCGAAGCATTTCCTTCTTAAATCTTCTAGCAGTATGCTCATATTTCTCATGCCGTGCTGCACATCATGTTCTGCCTTCCTGTCGAGATGTGTGGCTTATTAGCCTGTAGTTATGGCTTCCAGAATCGTAATTAGGGGAAGGGACCAACACTGAATTCATGATGACAACATATGCCCCCTCCCTTTTTTTTAACTAATCTAGAGATGAGATAAGCACATGCCTTCAGTTTGTTTATATTTTCTCACATGTTGCTTGTATTGTGCATTACGGTATCACCTTCAGTGGTCATCCTCATGCCTCAGACCTCAACTACACATAGTTCAGTTTCAGATTTTGCTTCAG…	http://synteny.cnr.berkeley.edu/CoGe/GEvo.pl?prog=blastn&autogo=1&show_cns=1&dsgid1=19491&chr1=scaffold_7&x1=35130915&dr1up=15000&dr1down=15000&dsgid2=19491;chr2=scaffold_8;x2=1943967;dr2up=15000;dr2down=15000;num_seqs=2;hsp_overlap_limit=0;hsp_size_limit=0
Si010417m|scaffold_7|34441207|34441254|+|Si026649m|scaffold_8|455382|455335|-|1e-07	Si010417m	scaffold_7	34441207	34441254	0	Si026649m	scaffold_8	455335	455382	-0	9.9999999999999995e-08	5-distal	ACGTGAAGTCAGGAAAAAGTGTGCCAACTTTCGGCGAACCGTACGGC	CACGTGAAGTCAGCAAAAACTGTGCCAGCTTTGGACAAATCGTACGG	http://synteny.cnr.berkeley.edu/CoGe/GEvo.pl?prog=blastn&autogo=1&show_cns=1&dsgid1=19491&chr1=scaffold_7&x1=34441207&dr1up=15000&dr1down=15000&dsgid2=19491;chr2=scaffold_8;x2=455335;dr2up=15000;dr2down=15000;num_seqs=2;hsp_overlap_limit=0;hsp_size_limit=0
Si032237m|scaffold_2|36449119|36449133|+|Si014634m|scaffold_6|33335221|33335235|+|0.86	Si032237m	scaffold_2	36449119	36449133	0	Si014634m	scaffold_6	33335221	33335235	0	0.86	3-distal	GTTCTCCAAAATCA	GTTCTCCAAAATCA	http://synteny.cnr.berkeley.edu/CoGe/GEvo.pl?prog=blastn&autogo=1&show_cns=1&dsgid1=19491&chr1=scaffold_2&x1=36449119&dr1up=15000&dr1down=15000&dsgid2=19491;chr2=scaffold_6;x2=33335221;dr2up=15000;dr2down=15000;num_seqs=2;hsp_overlap_limit=0;hsp_size_limit=0
Si009786m|scaffold_7|34865905|34866284|-|Si026191m|scaffold_8|1291542|1291921|-|0.0	Si009786m	scaffold_7	34865905	34866284	-0	Si026191m	scaffold_8	1291542	1291921	-0	0	intron	GTAAGTTGATTCACTCCTTACAAGAATAAAAGGGGAGTTAGCTTTATTTGTTGTGAAAATAATATTAGTCTACCCATAATCTAAATTGTTGTGAACAATTTAATTCTTCATTTATATTGATTTGAAAGCAAATGTCTTTGAAAGAATAATCTTTCAGTGTCTTTGCTTGTCTGTTAATCATGGGAGATCTTTCGCATTGACTGTTATTTGGGGTGGAATTATTACATTAGTTAACTTGATCTCATGTTTACATTATATTCAATCACTCTGCGATGCTATATGTACTTTATCCAATGTGATTTTTGCTTGCCAACATAATATTTAATGTCAGATAAGCTAAGTTATGTTCTCTATTAATGACTAACTTTGTGTCCACCCA	GTAAGTTGATTCACTCCTTACAAGAATAAAAGGGGAGTTAGCTTTATTTGTTGTGAAAATAATGTTAGTCTACCCGTAATCTAAATTGTTGTGAACAATTTAATTCTTCATTTGTATTGATTTGAAAGCAAATGTCTTTGAAAGAATAATCTTTCAGTGTCTTTGCTTGTCTGTTAATCATGGGAGATCTTTCGCATTGACCTTTATTTGGGGTGGAATTATTACATTAGTTAACTTGATCTCATGTTTACATTATATTCAATCACTCTGCGATGCTATATGTACTTTATCCAATGTGATTTTTGCTTGCCAACATAATATTTAATGTCAGATAAGCTAAGTTATGTTCTCTGTTAATGACTAACTTTGTGTCCACCCA	http://synteny.cnr.berkeley.edu/CoGe/GEvo.pl?prog=blastn&autogo=1&show_cns=1&dsgid1=19491&chr1=scaffold_7&x1=34865905&dr1up=15000&dr1down=15000&dsgid2=19491;chr2=scaffold_8;x2=1291542;dr2up=15000;dr2down=15000;num_seqs=2;hsp_overlap_limit=0;hsp_size_limit=0
setaria64_scaffold_1_34578037_34578678|scaffold_1|34584134|34584152|-|setaria64_scaffold_7_28010302_28010957|scaffold_7|28016412|28016430|-|0.21	setaria64_scaffold_1_34578037_34578678	scaffold_1	34584134	34584152	-0	setaria64_scaffold_7_28010302_28010957	scaffold_7	28016412	28016430	-0	0.21	5-distal	GTCTCTTTCGGTACGTGC	GTCTCTTTCGGTCCGTGC	http://synteny.cnr.berkeley.edu/CoGe/GEvo.pl?prog=blastn&autogo=1&show_cns=1&dsgid1=19491&chr1=scaffold_1&x1=34584134&dr1up=15000&dr1down=15000&dsgid2=19491;chr2=scaffold_7;x2=28016412;dr2up=15000;dr2down=15000;num_seqs=2;hsp_overlap_limit=0;hsp_size_limit=0
Si012394m|scaffold_7|34533754|34533958|-|Si026490m|scaffold_8|357782|357576|+|1e-66	Si012394m	scaffold_7	34533754	34533958	-0	Si026490m	scaffold_8	357576	357782	0	9.9999999999999998e-67	intron	GTATGCATCCAGCGTAGTGTGATAGTACTGTGCAATATCCAGTGGCACCATAAATCAGGGTCCTATTTTTTTTCCTGAATCTACAACATTGTTTCTTGTTGTCATTAATTGTTCCAAAATCTTATTGCGTAGCACTTGTTTACTTATTTGGATCTTCTTCCAATGTTGTTTCTCCCTGGCTAGTTTTCAATCTTTATGTGGCCT	TATGCATCCAGCGTAGCGTGATAGTACTGTGCAATATCCAGTGGCATCATAAATCAGGGCCATATCTTTTTTTTTCTGAATCTAAAACATTGTTTCTTGTTGTCATTAGTTGTACCAAAATCTTGTTGCCTACCATTTGTTTACTTATTTGGATCTTCTTCCAACCTTGTTTCTCCCTCGCTACTTTTCAATCTCTATGTGGCCTA	http://synteny.cnr.berkeley.edu/CoGe/GEvo.pl?prog=blastn&autogo=1&show_cns=1&dsgid1=19491&chr1=scaffold_7&x1=34533754&dr1up=15000&dr1down=15000&dsgid2=19491;chr2=scaffold_8;x2=357576;dr2up=15000;dr2down=15000;num_seqs=2;hsp_overlap_limit=0;hsp_size_limit=0
Si029897m|scaffold_2|35486306|35486345|+|Si013819m|scaffold_6|32332856|32332896|+|0.018	Si029897m	scaffold_2	35486306	35486345	0	Si013819m	scaffold_6	32332856	32332896	0	0.018	3-distal	TGGCCGACAAAAATATGTGTAGGCAAGCCTGATGGATGG	TGGCCGACCAAAGTATGTATAGCCAAAGCTTGATGGATGG	http://synteny.cnr.berkeley.edu/CoGe/GEvo.pl?prog=blastn&autogo=1&show_cns=1&dsgid1=19491&chr1=scaffold_2&x1=35486306&dr1up=15000&dr1down=15000&dsgid2=19491;chr2=scaffold_6;x2=32332856;dr2up=15000;dr2down=15000;num_seqs=2;hsp_overlap_limit=0;hsp_size_limit=0
Si012557m|scaffold_7|34682643|34682764|-|Si027699m|scaffold_8|236082|235965|+|3e-19	Si012557m	scaffold_7	34682643	34682764	-0	Si027699m	scaffold_8	235965	236082	0	2.9999999999999999e-19	intron	GTGAGTAGTACCCGTTTTGTTTTACAAGACTCTGATCAGCAATTTCTCTGAACTTGCCACGGAATTCTCATGACTGAGCTGACTTTTTTTTTTTTGGCCTACAACAAATGTGTGTATTTCA	TGAGTAGTACCCATCTTGTTTTTTTAAGACACTGACCAGCAATTTCTCTGAACTTGCCACGAATTCTCTTGCCTGAGCTGACTTTTTTTTGGCCTACAACAAACGTGTGTATTTCAG	http://synteny.cnr.berkeley.edu/CoGe/GEvo.pl?prog=blastn&autogo=1&show_cns=1&dsgid1=19491&chr1=scaffold_7&x1=34682643&dr1up=15000&dr1down=15000&dsgid2=19491;chr2=scaffold_8;x2=235965;dr2up=15000;dr2down=15000;num_seqs=2;hsp_overlap_limit=0;hsp_size_limit=0
Si010116m|scaffold_7|34097384|34097408|-|Si026369m|scaffold_8|837595|837570|+|0.017	Si010116m	scaffold_7	34097384	34097408	-0	Si026369m	scaffold_8	837570	837595	0	0.017	5-distal	TTGCTTCATGTTGGTGTTTACATA	TGCTTCATGGTTGGTGTTTACATAA	http://synteny.cnr.berkeley.edu/CoGe/GEvo.pl?prog=blastn&autogo=1&show_cns=1&dsgid1=19491&chr1=scaffold_7&x1=34097384&dr1up=15000&dr1down=15000&dsgid2=19491;chr2=scaffold_8;x2=837570;dr2up=15000;dr2down=15000;num_seqs=2;hsp_overlap_limit=0;hsp_size_limit=0
setaria64_scaffold_7_34589055_34589935|scaffold_7|34590046|34590079|-|setaria64_scaffold_8_308691_309577|scaffold_8|308624|308591|+|2e-08	setaria64_scaffold_7_34589055_34589935	scaffold_7	34590046	34590079	-0	setaria64_scaffold_8_308691_309577	scaffold_8	308591	308624	0	2e-08	5-proximal	CGCATACATTACATAAACGACGCTGCCAACGTT	GCATACATTACATAAACGCCGCGGCCAACGTTC	http://synteny.cnr.berkeley.edu/CoGe/GEvo.pl?prog=blastn&autogo=1&show_cns=1&dsgid1=19491&chr1=scaffold_7&x1=34590046&dr1up=15000&dr1down=15000&dsgid2=19491;chr2=scaffold_8;x2=308591;dr2up=15000;dr2down=15000;num_seqs=2;hsp_overlap_limit=0;hsp_size_limit=0
Si012106m|scaffold_7|35641864|35641964|-|Si028064m|scaffold_8|989484|989585|-|8e-38	Si012106m	scaffold_7	35641864	35641964	-0	Si028064m	scaffold_8	989484	989585	-0	7.9999999999999997e-38	3-proximal	TTAGTAGAACTACTTACTACTAGTCGATAGGGATCAATCCATGATTTTTTCGCTCTTCTTAAGTTTTCTTGGAATCAGTGGCGCATTCGGAAAGCAAAGC	TTAGTAGAACTACTTGCTACTAGTCGATAGGGATCAATCCATGATTTTTTTCGCTCTTCTTAAGTTTTCTTGTAATCAGATGCGCATTCTGAAAGCAAAGC	http://synteny.cnr.berkeley.edu/CoGe/GEvo.pl?prog=blastn&autogo=1&show_cns=1&dsgid1=19491&chr1=scaffold_7&x1=35641864&dr1up=15000&dr1down=15000&dsgid2=19491;chr2=scaffold_8;x2=989484;dr2up=15000;dr2down=15000;num_seqs=2;hsp_overlap_limit=0;hsp_size_limit=0
Si020049m|scaffold_1|37179397|37179412|+|Si008662m|scaffold_4|11130909|11130894|-|0.22	Si020049m	scaffold_1	37179397	37179412	0	Si008662m	scaffold_4	11130894	11130909	-0	0.22	3-distal	GACGAGCCGACGACG	CGACGAGCCGACGAC	http://synteny.cnr.berkeley.edu/CoGe/GEvo.pl?prog=blastn&autogo=1&show_cns=1&dsgid1=19491&chr1=scaffold_1&x1=37179397&dr1up=15000&dr1down=15000&dsgid2=19491;chr2=scaffold_4;x2=11130894;dr2up=15000;dr2down=15000;num_seqs=2;hsp_overlap_limit=0;hsp_size_limit=0
Si024576m|scaffold_3|11475232|11475256|-|Si004045m|scaffold_5|34030489|34030513|-|0.22	Si024576m	scaffold_3	11475232	11475256	-0	Si004045m	scaffold_5	34030489	34030513	-0	0.22	5-distal	AGCGCCACATCAGTTGGATAAACC	AGCGCCAGGTCAGTCGGATAAACC	http://synteny.cnr.berkeley.edu/CoGe/GEvo.pl?prog=blastn&autogo=1&show_cns=1&dsgid1=19491&chr1=scaffold_3&x1=11475232&dr1up=15000&dr1down=15000&dsgid2=19491;chr2=scaffold_5;x2=34030489;dr2up=15000;dr2down=15000;num_seqs=2;hsp_overlap_limit=0;hsp_size_limit=0
Si010157m|scaffold_7|35706978|35707077|-|Si025830m|scaffold_8|1075196|1075297|-|2e-13	Si010157m	scaffold_7	35706978	35707077	-0	Si025830m	scaffold_8	1075196	1075297	-0	2.0000000000000001e-13	5-distal	TCTGCTAGTCAAATAACAGGAGCAAGTAGATCGATGTTGATGTATGTATGACTACAGACAGACAACAGGACTTGTTTGTTGGCATGCATACATGTATTA	TCTGCTAGTCAAATAACAAGAGCAAGTACAAGTAGGTAGAGAGATGTTGATGTATGACTACAGACAACAGGACTTGTGTGTTGACATGCATACATGTATTA	http://synteny.cnr.berkeley.edu/CoGe/GEvo.pl?prog=blastn&autogo=1&show_cns=1&dsgid1=19491&chr1=scaffold_7&x1=35706978&dr1up=15000&dr1down=15000&dsgid2=19491;chr2=scaffold_8;x2=1075196;dr2up=15000;dr2down=15000;num_seqs=2;hsp_overlap_limit=0;hsp_size_limit=0
Si012526m|scaffold_7|34298375|34298412|-|Si026036m|scaffold_8|631223|631185|+|2e-06	Si012526m	scaffold_7	34298375	34298412	-0	Si026036m	scaffold_8	631185	631223	0	1.9999999999999999e-06	5-distal	AATCTGCGAATGGTTCCAACAAAAAGGGAATTGCACA	ATCTGCGAATGGTACCAAACAAAAAGGGAGTTGCACAT	http://synteny.cnr.berkeley.edu/CoGe/GEvo.pl?prog=blastn&autogo=1&show_cns=1&dsgid1=19491&chr1=scaffold_7&x1=34298375&dr1up=15000&dr1down=15000&dsgid2=19491;chr2=scaffold_8;x2=631185;dr2up=15000;dr2down=15000;num_seqs=2;hsp_overlap_limit=0;hsp_size_limit=0
Si018628m|scaffold_1|9944945|9945808|+|Si018627m|scaffold_1|10302571|10301708|-|0.0	Si018628m	scaffold_1	9944945	9945808	0	Si018627m	scaffold_1	10301708	10302571	-0	0	5-proximal	CCTGATATGCATGTTTCTCAGAACAACTTATGCATTTGAAGTACTCAGGTTCGGGTCGGGTATCAACATCTTTGCCACCGGATGTAGTTTGCTCTACTTCTGCCACTCCTCTATCTTCTAACACATTTGAAGATACAATGAGCTGAATTATTGGTGACAGGCAATGATGTAGCACACAGAGTATTCAAGTAACAAAGAGCATCCTAAAAAATTATGAGGATCCTAAGTTGATATTCAGCTTCAAGATTACCCAAGCTAAATGTACCTGACATTGCCTGCCTCTAAATCTGCACTGACGTATCTCAGCAGCCATTTCTTCTTTTCACCTGGACCTGGCACTGCAACAGCGCAGGTTGCCAATAATAGGATACCAACCGAAGTGGTCTGTGCAGGTTAGAG…	ACCTGATATGCATGTTTCTCAGAACAACTTATGCATTTGAAGTACTCAGGTTCGGGTCGGGTATCAACATCTTTGCCACCGGATGTAGTTTGCTCTACTTCTGCCACTCCTCTATCTTCTAACACATTTGAAGATACAATGAGCTGAATTATTGGTGACAGGCAATGATGTAGCACACAGAGTATTCAAGTAACAAAGAGCATCCTAAAAAATTATGAGGATCCTAAGTTGATATTCAGCTTCAAGATTACCCAAGCTAAATGTACCTGACATTGCCTGCCTCTAAATCTGCACTGACGTATCTCAGCAGCCATTTCTTCTTTTCACCTGGACCTGGCACTGCAACAGCGCAGGTTGCCAATAATAGGATACCAATCGAAGTGGTCTGTGCAGGTTAGA…	http://synteny.cnr.berkeley.edu/CoGe/GEvo.pl?prog=blastn&autogo=1&show_cns=1&dsgid1=19491&chr1=scaffold_1&x1=9944945&dr1up=15000&dr1down=15000&dsgid2=19491;chr2=scaffold_1;x2=10301708;dr2up=15000;dr2down=15000;num_seqs=2;hsp_overlap_limit=0;hsp_size_limit=0
setaria64_scaffold_6_17245601_17245763|scaffold_6|17242509|17242550|+|setaria64_scaffold_6_22165428_22165590|scaffold_6|22162334|22162375|+|1e-14	setaria64_scaffold_6_17245601_17245763	scaffold_6	17242509	17242550	0	setaria64_scaffold_6_22165428_22165590	scaffold_6	22162334	22162375	0	1e-14	5-distal	TTGCTAAAACACAAGACTATACGAGTTCTCCACAAGTCATC	TTGCCAAAACACAAGACTATACGAGTTCTCCACAAGTCATC	http://synteny.cnr.berkeley.edu/CoGe/GEvo.pl?prog=blastn&autogo=1&show_cns=1&dsgid1=19491&chr1=scaffold_6&x1=17242509&dr1up=15000&dr1down=15000&dsgid2=19491;chr2=scaffold_6;x2=22162334;dr2up=15000;dr2down=15000;num_seqs=2;hsp_overlap_limit=0;hsp_size_limit=0
Si023498m|scaffold_3|50350441|50350461|-|Si040733m|scaffold_9|8863750|8863730|+|0.018	Si023498m	scaffold_3	50350441	50350461	-0	Si040733m	scaffold_9	8863730	8863750	0	0.018	3-UTR	GAGATGATTTAGGCTTATTT	AGATGATTTAGGCTTAATTC	http://synteny.cnr.berkeley.edu/CoGe/GEvo.pl?prog=blastn&autogo=1&show_cns=1&dsgid1=19491&chr1=scaffold_3&x1=50350441&dr1up=15000&dr1down=15000&dsgid2=19491;chr2=scaffold_9;x2=8863730;dr2up=15000;dr2down=15000;num_seqs=2;hsp_overlap_limit=0;hsp_size_limit=0
Si011788m|scaffold_7|35130732|35130830|+|Si026584m|scaffold_8|1944515|1944418|-|2e-27	Si011788m	scaffold_7	35130732	35130830	0	Si026584m	scaffold_8	1944418	1944515	-0	2.0000000000000001e-27	5-distal	CGATCACTCCCCGGGTGCTCCTTCCACAATCCCCATCTTCTGCGTGTATCTCCAAGCTCCCCAACACAATACCCCGTTGATGCTAACACAGAGCCATA	CCGATCACTCCCCCGGTACTCCTGCCCTGATCCCATCTTCTGCGTCTATCTCCAAGCTCCCCAACACAATGCCGTGTTGATGCTAACACAGAGCCAT	http://synteny.cnr.berkeley.edu/CoGe/GEvo.pl?prog=blastn&autogo=1&show_cns=1&dsgid1=19491&chr1=scaffold_7&x1=35130732&dr1up=15000&dr1down=15000&dsgid2=19491;chr2=scaffold_8;x2=1944418;dr2up=15000;dr2down=15000;num_seqs=2;hsp_overlap_limit=0;hsp_size_limit=0
Si012239m|scaffold_7|35113849|35113913|-|Si026901m|scaffold_8|2031155|2031091|+|2e-24	Si012239m	scaffold_7	35113849	35113913	-0	Si026901m	scaffold_8	2031091	2031155	0	1.9999999999999998e-24	3-distal	TGCATTGTGGAGTGATGGAGAAGCCTCCTCTCCTACCTAGGCCTAGGGGACCTATGAGCAGACA	GCATTGTGGTGTGATGGAGAAGCCTGCTCTCCTACCTAGGCCTAGGGGACCTATGGGCAGACAG	http://synteny.cnr.berkeley.edu/CoGe/GEvo.pl?prog=blastn&autogo=1&show_cns=1&dsgid1=19491&chr1=scaffold_7&x1=35113849&dr1up=15000&dr1down=15000&dsgid2=19491;chr2=scaffold_8;x2=2031091;dr2up=15000;dr2down=15000;num_seqs=2;hsp_overlap_limit=0;hsp_size_limit=0
Si010016m|scaffold_7|34471202|34471231|-|Si026308m|scaffold_8|436793|436764|+|0.017	Si010016m	scaffold_7	34471202	34471231	-0	Si026308m	scaffold_8	436764	436793	0	0.017	3-distal	AAATGGCTTACAACAACTTCAGTCCAGTG	AATGGCTTCTAACAGATTCAGTCCAGTGA	http://synteny.cnr.berkeley.edu/CoGe/GEvo.pl?prog=blastn&autogo=1&show_cns=1&dsgid1=19491&chr1=scaffold_7&x1=34471202&dr1up=15000&dr1down=15000&dsgid2=19491;chr2=scaffold_8;x2=436764;dr2up=15000;dr2down=15000;num_seqs=2;hsp_overlap_limit=0;hsp_size_limit=0
setaria64_scaffold_1_14645304_14645560|scaffold_1|14645561|14647183|+|setaria64_scaffold_12_5340_5597|scaffold_12|5598|7220|+|0.0	setaria64_scaffold_1_14645304_14645560	scaffold_1	14645561	14647183	0	setaria64_scaffold_12_5340_5597	scaffold_12	5598	7220	0	0	3-proximal	GGACCATCCAGGTCAAAAGAACTACTAGGCAGGCCATCCAGGTAGGTGGGTAATTCTCTCCGTATGGCTGGAAATGCATGCTCTCACTTCGAGTTTCAATTCAATCTTATCGCAAACGCACTACTATGCTATATCTAGGAAAAGCGGCAATACAAAGCCAAGATCTTACTTACTAATAAGTTAATTAAGGCTAATCCGTCCGCACAACTGGTAAAGCTTTCCCTGTCTCTTCGGGAATACAAGACAAATCAAAGAAAAAGTAAATGCAAGACAACCAGAAAGGAATTCCTATGTATGAGTTAGTTCGATTCAATACTCGGACTGGTATATATAAGTGCTCATCACTACTCGACTCAATCTACTATAGGTAGGTAGAGAGTAATTCTCCGAAAGAACTAC…	GGACCATCCAGGTCAAAAGAACTACTAGGCAGGCCATCCAGGTAGGCGGGTAATTCTCTCCGTATGGCTGGAAATGCATGCTCTCACTTCGAGTTTCAATTCAATCTTATCGCAAACGCACTACTATGCTATATCTAGGAAAAGCGGCAATACAAAGCCAAGATCTTACTTACTAATAAGTTAATTAAGGCTAATCCGTCCGCACAACTGGTAAAGCTTTCCCTGTCTCTTCGGGAATACAAGACAAATCAAAGAAAAAGTAAATGCAAGACAACCAGAAAGGAATTCCTATGTATGAGTTAGTTCGATTCAATACTCGGACTGGTATATATAAGTGCTCATCACTACTCGACTCAATCTACTATAGGTAGGTAGAGAGTAATTCTCCGAAAGAACTAC…	http://synteny.cnr.berkeley.edu/CoGe/GEvo.pl?prog=blastn&autogo=1&show_cns=1&dsgid1=19491&chr1=scaffold_1&x1=14645561&dr1up=15000&dr1down=15000&dsgid2=19491;chr2=scaffold_12;x2=5598;dr2up=15000;dr2down=15000;num_seqs=2;hsp_overlap_limit=0;hsp_size_limit=0
Si018097m|scaffold_1|26230038|26230057|+|Si011380m|scaffold_7|19606560|19606579|+|0.057	Si018097m	scaffold_1	26230038	26230057	0	Si011380m	scaffold_7	19606560	19606579	0	0.057	3-UTR	AGTGTAACCATGATATATC	AGTGTAACCCTGATATATC	http://synteny.cnr.berkeley.edu/CoGe/GEvo.pl?prog=blastn&autogo=1&show_cns=1&dsgid1=19491&chr1=scaffold_1&x1=26230038&dr1up=15000&dr1down=15000&dsgid2=19491;chr2=scaffold_7;x2=19606560;dr2up=15000;dr2down=15000;num_seqs=2;hsp_overlap_limit=0;hsp_size_limit=0
Si010451m|scaffold_7|34869670|34869863|+|Si026484m|scaffold_8|1295504|1295694|+|6e-50	Si010451m	scaffold_7	34869670	34869863	0	Si026484m	scaffold_8	1295504	1295694	0	5.9999999999999998e-50	5-proximal	TTAGGTTGAGGCTGCTGCGGTCTGTGGTGCGCCTGCTCACCCAACTGAAAAGAACCGCCGGCCGCCTACCTACCAACGCCCCTTTCCCACGCGGCCCGCCGCGCCACCTCTCCCTGCACCTGGGCTCATAACTCCACACCCACCGACACCGTGGGCCCTCAGGGCGCTCGAGGCTTGGACCAGGCCCACGCGG	TTAGGTTGAGGCTGTGGCCTGTGTGTTGTGGCTGCTCACCCAACTGAAAAGAACCGCCGGCCGCCTACCGACGCCACTTTCCCACGCGGCCCGCCGCGCCACCGCTCCCTGCACCCGGGCTCATAACTCCACACCCACCGACACCGTGGTCCCCACGAGGGAGATCGACGCGCGGACAAGGCCCACGCGG	http://synteny.cnr.berkeley.edu/CoGe/GEvo.pl?prog=blastn&autogo=1&show_cns=1&dsgid1=19491&chr1=scaffold_7&x1=34869670&dr1up=15000&dr1down=15000&dsgid2=19491;chr2=scaffold_8;x2=1295504;dr2up=15000;dr2down=15000;num_seqs=2;hsp_overlap_limit=0;hsp_size_limit=0
Si017499m|scaffold_1|34962081|34962098|+|Si012407m|scaffold_7|28495107|28495124|+|0.86	Si017499m	scaffold_1	34962081	34962098	0	Si012407m	scaffold_7	28495107	28495124	0	0.86	3-distal	ATTAAAAAATAAGAAAA	ATTAAAAAATAAAAAAA	http://synteny.cnr.berkeley.edu/CoGe/GEvo.pl?prog=blastn&autogo=1&show_cns=1&dsgid1=19491&chr1=scaffold_1&x1=34962081&dr1up=15000&dr1down=15000&dsgid2=19491;chr2=scaffold_7;x2=28495107;dr2up=15000;dr2down=15000;num_seqs=2;hsp_overlap_limit=0;hsp_size_limit=0
Si031408m|scaffold_2|36935639|36935663|+|Si014693m|scaffold_6|34013865|34013889|+|0.24	Si031408m	scaffold_2	36935639	36935663	0	Si014693m	scaffold_6	34013865	34013889	0	0.24	3-distal	TGGATTGATTCAGGTTACTGTGCC	TGGATCCATTCAGTTTACTGTGCC	http://synteny.cnr.berkeley.edu/CoGe/GEvo.pl?prog=blastn&autogo=1&show_cns=1&dsgid1=19491&chr1=scaffold_2&x1=36935639&dr1up=15000&dr1down=15000&dsgid2=19491;chr2=scaffold_6;x2=34013865;dr2up=15000;dr2down=15000;num_seqs=2;hsp_overlap_limit=0;hsp_size_limit=0
Si030822m|scaffold_2|34125902|34125933|-|Si014231m|scaffold_6|31176980|31176949|+|0.001	Si030822m	scaffold_2	34125902	34125933	-0	Si014231m	scaffold_6	31176949	31176980	0	0.001	3-UTR	GTCACTGTTGGTGGGCCCGGGGCCACGTGAA	TCGCTGTCCGTGGGCCCGGCGCCACGTGAAA	http://synteny.cnr.berkeley.edu/CoGe/GEvo.pl?prog=blastn&autogo=1&show_cns=1&dsgid1=19491&chr1=scaffold_2&x1=34125902&dr1up=15000&dr1down=15000&dsgid2=19491;chr2=scaffold_6;x2=31176949;dr2up=15000;dr2down=15000;num_seqs=2;hsp_overlap_limit=0;hsp_size_limit=0
Si013180m|scaffold_6|3493621|3493639|+|Si009239m|scaffold_7|31124502|31124520|+|0.35	Si013180m	scaffold_6	3493621	3493639	0	Si009239m	scaffold_7	31124502	31124520	0	0.35	3-distal	TTATATGTAGAAAATATT	TTATATGTTGAAAATATT	http://synteny.cnr.berkeley.edu/CoGe/GEvo.pl?prog=blastn&autogo=1&show_cns=1&dsgid1=19491&chr1=scaffold_6&x1=3493621&dr1up=15000&dr1down=15000&dsgid2=19491;chr2=scaffold_7;x2=31124502;dr2up=15000;dr2down=15000;num_seqs=2;hsp_overlap_limit=0;hsp_size_limit=0
Si009927m|scaffold_7|35515283|35515307|-|Si026257m|scaffold_8|2277835|2277859|-|0.005	Si009927m	scaffold_7	35515283	35515307	-0	Si026257m	scaffold_8	2277835	2277859	-0	0.005	intron	ATTTTTCTGTACTTGCTTACCTCA	ATTTTTCTGTACCTGCTTATCTCA	http://synteny.cnr.berkeley.edu/CoGe/GEvo.pl?prog=blastn&autogo=1&show_cns=1&dsgid1=19491&chr1=scaffold_7&x1=35515283&dr1up=15000&dr1down=15000&dsgid2=19491;chr2=scaffold_8;x2=2277835;dr2up=15000;dr2down=15000;num_seqs=2;hsp_overlap_limit=0;hsp_size_limit=0
Si022171m|scaffold_3|50138754|50138778|+|Si038721m|scaffold_9|9290640|9290616|-|0.004	Si022171m	scaffold_3	50138754	50138778	0	Si038721m	scaffold_9	9290616	9290640	-0	0.004	5-distal	TTTAAAATAGAGGGAGTAATTAAT	ATTTAAAATAGAGGAAGTATTTAA	http://synteny.cnr.berkeley.edu/CoGe/GEvo.pl?prog=blastn&autogo=1&show_cns=1&dsgid1=19491&chr1=scaffold_3&x1=50138754&dr1up=15000&dr1down=15000&dsgid2=19491;chr2=scaffold_9;x2=9290616;dr2up=15000;dr2down=15000;num_seqs=2;hsp_overlap_limit=0;hsp_size_limit=0
Si009838m|scaffold_7|35843846|35845077|-|Si028331m|scaffold_8|34854|33643|+|0.0	Si009838m	scaffold_7	35843846	35845077	-0	Si028331m	scaffold_8	33643	34854	0	0	3-UTR	ACCTTGTTCTTCTATTAACGCATTAAGTTATATTAGTATTATGGTGCACTTGATGTGGATTTGTATGATGTACCTAAGCTTACTGGGAAGACTATCAATCGGATGTAATGTAAGTGTGGAACTATCAGTGCTATCTTTGCCCTTTCGACTAAAACATATGCAAGTTGTACTGGTTACCACAGTAGTCCATTACTATTGCAAATTGCACATTTGCTAAAATGTTTGACTTGAACAAAATGTGTTTCGTTGACCACAATTTGACTAGTTCTATTTTATTTGAGATGGGGCATTTATTTACGCACTCAGCTCAAAACAAGATGTGGATCTGCTTTCATTTCACCAATGTTTGCCGGAACTTGAGATTGCTTTATCTATGCCCCGGAGCTACTGAAACATTTG…	CCTTGTTCTTCTATCAACGCATTAAGTTATAGTAGTATCATGGTGCACTTGATGTGGATTTGTATGTACTTGAGCTTACTGGGAAGACTACCAATGGGATGTAATGTAAGTGTGGAACAATCAGTGCTATCTTTGCCCTTCCGACTAAAATATATGCAAGTTGTACTGGTTACCACAGTAGTCCATTACTATTGCAAATTACACATTTGCTAAAATGTTTGACTCGAACAAAATGTGTTTAGTTGACCACAATTTTACTAGTTCTATTTTATTTGAGATGGGGCATTTATTTACGCACTCAGCTCAAAACAAGATGTGGATCTGCTTTCATTTCACCAATGTTTGCCGGAACTTGAGATTGCTTTATCTATACCCCGAAGCTACTGAGACATTTGACTG…	http://synteny.cnr.berkeley.edu/CoGe/GEvo.pl?prog=blastn&autogo=1&show_cns=1&dsgid1=19491&chr1=scaffold_7&x1=35843846&dr1up=15000&dr1down=15000&dsgid2=19491;chr2=scaffold_8;x2=33643;dr2up=15000;dr2down=15000;num_seqs=2;hsp_overlap_limit=0;hsp_size_limit=0
Si016736m|scaffold_1|34181544|34181572|+|Si009633m|scaffold_7|27314732|27314760|+|0.087	Si016736m	scaffold_1	34181544	34181572	0	Si009633m	scaffold_7	27314732	27314760	0	0.087	5-distal	ACAAAGTCATTTCGACTGATTTGACGCG	ACAAATTCATTCCGTGTGATTTGACGCG	http://synteny.cnr.berkeley.edu/CoGe/GEvo.pl?prog=blastn&autogo=1&show_cns=1&dsgid1=19491&chr1=scaffold_1&x1=34181544&dr1up=15000&dr1down=15000&dsgid2=19491;chr2=scaffold_7;x2=27314732;dr2up=15000;dr2down=15000;num_seqs=2;hsp_overlap_limit=0;hsp_size_limit=0
Si010305m|scaffold_7|35443587|35443636|+|Si027551m|scaffold_8|2228695|2228744|+|7e-09	Si010305m	scaffold_7	35443587	35443636	0	Si027551m	scaffold_8	2228695	2228744	0	6.9999999999999998e-09	3-proximal	CCTTTTCCTTAGAAGATACAGTCTGAAAAGTTGATAAGATGAATAGATT	CCTTTTTCTTAGAAGATACAGTTGGAGAAAGAGATAAGATGAATAGATT	http://synteny.cnr.berkeley.edu/CoGe/GEvo.pl?prog=blastn&autogo=1&show_cns=1&dsgid1=19491&chr1=scaffold_7&x1=35443587&dr1up=15000&dr1down=15000&dsgid2=19491;chr2=scaffold_8;x2=2228695;dr2up=15000;dr2down=15000;num_seqs=2;hsp_overlap_limit=0;hsp_size_limit=0
Si012188m|scaffold_7|34997656|34997715|-|Si028262m|scaffold_8|1626714|1626773|-|6e-13	Si012188m	scaffold_7	34997656	34997715	-0	Si028262m	scaffold_8	1626714	1626773	-0	5.9999999999999997e-13	3-proximal	ATCTTTCAGTCAGTTTATGGGCCAAGGCTACGCTGTAGCTGACGGCCCGCATAGCCTGC	ATCCTTCAATCAGTTTATGGGCCAAGGCTAGGCCGTAGCTAATGGCCCACATAGCCCGC	http://synteny.cnr.berkeley.edu/CoGe/GEvo.pl?prog=blastn&autogo=1&show_cns=1&dsgid1=19491&chr1=scaffold_7&x1=34997656&dr1up=15000&dr1down=15000&dsgid2=19491;chr2=scaffold_8;x2=1626714;dr2up=15000;dr2down=15000;num_seqs=2;hsp_overlap_limit=0;hsp_size_limit=0
Si010184m|scaffold_7|34341579|34341675|-|Si026689m|scaffold_8|575668|575572|+|5e-36	Si010184m	scaffold_7	34341579	34341675	-0	Si026689m	scaffold_8	575572	575668	0	5e-36	intron	GTAATTAAGTTTTACTTTTATTAATGTGTATCATTTCTCCTTTGAACATAAAAATGATACAACATGGATAACTAATCGTTGTTCATTCATTTATCA	TAATTAAGTTTTACTTTTGTTTATGTGAATCATTTCTCTTTTGAACACAAAAATGACACAACATTGATAACTAATCGTTGTTCATTCATTTATCAG	http://synteny.cnr.berkeley.edu/CoGe/GEvo.pl?prog=blastn&autogo=1&show_cns=1&dsgid1=19491&chr1=scaffold_7&x1=34341579&dr1up=15000&dr1down=15000&dsgid2=19491;chr2=scaffold_8;x2=575572;dr2up=15000;dr2down=15000;num_seqs=2;hsp_overlap_limit=0;hsp_size_limit=0
Si023136m|scaffold_3|7293050|7293081|+|Si002618m|scaffold_5|11725474|11725505|+|0.062	Si023136m	scaffold_3	7293050	7293081	0	Si002618m	scaffold_5	11725474	11725505	0	0.062	5-distal	AGTGCTAATGGGTGAAAGTGCTAAAGTTTAG	AGTGCTAATAAATGGAAGTGCTAAACTTTAG	http://synteny.cnr.berkeley.edu/CoGe/GEvo.pl?prog=blastn&autogo=1&show_cns=1&dsgid1=19491&chr1=scaffold_3&x1=7293050&dr1up=15000&dr1down=15000&dsgid2=19491;chr2=scaffold_5;x2=11725474;dr2up=15000;dr2down=15000;num_seqs=2;hsp_overlap_limit=0;hsp_size_limit=0
Si011248m|scaffold_7|35139768|35140102|+|Si026960m|scaffold_8|1932435|1932094|-|1e-80	Si011248m	scaffold_7	35139768	35140102	0	Si026960m	scaffold_8	1932094	1932435	-0	9.9999999999999996e-81	5-UTR	GATCACCTGTCGTGTCGTGACACGAGCATCTCCACCGCTCCACGTCACTTGCGGATATTTCCAGTTCCATTTCCCCTCTAGATGTCGCCTTCAGCTTCGGCCACCTTCCCTCACCTTCTAGACTCCTCTGCTCTCCTCCACCTCAGCTTACTCATCCCTCGTCCACTTTCTCTATAAATCTCTGTCGGCACATCGGCCGATCAAGCAGAGAACCAACAGTACAGTTCGATTCATCAGGCAACTCGATCAAGCAAGCATCTCTGATTCTCTGATCCCTTTTCTCGAATCCATCCTTCTCTGTTCTTCGGGGAGCCCGCGCTCAGCTCGTCGGCGA	TGATCACCTGTCGTGTCGAGACACGAGCCTCTCCACGTCACCTGCGCGCCACGGATATTTCCCGTTCCATTCCCCCCTCCCTCTAGATGTCGCCTTCAGCTTCGGCCACCTTCCCTCACCTTCTAGACTCCTCTCCTCTCCTCTCCTCCACCGCTCAGCTTACCCATCCCTCGCCCACCTTCTCTATAAAATCTCTGTCGGCACATCGTCCGATCGAGCAGAGAACCAACAGTACAGTTCGATTCAGCAGGCAACTCGATCGAGCAAACATCTCTGAACCTCTGATCCCTTCTCGAATCGATTCCTCGTCTATTCCAGAGCCCGCGCTCAGCTCGTCGGCG	http://synteny.cnr.berkeley.edu/CoGe/GEvo.pl?prog=blastn&autogo=1&show_cns=1&dsgid1=19491&chr1=scaffold_7&x1=35139768&dr1up=15000&dr1down=15000&dsgid2=19491;chr2=scaffold_8;x2=1932094;dr2up=15000;dr2down=15000;num_seqs=2;hsp_overlap_limit=0;hsp_size_limit=0
Si010184m|scaffold_7|34344578|34345213|-|Si026689m|scaffold_8|572494|571856|+|6e-124	Si010184m	scaffold_7	34344578	34345213	-0	Si026689m	scaffold_8	571856	572494	0	6e-124	intron	GTACCCTCCAAACCTTCAATTTCACATCACCCTATCATTTTTTTTGTACAACCTCTGATGTCATGTCATGCCTCGTGTAATTCTAGCACACGGTTTCGTGACACAGGTTACTAAAGTAACGATTTTTTTTCTTTAGTTACCTGCTCACAACCTCAATTTCTGCAGTTCAGTTCTGTCTGGTGATTTCAGCAGTATAGGAGTTACTACTGTGCAATCAATTGTTCAAAAAAAAAATGCTTTGATACCTTTGAGATTCACAAAATTGTCTCGGATCAATCAACTCCGGCAATCTCCACAAAATGGGAACAATACAGAGGGTTTTGCTTTCTTGTGGTAGATAGTATTGTTTCATCCAGAAATTGAGTTAAGGCCAAGAGCACCAAGTTTATAGCGCATCTT…	TACCCTCTAGACCTTCAATTTCACATCACCCTATCATTTTTTTTTCAATCTCTGGTGTCATGTCATGCCTCGTGTAATTCTAGCATATGGTTGCATAACACAGGTTTCCAAAGTAACGTTTTTTCTTTAGTTATTACATGCTCACGACCTCCTGCAGTTCAGTTCTATTTGGGAATTCCAGCAGTTAGGACTCACCTCTGTGCAACCAGCTGTTTCAAAAAAAAAAAAAAACTTTGATCTCTTTGAGATTCACAAAATTGTCTTGGATCAATCCACTCCTGCAATCTCCACAAAATGGGAACAATCCAGAGAGTTTTATGTTCTTGTGGGAGATAGTGTTGTTTCATCCACAAATTGAGTTAAGGCCAAGAGCACCAGTGTTCGTAGCACATCTTTAAT…	http://synteny.cnr.berkeley.edu/CoGe/GEvo.pl?prog=blastn&autogo=1&show_cns=1&dsgid1=19491&chr1=scaffold_7&x1=34344578&dr1up=15000&dr1down=15000&dsgid2=19491;chr2=scaffold_8;x2=571856;dr2up=15000;dr2down=15000;num_seqs=2;hsp_overlap_limit=0;hsp_size_limit=0
Si010305m|scaffold_7|35440558|35440590|+|Si027551m|scaffold_8|2223012|2223044|+|0.015	Si010305m	scaffold_7	35440558	35440590	0	Si027551m	scaffold_8	2223012	2223044	0	0.015	5-proximal	CAGTGTGCACCCAAAATGGCCACTAGTTTCTG	CAATGCGCACCGAAAATGGTCACCAGTTTCTG	http://synteny.cnr.berkeley.edu/CoGe/GEvo.pl?prog=blastn&autogo=1&show_cns=1&dsgid1=19491&chr1=scaffold_7&x1=35440558&dr1up=15000&dr1down=15000&dsgid2=19491;chr2=scaffold_8;x2=2223012;dr2up=15000;dr2down=15000;num_seqs=2;hsp_overlap_limit=0;hsp_size_limit=0
setaria64_scaffold_7_35053557_35053763|scaffold_7|35047663|35047694|-|Si026794m|scaffold_8|1671346|1671377|-|2e-05	setaria64_scaffold_7_35053557_35053763	scaffold_7	35047663	35047694	-0	Si026794m	scaffold_8	1671346	1671377	-0	2.0000000000000002e-05	3-distal	AGCGGCAGGAGGAGGATGCGATCGCTTGGGT	AGCTGCAGCAGGAGGATGCGATCGCTTCGGT	http://synteny.cnr.berkeley.edu/CoGe/GEvo.pl?prog=blastn&autogo=1&show_cns=1&dsgid1=19491&chr1=scaffold_7&x1=35047663&dr1up=15000&dr1down=15000&dsgid2=19491;chr2=scaffold_8;x2=1671346;dr2up=15000;dr2down=15000;num_seqs=2;hsp_overlap_limit=0;hsp_size_limit=0
Si017216m|scaffold_1|37161849|37161881|-|Si006432m|scaffold_4|11408971|11408939|+|0.87	Si017216m	scaffold_1	37161849	37161881	-0	Si006432m	scaffold_4	11408939	11408971	0	0.87	5-proximal	TGGCCCCACGGAAAATCCAGCGGCAGCCAATC	GGCCCCACCGGAAATCCCGTCGTAGCCAATCA	http://synteny.cnr.berkeley.edu/CoGe/GEvo.pl?prog=blastn&autogo=1&show_cns=1&dsgid1=19491&chr1=scaffold_1&x1=37161849&dr1up=15000&dr1down=15000&dsgid2=19491;chr2=scaffold_4;x2=11408939;dr2up=15000;dr2down=15000;num_seqs=2;hsp_overlap_limit=0;hsp_size_limit=0
Si002119m|scaffold_5|9271188|9271206|+|Si036553m|scaffold_9|49731022|49731004|-|0.22	Si002119m	scaffold_5	9271188	9271206	0	Si036553m	scaffold_9	49731004	49731022	-0	0.22	5-distal	AAGAAGCATCAACGATCA	AAAGAAGTATCAACGATC	http://synteny.cnr.berkeley.edu/CoGe/GEvo.pl?prog=blastn&autogo=1&show_cns=1&dsgid1=19491&chr1=scaffold_5&x1=9271188&dr1up=15000&dr1down=15000&dsgid2=19491;chr2=scaffold_9;x2=49731004;dr2up=15000;dr2down=15000;num_seqs=2;hsp_overlap_limit=0;hsp_size_limit=0
scaffold_7_34625960_34626208_cns_rna|scaffold_7|34624898|34625027|+|scaffold_8_279192_278950_cns_rna|scaffold_8|280032|279903|-|3e-41	scaffold_7_34625960_34626208_cns_rna	scaffold_7	34624898	34625027	0	scaffold_8_279192_278950_cns_rna	scaffold_8	279903	280032	-0	2.9999999999999999e-41	5-proximal	ATAATTATGATGCCTAGGAGAAAAATGGCAAAAAGGTCATCGTATGTCCCATACGATGAGCCGATCAAGGAATGCTACTAAACTGGAAATGCGAAATGGATTGTGATGCATGGTCAGTGTGCATACGAT	AATTATAATAATGCATAGGAGAAAAATGGCAAAAAGGTCATTATATATCCCATATGATGAACCGATCAAGGAATGCCACTAAACTGGAAATGCGAAATGGATTGTGATGCCTGCTTAGTGTACATGCGA	http://synteny.cnr.berkeley.edu/CoGe/GEvo.pl?prog=blastn&autogo=1&show_cns=1&dsgid1=19491&chr1=scaffold_7&x1=34624898&dr1up=15000&dr1down=15000&dsgid2=19491;chr2=scaffold_8;x2=279903;dr2up=15000;dr2down=15000;num_seqs=2;hsp_overlap_limit=0;hsp_size_limit=0
Si031243m|scaffold_2|28791822|28791845|+|Si014522m|scaffold_6|25744238|25744261|+|0.018	Si031243m	scaffold_2	28791822	28791845	0	Si014522m	scaffold_6	25744238	25744261	0	0.018	3-UTR	CCTTCCTGAGGTTCCAAGGCTAT	CCTTCCTGAGGTTTCAAGGTTAT	http://synteny.cnr.berkeley.edu/CoGe/GEvo.pl?prog=blastn&autogo=1&show_cns=1&dsgid1=19491&chr1=scaffold_2&x1=28791822&dr1up=15000&dr1down=15000&dsgid2=19491;chr2=scaffold_6;x2=25744238;dr2up=15000;dr2down=15000;num_seqs=2;hsp_overlap_limit=0;hsp_size_limit=0
Si029222m|scaffold_2|35721987|35722002|-|Si013408m|scaffold_6|32548255|32548270|-|0.25	Si029222m	scaffold_2	35721987	35722002	-0	Si013408m	scaffold_6	32548255	32548270	-0	0.25	5-distal	AGCAACCTGCTGCTG	AGCAACCTGCTGCTG	http://synteny.cnr.berkeley.edu/CoGe/GEvo.pl?prog=blastn&autogo=1&show_cns=1&dsgid1=19491&chr1=scaffold_2&x1=35721987&dr1up=15000&dr1down=15000&dsgid2=19491;chr2=scaffold_6;x2=32548255;dr2up=15000;dr2down=15000;num_seqs=2;hsp_overlap_limit=0;hsp_size_limit=0
Si011059m|scaffold_7|35449033|35449060|-|Si026735m|scaffold_8|2233893|2233920|-|0.005	Si011059m	scaffold_7	35449033	35449060	-0	Si026735m	scaffold_8	2233893	2233920	-0	0.005	intron	CTTATTGGTTTTTATTGAACATGCACA	CTTATTAGTTTTTGTTGAATATGCACA	http://synteny.cnr.berkeley.edu/CoGe/GEvo.pl?prog=blastn&autogo=1&show_cns=1&dsgid1=19491&chr1=scaffold_7&x1=35449033&dr1up=15000&dr1down=15000&dsgid2=19491;chr2=scaffold_8;x2=2233893;dr2up=15000;dr2down=15000;num_seqs=2;hsp_overlap_limit=0;hsp_size_limit=0
Si009651m|scaffold_7|34413789|34414444|-|Si026122m|scaffold_8|478128|477480|+|7e-171	Si009651m	scaffold_7	34413789	34414444	-0	Si026122m	scaffold_8	477480	478128	0	6.9999999999999999e-171	5-proximal	TGAAACTGCATATGCCAACTACAACTACCGTTAGGTAATCATGACTATTAAACACGGGAAAATAATTAAAGCACCGCTCCTTGAGTACTCCGTCGAATGTCGATGGTTCAAATTTTGAACTCCTTGCGCGGAGTGGTTTTACTTGTAGATTGAGCAATACTAATGCTACTCTACTTATTTACATTTGAAAGATTGATAACACAAAAAAATGAATAAAATCAAACTAGGTATGCAACTATGAACACTCCAATTTGAATGTCGCGTCATCTTACAATCCAAGTTTCAAATCAAAGTATAGTATCCCTGGGGTATTTTTTTTTCTTTGAAAATATTATCTCTTGGGTCCTTGACTCCTTGTCACGCAAGCAAAACAACCGCTCAATTCAAACTCCCCACCAA…	GAACCTGCATAAGCCACCACAACTACCGTTAGGTAATCATGACTATTAAACACGTGAAAATAATTGAAAGCACGCTCCTCAAGTTCTTCGCCAATGGTTCAAATTTTGAATTCCTTGTGCGGAGTGGCTTTACTATCGATTGAGCAATGCTAGTACTACTTTACTCATTTACATTTACATGTGACAGATTGATAACAAAAAAATTGAATAAAATCAAACTAGGTGTGCAACTATTAACACTAGAATTTGAACGTTGCGTCATTTTTCAATCCAAGTTTCAAATAAAAGTATAGTATCTCTTGGGTCCTTTTTTTTAAAAAAAATACTATCTCTCGGGGCCTTGACTCCTTGTCACGCAAGCAAAACAACCGCTCAATTCAAACTCCCCACCAAAAATTT…	http://synteny.cnr.berkeley.edu/CoGe/GEvo.pl?prog=blastn&autogo=1&show_cns=1&dsgid1=19491&chr1=scaffold_7&x1=34413789&dr1up=15000&dr1down=15000&dsgid2=19491;chr2=scaffold_8;x2=477480;dr2up=15000;dr2down=15000;num_seqs=2;hsp_overlap_limit=0;hsp_size_limit=0
Si030094m|scaffold_2|37914907|37914922|-|setaria64_scaffold_6_34813366_34814355|scaffold_6|34815025|34815040|-|0.22	Si030094m	scaffold_2	37914907	37914922	-0	setaria64_scaffold_6_34813366_34814355	scaffold_6	34815025	34815040	-0	0.22	5-distal	CCTGAACCTTCCAGA	CCTGAACCTTCCAGA	http://synteny.cnr.berkeley.edu/CoGe/GEvo.pl?prog=blastn&autogo=1&show_cns=1&dsgid1=19491&chr1=scaffold_2&x1=37914907&dr1up=15000&dr1down=15000&dsgid2=19491;chr2=scaffold_6;x2=34815025;dr2up=15000;dr2down=15000;num_seqs=2;hsp_overlap_limit=0;hsp_size_limit=0
Si011838m|scaffold_7|34835023|34835118|-|Si028319m|scaffold_8|1278725|1278820|-|1e-40	Si011838m	scaffold_7	34835023	34835118	-0	Si028319m	scaffold_8	1278725	1278820	-0	9.9999999999999993e-41	5-proximal	TTGGACAAAAGAAAAACAAACAGGAAAAATGAAAAGTCGGATTCGCAGCTGGCGTCGGCAAAAGTCGGATTCCCGCCACGCGCCTCTGGCCTATA	TTGGAGAAAAGAAAAACAAACAGAAAAGATCAAAAGTCGGATTCGCAGCTGGCGTCGGCAAAAGTCGGATTCCCGCCACGCGCCTCTGGCCTATA	http://synteny.cnr.berkeley.edu/CoGe/GEvo.pl?prog=blastn&autogo=1&show_cns=1&dsgid1=19491&chr1=scaffold_7&x1=34835023&dr1up=15000&dr1down=15000&dsgid2=19491;chr2=scaffold_8;x2=1278725;dr2up=15000;dr2down=15000;num_seqs=2;hsp_overlap_limit=0;hsp_size_limit=0
setaria64_scaffold_7_35053557_35053763|scaffold_7|35048133|35048253|-|Si026794m|scaffold_8|1671870|1671988|-|3e-44	setaria64_scaffold_7_35053557_35053763	scaffold_7	35048133	35048253	-0	Si026794m	scaffold_8	1671870	1671988	-0	3.0000000000000002e-44	3-distal	GAAAATCCCACCGCATGGAAAAGGCAAGATCCGGGGGCGGATTTGCCCCAAATCTTGCCACGAATTGACTCCATCCGCAACAGAATAGAATAGAGATCCGGGCACAGCAGCAGCATCATG	GAAAATCCCACCGCATGGAAAAGCAAGATCCGGGGGCGGATTTGCTCCAAATCTTGCCACGAATTGACTCCATCCGCAACAGAATAGAATAGAGACCGGGGCAGGCAACAGCATCATG	http://synteny.cnr.berkeley.edu/CoGe/GEvo.pl?prog=blastn&autogo=1&show_cns=1&dsgid1=19491&chr1=scaffold_7&x1=35048133&dr1up=15000&dr1down=15000&dsgid2=19491;chr2=scaffold_8;x2=1671870;dr2up=15000;dr2down=15000;num_seqs=2;hsp_overlap_limit=0;hsp_size_limit=0
Si021363m|scaffold_3|8561944|8561974|+|Si000549m|scaffold_5|28777674|28777704|+|0.27	Si021363m	scaffold_3	8561944	8561974	0	Si000549m	scaffold_5	28777674	28777704	0	0.27	3-proximal	CTTTGGAGTGACAGAAAGAGAAGACCTTTT	CTTAGGAGTGAGAGAAAGAAGAGACTTTTT	http://synteny.cnr.berkeley.edu/CoGe/GEvo.pl?prog=blastn&autogo=1&show_cns=1&dsgid1=19491&chr1=scaffold_3&x1=8561944&dr1up=15000&dr1down=15000&dsgid2=19491;chr2=scaffold_5;x2=28777674;dr2up=15000;dr2down=15000;num_seqs=2;hsp_overlap_limit=0;hsp_size_limit=0
Si021839m|scaffold_3|11125135|11125152|-|Si001145m|scaffold_5|33423217|33423234|-|0.93	Si021839m	scaffold_3	11125135	11125152	-0	Si001145m	scaffold_5	33423217	33423234	-0	0.93	5-UTR	CCGGTTCCCAATGCCTC	CCGGTTCCCCATGCCTC	http://synteny.cnr.berkeley.edu/CoGe/GEvo.pl?prog=blastn&autogo=1&show_cns=1&dsgid1=19491&chr1=scaffold_3&x1=11125135&dr1up=15000&dr1down=15000&dsgid2=19491;chr2=scaffold_5;x2=33423217;dr2up=15000;dr2down=15000;num_seqs=2;hsp_overlap_limit=0;hsp_size_limit=0
Si011788m|scaffold_7|35132839|35133142|+|Si026584m|scaffold_8|1942388|1942091|-|2e-61	Si011788m	scaffold_7	35132839	35133142	0	Si026584m	scaffold_8	1942091	1942388	-0	2.0000000000000001e-61	5-distal	CATATTAAAAGCTGTGATGCAAGAAAGGGCGCGTGCGATGCTTTCCCTTCTTCCATTTGTTTTATACTTACAAGAAGCCTGAAAAAACGTTTGATACAAGAATGGACATTTTTTTGGCTTAATCACATGGCACCATTATTGTTACTCTTTAATCAAAGCCTTATCAATAATCAACTCTATTAATTAATCCTTGGGAGGCGAGTTTTGGTTCCTTGTGGGTACACTTGAAGCAAGTACAGCTGTCCACTAATTCATACTCAGTATCTGCAAAAGATCTCCAATGGAAGTTAATAAAACTTGTTT	TCATATTGAAAGTTGTGACACAAGAAAGGGCGCGTGAGCTGCTTTCCCTTTCATTTGTTTTATACTTACAAGAAGCCTGCGAAAACGTTCGATACAAGAATACCCTTTTTTTTGGTTTAATCACATGGCACCACTATCACGACTCTTTAATCAAAGCCTCATCGCAATCAACTGTATTATACTGCCTTGGGAGGTGGGTTTTGGTTCCTTCTGGTCACACTTCAAGCAAGTACAGCTGCCCAATAATCCATACTCAGTATCTGTCAATATCTTCAATGAAAGTTATTACAACTTGTT	http://synteny.cnr.berkeley.edu/CoGe/GEvo.pl?prog=blastn&autogo=1&show_cns=1&dsgid1=19491&chr1=scaffold_7&x1=35132839&dr1up=15000&dr1down=15000&dsgid2=19491;chr2=scaffold_8;x2=1942091;dr2up=15000;dr2down=15000;num_seqs=2;hsp_overlap_limit=0;hsp_size_limit=0
setaria64_scaffold_2_31923301_31923508|scaffold_2|31931603|31931623|+|setaria64_scaffold_6_29511987_29512322|scaffold_6|29503511|29503491|-|0.76	setaria64_scaffold_2_31923301_31923508	scaffold_2	31931603	31931623	0	setaria64_scaffold_6_29511987_29512322	scaffold_6	29503491	29503511	-0	0.76	3-distal	ATAGTTCCCTATTTTCAAGG	TATAGTTCAGTATTTTCAAG	http://synteny.cnr.berkeley.edu/CoGe/GEvo.pl?prog=blastn&autogo=1&show_cns=1&dsgid1=19491&chr1=scaffold_2&x1=31931603&dr1up=15000&dr1down=15000&dsgid2=19491;chr2=scaffold_6;x2=29503491;dr2up=15000;dr2down=15000;num_seqs=2;hsp_overlap_limit=0;hsp_size_limit=0
Si011647m|scaffold_7|35726909|35726925|-|Si026864m|scaffold_8|1084558|1084574|-|0.056	Si011647m	scaffold_7	35726909	35726925	-0	Si026864m	scaffold_8	1084558	1084574	-0	0.056	3-distal	CAACTAATACGTGCCT	CAACTAATACGTGCCT	http://synteny.cnr.berkeley.edu/CoGe/GEvo.pl?prog=blastn&autogo=1&show_cns=1&dsgid1=19491&chr1=scaffold_7&x1=35726909&dr1up=15000&dr1down=15000&dsgid2=19491;chr2=scaffold_8;x2=1084558;dr2up=15000;dr2down=15000;num_seqs=2;hsp_overlap_limit=0;hsp_size_limit=0
Si028859m|scaffold_2|24574244|24574270|-|Si013325m|scaffold_6|19592451|19592477|-|1.6	Si028859m	scaffold_2	24574244	24574270	-0	Si013325m	scaffold_6	19592451	19592477	-0	1.6	intron	ACTCTTTAGCACTCTTTAGTATTCTT	ACTATTTAGTAATCTTTAGTTTTCTT	http://synteny.cnr.berkeley.edu/CoGe/GEvo.pl?prog=blastn&autogo=1&show_cns=1&dsgid1=19491&chr1=scaffold_2&x1=24574244&dr1up=15000&dr1down=15000&dsgid2=19491;chr2=scaffold_6;x2=19592451;dr2up=15000;dr2down=15000;num_seqs=2;hsp_overlap_limit=0;hsp_size_limit=0
Si034886m|scaffold_9|18415855|18415875|-|Si034851m|scaffold_9|56060681|56060661|+|1.1	Si034886m	scaffold_9	18415855	18415875	-0	Si034851m	scaffold_9	56060661	56060681	0	1.1	3-distal	ACTTGTGAAATACCCAAATT	CTTTTGAAATACCCCAATTT	http://synteny.cnr.berkeley.edu/CoGe/GEvo.pl?prog=blastn&autogo=1&show_cns=1&dsgid1=19491&chr1=scaffold_9&x1=18415855&dr1up=15000&dr1down=15000&dsgid2=19491;chr2=scaffold_9;x2=56060661;dr2up=15000;dr2down=15000;num_seqs=2;hsp_overlap_limit=0;hsp_size_limit=0
Si020196m|scaffold_1|28885759|28885777|+|Si010865m|scaffold_7|22069907|22069925|+|0.004	Si020196m	scaffold_1	28885759	28885777	0	Si010865m	scaffold_7	22069907	22069925	0	0.004	3-UTR	TGGTGTTACTTTGTATTT	TGGTGTTACTTTGTATTT	http://synteny.cnr.berkeley.edu/CoGe/GEvo.pl?prog=blastn&autogo=1&show_cns=1&dsgid1=19491&chr1=scaffold_1&x1=28885759&dr1up=15000&dr1down=15000&dsgid2=19491;chr2=scaffold_7;x2=22069907;dr2up=15000;dr2down=15000;num_seqs=2;hsp_overlap_limit=0;hsp_size_limit=0
Si019058m|scaffold_1|3271686|3271735|-|Si006733m|scaffold_4|35663667|35663716|-|7e-09	Si019058m	scaffold_1	3271686	3271735	-0	Si006733m	scaffold_4	35663667	35663716	-0	6.9999999999999998e-09	5-distal	CACCTTACATCTTGTGACAGTGAGTGAATTACTCTCACACGCTCTCTCT	CACCTTACAACTTGTGACAGCGTGTGAGTTACTCTCTCTCTCTCTCTCT	http://synteny.cnr.berkeley.edu/CoGe/GEvo.pl?prog=blastn&autogo=1&show_cns=1&dsgid1=19491&chr1=scaffold_1&x1=3271686&dr1up=15000&dr1down=15000&dsgid2=19491;chr2=scaffold_4;x2=35663667;dr2up=15000;dr2down=15000;num_seqs=2;hsp_overlap_limit=0;hsp_size_limit=0
Si038778m|scaffold_9|21663530|21663544|+|Si034325m|scaffold_9|55504311|55504325|+|0.89	Si038778m	scaffold_9	21663530	21663544	0	Si034325m	scaffold_9	55504311	55504325	0	0.89	3-distal	ATGGCACATCCGTG	ATGGCACATCCGTG	http://synteny.cnr.berkeley.edu/CoGe/GEvo.pl?prog=blastn&autogo=1&show_cns=1&dsgid1=19491&chr1=scaffold_9&x1=21663530&dr1up=15000&dr1down=15000&dsgid2=19491;chr2=scaffold_9;x2=55504311;dr2up=15000;dr2down=15000;num_seqs=2;hsp_overlap_limit=0;hsp_size_limit=0
Si031209m|scaffold_2|48130140|48130172|+|Si037668m|scaffold_9|46841320|46841352|+|0.0003	Si031209m	scaffold_2	48130140	48130172	0	Si037668m	scaffold_9	46841320	46841352	0	0.0003	intron	GTGCATATATCTATATGTTTGGCATACCAGCC	GTGCATAGATCTATATGGTTGTCTTACCAGCC	http://synteny.cnr.berkeley.edu/CoGe/GEvo.pl?prog=blastn&autogo=1&show_cns=1&dsgid1=19491&chr1=scaffold_2&x1=48130140&dr1up=15000&dr1down=15000&dsgid2=19491;chr2=scaffold_9;x2=46841320;dr2up=15000;dr2down=15000;num_seqs=2;hsp_overlap_limit=0;hsp_size_limit=0
Si024114m|scaffold_3|20432455|20432502|+|Si002599m|scaffold_5|43409441|43409487|+|0.22	Si024114m	scaffold_3	20432455	20432502	0	Si002599m	scaffold_5	43409441	43409487	0	0.22	5-proximal	GGTGTGCCTGCCTATTCCCTTGCCCTTCCTACGGTGCGAAATCGAAC	GGTGTGCTCTCCCATTCCCTTCCCTTCCTGCTGTTCGAAACCGAAC	http://synteny.cnr.berkeley.edu/CoGe/GEvo.pl?prog=blastn&autogo=1&show_cns=1&dsgid1=19491&chr1=scaffold_3&x1=20432455&dr1up=15000&dr1down=15000&dsgid2=19491;chr2=scaffold_5;x2=43409441;dr2up=15000;dr2down=15000;num_seqs=2;hsp_overlap_limit=0;hsp_size_limit=0
Si020018m|scaffold_1|33512122|33512168|+|Si010615m|scaffold_7|26666469|26666516|+|4e-10	Si020018m	scaffold_1	33512122	33512168	0	Si010615m	scaffold_7	26666469	26666516	0	4.0000000000000001e-10	3-distal	CCCGAGGCGGATCGCGCGGGCGAAACGGTTGGTGCACGCGCGGCTG	CCCGAGGCGGATCTCGCGGGCGAATCGGTTGGTCCACGGCGCGGCTG	http://synteny.cnr.berkeley.edu/CoGe/GEvo.pl?prog=blastn&autogo=1&show_cns=1&dsgid1=19491&chr1=scaffold_1&x1=33512122&dr1up=15000&dr1down=15000&dsgid2=19491;chr2=scaffold_7;x2=26666469;dr2up=15000;dr2down=15000;num_seqs=2;hsp_overlap_limit=0;hsp_size_limit=0
Si012637m|scaffold_7|35840060|35840110|-|Si026514m|scaffold_8|1123164|1123114|+|3e-11	Si012637m	scaffold_7	35840060	35840110	-0	Si026514m	scaffold_8	1123114	1123164	0	3e-11	5-proximal	AATGCTGGTTGCTGTGTGGCTCAGTCCAGCTCATGGAGCACCAACTACCA	ATGCCGATTGCTATCTGGCTCAGTCCAGCTCATAGAGCACCAACCACCAA	http://synteny.cnr.berkeley.edu/CoGe/GEvo.pl?prog=blastn&autogo=1&show_cns=1&dsgid1=19491&chr1=scaffold_7&x1=35840060&dr1up=15000&dr1down=15000&dsgid2=19491;chr2=scaffold_8;x2=1123114;dr2up=15000;dr2down=15000;num_seqs=2;hsp_overlap_limit=0;hsp_size_limit=0
Si029303m|scaffold_2|33738872|33738886|+|Si013479m|scaffold_6|30754637|30754651|+|0.99	Si029303m	scaffold_2	33738872	33738886	0	Si013479m	scaffold_6	30754637	30754651	0	0.99	5-distal	CAAGAACAATTAGA	CAAGAACAATTAGA	http://synteny.cnr.berkeley.edu/CoGe/GEvo.pl?prog=blastn&autogo=1&show_cns=1&dsgid1=19491&chr1=scaffold_2&x1=33738872&dr1up=15000&dr1down=15000&dsgid2=19491;chr2=scaffold_6;x2=30754637;dr2up=15000;dr2down=15000;num_seqs=2;hsp_overlap_limit=0;hsp_size_limit=0
Si009816m|scaffold_7|35145316|35145382|+|Si026265m|scaffold_8|1926626|1926560|-|6e-17	Si009816m	scaffold_7	35145316	35145382	0	Si026265m	scaffold_8	1926560	1926626	-0	6.0000000000000001e-17	3-distal	TCCTCTTCGCTAAACTGCAGGCAGCTGCTTGTGTCCACAAATGAAGCCCGTGGTGATTGCATCGTG	GTCCTCTTTGCTCAACTGCAGGCAACTGTTTGTGTCCACGAATGAAGTCGCTGGTGATTGCATCGT	http://synteny.cnr.berkeley.edu/CoGe/GEvo.pl?prog=blastn&autogo=1&show_cns=1&dsgid1=19491&chr1=scaffold_7&x1=35145316&dr1up=15000&dr1down=15000&dsgid2=19491;chr2=scaffold_8;x2=1926560;dr2up=15000;dr2down=15000;num_seqs=2;hsp_overlap_limit=0;hsp_size_limit=0
Si021436m|scaffold_3|50318362|50318379|-|Si034602m|scaffold_9|8904004|8903987|+|1.1	Si021436m	scaffold_3	50318362	50318379	-0	Si034602m	scaffold_9	8903987	8904004	0	1.1	3-distal	TCCATCCATCTCATCCA	CCATCCATCACATCCAT	http://synteny.cnr.berkeley.edu/CoGe/GEvo.pl?prog=blastn&autogo=1&show_cns=1&dsgid1=19491&chr1=scaffold_3&x1=50318362&dr1up=15000&dr1down=15000&dsgid2=19491;chr2=scaffold_9;x2=8903987;dr2up=15000;dr2down=15000;num_seqs=2;hsp_overlap_limit=0;hsp_size_limit=0
setaria64_scaffold_3_3421199_3421396|scaffold_3|3416096|3416110|-|Si005037m|scaffold_5|3044983|3044969|+|0.84	setaria64_scaffold_3_3421199_3421396	scaffold_3	3416096	3416110	-0	Si005037m	scaffold_5	3044969	3044983	0	0.84	3-distal	TAAAAGGACTAAAA	AAAAGGACTAAAAA	http://synteny.cnr.berkeley.edu/CoGe/GEvo.pl?prog=blastn&autogo=1&show_cns=1&dsgid1=19491&chr1=scaffold_3&x1=3416096&dr1up=15000&dr1down=15000&dsgid2=19491;chr2=scaffold_5;x2=3044969;dr2up=15000;dr2down=15000;num_seqs=2;hsp_overlap_limit=0;hsp_size_limit=0
Si017709m|scaffold_1|31909277|31909305|+|Si010529m|scaffold_7|25096094|25096122|+|0.001	Si017709m	scaffold_1	31909277	31909305	0	Si010529m	scaffold_7	25096094	25096122	0	0.001	5-distal	CCCTCCAACCTTGAGCGCCAAGTGACAA	CCTTCCAACCTTGTGCTCCAAGTGACAA	http://synteny.cnr.berkeley.edu/CoGe/GEvo.pl?prog=blastn&autogo=1&show_cns=1&dsgid1=19491&chr1=scaffold_1&x1=31909277&dr1up=15000&dr1down=15000&dsgid2=19491;chr2=scaffold_7;x2=25096094;dr2up=15000;dr2down=15000;num_seqs=2;hsp_overlap_limit=0;hsp_size_limit=0
Si012426m|scaffold_7|35254840|35255132|-|Si026106m|scaffold_8|2043422|2043137|+|9e-67	Si012426m	scaffold_7	35254840	35255132	-0	Si026106m	scaffold_8	2043137	2043422	0	9.0000000000000003e-67	3-proximal	GTGGTCTCCTTTGTTTGTTGAAATTCTTTAGATAAATGTTATCCTGCTTTTAAGTATGAAATTCTGCACACGATAAAATTATCTTGTCTCTAGTCCTAGCTATTTTACAGCAGCAAATAGTTTACTAATTCATTGGTACTGGTACTGCACATTTTTTTTCATTTTTATCGCATAATTTGTGAAAAGATCCCACACTCCCTGGGGTAACATCTGGGCTTCTTGATCCTTGAGATGATTACTATATTTTAAGCTTTGTGTTTTTTGGTCTCCATCTGTAGCATTATTATGTGGA	TGGTCTTGTTTGATTGTTGAAATTCTTTAGATAAATGTTATCCTGTTTCTTAGTATGAAATTCTGCACCCGGCAAAATTCTTGTTTCCATTCCTAGTTATTTTACAGCAGTAAATAGTTTACTAATTCATGGGTACCGCAGAGGTTTTTTTCATTTTTATTGCATAATTTATTAAGAGATCCGACACTCCCTGGGTAACATCTGGACTTCTTGATCCTTGAGATGGTTACTATATTTTAAGCTTTGTATTTTTTGGTCTCCATCAGTAGCATTTATTATGTGGAC	http://synteny.cnr.berkeley.edu/CoGe/GEvo.pl?prog=blastn&autogo=1&show_cns=1&dsgid1=19491&chr1=scaffold_7&x1=35254840&dr1up=15000&dr1down=15000&dsgid2=19491;chr2=scaffold_8;x2=2043137;dr2up=15000;dr2down=15000;num_seqs=2;hsp_overlap_limit=0;hsp_size_limit=0
Si029425m|scaffold_2|1789255|1789301|-|Si035150m|scaffold_9|4483558|4483604|-|0.064	Si029425m	scaffold_2	1789255	1789301	-0	Si035150m	scaffold_9	4483558	4483604	-0	0.064	5-distal	ATGATGGCAGGCGCGGTGTGCTAGCGGGCTAAAGGGAGGACACTAC	ATGATGGCAGGTGTGGCGTCGTAGATGGTTAAAGCGAGGACACCAC	http://synteny.cnr.berkeley.edu/CoGe/GEvo.pl?prog=blastn&autogo=1&show_cns=1&dsgid1=19491&chr1=scaffold_2&x1=1789255&dr1up=15000&dr1down=15000&dsgid2=19491;chr2=scaffold_9;x2=4483558;dr2up=15000;dr2down=15000;num_seqs=2;hsp_overlap_limit=0;hsp_size_limit=0
Si012474m|scaffold_7|35884289|35884457|-|Si027421m|scaffold_8|94741|94569|+|1e-54	Si012474m	scaffold_7	35884289	35884457	-0	Si027421m	scaffold_8	94569	94741	0	1e-54	3-proximal	GATCATCATTCTTGATAATTGGTTTCGTTTACCAGTTGGGCCACCGATACCGTCTCAACATGCAGCCCAGCCCACCAGTTGGTTTCGTTTACCAGTTTTGCTTTTTTCACCCAGCCTGCTCCGTCACTCCTGGCCCGGCCCGACACCATACAAGCTTCCTTCAATTCC	ATGATCATTCTTGATAATTGGTTTCGTTTACCAGTTGGGCCACCGATACTGTCCCAACATCTAGCCCAGCCTACCAATTATTTCGTTTCCTTTTTTTTTTTTGCTTTTTTCACCCAGCCTGCTCCGTCACTCCTGGCCCGGCCCGACACCAGCCAAGCTTCCTTCAATTCCA	http://synteny.cnr.berkeley.edu/CoGe/GEvo.pl?prog=blastn&autogo=1&show_cns=1&dsgid1=19491&chr1=scaffold_7&x1=35884289&dr1up=15000&dr1down=15000&dsgid2=19491;chr2=scaffold_8;x2=94569;dr2up=15000;dr2down=15000;num_seqs=2;hsp_overlap_limit=0;hsp_size_limit=0
Si012526m|scaffold_7|34295429|34295521|-|Si026036m|scaffold_8|633750|633663|+|2e-27	Si012526m	scaffold_7	34295429	34295521	-0	Si026036m	scaffold_8	633663	633750	0	2.0000000000000001e-27	5-distal	GCTGCTCGATCATGCTTGCTTCTCTGAATCTCTGGGAGGGAGGCCGTTAACATCGTGCAAGCACAAGCAGAACAGACGGAGACCTGCCCAGA	CTGCTCGATCATGCTTGCTTCTCTGAATCTCTGGGAGGGAGGCCGTTAACATCATGCAAAGCAGTACAGACAGAGACCTGCCAAGAG	http://synteny.cnr.berkeley.edu/CoGe/GEvo.pl?prog=blastn&autogo=1&show_cns=1&dsgid1=19491&chr1=scaffold_7&x1=34295429&dr1up=15000&dr1down=15000&dsgid2=19491;chr2=scaffold_8;x2=633663;dr2up=15000;dr2down=15000;num_seqs=2;hsp_overlap_limit=0;hsp_size_limit=0
Si012811m|scaffold_7|34367045|34367380|+|setaria64_scaffold_8_511704_514080|scaffold_8|518291|517964|-|5e-102	Si012811m	scaffold_7	34367045	34367380	0	setaria64_scaffold_8_511704_514080	scaffold_8	517964	518291	-0	5.0000000000000003e-102	5-distal	TTTGGTACTCGTACTATAATTCCATTTCCAAGCGGCACTGTTCCCTTGTGAGCAGTGGCGGACCCAGCTTTTTGCGGCCAAGTTCCTAGTAGTCATGACACAACAACACATATACATAGAAATTGATGTATGCCCTGAAATAGTGCACTATTTTTAAAAATCTATGCAAATGTCCCTATATGGCTCTCAATAAGTTGCTTCATTGAGTATAGTTCTCTAGCATATATAGTGTGGAATGGTTGGCACCTAAATTGAATTACATAATATCTAAAGTGTTAGTTGGCTTTGGCATTGCAATTAGTTGCTACACGGCTGCACGCAGCACTCGGAATCAC	ATTTGGTACTCGTACTATAATTCCATTTCCAAGTAGCACTGTTCCCTTGTGAGCGGTGGCGGACCCAGCTTTTTGCGGCCAAGTTCCTGTGTTCATGACACAACAACACATATACATAGAAATTGATGTATGCCCGTTTTCTAAACAATGAAATAGTGCAGTATTTTTTAAAAATCTATGCAAATGTCCTCTCAATAAGTTGCTTAATTGAGTATAGTTCTCTAGCATATATAGTGTGGAATGGTTGGCACCTAAATTATCTAAAGTGTTAGTTGGCTTTGGCATTGCAATTAGTTGCTACACGGCTGCATGCAGCACTCGGAAGCA	http://synteny.cnr.berkeley.edu/CoGe/GEvo.pl?prog=blastn&autogo=1&show_cns=1&dsgid1=19491&chr1=scaffold_7&x1=34367045&dr1up=15000&dr1down=15000&dsgid2=19491;chr2=scaffold_8;x2=517964;dr2up=15000;dr2down=15000;num_seqs=2;hsp_overlap_limit=0;hsp_size_limit=0
scaffold_2_41906644_41906719_cns_protein|scaffold_2|41905463|41905510|+|scaffold_2_42646366_42646441_cns_protein|scaffold_2|42644641|42644692|+|6e-09	scaffold_2_41906644_41906719_cns_protein	scaffold_2	41905463	41905510	0	scaffold_2_42646366_42646441_cns_protein	scaffold_2	42644641	42644692	0	6e-09	3-distal	TGCTTCAGGCGTGCTCCTTTTCTTCAATGAATTCTGTTGATCGATGC	TGCTTCAGGCGTGCTCCTTTTATAGGTTCAATTAATTCTGTTGATCGATGC	http://synteny.cnr.berkeley.edu/CoGe/GEvo.pl?prog=blastn&autogo=1&show_cns=1&dsgid1=19491&chr1=scaffold_2&x1=41905463&dr1up=15000&dr1down=15000&dsgid2=19491;chr2=scaffold_2;x2=42644641;dr2up=15000;dr2down=15000;num_seqs=2;hsp_overlap_limit=0;hsp_size_limit=0
Si009187m|scaffold_7|35613585|35614002|+|Si025823m|scaffold_8|954996|955395|+|1e-173	Si009187m	scaffold_7	35613585	35614002	0	Si025823m	scaffold_8	954996	955395	0	1e-173	intron	TCAAATTACCAAGTAAACAGTATTACCCTGGAGGCCTGGACTTACCTAACAGGTCCTTTCATTGTTGTGATGATTATGGTGGCCTCTGCATACCTACATATACAACACAATGGAAATTGCGCAATCCTCCAATGTTTTTGGGATCCACTAGTTGCTATTGCATTCAGAACGAATGGCTAGTCGCCCTTCCAGGCGACACTGCTTATCATTGACTGAGTGACTTGCATCACATTGTTAAAGAGATACGCAAGTTTCACTGGTGTACTGTTGGTGAAGCTGGAAGTTAAAACATGGACAAAACCTGGATTGTGGATTGTGTCGTTTAGTAGCCAGTGGCCGACGTAAAGTTCCCTGCCCAAGTTATTAGTGTCAACAATGGAGGCTTAAAGAATGCTTATG…	TCAAATTACCAAGTAAACAGTATTACCCTGGAGGCCTGGACTTACCTAACAGGTCCTGTCATTGTTGTGATGATCATGGTGGCCTCTGCATACCTACATATACAACAAAATGGAAATTGCGCAATCCTCCAATATTTTTGGGATCCACTAGTTGCTATTGCATTCAGAACGGATGGCTAGTTGCCCTTCCAGGCGACACTGCTTATCAGTGACTGAGTGACTTGCATCACATTGTTAAAGAAATACTTAAGTCTCACTGGTGAAGTTGAAACATGGACAAAACCTGGACTGTGGATTGTGTCGTTTGGTAGCCAGTGGCTGACGTAAAGTTCCCTGCCCAAGTTATTAGTGTCAACAATGGAGGCTTAAAGAATGCTTATGAGATTCCACTGTAACAAA	http://synteny.cnr.berkeley.edu/CoGe/GEvo.pl?prog=blastn&autogo=1&show_cns=1&dsgid1=19491&chr1=scaffold_7&x1=35613585&dr1up=15000&dr1down=15000&dsgid2=19491;chr2=scaffold_8;x2=954996;dr2up=15000;dr2down=15000;num_seqs=2;hsp_overlap_limit=0;hsp_size_limit=0
Si021291m|scaffold_3|8735246|8735266|-|Si000805m|scaffold_5|29140915|29140935|-|1.1	Si021291m	scaffold_3	8735246	8735266	-0	Si000805m	scaffold_5	29140915	29140935	-0	1.1	intron	TGGTTGTTGGCTTTAGTAGG	TGGTTGTTGGCTTTGTTAGG	http://synteny.cnr.berkeley.edu/CoGe/GEvo.pl?prog=blastn&autogo=1&show_cns=1&dsgid1=19491&chr1=scaffold_3&x1=8735246&dr1up=15000&dr1down=15000&dsgid2=19491;chr2=scaffold_5;x2=29140915;dr2up=15000;dr2down=15000;num_seqs=2;hsp_overlap_limit=0;hsp_size_limit=0
scaffold_6_17118036_17118536_cns_protein|scaffold_6|17117719|17117935|-|scaffold_6_21987378_21987878_cns_protein|scaffold_6|21987063|21987279|-|9e-118	scaffold_6_17118036_17118536_cns_protein	scaffold_6	17117719	17117935	-0	scaffold_6_21987378_21987878_cns_protein	scaffold_6	21987063	21987279	-0	9.0000000000000001e-118	3-proximal	TATCTGTAGGTATTTGTGGCGACCACGCCCAGGCATGTTTTTCATTAAGACGTGGGACATATATGTAGGTATGAATTAGGATTGTATAGAATTCGCTTGTGCAGTAATGTAGTTTTCTGTATTTTTCACTTGTAGCTAGGGAAGTTGGGATGCTTCCGTAGGTCTTTTCTGTCCCATCCTATGTCCTCTGTTTTGAAATCCGAATCTGTTCAATTA	TATCTGTAGGTATTTGTGGCGACCACGCCCAGGCATGTTTTTCATTAAGACGTGGGACATATATGTAGGTATGAATTAGGATTGTATAGAATTCGCTTGTGCAGTAATGTAGTTTTCTGTATTTTTCACTTGTAGCTAGGGAAGTTGGGATGCTTCCGTAGGTCTTTTCTGTCCCATCCTATGTCCTCTGTTTTGAAATCCGAATCTGTTCAATTA	http://synteny.cnr.berkeley.edu/CoGe/GEvo.pl?prog=blastn&autogo=1&show_cns=1&dsgid1=19491&chr1=scaffold_6&x1=17117719&dr1up=15000&dr1down=15000&dsgid2=19491;chr2=scaffold_6;x2=21987063;dr2up=15000;dr2down=15000;num_seqs=2;hsp_overlap_limit=0;hsp_size_limit=0
Si010720m|scaffold_7|35910114|35910208|+|Si026699m|scaffold_8|67191|67093|-|5e-36	Si010720m	scaffold_7	35910114	35910208	0	Si026699m	scaffold_8	67093	67191	-0	5e-36	intron	CCATGTTAATAAATTAGCATCCATCAGCCAATAAAACTACTTTTTATTATATGGTGCATTAATATTCTATTATTCTTGTAATTGTTCAAAAATA	ACCATGTTAATAAATTAGCATCCATCAGCTAATAAAACTACTTTTTATTAATTATATGGTGCATTACTATTCTATTATTCTTGTAATTGTTCAAAAAT	http://synteny.cnr.berkeley.edu/CoGe/GEvo.pl?prog=blastn&autogo=1&show_cns=1&dsgid1=19491&chr1=scaffold_7&x1=35910114&dr1up=15000&dr1down=15000&dsgid2=19491;chr2=scaffold_8;x2=67093;dr2up=15000;dr2down=15000;num_seqs=2;hsp_overlap_limit=0;hsp_size_limit=0
scaffold_7_34630616_34630694_cns_rna|scaffold_7|34631455|34631820|-|scaffold_8_277595_277517_cns_rna|scaffold_8|276709|276328|+|8e-86	scaffold_7_34630616_34630694_cns_rna	scaffold_7	34631455	34631820	-0	scaffold_8_277595_277517_cns_rna	scaffold_8	276328	276709	0	8.0000000000000007e-86	5-proximal	AAACTAGAAGATGTGCTGGGAGTGCATGAACTAATGTACTAAAGGCAGGTAAAAAACATTACCATATCTGGCCACAGTGCAACAAAGTATTCTTACATTGTAAATTTGTGTTGATCCATTGTGCTGAACTCTTTACTATTCTGTGATTCTTTTATGATGATTGTCTTCTTTTCAGAGAATGTATCAATATAATCATTCTAACTTGAATAAATCTTGCTCTGATGCTCGATCGATAGATCACTGTATTATTTACCTATTGAATAAAACCTTATATGAGTAGTTGTTATCCTTGATGGCACCTTTTAGATTGCTTAATAATGCAGTTTCGTACTTGCTGAACATTTGAACAATGCACGTGCATTTCA	AACTAAAAGACATGCTGGGAATGCATGAACTAATGTGCTAAAGCATGTAAGAAACATTACCATCTCTGGTAACTCTGCAACAAGATATTCTTACAATGTAAATTTGTATTGATCCATTCTGCTGAACTCTTTAATATTCTGTCTATTTTTATCATGATTATTTCCTTTTTAGTAAATGCATCAATCATTCATATCAATATAATCATTCTAAACCTGAATAAATCTTGCTCCGATGCTCAGTGGTTAGTACATGACTGTATTATTTACCTATTGAATAAAGCTTTATATAAGTAGTTCTTATCCTTCATGGCACCTTTTGGATTGCTTAAATAATGCAGTTCCGTACTTGGTGAACATTTGAACAATGCATGTGCATTTCAA	http://synteny.cnr.berkeley.edu/CoGe/GEvo.pl?prog=blastn&autogo=1&show_cns=1&dsgid1=19491&chr1=scaffold_7&x1=34631455&dr1up=15000&dr1down=15000&dsgid2=19491;chr2=scaffold_8;x2=276328;dr2up=15000;dr2down=15000;num_seqs=2;hsp_overlap_limit=0;hsp_size_limit=0
Si016817m|scaffold_1|6147816|6147858|-|Si006333m|scaffold_4|30965935|30965893|+|0.0001	Si016817m	scaffold_1	6147816	6147858	-0	Si006333m	scaffold_4	30965893	30965935	0	0.0001	3-UTR	ATGTATCTATACTGTTTTTGACCAAAAAGAACAAGGCTGATT	TGTATAGATACCGTTTTTGACAAAGAAAAAAAAGGCTGATTA	http://synteny.cnr.berkeley.edu/CoGe/GEvo.pl?prog=blastn&autogo=1&show_cns=1&dsgid1=19491&chr1=scaffold_1&x1=6147816&dr1up=15000&dr1down=15000&dsgid2=19491;chr2=scaffold_4;x2=30965893;dr2up=15000;dr2down=15000;num_seqs=2;hsp_overlap_limit=0;hsp_size_limit=0
Si009590m|scaffold_7|35299862|35300314|-|Si026176m|scaffold_8|2047732|2048184|-|0.0	Si009590m	scaffold_7	35299862	35300314	-0	Si026176m	scaffold_8	2047732	2048184	-0	0	intron	GTATAATCGTTTATGTTACGTAAGTTCCTGCTCATTATCAGTATGCTGTTGTAGGAGCTTTCCCTACTGTTGGCAGTGCAAAAATCACAAATAAAGTTTTCCTTCTCGTAAATTGCTGTCTTGAAATATTGATTTTTAATCTAAATTTATTTAATATCAATACACTAATATTCTTTCTCAACCACCTAATTTCTCTCTGCTCAGTTTGACATCATGATTTTGTCTTGATGTCACTGTTTATTATTATCACCAGTAATCCCTTTTGGTAAATGACTCTTGAAATTTTTCTTGAGTGAATTTCTGTTGTTTATAACATGCAGTATGTGCACTCAATCTTGCAATTTTTCCCATCTGCTTCTTGATAGAATGATTGATGGACTGATGATCTGATTTTGATTA…	GTATAATCGTTTATGTTACGTAAGTTCCTGCTCATTATCAGTATGCTGTTGTAGGAGCTTTCCCTACTGTTGGCAGTGCAGAAATCAGAAATAAAGTTTTCCTTCTCGTAAATTGCTGTCTTGAAATATTGATTTTTAATCTAAATTTATTTAAGATCAATACACTAATATTCTTTCTCAACCACCTAATTTCTCTCTGCTCAGTTTGACATCATGATTTTGTCTTGATGTCACTGTTTATTATTATCACCAGCAATCCCTTTTGGTAAATGACTCTTGAAATTTTTCTTGAGTGAATTTCTGTTGTTTATAATGTGCAGTATGTGCACTCAATCTTGCAATTTTTAACTTCTGCTTCTTGATAGAATGATTGATGGACTGATGATCTGATTTTGATTA…	http://synteny.cnr.berkeley.edu/CoGe/GEvo.pl?prog=blastn&autogo=1&show_cns=1&dsgid1=19491&chr1=scaffold_7&x1=35299862&dr1up=15000&dr1down=15000&dsgid2=19491;chr2=scaffold_8;x2=2047732;dr2up=15000;dr2down=15000;num_seqs=2;hsp_overlap_limit=0;hsp_size_limit=0
Si011961m|scaffold_7|34449084|34449136|-|Si026663m|scaffold_8|449682|449630|+|4e-07	Si011961m	scaffold_7	34449084	34449136	-0	Si026663m	scaffold_8	449630	449682	0	3.9999999999999998e-07	intron	TTGCATATCAGTGTACCTTGAATACCTGCATTATTTTCTCACACTTGTGTAC	TGTATATCAGCATACCCTGTATCCTTGCACTATTTTCTCACACTTGTCTACT	http://synteny.cnr.berkeley.edu/CoGe/GEvo.pl?prog=blastn&autogo=1&show_cns=1&dsgid1=19491&chr1=scaffold_7&x1=34449084&dr1up=15000&dr1down=15000&dsgid2=19491;chr2=scaffold_8;x2=449630;dr2up=15000;dr2down=15000;num_seqs=2;hsp_overlap_limit=0;hsp_size_limit=0
Si009993m|scaffold_7|34718403|34719251|-|Si026311m|scaffold_8|217517|216669|+|0.0	Si009993m	scaffold_7	34718403	34719251	-0	Si026311m	scaffold_8	216669	217517	0	0	3-distal	AACCCACTCTGCCACCTTCGTTTCTAGCTGACAGCTGAGAGAAATGTAACAACATTCACTGTGTAAATGGGGGGAAATTGAAACGGCAACCAATATGAGTTCTCAATTAACTCGCCAGGTTTTCTCAAACGATGAAAAACCTGCTTAAGCTCTTCTGTTCAGTACTAGAAAATGGGGCAACATAGCAAGAGCAAGAGTGCAAGACCATACCTCATTTCCAGATTCTGCGCATAGTGTTTCAACATGATACATTGGCATACATGGATTTACAAAGCTCACATACTCACAAAATCTACTGAATGAGCTTCACTCCAGCTACAGCCTACAGCAAGCAGTGTGGCCTCTGAAAATGCAGCATTTTACAACAATGGTAGAGGACTAGCACAATTTGCCAGGCCC…	ACCCACTCTGCCACCTTCATTTCTAGCTGACAGCTGAGAGAAATGTAACAACATTCACTGTGTAAATGGGGGGAAAATGAAACGGCAACCAATATGAGTTCTCAATTAACTCGCCAGGTTTTCTCAAACGATGAAAAACCTGCTTAAGCTCTTCTGTTCAGTACTAGAAAATTGGGCAACATAGCAAGAGCAAGAGTGCAAGACCATACTTCATTTCCAGATTCTGCGAATAGTGTTTCAACATGATTCATTGGCATACATGGATTTACAAAGCTCACATACTCACAAAATCTACTGGATGAGCTTCACTCCAACTACAGCCTACAGCAAGCAGTGTGGCCTCTGAAAATGCAGCATTTTACAACAATGGTAGAGGGCTAGCACAATTTGCCAGGCCCC…	http://synteny.cnr.berkeley.edu/CoGe/GEvo.pl?prog=blastn&autogo=1&show_cns=1&dsgid1=19491&chr1=scaffold_7&x1=34718403&dr1up=15000&dr1down=15000&dsgid2=19491;chr2=scaffold_8;x2=216669;dr2up=15000;dr2down=15000;num_seqs=2;hsp_overlap_limit=0;hsp_size_limit=0
Si018512m|scaffold_1|41430959|41431086|-|Si031300m|scaffold_2|46161071|46160929|+|1e-40	Si018512m	scaffold_1	41430959	41431086	-0	Si031300m	scaffold_2	46160929	46161071	0	9.9999999999999993e-41	5-distal	CCATCTCGTTCGCGGCAAAGTTCCTCCGGATCCGGAAGCATGGCGTCTTCTTTCTCCTCAGCTCCTCCTCCCGGCGGCGCTCCTCGAGGCGTCGTTGCCGCCTAATGCTGAAGCACATCATGCGGGT	CATCTCGTTCGCGGCAAGGTTCCTCCGGATCCGGAAGCATGGCGTCTTCTCCTCCGCATCCTTCTTTCTCCTCAGCTCCTCCTCCCGGCGGCGCTCCTCGAGGCGTCGTTGCCGCCTAATGCTAAAGCACATCATGCTGGTG	http://synteny.cnr.berkeley.edu/CoGe/GEvo.pl?prog=blastn&autogo=1&show_cns=1&dsgid1=19491&chr1=scaffold_1&x1=41430959&dr1up=15000&dr1down=15000&dsgid2=19491;chr2=scaffold_2;x2=46160929;dr2up=15000;dr2down=15000;num_seqs=2;hsp_overlap_limit=0;hsp_size_limit=0
Si010738m|scaffold_7|34974021|34974144|+|Si026702m|scaffold_8|1600040|1600159|+|1e-29	Si010738m	scaffold_7	34974021	34974144	0	Si026702m	scaffold_8	1600040	1600159	0	9.9999999999999994e-30	5-proximal	GTGCGTCGACCCGCACGCCGCTAGTTTCATGCATCGCCGCTCCCCTAGGTTCGCCGGTCGCGTGGGCAGCTCTACCTGAGGTTGAAGAAGAAATGGAAAAAAGAGAGAAATGTTGATTTTTAT	GTGCGTCACCCCGCGCGCCACTGGCCTCATGCATCGCCGCTCCCCTAGGTTCGCTGGCCGCGTGGATGGCTCTACCCGAGGTTGAAGAAGAAACGGAAAAAAGAAATGTTGATTTTTAT	http://synteny.cnr.berkeley.edu/CoGe/GEvo.pl?prog=blastn&autogo=1&show_cns=1&dsgid1=19491&chr1=scaffold_7&x1=34974021&dr1up=15000&dr1down=15000&dsgid2=19491;chr2=scaffold_8;x2=1600040;dr2up=15000;dr2down=15000;num_seqs=2;hsp_overlap_limit=0;hsp_size_limit=0
Si030863m|scaffold_2|48000129|48000153|-|Si037103m|scaffold_9|46715634|46715658|-|0.24	Si030863m	scaffold_2	48000129	48000153	-0	Si037103m	scaffold_9	46715634	46715658	-0	0.24	intron	CTAGGGTTCCGCCGCCATGGTAAG	CTAGGGTTTCGCCGCCATGGTAAG	http://synteny.cnr.berkeley.edu/CoGe/GEvo.pl?prog=blastn&autogo=1&show_cns=1&dsgid1=19491&chr1=scaffold_2&x1=48000129&dr1up=15000&dr1down=15000&dsgid2=19491;chr2=scaffold_9;x2=46715634;dr2up=15000;dr2down=15000;num_seqs=2;hsp_overlap_limit=0;hsp_size_limit=0
Si031536m|scaffold_2|8577602|8577624|+|Si039067m|scaffold_9|1544327|1544305|-|0.001	Si031536m	scaffold_2	8577602	8577624	0	Si039067m	scaffold_9	1544305	1544327	-0	0.001	5-proximal	GGATAAGCCGCTTGTGGACGCC	CGGATAAGCCGCTTGTGGCCGC	http://synteny.cnr.berkeley.edu/CoGe/GEvo.pl?prog=blastn&autogo=1&show_cns=1&dsgid1=19491&chr1=scaffold_2&x1=8577602&dr1up=15000&dr1down=15000&dsgid2=19491;chr2=scaffold_9;x2=1544305;dr2up=15000;dr2down=15000;num_seqs=2;hsp_overlap_limit=0;hsp_size_limit=0
Si023008m|scaffold_3|41093684|41093698|-|Si026708m|scaffold_8|40396324|40396338|-|1.0	Si023008m	scaffold_3	41093684	41093698	-0	Si026708m	scaffold_8	40396324	40396338	-0	1	5-distal	GGCGACGGCGGCGG	GGCGACGGCGGCGG	http://synteny.cnr.berkeley.edu/CoGe/GEvo.pl?prog=blastn&autogo=1&show_cns=1&dsgid1=19491&chr1=scaffold_3&x1=41093684&dr1up=15000&dr1down=15000&dsgid2=19491;chr2=scaffold_8;x2=40396324;dr2up=15000;dr2down=15000;num_seqs=2;hsp_overlap_limit=0;hsp_size_limit=0
Si022713m|scaffold_3|6395417|6395456|+|setaria64_scaffold_8_8826864_8827500|scaffold_8|8826111|8826149|+|0.056	Si022713m	scaffold_3	6395417	6395456	0	setaria64_scaffold_8_8826864_8827500	scaffold_8	8826111	8826149	0	0.056	5-proximal	GATCTTGTTCTGCATGGCCATGGTGGGGAGCCCAAGAAA	GATCTTGTTTTGCATTGCATGGGGAAGAGCCCAAGAAA	http://synteny.cnr.berkeley.edu/CoGe/GEvo.pl?prog=blastn&autogo=1&show_cns=1&dsgid1=19491&chr1=scaffold_3&x1=6395417&dr1up=15000&dr1down=15000&dsgid2=19491;chr2=scaffold_8;x2=8826111;dr2up=15000;dr2down=15000;num_seqs=2;hsp_overlap_limit=0;hsp_size_limit=0
Si009993m|scaffold_7|34721494|34721585|-|Si026311m|scaffold_8|213926|213834|+|9e-38	Si009993m	scaffold_7	34721494	34721585	-0	Si026311m	scaffold_8	213834	213926	0	9.0000000000000002e-38	intron	GTAACACTCCCTCCTCCCTGTTTTAGATCCACTGGATTGCCAAAATGTTTTCCCAGTATTTGCTGACACCTCTCATGATTGTCTGGATTTA	TAACACTCCCTACTCCCTGTTTTAGATCCACTGGATTGCCAAAATGTTTTCCCAGTATTTGCTGACACTTCTCATGAATTGTCTGGATTTAG	http://synteny.cnr.berkeley.edu/CoGe/GEvo.pl?prog=blastn&autogo=1&show_cns=1&dsgid1=19491&chr1=scaffold_7&x1=34721494&dr1up=15000&dr1down=15000&dsgid2=19491;chr2=scaffold_8;x2=213834;dr2up=15000;dr2down=15000;num_seqs=2;hsp_overlap_limit=0;hsp_size_limit=0
Si017449m|scaffold_1|35673370|35673397|-|Si011853m|scaffold_7|29000148|29000175|-|9e-05	Si017449m	scaffold_1	35673370	35673397	-0	Si011853m	scaffold_7	29000148	29000175	-0	9.0000000000000006e-05	intron	GTTAATCTGCTCCGGTCATTTGTTAAT	GTTAATCCGGTCCGGTCATTTGTTAAT	http://synteny.cnr.berkeley.edu/CoGe/GEvo.pl?prog=blastn&autogo=1&show_cns=1&dsgid1=19491&chr1=scaffold_1&x1=35673370&dr1up=15000&dr1down=15000&dsgid2=19491;chr2=scaffold_7;x2=29000148;dr2up=15000;dr2down=15000;num_seqs=2;hsp_overlap_limit=0;hsp_size_limit=0
Si009399m|scaffold_7|35687822|35687850|-|Si027926m|scaffold_8|1046843|1046871|-|0.067	Si009399m	scaffold_7	35687822	35687850	-0	Si027926m	scaffold_8	1046843	1046871	-0	0.067	intron	TCTCGTGTCCTGTTCAGCATTATTAATT	TCTCTTGTTCTCTTCAGCATTACTAATT	http://synteny.cnr.berkeley.edu/CoGe/GEvo.pl?prog=blastn&autogo=1&show_cns=1&dsgid1=19491&chr1=scaffold_7&x1=35687822&dr1up=15000&dr1down=15000&dsgid2=19491;chr2=scaffold_8;x2=1046843;dr2up=15000;dr2down=15000;num_seqs=2;hsp_overlap_limit=0;hsp_size_limit=0
Si022982m|scaffold_3|19676702|19676716|+|Si002853m|scaffold_5|43027271|43027285|+|0.93	Si022982m	scaffold_3	19676702	19676716	0	Si002853m	scaffold_5	43027271	43027285	0	0.93	5-distal	CACGCACGTATGGC	CACGCACGTATGGC	http://synteny.cnr.berkeley.edu/CoGe/GEvo.pl?prog=blastn&autogo=1&show_cns=1&dsgid1=19491&chr1=scaffold_3&x1=19676702&dr1up=15000&dr1down=15000&dsgid2=19491;chr2=scaffold_5;x2=43027271;dr2up=15000;dr2down=15000;num_seqs=2;hsp_overlap_limit=0;hsp_size_limit=0
Si009226m|scaffold_7|35806008|35806098|+|Si027479m|scaffold_8|169202|169282|+|2e-09	Si009226m	scaffold_7	35806008	35806098	0	Si027479m	scaffold_8	169202	169282	0	2.0000000000000001e-09	5-proximal	GAAAGTGGTTGGTCAAGTGGAGATGCAACAACGGGTTGTGCAGTGGTGGTACATGTCCAAGTCCGATATGATCATTTTTGCATCCTCATC	GATAGTGGTTGGCCAAGTGGACACGCAACAGCGGGTTGTGGTGGTACATGTCCAAGTCCCATCTTTTTTGCATCCTCATC	http://synteny.cnr.berkeley.edu/CoGe/GEvo.pl?prog=blastn&autogo=1&show_cns=1&dsgid1=19491&chr1=scaffold_7&x1=35806008&dr1up=15000&dr1down=15000&dsgid2=19491;chr2=scaffold_8;x2=169202;dr2up=15000;dr2down=15000;num_seqs=2;hsp_overlap_limit=0;hsp_size_limit=0
Si032305m|scaffold_2|22263168|22263556|+|Si015739m|scaffold_6|2332613|2332980|+|7e-64	Si032305m	scaffold_2	22263168	22263556	0	Si015739m	scaffold_6	2332613	2332980	0	7.0000000000000006e-64	intron	GAGTGAATCATTGCTAAGCGCTGAGGACGAAAAAGCAGTCATAGGGCACTCAGCCCTCTTATCCCATTGTGCGATAGGAGAGAAATAGCAAAAGTTACTCATAACAACGTGGGCAGCCCATAAGACAATAAAATAACATATGTGCACAGCACAACATTAAATAAATAGGGTAGTTGGCAGCCAAGAGCCAGCAGGTTGCTGTTGTGGCCTTCTCTAAAGCTATTTTTTACCTCCAGTAGGACCCACCTTTAGTGCTTACCATTATGATCTTTTCTATGGACTCCTAGGTGTAGGTCCCATCTATTTAGACTATTTTGGCAAATACATTGTGGTCGCCCAATGCAAGTGCTCCACAGCAGCACCTAGTTATATTAAGCTGATTTATGTA	GAGTGAATCATAGCTAAGAGCTGAGCGAAAAAGCAGCCGTAGAGCACTCAGCCCTCTTGTCCCGTTGTGCAAGTAGTCGAGAAATAGCAAAAGCTTACTCGTAATATTATGGACAGTTTATAAGATCATAAAATAGGATACGTGCACAGCACAACATAGGTAGTTGGCAGCCACGAGCCAGCGGGTTACTACTATTTTTTTACCTTTGGTAGGACCCACATTTACTGCTTACCATTATGATCTTTTTTGTAGCTATGGACTCCCAATTGTAGGTCCCATCTATTTAGACTGTTTTGACAAATACATTGTGGTCGCCCAATGTAAGTGCTCCACTGCAGCACCTAATTATATTAAGCTGATTTATGTA	http://synteny.cnr.berkeley.edu/CoGe/GEvo.pl?prog=blastn&autogo=1&show_cns=1&dsgid1=19491&chr1=scaffold_2&x1=22263168&dr1up=15000&dr1down=15000&dsgid2=19491;chr2=scaffold_6;x2=2332613;dr2up=15000;dr2down=15000;num_seqs=2;hsp_overlap_limit=0;hsp_size_limit=0
Si040326m|scaffold_9|39981887|39981985|-|Si040819m|scaffold_9|56933208|56933306|-|0.79	Si040326m	scaffold_9	39981887	39981985	-0	Si040819m	scaffold_9	56933208	56933306	-0	0.79	5-UTR	TCCGACGAGGCCACGCTCGCGGACGCCTTCGCGGCCGCCACGGCCGCCGTGTCCGCCGCCTCGTCAGCGGTCTTCGCCGGCGTGTCCACGGCCTCCGC	TCCGGCGAGGCCGCGGTGGCCGAGGCCGCCGCCGCCGCCACGTGCGCCGCGGCGGCAGCGTCCGCCGCCATCTTCGCCGGGCTCGCATCCGCCTCCGC	http://synteny.cnr.berkeley.edu/CoGe/GEvo.pl?prog=blastn&autogo=1&show_cns=1&dsgid1=19491&chr1=scaffold_9&x1=39981887&dr1up=15000&dr1down=15000&dsgid2=19491;chr2=scaffold_9;x2=56933208;dr2up=15000;dr2down=15000;num_seqs=2;hsp_overlap_limit=0;hsp_size_limit=0
Si030496m|scaffold_2|30260702|30260760|-|Si013911m|scaffold_6|27843306|27843362|-|1e-07	Si030496m	scaffold_2	30260702	30260760	-0	Si013911m	scaffold_6	27843306	27843362	-0	9.9999999999999995e-08	3-UTR	GGTGATATGGGTGTACAAATGCACAATCTATGGGGTATAATGCAAGGTGGAATTGGTG	GGTGATAAGGGTGTACATGTATAATCTCTGGCGTATAATGGAAGATGGAATTGGTG	http://synteny.cnr.berkeley.edu/CoGe/GEvo.pl?prog=blastn&autogo=1&show_cns=1&dsgid1=19491&chr1=scaffold_2&x1=30260702&dr1up=15000&dr1down=15000&dsgid2=19491;chr2=scaffold_6;x2=27843306;dr2up=15000;dr2down=15000;num_seqs=2;hsp_overlap_limit=0;hsp_size_limit=0
Si015159m|scaffold_6|20545665|20546137|+|Si028177m|scaffold_8|6862473|6862941|+|0.0	Si015159m	scaffold_6	20545665	20546137	0	Si028177m	scaffold_8	6862473	6862941	0	0	3-distal	CGCCTCCATCTCCTCACGCCTCCATCTCCTCAACATGGAGCAGAAACATACACCTGACGCACAACACAAGGAGCATGCCCCACCTGCGCGACTTGATCCAATTACACCTGCACCATCCTATCCAGTAAGTTCAATCTTGCCTGCAACAATACAGTTTATGATCAGTTTATCAATACAACATGACATGGAAAAATTGTATAAAGTCCTAATTTTTTAATCAGATCCATTCATCCCAGGGAAACAATGGGGTACAGACCATTTATAATGGTCACTTAGAGAATAACACTGATGACGAATCAGATTATGAAGATCCTATCGTTAGCTTTACTGAGGACCCATTCACCTATCCACCCAAGATAGGAAGGAAGCCAGTACAATTTTTTCTGCTCTTTTTGTTGC…	CGCCTCCATCTCCTGACGCCTCCATCTCAACATGGAGTAGAACCATACACCTGACGCACAACACAAGGAGCATGCCCCACCTGCGCGACTTGATCCAATTACACCTGCGCCATCCTATCCAGTAAGTTCAATCTTGCCTGCAACAACAGTTTATGATCCGTTTATCAATACAACATGACATGGAAAAAAATTAAATTTTTCCTAATTTTTTAATCAGATCCATTCATCCCAGGGAAACAATGGGGTACAGACCATCTATAATGGTAACTTGGAGGATAACACTGATGACGAATCAGATTATGAAGACCCTATGGTTACCTTTACTGAGGACCCATTCACCTATCCACCCAAGATTGGAAGGAAGCCAGTAAATTTTTTTTCTGCTCTTTTTGTTGCCAT…	http://synteny.cnr.berkeley.edu/CoGe/GEvo.pl?prog=blastn&autogo=1&show_cns=1&dsgid1=19491&chr1=scaffold_6&x1=20545665&dr1up=15000&dr1down=15000&dsgid2=19491;chr2=scaffold_8;x2=6862473;dr2up=15000;dr2down=15000;num_seqs=2;hsp_overlap_limit=0;hsp_size_limit=0
Si010372m|scaffold_7|34605820|34606012|-|Si026753m|scaffold_8|299593|299418|+|5e-32	Si010372m	scaffold_7	34605820	34606012	-0	Si026753m	scaffold_8	299418	299593	0	5.0000000000000004e-32	5-proximal	TTGCTGAGGACGGCCCGGGAGCTCAAGGTCAAACGGCCGGTTCCTGCCTGCCTACCTACACACTACACAAGCTGTACCTGAAATGAGTCCCAGCTCACCTTCTCTAAAATAATTCTGTCGTCCATGCTTCCTTCCTGTCATCCTGTGCCACGTAATCAGGAGAGTGTATGTGTACTGCACATGCCACTGGCA	TGCTGAGGACGGCCCGGGAGCTCAGGGTCAAACGGCCGGTTCCTGCCCGCCTACACACTACACAAGCTGCTGTACCTGAAATGACAGTCCCAGCTAACCTTCTCTAAATAATTCTGCTTCCTTCCTGTGGCACGTAATCAGGAGAGTGTATGTGTACTGTACATGCCACTGTCAG	http://synteny.cnr.berkeley.edu/CoGe/GEvo.pl?prog=blastn&autogo=1&show_cns=1&dsgid1=19491&chr1=scaffold_7&x1=34605820&dr1up=15000&dr1down=15000&dsgid2=19491;chr2=scaffold_8;x2=299418;dr2up=15000;dr2down=15000;num_seqs=2;hsp_overlap_limit=0;hsp_size_limit=0
Si022557m|scaffold_3|3327110|3327126|+|Si002052m|scaffold_5|2866856|2866872|+|0.063	Si022557m	scaffold_3	3327110	3327126	0	Si002052m	scaffold_5	2866856	2866872	0	0.063	3-distal	TATAATACATAATATT	TATAATACATAATATT	http://synteny.cnr.berkeley.edu/CoGe/GEvo.pl?prog=blastn&autogo=1&show_cns=1&dsgid1=19491&chr1=scaffold_3&x1=3327110&dr1up=15000&dr1down=15000&dsgid2=19491;chr2=scaffold_5;x2=2866856;dr2up=15000;dr2down=15000;num_seqs=2;hsp_overlap_limit=0;hsp_size_limit=0
Si017641m|scaffold_1|1312699|1312722|-|Si007822m|scaffold_4|26850581|26850604|-|0.015	Si017641m	scaffold_1	1312699	1312722	-0	Si007822m	scaffold_4	26850581	26850604	-0	0.015	5-proximal	TGCAAGGATTAGAAGAGGAATAG	TGCAGGGAATAGAAGAGGAATAG	http://synteny.cnr.berkeley.edu/CoGe/GEvo.pl?prog=blastn&autogo=1&show_cns=1&dsgid1=19491&chr1=scaffold_1&x1=1312699&dr1up=15000&dr1down=15000&dsgid2=19491;chr2=scaffold_4;x2=26850581;dr2up=15000;dr2down=15000;num_seqs=2;hsp_overlap_limit=0;hsp_size_limit=0
Si010028m|scaffold_7|35344829|35344885|-|Si026313m|scaffold_8|2103597|2103656|-|3e-08	Si010028m	scaffold_7	35344829	35344885	-0	Si026313m	scaffold_8	2103597	2103656	-0	2.9999999999999997e-08	5-proximal	GCTAATTATTCAATGACATGTGGGCCAGCCGCGCGCAGAGTAATGGCGCCACCCGC	GCTAATCACTCCATGACATGTGGGCCAGCCACGCCTCGCGCAGTAATGGCGCCACCCGC	http://synteny.cnr.berkeley.edu/CoGe/GEvo.pl?prog=blastn&autogo=1&show_cns=1&dsgid1=19491&chr1=scaffold_7&x1=35344829&dr1up=15000&dr1down=15000&dsgid2=19491;chr2=scaffold_8;x2=2103597;dr2up=15000;dr2down=15000;num_seqs=2;hsp_overlap_limit=0;hsp_size_limit=0
Si009928m|scaffold_7|35045773|35045806|-|Si026259m|scaffold_8|1670736|1670769|-|5e-10	Si009928m	scaffold_7	35045773	35045806	-0	Si026259m	scaffold_8	1670736	1670769	-0	5.0000000000000003e-10	5-distal	ACGAAGCAGCGGATCGAAGCAGGCCGGAAACTG	ACGAAGCCGCGGATCGAAGCAGGCCGGAAACTG	http://synteny.cnr.berkeley.edu/CoGe/GEvo.pl?prog=blastn&autogo=1&show_cns=1&dsgid1=19491&chr1=scaffold_7&x1=35045773&dr1up=15000&dr1down=15000&dsgid2=19491;chr2=scaffold_8;x2=1670736;dr2up=15000;dr2down=15000;num_seqs=2;hsp_overlap_limit=0;hsp_size_limit=0
Si009553m|scaffold_7|34389720|34390585|-|Si026080m|scaffold_8|499727|498859|+|0.0	Si009553m	scaffold_7	34389720	34390585	-0	Si026080m	scaffold_8	498859	499727	0	0	intron	CCGCTACCATTCAACTAACACGCTCTGCTACAGTGATTACGCATTCACGCTACTGTACCGCTCCTTGCTTCCCCATCTTTTGCGTAAGGGAAATAACTGCGGCTCAGCACCAAGTTGTGCGAGACGCGGTTAAAATTTATGTCAGCAACAACGAGAACCGAGTTGATTTTTTTTCCAGCTGTTTTTCGCGTAAAAAAATGAGGAATTGAACTACTTGCATCTACGAATTTTCAAGGCGTTCGTGCGCTCCGCGTGTGCGTGCGTGTTTTGCGGACGTCTGCATAGCTGCGTGTTGTGACGCTTAACAACCTACCGCCTTTGTCTCCATTCTAGAGTTGCTATTCTTGTAGGTGGCAACCCAAGATTGTTTCTTCCATCATGCCTTGCCATGCCTCCGAT…	CGCTACCATTCAACTACCACGCTCTGCTACAGTGATTACGCATTCACGCTACTGTACCGCTCCTTGCTTCCCCATCTTTTGCGTAAGGGAAATAACTGCGGCTCAGCACCAAGTTGGGCGAGACGCGGTTAAAATTTATGTCAGCAACAACGAGAACCGAGTTGATTTTTTTTTTCCCAGCTGTTTTTCGCGGAAAAAAATGAGGAATTGAACTACTTGCATCTACGGATTTTCAAGGCGTTCATGCGCTCCGCGTGTGCGTGCGTGTTTTGCGGACGTCTGCATAGCTGCGTGTTGTGACGCTTAACAACCTACCGCCTTTTTCTCCATTCTAGAGTTGCTATTCTTGTAGGTGGCAACCCAAGATTGTTTCTTTCATCATGCCTTGCCATGCCTCCG…	http://synteny.cnr.berkeley.edu/CoGe/GEvo.pl?prog=blastn&autogo=1&show_cns=1&dsgid1=19491&chr1=scaffold_7&x1=34389720&dr1up=15000&dr1down=15000&dsgid2=19491;chr2=scaffold_8;x2=498859;dr2up=15000;dr2down=15000;num_seqs=2;hsp_overlap_limit=0;hsp_size_limit=0
Si020127m|scaffold_1|37409179|37409196|+|Si007670m|scaffold_4|10340532|10340515|-|0.78	Si020127m	scaffold_1	37409179	37409196	0	Si007670m	scaffold_4	10340515	10340532	-0	0.78	5-distal	TCTCTGTCTCTCTCTAT	CTCTCTCTCTCTCTCTA	http://synteny.cnr.berkeley.edu/CoGe/GEvo.pl?prog=blastn&autogo=1&show_cns=1&dsgid1=19491&chr1=scaffold_1&x1=37409179&dr1up=15000&dr1down=15000&dsgid2=19491;chr2=scaffold_4;x2=10340515;dr2up=15000;dr2down=15000;num_seqs=2;hsp_overlap_limit=0;hsp_size_limit=0
scaffold_7_35733097_35733520_cns_rna|scaffold_7|35731477|35731491|+|scaffold_8_1089385_1089814_cns_rna|scaffold_8|1087054|1087068|+|0.83	scaffold_7_35733097_35733520_cns_rna	scaffold_7	35731477	35731491	0	scaffold_8_1089385_1089814_cns_rna	scaffold_8	1087054	1087068	0	0.83	3-distal	ATGCATGCACCTTG	ATGCATGCACCTTG	http://synteny.cnr.berkeley.edu/CoGe/GEvo.pl?prog=blastn&autogo=1&show_cns=1&dsgid1=19491&chr1=scaffold_7&x1=35731477&dr1up=15000&dr1down=15000&dsgid2=19491;chr2=scaffold_8;x2=1087054;dr2up=15000;dr2down=15000;num_seqs=2;hsp_overlap_limit=0;hsp_size_limit=0
Si009733m|scaffold_7|34221202|34221427|-|Si026130m|scaffold_8|704421|704199|+|5e-54	Si009733m	scaffold_7	34221202	34221427	-0	Si026130m	scaffold_8	704199	704421	0	5.0000000000000002e-54	3-UTR	TGGAAAAAGGTTCATGATGCTTTTTTTTAAGGGAGTTCATGATGTTTTTGTTTGAGAGGAGGAGGAGGTTCTTTTGTGTGGGCTGTAATTTGTCTGGGCTTCGAAGCTCAATTACAGCTATGAGCCCAACCACCTCAGTTCCGTTCCATATCATCAGCCCAAGTTTTGCTTAATAAAAAAAAAGCCCAAGTGCCCAACTGCCCCATCGTCCCGACTACGGAACCC	GGAAAAAAGTTCATGATGTTTTTTTTAAGGGACTTCATGGTGTTTTTGTTTGAGAGTAGGAGGTTCTTTTGTGTGGGCTGTAATTTGGCTGGGCTTCGAAGCTCAATTGCAGCTACGAGCCCAACCACCACAGTTCCGTTCCATATCATCAGCCCAAATTTTGCTAAAAAAAAAACAATCAGCCCAAGTGCCAACTGCCCCATCGTCCAACTACGGAACCCC	http://synteny.cnr.berkeley.edu/CoGe/GEvo.pl?prog=blastn&autogo=1&show_cns=1&dsgid1=19491&chr1=scaffold_7&x1=34221202&dr1up=15000&dr1down=15000&dsgid2=19491;chr2=scaffold_8;x2=704199;dr2up=15000;dr2down=15000;num_seqs=2;hsp_overlap_limit=0;hsp_size_limit=0
Si010183m|scaffold_7|35014223|35014255|+|Si026532m|scaffold_8|1640567|1640599|+|0.0003	Si010183m	scaffold_7	35014223	35014255	0	Si026532m	scaffold_8	1640567	1640599	0	0.0003	5-distal	AAATTATATCAGGAACTTAGTAAAATTGTAGT	AAACTATATCAGGAACGTGGTAAAATTGCAGT	http://synteny.cnr.berkeley.edu/CoGe/GEvo.pl?prog=blastn&autogo=1&show_cns=1&dsgid1=19491&chr1=scaffold_7&x1=35014223&dr1up=15000&dr1down=15000&dsgid2=19491;chr2=scaffold_8;x2=1640567;dr2up=15000;dr2down=15000;num_seqs=2;hsp_overlap_limit=0;hsp_size_limit=0
Si011137m|scaffold_7|35870083|35870169|-|Si026879m|scaffold_8|111094|111008|+|2e-42	Si011137m	scaffold_7	35870083	35870169	-0	Si026879m	scaffold_8	111008	111094	0	2.0000000000000001e-42	intron	GTAAGTAGTGACCATTCTTGTCATATTTTGTTTGTGCATTTCGGAAATCAACATCCACTAATGTTTCCTGTTTCATTTGTTAATCA	TAAGTAGTGACCATTCTTGTCATATTTTGTTTGTGCATTTCGGAAATCAACATCCACTAATGTTTCCTGTTTCATTTGTTAATCAG	http://synteny.cnr.berkeley.edu/CoGe/GEvo.pl?prog=blastn&autogo=1&show_cns=1&dsgid1=19491&chr1=scaffold_7&x1=35870083&dr1up=15000&dr1down=15000&dsgid2=19491;chr2=scaffold_8;x2=111008;dr2up=15000;dr2down=15000;num_seqs=2;hsp_overlap_limit=0;hsp_size_limit=0
Si009590m|scaffold_7|35301601|35301940|-|Si026176m|scaffold_8|2048959|2049309|-|5e-139	Si009590m	scaffold_7	35301601	35301940	-0	Si026176m	scaffold_8	2048959	2049309	-0	5.0000000000000003e-139	intron	GTATAATGACATTGGCACTATCCGAAAGAAACATTCGGATTGCCCTAGTATGATGTATGATTATTTCAAGCATTATGGTGACGAAATGTGGTACTTAACAGAATGCAAACTTGAATAAGTGTGGTGTAAAATGAAGGGTGGGCTACTGGGATGATATGAATGATGCAGTGTTTGGGGTAACAGATGGAAGGATTATTGGTTCCTTACATGCTTGTAAATTTCAAGCTAGGCTGCCAAACCTGGCCTGCTTTAGAAAATCACTGAGCAAACTCATTGGTTTCACAACACTAGGACCTCTGGACTCTGGTTATCAAAAAGTAAACCATTATTGTCATATTC	GTATAATGACATCGGCACTATCTGAAAGGAACATTTGGATTTCCCCAGCATGATATATGATTATTTCAAGCATGATGTGTATATATGGTGATGAAATGTGATACTTAACATAATGCAAACTTGAATAAGTGTGGTGTAAAATGAAGGGTGGGCTACTGGGATGATATGAACGACGCGGTTTTTGGGGTAACAGATGGAAGGATTATTGATTCCTTACATGCTTGTAAATTTCAAGCTAGGCTGCCAAACCTGGCCTGCTTTAGAAAATCACCGACCAAACTCATTGGTTTCACAACACTAGGACCTCTGGACTCTGGTTATCAAAAAAGTAAACCATTATTGTCATATTC	http://synteny.cnr.berkeley.edu/CoGe/GEvo.pl?prog=blastn&autogo=1&show_cns=1&dsgid1=19491&chr1=scaffold_7&x1=35301601&dr1up=15000&dr1down=15000&dsgid2=19491;chr2=scaffold_8;x2=2048959;dr2up=15000;dr2down=15000;num_seqs=2;hsp_overlap_limit=0;hsp_size_limit=0
Si009860m|scaffold_7|35777719|35778173|-|Si026030m|scaffold_8|134696|135131|-|8e-156	Si009860m	scaffold_7	35777719	35778173	-0	Si026030m	scaffold_8	134696	135131	-0	8.0000000000000003e-156	intron	GTATCCTGAATTTAATTAAAATGATTCTGTATTTTCAACAGACCTTCAAAGTGGCATTTCTCGACCTTATTATTGACTTAAAAATTTGTGCATTTGAGTGCCCGCTGTTTTAAGCTTATTGTCAGTTCCGCTGATTTGAAAAATGCATGCCTCTGACTGTGAAAAAACATCTTAATGGGATTTTAAAAAATATATTAATGGGATTTTCTTGCACGAATAGTAAACATCTGAATGACTAGAGTTAGTTGTTTGTTTTGCTGCATTAGAGTTGATACCAAATGGACCGGAGTTAGGCAGTAGAACTTTTGATTCTTCTAGTAATTACTCATTATGTTGGTCAGTGCCACCAGTATGCATTTGGTTGTGATAATTTCAAAATGGTAGTTACATTACATCTGT…	GTATCCTGAATTTAATTAAAATGATTCGGTATTTTCACCAGACCTTCAAAGTGGCATTTCTCGACCTTATTATTGACTTAAAAATTGTACATTCAGCCTTTGGCTGTTTTAAGCTTATTGCCAGTTCCGCTGATTTGAAAAATGCATGCCTCTGACTCTGAAAAAACATCTTAATGGGATTTTCTTGCACGAATGGTAAACATCTGAATGACTAGAGTTAGTTGTTTGTTTTAATGCATTAGAGTTGATACCAAATGGACCAGAGTTAGGCAGTAGAACTTTTGATTCTTCTAGTAATTACTCAGTTCATTATGTTGGTCAGTGCCACTAGCATGCATTTGGTTGTGATAATTTCAAAATGGTAATTACATTACATCTGTTAGGAAAAGTTTTACTTTT…	http://synteny.cnr.berkeley.edu/CoGe/GEvo.pl?prog=blastn&autogo=1&show_cns=1&dsgid1=19491&chr1=scaffold_7&x1=35777719&dr1up=15000&dr1down=15000&dsgid2=19491;chr2=scaffold_8;x2=134696;dr2up=15000;dr2down=15000;num_seqs=2;hsp_overlap_limit=0;hsp_size_limit=0
Si029978m|scaffold_2|6551673|6551706|+|Si035911m|scaffold_9|2616857|2616890|+|0.25	Si029978m	scaffold_2	6551673	6551706	0	Si035911m	scaffold_9	2616857	2616890	0	0.25	5-distal	TTAACATTACCCGTACTCCCTCCATCTCTAAAT	TTAAGATTATAAGTTCTCCATCCATCTCTAAAT	http://synteny.cnr.berkeley.edu/CoGe/GEvo.pl?prog=blastn&autogo=1&show_cns=1&dsgid1=19491&chr1=scaffold_2&x1=6551673&dr1up=15000&dr1down=15000&dsgid2=19491;chr2=scaffold_9;x2=2616857;dr2up=15000;dr2down=15000;num_seqs=2;hsp_overlap_limit=0;hsp_size_limit=0
setaria64_scaffold_3_6120398_6121062|scaffold_3|6121397|6121411|-|setaria64_scaffold_8_14233990_14234557|scaffold_8|14233458|14233444|+|0.78	setaria64_scaffold_3_6120398_6121062	scaffold_3	6121397	6121411	-0	setaria64_scaffold_8_14233990_14234557	scaffold_8	14233444	14233458	0	0.78	5-proximal	TGGGCCCCCACCCG	GGGCCCCCACCCGC	http://synteny.cnr.berkeley.edu/CoGe/GEvo.pl?prog=blastn&autogo=1&show_cns=1&dsgid1=19491&chr1=scaffold_3&x1=6121397&dr1up=15000&dr1down=15000&dsgid2=19491;chr2=scaffold_8;x2=14233444;dr2up=15000;dr2down=15000;num_seqs=2;hsp_overlap_limit=0;hsp_size_limit=0
Si032720m|scaffold_2|30062794|30062878|-|Si015770m|scaffold_6|27510169|27510253|-|8e-16	Si032720m	scaffold_2	30062794	30062878	-0	Si015770m	scaffold_6	27510169	27510253	-0	7.9999999999999998e-16	3-distal	TTTGACTCCCCGTTGGAGCGAATTAAATGGGTCTGGAATAAAAATATATAAAAAAATAGGTAGGGGTTTCTCTGCTAACTTCGG	TTTGACTCCCCGTGGGAGAGAATTAAATGGATCTGGAATAAAAACTTATAAAAAAATAGGTTGGGGTTCCCCTACTGACTTCGG	http://synteny.cnr.berkeley.edu/CoGe/GEvo.pl?prog=blastn&autogo=1&show_cns=1&dsgid1=19491&chr1=scaffold_2&x1=30062794&dr1up=15000&dr1down=15000&dsgid2=19491;chr2=scaffold_6;x2=27510169;dr2up=15000;dr2down=15000;num_seqs=2;hsp_overlap_limit=0;hsp_size_limit=0
Si009603m|scaffold_7|35026127|35026444|+|Si026107m|scaffold_8|1653391|1653707|+|8e-123	Si009603m	scaffold_7	35026127	35026444	0	Si026107m	scaffold_8	1653391	1653707	0	8.0000000000000005e-123	intron	AAACATATTTGCAGTCTCCTTTACTACATCAACTTATTGGACTTGTAGACTTATAGTAGTTGTGGGTTGGTTGTTTTTAAATCCATAGGATTGCTCCTTTGCACCTCCTCGGTAGTTGTTCGCAACTTGTAAATCATTGTTCTCACCATTGTGATGGATCAGTCTTGGCTTCACCTTGCATCATTGCTCTGAGACTGAGATATATTATTTTTATAGCTGATGATCACATTGGTATACGATTTAACTATTTTCATAAGTTGTGTTGGTTATAGGCTGGAATGGTTCTTCGTATCAATGTTCTTCTGTTTTGTTTTTTG	AAACATATTTGCAGTCTCCTTTACTACATCAGCTTATTGGACTTATAGACTTATAGCAGTTGTGGGTTGGTTGTTTTTAAATCCATAGGATTTCTCCTTTACACCTCCTCGGTAGTTGTTCGCAACATGTAAATCACTATTCTTACCATTGTGATGGATCAGTCTTGGCTTCACCTTGCATCATTGCTCTCAGCCTCTGAGATATATAATTTTTATAGCTGATGATCACATTGATATATGATTTAACTATAATTAGTTGTGTTGGTTATAGACTAGAATGGTTCTGCATGTCAATTTTCTTCTGTTTTGATTTTTG	http://synteny.cnr.berkeley.edu/CoGe/GEvo.pl?prog=blastn&autogo=1&show_cns=1&dsgid1=19491&chr1=scaffold_7&x1=35026127&dr1up=15000&dr1down=15000&dsgid2=19491;chr2=scaffold_8;x2=1653391;dr2up=15000;dr2down=15000;num_seqs=2;hsp_overlap_limit=0;hsp_size_limit=0
Si012824m|scaffold_7|34309840|34310234|+|Si028286m|scaffold_8|608013|607641|-|4e-62	Si012824m	scaffold_7	34309840	34310234	0	Si028286m	scaffold_8	607641	608013	-0	4.0000000000000002e-62	5-distal	TATCCAGAAGGAATAGAAAACCTTTGGAGCATCCAAGTGCTAGACTAGGGGCCTACAAAAGCTTACTTGGATAATCTTTTTTTTTTTATCGCAGCGCTGGGGCTGGTTCCTGATCGATTGCTGCTAGCTGTTGACTACTTCACCTGACGTACACTTGCCTTCCATTGCACAACTCTTTAATTACTTTGTTTGACCAAATAAATATAATAATGATCCCATGCATGCAACTATAGTGCTTTCTCGTATGTGTCATATCAAAATTAATCCACGATTCAATGGAAAATTGACGTGGCATGCACTACCATCATGTACTAGAAGAGTGCAATTACATACGTGCAACTTGGATAATGTCAACCTAACAAACGATTAGTGAAGCTTGCCTTTCTTTGCATGC	CTATCCAGAAAGGAATAGAAAAACCTTTCGAGCATCGAAGTGCTAGACTAAGGGCCTACAAAAGCTTCCCTGGGATAATCTTTTTAATTTTATCGCAGCCAGTTCCTGATGGATTGCTGCTAACTGTTGACTACTTCACCTTGACCTACACTTCCATTCCATATCGCACAACTCTTTACTTTGTTTGGCCAAATAAATATAATAACAATCCCATGCATGCAACTATATATAGTGCTTCTCGTATGTGTCATGTCAAAATTAATCCACGATCCAATGGAAAACCGACGCGGCATGCACTACCATCATAAATCACTGCAACTTGGATAATGTTAACCCAACAAACCATCAGTGAAGCTTGCCTTTCTTTGCATG	http://synteny.cnr.berkeley.edu/CoGe/GEvo.pl?prog=blastn&autogo=1&show_cns=1&dsgid1=19491&chr1=scaffold_7&x1=34309840&dr1up=15000&dr1down=15000&dsgid2=19491;chr2=scaffold_8;x2=607641;dr2up=15000;dr2down=15000;num_seqs=2;hsp_overlap_limit=0;hsp_size_limit=0
Si009922m|scaffold_7|35246528|35246728|+|Si027422m|scaffold_8|2078066|2078264|+|8e-82	Si009922m	scaffold_7	35246528	35246728	0	Si027422m	scaffold_8	2078066	2078264	0	7.9999999999999997e-82	5-UTR	ACGTTCGGCAATCAAGCTCTTGTGACAACCTGCCACACTGCAAGTCGAGCAATTTCATATTCACCTCTCCCTCGAATCTCCCGCGCCCCGCTGACTTCCCTGGCACTCAAACCCAAGATCCTGCCTGCTCCGTCGCCGGCACGCCCCCCACGACCCACTCAGCCACTATCCCCCCACAGCTTTTGCAACGCCGCGATCGA	ACGTTCGGCAATCAAGCTTTTCTGACAACCTGCCACACTGCAAATCGAGGAATTTCATAATCACCTCTCCCTCGAATTTCCCGCGCCCCGCTGACTTCCCTTGCAGTCAAACCCAAGATCCTGCCTGCTCCGTCGCCGGCACGCCCCCACGACCCACTCAGCCACTATCCCCCACAGCGTTTGCAACGCAGCGATCGA	http://synteny.cnr.berkeley.edu/CoGe/GEvo.pl?prog=blastn&autogo=1&show_cns=1&dsgid1=19491&chr1=scaffold_7&x1=35246528&dr1up=15000&dr1down=15000&dsgid2=19491;chr2=scaffold_8;x2=2078066;dr2up=15000;dr2down=15000;num_seqs=2;hsp_overlap_limit=0;hsp_size_limit=0
Si017552m|scaffold_1|38837921|38837937|+|Si007357m|scaffold_4|5978121|5978105|-|0.076	Si017552m	scaffold_1	38837921	38837937	0	Si007357m	scaffold_4	5978105	5978121	-0	0.076	5-distal	TCATAATTTTGTTTCT	TTCATAATTTTGTTTC	http://synteny.cnr.berkeley.edu/CoGe/GEvo.pl?prog=blastn&autogo=1&show_cns=1&dsgid1=19491&chr1=scaffold_1&x1=38837921&dr1up=15000&dr1down=15000&dsgid2=19491;chr2=scaffold_4;x2=5978105;dr2up=15000;dr2down=15000;num_seqs=2;hsp_overlap_limit=0;hsp_size_limit=0
Si011788m|scaffold_7|35133642|35133695|+|Si026584m|scaffold_8|1938476|1938424|-|8e-05	Si011788m	scaffold_7	35133642	35133695	0	Si026584m	scaffold_8	1938424	1938476	-0	8.0000000000000007e-05	5-distal	TACTTCCAGTTTATCTGACCATGTATTTCTGCACCATGATGTCTATGGAACAA	ATACTTTCAGTTTACCTGACCATATTTTCTGTGTCATGATATCTATTGAACA	http://synteny.cnr.berkeley.edu/CoGe/GEvo.pl?prog=blastn&autogo=1&show_cns=1&dsgid1=19491&chr1=scaffold_7&x1=35133642&dr1up=15000&dr1down=15000&dsgid2=19491;chr2=scaffold_8;x2=1938424;dr2up=15000;dr2down=15000;num_seqs=2;hsp_overlap_limit=0;hsp_size_limit=0
Si029974m|scaffold_2|48666476|48666491|+|Si036947m|scaffold_9|47510984|47510999|+|0.23	Si029974m	scaffold_2	48666476	48666491	0	Si036947m	scaffold_9	47510984	47510999	0	0.23	3-distal	CTTTCTTCCTCCTCC	CTTTCTTCCTCCTCC	http://synteny.cnr.berkeley.edu/CoGe/GEvo.pl?prog=blastn&autogo=1&show_cns=1&dsgid1=19491&chr1=scaffold_2&x1=48666476&dr1up=15000&dr1down=15000&dsgid2=19491;chr2=scaffold_9;x2=47510984;dr2up=15000;dr2down=15000;num_seqs=2;hsp_overlap_limit=0;hsp_size_limit=0
Si023179m|scaffold_3|23650075|23650094|+|setaria64_scaffold_5_45810650_45810760|scaffold_5|45810342|45810323|-|0.001	Si023179m	scaffold_3	23650075	23650094	0	setaria64_scaffold_5_45810650_45810760	scaffold_5	45810323	45810342	-0	0.001	3-UTR	TGTAATAATGGTAAATATC	TTGTAATAATGGTAAATAT	http://synteny.cnr.berkeley.edu/CoGe/GEvo.pl?prog=blastn&autogo=1&show_cns=1&dsgid1=19491&chr1=scaffold_3&x1=23650075&dr1up=15000&dr1down=15000&dsgid2=19491;chr2=scaffold_5;x2=45810323;dr2up=15000;dr2down=15000;num_seqs=2;hsp_overlap_limit=0;hsp_size_limit=0
Si012824m|scaffold_7|34317633|34317687|+|Si028286m|scaffold_8|601944|601894|-|1e-10	Si012824m	scaffold_7	34317633	34317687	0	Si028286m	scaffold_8	601894	601944	-0	1e-10	3-distal	TTTTCAACGGCAATATTTGTAAGCATGCATCTAACAGGATCACTCATGTATCGT	CTTTTCAACTGCAATATTTGTAAGCATCTAACAGGAGCACTCATGTATCG	http://synteny.cnr.berkeley.edu/CoGe/GEvo.pl?prog=blastn&autogo=1&show_cns=1&dsgid1=19491&chr1=scaffold_7&x1=34317633&dr1up=15000&dr1down=15000&dsgid2=19491;chr2=scaffold_8;x2=601894;dr2up=15000;dr2down=15000;num_seqs=2;hsp_overlap_limit=0;hsp_size_limit=0
Si027573m|scaffold_8|19117984|19118060|-|Si028072m|scaffold_8|20354224|20354148|+|2e-19	Si027573m	scaffold_8	19117984	19118060	-0	Si028072m	scaffold_8	20354148	20354224	0	2e-19	5-proximal	CTGCCATACCCGAGAAAATCCTGCGCCGCCTGATCTCCTCGTCTCCTCCGCTTCTTGTTCGCTGGTTCCCAAGGCA	TGCCATACCCGAGAAAAGTCAGCGCCGCCTGATCTCCCCGTCTCCTCCGCTTGTTCTTCGGCAGTTCCCAATGCAC	http://synteny.cnr.berkeley.edu/CoGe/GEvo.pl?prog=blastn&autogo=1&show_cns=1&dsgid1=19491&chr1=scaffold_8&x1=19117984&dr1up=15000&dr1down=15000&dsgid2=19491;chr2=scaffold_8;x2=20354148;dr2up=15000;dr2down=15000;num_seqs=2;hsp_overlap_limit=0;hsp_size_limit=0
Si022443m|scaffold_3|19835948|19835962|+|Si002612m|scaffold_5|43098959|43098973|+|1.0	Si022443m	scaffold_3	19835948	19835962	0	Si002612m	scaffold_5	43098959	43098973	0	1	3-UTR	CTGTTGTATTCTTT	CTGTTGTATTCTTT	http://synteny.cnr.berkeley.edu/CoGe/GEvo.pl?prog=blastn&autogo=1&show_cns=1&dsgid1=19491&chr1=scaffold_3&x1=19835948&dr1up=15000&dr1down=15000&dsgid2=19491;chr2=scaffold_5;x2=43098959;dr2up=15000;dr2down=15000;num_seqs=2;hsp_overlap_limit=0;hsp_size_limit=0
Si021029m|scaffold_3|6584437|6584479|+|Si000114m|scaffold_5|10099360|10099402|+|0.005	Si021029m	scaffold_3	6584437	6584479	0	Si000114m	scaffold_5	10099360	10099402	0	0.005	5-distal	CAATAGTCCACTGCCTCACGTGATCGCTTGATCGCTTTTGCT	CAAGAGTCGACTGCTTCACGTGATCCACCGATCACTTTTGCT	http://synteny.cnr.berkeley.edu/CoGe/GEvo.pl?prog=blastn&autogo=1&show_cns=1&dsgid1=19491&chr1=scaffold_3&x1=6584437&dr1up=15000&dr1down=15000&dsgid2=19491;chr2=scaffold_5;x2=10099360;dr2up=15000;dr2down=15000;num_seqs=2;hsp_overlap_limit=0;hsp_size_limit=0
Si009226m|scaffold_7|35811990|35812653|+|Si027479m|scaffold_8|175913|176565|+|0.0	Si009226m	scaffold_7	35811990	35812653	0	Si027479m	scaffold_8	175913	176565	0	0	3-UTR	GATCATGATGACGTGTAAGTATTGGTAGCTGTAAGTATATATTGGTTAGCTACCGTCACGGTATATACTTATTACTAGTAGTATAGTGGCGGTATTGATAGTATATAGCATCATATTATCATTATTTGGTGGCCGCTGATGGAATAAGCAGCAAAGCAGTCTAGTTGATGTCCATGTCTTGGGCCGGGTTGCTGTAATCTGATCTAATCTAATCAGCAGTTGATCTGAGCACAGATAGGCTGCTGTAAAAATGTTGCTGTACTGCTGTGCCACTGCCTAGTCAACAACTCTATATGAATCAATCAGGTGGCATGTAATATTATTACTTGTGTCATACAGACTAATGTTTTCTGAGAGGCAGTCATCAATACAGATTCTCATCTTTACCTCAACATCTAG…	GATTATGATGACGTGTAAGTATTGGTAGCTGTAAGTATATATTGGTTAGCCACCGTCACAGTATATACTTATTACTAGTAGTATAGTGGCGGTATTGATAGTATATAGCATCATATTATCATTATTTGGTGGCCGCTGATGGAATAAGCAGCAAAGCAGTCTAGTTGATGTCCATGTCTTGGGGTTGCTGTAATCTAATCTGGTCGAATCAGCAGTTGATCGAGCACAGATAGGCTGCTGTAAAAATGTTGCTGTACTGCTGTGCCACTGCCTAGTCAACAACTCTATATGAATCAATCAGGCGGCATGTAATATTATTATTATTTGTGTCATACAGACTAATGTTTTCTGAGAGGCAGTCATCAATACAGATTCTCATCTCCACCTCAACATCTAGTA…	http://synteny.cnr.berkeley.edu/CoGe/GEvo.pl?prog=blastn&autogo=1&show_cns=1&dsgid1=19491&chr1=scaffold_7&x1=35811990&dr1up=15000&dr1down=15000&dsgid2=19491;chr2=scaffold_8;x2=175913;dr2up=15000;dr2down=15000;num_seqs=2;hsp_overlap_limit=0;hsp_size_limit=0
Si028127m|scaffold_8|30180249|30180628|-|Si026034m|scaffold_8|33823059|33822700|+|6e-79	Si028127m	scaffold_8	30180249	30180628	-0	Si026034m	scaffold_8	33822700	33823059	0	6e-79	3-proximal	CTCACGATCCTTAGTTATGTTCCATATGTAAAGGGGAAGAAAACCGAAAAACGCTGCAGCTTCATCGCAGCACAAATTCACTCCCTCTTAGTTGCATTTGGTCGTGTGTCAATCGAGCAGATCCTCAGTTGCAGCAGGGATTGACCCTACTACTACAGAAGGGGCGGGGATCCCTGCTTGAGGATTCCAGCTCCTCAGGTAGGGGTTCAACCTTAAGGATGACGCCATGGTAGGAATTCTTGCGTTCATGTTCGTAACGAGACTGAGTGTTATGGAAAAATGTAGTCTTCTCCCTCTTCCCTCTTTGGGGAAGGGAAGCCTTTATTCTTCCCTGAGTGTATTGGATCCCCATTTTGGGCACAGGTAAAATGGGTATTAC	TCAGGATCGCTAGTTATGTTACATAAATAAAGGGGAAGAAAACCAAAAACGCTGCAGCTCCATTGCAGCATAAATCCACTATTCTCTCAGTTTGCATCTGTTCGTGTGTCAATTGAGCAGGTCCTGTTGCAGCAGAGAGATTGACCCTACTACTACAGAAGGGTCGGGGATCCCCTCTTGAGGATTCAACCTTGAGGAAGACGCCATGATAGGAATTCTTGCGTTCATGTTTGTAACGAGACCGAGTGTTATGAGAAAATATGGTCTCCTCCCTCTTCCCTCTTTGCGGAAGGGAAGCCTTTATTCTTTGTTGAGTATATTGGATCCTCATTTCAGGCATAGGTAAAATGGGTATTACA	http://synteny.cnr.berkeley.edu/CoGe/GEvo.pl?prog=blastn&autogo=1&show_cns=1&dsgid1=19491&chr1=scaffold_8&x1=30180249&dr1up=15000&dr1down=15000&dsgid2=19491;chr2=scaffold_8;x2=33822700;dr2up=15000;dr2down=15000;num_seqs=2;hsp_overlap_limit=0;hsp_size_limit=0
Si010488m|scaffold_7|34970559|34970732|-|Si026579m|scaffold_8|1596594|1596767|-|1e-87	Si010488m	scaffold_7	34970559	34970732	-0	Si026579m	scaffold_8	1596594	1596767	-0	1e-87	intron	GTATGTATAATGGGATGAATAAGTTGCTCAGCGGTCAATAGTTCATTACTGTTATTTAAAGTTCAACACAGCTAAAAACTTCATCATATTTTTATCATGGAGACTTTGATTAGTAAAACAGTAGATAATTACATTCTTCCTCCTGATACCATTGTTTGAGCTTTTTTCTTTCA	GTATGTATAATGGGATGAATAAGTTGCTCAGCAGTCAATAGTTCATTACTGTTATTTAAAGTTCAACACAGCTAAAAACTTCATCAGATTTTTATCATGGAGACTTTGATTAGTAAAACAGTAGATAATTACATTCTTCCTCCTGACACCATTGTTTGAGCTTTTTTCTTTCA	http://synteny.cnr.berkeley.edu/CoGe/GEvo.pl?prog=blastn&autogo=1&show_cns=1&dsgid1=19491&chr1=scaffold_7&x1=34970559&dr1up=15000&dr1down=15000&dsgid2=19491;chr2=scaffold_8;x2=1596594;dr2up=15000;dr2down=15000;num_seqs=2;hsp_overlap_limit=0;hsp_size_limit=0
Si012526m|scaffold_7|34290078|34290207|-|Si026036m|scaffold_8|641209|641073|+|2e-16	Si012526m	scaffold_7	34290078	34290207	-0	Si026036m	scaffold_8	641073	641209	0	2e-16	intron	GCACATTCAGATGGGATTAGAAATGGATAACTGCCATCATACAGGGGAACGATCATCCCTAGTGTTGGTCAGAATTTGGCTATGCAAATTGAATACTGACATATTCACTTAAGTGGAGTCGGAATAGAT	CACATTCAGATGGGGTTAGAAATAGATAACTGCCATCATACATACTTACATAGGAACTGTCCCTAGTGTTGGTCATAATTTGTCTATGCGGATTGGATACCTGACAAAGTTCATTTAAATGGATTCGGAATAGATA	http://synteny.cnr.berkeley.edu/CoGe/GEvo.pl?prog=blastn&autogo=1&show_cns=1&dsgid1=19491&chr1=scaffold_7&x1=34290078&dr1up=15000&dr1down=15000&dsgid2=19491;chr2=scaffold_8;x2=641073;dr2up=15000;dr2down=15000;num_seqs=2;hsp_overlap_limit=0;hsp_size_limit=0
Si016790m|scaffold_1|2085401|2085415|-|Si008271m|scaffold_4|28713341|28713355|-|0.85	Si016790m	scaffold_1	2085401	2085415	-0	Si008271m	scaffold_4	28713341	28713355	-0	0.85	5-distal	CGTTCTTGTACTCA	CGTTCTTGTACTCA	http://synteny.cnr.berkeley.edu/CoGe/GEvo.pl?prog=blastn&autogo=1&show_cns=1&dsgid1=19491&chr1=scaffold_1&x1=2085401&dr1up=15000&dr1down=15000&dsgid2=19491;chr2=scaffold_4;x2=28713341;dr2up=15000;dr2down=15000;num_seqs=2;hsp_overlap_limit=0;hsp_size_limit=0
Si024215m|scaffold_3|42742014|42742038|+|Si027980m|scaffold_8|39057090|39057066|-|0.22	Si024215m	scaffold_3	42742014	42742038	0	Si027980m	scaffold_8	39057066	39057090	-0	0.22	5-proximal	CCACCAGACCACCTTCACTTCCTT	ACCACCAGCCCACGTTCCCTTCCT	http://synteny.cnr.berkeley.edu/CoGe/GEvo.pl?prog=blastn&autogo=1&show_cns=1&dsgid1=19491&chr1=scaffold_3&x1=42742014&dr1up=15000&dr1down=15000&dsgid2=19491;chr2=scaffold_8;x2=39057066;dr2up=15000;dr2down=15000;num_seqs=2;hsp_overlap_limit=0;hsp_size_limit=0
setaria64_scaffold_7_34798734_34799143|scaffold_7|34798151|34798207|-|Si027489m|scaffold_8|1239199|1239255|-|5e-06	setaria64_scaffold_7_34798734_34799143	scaffold_7	34798151	34798207	-0	Si027489m	scaffold_8	1239199	1239255	-0	5.0000000000000004e-06	3-proximal	TGTTCGTTTCTCAAAGTTTGTTAATTCCATAAGATGTTTTCCTTGTACTGGATTAT	TGTTCGTTTCTTACTGTTTCTACATTTCAGAGGATGTTTTCCTTGCACTGGAATAT	http://synteny.cnr.berkeley.edu/CoGe/GEvo.pl?prog=blastn&autogo=1&show_cns=1&dsgid1=19491&chr1=scaffold_7&x1=34798151&dr1up=15000&dr1down=15000&dsgid2=19491;chr2=scaffold_8;x2=1239199;dr2up=15000;dr2down=15000;num_seqs=2;hsp_overlap_limit=0;hsp_size_limit=0
Si005860m|scaffold_4|37342016|37342249|+|Si034408m|scaffold_9|2189377|2189147|-|2e-105	Si005860m	scaffold_4	37342016	37342249	0	Si034408m	scaffold_9	2189147	2189377	-0	1.9999999999999999e-105	intron	TTGCCCTTCTTCCCCTTAAATGAAGAGGCTGGTTGCCCAGTTCCAACTTTCTTTGATGAAGAGAAGGGAACCTAATTAACCTTTTGAGATCTAACAAAGGTTTAGTTTTAATAGTCAGTAGTTGCTAGTAACAATACTTCTTTGCTAGTATATTATGTTTCCTTCTCTTCTAGATTGTTCCTTGCCACCTTGCAAGAGAATCATTGGTTGTCTGTTTACTACCCTTTGTTCTA	TTTGGCCTTTTTCCCCTTAAATGAAGAGGCTGGTTGCCTGGTTCCAACTTTCTTTGATGAAGAGAAGGGAACCTAATTAACCTTTTGAGATTTAACAAAGGTTTAGTTTTAGTCAGTAGTTGCTAGTAACAATACTTCTTTGCTAGTATATTATGTTTCCTTCTCTTCTAGATTGTTCCTTGCCACCTTGCAAGAGAATGATTTGTTGTCTGTTTACTACCTTTTGTTCT	http://synteny.cnr.berkeley.edu/CoGe/GEvo.pl?prog=blastn&autogo=1&show_cns=1&dsgid1=19491&chr1=scaffold_4&x1=37342016&dr1up=15000&dr1down=15000&dsgid2=19491;chr2=scaffold_9;x2=2189147;dr2up=15000;dr2down=15000;num_seqs=2;hsp_overlap_limit=0;hsp_size_limit=0
Si009166m|scaffold_7|35827747|35827829|+|Si025817m|scaffold_8|1136863|1136781|-|2e-36	Si009166m	scaffold_7	35827747	35827829	0	Si025817m	scaffold_8	1136781	1136863	-0	1.9999999999999999e-36	intron	ATGAACATCAGCACTTATGGACTTCTTTTCTTTTCCTGATGCATATGTTAGAAAATTCTTTTAACACAGTTTTTGGCATTCA	TATGAACATCAACACTTATGGACTTCTTTTCTTTTCCTGATGCATATGTTAGATAATTCTTTTAACACAGTTTTTGGCATTC	http://synteny.cnr.berkeley.edu/CoGe/GEvo.pl?prog=blastn&autogo=1&show_cns=1&dsgid1=19491&chr1=scaffold_7&x1=35827747&dr1up=15000&dr1down=15000&dsgid2=19491;chr2=scaffold_8;x2=1136781;dr2up=15000;dr2down=15000;num_seqs=2;hsp_overlap_limit=0;hsp_size_limit=0
Si010234m|scaffold_7|35225466|35225598|+|Si027768m|scaffold_8|1907083|1906948|-|6e-35	Si010234m	scaffold_7	35225466	35225598	0	Si027768m	scaffold_8	1906948	1907083	-0	5.9999999999999998e-35	3-distal	ATGCTGATTCCGGCTAAACTAGGACCAACTGGACTCTTGATGGAGTGGAAACTTCCCATGCTGATCAGTTGCAACCTTCAGGTAGCACGAGGGGCCATTCGACCTGGTGAGCAGAAGACGACAAATGCATCT	CATGCTGCTGCCTGCTAAACTAGGACCAACTGGGCTCTTGATGGAGTGGAAACTTCCCGTGTTGATCAACAGTTGCAGGCTGCAGGTAGCACGAGGAGCCATTCCAACTGGAGCGTAGAAGACGACAAACGCATC	http://synteny.cnr.berkeley.edu/CoGe/GEvo.pl?prog=blastn&autogo=1&show_cns=1&dsgid1=19491&chr1=scaffold_7&x1=35225466&dr1up=15000&dr1down=15000&dsgid2=19491;chr2=scaffold_8;x2=1906948;dr2up=15000;dr2down=15000;num_seqs=2;hsp_overlap_limit=0;hsp_size_limit=0
Si010102m|scaffold_7|33607866|33607889|-|Si026391m|scaffold_8|3381855|3381832|+|0.92	Si010102m	scaffold_7	33607866	33607889	-0	Si026391m	scaffold_8	3381832	3381855	0	0.92	3-distal	ATCAAGGAGCCTCTGAGGCCCGT	TCAAGAAGCCTCTGAAGCTCGTC	http://synteny.cnr.berkeley.edu/CoGe/GEvo.pl?prog=blastn&autogo=1&show_cns=1&dsgid1=19491&chr1=scaffold_7&x1=33607866&dr1up=15000&dr1down=15000&dsgid2=19491;chr2=scaffold_8;x2=3381832;dr2up=15000;dr2down=15000;num_seqs=2;hsp_overlap_limit=0;hsp_size_limit=0
Si016258m|scaffold_1|31334405|31334419|-|Si009280m|scaffold_7|24431278|24431292|-|1.1	Si016258m	scaffold_1	31334405	31334419	-0	Si009280m	scaffold_7	24431278	24431292	-0	1.1	3-distal	TTTGGGCTTTGGTA	TTTGGGCTTTGGTA	http://synteny.cnr.berkeley.edu/CoGe/GEvo.pl?prog=blastn&autogo=1&show_cns=1&dsgid1=19491&chr1=scaffold_1&x1=31334405&dr1up=15000&dr1down=15000&dsgid2=19491;chr2=scaffold_7;x2=24431278;dr2up=15000;dr2down=15000;num_seqs=2;hsp_overlap_limit=0;hsp_size_limit=0
Si012173m|scaffold_7|34213576|34213846|+|Si027298m|scaffold_8|712506|712234|-|7e-108	Si012173m	scaffold_7	34213576	34213846	0	Si027298m	scaffold_8	712234	712506	-0	6.9999999999999997e-108	intron	ATTATACATGTATATTGCATGAAATGCGCCTTGGGAGAAAAAGTTAACATTTCTGGGCGTTTGCTCACGAAAGCCATTCTTTACTAAACTACTGTTGATATCACCAAAATCTAAATGCAGTGTTACAATAATCCAACTTCTAAAGGGATATTGTTTATGATTTCTCGTTCATATGTCTTGAGCAACCATTTCCTGACAAACCAGACATCTGCTCCCATGAAGAGGTGAATACAGATGTAAAATTAACTTATAAATATTTTTTATTTGGTA	TATTATACATGTATATTGTATGAAATGTGCCTTGCGAGAAAAAGTCAACATTTCTGGGCGTCTGCTCATCAAAACCCCTCCTTTACTAAACTACTGATTATTTCACCAAAATCTAAATGCAGTATTACAATAATCCAACTTCTAAACGGATATTGTTCATGATTTCTCGTTCATATTTCTTGAGCAACCATTTCCTGACAAACCAGACATCTGCTCCAATGAAGAGGTGAATACAGATGTAAAATTTACTTATACATATTATTTTATTTGGT	http://synteny.cnr.berkeley.edu/CoGe/GEvo.pl?prog=blastn&autogo=1&show_cns=1&dsgid1=19491&chr1=scaffold_7&x1=34213576&dr1up=15000&dr1down=15000&dsgid2=19491;chr2=scaffold_8;x2=712234;dr2up=15000;dr2down=15000;num_seqs=2;hsp_overlap_limit=0;hsp_size_limit=0
setaria64_scaffold_2_41639653_41639757|scaffold_2|41639758|41640573|+|setaria64_scaffold_2_41906473_41906577|scaffold_2|41906472|41905639|-|0.0	setaria64_scaffold_2_41639653_41639757	scaffold_2	41639758	41640573	0	setaria64_scaffold_2_41906473_41906577	scaffold_2	41905639	41906472	-0	0	3-proximal	TTTTAGAAGAATTTTTGAGACGTGGCATCTGACTGAACTATCAATTCTGCCACTGGAAATTGGGTGGAAAAAACAAATGTCTTATTTTTTTCTGTAAGAGATAGCGTTATTCTTCAAAGGAATATTCAATCTGCACAAGGAACTCTGTACCCTTGCTGTAGTCTATTCTATAAAAATTTCACTAAAGCATCATGCTTCTGAAGTAAAGGATCCTCTTCTCCTAGCTGATTAGCCTGCCATACCTGAGTTATCTGGTACAACTGAACATCGGGATAAGGCTGAAGGGTACAGGTCTGATTTTGTTCTCTTCTAGCTAGACACCAAAATTATGCATGATATTTTGTTAGAACTTGTGGTATCTAGCCCCTGTGGTCACATATTTTGTTGAGGTCTGATTTT…	TTTTTAGAAGAATTTTTGAGACGTGGCATCTGACTGAACTATCAATTCTGCCACTGGAAATTGGGTGGAAAAAACAAATGTCTTATTTTTTCTGTAAGAGATAGCCTTATTCTTCAAAGGAATCTTCAATCTGCACAAGGAACCCTGTACCCTTGCTGTAGTCTATTCTATAAAGATTTCACTAAAGCATCATGCTTCTGAAGTAAAGGATCCTATTCTTCTCCTAGCTGATTAGCCCGCCATACCTGAGTTATCTGGTACAACTGAACATTGGGATAAGCCTGAAGGGTACAGGTCTGATTTTGTTCTCTTCTAGCTAGACACCAAAATTATGCATGATATTTTGTTAGAACTTGTAGTGGTATCTAGCCCCTGTGGTCACATATTTTGTTGAGGTCT…	http://synteny.cnr.berkeley.edu/CoGe/GEvo.pl?prog=blastn&autogo=1&show_cns=1&dsgid1=19491&chr1=scaffold_2&x1=41639758&dr1up=15000&dr1down=15000&dsgid2=19491;chr2=scaffold_2;x2=41905639;dr2up=15000;dr2down=15000;num_seqs=2;hsp_overlap_limit=0;hsp_size_limit=0
Si009786m|scaffold_7|34866373|34866578|-|Si026191m|scaffold_8|1292009|1292214|-|6e-61	Si009786m	scaffold_7	34866373	34866578	-0	Si026191m	scaffold_8	1292009	1292214	-0	6.0000000000000002e-61	intron	GTATGTAACTAGAATCCTTACATGGTAGCCAACTAGCCATAAGATATCTGTGCTGATATCTTACTATTTGCAATATTGTTCCAACAGGATGAAAGTAAGAGCAAGAAGGGTCTTGCTGAACTCTATGAGGTTCGCACTGTTATAATATTTTTTTTATATTCAAACAGATTCTAATTGAGATAAGCATTAAATTAATTTACTCTTG	GTATGTAACTAGAATTCTTACATGGTAGCCAACTAGCCATAAGATATCTGTGCTGATATCTTACTATTTGCAATATTGTTCCAACAGGATGAAAGTAAGAGCAAGAAGGGTCTTGCTGAACTCTATGAGGTTCGCACTGTTATAATATTTTTTTTATATTCAAACAGATTCTAATTGAGATAAGCATTAAATTAATTTACTCTTG	http://synteny.cnr.berkeley.edu/CoGe/GEvo.pl?prog=blastn&autogo=1&show_cns=1&dsgid1=19491&chr1=scaffold_7&x1=34866373&dr1up=15000&dr1down=15000&dsgid2=19491;chr2=scaffold_8;x2=1292009;dr2up=15000;dr2down=15000;num_seqs=2;hsp_overlap_limit=0;hsp_size_limit=0
Si017748m|scaffold_1|6010241|6010259|-|Si006574m|scaffold_4|31220900|31220882|+|0.26	Si017748m	scaffold_1	6010241	6010259	-0	Si006574m	scaffold_4	31220882	31220900	0	0.26	3-distal	CCATCCTCCTCCTCCCGC	CATCCTACTCCTCCCGCC	http://synteny.cnr.berkeley.edu/CoGe/GEvo.pl?prog=blastn&autogo=1&show_cns=1&dsgid1=19491&chr1=scaffold_1&x1=6010241&dr1up=15000&dr1down=15000&dsgid2=19491;chr2=scaffold_4;x2=31220882;dr2up=15000;dr2down=15000;num_seqs=2;hsp_overlap_limit=0;hsp_size_limit=0
Si009737m|scaffold_7|34829015|34829031|-|Si026177m|scaffold_8|1271474|1271490|-|0.065	Si009737m	scaffold_7	34829015	34829031	-0	Si026177m	scaffold_8	1271474	1271490	-0	0.065	5-distal	GCAACAGCAGCAGATA	GCAACAGCAGCAGATA	http://synteny.cnr.berkeley.edu/CoGe/GEvo.pl?prog=blastn&autogo=1&show_cns=1&dsgid1=19491&chr1=scaffold_7&x1=34829015&dr1up=15000&dr1down=15000&dsgid2=19491;chr2=scaffold_8;x2=1271474;dr2up=15000;dr2down=15000;num_seqs=2;hsp_overlap_limit=0;hsp_size_limit=0
Si010116m|scaffold_7|34094761|34095282|-|Si026369m|scaffold_8|841751|841233|+|0.0	Si010116m	scaffold_7	34094761	34095282	-0	Si026369m	scaffold_8	841233	841751	0	0	5-UTR	TGTATAAGAGCAGCTTCCCCTCCGCCTCATTGTCGCCGCATCCCAGCCCCTCTCCCTGCCCAGCGGAGCTCAACTTCAGGCAACAACTAGATACCCAAACCAGAACGCGTAACCCCGCACAAATTTTGGTTTTGTCGCCTCCTCGACCCCCTCTTCCTCATCCTTCGTGGCGTCGCAAGGTATGCAATCCGTCTCTCTCTCTCTGCAACTCTGCATATCTGCTTGCAATTTCAATGCTAGTTCATGCCAGTGCCCATTGTCTTTACGGGTCCTCTTCTTGTTTGTCTGCTTCGATTCGTCGATTTTGCTCAGCCGTAGGGGCGCATCCCATCCATTGGACAAGGAACCTTGCGCTCCCCTGTTAGTTTGTCTAGATTCAGGAAAAAAAAATAGGCGGCG…	GTATAAGAGCAGCTTCCCCTCCGCCTCATTGTCGCCGCATCCCATCCCCTCTCCCTGCCCAGCGGAGCTCAACTTCAGGCAACAACTAGATACCCAAACCAGAACGCGTAGCCCCGCACAAGTTTTGGTTTTGTCGCCTCCTCGACCCCCTCTTCCTCATCCTTCGTGGCATCGCAAGGTATACAATCCGTCTCTCTCTCTCTCTCTCCCCGCAACTCTGCATATTCAATGCTAGTTCATGCGAGTGCCCATCGTGTTTACGGGTTCTCGTCTTGTTTATCTGCTTCGATTCGTCGATTTTGCTCAGCTGTAAGGGCGCATCCCATCCATTGCACAAGGAACCTGGCGCTCCCCTGTTAGTTTGTCTAGATTCAGAAAAAAAAAATTAGGCGGCGTTCC…	http://synteny.cnr.berkeley.edu/CoGe/GEvo.pl?prog=blastn&autogo=1&show_cns=1&dsgid1=19491&chr1=scaffold_7&x1=34094761&dr1up=15000&dr1down=15000&dsgid2=19491;chr2=scaffold_8;x2=841233;dr2up=15000;dr2down=15000;num_seqs=2;hsp_overlap_limit=0;hsp_size_limit=0
Si017990m|scaffold_1|31952073|31952093|+|Si010750m|scaffold_7|25196294|25196314|+|0.93	Si017990m	scaffold_1	31952073	31952093	0	Si010750m	scaffold_7	25196294	25196314	0	0.93	5-proximal	CCCCATATATACCTCGCCTC	CCCCTTAAATACCTCGCCTC	http://synteny.cnr.berkeley.edu/CoGe/GEvo.pl?prog=blastn&autogo=1&show_cns=1&dsgid1=19491&chr1=scaffold_1&x1=31952073&dr1up=15000&dr1down=15000&dsgid2=19491;chr2=scaffold_7;x2=25196294;dr2up=15000;dr2down=15000;num_seqs=2;hsp_overlap_limit=0;hsp_size_limit=0
setaria64_scaffold_1_18776776_18776898|scaffold_1|18778159|18778190|-|setaria64_scaffold_3_30933458_30933603|scaffold_3|30932069|30932038|+|0.001	setaria64_scaffold_1_18776776_18776898	scaffold_1	18778159	18778190	-0	setaria64_scaffold_3_30933458_30933603	scaffold_3	30932038	30932069	0	0.001	5-distal	GAGAAGGAGTCCATAGTTGCAGCATGGGCTA	AGAAGGAATCCATAGGTGCAGCTTAGGCTAG	http://synteny.cnr.berkeley.edu/CoGe/GEvo.pl?prog=blastn&autogo=1&show_cns=1&dsgid1=19491&chr1=scaffold_1&x1=18778159&dr1up=15000&dr1down=15000&dsgid2=19491;chr2=scaffold_3;x2=30932038;dr2up=15000;dr2down=15000;num_seqs=2;hsp_overlap_limit=0;hsp_size_limit=0
Si011751m|scaffold_7|34414965|34415640|+|Si026816m|scaffold_8|471986|471305|-|0.0	Si011751m	scaffold_7	34414965	34415640	0	Si026816m	scaffold_8	471305	471986	-0	0	3-distal	TCATCAAAACTGAAGTGATAGTAGTATATTACGGCATCGAGTCCTCTTTCTCCCCAGCCATCATCTCGAACTATATTGTTGCAAACTCGTATGCTACACTTGTTTCGTTTGTGTTGTGTTCTTGTGTGCATGCTTGCCTGATCTCTTGAGGCATCGCTTTATTTAATCATCATACTGTTACATACTTGGTTGCATACACAACGAGGCCTTTGTTAAACCTGGAACTTCCATTAGTATCACTAATTAGAACTAAAGCAATTAAGCAGGAGTTTTAATCAGGGAAAAAGCAAGCTAGTAACAAAAAATTGCATTGAGCAACAAGCAGTGAGGTCACTGGTGGCTGGTAGGAGCTTTGCTTTCAGTCCCGGGTTGCCTTGCAAGAAACAAAACTGATTTGTC…	ATCATCAAAACTGAAGTGATAGTGGTATATTATGGCATCGAGTCCTCTTTCTCCCCAGCCATCATCTTGAATTATATTGTTGGAAACTCGTAAGTGATTGCCCCCCTGCTACACTTGTTTCGTTTGTGTTGTGTGCATGAATGCCTGATCTCTTGAGGCGCGCTTTATTTGATATCATACTGTTACATACTTGGTTGCATACACAACGAGGCCTTTGTTAAACTTAGAAGTTAGAACTTCCATCAGCATCACTAATCAGAACTAAAGCAATTAAGCAGGAGTTTTAATCAGGGAAAAAGCAAGCTAGTAACAAAAAATTGCATTGAGCAACAAGCAGTGAGGTCACTGGTGGCTGGTAGGAGCTTTGCTTTCAGTCCCGGGCTGCCTTGCATGAAACAA…	http://synteny.cnr.berkeley.edu/CoGe/GEvo.pl?prog=blastn&autogo=1&show_cns=1&dsgid1=19491&chr1=scaffold_7&x1=34414965&dr1up=15000&dr1down=15000&dsgid2=19491;chr2=scaffold_8;x2=471305;dr2up=15000;dr2down=15000;num_seqs=2;hsp_overlap_limit=0;hsp_size_limit=0
Si009733m|scaffold_7|34230206|34230729|-|Si026130m|scaffold_8|695586|695059|+|2e-174	Si009733m	scaffold_7	34230206	34230729	-0	Si026130m	scaffold_8	695059	695586	0	2e-174	5-distal	AGCCAAACCGCAAAAGCTGATGAAAGGCACCTCACCTCTCGCGGGTGCTAGCTCTTGGTGATGGCAGGCCTGCTAAAGTGAAAGCGGAAAAGCGTACCACTGTCCTCTCACTCTCGGCCTCGATGGGTGGGCAAGCAGCCAGCCAACATGCTTCACCATCATTTCCTTTCTTCACCGACAGACAGCCAGCCTTCTACCCGACTCCATAGTCCCTAGCTACTCTCTAGCACAATATACTACTACTACCGCTACTTTATTTGTTTTGCATGCTTTCGTGGATTTAGTGCCAGCTATATTTATATTCTGGTGTTTGTTTCCGTATTCTTATATGCGAGAAATGACTGGTGATAAATTAAAACATTGGTTTTCTCAAATCAAATAAAAATTGCAGAGATCGAA…	GCCAAACTGCAAAAGCTGAATGGCACCTCACCTCTCGCGGGTGCTAGCTCCTGGTGATGGCAGGCCTGCTAAAGTGAAAGCGGAAAAGCGTACCACTGTCCTCTCACTCTCGGCCTCGATGGGTGGGCAAGCAGCCAGCCAACATGCTTCACCATCATTTCCTTTCTTTACCGACAGACAGCCAGCCTTCTACCCGACTCCATACTCCATAGTCCCTAGCTACTCTGTAGCACAATATACTACTACCACCGCTACTTTATTTGTTTTGCATGCTTTCGTGGATTTAGTGCCAGCTATGTTTATATTGTGGTGTTTGTTTCCATATTTGCACTTGTTATATGCGAGAAATGACCTGGTTTTCTCAAATCAAATAAAAATTGCAGAAGGACCGACCCGGTC…	http://synteny.cnr.berkeley.edu/CoGe/GEvo.pl?prog=blastn&autogo=1&show_cns=1&dsgid1=19491&chr1=scaffold_7&x1=34230206&dr1up=15000&dr1down=15000&dsgid2=19491;chr2=scaffold_8;x2=695059;dr2up=15000;dr2down=15000;num_seqs=2;hsp_overlap_limit=0;hsp_size_limit=0
Si030158m|scaffold_2|1929625|1929644|+|Si036704m|scaffold_9|4435802|4435783|-|0.065	Si030158m	scaffold_2	1929625	1929644	0	Si036704m	scaffold_9	4435783	4435802	-0	0.065	3-proximal	ATGTGAAGGCCCACAGAAG	CATGGGAAGGCCCACAGAA	http://synteny.cnr.berkeley.edu/CoGe/GEvo.pl?prog=blastn&autogo=1&show_cns=1&dsgid1=19491&chr1=scaffold_2&x1=1929625&dr1up=15000&dr1down=15000&dsgid2=19491;chr2=scaffold_9;x2=4435783;dr2up=15000;dr2down=15000;num_seqs=2;hsp_overlap_limit=0;hsp_size_limit=0
Si034571m|scaffold_9|39721026|39721050|+|Si035207m|scaffold_9|56907684|56907660|-|0.25	Si034571m	scaffold_9	39721026	39721050	0	Si035207m	scaffold_9	56907660	56907684	-0	0.25	3-distal	CACATCAGCGAAAATGCTGACTTG	CCACTTCAGCAAAATTGCTGACTT	http://synteny.cnr.berkeley.edu/CoGe/GEvo.pl?prog=blastn&autogo=1&show_cns=1&dsgid1=19491&chr1=scaffold_9&x1=39721026&dr1up=15000&dr1down=15000&dsgid2=19491;chr2=scaffold_9;x2=56907660;dr2up=15000;dr2down=15000;num_seqs=2;hsp_overlap_limit=0;hsp_size_limit=0
Si011001m|scaffold_7|34150103|34150130|+|Si026827m|scaffold_8|783085|783058|-|0.004	Si011001m	scaffold_7	34150103	34150130	0	Si026827m	scaffold_8	783058	783085	-0	0.004	intron	CTACCCCTACTGTTCCCGAATTCAGAG	TCTTCCGCTACTGTTTCCGAATTCAGA	http://synteny.cnr.berkeley.edu/CoGe/GEvo.pl?prog=blastn&autogo=1&show_cns=1&dsgid1=19491&chr1=scaffold_7&x1=34150103&dr1up=15000&dr1down=15000&dsgid2=19491;chr2=scaffold_8;x2=783058;dr2up=15000;dr2down=15000;num_seqs=2;hsp_overlap_limit=0;hsp_size_limit=0
Si010009m|scaffold_7|35316643|35316668|+|Si027804m|scaffold_8|1796001|1795976|-|0.001	Si010009m	scaffold_7	35316643	35316668	0	Si027804m	scaffold_8	1795976	1796001	-0	0.001	5-proximal	GTCGGCGTCCGTGCCGTTCCCCCTC	CGTCGGCGTCCGTGCCGCTCCCACT	http://synteny.cnr.berkeley.edu/CoGe/GEvo.pl?prog=blastn&autogo=1&show_cns=1&dsgid1=19491&chr1=scaffold_7&x1=35316643&dr1up=15000&dr1down=15000&dsgid2=19491;chr2=scaffold_8;x2=1795976;dr2up=15000;dr2down=15000;num_seqs=2;hsp_overlap_limit=0;hsp_size_limit=0
Si017608m|scaffold_1|6420420|6420465|+|Si006865m|scaffold_4|30385702|30385657|-|3e-15	Si017608m	scaffold_1	6420420	6420465	0	Si006865m	scaffold_4	30385657	30385702	-0	2.9999999999999998e-15	5-distal	GAAGAATCTTTGCTTAATTGTCAAAGAAGGAAGCATCTATTCCCT	AGAGGAATCTTTGCTTAATTGTCAAAGAAGGAAGCATATATTCCC	http://synteny.cnr.berkeley.edu/CoGe/GEvo.pl?prog=blastn&autogo=1&show_cns=1&dsgid1=19491&chr1=scaffold_1&x1=6420420&dr1up=15000&dr1down=15000&dsgid2=19491;chr2=scaffold_4;x2=30385657;dr2up=15000;dr2down=15000;num_seqs=2;hsp_overlap_limit=0;hsp_size_limit=0
Si017949m|scaffold_1|34537336|34537351|+|Si010423m|scaffold_7|27964019|27964034|+|0.22	Si017949m	scaffold_1	34537336	34537351	0	Si010423m	scaffold_7	27964019	27964034	0	0.22	3-distal	CAAATATAAGAAATT	CAAATATAAGAAATT	http://synteny.cnr.berkeley.edu/CoGe/GEvo.pl?prog=blastn&autogo=1&show_cns=1&dsgid1=19491&chr1=scaffold_1&x1=34537336&dr1up=15000&dr1down=15000&dsgid2=19491;chr2=scaffold_7;x2=27964019;dr2up=15000;dr2down=15000;num_seqs=2;hsp_overlap_limit=0;hsp_size_limit=0
Si012777m|scaffold_7|35434209|35434289|-|Si028168m|scaffold_8|2217503|2217582|-|9e-19	Si012777m	scaffold_7	35434209	35434289	-0	Si028168m	scaffold_8	2217503	2217582	-0	9.0000000000000003e-19	3-distal	TTATCGAACAAAGTCACAGAAATGTCAGATATCTGCTGGATTTCGAATAGGAGACAATCAAAGTAAAACTAGCAGAGTTG	TTATCGAATAAAGTCACAGAAATATCAGATACCTGCTGGTCTTGATTAGGAGACAATCAAAGTAAAACCACCACAGTTG	http://synteny.cnr.berkeley.edu/CoGe/GEvo.pl?prog=blastn&autogo=1&show_cns=1&dsgid1=19491&chr1=scaffold_7&x1=35434209&dr1up=15000&dr1down=15000&dsgid2=19491;chr2=scaffold_8;x2=2217503;dr2up=15000;dr2down=15000;num_seqs=2;hsp_overlap_limit=0;hsp_size_limit=0
Si010929m|scaffold_7|35261955|35262076|-|Si026786m|scaffold_8|1734340|1734215|+|2e-17	Si010929m	scaffold_7	35261955	35262076	-0	Si026786m	scaffold_8	1734215	1734340	0	2.0000000000000001e-17	5-UTR	TTGCCTCCACCCGCCGTTGCCCTGCCCGCCCGACCATCGCGACGACCTCTTCTCCCGCGCGTTCGGCACCGCCGGCGACCGCATCAACAAGTGCGGAAGACCGAGGTTGTGCGAGGGTTCA	TGCCTCCACCCGCCGCTGCCCTGCCCGACCATCGCGACCGCATCTTCTCTCGCTCGCGCGTTCGGCACCACCGGCGGCCGCATCGACAGGTGCAGGAAGACCGAGGTCGTTGTGCGAGGCTTCAG	http://synteny.cnr.berkeley.edu/CoGe/GEvo.pl?prog=blastn&autogo=1&show_cns=1&dsgid1=19491&chr1=scaffold_7&x1=35261955&dr1up=15000&dr1down=15000&dsgid2=19491;chr2=scaffold_8;x2=1734215;dr2up=15000;dr2down=15000;num_seqs=2;hsp_overlap_limit=0;hsp_size_limit=0
Si021594m|scaffold_3|3560913|3560933|+|Si000696m|scaffold_5|3239131|3239151|+|0.95	Si021594m	scaffold_3	3560913	3560933	0	Si000696m	scaffold_5	3239131	3239151	0	0.95	5-distal	GATCCTGATCAATGATTAGC	GAGCCGGATCAATGATTAGC	http://synteny.cnr.berkeley.edu/CoGe/GEvo.pl?prog=blastn&autogo=1&show_cns=1&dsgid1=19491&chr1=scaffold_3&x1=3560913&dr1up=15000&dr1down=15000&dsgid2=19491;chr2=scaffold_5;x2=3239131;dr2up=15000;dr2down=15000;num_seqs=2;hsp_overlap_limit=0;hsp_size_limit=0
Si009574m|scaffold_7|34111849|34111877|-|Si026094m|scaffold_8|821010|820982|+|5e-07	Si009574m	scaffold_7	34111849	34111877	-0	Si026094m	scaffold_8	820982	821010	0	4.9999999999999998e-07	intron	TTTCTAGTGCACTGGAGCTTCTGTTTTG	TTCTAGTGCACTGGTGCTTCTGTTTTGG	http://synteny.cnr.berkeley.edu/CoGe/GEvo.pl?prog=blastn&autogo=1&show_cns=1&dsgid1=19491&chr1=scaffold_7&x1=34111849&dr1up=15000&dr1down=15000&dsgid2=19491;chr2=scaffold_8;x2=820982;dr2up=15000;dr2down=15000;num_seqs=2;hsp_overlap_limit=0;hsp_size_limit=0
Si011318m|scaffold_7|35429546|35429665|+|Si027263m|scaffold_8|2212750|2212875|+|6e-20	Si011318m	scaffold_7	35429546	35429665	0	Si027263m	scaffold_8	2212750	2212875	0	6.0000000000000006e-20	5-distal	CTGGAGTGCGTCATCAATTCATCCCCATCATCACACTCTGTTGACAGCTAGCTACCACGCACACAGCCTCGAGTCTGCAGCTGACAGAGGATGATACATGACGCACAGCATTGACTCGT	CTGGACTGCGTCATCAATTCATCTCCATCACCTCACTTTGTTGACAACTAGCTACCACACACAGCCTCGCGTCTGCTGTCTGCACAGCTGCAGGGGATGGTAGATGACGCACAGCATTGACTCGT	http://synteny.cnr.berkeley.edu/CoGe/GEvo.pl?prog=blastn&autogo=1&show_cns=1&dsgid1=19491&chr1=scaffold_7&x1=35429546&dr1up=15000&dr1down=15000&dsgid2=19491;chr2=scaffold_8;x2=2212750;dr2up=15000;dr2down=15000;num_seqs=2;hsp_overlap_limit=0;hsp_size_limit=0
Si012923m|scaffold_7|33852528|33852544|+|Si026658m|scaffold_8|2458156|2458140|-|0.057	Si012923m	scaffold_7	33852528	33852544	0	Si026658m	scaffold_8	2458140	2458156	-0	0.057	5-proximal	GGACGGTCAAAGTCAA	AGGACGGTCAAAGTCA	http://synteny.cnr.berkeley.edu/CoGe/GEvo.pl?prog=blastn&autogo=1&show_cns=1&dsgid1=19491&chr1=scaffold_7&x1=33852528&dr1up=15000&dr1down=15000&dsgid2=19491;chr2=scaffold_8;x2=2458140;dr2up=15000;dr2down=15000;num_seqs=2;hsp_overlap_limit=0;hsp_size_limit=0
Si017907m|scaffold_1|38126814|38126828|+|Si006469m|scaffold_4|8051555|8051541|-|1.0	Si017907m	scaffold_1	38126814	38126828	0	Si006469m	scaffold_4	8051541	8051555	-0	1	intron	GTTCTAATATGAAT	AGTTCTAATATGAA	http://synteny.cnr.berkeley.edu/CoGe/GEvo.pl?prog=blastn&autogo=1&show_cns=1&dsgid1=19491&chr1=scaffold_1&x1=38126814&dr1up=15000&dr1down=15000&dsgid2=19491;chr2=scaffold_4;x2=8051541;dr2up=15000;dr2down=15000;num_seqs=2;hsp_overlap_limit=0;hsp_size_limit=0
setaria64_scaffold_3_9944539_9944692|scaffold_3|9952244|9952261|-|setaria64_scaffold_5_31572144_31572274|scaffold_5|31561879|31561862|+|0.75	setaria64_scaffold_3_9944539_9944692	scaffold_3	9952244	9952261	-0	setaria64_scaffold_5_31572144_31572274	scaffold_5	31561862	31561879	0	0.75	5-distal	AACAAACAACACCATTA	ACAAACAACATCATTAG	http://synteny.cnr.berkeley.edu/CoGe/GEvo.pl?prog=blastn&autogo=1&show_cns=1&dsgid1=19491&chr1=scaffold_3&x1=9952244&dr1up=15000&dr1down=15000&dsgid2=19491;chr2=scaffold_5;x2=31561862;dr2up=15000;dr2down=15000;num_seqs=2;hsp_overlap_limit=0;hsp_size_limit=0
Si010318m|scaffold_7|34924338|34924484|+|Si026373m|scaffold_8|1523723|1523877|+|1e-47	Si010318m	scaffold_7	34924338	34924484	0	Si026373m	scaffold_8	1523723	1523877	0	9.9999999999999997e-48	5-proximal	AAAATTATTGGCTTTATATGAAGATCTTTAAATGGAATTCCCTTCAAGATGTTCAGATGGAAACTGTCGACAAATTCTTCGCCATTGCTGAAGATCTCCGAGTTTCAAGCAACTTCGTCAACAGTTGAAGCACAACGTACGTAAAG	AAAATTATTGGCTTTATACGGAGATCTTTAAATGGAATTCCCCTTGGAGATGCCAGATGTGTAAATGGAAACTGTTGACAAATTCTTCACCATTGCTGAAGATCTCCGAGTTTCAAGCAACTTCGTCAACAGTTGAAGCACAGCGTACGTAAAG	http://synteny.cnr.berkeley.edu/CoGe/GEvo.pl?prog=blastn&autogo=1&show_cns=1&dsgid1=19491&chr1=scaffold_7&x1=34924338&dr1up=15000&dr1down=15000&dsgid2=19491;chr2=scaffold_8;x2=1523723;dr2up=15000;dr2down=15000;num_seqs=2;hsp_overlap_limit=0;hsp_size_limit=0
Si009816m|scaffold_7|35143452|35143561|+|Si026265m|scaffold_8|1928746|1928637|-|4e-33	Si009816m	scaffold_7	35143452	35143561	0	Si026265m	scaffold_8	1928637	1928746	-0	4.0000000000000002e-33	intron	AGCATGCATAGCTAGTTTGTTACTTTAATAACATACTGCAAATGAGAATTTGAGTTTCAGTCATAGAGAATTTAGACCAGGACATTATCTTTTGACTAAGAATACCCAG	CAGCATGCATAGTTATTTTGTTACTTTAATAACATATTGCAAGTAAGAATTTGAGTTTCAGTCGTAGAGAATTTTAATCAGGACATCATTTTTTGACTGAGAATACGCA	http://synteny.cnr.berkeley.edu/CoGe/GEvo.pl?prog=blastn&autogo=1&show_cns=1&dsgid1=19491&chr1=scaffold_7&x1=35143452&dr1up=15000&dr1down=15000&dsgid2=19491;chr2=scaffold_8;x2=1928637;dr2up=15000;dr2down=15000;num_seqs=2;hsp_overlap_limit=0;hsp_size_limit=0
Si027572m|scaffold_8|1353169|1353245|-|Si026041m|scaffold_8|32444209|32444132|+|1e-14	Si027572m	scaffold_8	1353169	1353245	-0	Si026041m	scaffold_8	32444132	32444209	0	1e-14	3-proximal	GTTGCAGCTCCATTGCAGCACAAATCCACTCTCTCAGTTGCATCTGTTCGATGTGTCAATTGACCAGATCCTGTTG	TTGCAGCTTCATCGCAGCACAAATCCACTCCCTCTCAGTTGCACTTGGTCATGTGTCAATCGAGCAGATCCTGTTGC	http://synteny.cnr.berkeley.edu/CoGe/GEvo.pl?prog=blastn&autogo=1&show_cns=1&dsgid1=19491&chr1=scaffold_8&x1=1353169&dr1up=15000&dr1down=15000&dsgid2=19491;chr2=scaffold_8;x2=32444132;dr2up=15000;dr2down=15000;num_seqs=2;hsp_overlap_limit=0;hsp_size_limit=0
Si011408m|scaffold_7|35158846|35159361|+|Si027177m|scaffold_8|1920277|1919779|-|3e-110	Si011408m	scaffold_7	35158846	35159361	0	Si027177m	scaffold_8	1919779	1920277	-0	2.9999999999999999e-110	3-distal	GATGTATTTCGCCATTTTTTTGCTGACTGTCCTATCCTCCTTTTTCTGAGTTGCTACAAAAGCTAAAGCAAGGATATTCTTTGGGTTTGAAGGTGTACAGCAGCACTCACCAGTTCCATTTTCAGATTAGCTCATTAGCACCACATGACCACAAGCTCTACTCGTCTCTGATTGATTCACAAAAAAATGTAAAAGGTGACACGAATATTGTTTGATGCAAAAAAAAGAGCAAAGGATGATGCGGCTTTTCCTGCATTCATGCAGTGATGCAGGGAGAGAGGAAAATTTGGAAAAAGGTCCAAAACTCTTGCCTTTTCGAGCCCATCTTCTCCGCTTCAAATGCCGGAATCTATCGATAAGACGGCAGCTGTTCGTAAGAGTTTTTGTTCTGGAATTTCT…	AGATGTATTTCGCCATTCTTTCTGACTGCCTTATCCTCCTTTTTCTGAGTTGCTACAAAAGTTAAAGCAAGGATGTTCTTTGCGTTTGAAGGTGTACAGCAGTACTCACCAGTTCCATATTCTGATCAGCACCACAAGCTCTACTCGTTTCCGATTGGTTCACAAAAAAATGTAAAAAGTGACACGCACACTAAGCAAGAATATTCTTTGATGCAAAAAACGAGCAAAGGGATGATGCGGTTTTTCCTGCATTCATGCAGTGATGAAGGGAGAGAGCGAAGAGGAAAAACTCTTGGCTTTTCAAGCCCATCTTCTCCGCGTCAAATGCTGGCATCCATCGATAAGACGGCAGCTGTGCGTAAGCGTTTCTGTTCTGGAATTTCTAGAATCAGACTAACA…	http://synteny.cnr.berkeley.edu/CoGe/GEvo.pl?prog=blastn&autogo=1&show_cns=1&dsgid1=19491&chr1=scaffold_7&x1=35158846&dr1up=15000&dr1down=15000&dsgid2=19491;chr2=scaffold_8;x2=1919779;dr2up=15000;dr2down=15000;num_seqs=2;hsp_overlap_limit=0;hsp_size_limit=0
Si011318m|scaffold_7|35425188|35425214|+|Si027263m|scaffold_8|2204958|2204984|+|0.014	Si011318m	scaffold_7	35425188	35425214	0	Si027263m	scaffold_8	2204958	2204984	0	0.014	5-distal	ATGGTGTCAGTTGCGTACGCACTGCT	ATGGTGTTAGTTGCGTGCCCACTGCT	http://synteny.cnr.berkeley.edu/CoGe/GEvo.pl?prog=blastn&autogo=1&show_cns=1&dsgid1=19491&chr1=scaffold_7&x1=35425188&dr1up=15000&dr1down=15000&dsgid2=19491;chr2=scaffold_8;x2=2204958;dr2up=15000;dr2down=15000;num_seqs=2;hsp_overlap_limit=0;hsp_size_limit=0
Si025032m|scaffold_3|48360226|48360240|-|Si035585m|scaffold_9|10828508|10828494|+|0.98	Si025032m	scaffold_3	48360226	48360240	-0	Si035585m	scaffold_9	10828494	10828508	0	0.98	5-distal	TTGGGCGAATATTC	TGGGCGAATATTCT	http://synteny.cnr.berkeley.edu/CoGe/GEvo.pl?prog=blastn&autogo=1&show_cns=1&dsgid1=19491&chr1=scaffold_3&x1=48360226&dr1up=15000&dr1down=15000&dsgid2=19491;chr2=scaffold_9;x2=10828494;dr2up=15000;dr2down=15000;num_seqs=2;hsp_overlap_limit=0;hsp_size_limit=0
Si029908m|scaffold_2|8709333|8709379|-|Si035496m|scaffold_9|1364602|1364556|+|2e-10	Si029908m	scaffold_2	8709333	8709379	-0	Si035496m	scaffold_9	1364556	1364602	0	2.0000000000000001e-10	intron	TTTCATAGTTCATAACATTTTTTAGTTAATTTTCTCGCTTACTTAA	TTGATAGTGCATAACTTTGTCTAGTTAATTTTCTCGCTTACTTAAG	http://synteny.cnr.berkeley.edu/CoGe/GEvo.pl?prog=blastn&autogo=1&show_cns=1&dsgid1=19491&chr1=scaffold_2&x1=8709333&dr1up=15000&dr1down=15000&dsgid2=19491;chr2=scaffold_9;x2=1364556;dr2up=15000;dr2down=15000;num_seqs=2;hsp_overlap_limit=0;hsp_size_limit=0
Si010765m|scaffold_7|33319118|33319181|-|Si026501m|scaffold_8|4665981|4666045|-|4e-18	Si010765m	scaffold_7	33319118	33319181	-0	Si026501m	scaffold_8	4665981	4666045	-0	4.0000000000000003e-18	5-distal	GGGGATGAGCTGTCAGCAGCATTAGATGCTCCCCGGTCTGACACCCCCACCTGCAGTGTCCCC	GGGGATGAGCTGTCAGCAGCATTAGATGCTCCCCGCTCTGACACCCCGCACCTGCGATGTCTCC	http://synteny.cnr.berkeley.edu/CoGe/GEvo.pl?prog=blastn&autogo=1&show_cns=1&dsgid1=19491&chr1=scaffold_7&x1=33319118&dr1up=15000&dr1down=15000&dsgid2=19491;chr2=scaffold_8;x2=4665981;dr2up=15000;dr2down=15000;num_seqs=2;hsp_overlap_limit=0;hsp_size_limit=0
Si023402m|scaffold_3|15910199|15910217|+|Si004239m|scaffold_5|40224576|40224594|+|0.22	Si023402m	scaffold_3	15910199	15910217	0	Si004239m	scaffold_5	40224576	40224594	0	0.22	5-proximal	ATGTGACGCGGCTACAGT	ATCTGACGCGGCTACAGT	http://synteny.cnr.berkeley.edu/CoGe/GEvo.pl?prog=blastn&autogo=1&show_cns=1&dsgid1=19491&chr1=scaffold_3&x1=15910199&dr1up=15000&dr1down=15000&dsgid2=19491;chr2=scaffold_5;x2=40224576;dr2up=15000;dr2down=15000;num_seqs=2;hsp_overlap_limit=0;hsp_size_limit=0
Si029350m|scaffold_2|34777740|34777789|+|Si013452m|scaffold_6|31625029|31625080|+|1e-10	Si029350m	scaffold_2	34777740	34777789	0	Si013452m	scaffold_6	31625029	31625080	0	1e-10	5-distal	GAGGGGCTCCATGTGCCGCTGCTCATGGCTCCAAACGTAGGCTTTGTTG	GAGGGGCTCCATGTGCCGGGGCTCATGGCTCCAAACCTATAGGCTTTGTTG	http://synteny.cnr.berkeley.edu/CoGe/GEvo.pl?prog=blastn&autogo=1&show_cns=1&dsgid1=19491&chr1=scaffold_2&x1=34777740&dr1up=15000&dr1down=15000&dsgid2=19491;chr2=scaffold_6;x2=31625029;dr2up=15000;dr2down=15000;num_seqs=2;hsp_overlap_limit=0;hsp_size_limit=0
Si009928m|scaffold_7|35035475|35035493|-|Si026259m|scaffold_8|1659870|1659888|-|0.25	Si009928m	scaffold_7	35035475	35035493	-0	Si026259m	scaffold_8	1659870	1659888	-0	0.25	3-distal	CACGGGCACGATCGTCTC	CACGGGCACGATAGTCTC	http://synteny.cnr.berkeley.edu/CoGe/GEvo.pl?prog=blastn&autogo=1&show_cns=1&dsgid1=19491&chr1=scaffold_7&x1=35035475&dr1up=15000&dr1down=15000&dsgid2=19491;chr2=scaffold_8;x2=1659870;dr2up=15000;dr2down=15000;num_seqs=2;hsp_overlap_limit=0;hsp_size_limit=0
Si009404m|scaffold_7|35539685|35539813|-|Si026005m|scaffold_8|850170|850293|-|3e-38	Si009404m	scaffold_7	35539685	35539813	-0	Si026005m	scaffold_8	850170	850293	-0	2.9999999999999999e-38	3-UTR	GTAAGTTGTTTTCTGGCGAGAAAGTTAAAGGTTGGATGCCAACACCATGTATGGTAGGAAGGATGGGGTAGAAGAAGTGGTGATCGCATGCATTAACTCACACAGTTGGTGCTTGTTATCCAGAACTG	GTAAGTTGTTTTGTGGCGAGAAAGCTAAGGTTGGATACCGACACCATATATGGTAGGAAGGATAATGTAGAAGAAGTGGTGATCGCATTAACTCACACAGTTGGTGCTTGTTATCCAGAACTG	http://synteny.cnr.berkeley.edu/CoGe/GEvo.pl?prog=blastn&autogo=1&show_cns=1&dsgid1=19491&chr1=scaffold_7&x1=35539685&dr1up=15000&dr1down=15000&dsgid2=19491;chr2=scaffold_8;x2=850170;dr2up=15000;dr2down=15000;num_seqs=2;hsp_overlap_limit=0;hsp_size_limit=0
Si015159m|scaffold_6|20545517|20545585|+|Si028177m|scaffold_8|6862090|6862159|+|9e-23	Si015159m	scaffold_6	20545517	20545585	0	Si028177m	scaffold_8	6862090	6862159	0	8.9999999999999995e-23	3-distal	TTCAATTTGAAAACTAACTCTATCCATAATCTCCAAGACAGAATTGACACGTAAAGATAACAGATTCA	TTCAATTTGAAAACTAACTCTATCCATCATCTCCAAAGACATAATTGACACGTAAAGATAACAAATTCA	http://synteny.cnr.berkeley.edu/CoGe/GEvo.pl?prog=blastn&autogo=1&show_cns=1&dsgid1=19491&chr1=scaffold_6&x1=20545517&dr1up=15000&dr1down=15000&dsgid2=19491;chr2=scaffold_8;x2=6862090;dr2up=15000;dr2down=15000;num_seqs=2;hsp_overlap_limit=0;hsp_size_limit=0
Si011408m|scaffold_7|35147586|35147620|+|Si027177m|scaffold_8|1925389|1925355|-|3e-07	Si011408m	scaffold_7	35147586	35147620	0	Si027177m	scaffold_8	1925355	1925389	-0	2.9999999999999999e-07	5-proximal	TGGGCATGCTATGCATGTGGGGCTGGGCCCACTG	GTGGGCATGCTGTGCATGTGAGGCAGGGCCCACT	http://synteny.cnr.berkeley.edu/CoGe/GEvo.pl?prog=blastn&autogo=1&show_cns=1&dsgid1=19491&chr1=scaffold_7&x1=35147586&dr1up=15000&dr1down=15000&dsgid2=19491;chr2=scaffold_8;x2=1925355;dr2up=15000;dr2down=15000;num_seqs=2;hsp_overlap_limit=0;hsp_size_limit=0
Si010606m|scaffold_7|35560501|35560817|-|Si026644m|scaffold_8|891095|891420|-|1e-84	Si010606m	scaffold_7	35560501	35560817	-0	Si026644m	scaffold_8	891095	891420	-0	1e-84	3-distal	TAAATCTTTTAGTGGTAGCTACTGCTGTAATAGGATGTCTAGTGCATTGCCCTAAGATGACATCTGAAGCAGGAAATATATCTTCCATTATCTAAGAAAAAGCATATTGATTTTTATGATATATACGGATCACTTTCTGTTGGTTCAATTCCTTCGGCCGATACAACTAGCTAGGATTATTGTTGGTTTGGCCAGATTATATATGCTAGCTTAGGCAGGTGAGGGGATCTTTCTTCTCCATCCTCTTGTTGTTATTGTTGATTCATTTGCTGCTGCATCACAAACAGGGAGTCATCGAGTTTAGGTGAGAAAAGGT	TAAATCTTGTAGCCGTAGCTACTGTCTGTAATAGTATGGTCTAGTGCATTGTCTGAAGATGACATCTGAAGCTGGAAATATATCTTCCATTATCTAAGAAAAAGCTAGACGTCTTACAATATATTGATTTTTATGATATATATGGATCACTTTCTGTTGGTTCAATTCCTTTGGCCAGATACAACTAGCTAGGATATTGTTGGTTTGGCCAGAGTATGCTAGCTTAGGCAGGTGAAGGGATCTTTTTTCTCCAACCTTTTGTTGTTGTTGATTCATCTGCTGCTGCATGACAAAGAGGGATCATCGAGTTTAGGTGAGAAAAGGT	http://synteny.cnr.berkeley.edu/CoGe/GEvo.pl?prog=blastn&autogo=1&show_cns=1&dsgid1=19491&chr1=scaffold_7&x1=35560501&dr1up=15000&dr1down=15000&dsgid2=19491;chr2=scaffold_8;x2=891095;dr2up=15000;dr2down=15000;num_seqs=2;hsp_overlap_limit=0;hsp_size_limit=0
Si033274m|scaffold_2|49132312|49132374|+|Si034368m|scaffold_9|49512105|49512167|+|1e-07	Si033274m	scaffold_2	49132312	49132374	0	Si034368m	scaffold_9	49512105	49512167	0	9.9999999999999995e-08	intron	GCAAAACATAAGATCAGTGTCATTACTGAGTTATGAAAGCAACAGTACATTGCGTACTAACT	GCAAAACATAATATCAGTGTCATTACTAGATTATGAACATAATAGTAAGTTGCATGCTAACT	http://synteny.cnr.berkeley.edu/CoGe/GEvo.pl?prog=blastn&autogo=1&show_cns=1&dsgid1=19491&chr1=scaffold_2&x1=49132312&dr1up=15000&dr1down=15000&dsgid2=19491;chr2=scaffold_9;x2=49512105;dr2up=15000;dr2down=15000;num_seqs=2;hsp_overlap_limit=0;hsp_size_limit=0
Si012526m|scaffold_7|34298146|34298182|-|Si026036m|scaffold_8|631531|631495|+|3e-08	Si012526m	scaffold_7	34298146	34298182	-0	Si026036m	scaffold_8	631495	631531	0	2.9999999999999997e-08	5-distal	TGAAATATACCAAACTCCAAGGTGTATGTGCAGAGT	GAAATATGCCAAACTCCAAGGCGTATGTCCAGAGTT	http://synteny.cnr.berkeley.edu/CoGe/GEvo.pl?prog=blastn&autogo=1&show_cns=1&dsgid1=19491&chr1=scaffold_7&x1=34298146&dr1up=15000&dr1down=15000&dsgid2=19491;chr2=scaffold_8;x2=631495;dr2up=15000;dr2down=15000;num_seqs=2;hsp_overlap_limit=0;hsp_size_limit=0
Si029604m|scaffold_2|34644541|34644558|+|Si013622m|scaffold_6|31559736|31559753|+|1.1	Si029604m	scaffold_2	34644541	34644558	0	Si013622m	scaffold_6	31559736	31559753	0	1.1	5-distal	CGCAGAGGGAATGTCCA	CGCAGGGGGAATGTCCA	http://synteny.cnr.berkeley.edu/CoGe/GEvo.pl?prog=blastn&autogo=1&show_cns=1&dsgid1=19491&chr1=scaffold_2&x1=34644541&dr1up=15000&dr1down=15000&dsgid2=19491;chr2=scaffold_6;x2=31559736;dr2up=15000;dr2down=15000;num_seqs=2;hsp_overlap_limit=0;hsp_size_limit=0
scaffold_7_34625960_34626208_cns_rna|scaffold_7|34625312|34625351|+|scaffold_8_279192_278950_cns_rna|scaffold_8|279711|279672|-|2e-08	scaffold_7_34625960_34626208_cns_rna	scaffold_7	34625312	34625351	0	scaffold_8_279192_278950_cns_rna	scaffold_8	279672	279711	-0	2e-08	5-proximal	GCTTGCATCTGACTATACTTTTGGTCCAAAAGGAGCTAA	AGCTTTCGTCGGACTACACTTTTGGTCCAAAAGGAGCTA	http://synteny.cnr.berkeley.edu/CoGe/GEvo.pl?prog=blastn&autogo=1&show_cns=1&dsgid1=19491&chr1=scaffold_7&x1=34625312&dr1up=15000&dr1down=15000&dsgid2=19491;chr2=scaffold_8;x2=279672;dr2up=15000;dr2down=15000;num_seqs=2;hsp_overlap_limit=0;hsp_size_limit=0
Si009999m|scaffold_7|35786165|35786642|-|Si026152m|scaffold_8|143588|144055|-|0.0	Si009999m	scaffold_7	35786165	35786642	-0	Si026152m	scaffold_8	143588	144055	-0	0	5-UTR	GGGATGGATCATGGATGGGAAATTGGGAATGAATGGGATGAAACAGCGACAGAGGGAACATTTCTGCATTCCGTTTTAGTGCTATGTCATTTGCCATTTGGTTCTATTGCACTCTGCTCTCACATTCCACTTCACATCTAAAGAACTGAGTACAGATGAGGCCATCACTACAGAGAAGCACAAGCCTACAACTACAAGTAGTACAACCGTAGTTCTTTTCACAAAACAGACATATCTGCATCGAATTCAGGAAACGCTACTAGTATCTGTAGCATCATTCATGCCACAAAAATGACCCAGTGGAATTACTACCAGCTCCTAGCTGTTGCTCTGTACTACAGGAATGTAATGATTTTTCAGCCCTCGTACTAAACATGTGCTTCATATTGTTCCCATTCC…	GGGATGGATCATGGATGGGAAATTGGGAATGAATGGGATGAGACAGCGACAGAGGGTACCTGTCTGCATTCCGTTTTAGTGCTATGTCATTTGCCATGTGGTTGTATTGCACTCTGCTCTCACATTCCACTTCACATCTAAAGAACTGAGTACAGATGAGGTCATCATTACAGAGTAGCACAAGCCTACAACTACAAGTAGTACTACCGTAGTTCTTTTCACAAAACAGACATATCTGCATCGAATTCAGGAAACGCTACTAGTACCTGTAGCATCATTCATGCCACAAAAATGACCCAATAGAATTACTACCAGCTCCTAGCTGTTGCTCTGTACCATAGGAATGTAATGATTTTTCAGCTCTCGTACTAAACATGTGCTTCATATTGTTCCCATTCC…	http://synteny.cnr.berkeley.edu/CoGe/GEvo.pl?prog=blastn&autogo=1&show_cns=1&dsgid1=19491&chr1=scaffold_7&x1=35786165&dr1up=15000&dr1down=15000&dsgid2=19491;chr2=scaffold_8;x2=143588;dr2up=15000;dr2down=15000;num_seqs=2;hsp_overlap_limit=0;hsp_size_limit=0
Si010380m|scaffold_7|35309423|35309812|-|Si026525m|scaffold_8|1839037|1838648|+|3e-148	Si010380m	scaffold_7	35309423	35309812	-0	Si026525m	scaffold_8	1838648	1839037	0	3e-148	intron	GTGCCACAAAAATCACTTTCACTTATTTTATACTCAGCTTTGCTCGGCTGCACGCAATTTCATCCATCAACTCCATAAATTTAAACAGCTTCGTTTGCATGCTGTTATGGTTTTCTAGTACAATGATGATGACTCTTAATGAGGATCTGAATAGCCAGTTATCCAGCCAGTAACTTGTCATGCCTGCTATTAATTGGTTAATGTGTTGTGAGATGAAAGAGTGAAATATGCATTACTCATTTCTGATTTGTACCTTTTTATGTTGCATTGCTCAGCAAGCCTACAGGTATGGGTAAATAACCTGAGAATTATATGGGCATCATCAACACTACATCAGTGTTTATCAATGATAATCGCCTATGGAGTAACTTTCTAAAGCTTTTTACTCC	TGCCACAAAAGTCACTTCACTTATTTTATACTCAATTTTGCTCGGCCGCATGCAATTTCATCCATCAACTCCATAAATTTTAACAGCTTACTTTGCATGCTATTATGATTTTCTAGTACAATGATGATGGCTCTTATCGAGGATCTCATAGCCAGTTACCCCACCCAGCAACTTGCCATGCCTGCTATTAATTGGTTAATGTGTTGTGAGATGAAATAGTGAAATATGCATTACTCATTTCTGATTTGTACCTCTTTATGTGGCATTGCTCAGCAAGCCTACAGGTACTGGGTAACTAACCTGAGAATTGTATGGGCACCATCAATAGCACAGCAGTGTTTATGAATGATAATTGCCTATGGAGTAACTTTCTAAAGCTTTTTACTCCA	http://synteny.cnr.berkeley.edu/CoGe/GEvo.pl?prog=blastn&autogo=1&show_cns=1&dsgid1=19491&chr1=scaffold_7&x1=35309423&dr1up=15000&dr1down=15000&dsgid2=19491;chr2=scaffold_8;x2=1838648;dr2up=15000;dr2down=15000;num_seqs=2;hsp_overlap_limit=0;hsp_size_limit=0
Si010978m|scaffold_7|35550024|35550042|-|Si026825m|scaffold_8|870265|870283|-|0.25	Si010978m	scaffold_7	35550024	35550042	-0	Si026825m	scaffold_8	870265	870283	-0	0.25	3-distal	TATATTACTCCGTCCTAT	TATATTACTCCGTGCTAT	http://synteny.cnr.berkeley.edu/CoGe/GEvo.pl?prog=blastn&autogo=1&show_cns=1&dsgid1=19491&chr1=scaffold_7&x1=35550024&dr1up=15000&dr1down=15000&dsgid2=19491;chr2=scaffold_8;x2=870265;dr2up=15000;dr2down=15000;num_seqs=2;hsp_overlap_limit=0;hsp_size_limit=0
Si019510m|scaffold_1|33384561|33384591|-|Si011789m|scaffold_7|26566308|26566338|-|0.21	Si019510m	scaffold_1	33384561	33384591	-0	Si011789m	scaffold_7	26566308	26566338	-0	0.21	5-distal	GATAAGGTAAACAACCATTGGAGCATTGTT	GATAATATAAAGAATCATTAGAGCATTGTT	http://synteny.cnr.berkeley.edu/CoGe/GEvo.pl?prog=blastn&autogo=1&show_cns=1&dsgid1=19491&chr1=scaffold_1&x1=33384561&dr1up=15000&dr1down=15000&dsgid2=19491;chr2=scaffold_7;x2=26566308;dr2up=15000;dr2down=15000;num_seqs=2;hsp_overlap_limit=0;hsp_size_limit=0
Si011461m|scaffold_7|34083254|34083500|+|Si027098m|scaffold_8|848231|847983|-|9e-93	Si011461m	scaffold_7	34083254	34083500	0	Si027098m	scaffold_8	847983	848231	-0	9.0000000000000004e-93	intron	TCCTATTCTTAGCTTCTTGCCTGCTCCGAAAGGAAATTGGACCTAATTTCCTAGTACTAACTAGGATTGCAACATTAGCAAGGCCCTTCAATTTCGACGCACAATGAGCTTCCGGCTGATGTATCATCATTAAGGAGAAATAATTCTATTGCACTGTTTGCCAACCTACATGGCCTCGCTTCTGTTCTTCGTCATGTCAGCACATAGGGTTGGCCCTCCAAGATGCTTAGTTTTAGGCTCATTTGA	TTCCTATTCTTAGCTTCTTGCCTGCACTGAAAGGGAATTGGACTCCTAATTTCCTAGTACTAACTAGGATAGCAACATTAGAAAGGCCCTTCAATTTCGACGCACAATGAGCTTCCGGTTGATGTATCATCATTAAGGAGAAATCTAATTCTATTGCACTGTTTGCCAACCAACATGCCCTCGCTTCTGTTCTTCGTCATGTCAGCACATAGGGTTGCTCCTCGAGAGCTTACTTTCAGGCTCATTTG	http://synteny.cnr.berkeley.edu/CoGe/GEvo.pl?prog=blastn&autogo=1&show_cns=1&dsgid1=19491&chr1=scaffold_7&x1=34083254&dr1up=15000&dr1down=15000&dsgid2=19491;chr2=scaffold_8;x2=847983;dr2up=15000;dr2down=15000;num_seqs=2;hsp_overlap_limit=0;hsp_size_limit=0
Si030823m|scaffold_2|46408723|46408788|+|Si038940m|scaffold_9|44779899|44779964|+|1e-17	Si030823m	scaffold_2	46408723	46408788	0	Si038940m	scaffold_9	44779899	44779964	0	1.0000000000000001e-17	intron	AAGTTCTACATCCTGTTGGTTTTTTTTGTGTATCTTCTGCATTGTCATTTCAATTAGAAAATGTG	AAGTTCTACATCCTGCTGTTTTTTTGTGTGTATCTTCTGCATTGTCATTTCAATTAGAAAATGTG	http://synteny.cnr.berkeley.edu/CoGe/GEvo.pl?prog=blastn&autogo=1&show_cns=1&dsgid1=19491&chr1=scaffold_2&x1=46408723&dr1up=15000&dr1down=15000&dsgid2=19491;chr2=scaffold_9;x2=44779899;dr2up=15000;dr2down=15000;num_seqs=2;hsp_overlap_limit=0;hsp_size_limit=0
setaria64_scaffold_6_334358_334482|scaffold_6|336081|336117|+|setaria64_scaffold_6_447546_447670|scaffold_6|443410|443374|-|1e-13	setaria64_scaffold_6_334358_334482	scaffold_6	336081	336117	0	setaria64_scaffold_6_447546_447670	scaffold_6	443374	443410	-0	1e-13	3-distal	TGCGTAGTCTGCCACAGGATCAGACTCTTCTGATCT	CTGCGTAGTCTGCCACAGGATCAGACTCTTCTGATC	http://synteny.cnr.berkeley.edu/CoGe/GEvo.pl?prog=blastn&autogo=1&show_cns=1&dsgid1=19491&chr1=scaffold_6&x1=336081&dr1up=15000&dr1down=15000&dsgid2=19491;chr2=scaffold_6;x2=443374;dr2up=15000;dr2down=15000;num_seqs=2;hsp_overlap_limit=0;hsp_size_limit=0
Si020976m|scaffold_3|7253204|7253244|+|Si000048m|scaffold_5|11537925|11537964|+|0.03	Si020976m	scaffold_3	7253204	7253244	0	Si000048m	scaffold_5	11537925	11537964	0	0.03	5-proximal	ACCTACTCTTCCCGAATCTTGATGCGCATCCGACGGCCTG	ACCTACTCTCACGAATCTCGAGGCGAATCCGACGCCCTG	http://synteny.cnr.berkeley.edu/CoGe/GEvo.pl?prog=blastn&autogo=1&show_cns=1&dsgid1=19491&chr1=scaffold_3&x1=7253204&dr1up=15000&dr1down=15000&dsgid2=19491;chr2=scaffold_5;x2=11537925;dr2up=15000;dr2down=15000;num_seqs=2;hsp_overlap_limit=0;hsp_size_limit=0
Si015789m|scaffold_6|20549673|20549695|+|Si027538m|scaffold_8|6866342|6866364|+|2e-05	Si015789m	scaffold_6	20549673	20549695	0	Si027538m	scaffold_8	6866342	6866364	0	2.0000000000000002e-05	5-distal	CAAGGTATCAGTAATTTGCTTG	CAAGGTATCAGTAATTTGCTTG	http://synteny.cnr.berkeley.edu/CoGe/GEvo.pl?prog=blastn&autogo=1&show_cns=1&dsgid1=19491&chr1=scaffold_6&x1=20549673&dr1up=15000&dr1down=15000&dsgid2=19491;chr2=scaffold_8;x2=6866342;dr2up=15000;dr2down=15000;num_seqs=2;hsp_overlap_limit=0;hsp_size_limit=0
Si018562m|scaffold_1|34297557|34297585|+|Si011517m|scaffold_7|27441434|27441463|+|0.26	Si018562m	scaffold_1	34297557	34297585	0	Si011517m	scaffold_7	27441434	27441463	0	0.26	3-UTR	TGTATAGAGAAATGCTCAGAGGCTGGAA	TGTACAGAGAAATGCTAAGAAGGCTGGAA	http://synteny.cnr.berkeley.edu/CoGe/GEvo.pl?prog=blastn&autogo=1&show_cns=1&dsgid1=19491&chr1=scaffold_1&x1=34297557&dr1up=15000&dr1down=15000&dsgid2=19491;chr2=scaffold_7;x2=27441434;dr2up=15000;dr2down=15000;num_seqs=2;hsp_overlap_limit=0;hsp_size_limit=0
Si009415m|scaffold_7|35799102|35799371|-|Si026017m|scaffold_8|157924|158193|-|5e-117	Si009415m	scaffold_7	35799102	35799371	-0	Si026017m	scaffold_8	157924	158193	-0	5e-117	intron	GTAAGTCCTTCTAAGCTTCAATATTGTCCTGAGCTCAACAAGGTCGAGTTACTCACTAGTCCTGTGATCACCCGCTTTTAGTTTGCAATCTTATGGCATTAGTCTGTGTTGGTTGTTCTGTGGCATCAATCATTTATGAAAATCTCCTTGCCCCACAACTTAAAACTTGATCGATTTGTATCTTTTGCATGCATTCCTTTTCCACCTTTTTGCGTGCTTCCTTGTTCTACTTGTTTAGTTTACAAGCATTCTTTGCGTACTCCTAATAT	GTAAGTCCTTTTAAGCTTCAATATTGTCCTGAGCTAAACGAGATCGAGTCACTCACTAGTGCTGTGATCACCCACTTTTAGTTTGCAATCTTATGGCATTAGTCTGTTTTGGTTGTTCTGTGGCATCAATCATTTATGAAAATTTCCTTGCCCCACAACTTAAGACTTGATCGATTTGTATCTTTTGTATGCATTCCTTTTCCACCTTTTTGCGTGCTTCCTTGTTTTAGTTGTTTAGGTTACAAACATTCTCCGCGTAGTCCTAATAT	http://synteny.cnr.berkeley.edu/CoGe/GEvo.pl?prog=blastn&autogo=1&show_cns=1&dsgid1=19491&chr1=scaffold_7&x1=35799102&dr1up=15000&dr1down=15000&dsgid2=19491;chr2=scaffold_8;x2=157924;dr2up=15000;dr2down=15000;num_seqs=2;hsp_overlap_limit=0;hsp_size_limit=0
Si030729m|scaffold_2|28092680|28092698|+|Si014299m|scaffold_6|24662361|24662379|+|0.25	Si030729m	scaffold_2	28092680	28092698	0	Si014299m	scaffold_6	24662361	24662379	0	0.25	3-distal	CAAGGAAAATAAACTCAA	CAAGGGAAATAAACTCAA	http://synteny.cnr.berkeley.edu/CoGe/GEvo.pl?prog=blastn&autogo=1&show_cns=1&dsgid1=19491&chr1=scaffold_2&x1=28092680&dr1up=15000&dr1down=15000&dsgid2=19491;chr2=scaffold_6;x2=24662361;dr2up=15000;dr2down=15000;num_seqs=2;hsp_overlap_limit=0;hsp_size_limit=0
Si009999m|scaffold_7|35783810|35783843|-|Si026152m|scaffold_8|141230|141263|-|9e-05	Si009999m	scaffold_7	35783810	35783843	-0	Si026152m	scaffold_8	141230	141263	-0	9.0000000000000006e-05	intron	GTAAAGATTTCCATACCCATTTCTGCGCATGGA	GTAAAGATTTCTATACTCATTTTGGCGCATGGA	http://synteny.cnr.berkeley.edu/CoGe/GEvo.pl?prog=blastn&autogo=1&show_cns=1&dsgid1=19491&chr1=scaffold_7&x1=35783810&dr1up=15000&dr1down=15000&dsgid2=19491;chr2=scaffold_8;x2=141230;dr2up=15000;dr2down=15000;num_seqs=2;hsp_overlap_limit=0;hsp_size_limit=0
Si022838m|scaffold_3|5116154|5116185|-|Si001931m|scaffold_5|574178|574147|+|0.002	Si022838m	scaffold_3	5116154	5116185	-0	Si001931m	scaffold_5	574147	574178	0	0.002	intron	GTGGGGACGGGTGCAAGAGCACGCTGTTAAA	TGGGACCGGGTGTAAGAGCACGCCGTTAAAG	http://synteny.cnr.berkeley.edu/CoGe/GEvo.pl?prog=blastn&autogo=1&show_cns=1&dsgid1=19491&chr1=scaffold_3&x1=5116154&dr1up=15000&dr1down=15000&dsgid2=19491;chr2=scaffold_5;x2=574147;dr2up=15000;dr2down=15000;num_seqs=2;hsp_overlap_limit=0;hsp_size_limit=0
Si010016m|scaffold_7|34472591|34472787|-|Si026308m|scaffold_8|436862|436660|+|6e-39	Si010016m	scaffold_7	34472591	34472787	-0	Si026308m	scaffold_8	436660	436862	0	6.0000000000000006e-39	3-distal	TGCATCCATTTAGCTGATCAGAAGCCCAACTCCTAATATGAAAGGAGAGATAAATCAAAATTCAGGTTGTAGCCCAACATATAAAAGTGACACATATAATGTCCTTTAACAGTTTTATTCCAGTGAGCATTTCAGAAGCTGCAATAATTTTCCTATCAAATGTAACTAATTTTACGGTTTAATGTTGGTTGCCGCA	GCATCCTTTTGGCTGATCAGAAGCCCAGGTCCTAATATGAAACGAGAGAGAAATCAAAACTCAGGTTGCAGGATGCTTCCCAACATATAAAAAGTGACACATAAAATGGCTTCTAACAGATTCAGTCCAGTGACCATTTCAGAAGACGCAATCTTCCCATCATAAAGTAACTAATTTTACAGTTTAATATTGGTTGCCGCAA	http://synteny.cnr.berkeley.edu/CoGe/GEvo.pl?prog=blastn&autogo=1&show_cns=1&dsgid1=19491&chr1=scaffold_7&x1=34472591&dr1up=15000&dr1down=15000&dsgid2=19491;chr2=scaffold_8;x2=436660;dr2up=15000;dr2down=15000;num_seqs=2;hsp_overlap_limit=0;hsp_size_limit=0
Si020976m|scaffold_3|7258241|7258258|+|Si000048m|scaffold_5|11546303|11546320|+|1.6	Si020976m	scaffold_3	7258241	7258258	0	Si000048m	scaffold_5	11546303	11546320	0	1.6	intron	CCTCATTGGTCAATTGT	CCTCTTTGGTCAATTGT	http://synteny.cnr.berkeley.edu/CoGe/GEvo.pl?prog=blastn&autogo=1&show_cns=1&dsgid1=19491&chr1=scaffold_3&x1=7258241&dr1up=15000&dr1down=15000&dsgid2=19491;chr2=scaffold_5;x2=11546303;dr2up=15000;dr2down=15000;num_seqs=2;hsp_overlap_limit=0;hsp_size_limit=0
Si009161m|scaffold_7|35122948|35123063|-|Si025821m|scaffold_8|2021646|2021531|+|2e-50	Si009161m	scaffold_7	35122948	35123063	-0	Si025821m	scaffold_8	2021531	2021646	0	2e-50	intron	GTAAGTTCTTGCAAATTGATCATACAATACTTCAGTTTTACTAATGATTTGTTCTGCATGACCTGCTACGGTTTGTCCTATACTTCCTTTAATATTTGCTCCATGAAATACTGCA	TAAGTTCTTGCAAATTAACCATACAATACTTCAGTTTTACTCATGATTTGTTCTGCATGACCTGCTACGGTGTGTCCTATACTTCCTTTAATATTTGCTCCATGAAATACTTCAG	http://synteny.cnr.berkeley.edu/CoGe/GEvo.pl?prog=blastn&autogo=1&show_cns=1&dsgid1=19491&chr1=scaffold_7&x1=35122948&dr1up=15000&dr1down=15000&dsgid2=19491;chr2=scaffold_8;x2=2021531;dr2up=15000;dr2down=15000;num_seqs=2;hsp_overlap_limit=0;hsp_size_limit=0
Si010929m|scaffold_7|35262244|35262278|-|Si026786m|scaffold_8|1734020|1733986|+|4e-07	Si010929m	scaffold_7	35262244	35262278	-0	Si026786m	scaffold_8	1733986	1734020	0	3.9999999999999998e-07	5-UTR	GGGCCCTGTAAATGGATGGCCCCACTTTCATTGA	GGCCCTGTATAGAGATGGCCCCACTTTCATTGAA	http://synteny.cnr.berkeley.edu/CoGe/GEvo.pl?prog=blastn&autogo=1&show_cns=1&dsgid1=19491&chr1=scaffold_7&x1=35262244&dr1up=15000&dr1down=15000&dsgid2=19491;chr2=scaffold_8;x2=1733986;dr2up=15000;dr2down=15000;num_seqs=2;hsp_overlap_limit=0;hsp_size_limit=0
Si017216m|scaffold_1|37159877|37159894|-|Si006432m|scaffold_4|11410938|11410921|+|0.87	Si017216m	scaffold_1	37159877	37159894	-0	Si006432m	scaffold_4	11410921	11410938	0	0.87	3-UTR	GTCGAAGCTCCTTTAGT	TCGAAGCTGCTTTAGTT	http://synteny.cnr.berkeley.edu/CoGe/GEvo.pl?prog=blastn&autogo=1&show_cns=1&dsgid1=19491&chr1=scaffold_1&x1=37159877&dr1up=15000&dr1down=15000&dsgid2=19491;chr2=scaffold_4;x2=11410921;dr2up=15000;dr2down=15000;num_seqs=2;hsp_overlap_limit=0;hsp_size_limit=0
Si012711m|scaffold_7|34121334|34122287|+|Si027872m|scaffold_8|811514|810567|-|0.0	Si012711m	scaffold_7	34121334	34122287	0	Si027872m	scaffold_8	810567	811514	-0	0	3-proximal	CAACCAATATAGCTGCCACAAACAACATGGAGCAATGATAAGATTGAACTGCAGGAGATCTCTTGGCTTATATAACTGAAGTATCGTAGCTCCATTGGCTGCGTTGGTGGTAATTTTCCGTTCCTTACTCAACTTTGTTGCACATACAAATATTACTTTGGAGTATGTTCTAAGGCAAAACTTGCTTTTATGTTTTAGGCCATTACTGCTTGCAATCCTCTAGACTGCATACTTAATTGTGATTAAAGAAAAGGTGATTGGTGAGGGATGTTTCTATCTCCAAAATATTGTCTGAAGTCCAAGAACTCTCTTGATCTGACACTGACCGCACTGGTTTACAAGACGTGGTAAGTATTTTTTTTTTTAATTCCAACAAGTTCAGCTGCAGCAGATTGTCCA…	CCAACCAATATAGCTGCCACAAACAACATGGAGCAATGATAAGATTGAACTGCAGGAGATCTCTTGGCTTATATAACTGAAGTATCGTAGCTCCATTGGCTGCGTTGGTGGTAATTTTCCGTCCCTTACTCAACTTCGTTGCACATACAAATATTACTCTGGAGTATGTTCTAAGGCAAAACTTGCTTTTATGTTTTAGGCCATTACTGCTTGCAGTCCTCTAGACTGCATACTTAATTGTGATTAAAGAAAAGGTGATTGGTGAGGGATGTTTCTATCTCCAAAATATTGTCTGAAGTCCAAGAACTCTCTTGATCTGACACTGACCGCAACTGGTTTACAAGACATGTGGTAAGTATTTTTTTTTAATTCCAACAAGTTCAGCTGCAGCAGATTGTC…	http://synteny.cnr.berkeley.edu/CoGe/GEvo.pl?prog=blastn&autogo=1&show_cns=1&dsgid1=19491&chr1=scaffold_7&x1=34121334&dr1up=15000&dr1down=15000&dsgid2=19491;chr2=scaffold_8;x2=810567;dr2up=15000;dr2down=15000;num_seqs=2;hsp_overlap_limit=0;hsp_size_limit=0
scaffold_7_35733097_35733520_cns_rna|scaffold_7|35733640|35733828|+|scaffold_8_1089385_1089814_cns_rna|scaffold_8|1089810|1089988|+|7e-61	scaffold_7_35733097_35733520_cns_rna	scaffold_7	35733640	35733828	0	scaffold_8_1089385_1089814_cns_rna	scaffold_8	1089810	1089988	0	7.0000000000000006e-61	5-UTR	TGTGGGGGTGACACGTACTATATGGTCTGGCGCCCACCAGCACTGGTGATGCAGACCCTGCAACGACCTTATATTTTACCCACATCTGTTTCCAGTTTGCATGGCACAACAAATTCGCGTCGCAGGCTGCCTGGAGCAACACGCACGCATTAGCATCAAGTCCTGAAAATGACGAATACAAAGACAAT	TGTGGGGGTGACACGTACTATATGGTCTGGCGCCCACCAGCACTGGTGATGCAGACCCTGCAACGACCTTATATTTTACCCACGTCTGTTTCCAGTTTGCATGACACAACAAATTCGCGTCTATGAAACCATGCACGCATTAGGATCAAGCCCTGAAAATGACAAATACAAAGACAAT	http://synteny.cnr.berkeley.edu/CoGe/GEvo.pl?prog=blastn&autogo=1&show_cns=1&dsgid1=19491&chr1=scaffold_7&x1=35733640&dr1up=15000&dr1down=15000&dsgid2=19491;chr2=scaffold_8;x2=1089810;dr2up=15000;dr2down=15000;num_seqs=2;hsp_overlap_limit=0;hsp_size_limit=0
Si018392m|scaffold_1|33133221|33133239|-|Si031554m|scaffold_2|22763196|22763178|+|0.21	Si018392m	scaffold_1	33133221	33133239	-0	Si031554m	scaffold_2	22763178	22763196	0	0.21	3-distal	ATTGCAAGGGAAGCAAAG	TTGCAAGGAAAGCAAAGG	http://synteny.cnr.berkeley.edu/CoGe/GEvo.pl?prog=blastn&autogo=1&show_cns=1&dsgid1=19491&chr1=scaffold_1&x1=33133221&dr1up=15000&dr1down=15000&dsgid2=19491;chr2=scaffold_2;x2=22763178;dr2up=15000;dr2down=15000;num_seqs=2;hsp_overlap_limit=0;hsp_size_limit=0
Si021156m|scaffold_3|10870099|10870113|+|Si000250m|scaffold_5|33108223|33108237|+|0.94	Si021156m	scaffold_3	10870099	10870113	0	Si000250m	scaffold_5	33108223	33108237	0	0.94	5-distal	ATATTTTTAAAAAA	ATATTTTTAAAAAA	http://synteny.cnr.berkeley.edu/CoGe/GEvo.pl?prog=blastn&autogo=1&show_cns=1&dsgid1=19491&chr1=scaffold_3&x1=10870099&dr1up=15000&dr1down=15000&dsgid2=19491;chr2=scaffold_5;x2=33108223;dr2up=15000;dr2down=15000;num_seqs=2;hsp_overlap_limit=0;hsp_size_limit=0
Si020120m|scaffold_1|38111948|38111967|+|Si005784m|scaffold_4|8124385|8124366|-|0.002	Si020120m	scaffold_1	38111948	38111967	0	Si005784m	scaffold_4	8124366	8124385	-0	0.002	intron	ATTATATGATTGAATATTG	TATTATATGATTGAATATT	http://synteny.cnr.berkeley.edu/CoGe/GEvo.pl?prog=blastn&autogo=1&show_cns=1&dsgid1=19491&chr1=scaffold_1&x1=38111948&dr1up=15000&dr1down=15000&dsgid2=19491;chr2=scaffold_4;x2=8124366;dr2up=15000;dr2down=15000;num_seqs=2;hsp_overlap_limit=0;hsp_size_limit=0
Si024711m|scaffold_3|11347222|11347239|+|Si004945m|scaffold_5|33759978|33759995|+|0.81	Si024711m	scaffold_3	11347222	11347239	0	Si004945m	scaffold_5	33759978	33759995	0	0.81	3-distal	CGCACGCAGGCTTGACC	CGCACGCACGCTTGACC	http://synteny.cnr.berkeley.edu/CoGe/GEvo.pl?prog=blastn&autogo=1&show_cns=1&dsgid1=19491&chr1=scaffold_3&x1=11347222&dr1up=15000&dr1down=15000&dsgid2=19491;chr2=scaffold_5;x2=33759978;dr2up=15000;dr2down=15000;num_seqs=2;hsp_overlap_limit=0;hsp_size_limit=0
Si016213m|scaffold_1|8006235|8006249|+|setaria64_scaffold_4_36476006_36476172|scaffold_4|36470390|36470376|-|1.0	Si016213m	scaffold_1	8006235	8006249	0	setaria64_scaffold_4_36476006_36476172	scaffold_4	36470376	36470390	-0	1	3-distal	TCTACAATTTGGAA	ATCTACAATTTGGA	http://synteny.cnr.berkeley.edu/CoGe/GEvo.pl?prog=blastn&autogo=1&show_cns=1&dsgid1=19491&chr1=scaffold_1&x1=8006235&dr1up=15000&dr1down=15000&dsgid2=19491;chr2=scaffold_4;x2=36470376;dr2up=15000;dr2down=15000;num_seqs=2;hsp_overlap_limit=0;hsp_size_limit=0
scaffold_7_35733097_35733520_cns_rna|scaffold_7|35733834|35734207|+|scaffold_8_1089385_1089814_cns_rna|scaffold_8|1090027|1090411|+|1e-106	scaffold_7_35733097_35733520_cns_rna	scaffold_7	35733834	35734207	0	scaffold_8_1089385_1089814_cns_rna	scaffold_8	1090027	1090411	0	9.9999999999999994e-107	5-distal	CCATGCTGCGAGGTTTCGTTGTTTGGGGTCAATTAATGATATATGAGCAGCTAATAAGCACGCACGATGATTGATTCATCTTCAATTCACTTCAATTGCCATGCATGAGATGGAAATAAGCTAAGGTCCCCAGGAGGAGGAGGCAGGACTTCTAAGGAAGGTTGCTGCAATGTGCGTGTGCACATGCAGTTGCTATCAAAATAAAGCTACCCTTCCAAAGGTGTGATTGAAGCCTAATATGGATGGATGCCATGTCAGTCAAGTACAACCATGGCTGCCCAGGTAAATTACACTTGCCGACAGTGAGGCAACTCTGTAAAACTAGTACGCAAAGTCTTTGAATGGCATTCAAAGTCAAACTCGATCCATCACT	CCATGCTGCGAGGTTTCGTTGTTTGGGGTCAATGATATATGAGCAGCTAATAAGCACGCACGATGATTGATTCATCTTCAATTCTTTGGACAAGACATTTTAATTGCCACGCATGAGATGGAAATAGGAGGAGGCAGGACTTCTAAGGAAGGTTGCTGCAATGCATGTGTGCACATGCAGTTGCTATCAAAATAAAGCTACCCTTCCAAAGGTGTGATTGAAGCCTAATATGGATGGATGCCATGTCAGTCAAGTACAACCATGGCTGCCCAGGCCCCCACCGCTAAATTACACTTGCCGACAGTGTTACTTTCACAGGCAACTCTGTCAAACTAGTACGCAAAGTCTTTGAATGGCATTCAAAGTCCAACTCGATCCATCACT	http://synteny.cnr.berkeley.edu/CoGe/GEvo.pl?prog=blastn&autogo=1&show_cns=1&dsgid1=19491&chr1=scaffold_7&x1=35733834&dr1up=15000&dr1down=15000&dsgid2=19491;chr2=scaffold_8;x2=1090027;dr2up=15000;dr2down=15000;num_seqs=2;hsp_overlap_limit=0;hsp_size_limit=0
Si010372m|scaffold_7|34602915|34602939|-|Si026753m|scaffold_8|301201|301177|+|0.25	Si010372m	scaffold_7	34602915	34602939	-0	Si026753m	scaffold_8	301177	301201	0	0.25	intron	TATTTAGTGCAAAGTGAGCACTTA	ATTTAATGCAAAGTGGGCAGTTAA	http://synteny.cnr.berkeley.edu/CoGe/GEvo.pl?prog=blastn&autogo=1&show_cns=1&dsgid1=19491&chr1=scaffold_7&x1=34602915&dr1up=15000&dr1down=15000&dsgid2=19491;chr2=scaffold_8;x2=301177;dr2up=15000;dr2down=15000;num_seqs=2;hsp_overlap_limit=0;hsp_size_limit=0
scaffold_7_34142979_34143128_cns_protein|scaffold_7|34142849|34142922|+|scaffold_8_784657_784509_cns_protein|scaffold_8|784806|784732|-|3e-08	scaffold_7_34142979_34143128_cns_protein	scaffold_7	34142849	34142922	0	scaffold_8_784657_784509_cns_protein	scaffold_8	784732	784806	-0	2.9999999999999997e-08	5-proximal	GATCGTTCAAAAAGCAGTGTCAATTATTGGCAATTTAATTTACTGCAACACACGAGACAATCGATAGGACAGA	AGATCGTTCGAAAACCAGTCTTTGTTATTCGCAATTCAATTTTGCCGTAACACACGGGACGATCGATAGGACAG	http://synteny.cnr.berkeley.edu/CoGe/GEvo.pl?prog=blastn&autogo=1&show_cns=1&dsgid1=19491&chr1=scaffold_7&x1=34142849&dr1up=15000&dr1down=15000&dsgid2=19491;chr2=scaffold_8;x2=784732;dr2up=15000;dr2down=15000;num_seqs=2;hsp_overlap_limit=0;hsp_size_limit=0
Si012711m|scaffold_7|34126896|34127002|+|Si027872m|scaffold_8|803292|803186|-|4e-40	Si012711m	scaffold_7	34126896	34127002	0	Si027872m	scaffold_8	803186	803292	-0	3.9999999999999997e-40	3-distal	GATGAGCCCAAAAATATGATAGCATGCCATAATTTTTATTTGTTAAAAAATTTGAGCAAGAATAAAACAAAAGTCAGTCCATTATTAGTTAAGCAATTGCTGCAGC	GGATGAGCCCAAAAACACGATAGCATGCCATAATTTTTATTTGTTAAAAAAATTGAGCAAGAGTAAAACAAAAGTCGCCCCATTATTAGCTAAGCAATTGCTGCAG	http://synteny.cnr.berkeley.edu/CoGe/GEvo.pl?prog=blastn&autogo=1&show_cns=1&dsgid1=19491&chr1=scaffold_7&x1=34126896&dr1up=15000&dr1down=15000&dsgid2=19491;chr2=scaffold_8;x2=803186;dr2up=15000;dr2down=15000;num_seqs=2;hsp_overlap_limit=0;hsp_size_limit=0
Si016844m|scaffold_1|32775839|32775857|-|Si009859m|scaffold_7|26040421|26040439|-|0.28	Si016844m	scaffold_1	32775839	32775857	-0	Si009859m	scaffold_7	26040421	26040439	-0	0.28	5-proximal	TGACGGCACCAACAGCGA	TGACGACACCAACAGCGA	http://synteny.cnr.berkeley.edu/CoGe/GEvo.pl?prog=blastn&autogo=1&show_cns=1&dsgid1=19491&chr1=scaffold_1&x1=32775839&dr1up=15000&dr1down=15000&dsgid2=19491;chr2=scaffold_7;x2=26040421;dr2up=15000;dr2down=15000;num_seqs=2;hsp_overlap_limit=0;hsp_size_limit=0
Si012474m|scaffold_7|35887136|35888274|-|Si027421m|scaffold_8|91004|89866|+|0.0	Si012474m	scaffold_7	35887136	35888274	-0	Si027421m	scaffold_8	89866	91004	0	0	5-distal	GATCTATTGATCAATCAAAACTTTAGCAGCACACTGATCGATCTTAGCTTGCAGGAGCACATAGATTAAACCCAATGCAAGCTAAAGTTTGCAGCCTAGCTAGTACGCATGCATGTAACATTCCCGTGGTTTTCACGAGACGTTAATGTGTGAAAAAACTGAATTCCATTTTTTTTATTGAAAAGTTTGATAGTGCTTGAAACCATAACGATGTCTTCTTTGAATTATCCACAAATTCTTAGATTTAATCTAACATTAATTTGAACTCGAGCTAGGTTCAATATTGTTAGTGTGAAATTTGAATATTATTATATTTGATTTGGATTTAATGGAGCGTGTTTCCAATTTGAAATTTAATTTCAGATTTGAAACTAAAGATATCCTATCCTAAATCTAACT…	ATCTATTGATCAATCAAAACTTTAGCAGCACACTGAACGATCTTAGCTTGCAGGAGCACATAGATTAAACCCAATGCAAACTAAGGTTTGCAGCCTAGCTAGTACGCATGCATGTAACATCCCGTGGTTTTCACGAGACGTTAATGTGTGAAAAAACTGAATTTCAATTTTTTTTATTGAAAAGTTTGATAGTGCTTGAAACCATAACGATGTCTTCTTTGAATTATCCACAAATTCTTAGATTTAATCTAACATTAATTTGAACTCTAGCTAGGTTCAATATTGTTAGTGTGAAATTTGAATATTATTATATTTGATTTGGATTTAATGGAGTGTGTTTCAAATTTGAAATTTAATTTCAGACTTGAAACTAAAGATATCCTATCCTAAATCTAACTT…	http://synteny.cnr.berkeley.edu/CoGe/GEvo.pl?prog=blastn&autogo=1&show_cns=1&dsgid1=19491&chr1=scaffold_7&x1=35887136&dr1up=15000&dr1down=15000&dsgid2=19491;chr2=scaffold_8;x2=89866;dr2up=15000;dr2down=15000;num_seqs=2;hsp_overlap_limit=0;hsp_size_limit=0
Si016483m|scaffold_1|39351030|39351084|+|Si005966m|scaffold_4|6822529|6822582|+|5e-14	Si016483m	scaffold_1	39351030	39351084	0	Si005966m	scaffold_4	6822529	6822582	0	5.0000000000000002e-14	5-proximal	AGGCCCGACCCGTTTGGGCCTTAAATGGCTCCAGCTGTTCCCACCCAAACCCAA	AGACCCGACCCGTTTGGCCTTAAATGGCCCCAGCTGTTCCCATCCAAACCCAA	http://synteny.cnr.berkeley.edu/CoGe/GEvo.pl?prog=blastn&autogo=1&show_cns=1&dsgid1=19491&chr1=scaffold_1&x1=39351030&dr1up=15000&dr1down=15000&dsgid2=19491;chr2=scaffold_4;x2=6822529;dr2up=15000;dr2down=15000;num_seqs=2;hsp_overlap_limit=0;hsp_size_limit=0
setaria64_scaffold_7_34589055_34589935|scaffold_7|34588948|34589001|-|setaria64_scaffold_8_308691_309577|scaffold_8|309653|309599|+|6e-09	setaria64_scaffold_7_34589055_34589935	scaffold_7	34588948	34589001	-0	setaria64_scaffold_8_308691_309577	scaffold_8	309599	309653	0	6e-09	3-proximal	ACTGGTAATTACTAGGAGCGACAGTGCATTGAACACCAGATTACTAGCAGGTT	CTGGTAATTACTAGGAGCAACGGTGCATTGATCACAGAGATTACTGCCAGGTTA	http://synteny.cnr.berkeley.edu/CoGe/GEvo.pl?prog=blastn&autogo=1&show_cns=1&dsgid1=19491&chr1=scaffold_7&x1=34588948&dr1up=15000&dr1down=15000&dsgid2=19491;chr2=scaffold_8;x2=309599;dr2up=15000;dr2down=15000;num_seqs=2;hsp_overlap_limit=0;hsp_size_limit=0
Si009906m|scaffold_7|35372808|35372847|-|Si026260m|scaffold_8|2131133|2131172|-|1e-06	Si009906m	scaffold_7	35372808	35372847	-0	Si026260m	scaffold_8	2131133	2131172	-0	9.9999999999999995e-07	3-distal	AAATGTACGCCCGTGCCAGACGAGCTACAGTAACTGGCA	AAATGTACCCATGTGCCAGACGAGCTACAGTAGGTGGCA	http://synteny.cnr.berkeley.edu/CoGe/GEvo.pl?prog=blastn&autogo=1&show_cns=1&dsgid1=19491&chr1=scaffold_7&x1=35372808&dr1up=15000&dr1down=15000&dsgid2=19491;chr2=scaffold_8;x2=2131133;dr2up=15000;dr2down=15000;num_seqs=2;hsp_overlap_limit=0;hsp_size_limit=0
Si010028m|scaffold_7|35343523|35343589|-|Si026313m|scaffold_8|2102243|2102308|-|2e-17	Si010028m	scaffold_7	35343523	35343589	-0	Si026313m	scaffold_8	2102243	2102308	-0	2.0000000000000001e-17	intron	GTCATGTGTGAACATTGATCATAAAAAGGCCCACCATTGACGTCATACAAGTCATGCCCATCTCCT	GTCATGTGCGAACATTGATCATAAAAGGTCCACTATTGACGTCATACAAGTGATGCACATCTCCT	http://synteny.cnr.berkeley.edu/CoGe/GEvo.pl?prog=blastn&autogo=1&show_cns=1&dsgid1=19491&chr1=scaffold_7&x1=35343523&dr1up=15000&dr1down=15000&dsgid2=19491;chr2=scaffold_8;x2=2102243;dr2up=15000;dr2down=15000;num_seqs=2;hsp_overlap_limit=0;hsp_size_limit=0
Si023587m|scaffold_3|16994732|16994955|-|Si002650m|scaffold_5|40599278|40599498|-|6e-17	Si023587m	scaffold_3	16994732	16994955	-0	Si002650m	scaffold_5	40599278	40599498	-0	6.0000000000000001e-17	5-proximal	TCCCGTCGTTTGAATCGGCGGCGCTCTGTTACCGTCACTTCATCTGGCAGTAACAAGCTACCGCCGTCCCATCAGGCGGTAACTCCGTGGTCCCATGGCCGCTAGCGATCCGTGTGCCACCCACTGTTTCTGATGGCGTTAAGCGGTTTCTGACACTGACGTGGTGTACCTGCACAGCTACCGCTGTTTCATCTAGCGGTAACTTCTCTTAACGTCGGTTGAA	TCCCGCCATTTGAATCGGCGGCAGGCTGTTACTGCCGCTTCATCCGACGATAACCAGCTACCATCATCTTATCCGGCGGTAACTCCGTGGGCCCCATGACCTCCAGGTCCGCGTGCCGCCCGCCGTTTCACACGGCGGTAAGCGGTTTTCCTCACGACGTGGCGCCCTGCACAGATACCGTCGTTTCAGCTGTTGGTAACTTTTCTTACCGTCAGTTCAA	http://synteny.cnr.berkeley.edu/CoGe/GEvo.pl?prog=blastn&autogo=1&show_cns=1&dsgid1=19491&chr1=scaffold_3&x1=16994732&dr1up=15000&dr1down=15000&dsgid2=19491;chr2=scaffold_5;x2=40599278;dr2up=15000;dr2down=15000;num_seqs=2;hsp_overlap_limit=0;hsp_size_limit=0
Si016711m|scaffold_1|7622546|7622566|-|Si006130m|scaffold_4|37197176|37197156|+|0.98	Si016711m	scaffold_1	7622546	7622566	-0	Si006130m	scaffold_4	37197156	37197176	0	0.98	5-proximal	GTGCGCGCGCGCCGAGGACG	TGCGTGCGCGCGGAGGACGC	http://synteny.cnr.berkeley.edu/CoGe/GEvo.pl?prog=blastn&autogo=1&show_cns=1&dsgid1=19491&chr1=scaffold_1&x1=7622546&dr1up=15000&dr1down=15000&dsgid2=19491;chr2=scaffold_4;x2=37197156;dr2up=15000;dr2down=15000;num_seqs=2;hsp_overlap_limit=0;hsp_size_limit=0
Si011216m|scaffold_7|34917887|34919120|-|Si026942m|scaffold_8|1519217|1520423|-|0.0	Si011216m	scaffold_7	34917887	34919120	-0	Si026942m	scaffold_8	1519217	1520423	-0	0	3-UTR	ATGCCGTGGTGGTTGTGCTGAGTTTCGTATTTGTCAGGTCCTAGTTAAGGTGTTAGGGGTTCGATGACTGTTACAGTTGTACTGTGCTTCCCTATAATAATCATGTATTAAAAATCGAAAGAGTCATTATGGGCATGAATGTTGTCTTTCTTTTGTCTGAGTATTTGGTTCTGCAGAAATGCATTCTTGGATGAGAAATGGCAAAGATCTGTATCTTCTTAATGATATATTCAGTGATGAAAAGAGATGGATTTTGAACTGGCTCTTGGTGAATGCTGTTATATCGTATGGGTGCTTTTGGTACCATCTGTTGTCTCAAAATGCAGTGCTTTTAGGGTTCTTGATGAGGTGGTTCTGGTGATTTTACCCTTCAACGCTTTTGCAGCTTTTACTTGTCAG…	ATGCCATGGTTGTTGTGCTGAGTTTAGTATTTGTCAGGTCCTAGTTAAGGTGTTAGGGGTTCGATGACTGTTACAGTTGTACTGTGCTTCCCTATAATAATCATGTATTAAAAATCGAAAGAGTCATTGTGGGCATGCATGTTGTCTTTCTTTTGTCCGAGTATTCGGTTCTGCAGAAATGCATTCTTGGATGAGAAATGGCAAAGATCTGTATCTTCTTAATGATATATCCAGTGATGATGAACTGGCTCTTGGTGAATGCTGTTATACGTATGGGTGCTTTTGGTACCATCTGTTGTCTCAAAATGCAGTGCTTTTAGGGTTCTTGATGAGGTGGTTCTGGTGATTTTACCCTTCAACGCTTTTGCAGCTTGTACTTGTCAACATATGCATGAGACG…	http://synteny.cnr.berkeley.edu/CoGe/GEvo.pl?prog=blastn&autogo=1&show_cns=1&dsgid1=19491&chr1=scaffold_7&x1=34917887&dr1up=15000&dr1down=15000&dsgid2=19491;chr2=scaffold_8;x2=1519217;dr2up=15000;dr2down=15000;num_seqs=2;hsp_overlap_limit=0;hsp_size_limit=0
Si012133m|scaffold_7|35456900|35456923|+|Si026801m|scaffold_8|2238066|2238089|+|0.015	Si012133m	scaffold_7	35456900	35456923	0	Si026801m	scaffold_8	2238066	2238089	0	0.015	5-UTR	CTGCATTGGTCAATGAGTGAATT	CTGCCTTGGTCAATGAGCGAATT	http://synteny.cnr.berkeley.edu/CoGe/GEvo.pl?prog=blastn&autogo=1&show_cns=1&dsgid1=19491&chr1=scaffold_7&x1=35456900&dr1up=15000&dr1down=15000&dsgid2=19491;chr2=scaffold_8;x2=2238066;dr2up=15000;dr2down=15000;num_seqs=2;hsp_overlap_limit=0;hsp_size_limit=0
Si016509m|scaffold_1|31924034|31924059|+|Si009541m|scaffold_7|25111265|25111290|+|2e-05	Si016509m	scaffold_1	31924034	31924059	0	Si009541m	scaffold_7	25111265	25111290	0	2.0000000000000002e-05	5-distal	GCGGCACGCATCGCCGGCGACAAAA	GCGGCACGCATCGGCGGCGACAAAA	http://synteny.cnr.berkeley.edu/CoGe/GEvo.pl?prog=blastn&autogo=1&show_cns=1&dsgid1=19491&chr1=scaffold_1&x1=31924034&dr1up=15000&dr1down=15000&dsgid2=19491;chr2=scaffold_7;x2=25111265;dr2up=15000;dr2down=15000;num_seqs=2;hsp_overlap_limit=0;hsp_size_limit=0
Si021553m|scaffold_3|48382322|48382339|+|Si034716m|scaffold_9|10793228|10793245|+|1.0	Si021553m	scaffold_3	48382322	48382339	0	Si034716m	scaffold_9	10793228	10793245	0	1	5-UTR	AAATGCGGCGAGATCTG	AAATGCGCCGAGATCTG	http://synteny.cnr.berkeley.edu/CoGe/GEvo.pl?prog=blastn&autogo=1&show_cns=1&dsgid1=19491&chr1=scaffold_3&x1=48382322&dr1up=15000&dr1down=15000&dsgid2=19491;chr2=scaffold_9;x2=10793228;dr2up=15000;dr2down=15000;num_seqs=2;hsp_overlap_limit=0;hsp_size_limit=0
Si010922m|scaffold_7|35738322|35738795|+|Si026817m|scaffold_8|1096349|1096819|+|0.0	Si010922m	scaffold_7	35738322	35738795	0	Si026817m	scaffold_8	1096349	1096819	0	0	intron	CTGTTGTTCAACATCGTGCTTTCATCTGCTATACCCCTTTGCATATACCCCCTGTTTGATTTTGTTGAGATGTATATGATTTGGGTGCAGGGGTGTGGCACTTTGATCAGAAGCTGCTTGAGGAAGAGGCCTGAAGGAAGGAAACACCATGGAGTAGGGTTGGAAGGTGCTCAAGGAAAGAGGAGTGAGATGACCAAGTTATGCAGCGGGGGTAACCAAGCGCTGGGTGAGGGTCTTTTTCATTGGGTGTAGGGTTGTAGTAGCAGTAGGACTTTTGTTGCGTAGATGGTTCCATGCCCTCCTGCAGGGAACATGATGCACTGAAAAGCAGTAGAACTTGTGATGTTATTGCTGTGGTTTGGGGTGCTCTGTTGCCATTGCCACCCCTTGGGATTATTG…	CTGTTGTTCAACATCGCTCTTTCATCTGCTATACCCCTTTGCATATATCCCCTGTTTGATATTGTTGAGATGTATATGATTTGGGTGCAGGGGTGTGGCACTTTGACCAGAAGCTGCTTGAGGAAGAGGCCTGAAGGAAGGAAACACCGTGGAGTAGGGTTGGAAGGTGCTCAAGGAAAGAGGAGTGAGATGACAAAGTTATGCAGCGGGGGTAACCAAGCGCTGGGTGAGGGTCTTTTTCATTGGGTGTAGGGTTGTAGTAGCAGTAGGACTTTTGTTGCGTAGATGGTTCCATGGCCTCCTGCAGGGAACATGATGCCTGAAAAGCAGTAGAACTTGTGATGTTATTGCTGTGGTTTGGGGTGCTCTGTTGCCATTGCCACCCCTTGGGATTATTGG…	http://synteny.cnr.berkeley.edu/CoGe/GEvo.pl?prog=blastn&autogo=1&show_cns=1&dsgid1=19491&chr1=scaffold_7&x1=35738322&dr1up=15000&dr1down=15000&dsgid2=19491;chr2=scaffold_8;x2=1096349;dr2up=15000;dr2down=15000;num_seqs=2;hsp_overlap_limit=0;hsp_size_limit=0
Si029350m|scaffold_2|34781702|34781725|+|Si013452m|scaffold_6|31627756|31627779|+|0.018	Si029350m	scaffold_2	34781702	34781725	0	Si013452m	scaffold_6	31627756	31627779	0	0.018	5-UTR	GCAGCTGTTCCAGGTTGCAATGC	GCAGCTGTTCCAGGTAGCAGTGC	http://synteny.cnr.berkeley.edu/CoGe/GEvo.pl?prog=blastn&autogo=1&show_cns=1&dsgid1=19491&chr1=scaffold_2&x1=34781702&dr1up=15000&dr1down=15000&dsgid2=19491;chr2=scaffold_6;x2=31627756;dr2up=15000;dr2down=15000;num_seqs=2;hsp_overlap_limit=0;hsp_size_limit=0
Si018628m|scaffold_1|9945914|9946626|+|Si018627m|scaffold_1|10301602|10300890|-|0.0	Si018628m	scaffold_1	9945914	9946626	0	Si018627m	scaffold_1	10300890	10301602	-0	0	intron	GCTGGGGCCACGGCCAGTCATCAAAGATGAGGTAGAGGCGGCGCTCCTCCAGACGCTTTGTCACCGTCACCGCGTCGACGCTTTAGCGATTGCATCTCGTTCTTGTTCCTTGCTCGATCGTCGCCTTCTCGTCCTCTCGTCACCAACTGCCGCCCCACCACGCCGATGGGGGCCGGCGGCGGCCCGACCTGCCCACGCGCCGAAGCGGCCGGCCTGCTGGCTGGCGGTGGCGGCGCCATCGATCCCGACACGCGTCAACCAACCACGTACGCCCAGGACCCGAGGCCCAGTCGAAGTGCCACGCGGAAAAAAGAATCGAGGCCCATCTCATTCTGGACTGAGCCCAAACCATGTTTTATATGGGTCTCACCGTCCTTGCCGAGCCGGCCCACTGCATAG…	AGCTGGGGCCACGGCCAGTCATCAAAGATGAGGTAGAGGCGGCGCTCCTCCAGACGCTTTGTCACCGTCACCGCGTCGACGCTTTAGCGATTGCATCTCGTTCTTGTTCCTTGCTCGATCGTCGCCTTCTCGTCCTCTCGTCACCAACTGCCGCCCCACCACGCCGATGGGGGCCGGCGGCGGCCCGACCTGCCCACGCGCCGAAGCGGCCGGCCTGCTGGCTGGCGGTGGCGGCGCCATCGATCCCGACACGCGTCAACCAACCACGTACGCCCAGGACCCGAGGCCCAGTCGAAGTGCCACGCGGAAAAAAGAATCGAGGCCCATCTCATTCTGGACTGAGCCCAAACCATGTTTTATATGGGTCTCACCGTCCTTGCCGAGCCGGCCCACTGCATA…	http://synteny.cnr.berkeley.edu/CoGe/GEvo.pl?prog=blastn&autogo=1&show_cns=1&dsgid1=19491&chr1=scaffold_1&x1=9945914&dr1up=15000&dr1down=15000&dsgid2=19491;chr2=scaffold_1;x2=10300890;dr2up=15000;dr2down=15000;num_seqs=2;hsp_overlap_limit=0;hsp_size_limit=0
Si016483m|scaffold_1|39355335|39355356|+|Si005966m|scaffold_4|6826616|6826637|+|0.005	Si016483m	scaffold_1	39355335	39355356	0	Si005966m	scaffold_4	6826616	6826637	0	0.005	3-UTR	GAGTCAAGAACGCACCAGGCT	GAGTCAAGAACGCACCATGCT	http://synteny.cnr.berkeley.edu/CoGe/GEvo.pl?prog=blastn&autogo=1&show_cns=1&dsgid1=19491&chr1=scaffold_1&x1=39355335&dr1up=15000&dr1down=15000&dsgid2=19491;chr2=scaffold_4;x2=6826616;dr2up=15000;dr2down=15000;num_seqs=2;hsp_overlap_limit=0;hsp_size_limit=0
Si010670m|scaffold_7|34285623|34285903|-|Si026671m|scaffold_8|645700|645410|+|4e-106	Si010670m	scaffold_7	34285623	34285903	-0	Si026671m	scaffold_8	645410	645700	0	3.9999999999999998e-106	intron	GTACGCCAATTCTCCTTTTGAGTATTGAACTCTTGATTCCCAATTCCTAATTGTACCGAAAATTTGATGCATTATATGTAAAATATCTGGAGTTAAAAATGCAGTAACCAATGCCCTTGTACAAGGAACTTAATTCCCATAATTCGCATTGTCCACATCATCTTTAACTTTATGGCCAACTAAATAGCATATTCTGCTTAGACTTAATTAAGAGATGATGTATTTAAAGGATTGCACACTTAAAACTTTTACCCTGTTGTGTTGTTCATAACTTTTCAAT	TACGCCAATTCTCCTTTTGAGTCTTGAACTCTTGATTCCCAATTCCCAATTGTACTGAAAATTTGATGCATTATATGTAAAATATCCGGAGTTAAAAATGCAGTAACCAATGCCCTTGTACAAGGAACTTAATAATGCCCCATAATCTGCATTGTCCACATCACCTTTAACTTTATGAACAACCAAATAGCATATTTTGCTTAGGCTTAATAAAGAGATGATGTATTTAAAGGATTTTACACTTGTACTTAAAACTTTTACCCTGTTGTGATATTCATAACTTTTCAATG	http://synteny.cnr.berkeley.edu/CoGe/GEvo.pl?prog=blastn&autogo=1&show_cns=1&dsgid1=19491&chr1=scaffold_7&x1=34285623&dr1up=15000&dr1down=15000&dsgid2=19491;chr2=scaffold_8;x2=645410;dr2up=15000;dr2down=15000;num_seqs=2;hsp_overlap_limit=0;hsp_size_limit=0
Si011248m|scaffold_7|35140837|35140852|+|Si026960m|scaffold_8|1931363|1931348|-|0.21	Si011248m	scaffold_7	35140837	35140852	0	Si026960m	scaffold_8	1931348	1931363	-0	0.21	3-proximal	AAGCTCAGTTTGGGC	AAAGCTCAGTTTGGG	http://synteny.cnr.berkeley.edu/CoGe/GEvo.pl?prog=blastn&autogo=1&show_cns=1&dsgid1=19491&chr1=scaffold_7&x1=35140837&dr1up=15000&dr1down=15000&dsgid2=19491;chr2=scaffold_8;x2=1931348;dr2up=15000;dr2down=15000;num_seqs=2;hsp_overlap_limit=0;hsp_size_limit=0
Si023587m|scaffold_3|16995983|16996003|-|Si002650m|scaffold_5|40605411|40605431|-|0.98	Si023587m	scaffold_3	16995983	16996003	-0	Si002650m	scaffold_5	40605411	40605431	-0	0.98	5-distal	TTACCGCCAGTTCAAACGGC	TTACCGCCGTTTCAAACGGC	http://synteny.cnr.berkeley.edu/CoGe/GEvo.pl?prog=blastn&autogo=1&show_cns=1&dsgid1=19491&chr1=scaffold_3&x1=16995983&dr1up=15000&dr1down=15000&dsgid2=19491;chr2=scaffold_5;x2=40605411;dr2up=15000;dr2down=15000;num_seqs=2;hsp_overlap_limit=0;hsp_size_limit=0
Si009993m|scaffold_7|34723651|34723916|-|Si026311m|scaffold_8|211700|211431|+|2e-39	Si009993m	scaffold_7	34723651	34723916	-0	Si026311m	scaffold_8	211431	211700	0	1.9999999999999999e-39	intron	TTTCTACAGGAATATTAATTTGTACTATTGCACCTGTTCTTCTATAGTTTAATTTTAATTTTGCAGAAAATGTCACCGGAACATGCTATGGTGTTGCATGTTTGTATTTGTGTTCTTATTAAGTTTTTTTTTATTTGAAAAGTGTGCCATTGCTGATTCTAAGCTCAAAAGAGAAAAAACGTGCCAGAAACTTGTGGGCATTTATACCCTGATTCTTACTACAAATTGTAATTGATTGCGAATGAGCGAATTTGGATCATTAGAA	TTCTACAAAGATATTAATTTTGTACCGTTGCACCTGTTCTTCTATATCTTTTATTTTTAATTTTGCAGAAAATGTCATGGGAACGTGCTATGATGTTGCCTGTTTGTATTTGTGTTCTTATTAAGTTGTTTTTAATTTAAAAAGCGTGTCTTTGCTGATTCAAGTAAAAAAAAATCCAGAAACTTATTGTGAACAATTGCTGGCATTTATATCCTGATTCTTGCTAGAAATTGTAATGGATTGCAAGAGCGAATTTGGATCATTAAAAG	http://synteny.cnr.berkeley.edu/CoGe/GEvo.pl?prog=blastn&autogo=1&show_cns=1&dsgid1=19491&chr1=scaffold_7&x1=34723651&dr1up=15000&dr1down=15000&dsgid2=19491;chr2=scaffold_8;x2=211431;dr2up=15000;dr2down=15000;num_seqs=2;hsp_overlap_limit=0;hsp_size_limit=0
Si009828m|scaffold_7|35757285|35757303|+|Si026214m|scaffold_8|1114075|1114093|+|0.005	Si009828m	scaffold_7	35757285	35757303	0	Si026214m	scaffold_8	1114075	1114093	0	0.005	3-distal	TCCTTGCTATGTTGCTAT	TCCTTGCTATGTTGCTAT	http://synteny.cnr.berkeley.edu/CoGe/GEvo.pl?prog=blastn&autogo=1&show_cns=1&dsgid1=19491&chr1=scaffold_7&x1=35757285&dr1up=15000&dr1down=15000&dsgid2=19491;chr2=scaffold_8;x2=1114075;dr2up=15000;dr2down=15000;num_seqs=2;hsp_overlap_limit=0;hsp_size_limit=0
Si009410m|scaffold_7|33814186|33814221|-|Si025977m|scaffold_8|2494236|2494201|+|1e-07	Si009410m	scaffold_7	33814186	33814221	-0	Si025977m	scaffold_8	2494201	2494236	0	9.9999999999999995e-08	3-distal	TCTCAAAAGGGGAGAAGCCCCATACTACTTTCTTC	CTTAAAAGGGGAGAAGTGCCATACTACTTTCTTCT	http://synteny.cnr.berkeley.edu/CoGe/GEvo.pl?prog=blastn&autogo=1&show_cns=1&dsgid1=19491&chr1=scaffold_7&x1=33814186&dr1up=15000&dr1down=15000&dsgid2=19491;chr2=scaffold_8;x2=2494201;dr2up=15000;dr2down=15000;num_seqs=2;hsp_overlap_limit=0;hsp_size_limit=0
Si021667m|scaffold_3|17043781|17043826|+|Si000940m|scaffold_5|40608048|40608093|+|0.0001	Si021667m	scaffold_3	17043781	17043826	0	Si000940m	scaffold_5	40608048	40608093	0	0.0001	intron	AATGCCGCGCAAACCCTAGTGCCCCCACTCCCGATCTCGCGCGGC	AATGCCGCTCAAACCCTAGCCTCCCGCCTTCTGATCTCGCGCGGC	http://synteny.cnr.berkeley.edu/CoGe/GEvo.pl?prog=blastn&autogo=1&show_cns=1&dsgid1=19491&chr1=scaffold_3&x1=17043781&dr1up=15000&dr1down=15000&dsgid2=19491;chr2=scaffold_5;x2=40608048;dr2up=15000;dr2down=15000;num_seqs=2;hsp_overlap_limit=0;hsp_size_limit=0
Si030371m|scaffold_2|48684574|48684589|-|Si036390m|scaffold_9|47614447|47614462|-|0.24	Si030371m	scaffold_2	48684574	48684589	-0	Si036390m	scaffold_9	47614447	47614462	-0	0.24	5-distal	CCTCCAGCTTTGTCA	CCTCCAGCTTTGTCA	http://synteny.cnr.berkeley.edu/CoGe/GEvo.pl?prog=blastn&autogo=1&show_cns=1&dsgid1=19491&chr1=scaffold_2&x1=48684574&dr1up=15000&dr1down=15000&dsgid2=19491;chr2=scaffold_9;x2=47614447;dr2up=15000;dr2down=15000;num_seqs=2;hsp_overlap_limit=0;hsp_size_limit=0
Si021426m|scaffold_3|19178292|19178312|-|Si000639m|scaffold_5|42624914|42624934|-|1.3	Si021426m	scaffold_3	19178292	19178312	-0	Si000639m	scaffold_5	42624914	42624934	-0	1.3	intron	TAACAAGGATTGATCAATTG	TAACAAGGGTTGATCATTTG	http://synteny.cnr.berkeley.edu/CoGe/GEvo.pl?prog=blastn&autogo=1&show_cns=1&dsgid1=19491&chr1=scaffold_3&x1=19178292&dr1up=15000&dr1down=15000&dsgid2=19491;chr2=scaffold_5;x2=42624914;dr2up=15000;dr2down=15000;num_seqs=2;hsp_overlap_limit=0;hsp_size_limit=0
Si011216m|scaffold_7|34920019|34920063|-|Si026942m|scaffold_8|1521251|1521295|-|2e-09	Si011216m	scaffold_7	34920019	34920063	-0	Si026942m	scaffold_8	1521251	1521295	-0	2.0000000000000001e-09	intron	ATATGATACTTGATCATGTTTTACTACCTATAGAGATTTTGCTT	ATATGATACCTGACCATGTTTTAGTACCTACAGAGATATTGCTT	http://synteny.cnr.berkeley.edu/CoGe/GEvo.pl?prog=blastn&autogo=1&show_cns=1&dsgid1=19491&chr1=scaffold_7&x1=34920019&dr1up=15000&dr1down=15000&dsgid2=19491;chr2=scaffold_8;x2=1521251;dr2up=15000;dr2down=15000;num_seqs=2;hsp_overlap_limit=0;hsp_size_limit=0
Si009574m|scaffold_7|34111929|34112093|-|Si026094m|scaffold_8|820913|820759|+|4e-22	Si009574m	scaffold_7	34111929	34112093	-0	Si026094m	scaffold_8	820759	820913	0	4.0000000000000002e-22	intron	ACATACACATGAAATGCTTATGTCATGCATATATCTCGGCCCAACTACTTTTGTACGTACCTGTGTGGATGCGTACGTGTACCGGGTATGACACTTTGACACAAAGCACCGAAAATTTGGACTGGAAATTGTTGACTACTACGGCTGTTCTGGTTCGTTATCCA	CATACACATGAAAATGCGCATGTCATGCATATATCTTGGTCCAACTGATTTTGTACGTACCTGCATACGTGTACCGGATATGACACAAAGCACCGAAATTTTGGACTGGAAATTGTTGACTACTATGGTATGGCTGTTCTGGTTCGTTGTCCAT	http://synteny.cnr.berkeley.edu/CoGe/GEvo.pl?prog=blastn&autogo=1&show_cns=1&dsgid1=19491&chr1=scaffold_7&x1=34111929&dr1up=15000&dr1down=15000&dsgid2=19491;chr2=scaffold_8;x2=820759;dr2up=15000;dr2down=15000;num_seqs=2;hsp_overlap_limit=0;hsp_size_limit=0
Si017879m|scaffold_1|38517177|38517191|-|Si006902m|scaffold_4|7506197|7506211|-|0.82	Si017879m	scaffold_1	38517177	38517191	-0	Si006902m	scaffold_4	7506197	7506211	-0	0.82	5-distal	GGCCGGCGCGGGCG	GGCCGGCGCGGGCG	http://synteny.cnr.berkeley.edu/CoGe/GEvo.pl?prog=blastn&autogo=1&show_cns=1&dsgid1=19491&chr1=scaffold_1&x1=38517177&dr1up=15000&dr1down=15000&dsgid2=19491;chr2=scaffold_4;x2=7506197;dr2up=15000;dr2down=15000;num_seqs=2;hsp_overlap_limit=0;hsp_size_limit=0
setaria64_scaffold_3_6120398_6121062|scaffold_3|6121248|6121279|-|setaria64_scaffold_8_14233990_14234557|scaffold_8|14233639|14233607|+|0.21	setaria64_scaffold_3_6120398_6121062	scaffold_3	6121248	6121279	-0	setaria64_scaffold_8_14233990_14234557	scaffold_8	14233607	14233639	0	0.21	5-proximal	CGCCGGCCCGAGATGTGGAGTTCTGACTCCG	GCCGGCGCGATGATGTGGAGCTCGGACTCCGA	http://synteny.cnr.berkeley.edu/CoGe/GEvo.pl?prog=blastn&autogo=1&show_cns=1&dsgid1=19491&chr1=scaffold_3&x1=6121248&dr1up=15000&dr1down=15000&dsgid2=19491;chr2=scaffold_8;x2=14233607;dr2up=15000;dr2down=15000;num_seqs=2;hsp_overlap_limit=0;hsp_size_limit=0
Si022139m|scaffold_3|6559794|6559808|+|Si001052m|scaffold_5|10032563|10032549|-|0.92	Si022139m	scaffold_3	6559794	6559808	0	Si001052m	scaffold_5	10032549	10032563	-0	0.92	5-distal	AAACACGATTGCAT	CAAACACGATTGCA	http://synteny.cnr.berkeley.edu/CoGe/GEvo.pl?prog=blastn&autogo=1&show_cns=1&dsgid1=19491&chr1=scaffold_3&x1=6559794&dr1up=15000&dr1down=15000&dsgid2=19491;chr2=scaffold_5;x2=10032549;dr2up=15000;dr2down=15000;num_seqs=2;hsp_overlap_limit=0;hsp_size_limit=0
Si018237m|scaffold_1|32922323|32922363|-|Si010550m|scaffold_7|26205786|26205746|+|0.001	Si018237m	scaffold_1	32922323	32922363	-0	Si010550m	scaffold_7	26205746	26205786	0	0.001	5-proximal	CGCGCCGTGCCACCTCGGCGTCCCGTTCCGGAGAAGCTCC	GCGGCGCGCCACCTCGGCGACCCTTTCGGGGGAAGCCCCC	http://synteny.cnr.berkeley.edu/CoGe/GEvo.pl?prog=blastn&autogo=1&show_cns=1&dsgid1=19491&chr1=scaffold_1&x1=32922323&dr1up=15000&dr1down=15000&dsgid2=19491;chr2=scaffold_7;x2=26205746;dr2up=15000;dr2down=15000;num_seqs=2;hsp_overlap_limit=0;hsp_size_limit=0
Si009168m|scaffold_7|24589117|24589428|-|Si027483m|scaffold_8|8091688|8091381|+|4e-151	Si009168m	scaffold_7	24589117	24589428	-0	Si027483m	scaffold_8	8091381	8091688	0	3.9999999999999998e-151	intron	GTATGGTTTGCTCTATGTTCTATTTCCTGGCATCTGCCAAATGGCCATTGATCGTCCAGTTTTGAATATTTTCAATATTTATCATAAATCAATGAAGCTGTAGTACTTGAAAAATTTTGGAGAAAAATTTCAGACAGAGCTGCTAAACTTGTGATCATATTTTTTAAACCAGAGTTCTAACTCTCTAGTAACAAGAAAAATAAACAGTCATATCAACTTTTACACATAATTTTGGGCGAATATAATCTACTTATACCATTATTCTTTCTCTTCTCCATGCATTAGTTTTTTCTGCCTAACTTGTGCTGCTT	TATGGTTTGCTCTATGTTCTATTTCCTGGCATCTGCCAAATGGCCATTGATCGTCCAGTTTTGAATATTTTCAATATTTATCATAAATCAATAAAGCTGTAGTGCTTGAAAAATTTTGGAGAAAAATTTCAGACAGAGCTGCTAGACTTGCGATCATATTTTTTAAACCAGAGTTCTAACTCTCTAGTAACAAGAAAAATAAAGTCATATCAACTTTTACACAATTTTGGGCGAATATAATCTACTTATACCATTATTCTTTCTCTTCTCCATGCATTAGTTTTTTCTGCCTAACTTATGCTGCTTT	http://synteny.cnr.berkeley.edu/CoGe/GEvo.pl?prog=blastn&autogo=1&show_cns=1&dsgid1=19491&chr1=scaffold_7&x1=24589117&dr1up=15000&dr1down=15000&dsgid2=19491;chr2=scaffold_8;x2=8091381;dr2up=15000;dr2down=15000;num_seqs=2;hsp_overlap_limit=0;hsp_size_limit=0
Si009163m|scaffold_7|34878289|34878438|-|Si025816m|scaffold_8|1305213|1305360|-|6e-56	Si009163m	scaffold_7	34878289	34878438	-0	Si025816m	scaffold_8	1305213	1305360	-0	5.9999999999999998e-56	intron	GTAAATGATCATTTATGCATGGTGTTACGATTTTTTTGGTTAGTTCACTATTTCATTTGACACAACCTATATTAAAGTGTTTGTATGAACCTGTTTTTAAATTTCTTTCTGAACAAATTATAACTCACCTTTTTCTTTATTGTTCTTAA	GTAAATGATCATCTATGCATGGTGTTATGATTTTTTTTCGTTAGTTCACTATTTCATTCGACACAAACTATATTAAAGTGTTATGAACCTGTTTTTAAATTCCTTTCTGAACAAATTATAACTCACCTTTTTCTTTATTGTTCTTAA	http://synteny.cnr.berkeley.edu/CoGe/GEvo.pl?prog=blastn&autogo=1&show_cns=1&dsgid1=19491&chr1=scaffold_7&x1=34878289&dr1up=15000&dr1down=15000&dsgid2=19491;chr2=scaffold_8;x2=1305213;dr2up=15000;dr2down=15000;num_seqs=2;hsp_overlap_limit=0;hsp_size_limit=0
Si019205m|scaffold_1|26480411|26480437|+|Si009348m|scaffold_7|19675903|19675929|+|6e-06	Si019205m	scaffold_1	26480411	26480437	0	Si009348m	scaffold_7	19675903	19675929	0	6.0000000000000002e-06	5-proximal	TTTGTATGTGCTTTGTCAGCACATGC	TTTGTATCTGCTTTGTCAGCACATGC	http://synteny.cnr.berkeley.edu/CoGe/GEvo.pl?prog=blastn&autogo=1&show_cns=1&dsgid1=19491&chr1=scaffold_1&x1=26480411&dr1up=15000&dr1down=15000&dsgid2=19491;chr2=scaffold_7;x2=19675903;dr2up=15000;dr2down=15000;num_seqs=2;hsp_overlap_limit=0;hsp_size_limit=0
setaria64_scaffold_12_5340_5597|scaffold_12|5598|7220|+|setaria64_scaffold_9_21213233_21213490|scaffold_9|21213491|21215113|+|0.0	setaria64_scaffold_12_5340_5597	scaffold_12	5598	7220	0	setaria64_scaffold_9_21213233_21213490	scaffold_9	21213491	21215113	0	0	3-proximal	GGACCATCCAGGTCAAAAGAACTACTAGGCAGGCCATCCAGGTAGGCGGGTAATTCTCTCCGTATGGCTGGAAATGCATGCTCTCACTTCGAGTTTCAATTCAATCTTATCGCAAACGCACTACTATGCTATATCTAGGAAAAGCGGCAATACAAAGCCAAGATCTTACTTACTAATAAGTTAATTAAGGCTAATCCGTCCGCACAACTGGTAAAGCTTTCCCTGTCTCTTCGGGAATACAAGACAAATCAAAGAAAAAGTAAATGCAAGACAACCAGAAAGGAATTCCTATGTATGAGTTAGTTCGATTCAATACTCGGACTGGTATATATAAGTGCTCATCACTACTCGACTCAATCTACTATAGGTAGGTAGAGAGTAATTCTCCGAAAGAACTAC…	GGACCATCCAGGTCAAAAGAACTACTAGGCAGGCCATCCAGGTAGGCGGGTAATTCTCTCCGTATGGCTGGAAATGCATGCTCTCACTTCGAGTTTCAATTCAATCTTATCGCAAACGCACTACTATGCTATATCTAGGAAAAGCGGCAATACAAAGCCAAGATCTTACTTACTAATAAGTTAATTAAGGCTAATCCGTCCGCACAACTGGTAAAGCTTTCCCTGTCTCTTCGGGAATACAAGACAAATCAAAGAAAAAGTAAATGCAAGACAACCAGAAAGGAATTCCTATGTATGAGTTAGTTCGATTCAATACTCGGACTGGTATATATAAGTGTTCATCACTACTCGACTCAATCTACTATAGGTAGGTAGAGAGTAATTCTCCGAAAGAACTAC…	http://synteny.cnr.berkeley.edu/CoGe/GEvo.pl?prog=blastn&autogo=1&show_cns=1&dsgid1=19491&chr1=scaffold_12&x1=5598&dr1up=15000&dr1down=15000&dsgid2=19491;chr2=scaffold_9;x2=21213491;dr2up=15000;dr2down=15000;num_seqs=2;hsp_overlap_limit=0;hsp_size_limit=0
setaria64_scaffold_6_17116816_17117290|scaffold_6|17111013|17111186|-|setaria64_scaffold_6_21986169_21986634|scaffold_6|21980680|21980853|-|7e-93	setaria64_scaffold_6_17116816_17117290	scaffold_6	17111013	17111186	-0	setaria64_scaffold_6_21986169_21986634	scaffold_6	21980680	21980853	-0	6.9999999999999997e-93	3-distal	TGTCACGAGTACATCTTCCTCCGTGTGACAACGGCCAGCCAGGGGAGGCCGCCGCGCCGCGTGGGGAGGTCACCACGCCAGCCCTTGGCACCAGCCGCGCCGCCTGGGGAGCACGCCGCTTGTGGAGCTCCGGCCCCTTGCCGCGCCGCCTGAGGACCCGCCTCCGTCGGCCT	TGTCACGAGTACATCTTCCTCCGTGTGACAACGGCCAGCCAGGGGAGGCCGCCGCGCCGCGTGGGGAGGTCACCACGCCAGCCCTTGGCACCAGCCGCGCCGCCTGGGGAGCACGCCGCTTGTGGAGCTCCGGCCCCTTGCCGCGCCGCCTGAGGACCCGCCTCCGTCGGCCT	http://synteny.cnr.berkeley.edu/CoGe/GEvo.pl?prog=blastn&autogo=1&show_cns=1&dsgid1=19491&chr1=scaffold_6&x1=17111013&dr1up=15000&dr1down=15000&dsgid2=19491;chr2=scaffold_6;x2=21980680;dr2up=15000;dr2down=15000;num_seqs=2;hsp_overlap_limit=0;hsp_size_limit=0
scaffold_1_6293837_6293922_cns_protein|scaffold_1|6294311|6294356|+|scaffold_4_30639889_30639804_cns_protein|scaffold_4|30639391|30639346|-|7e-10	scaffold_1_6293837_6293922_cns_protein	scaffold_1	6294311	6294356	0	scaffold_4_30639889_30639804_cns_protein	scaffold_4	30639346	30639391	-0	6.9999999999999996e-10	3-proximal	CTCCGGCGGCTGGAGGCGACCGCACACGTGCCGGCGAGGCTGGTG	GCTGCGGCGGCTGGAGGCGTGCGCGCACGTGCCGGTGAGGCTGGT	http://synteny.cnr.berkeley.edu/CoGe/GEvo.pl?prog=blastn&autogo=1&show_cns=1&dsgid1=19491&chr1=scaffold_1&x1=6294311&dr1up=15000&dr1down=15000&dsgid2=19491;chr2=scaffold_4;x2=30639346;dr2up=15000;dr2down=15000;num_seqs=2;hsp_overlap_limit=0;hsp_size_limit=0
Si035787m|scaffold_9|21323952|21323987|-|Si035812m|scaffold_9|55249093|55249128|-|0.0003	Si035787m	scaffold_9	21323952	21323987	-0	Si035812m	scaffold_9	55249093	55249128	-0	0.0003	3-proximal	TCCCACTCACCTTAAAAGCCAAAGCTGAATATTTT	TCCCACTGACCTTAAATGCGAAAGATGAATATATT	http://synteny.cnr.berkeley.edu/CoGe/GEvo.pl?prog=blastn&autogo=1&show_cns=1&dsgid1=19491&chr1=scaffold_9&x1=21323952&dr1up=15000&dr1down=15000&dsgid2=19491;chr2=scaffold_9;x2=55249093;dr2up=15000;dr2down=15000;num_seqs=2;hsp_overlap_limit=0;hsp_size_limit=0
Si013436m|scaffold_6|17309846|17310558|+|Si013453m|scaffold_6|22243346|22244058|+|0.0	Si013436m	scaffold_6	17309846	17310558	0	Si013453m	scaffold_6	22243346	22244058	0	0	intron	ACGTAGCTTTATAAAATATCTGGAGATTGCACTGATAAGCCATCTGGACTCTTAACTGTCCAGATGTTATAATACTGTCATGTATCTTCCAAGTATTAAAAGTTTTTCCTCCTAAAATAGATTAGTATAGTGTATTTTCGTCTCTTATGAGTAGAAAGTGAGGAAGTGGTGAGATCATCCACATCAGAACAGCCATTTGGATTTGGTTCTAACTTGTTTACATTTTCTATATGAGCTAGTGCATAACCTTACTCTTTGATTGGAGCATCTCCATGGAAATTTGTTAGTTATACAAAACTGATTCTTTCCTGTGTCACCAGAAGATTGCTGCAATATGATGGTTAGTCTGGGAATTTGTGGATCCTTGGTAGGATGTGCCACAACCTTAAGGTTGAGTAG…	ACGTAGCTTTATAAAATATCTGGAGATTGCACTGATAAGCCATCTGGACTCTTAACTGTCCAGATGTTATAATACTGTCATGTATCTTCCAAGTATTAAAAGTTTTTCCTCCTAAAATAGATTAGTATAGTGTATTTTTGTCTCTTATGAGTAGAAAGTGAGGAAGTGGTGAGATCATCCACATCAGAACAGCCATTTGGATTTGGTTCTAACTTGTTTACATTTTCTATATGAGCTAGTGCATAACCTTACTCTTTGATTGGAGCATCTCCATGGAAATTTGTTAGTTATACAAAACTGATTCTTTCCTGTGTCACCAGAAGATTGCTGCAATATGATGGTTAGTCTGGGAATTTGTGGATCCTTGGTAGGATGTGCCACAACCTTAAGGTTGAGTAG…	http://synteny.cnr.berkeley.edu/CoGe/GEvo.pl?prog=blastn&autogo=1&show_cns=1&dsgid1=19491&chr1=scaffold_6&x1=17309846&dr1up=15000&dr1down=15000&dsgid2=19491;chr2=scaffold_6;x2=22243346;dr2up=15000;dr2down=15000;num_seqs=2;hsp_overlap_limit=0;hsp_size_limit=0
Si011234m|scaffold_7|34862138|34862527|-|Si026976m|scaffold_8|1287768|1288159|-|1e-143	Si011234m	scaffold_7	34862138	34862527	-0	Si026976m	scaffold_8	1287768	1288159	-0	9.9999999999999995e-144	intron	GTTTGTGGTTCTATACATTGTTTGCGCCCATCCATCCAATACATATAAACACTGTTGTGCTAATGCAGTCGATGGTTTGCTCTTCAGGCTGAGTCCCAGATCGCAACCAGGAAGGCTTAGAGAAGGGAGCTCTGCAGTATTAGAGTGGATTGTAGCTTGTCTTTGGCTGAGTGAAAATTTTGGCTGATTATCTGTCGTCACTTTTATCAGTGTACTGCTAGCTCATACTTTTGTCACCTTGATCACTGTCTGTACTGTGCATGCAACTCAAAGCTCTGGATCAAGTGTTCGTGGATTCTTTTCATATTTCTATCGATGGTGACGTCAATGCTTGTTAATTGCCTGGCTAGGGACGTTTCACAGATCCTTTGTTTGGTTGTGGTTTGTTC	GTTTGTGGTTCTATACATTGTTCGCGCCCATCTATCCAATACATATAAACACTGTTGTGCTAATGCAGTCGATGGTTTGCTCTTCAGGCTGAGTCTCAGATCGCAACCAGGAAGGCTTAGAGAAGGGAGCTCTGCAGTATTAGAATGGATTGTAGCTTGTCTTTGGCTGAGTGAAAATTTTGGCCGGTTATCTGGTGTCACTTTTATCAGTGTACTGCTGGCTCATACATTTGTCACCTTGATCACTATCTGTACTGTGCATGCAACTCAAAGCTCTGGATCGAGTGTCTGTGGATTCTTTTCATATTTGTATCGATGGTGACATCAATGCTTGTTAATTGCCTGGTCTAGGGGCGTTTGCACAGATCCTTTGTTTGGTTGTGGTTTGTTC	http://synteny.cnr.berkeley.edu/CoGe/GEvo.pl?prog=blastn&autogo=1&show_cns=1&dsgid1=19491&chr1=scaffold_7&x1=34862138&dr1up=15000&dr1down=15000&dsgid2=19491;chr2=scaffold_8;x2=1287768;dr2up=15000;dr2down=15000;num_seqs=2;hsp_overlap_limit=0;hsp_size_limit=0
Si011827m|scaffold_7|35231855|35232031|+|Si028584m|scaffold_8|1900365|1900196|-|2e-41	Si011827m	scaffold_7	35231855	35232031	0	Si028584m	scaffold_8	1900196	1900365	-0	2e-41	3-distal	CGCAGGTACGGTGGCCATTATGTAATTAGGAAGATGAGGGCTATGCTATCATCTCATCTCACAGAAGAAAGAAATTATGTTGCGAAAGTACACATCACGTTGCCCAGCCCATCGTGGCCCAAAAAGAAGCCGTTGGTGATCGTGGCTGAAGGAGCCATTTCCCGCCATCCTTGTTG	TCGCAGGCACGGTGGCCATTATGTAATTAGGAAGATCAGGATTATTATCATCTCACAGAAGAAGAAATTATGATGCGAAAAGTACACATCACGTTGTCCAGCCCATCATGGCCCAAAAAGAAGCTGTTGATGGTAGTGGCAGGAGGACCCATTTCTTGCCATCCTTGTT	http://synteny.cnr.berkeley.edu/CoGe/GEvo.pl?prog=blastn&autogo=1&show_cns=1&dsgid1=19491&chr1=scaffold_7&x1=35231855&dr1up=15000&dr1down=15000&dsgid2=19491;chr2=scaffold_8;x2=1900196;dr2up=15000;dr2down=15000;num_seqs=2;hsp_overlap_limit=0;hsp_size_limit=0
Si021362m|scaffold_3|17056158|17056203|+|Si000468m|scaffold_5|40650077|40650122|+|2e-06	Si021362m	scaffold_3	17056158	17056203	0	Si000468m	scaffold_5	40650077	40650122	0	1.9999999999999999e-06	3-UTR	TGCATGTAAATATGAGAAAAGTTACCTGTTGTATCTGTACAGTTG	TGCATGTAAATATCAGAAATTTTCCACGGTGTATCTGTACAGTTG	http://synteny.cnr.berkeley.edu/CoGe/GEvo.pl?prog=blastn&autogo=1&show_cns=1&dsgid1=19491&chr1=scaffold_3&x1=17056158&dr1up=15000&dr1down=15000&dsgid2=19491;chr2=scaffold_5;x2=40650077;dr2up=15000;dr2down=15000;num_seqs=2;hsp_overlap_limit=0;hsp_size_limit=0
Si010128m|scaffold_7|34700948|34700974|+|Si026375m|scaffold_8|230040|230014|-|7e-06	Si010128m	scaffold_7	34700948	34700974	0	Si026375m	scaffold_8	230014	230040	-0	6.9999999999999999e-06	5-distal	ACCACTACTTTTGTTTAACCTTTCAA	CACCACTACATTTGTTTAACCTTTCA	http://synteny.cnr.berkeley.edu/CoGe/GEvo.pl?prog=blastn&autogo=1&show_cns=1&dsgid1=19491&chr1=scaffold_7&x1=34700948&dr1up=15000&dr1down=15000&dsgid2=19491;chr2=scaffold_8;x2=230014;dr2up=15000;dr2down=15000;num_seqs=2;hsp_overlap_limit=0;hsp_size_limit=0
Si011868m|scaffold_7|34963604|34963655|+|Si027993m|scaffold_8|1587009|1587060|+|2e-20	Si011868m	scaffold_7	34963604	34963655	0	Si027993m	scaffold_8	1587009	1587060	0	1.9999999999999999e-20	intron	AATTGGTGTATTTTCTTTCTGTTAGTAATTTGATATTCATAAATTTCCTCG	AATTGGTGTATTTTCTTTCTGTTGGTAATTTGATATTCATAAATTTCCTCG	http://synteny.cnr.berkeley.edu/CoGe/GEvo.pl?prog=blastn&autogo=1&show_cns=1&dsgid1=19491&chr1=scaffold_7&x1=34963604&dr1up=15000&dr1down=15000&dsgid2=19491;chr2=scaffold_8;x2=1587009;dr2up=15000;dr2down=15000;num_seqs=2;hsp_overlap_limit=0;hsp_size_limit=0
Si016671m|scaffold_1|41569631|41569648|-|Si034950m|scaffold_9|56104659|56104676|-|0.9	Si016671m	scaffold_1	41569631	41569648	-0	Si034950m	scaffold_9	56104659	56104676	-0	0.9	5-distal	AAGAACTTGTTGTCAGT	AAGAACTTGTGGTCAGT	http://synteny.cnr.berkeley.edu/CoGe/GEvo.pl?prog=blastn&autogo=1&show_cns=1&dsgid1=19491&chr1=scaffold_1&x1=41569631&dr1up=15000&dr1down=15000&dsgid2=19491;chr2=scaffold_9;x2=56104659;dr2up=15000;dr2down=15000;num_seqs=2;hsp_overlap_limit=0;hsp_size_limit=0
Si011647m|scaffold_7|35732012|35732077|-|Si026864m|scaffold_8|1087724|1087789|-|4e-25	Si011647m	scaffold_7	35732012	35732077	-0	Si026864m	scaffold_8	1087724	1087789	-0	4.0000000000000002e-25	3-UTR	TATGCATTACTTCCATTCGTCGATAAGAAAACCTTGTCTCTGTCCACTTCTGTAATTTTCCAAAA	TATGCATTACTTCCATTCGTCGATAAGGAAACTTTGTCTCTGTCCACTTGTGTAATTTTCCAAAA	http://synteny.cnr.berkeley.edu/CoGe/GEvo.pl?prog=blastn&autogo=1&show_cns=1&dsgid1=19491&chr1=scaffold_7&x1=35732012&dr1up=15000&dr1down=15000&dsgid2=19491;chr2=scaffold_8;x2=1087724;dr2up=15000;dr2down=15000;num_seqs=2;hsp_overlap_limit=0;hsp_size_limit=0
Si012769m|scaffold_7|34133461|34133527|+|Si026382m|scaffold_8|799996|799929|-|2e-16	Si012769m	scaffold_7	34133461	34133527	0	Si026382m	scaffold_8	799929	799996	-0	2e-16	5-distal	ATGGATATGTCCCCCAAGTGTTATCCACTGCTGGCAGAACAAACCTTGGGTTCGTGTTGGTTCTTG	CATGGATATATCCCCCAAGTGTTATCCATTAATTAGCATAACAAACCTTGGGTTCGTGTTGGTTCTT	http://synteny.cnr.berkeley.edu/CoGe/GEvo.pl?prog=blastn&autogo=1&show_cns=1&dsgid1=19491&chr1=scaffold_7&x1=34133461&dr1up=15000&dr1down=15000&dsgid2=19491;chr2=scaffold_8;x2=799929;dr2up=15000;dr2down=15000;num_seqs=2;hsp_overlap_limit=0;hsp_size_limit=0
Si009612m|scaffold_7|34157113|34157907|-|Si026114m|scaffold_8|774663|773851|+|0.0	Si009612m	scaffold_7	34157113	34157907	-0	Si026114m	scaffold_8	773851	774663	0	0	5-UTR	GTTTGATGCCCAATTTGAGAAACATTGACGTAACGCGTAAGTATACTTACTCAGTAAAAAAAATTATTGTAGAAATACCTTCTGCACGCTCGTATACGTGCTAGAAAACATAGTAATAATAAAAACTGAGCATTGTTATGACGATTATAAGGTATCAGTGTGTACTTTCATTTACTTTTTTCTTCTTTTTTTTTACTAAATACTGATCTGAGAAAAGTAACTAAAAAATCAAACTAAGTTAAGTATATTAATATTTCTTGGTACCTTTCTCTTTACATGAAGAGTATACCGCAATTAAAAGGTACCGAGATAAGGATTAGAGTTTTTTAACAAAGCTGCAAATTTATATTTTGAAGCTTAGTGTTTACGTTTTCTCCCTCCCGTTTGATAATTATTTTT…	TTTGATGCCCAATTTGAGAAACATTGACATAACACGTAAGTATATTTCTTACTCAGTAAAAAAATTATTGTAGAAATACCTTCTGCACATTAATTACCTGTTGTATGCACGCTAAAAAAGATAGTAATAATAAAAACTGAGCATTCTTATAATGATTATAAGGTATCGGTGCGTATTTTCATTTACTTTTTTCTTCATTTTTTTACTAAATACTGATCTGAGAAAAGTAACTAAAAAATCAAACTAAATTAAGTATATTAATATTTCTTGGTACCTTTCTCTTTGACATGAGGATAAGTATACCGCAATTAAAAGGTACCGAGATAAGGATTAGAGTTTTTTAACAAAGCTGCAAATTTATATTTTGAAGCTTAGTGTTTACGTTTTCTCCCTCTCTTT…	http://synteny.cnr.berkeley.edu/CoGe/GEvo.pl?prog=blastn&autogo=1&show_cns=1&dsgid1=19491&chr1=scaffold_7&x1=34157113&dr1up=15000&dr1down=15000&dsgid2=19491;chr2=scaffold_8;x2=773851;dr2up=15000;dr2down=15000;num_seqs=2;hsp_overlap_limit=0;hsp_size_limit=0
Si024748m|scaffold_3|10809796|10809814|+|Si003189m|scaffold_5|33039848|33039866|+|0.23	Si024748m	scaffold_3	10809796	10809814	0	Si003189m	scaffold_5	33039848	33039866	0	0.23	intron	GATTCATTCGGTGGTTTT	GATTGATTCGGTGGTTTT	http://synteny.cnr.berkeley.edu/CoGe/GEvo.pl?prog=blastn&autogo=1&show_cns=1&dsgid1=19491&chr1=scaffold_3&x1=10809796&dr1up=15000&dr1down=15000&dsgid2=19491;chr2=scaffold_5;x2=33039848;dr2up=15000;dr2down=15000;num_seqs=2;hsp_overlap_limit=0;hsp_size_limit=0
Si032042m|scaffold_2|47803010|47803028|-|Si034137m|scaffold_9|46683713|46683695|+|0.008	Si032042m	scaffold_2	47803010	47803028	-0	Si034137m	scaffold_9	46683695	46683713	0	0.008	intron	TTTCCAAACTAAATATTT	TTCCAAACTAAATATTTG	http://synteny.cnr.berkeley.edu/CoGe/GEvo.pl?prog=blastn&autogo=1&show_cns=1&dsgid1=19491&chr1=scaffold_2&x1=47803010&dr1up=15000&dr1down=15000&dsgid2=19491;chr2=scaffold_9;x2=46683695;dr2up=15000;dr2down=15000;num_seqs=2;hsp_overlap_limit=0;hsp_size_limit=0
Si031921m|scaffold_2|6240834|6240855|+|Si039003m|scaffold_9|8414633|8414654|+|0.2	Si031921m	scaffold_2	6240834	6240855	0	Si039003m	scaffold_9	8414633	8414654	0	0.2	3-distal	GCGGAGGCTGTGGCGGTCGAG	GCGGAGGCGGTGGCGGGCGAG	http://synteny.cnr.berkeley.edu/CoGe/GEvo.pl?prog=blastn&autogo=1&show_cns=1&dsgid1=19491&chr1=scaffold_2&x1=6240834&dr1up=15000&dr1down=15000&dsgid2=19491;chr2=scaffold_9;x2=8414633;dr2up=15000;dr2down=15000;num_seqs=2;hsp_overlap_limit=0;hsp_size_limit=0
setaria64_scaffold_6_17246828_17246928|scaffold_6|17246272|17246827|-|setaria64_scaffold_6_22166632_22166732|scaffold_6|22166075|22166631|-|0.0	setaria64_scaffold_6_17246828_17246928	scaffold_6	17246272	17246827	-0	setaria64_scaffold_6_22166632_22166732	scaffold_6	22166075	22166631	-0	0	3-proximal	TTTGTATATCAATGCTTGATCAGAGTACCTTGCCAAATGACCCAAGATTTATTGATATGCGCAACATCGTGCACTTAGATGAGAAATGGTTCAACGGCACAAAAAAAAAACAAGAACTACGTATTTGGCGCCAGATGAACAAGATCCACACAGGACTGTGCAAAACAAAAACTATATTACCAAGGTGATGTTCTTGTCCGCACAAACCAAGCCAAGATATGATCAAGAAGAAAATTGTTATTTTGATGGCAAGTTAGGCTTATGGCCTTTTGTTAGAGAGGTACTAACAATCCTGTTTATATTTTTCCTTATTTTATCCATCCAAGGTCCTAACAGTTTTATTATGTTTGTGTCGCTCACTTCGACTGATGAGGCTGTCTTGTTGGTGGTTACGAAGTC…	TTTGTATATCAATGCTTGATCAGAGTACCTTGCCAAAGGACCCAAGATTTATTGATATGCGCAACATCGTGCACTTAGATGAGAAATGGTTCAACGGCACAAAAAAAAAAACAAGAACTACGTATTTGGCGCCAGATGAACAAGATCCACACAGGACTGTGCAAAACAAAAACTATATTACCAAGGTGATGTTCTTGTCCGCACAAACCAGGCCAAGATATGATCAAGAAGAAAATTGTTATTTTGATGGCAAGTTAGGCTTATGGCCTTTTGTTAGAGAGGTACTAACAATCCTGTTTATATTTTTCCTTATTTTATCCATCCAAGGTCCTAACAGTTTTATTATGTTTGTGTCGCTCACTTCGACTGATGAGGCTGTCTTGTTGGTGGTTATGAAGT…	http://synteny.cnr.berkeley.edu/CoGe/GEvo.pl?prog=blastn&autogo=1&show_cns=1&dsgid1=19491&chr1=scaffold_6&x1=17246272&dr1up=15000&dr1down=15000&dsgid2=19491;chr2=scaffold_6;x2=22166075;dr2up=15000;dr2down=15000;num_seqs=2;hsp_overlap_limit=0;hsp_size_limit=0
Si019641m|scaffold_1|25156501|25156529|+|Si012587m|scaffold_7|18507607|18507635|+|0.001	Si019641m	scaffold_1	25156501	25156529	0	Si012587m	scaffold_7	18507607	18507635	0	0.001	3-proximal	GTGTTGCTGGAGCTTCAGTGCAATCTCT	GTGTTGCTGGCGCTTCAGTGTAATATCT	http://synteny.cnr.berkeley.edu/CoGe/GEvo.pl?prog=blastn&autogo=1&show_cns=1&dsgid1=19491&chr1=scaffold_1&x1=25156501&dr1up=15000&dr1down=15000&dsgid2=19491;chr2=scaffold_7;x2=18507607;dr2up=15000;dr2down=15000;num_seqs=2;hsp_overlap_limit=0;hsp_size_limit=0
Si010189m|scaffold_7|34799696|34799915|-|Si026300m|scaffold_8|1256217|1256436|-|4e-70	Si010189m	scaffold_7	34799696	34799915	-0	Si026300m	scaffold_8	1256217	1256436	-0	4e-70	intron	GGTGATATTAGCTGAATCTGATGGAATTTTGGGTTGCATCTCATGTTTGTTTCCCTCACAAAACCTTTAATATATCATTTCCTCGTTGATTTGGGTCTGAAACGTTGTGGAAAATTTTGCCATCTGATTCAAAATACAACTGACTCTATGATTATATAAAAGAATGCTGAGCAAGTACCATTTGTGCTCCTGGATTGATCTGTCGCTATAAAATTTATT	GGTGATGTTAGCTGAATGCTGATGGAACTTTGGGTTGCATCTCGTGTTTGTTTCCCTGACAAAACCTTTAATATATTTTTTCCTCATTGATATGAGTCTGAAATGTTGTGGAAAATTTTGCCATCTGATTAAATATACAACTAACTCTGATTATATAAAAGAATGCTGATCAAGTAACATTTGTGCTGCTGGATTGATTCTGTTGTAATAAAATTTGTT	http://synteny.cnr.berkeley.edu/CoGe/GEvo.pl?prog=blastn&autogo=1&show_cns=1&dsgid1=19491&chr1=scaffold_7&x1=34799696&dr1up=15000&dr1down=15000&dsgid2=19491;chr2=scaffold_8;x2=1256217;dr2up=15000;dr2down=15000;num_seqs=2;hsp_overlap_limit=0;hsp_size_limit=0
Si022633m|scaffold_3|18745517|18745534|-|Si002230m|scaffold_5|42255994|42256011|-|0.81	Si022633m	scaffold_3	18745517	18745534	-0	Si002230m	scaffold_5	42255994	42256011	-0	0.81	5-distal	CACTGCACTGCACCTGC	CACTGCACAGCACCTGC	http://synteny.cnr.berkeley.edu/CoGe/GEvo.pl?prog=blastn&autogo=1&show_cns=1&dsgid1=19491&chr1=scaffold_3&x1=18745517&dr1up=15000&dr1down=15000&dsgid2=19491;chr2=scaffold_5;x2=42255994;dr2up=15000;dr2down=15000;num_seqs=2;hsp_overlap_limit=0;hsp_size_limit=0
[truncated: 4,284 more rows]
